# Supplementary material for: Integrative Metabolic and Transcriptomic Profiling in Camellia oleifera and Camellia meiocarpa Uncover Potential Mechanisms That Govern Triacylglycerol Degradation during Seed Desiccation
Source: Plants (Basel). 2023 Jul 8;12(14):2591. doi: 10.3390/plants12142591 (PMC10385360; doi:10.3390/plants12142591)
Supplement: Supplementary file 1 [file plants-12-02591-s001.zip]

Archive with 28 entries (28 files):
- Figure S1.pptx
- Figure S2.pptx
- Figure S3.pptx
- Figure S4.pptx
- Figure S5.pptx
- Figure S6.pptx
- Figure S7.pptx
- Supplementary Table S1.pdf
- Supplementary Table S1.xlsx
- Supplementary Table S10.xls
- Supplementary Table S10.xlsx
- Supplementary Table S11.pdf
- Supplementary Table S11.xls
- Supplementary Table S12.xlsx
- Supplementary Table S13.xlsx
- Supplementary Table S14.pdf
- Supplementary Table S2.fasta
- Supplementary Table S2.xlsx
- Supplementary Table S3.fasta
- Supplementary Table S4.fasta
- Supplementary Table S4.xlsx
- Supplementary Table S5.fasta
- Supplementary Table S5.xlsx
- Supplementary Table S6.fasta
- Supplementary Table S7.fasta
- Supplementary Table S7.xlsx
- Supplementary Table S8.xlsx
- Supplementary Table S9.xlsx
