# Supplementary material for: Integrative Metabolic and Transcriptomic Profiling in Camellia oleifera and Camellia meiocarpa Uncover Potential Mechanisms That Govern Triacylglycerol Degradation during Seed Desiccation
Source: Plants (Basel). 2023 Jul 8;12(14):2591. doi: 10.3390/plants12142591 (PMC10385360; doi:10.3390/plants12142591)
Supplement: Supplementary file 1 [file plants-12-02591-s001.zip › Supplementary Table S1.xlsx]

## Sheet: Supplementary Table S2
Supplementary Table S1. Unigene list identified from C. meiocarpa var Hongguo.
#Gene id	NR id	NR annotation	Swissprot id	Swissprot annotation	KEGG id	KO	KEGG gene name	KEGG description	Pathway	Pathway definition	KOG id	KOG defination	KOG code	KOG categories	KOG class	eggNOG abbreviation	eggNOG id	eggNOG description	GO annotation	Pfam IDs	Pfam Description
TRINITY_DN10004_c0_g1_i1_2	XP_028056484.1	transcription factor HEC2-like [Camellia sinensis]	Q9SND4|HEC2_ARATH	Transcription factor HEC2 F11C1.170 OS=Arabidopsis thaliana (Mouse-ear cress) GN=F11C1.170 PE=1 SV=1	--	--	--	--	--	--	--	--	--	--	--	K	ENOG410YJCH	Transcription factor	Molecular Function: DNA binding (GO:0003677);|Molecular Function: DNA-binding transcription factor activity (GO:0003700);|Cellular Component: nucleus (GO:0005634);|Biological Process: regulation of transcription, DNA-templated (GO:0006355);|Biological Process: transmitting tissue development (GO:0010500);|Molecular Function: protein dimerization activity (GO:0046983);|Biological Process: carpel f…	PF00010.26	Helix-loop-helix DNA-binding domain
TRINITY_DN10005_c0_g1_i1_1	--	--	--	--	--	--	--	--	--	--	--	--	--	--	--	--	--	--	--	--	--
TRINITY_DN10006_c0_g1_i1_2	XP_031095774.1	DNA primase small subunit-like [Ipomoea triloba]	--	--	30/36(83.33)	K02684	PRI1	DNA primase small subunit [EC:2.7.7.102]	ko03030	DNA replication	--	--	--	--	--	L	COG1467	DNA primase is the polymerase that synthesizes small RNA primers for the Okazaki fragments on both template strands at replication forks during chromosomal DNA synthesis (By similarity)	--	--	--
TRINITY_DN10007_c0_g1_i1_2	XP_028053301.1	DNA damage-repair/toleration protein DRT100-like [Camellia sinensis]	Q94JT5|CYL2_ARATH	Cyclase-like protein 2 F23E12.220 OS=Arabidopsis thaliana (Mouse-ear cress) GN=F23E12.220 PE=2 SV=1	--	--	--	--	--	--	--	--	--	--	--	S	COG1878	Cyclase family	Molecular Function: arylformamidase activity (GO:0004061);|Cellular Component: extracellular region (GO:0005576);|Cellular Component: endoplasmic reticulum (GO:0005783);|Cellular Component: Golgi apparatus (GO:0005794);|Biological Process: tryptophan catabolic process to kynurenine (GO:0019441);	PF04199.13	Putative cyclase
TRINITY_DN1000_c0_g1_i1_2	--	--	--	--	--	--	--	--	--	--	--	--	--	--	--	--	--	--	--	--	--
TRINITY_DN10010_c0_g1_i1_2	XP_028083014.1	uncharacterized protein LOC114284309 [Camellia sinensis]	--	--	--	--	--	--	--	--	KOG1075	FOG: Reverse transcriptase	[R]	POORLY CHARACTERIZED	General function prediction only	S	ENOG410Y65V	Retrotransposon protein	--	--	--
TRINITY_DN10011_c0_g1_i1_1	XP_028109445.1	uncharacterized membrane protein At1g16860-like [Camellia sinensis]	Q9FZ45|Y1686_ARATH	Uncharacterized membrane protein At1g16860 F6I1.14 OS=Arabidopsis thaliana (Mouse-ear cress) GN=F6I1.14 PE=1 SV=1	--	--	--	--	--	--	--	--	--	--	--	S	ENOG410ZJG3	NA	Cellular Component: plasma membrane (GO:0005886);|Cellular Component: integral component of membrane (GO:0016021);	--	--
TRINITY_DN10014_c0_g1_i1_2	XP_028065610.1	ribonucleoside-diphosphate reductase large subunit-like isoform X6 [Camellia sinensis]	Q9SJ20|RIR1_ARATH	Ribonucleoside-diphosphate reductase large subunit F7D8.11 OS=Arabidopsis thaliana (Mouse-ear cress) GN=F7D8.11 PE=1 SV=1	48/74(64.86)	K10807	RRM1	ribonucleoside-diphosphate reductase subunit M1 [EC:1.17.4.1]	ko00230|ko00240|ko00480	Purine metabolism|Pyrimidine metabolism|Glutathione metabolism	KOG1112	Ribonucleotide reductase, alpha subunit	[F]	METABOLISM	Nucleotide transport and metabolism	F	COG0209	Provides the precursors necessary for DNA synthesis. Catalyzes the biosynthesis of deoxyribonucleotides from the corresponding ribonucleotides (By similarity)	Molecular Function: ribonucleoside-diphosphate reductase activity, thioredoxin disulfide as acceptor (GO:0004748);|Molecular Function: ATP binding (GO:0005524);|Cellular Component: ribonucleoside-diphosphate reductase complex (GO:0005971);|Biological Process: DNA replication (GO:0006260);|Biological Process: deoxyribonucleoside triphosphate biosynthetic process (GO:0009202);|Biological Process: d…	--	--
TRINITY_DN10019_c0_g1_i1_1	--	--	--	--	--	--	--	--	--	--	--	--	--	--	--	--	--	--	--	--	--
TRINITY_DN10025_c0_g1_i1_2	--	--	--	--	--	--	--	--	--	--	--	--	--	--	--	--	--	--	--	--	--
TRINITY_DN10026_c0_g1_i1_1	--	--	--	--	--	--	--	--	--	--	--	--	--	--	--	--	--	--	--	--	--
TRINITY_DN10026_c0_g1_i1_2	XP_028069023.1	uncharacterized protein At5g65660-like [Camellia sinensis]	Q9LSK9|Y5566_ARATH	Uncharacterized protein At5g65660 K21L13.18 OS=Arabidopsis thaliana (Mouse-ear cress) GN=K21L13.18 PE=2 SV=1	--	--	--	--	--	--	--	--	--	--	--	S	ENOG410XWC4	hydroxyproline-rich glycoprotein	Cellular Component: plasma membrane (GO:0005886);|Cellular Component: integral component of membrane (GO:0016021);	--	--
TRINITY_DN10026_c1_g1_i1_1	--	--	--	--	--	--	--	--	--	--	--	--	--	--	--	--	--	--	--	--	--
TRINITY_DN1002_c0_g1_i1_1	PKI54159.1	hypothetical protein CRG98_025454 [Punica granatum]	--	--	--	--	--	--	--	--	--	--	--	--	--	--	--	--	--	--	--
TRINITY_DN1002_c0_g1_i1_2	--	--	--	--	--	--	--	--	--	--	--	--	--	--	--	--	--	--	--	--	--
TRINITY_DN10030_c0_g1_i1_1	--	--	--	--	--	--	--	--	--	--	--	--	--	--	--	--	--	--	--	--	--
TRINITY_DN10031_c0_g1_i1_1	XP_028076245.1	uncharacterized protein LOC114278411 isoform X2 [Camellia sinensis]	--	--	--	--	--	--	--	--	--	--	--	--	--	--	--	--	--	--	--
TRINITY_DN10038_c0_g1_i1_2	XP_028117550.1	pentatricopeptide repeat-containing protein At1g08070, chloroplastic-like [Camellia sinensis]	Q8LK93|PP145_ARATH	Pentatricopeptide repeat-containing protein At2g02980, chloroplastic T17M13.15 OS=Arabidopsis thaliana (Mouse-ear cress) GN=T17M13.15 PE=2 SV=2	--	--	--	--	--	--	KOG4197	FOG: PPR repeat	[R]	POORLY CHARACTERIZED	General function prediction only	S	ENOG410Z7Z7	Pentatricopeptide repeat-containing protein	--	PF14432.6,PF01535.20	DYW family of nucleic acid deaminases|PPR repeat
TRINITY_DN10039_c0_g1_i1_1	XP_028094711.1	L-type lectin-domain containing receptor kinase IX.1-like [Camellia sinensis]	Q9LXA5|LRK91_ARATH	L-type lectin-domain containing receptor kinase IX.1 F12B17.120 OS=Arabidopsis thaliana (Mouse-ear cress) GN=F12B17.120 PE=1 SV=1	--	--	--	--	--	--	--	--	--	--	--	T	COG0515	Serine Threonine protein kinase	--	--	--
TRINITY_DN10039_c0_g1_i1_2	THG08521.1	hypothetical protein TEA_002154 [Camellia sinensis var. sinensis]	--	--	--	--	--	--	--	--	--	--	--	--	--	--	--	--	--	--	--
TRINITY_DN10042_c0_g1_i1_1	--	--	--	--	--	--	--	--	--	--	--	--	--	--	--	--	--	--	--	--	--
TRINITY_DN10044_c0_g1_i1_1	--	--	--	--	--	--	--	--	--	--	--	--	--	--	--	--	--	--	--	--	--
TRINITY_DN10044_c0_g1_i1_2	--	--	--	--	--	--	--	--	--	--	--	--	--	--	--	--	--	--	--	--	--
TRINITY_DN1004_c0_g1_i1_1	XP_028124285.1	pentatricopeptide repeat-containing protein At1g15510, chloroplastic [Camellia sinensis]	--	--	--	--	--	--	--	--	--	--	--	--	--	--	--	--	--	--	--
TRINITY_DN10050_c0_g1_i1_1	--	--	--	--	--	--	--	--	--	--	--	--	--	--	--	--	--	--	--	--	--
TRINITY_DN10051_c0_g1_i1_1	--	--	--	--	--	--	--	--	--	--	--	--	--	--	--	--	--	--	--	--	--
TRINITY_DN10052_c0_g1_i1_2	THF98456.1	hypothetical protein TEA_006719 [Camellia sinensis var. sinensis]	--	--	--	--	--	--	--	--	--	--	--	--	--	--	--	--	--	--	--
TRINITY_DN10053_c0_g1_i1_1	OTG32045.1	putative pectinacetylesterase family protein [Helianthus annuus]	Q6DBP4|PAE8_ARATH	Pectin acetylesterase 8 At4g19420 OS=Arabidopsis thaliana (Mouse-ear cress) GN=At4g19420 PE=2 SV=1	--	--	--	--	--	--	KOG4287	Pectin acetylesterase and similar proteins	[M]	CELLULAR PROCESSES AND SIGNALING	Cell wall/membrane/envelope biogenesis	S	ENOG410XQKD	pectinacetylesterase	Cellular Component: extracellular region (GO:0005576);|Cellular Component: plant-type cell wall (GO:0009505);|Molecular Function: pectin acetylesterase activity (GO:0052793);|Biological Process: cell wall organization (GO:0071555);	PF03283.13	Pectinacetylesterase
TRINITY_DN10055_c0_g1_i1_2	THG13783.1	hypothetical protein TEA_028246 [Camellia sinensis var. sinensis]	--	--	--	--	--	--	--	--	KOG0504	FOG: Ankyrin repeat	[R]	POORLY CHARACTERIZED	General function prediction only	S	COG0666	Ankyrin Repeat	--	--	--
TRINITY_DN10057_c0_g1_i1_2	--	--	--	--	--	--	--	--	--	--	--	--	--	--	--	--	--	--	--	--	--
TRINITY_DN10058_c0_g1_i2_1	--	--	--	--	--	--	--	--	--	--	--	--	--	--	--	--	--	--	--	--	--
TRINITY_DN1005_c0_g1_i1_1	XP_028084443.1	protein NEN1-like isoform X2 [Camellia sinensis]	--	--	--	--	--	--	--	--	--	--	--	--	--	S	ENOG4111I48	Exonuclease	--	--	--
TRINITY_DN1005_c0_g1_i1_2	XP_028110386.1	uncharacterized protein LOC114308894 [Camellia sinensis]	--	--	--	--	--	--	--	--	--	--	--	--	--	--	--	--	--	--	--
TRINITY_DN1005_c0_g2_i1_2	XP_028110386.1	uncharacterized protein LOC114308894 [Camellia sinensis]	--	--	--	--	--	--	--	--	--	--	--	--	--	--	--	--	--	--	--
TRINITY_DN10060_c0_g1_i1_2	--	--	--	--	--	--	--	--	--	--	--	--	--	--	--	--	--	--	--	--	--
TRINITY_DN10061_c0_g1_i1_2	--	--	--	--	--	--	--	--	--	--	--	--	--	--	--	--	--	--	--	--	--
TRINITY_DN10061_c1_g1_i1_1	THF95415.1	hypothetical protein TEA_026547 [Camellia sinensis var. sinensis]	Q9LPZ9|SD113_ARATH	G-type lectin S-receptor-like serine/threonine-protein kinase SD1-13 T23J18.2 OS=Arabidopsis thaliana (Mouse-ear cress) GN=T23J18.2 PE=1 SV=2	--	--	--	--	--	--	--	--	--	--	--	T	COG0515	Serine Threonine protein kinase	--	--	--
TRINITY_DN10063_c0_g1_i1_2	--	--	--	--	--	--	--	--	--	--	--	--	--	--	--	--	--	--	--	--	--
TRINITY_DN10064_c0_g1_i1_1	THG02529.1	hypothetical protein TEA_028683 [Camellia sinensis var. sinensis]	--	--	--	--	--	--	--	--	--	--	--	--	--	--	--	--	--	--	--
TRINITY_DN10064_c0_g1_i1_2	--	--	--	--	--	--	--	--	--	--	--	--	--	--	--	--	--	--	--	--	--
TRINITY_DN10065_c1_g1_i1_2	CAN70803.1	hypothetical protein VITISV_044067 [Vitis vinifera]	--	--	--	--	--	--	--	--	KOG1075	FOG: Reverse transcriptase	[R]	POORLY CHARACTERIZED	General function prediction only	--	--	--	--	--	--
TRINITY_DN10066_c1_g1_i1_2	--	--	--	--	--	--	--	--	--	--	--	--	--	--	--	--	--	--	--	--	--
TRINITY_DN10067_c0_g1_i1_1	XP_028121753.1	uncharacterized protein LOC114318966 [Camellia sinensis]	--	--	--	--	--	--	--	--	--	--	--	--	--	--	--	--	--	--	--
TRINITY_DN10067_c0_g1_i1_2	--	--	--	--	--	--	--	--	--	--	--	--	--	--	--	--	--	--	--	--	--
TRINITY_DN10068_c0_g1_i1_1	XP_028054490.1	transcription factor bHLH68-like [Camellia sinensis]	Q8S3D1|BH068_ARATH	Transcription factor bHLH68 F19B15.130 OS=Arabidopsis thaliana (Mouse-ear cress) GN=F19B15.130 PE=1 SV=2	--	--	--	--	--	--	--	--	--	--	--	K	ENOG410YDA0	Transcription factor	Molecular Function: DNA-binding transcription activator activity, RNA polymerase II-specific (GO:0001228);|Molecular Function: DNA binding (GO:0003677);|Molecular Function: DNA-binding transcription factor activity (GO:0003700);|Cellular Component: nucleus (GO:0005634);|Biological Process: regulation of transcription, DNA-templated (GO:0006355);|Molecular Function: protein dimerization activity (…	--	--
TRINITY_DN10069_c0_g1_i1_1	XP_028067093.1	two-component response regulator-like APRR1 isoform X1 [Camellia sinensis]	Q689G9|PRR1_ORYSJ	Two-component response regulator-like PRR1 OJ1014_H03.23 OS=Oryza sativa subsp. japonica (Rice) GN=OJ1014_H03.23 PE=1 SV=2	123/179(68.72)	K12127	TOC1, APRR1	pseudo-response regulator 1	ko04712	Circadian rhythm - plant	KOG1601	GATA-4/5/6 transcription factors	[K]	INFORMATION STORAGE AND PROCESSING	Transcription	K	COG5641	Transcription factor	Biological Process: phosphorelay signal transduction system (GO:0000160);|Molecular Function: DNA binding (GO:0003677);|Molecular Function: DNA-binding transcription factor activity (GO:0003700);|Cellular Component: nucleus (GO:0005634);|Biological Process: circadian rhythm (GO:0007623);|Biological Process: circumnutation (GO:0010031);|Biological Process: negative regulation of gene expression (G…	PF06203.14	CCT motif
TRINITY_DN1006_c0_g1_i1_1	XP_028120169.1	CDPK-related kinase 4-like [Camellia sinensis]	Q9SG12|CAMK6_ARATH	CDPK-related kinase 6 F2K15.230 OS=Arabidopsis thaliana (Mouse-ear cress) GN=F2K15.230 PE=1 SV=1	--	--	--	--	--	--	KOG0032	Ca2+/calmodulin-dependent protein kinase, EF-Hand protein superfamily	[T]	CELLULAR PROCESSES AND SIGNALING	Signal transduction mechanisms	T	ENOG410XRMJ	calcium-dependent protein kinase	Molecular Function: protein serine/threonine kinase activity (GO:0004674);|Molecular Function: ATP binding (GO:0005524);|Cellular Component: plasma membrane (GO:0005886);|Molecular Function: metal ion binding (GO:0046872);	--	--
TRINITY_DN1006_c0_g1_i1_2	--	--	--	--	--	--	--	--	--	--	--	--	--	--	--	--	--	--	--	--	--
TRINITY_DN10070_c0_g1_i1_2	CBI26526.3	unnamed protein product, partial [Vitis vinifera]	O04647|PP399_ARATH	Pentatricopeptide repeat-containing protein At5g27270 A_TM021B04.10 OS=Arabidopsis thaliana (Mouse-ear cress) GN=A_TM021B04.10 PE=2 SV=2	--	--	--	--	--	--	KOG4197	FOG: PPR repeat	[R]	POORLY CHARACTERIZED	General function prediction only	S	ENOG410Z7Z7	Pentatricopeptide repeat-containing protein	--	PF13041.6,PF13812.6,PF01535.20	PPR repeat family|Pentatricopeptide repeat domain|PPR repeat
TRINITY_DN10073_c0_g1_i1_2	XP_028115313.1	uncharacterized protein LOC114313144 [Camellia sinensis]	--	--	--	--	--	--	--	--	--	--	--	--	--	--	--	--	--	--	--
TRINITY_DN10073_c0_g1_i2_1	--	--	--	--	--	--	--	--	--	--	--	--	--	--	--	--	--	--	--	--	--
TRINITY_DN10076_c0_g1_i1_2	PSR96984.1	NUT family member protein [Actinidia chinensis var. chinensis]	--	--	--	--	--	--	--	--	--	--	--	--	--	S	ENOG4111DD6	NA	--	--	--
TRINITY_DN10078_c0_g1_i1_2	--	--	--	--	--	--	--	--	--	--	--	--	--	--	--	--	--	--	--	--	--
TRINITY_DN1007_c0_g1_i1_2	--	--	--	--	--	--	--	--	--	--	--	--	--	--	--	--	--	--	--	--	--
TRINITY_DN1007_c0_g2_i1_2	--	--	--	--	--	--	--	--	--	--	--	--	--	--	--	--	--	--	--	--	--
TRINITY_DN10080_c0_g1_i1_1	--	--	--	--	--	--	--	--	--	--	--	--	--	--	--	--	--	--	--	--	--
TRINITY_DN10082_c0_g1_i1_1	--	--	--	--	--	--	--	--	--	--	--	--	--	--	--	--	--	--	--	--	--
TRINITY_DN10083_c0_g1_i2_2	--	--	--	--	--	--	--	--	--	--	--	--	--	--	--	--	--	--	--	--	--
TRINITY_DN10086_c0_g1_i1_2	--	--	--	--	--	--	--	--	--	--	--	--	--	--	--	--	--	--	--	--	--
TRINITY_DN10087_c0_g1_i1_1	--	--	--	--	--	--	--	--	--	--	--	--	--	--	--	--	--	--	--	--	--
TRINITY_DN10093_c0_g1_i1_1	--	--	--	--	--	--	--	--	--	--	--	--	--	--	--	--	--	--	--	--	--
TRINITY_DN1009_c0_g1_i1_1	--	--	--	--	--	--	--	--	--	--	--	--	--	--	--	--	--	--	--	--	--
TRINITY_DN10100_c0_g1_i1_1	--	--	--	--	--	--	--	--	--	--	--	--	--	--	--	--	--	--	--	--	--
TRINITY_DN10102_c0_g1_i1_2	XP_028093612.1	probable sugar phosphate/phosphate translocator At3g17430 [Camellia sinensis]	Q9LNH5|PT148_ARATH	Probable sugar phosphate/phosphate translocator At1g48230 F11A17.21 OS=Arabidopsis thaliana (Mouse-ear cress) GN=F11A17.21 PE=2 SV=2	--	--	--	--	--	--	KOG1441	Glucose-6-phosphate/phosphate and phosphoenolpyruvate/phosphate antiporter	[GE]	METABOLISM|METABOLISM	Carbohydrate transport and metabolism |Amino acid transport and metabolism	S	ENOG410XP1S	solute carrier family 35 member	Cellular Component: endosome (GO:0005768);|Cellular Component: Golgi apparatus (GO:0005794);|Cellular Component: trans-Golgi network (GO:0005802);|Biological Process: carbohydrate transport (GO:0008643);|Cellular Component: integral component of membrane (GO:0016021);	PF03151.16	Triose-phosphate Transporter family
TRINITY_DN10102_c0_g2_i1_2	XP_028093612.1	probable sugar phosphate/phosphate translocator At3g17430 [Camellia sinensis]	Q9LRP2|PT317_ARATH	Probable sugar phosphate/phosphate translocator At3g17430 MTO12.2 OS=Arabidopsis thaliana (Mouse-ear cress) GN=MTO12.2 PE=1 SV=1	--	--	--	--	--	--	KOG1441	Glucose-6-phosphate/phosphate and phosphoenolpyruvate/phosphate antiporter	[GE]	METABOLISM|METABOLISM	Carbohydrate transport and metabolism |Amino acid transport and metabolism	S	ENOG410XP1S	solute carrier family 35 member	Cellular Component: Golgi apparatus (GO:0005794);|Biological Process: carbohydrate transport (GO:0008643);|Cellular Component: integral component of membrane (GO:0016021);	PF03151.16	Triose-phosphate Transporter family
TRINITY_DN10103_c0_g1_i1_1	--	--	--	--	--	--	--	--	--	--	--	--	--	--	--	--	--	--	--	--	--
TRINITY_DN1010_c0_g1_i1_1	THF97362.1	hypothetical protein TEA_014263 [Camellia sinensis var. sinensis]	--	--	--	--	--	--	--	--	--	--	--	--	--	--	--	--	--	--	--
TRINITY_DN10112_c0_g1_i1_1	--	--	--	--	--	--	--	--	--	--	--	--	--	--	--	--	--	--	--	--	--
TRINITY_DN10115_c0_g1_i1_1	--	--	--	--	--	--	--	--	--	--	--	--	--	--	--	--	--	--	--	--	--
TRINITY_DN10117_c0_g1_i1_1	--	--	--	--	--	--	--	--	--	--	--	--	--	--	--	--	--	--	--	--	--
TRINITY_DN10117_c0_g1_i1_2	--	--	--	--	--	--	--	--	--	--	--	--	--	--	--	--	--	--	--	--	--
TRINITY_DN10118_c0_g1_i1_1	--	--	--	--	--	--	--	--	--	--	--	--	--	--	--	--	--	--	--	--	--
TRINITY_DN10119_c0_g1_i1_1	THG14846.1	hypothetical protein TEA_019662 [Camellia sinensis var. sinensis]	--	--	--	--	--	--	--	--	--	--	--	--	--	--	--	--	--	--	--
TRINITY_DN1011_c0_g1_i1_2	XP_028054945.1	pentatricopeptide repeat-containing protein At4g14820 [Camellia sinensis]	O23337|PP311_ARATH	Pentatricopeptide repeat-containing protein At4g14820 dl3135c OS=Arabidopsis thaliana (Mouse-ear cress) GN=dl3135c PE=2 SV=1	--	--	--	--	--	--	KOG4197	FOG: PPR repeat	[R]	POORLY CHARACTERIZED	General function prediction only	S	ENOG410Z7Z7	Pentatricopeptide repeat-containing protein	--	--	--
TRINITY_DN10120_c0_g1_i1_1	THF96594.1	hypothetical protein TEA_010075 [Camellia sinensis var. sinensis]	--	--	--	--	--	--	--	--	--	--	--	--	--	--	--	--	--	--	--
TRINITY_DN10122_c0_g1_i1_2	THG06633.1	hypothetical protein TEA_005256 [Camellia sinensis var. sinensis]	F4JIP6|LPXD2_ARATH	Probable UDP-3-O-acylglucosamine N-acyltransferase 2, mitochondrial F7J7.160 OS=Arabidopsis thaliana (Mouse-ear cress) GN=F7J7.160 PE=3 SV=1	--	--	--	--	--	--	--	--	--	--	--	M	COG1044	Catalyzes the N-acylation of UDP-3-O-acylglucosamine using 3-hydroxyacyl-ACP as the acyl donor. Is involved in the biosynthesis of lipid A, a phosphorylated glycolipid that anchors the lipopolysaccharide to the outer membrane of the cell (By similarity)	Cellular Component: mitochondrion (GO:0005739);|Biological Process: lipid A biosynthetic process (GO:0009245);|Molecular Function: N-acyltransferase activity (GO:0016410);|Molecular Function: UDP-3-O-[3-hydroxymyristoyl] glucosamine N-acyltransferase activity (GO:0043764);|Biological Process: lipid X metabolic process (GO:2001289);	PF00132.24	Bacterial transferase hexapeptide (six repeats)
TRINITY_DN10123_c0_g1_i1_2	--	--	--	--	--	--	--	--	--	--	--	--	--	--	--	--	--	--	--	--	--
TRINITY_DN10127_c0_g1_i1_2	XP_028127353.1	ethylene-responsive transcription factor ABR1-like isoform X2 [Camellia sinensis]	--	--	--	--	--	--	--	--	--	--	--	--	--	--	--	--	--	--	--
TRINITY_DN10128_c0_g1_i1_1	--	--	--	--	--	--	--	--	--	--	--	--	--	--	--	--	--	--	--	--	--
TRINITY_DN10129_c1_g1_i1_1	AEN02469.1	germin-like protein [Camellia sinensis]	Q9ZRA4|AB19A_PRUPE	Auxin-binding protein ABP19a ABP19A OS=Prunus persica (Peach) (Amygdalus persica) GN=ABP19A PE=3 SV=1	--	--	--	--	--	--	--	--	--	--	--	S	ENOG410YB6M	germin-like protein	Cellular Component: cell wall (GO:0005618);|Biological Process: auxin-activated signaling pathway (GO:0009734);|Molecular Function: manganese ion binding (GO:0030145);|Molecular Function: nutrient reservoir activity (GO:0045735);|Cellular Component: apoplast (GO:0048046);	PF00190.22,PF07883.11	Cupin|Cupin domain
TRINITY_DN1012_c0_g1_i1_1	XP_028098862.1	mucin-5AC-like [Camellia sinensis]	--	--	--	--	--	--	--	--	--	--	--	--	--	--	--	--	--	--	--
TRINITY_DN1012_c0_g1_i1_2	THG18925.1	hypothetical protein TEA_007806 [Camellia sinensis var. sinensis]	--	--	--	--	--	--	--	--	--	--	--	--	--	--	--	--	--	--	--
TRINITY_DN10130_c0_g2_i1_1	--	--	--	--	--	--	--	--	--	--	--	--	--	--	--	--	--	--	--	--	--
TRINITY_DN10131_c0_g1_i1_2	XP_028066965.1	protein MAIN-LIKE 1-like [Camellia sinensis]	Q9LNG5|PPP7L_ARATH	Serine/threonine-protein phosphatase 7 long form homolog F21D18.16 OS=Arabidopsis thaliana (Mouse-ear cress) GN=F21D18.16 PE=2 SV=1	--	--	--	--	--	--	--	--	--	--	--	--	--	--	Molecular Function: phosphoprotein phosphatase activity (GO:0004721);|Cellular Component: nucleus (GO:0005634);|Molecular Function: metal ion binding (GO:0046872);	PF10536.9	Plant mobile domain
TRINITY_DN10132_c0_g1_i1_2	--	--	--	--	--	--	--	--	--	--	--	--	--	--	--	--	--	--	--	--	--
TRINITY_DN10134_c0_g1_i1_2	--	--	--	--	--	--	--	--	--	--	--	--	--	--	--	--	--	--	--	--	--
TRINITY_DN10136_c0_g1_i1_1	--	--	--	--	--	--	--	--	--	--	--	--	--	--	--	--	--	--	--	--	--
TRINITY_DN10140_c0_g1_i2_1	XP_028103172.1	uncharacterized protein LOC114302353 [Camellia sinensis]	--	--	--	--	--	--	--	--	KOG2942	Uncharacterized conserved protein	[S]	POORLY CHARACTERIZED	Function unknown	S	ENOG410YWA9	NA	--	--	--
TRINITY_DN10142_c0_g1_i1_2	--	--	--	--	--	--	--	--	--	--	--	--	--	--	--	--	--	--	--	PF01535.20,PF13041.6,PF13812.6,PF14559.6,PF07719.17,PF13176.6,PF12854.7,PF13424.6,PF17177.4	PPR repeat|PPR repeat family|Pentatricopeptide repeat domain|Tetratricopeptide repeat|Tetratricopeptide repeat|Tetratricopeptide repeat|PPR repeat|Tetratricopeptide repeat|Pentacotripeptide-repeat region of PRORP
TRINITY_DN10143_c0_g1_i1_2	--	--	--	--	--	--	--	--	--	--	--	--	--	--	--	--	--	--	--	--	--
TRINITY_DN10145_c0_g1_i1_1	--	--	--	--	--	--	--	--	--	--	--	--	--	--	--	--	--	--	--	--	--
TRINITY_DN10148_c0_g1_i1_1	XP_028051497.1	uncharacterized protein LOC114256115 isoform X2 [Camellia sinensis]	--	--	--	--	--	--	--	--	--	--	--	--	--	--	--	--	--	--	--
TRINITY_DN10148_c0_g1_i1_2	--	--	--	--	--	--	--	--	--	--	--	--	--	--	--	--	--	--	--	--	--
TRINITY_DN10148_c0_g2_i1_1	XP_028051497.1	uncharacterized protein LOC114256115 isoform X2 [Camellia sinensis]	--	--	--	--	--	--	--	--	--	--	--	--	--	--	--	--	--	--	--
TRINITY_DN10149_c0_g1_i1_2	--	--	--	--	--	--	--	--	--	--	--	--	--	--	--	--	--	--	--	--	--
TRINITY_DN10149_c0_g1_i2_1	--	--	--	--	--	--	--	--	--	--	--	--	--	--	--	--	--	--	--	--	--
TRINITY_DN1014_c0_g1_i1_2	XP_028063048.1	LOW QUALITY PROTEIN: DEAD-box ATP-dependent RNA helicase 57-like [Camellia sinensis]	Q84TG1|RH57_ARATH	DEAD-box ATP-dependent RNA helicase 57 F11F8_31 OS=Arabidopsis thaliana (Mouse-ear cress) GN=F11F8_31 PE=2 SV=1	--	--	--	--	--	--	KOG0344	ATP-dependent RNA helicase	[A]	INFORMATION STORAGE AND PROCESSING	RNA processing and modification	L	ENOG410XQS8	purine NTP-dependent helicase activity	Molecular Function: RNA binding (GO:0003723);|Molecular Function: helicase activity (GO:0004386);|Molecular Function: ATP binding (GO:0005524);	PF00270.29,PF00271.31,PF04851.15	DEAD/DEAH box helicase|Helicase conserved C-terminal domain|Type III restriction enzyme, res subunit
TRINITY_DN10150_c0_g1_i1_2	XP_028078479.1	uncharacterized protein LOC114280320 [Camellia sinensis]	--	--	--	--	--	--	--	--	--	--	--	--	--	--	--	--	--	--	--
TRINITY_DN10151_c0_g1_i1_1	--	--	--	--	--	--	--	--	--	--	--	--	--	--	--	--	--	--	--	--	--
TRINITY_DN10152_c0_g1_i1_2	--	--	--	--	--	--	--	--	--	--	--	--	--	--	--	--	--	--	--	--	--
TRINITY_DN10153_c0_g1_i1_1	THG15439.1	hypothetical protein TEA_020918 [Camellia sinensis var. sinensis]	--	--	--	--	--	--	--	--	--	--	--	--	--	--	--	--	--	--	--
TRINITY_DN10153_c0_g1_i1_2	THG22749.1	hypothetical protein TEA_022744 [Camellia sinensis var. sinensis]	--	--	--	--	--	--	--	--	--	--	--	--	--	S	ENOG4111NF8	Rap1-interacting factor 1 N terminal	--	--	--
TRINITY_DN10154_c0_g1_i1_1	--	--	--	--	--	--	--	--	--	--	--	--	--	--	--	--	--	--	--	--	--
TRINITY_DN10154_c0_g1_i1_2	AAA88664.1	putative [Transposon Tn1525]	--	--	--	--	--	--	--	--	--	--	--	--	--	L	COG3316	transposase	--	PF13610.6	DDE domain
TRINITY_DN10154_c0_g2_i1_2	AAA88664.1	putative [Transposon Tn1525]	--	--	--	--	--	--	--	--	KOG1482	Zn2+ transporter	[P]	METABOLISM	Inorganic ion transport and metabolism	L	COG3316	transposase	--	PF13610.6	DDE domain
TRINITY_DN10156_c0_g1_i1_1	--	--	--	--	--	--	--	--	--	--	--	--	--	--	--	--	--	--	--	--	--
TRINITY_DN10156_c0_g1_i1_2	--	--	--	--	--	--	--	--	--	--	--	--	--	--	--	--	--	--	--	--	--
TRINITY_DN10157_c0_g1_i1_1	THG22964.1	hypothetical protein TEA_006100 [Camellia sinensis var. sinensis]	--	--	--	--	--	--	--	--	--	--	--	--	--	--	--	--	--	--	--
TRINITY_DN10158_c0_g1_i1_1	--	--	--	--	--	--	--	--	--	--	--	--	--	--	--	--	--	--	--	--	--
TRINITY_DN10158_c0_g1_i1_2	XP_028098262.1	transcription factor MYB82-like [Camellia sinensis]	Q9LTF7|MYB82_ARATH	Transcription factor MYB82 F6N7.8 OS=Arabidopsis thaliana (Mouse-ear cress) GN=F6N7.8 PE=1 SV=1	--	--	--	--	--	--	KOG0048	Transcription factor, Myb superfamily	[K]	INFORMATION STORAGE AND PROCESSING	Transcription	K	COG5147	Myblike DNAbinding domain containing protein	Cellular Component: nucleus (GO:0005634);|Biological Process: multicellular organism development (GO:0007275);|Biological Process: trichome differentiation (GO:0010026);|Biological Process: cell differentiation (GO:0030154);|Molecular Function: sequence-specific DNA binding (GO:0043565);|Molecular Function: transcription regulatory region DNA binding (GO:0044212);|Biological Process: positive reg…	--	--
TRINITY_DN1015_c0_g1_i1_1	--	--	--	--	--	--	--	--	--	--	--	--	--	--	--	--	--	--	--	--	--
TRINITY_DN1015_c0_g1_i1_2	--	--	--	--	--	--	--	--	--	--	--	--	--	--	--	--	--	--	--	--	--
TRINITY_DN10161_c0_g1_i1_1	--	--	--	--	--	--	--	--	--	--	--	--	--	--	--	--	--	--	--	--	--
TRINITY_DN10165_c0_g1_i1_2	--	--	--	--	--	--	--	--	--	--	--	--	--	--	--	--	--	--	--	--	--
TRINITY_DN10166_c0_g1_i1_2	--	--	--	--	--	--	--	--	--	--	--	--	--	--	--	--	--	--	--	--	--
TRINITY_DN10167_c0_g1_i1_1	--	--	--	--	--	--	--	--	--	--	--	--	--	--	--	--	--	--	--	--	--
TRINITY_DN10169_c0_g1_i1_2	--	--	--	--	--	--	--	--	--	--	--	--	--	--	--	--	--	--	--	--	--
TRINITY_DN1016_c0_g1_i1_1	--	--	--	--	--	--	--	--	--	--	--	--	--	--	--	--	--	--	--	--	--
TRINITY_DN1016_c0_g1_i1_2	XP_028095496.1	protein PLASTID REDOX INSENSITIVE 2, chloroplastic-like [Camellia sinensis]	Q9XIK0|PRIN2_ARATH	Protein PLASTID REDOX INSENSITIVE 2, chloroplastic T10O24.14 OS=Arabidopsis thaliana (Mouse-ear cress) GN=T10O24.14 PE=1 SV=1	--	--	--	--	--	--	--	--	--	--	--	S	ENOG410YQUM	NA	Cellular Component: plastid-encoded plastid RNA polymerase complex (GO:0000427);|Molecular Function: DNA binding (GO:0003677);|Biological Process: response to light intensity (GO:0009642);|Biological Process: regulation of gene expression (GO:0010468);|Cellular Component: chloroplast nucleoid (GO:0042644);|Cellular Component: plastid nucleoid (GO:0042646);	--	--
TRINITY_DN10170_c0_g1_i1_1	--	--	--	--	--	--	--	--	--	--	--	--	--	--	--	--	--	--	--	--	--
TRINITY_DN10170_c0_g1_i1_2	XP_028110179.1	pentatricopeptide repeat-containing protein At1g25360-like isoform X1 [Camellia sinensis]	Q9SIT7|PP151_ARATH	Pentatricopeptide repeat-containing protein At2g13600 T10F5.14 OS=Arabidopsis thaliana (Mouse-ear cress) GN=T10F5.14 PE=3 SV=1	--	--	--	--	--	--	KOG4197	FOG: PPR repeat	[R]	POORLY CHARACTERIZED	General function prediction only	S	ENOG410Z7Z7	Pentatricopeptide repeat-containing protein	--	PF01535.20,PF13041.6,PF12854.7,PF13812.6	PPR repeat|PPR repeat family|PPR repeat|Pentatricopeptide repeat domain
TRINITY_DN10172_c0_g1_i2_2	--	--	--	--	--	--	--	--	--	--	--	--	--	--	--	--	--	--	--	--	--
TRINITY_DN10173_c0_g1_i1_1	--	--	--	--	--	--	--	--	--	--	--	--	--	--	--	--	--	--	--	--	--
TRINITY_DN10174_c0_g1_i1_2	XP_028070344.1	LOW QUALITY PROTEIN: pentatricopeptide repeat-containing protein At2g01740-like [Camellia sinensis]	Q9ZUA2|PP141_ARATH	Pentatricopeptide repeat-containing protein At2g01740 T8O11.9 OS=Arabidopsis thaliana (Mouse-ear cress) GN=T8O11.9 PE=3 SV=1	--	--	--	--	--	--	KOG4197	FOG: PPR repeat	[R]	POORLY CHARACTERIZED	General function prediction only	S	ENOG410Z7Z7	Pentatricopeptide repeat-containing protein	--	PF13041.6,PF12854.7,PF13812.6,PF01535.20	PPR repeat family|PPR repeat|Pentatricopeptide repeat domain|PPR repeat
TRINITY_DN10174_c0_g2_i1_2	--	--	--	--	--	--	--	--	--	--	--	--	--	--	--	--	--	--	--	--	--
TRINITY_DN10176_c0_g1_i1_1	--	--	--	--	--	--	--	--	--	--	--	--	--	--	--	--	--	--	--	--	--
TRINITY_DN10176_c0_g1_i1_2	XP_023920129.1	LOW QUALITY PROTEIN: uncharacterized protein LOC112031654 [Quercus suber]	--	--	--	--	--	--	--	--	KOG0017	FOG: Transposon-encoded proteins with TYA, reverse transcriptase, integrase domains in various combinations	[R]	POORLY CHARACTERIZED	General function prediction only	L	COG2801	Retrotransposon protein	--	--	--
TRINITY_DN10177_c0_g1_i1_1	--	--	--	--	--	--	--	--	--	--	--	--	--	--	--	--	--	--	--	--	--
TRINITY_DN10177_c0_g1_i1_2	XP_028102846.1	probable leucine-rich repeat receptor-like serine/threonine-protein kinase At3g14840 isoform X1 [Camellia sinensis]	C0LGN2|Y3148_ARATH	Probable leucine-rich repeat receptor-like serine/threonine-protein kinase At3g14840 T21E2.2 OS=Arabidopsis thaliana (Mouse-ear cress) GN=T21E2.2 PE=1 SV=1	--	--	--	--	--	--	--	--	--	--	--	S	COG4886	leucine Rich Repeat	--	PF00069.25,PF07714.17	Protein kinase domain|Protein tyrosine kinase
TRINITY_DN10178_c0_g1_i1_1	--	--	--	--	--	--	--	--	--	--	--	--	--	--	--	--	--	--	--	--	--
TRINITY_DN10180_c0_g1_i1_1	--	--	--	--	--	--	--	--	--	--	--	--	--	--	--	--	--	--	--	--	--
TRINITY_DN10186_c0_g1_i1_2	--	--	--	--	--	--	--	--	--	--	--	--	--	--	--	--	--	--	--	--	--
TRINITY_DN10188_c0_g1_i1_1	--	--	--	--	--	--	--	--	--	--	--	--	--	--	--	--	--	--	--	--	--
TRINITY_DN10190_c0_g1_i1_2	--	--	--	--	--	--	--	--	--	--	--	--	--	--	--	--	--	--	--	--	--
TRINITY_DN10192_c0_g1_i1_1	--	--	--	--	--	--	--	--	--	--	--	--	--	--	--	--	--	--	--	--	--
TRINITY_DN10193_c0_g1_i1_1	--	--	--	--	--	--	--	--	--	--	--	--	--	--	--	--	--	--	--	--	--
TRINITY_DN10193_c0_g1_i1_2	XP_028106506.1	ethylene-responsive transcription factor ABR1-like isoform X2 [Camellia sinensis]	--	--	--	--	--	--	--	--	--	--	--	--	--	--	--	--	--	--	--
TRINITY_DN10193_c0_g2_i1_1	--	--	--	--	--	--	--	--	--	--	--	--	--	--	--	--	--	--	--	--	--
TRINITY_DN10195_c0_g1_i1_1	XP_022035448.1	CSC1-like protein At4g02900 [Helianthus annuus]	Q5XEZ5|CSC1_ARATH	Calcium permeable stress-gated cation channel 1 F1N20.220 OS=Arabidopsis thaliana (Mouse-ear cress) GN=F1N20.220 PE=1 SV=1	--	--	--	--	--	--	KOG1134	Uncharacterized conserved protein	[R]	POORLY CHARACTERIZED	General function prediction only	S	COG5594	transmembrane protein 63C	Molecular Function: calcium activated cation channel activity (GO:0005227);|Cellular Component: plasma membrane (GO:0005886);|Biological Process: cation transport (GO:0006812);|Cellular Component: integral component of membrane (GO:0016021);	PF02714.15	Calcium-dependent channel, 7TM region, putative phosphate
TRINITY_DN10195_c0_g1_i1_2	XP_028095424.1	pentatricopeptide repeat-containing protein At4g19220, mitochondrial [Camellia sinensis]	O49680|PP324_ARATH	Pentatricopeptide repeat-containing protein At4g19220, mitochondrial T18B16.190 OS=Arabidopsis thaliana (Mouse-ear cress) GN=T18B16.190 PE=3 SV=2	--	--	--	--	--	--	KOG4197	FOG: PPR repeat	[R]	POORLY CHARACTERIZED	General function prediction only	S	ENOG410Z7Z7	Pentatricopeptide repeat-containing protein	--	--	--
TRINITY_DN10195_c0_g2_i1_1	XP_022035448.1	CSC1-like protein At4g02900 [Helianthus annuus]	Q9SY14|CSCL2_ARATH	CSC1-like protein At4g02900 T4I9.22 OS=Arabidopsis thaliana (Mouse-ear cress) GN=T4I9.22 PE=3 SV=1	--	--	--	--	--	--	KOG1134	Uncharacterized conserved protein	[R]	POORLY CHARACTERIZED	General function prediction only	S	COG5594	transmembrane protein 63C	Molecular Function: calcium activated cation channel activity (GO:0005227);|Cellular Component: plasma membrane (GO:0005886);|Cellular Component: integral component of membrane (GO:0016021);	--	--
TRINITY_DN10197_c0_g1_i1_1	XP_028126211.1	F-box/kelch-repeat protein At3g06240-like [Camellia sinensis]	--	--	--	--	--	--	--	--	--	--	--	--	--	--	--	--	--	--	--
TRINITY_DN10202_c0_g1_i1_1	--	--	--	--	--	--	--	--	--	--	--	--	--	--	--	--	--	--	--	--	--
TRINITY_DN10202_c0_g1_i1_2	--	--	--	--	--	--	--	--	--	--	--	--	--	--	--	--	--	--	--	--	--
TRINITY_DN10203_c0_g1_i1_2	--	--	--	--	--	--	--	--	--	--	--	--	--	--	--	--	--	--	--	--	--
TRINITY_DN10208_c0_g1_i1_1	--	--	--	--	--	--	--	--	--	--	--	--	--	--	--	--	--	--	--	--	--
TRINITY_DN1020_c0_g1_i1_2	--	--	--	--	--	--	--	--	--	--	--	--	--	--	--	--	--	--	--	--	--
TRINITY_DN1020_c0_g1_i2_1	XP_028117223.1	LOW QUALITY PROTEIN: 8-amino-7-oxononanoate synthase-like [Camellia sinensis]	Q8GW43|BIOF_ARATH	8-amino-7-oxononanoate synthase T32M21.220 OS=Arabidopsis thaliana (Mouse-ear cress) GN=T32M21.220 PE=1 SV=2	188/219(85.84)	K00652	bioF	8-amino-7-oxononanoate synthase [EC:2.3.1.47]	ko00780	Biotin metabolism	KOG1359	Glycine C-acetyltransferase/2-amino-3-ketobutyrate-CoA ligase	[E]	METABOLISM	Amino acid transport and metabolism	H	COG0156	8-Amino-7-oxononanoate synthase	Cellular Component: peroxisome (GO:0005777);|Cellular Component: cytosol (GO:0005829);|Molecular Function: 8-amino-7-oxononanoate synthase activity (GO:0008710);|Biological Process: biotin biosynthetic process (GO:0009102);|Molecular Function: pyridoxal phosphate binding (GO:0030170);	PF00155.21	Aminotransferase class I and II
TRINITY_DN10210_c0_g1_i1_1	--	--	--	--	--	--	--	--	--	--	--	--	--	--	--	--	--	--	--	--	--
TRINITY_DN10211_c0_g1_i1_2	--	--	--	--	--	--	--	--	--	--	--	--	--	--	--	--	--	--	--	--	--
TRINITY_DN10212_c0_g1_i1_2	XP_028068883.1	uncharacterized protein LOC114271468 [Camellia sinensis]	B4FF80|CNR5_MAIZE	Cell number regulator 5 CNR5 OS=Zea mays (Maize) GN=CNR5 PE=2 SV=1	--	--	--	--	--	--	--	--	--	--	--	S	ENOG410YNGI	PLAC8 family	Cellular Component: integral component of membrane (GO:0016021);	PF04749.17	PLAC8 family
TRINITY_DN10217_c0_g1_i1_1	XP_028064652.1	uncharacterized protein LOC114267790 [Camellia sinensis]	--	--	--	--	--	--	--	--	--	--	--	--	--	E	COG1748	saccharopine dehydrogenase	--	--	--
TRINITY_DN10218_c0_g1_i1_2	--	--	--	--	--	--	--	--	--	--	--	--	--	--	--	--	--	--	--	--	--
TRINITY_DN10218_c0_g2_i1_2	--	--	--	--	--	--	--	--	--	--	--	--	--	--	--	--	--	--	--	--	--
TRINITY_DN1021_c0_g1_i1_2	--	--	--	--	--	--	--	--	--	--	--	--	--	--	--	--	--	--	--	--	--
TRINITY_DN10220_c0_g1_i1_2	--	--	--	--	--	--	--	--	--	--	--	--	--	--	--	--	--	--	--	--	--
TRINITY_DN10221_c0_g1_i1_2	--	--	--	--	--	--	--	--	--	--	--	--	--	--	--	--	--	--	--	--	--
TRINITY_DN10222_c0_g1_i1_2	--	--	--	--	--	--	--	--	--	--	--	--	--	--	--	--	--	--	--	--	--
TRINITY_DN10223_c0_g1_i1_2	--	--	--	--	--	--	--	--	--	--	--	--	--	--	--	--	--	--	--	--	--
TRINITY_DN10227_c0_g1_i1_2	XP_028115112.1	K(+) efflux antiporter 4-like isoform X5 [Camellia sinensis]	Q9ZUN3|KEA4_ARATH	K(+) efflux antiporter 4 F3P11.20 OS=Arabidopsis thaliana (Mouse-ear cress) GN=F3P11.20 PE=2 SV=2	--	--	--	--	--	--	KOG1650	Predicted K+/H+-antiporter	[P]	METABOLISM	Inorganic ion transport and metabolism	P	COG0475	Sodium hydrogen exchanger	Biological Process: potassium ion transport (GO:0006813);|Molecular Function: solute:proton antiporter activity (GO:0015299);|Cellular Component: integral component of membrane (GO:0016021);	--	--
TRINITY_DN10229_c0_g1_i1_2	APO15141.1	7-hydroxymethyl chlorophyll a reductase [Camellia sinensis]	Q8GS60|HCAR_ARATH	7-hydroxymethyl chlorophyll a reductase, chloroplastic T1G11.13 OS=Arabidopsis thaliana (Mouse-ear cress) GN=T1G11.13 PE=1 SV=1	91/102(89.22)	K18010	HCAR	7-hydroxymethyl chlorophyll a reductase [EC:1.17.7.2]	ko00860	Porphyrin and chlorophyll metabolism	--	--	--	--	--	C	COG1035	Coenzyme F420 hydrogenase	Cellular Component: chloroplast (GO:0009507);|Biological Process: chlorophyll metabolic process (GO:0015994);|Biological Process: chlorophyll cycle (GO:0033354);|Molecular Function: metal ion binding (GO:0046872);|Molecular Function: iron-sulfur cluster binding (GO:0051536);|Molecular Function: 7-hydroxymethyl chlorophyll a reductase activity (GO:0090415);	--	--
TRINITY_DN10232_c0_g1_i1_2	XP_028072332.1	G-type lectin S-receptor-like serine/threonine-protein kinase At1g34300 [Camellia sinensis]	Q9XID3|Y1343_ARATH	G-type lectin S-receptor-like serine/threonine-protein kinase At1g34300 F23M19.5 OS=Arabidopsis thaliana (Mouse-ear cress) GN=F23M19.5 PE=1 SV=1	--	--	--	--	--	--	--	--	--	--	--	T	COG0515	Serine Threonine protein kinase	--	PF00954.20	S-locus glycoprotein domain
TRINITY_DN10235_c0_g1_i1_1	--	--	--	--	--	--	--	--	--	--	--	--	--	--	--	--	--	--	--	--	--
TRINITY_DN10236_c0_g1_i1_2	THG01928.1	hypothetical protein TEA_006082 [Camellia sinensis var. sinensis]	--	--	--	--	--	--	--	--	--	--	--	--	--	--	--	--	--	--	--
TRINITY_DN10237_c0_g1_i1_2	--	--	--	--	--	--	--	--	--	--	--	--	--	--	--	--	--	--	--	--	--
TRINITY_DN10238_c0_g1_i1_2	THF94441.1	hypothetical protein TEA_002591 [Camellia sinensis var. sinensis]	Q766Z3|REV3_ARATH	DNA polymerase zeta catalytic subunit F12B7.5 OS=Arabidopsis thaliana (Mouse-ear cress) GN=F12B7.5 PE=2 SV=1	--	--	--	--	--	--	KOG0968	DNA polymerase zeta, catalytic subunit	[L]	INFORMATION STORAGE AND PROCESSING	Replication, recombination and repair	L	COG0417	DNA polymerase	Molecular Function: nucleotide binding (GO:0000166);|Molecular Function: DNA binding (GO:0003677);|Molecular Function: DNA-directed DNA polymerase activity (GO:0003887);|Cellular Component: nucleus (GO:0005634);|Biological Process: DNA replication (GO:0006260);|Biological Process: cellular response to DNA damage stimulus (GO:0006974);|Cellular Component: zeta DNA polymerase complex (GO:0016035);|…	PF00136.21,PF14260.6	DNA polymerase family B|C4-type zinc-finger of DNA polymerase delta
TRINITY_DN10239_c0_g1_i1_2	XP_028113101.1	uncharacterized protein LOC114311217 [Camellia sinensis]	--	--	--	--	--	--	--	--	--	--	--	--	--	S	ENOG410YV9T	NA	--	--	--
TRINITY_DN1023_c0_g1_i1_1	XP_028055548.1	receptor-like protein 52 [Camellia sinensis]	Q7FZR1|RLP52_ARATH	Receptor-like protein 52 T1N24.21 OS=Arabidopsis thaliana (Mouse-ear cress) GN=T1N24.21 PE=2 SV=1	--	--	--	--	--	--	--	--	--	--	--	S	COG4886	leucine Rich Repeat	Cellular Component: plasma membrane (GO:0005886);|Biological Process: response to chitin (GO:0010200);|Cellular Component: integral component of membrane (GO:0016021);|Biological Process: defense response to fungus (GO:0050832);	--	--
TRINITY_DN10240_c0_g1_i1_1	--	--	--	--	--	--	--	--	--	--	--	--	--	--	--	--	--	--	--	--	--
TRINITY_DN10240_c0_g1_i1_2	XP_028060124.1	uncharacterized protein LOC114263724 [Camellia sinensis]	--	--	--	--	--	--	--	--	--	--	--	--	--	S	ENOG410Z7TM	NA	--	--	--
TRINITY_DN10242_c0_g1_i1_2	XP_028088686.1	receptor-like protein EIX1 [Camellia sinensis]	Q6JN47|EIX1_SOLLC	Receptor-like protein EIX1 Solyc07g008620.1.1 OS=Solanum lycopersicum (Tomato) (Lycopersicon esculentum) GN=Solyc07g008620.1.1 PE=2 SV=2	--	--	--	--	--	--	KOG0619	FOG: Leucine rich repeat	[R]	POORLY CHARACTERIZED	General function prediction only	S	COG4886	leucine Rich Repeat	Cellular Component: plasma membrane (GO:0005886);|Cellular Component: integral component of membrane (GO:0016021);|Biological Process: defense response to fungus (GO:0050832);	PF08263.12,PF12799.7,PF13855.6	Leucine rich repeat N-terminal domain|Leucine Rich repeats (2 copies)|Leucine rich repeat
TRINITY_DN10242_c0_g2_i1_2	THG08816.1	hypothetical protein TEA_024267 [Camellia sinensis var. sinensis]	Q9SVN2|RLP47_ARATH	Receptor-like protein 47 F18A5.200 OS=Arabidopsis thaliana (Mouse-ear cress) GN=F18A5.200 PE=3 SV=2	--	--	--	--	--	--	KOG0619	FOG: Leucine rich repeat	[R]	POORLY CHARACTERIZED	General function prediction only	S	COG4886	leucine Rich Repeat	Cellular Component: plasma membrane (GO:0005886);|Cellular Component: integral component of membrane (GO:0016021);	PF13855.6,PF12799.7,PF00560.33,PF13516.6	Leucine rich repeat|Leucine Rich repeats (2 copies)|Leucine Rich Repeat|Leucine Rich repeat
TRINITY_DN10245_c0_g1_i1_1	THG08323.1	hypothetical protein TEA_015426 [Camellia sinensis var. sinensis]	Q8GX69|BGA16_ARATH	Beta-galactosidase 16 F2P24.12 OS=Arabidopsis thaliana (Mouse-ear cress) GN=F2P24.12 PE=2 SV=2	--	--	--	--	--	--	KOG0496	Beta-galactosidase	[G]	METABOLISM	Carbohydrate transport and metabolism	G	COG1874	beta-galactosidase	Molecular Function: beta-galactosidase activity (GO:0004565);|Cellular Component: cell wall (GO:0005618);|Cellular Component: vacuole (GO:0005773);|Biological Process: carbohydrate metabolic process (GO:0005975);|Molecular Function: carbohydrate binding (GO:0030246);|Cellular Component: apoplast (GO:0048046);	PF02140.18	Galactose binding lectin domain
TRINITY_DN10248_c0_g1_i1_1	--	--	--	--	--	--	--	--	--	--	--	--	--	--	--	--	--	--	--	--	--
TRINITY_DN10249_c0_g1_i1_2	--	--	--	--	--	--	--	--	--	--	--	--	--	--	--	--	--	--	--	--	--
TRINITY_DN1024_c0_g1_i1_1	--	--	--	--	--	--	--	--	--	--	--	--	--	--	--	--	--	--	--	--	--
TRINITY_DN10250_c0_g1_i1_1	PNX59708.1	pre-mRNA branch site p14-like protein [Trifolium pratense]	Q9FMP4|SF3B6_ARATH	Splicing factor 3B subunit 6-like protein MXC9_15 OS=Arabidopsis thaliana (Mouse-ear cress) GN=MXC9_15 PE=1 SV=1	88/108(81.48)	K12833	SF3B14	pre-mRNA branch site protein p14	ko03040	Spliceosome	KOG0114	Predicted RNA-binding protein (RRM superfamily)	[R]	POORLY CHARACTERIZED	General function prediction only	A	ENOG4111IHX	premRNA branch site protein	Biological Process: mRNA splicing, via spliceosome (GO:0000398);|Molecular Function: RNA binding (GO:0003723);|Cellular Component: U2 snRNP (GO:0005686);|Cellular Component: U12-type spliceosomal complex (GO:0005689);|Cellular Component: catalytic step 2 spliceosome (GO:0071013);	--	--
TRINITY_DN10250_c0_g1_i1_2	--	--	--	--	--	--	--	--	--	--	--	--	--	--	--	--	--	--	--	--	--
TRINITY_DN10251_c0_g1_i1_2	KAE8055052.1	hypothetical protein FH972_011921 [Carpinus fangiana]	Q9SLP1|C78A9_ARATH	Cytochrome P450 78A9 F21F14.50 OS=Arabidopsis thaliana (Mouse-ear cress) GN=F21F14.50 PE=1 SV=1	--	--	--	--	--	--	KOG0156	Cytochrome P450 CYP2 subfamily	[Q]	METABOLISM	Secondary metabolites biosynthesis, transport and catabolism	Q	COG2124	Cytochrome p450	Molecular Function: iron ion binding (GO:0005506);|Biological Process: fruit development (GO:0010154);|Cellular Component: membrane (GO:0016020);|Cellular Component: integral component of membrane (GO:0016021);|Molecular Function: oxidoreductase activity, acting on paired donors, with incorporation or reduction of molecular oxygen, NAD(P)H as one donor, and incorporation of one atom of oxygen (GO…	PF00067.22	Cytochrome P450
TRINITY_DN10252_c0_g1_i1_1	XP_028117918.1	F-box protein At1g22220-like [Camellia sinensis]	Q9C9S2|FB91_ARATH	F-box protein At1g78100 T11I11.4 OS=Arabidopsis thaliana (Mouse-ear cress) GN=T11I11.4 PE=1 SV=1	--	--	--	--	--	--	--	--	--	--	--	O	ENOG4111CQE	F-box protein	Cellular Component: nucleus (GO:0005634);|Biological Process: cytokinin-activated signaling pathway (GO:0009736);|Biological Process: basipetal auxin transport (GO:0010540);|Biological Process: acropetal auxin transport (GO:0010541);|Biological Process: protein ubiquitination (GO:0016567);	PF12937.7	F-box-like
TRINITY_DN10252_c0_g1_i1_2	XP_028120873.1	transcription factor SCREAM2-like isoform X1 [Camellia sinensis]	--	--	--	--	--	--	--	--	--	--	--	--	--	S	ENOG410YJUZ	NA	--	--	--
TRINITY_DN10253_c0_g1_i1_1	XP_028069259.1	tryptophan aminotransferase-related protein 2-like isoform X1 [Camellia sinensis]	Q94A02|TAR2_ARATH	Tryptophan aminotransferase-related protein 2 F22K18.130 OS=Arabidopsis thaliana (Mouse-ear cress) GN=F22K18.130 PE=2 SV=1	142/189(75.13)	K16903	TAA1	L-tryptophan---pyruvate aminotransferase [EC:2.6.1.99]	ko00380	Tryptophan metabolism	--	--	--	--	--	E	ENOG410YMNS	tryptophan aminotransferase-related protein 2-like	Cellular Component: endoplasmic reticulum membrane (GO:0005789);|Biological Process: response to ethylene (GO:0009723);|Biological Process: auxin biosynthetic process (GO:0009851);|Biological Process: flower development (GO:0009908);|Biological Process: positive gravitropism (GO:0009958);|Biological Process: maintenance of root meristem identity (GO:0010078);|Biological Process: phloem or xylem h…	PF04864.13,PF00155.21	Allinase|Aminotransferase class I and II
TRINITY_DN10253_c0_g1_i1_2	--	--	--	--	--	--	--	--	--	--	--	--	--	--	--	--	--	--	--	--	--
TRINITY_DN10254_c0_g1_i1_1	--	--	--	--	--	--	--	--	--	--	--	--	--	--	--	--	--	--	--	--	--
TRINITY_DN10257_c0_g1_i1_2	--	--	--	--	--	--	--	--	--	--	--	--	--	--	--	--	--	--	--	--	--
TRINITY_DN1025_c0_g1_i1_2	XP_028064972.1	DELLA protein RGL1-like [Camellia sinensis]	--	--	--	--	--	--	--	--	--	--	--	--	--	--	--	--	--	--	--
TRINITY_DN10260_c0_g1_i1_2	--	--	--	--	--	--	--	--	--	--	--	--	--	--	--	--	--	--	--	--	--
TRINITY_DN10262_c0_g1_i1_2	THF95124.1	hypothetical protein TEA_016990 [Camellia sinensis var. sinensis]	--	--	--	--	--	--	--	--	--	--	--	--	--	--	--	--	--	--	--
TRINITY_DN10266_c0_g1_i1_2	XP_028078041.1	SKP1-like protein 1B [Camellia sinensis]	Q9FHW7|SKP1B_ARATH	SKP1-like protein 1B MJC20.30 OS=Arabidopsis thaliana (Mouse-ear cress) GN=MJC20.30 PE=1 SV=1	144/157(91.72)	K03094	SKP1, CBF3D	S-phase kinase-associated protein 1	ko04120|ko04141	Ubiquitin mediated proteolysis|Protein processing in endoplasmic reticulum	KOG1724	SCF ubiquitin ligase, Skp1 component	[O]	CELLULAR PROCESSES AND SIGNALING	Posttranslational modification, protein turnover, chaperones	O	COG5201	ubiquitin-dependent protein catabolic process	Cellular Component: nucleus (GO:0005634);|Biological Process: ubiquitin-dependent protein catabolic process (GO:0006511);|Biological Process: chromosome segregation (GO:0007059);|Biological Process: auxin-activated signaling pathway (GO:0009734);|Biological Process: embryo development ending in seed dormancy (GO:0009793);|Biological Process: ethylene-activated signaling pathway (GO:0009873);|Biol…	PF03931.15,PF01466.19	Skp1 family, tetramerisation domain|Skp1 family, dimerisation domain
TRINITY_DN10267_c0_g1_i1_1	--	--	--	--	--	--	--	--	--	--	--	--	--	--	--	--	--	--	--	--	--
TRINITY_DN10267_c0_g1_i1_2	--	--	--	--	--	--	--	--	--	--	--	--	--	--	--	--	--	--	--	--	--
TRINITY_DN10267_c0_g2_i1_2	XP_028103178.1	pentatricopeptide repeat-containing protein At4g02750-like [Camellia sinensis]	Q9FND6|PP411_ARATH	Pentatricopeptide repeat-containing protein At5g40410, mitochondrial MPO12.120 OS=Arabidopsis thaliana (Mouse-ear cress) GN=MPO12.120 PE=2 SV=1	--	--	--	--	--	--	KOG4197	FOG: PPR repeat	[R]	POORLY CHARACTERIZED	General function prediction only	S	ENOG410Z7Z7	Pentatricopeptide repeat-containing protein	--	PF01535.20,PF13041.6,PF12854.7	PPR repeat|PPR repeat family|PPR repeat
TRINITY_DN10267_c0_g3_i1_2	XP_028103178.1	pentatricopeptide repeat-containing protein At4g02750-like [Camellia sinensis]	Q9SVP7|PP307_ARATH	Pentatricopeptide repeat-containing protein At4g13650 F18A5.40 OS=Arabidopsis thaliana (Mouse-ear cress) GN=F18A5.40 PE=2 SV=2	--	--	--	--	--	--	KOG4197	FOG: PPR repeat	[R]	POORLY CHARACTERIZED	General function prediction only	S	ENOG410Z7Z7	Pentatricopeptide repeat-containing protein	--	PF01535.20,PF13041.6,PF12854.7,PF13812.6,PF13428.6	PPR repeat|PPR repeat family|PPR repeat|Pentatricopeptide repeat domain|Tetratricopeptide repeat
TRINITY_DN10268_c0_g1_i2_1	XP_028077440.1	protease Do-like 5, chloroplastic isoform X1 [Camellia sinensis]	Q9SEL7|DEGP5_ARATH	Protease Do-like 5, chloroplastic F28J12.30 OS=Arabidopsis thaliana (Mouse-ear cress) GN=F28J12.30 PE=1 SV=3	--	--	--	--	--	--	KOG1320	Serine protease	[O]	CELLULAR PROCESSES AND SIGNALING	Posttranslational modification, protein turnover, chaperones	O	COG0265	Serine protease	Molecular Function: serine-type endopeptidase activity (GO:0004252);|Cellular Component: chloroplast (GO:0009507);|Cellular Component: chloroplast thylakoid lumen (GO:0009543);|Cellular Component: thylakoid (GO:0009579);|Biological Process: photosystem II repair (GO:0010206);|Cellular Component: thylakoid lumen (GO:0031977);	PF13365.6,PF00089.26	Trypsin-like peptidase domain|Trypsin
TRINITY_DN10269_c0_g1_i1_2	XP_028112857.1	U-box domain-containing protein 16-like [Camellia sinensis]	Q9LZW3|PUB16_ARATH	U-box domain-containing protein 16 T20L15_100 OS=Arabidopsis thaliana (Mouse-ear cress) GN=T20L15_100 PE=2 SV=1	--	--	--	--	--	--	KOG0167	FOG: Armadillo/beta-catenin-like repeats	[S]	POORLY CHARACTERIZED	Function unknown	S	ENOG410XQT6	Ubox domain-containing protein	Molecular Function: ubiquitin-protein transferase activity (GO:0004842);|Cellular Component: nucleus (GO:0005634);|Cellular Component: cytoplasm (GO:0005737);|Biological Process: response to chitin (GO:0010200);	--	--
TRINITY_DN1026_c0_g1_i1_1	--	--	--	--	--	--	--	--	--	--	--	--	--	--	--	--	--	--	--	--	--
TRINITY_DN1026_c0_g1_i1_2	--	--	--	--	--	--	--	--	--	--	--	--	--	--	--	--	--	--	--	--	--
TRINITY_DN10270_c0_g1_i1_2	--	--	--	--	--	--	--	--	--	--	--	--	--	--	--	--	--	--	--	--	--
TRINITY_DN10274_c0_g1_i2_2	--	--	--	--	--	--	--	--	--	--	--	--	--	--	--	--	--	--	--	--	--
TRINITY_DN10275_c0_g1_i2_2	XP_028124797.1	sulfite exporter TauE/SafE family protein 3-like [Camellia sinensis]	Q8L7A0|TAUE3_ARATH	Sulfite exporter TauE/SafE family protein 3 F17H15 OS=Arabidopsis thaliana (Mouse-ear cress) GN=F17H15 PE=2 SV=1	--	--	--	--	--	--	--	--	--	--	--	S	ENOG4111ME2	Sulfite exporter TauE/SafE	Cellular Component: integral component of membrane (GO:0016021);	--	--
TRINITY_DN10277_c0_g1_i1_1	--	--	--	--	--	--	--	--	--	--	--	--	--	--	--	--	--	--	--	--	--
TRINITY_DN1027_c0_g1_i1_2	--	--	--	--	--	--	--	--	--	--	--	--	--	--	--	--	--	--	--	--	--
TRINITY_DN10283_c0_g1_i1_2	--	--	--	--	--	--	--	--	--	--	--	--	--	--	--	--	--	--	--	--	--
TRINITY_DN10285_c0_g1_i1_2	XP_028075593.1	perakine reductase-like [Camellia sinensis]	C6TBN2|AKR1_SOYBN	Probable aldo-keto reductase 1 AKR1 OS=Glycine max (Soybean) (Glycine hispida) GN=AKR1 PE=2 SV=1	--	--	--	--	--	--	--	--	--	--	--	C	COG0667	Aldo keto reductase	Molecular Function: oxidoreductase activity (GO:0016491);	--	--
TRINITY_DN10287_c0_g1_i1_2	XP_028107271.1	nuclear intron maturase 3, mitochondrial [Camellia sinensis]	Q9LZA5|NMAT3_ARATH	Nuclear intron maturase 3, mitochondrial F8F6.260 OS=Arabidopsis thaliana (Mouse-ear cress) GN=F8F6.260 PE=3 SV=2	--	--	--	--	--	--	KOG1075	FOG: Reverse transcriptase	[R]	POORLY CHARACTERIZED	General function prediction only	L	COG3344	RNA-directed DNA polymerase	Biological Process: Group II intron splicing (GO:0000373);|Molecular Function: DNA binding (GO:0003677);|Molecular Function: RNA-directed DNA polymerase activity (GO:0003964);|Molecular Function: endonuclease activity (GO:0004519);|Cellular Component: mitochondrion (GO:0005739);|Biological Process: intron homing (GO:0006314);|Molecular Function: metal ion binding (GO:0046872);|Biological Process:…	PF01348.21	Type II intron maturase
TRINITY_DN10289_c0_g1_i1_2	XP_028067881.1	zinc finger protein ZAT1-like [Camellia sinensis]	Q39092|ZAT1_ARATH	Zinc finger protein ZAT1 T7I23.3 OS=Arabidopsis thaliana (Mouse-ear cress) GN=T7I23.3 PE=2 SV=1	--	--	--	--	--	--	KOG1721	FOG: Zn-finger	[R]	POORLY CHARACTERIZED	General function prediction only	S	COG5048	Zinc finger protein	Molecular Function: nucleic acid binding (GO:0003676);|Molecular Function: DNA-binding transcription factor activity (GO:0003700);|Cellular Component: nucleus (GO:0005634);|Biological Process: regulation of transcription, DNA-templated (GO:0006355);|Molecular Function: metal ion binding (GO:0046872);	PF13912.6,PF12171.8,PF13894.6	C2H2-type zinc finger|Zinc-finger double-stranded RNA-binding|C2H2-type zinc finger
TRINITY_DN10290_c0_g1_i1_1	--	--	--	--	--	--	--	--	--	--	--	--	--	--	--	--	--	--	--	--	--
TRINITY_DN10292_c0_g1_i1_2	--	--	--	--	--	--	--	--	--	--	--	--	--	--	--	--	--	--	--	--	--
TRINITY_DN10294_c0_g1_i1_1	--	--	--	--	--	--	--	--	--	--	--	--	--	--	--	--	--	--	--	--	--
TRINITY_DN10298_c0_g1_i1_2	PSS20878.1	Set1 complex component ash2 like [Actinidia chinensis var. chinensis]	--	--	--	--	--	--	--	--	--	--	--	--	--	S	ENOG4111A14	NA	--	--	--
TRINITY_DN10299_c0_g1_i1_1	--	--	--	--	--	--	--	--	--	--	--	--	--	--	--	--	--	--	--	--	--
TRINITY_DN10299_c0_g1_i1_2	XP_028126565.1	non-specific phospholipase C3-like, partial [Camellia sinensis]	Q9SRQ7|NPC4_ARATH	Non-specific phospholipase C4 T21P5.5 OS=Arabidopsis thaliana (Mouse-ear cress) GN=T21P5.5 PE=1 SV=1	214/275(77.82)	K01114	plc	phospholipase C [EC:3.1.4.3]	ko00562|ko00564|ko00565	Inositol phosphate metabolism|Glycerophospholipid metabolism|Ether lipid metabolism	--	--	--	--	--	M	COG3511	phospholipase C	Molecular Function: acid phosphatase activity (GO:0003993);|Molecular Function: phospholipase C activity (GO:0004629);|Cellular Component: plasma membrane (GO:0005886);|Biological Process: phospholipid catabolic process (GO:0009395);|Molecular Function: phosphatidylcholine phospholipase C activity (GO:0034480);	PF04185.14	Phosphoesterase family
TRINITY_DN1029_c0_g1_i1_1	--	--	--	--	--	--	--	--	--	--	--	--	--	--	--	--	--	--	--	--	--
TRINITY_DN1029_c0_g1_i1_2	--	--	--	--	--	--	--	--	--	--	--	--	--	--	--	--	--	--	--	--	--
TRINITY_DN102_c0_g1_i1_1	XP_028060409.1	receptor-like protein kinase 5 [Camellia sinensis]	P47735|RLK5_ARATH	Receptor-like protein kinase 5 F21O9.180 OS=Arabidopsis thaliana (Mouse-ear cress) GN=F21O9.180 PE=1 SV=1	--	--	--	--	--	--	--	--	--	--	--	S	COG4886	leucine Rich Repeat	--	PF07714.17,PF00069.25	Protein tyrosine kinase|Protein kinase domain
TRINITY_DN10300_c0_g1_i2_2	--	--	--	--	--	--	--	--	--	--	--	--	--	--	--	--	--	--	--	--	--
TRINITY_DN10301_c0_g1_i1_2	XP_028086584.1	LOW QUALITY PROTEIN: uncharacterized protein LOC114287443 [Camellia sinensis]	O81832|Y4729_ARATH	G-type lectin S-receptor-like serine/threonine-protein kinase At4g27290 M4I22.100 OS=Arabidopsis thaliana (Mouse-ear cress) GN=M4I22.100 PE=3 SV=4	--	--	--	--	--	--	--	--	--	--	--	T	COG0515	Serine Threonine protein kinase	--	PF01453.24	D-mannose binding lectin
TRINITY_DN10304_c0_g1_i1_2	XP_028082803.1	uncharacterized protein LOC114284119 [Camellia sinensis]	--	--	--	--	--	--	--	--	--	--	--	--	--	S	ENOG4111AW5	RING	--	PF13445.6	RING-type zinc-finger
TRINITY_DN10306_c0_g1_i1_1	--	--	--	--	--	--	--	--	--	--	--	--	--	--	--	--	--	--	--	--	--
TRINITY_DN10306_c0_g1_i1_2	--	--	--	--	--	--	--	--	--	--	--	--	--	--	--	--	--	--	--	--	--
TRINITY_DN10307_c0_g1_i1_2	THG14454.1	hypothetical protein TEA_016301 [Camellia sinensis var. sinensis]	Q42534|PME2_ARATH	Pectinesterase 2 T18A20.6 OS=Arabidopsis thaliana (Mouse-ear cress) GN=T18A20.6 PE=2 SV=2	184/229(80.35)	K01051	E3.1.1.11	pectinesterase [EC:3.1.1.11]	ko00040	Pentose and glucuronate interconversions	--	--	--	--	--	G	COG4677	pectinesterase	Cellular Component: extracellular region (GO:0005576);|Cellular Component: plant-type cell wall (GO:0009505);|Molecular Function: pectinesterase activity (GO:0030599);|Biological Process: cell wall modification (GO:0042545);|Molecular Function: aspartyl esterase activity (GO:0045330);|Biological Process: pectin catabolic process (GO:0045490);|Molecular Function: pectinesterase inhibitor activity …	PF04043.15,PF01095.19	Plant invertase/pectin methylesterase inhibitor|Pectinesterase
TRINITY_DN1030_c0_g1_i1_1	XP_028094016.1	uncharacterized protein LOC114294104 isoform X1 [Camellia sinensis]	--	--	--	--	--	--	--	--	--	--	--	--	--	U	ENOG410YCX3	endosomal transport	--	--	--
TRINITY_DN10310_c0_g1_i2_2	--	--	--	--	--	--	--	--	--	--	--	--	--	--	--	--	--	--	--	--	--
TRINITY_DN10311_c0_g1_i1_2	THG08257.1	hypothetical protein TEA_011007 [Camellia sinensis var. sinensis]	Q4V3D9|SSL10_ARATH	Protein STRICTOSIDINE SYNTHASE-LIKE 10 F24I3.110 OS=Arabidopsis thaliana (Mouse-ear cress) GN=F24I3.110 PE=2 SV=1	--	--	--	--	--	--	KOG1520	Predicted alkaloid synthase/Surface mucin Hemomucin	[R]	POORLY CHARACTERIZED	General function prediction only	G	COG3386	SMP-30 gluconolaconase LRE domain protein	Cellular Component: vacuole (GO:0005773);|Cellular Component: endoplasmic reticulum (GO:0005783);|Cellular Component: plasma membrane (GO:0005886);|Biological Process: biosynthetic process (GO:0009058);|Cellular Component: plant-type cell wall (GO:0009505);|Cellular Component: plasmodesma (GO:0009506);|Cellular Component: membrane (GO:0016020);	PF03088.16,PF08450.12	Strictosidine synthase|SMP-30/Gluconolactonase/LRE-like region
TRINITY_DN10312_c0_g1_i1_2	XP_028056183.1	glycerate dehydrogenase [Camellia sinensis]	P13443|DHGY_CUCSA	Glycerate dehydrogenase HPR-A OS=Cucumis sativus (Cucumber) GN=HPR-A PE=2 SV=1	362/386(93.78)	K15893	HPR1	glycerate dehydrogenase [EC:1.1.1.29]	ko00260|ko00630	Glycine, serine and threonine metabolism|Glyoxylate and dicarboxylate metabolism	KOG0069	Glyoxylate/hydroxypyruvate reductase (D-isomer-specific 2-hydroxy acid dehydrogenase superfamily)	[C]	METABOLISM	Energy production and conversion	C	COG1052	Dehydrogenase	Cellular Component: peroxisome (GO:0005777);|Molecular Function: glycerate dehydrogenase activity (GO:0008465);|Biological Process: oxidative photosynthetic carbon pathway (GO:0009854);|Molecular Function: NAD binding (GO:0051287);	PF02826.19,PF00389.30	D-isomer specific 2-hydroxyacid dehydrogenase, NAD binding domain|D-isomer specific 2-hydroxyacid dehydrogenase, catalytic domain
TRINITY_DN10313_c0_g1_i1_2	--	--	--	--	--	--	--	--	--	--	--	--	--	--	--	--	--	--	--	--	--
TRINITY_DN10313_c0_g2_i1_2	KAB1208282.1	hypothetical protein CJ030_MR7G000164 [Morella rubra]	--	--	--	--	--	--	--	--	--	--	--	--	--	--	--	--	--	--	--
TRINITY_DN10314_c0_g1_i1_1	--	--	--	--	--	--	--	--	--	--	--	--	--	--	--	--	--	--	--	--	--
TRINITY_DN10314_c0_g1_i1_2	--	--	--	--	--	--	--	--	--	--	--	--	--	--	--	--	--	--	--	--	--
TRINITY_DN10316_c0_g1_i1_1	--	--	--	--	--	--	--	--	--	--	--	--	--	--	--	--	--	--	--	--	--
TRINITY_DN10317_c0_g2_i1_1	PWZ56166.1	hypothetical protein Zm00014a_032155 [Zea mays]	--	--	--	--	--	--	--	--	--	--	--	--	--	--	--	--	--	--	--
TRINITY_DN10320_c0_g1_i1_1	CAN77045.1	hypothetical protein VITISV_035256 [Vitis vinifera]	Q7LHG5|YI31B_YEAST	Integrase p49 YIL082W-A OS=Saccharomyces cerevisiae (strain ATCC 204508 / S288c) (Baker's yeast) GN=YIL082W-A PE=1 SV=2	--	--	--	--	--	--	KOG0017	FOG: Transposon-encoded proteins with TYA, reverse transcriptase, integrase domains in various combinations	[R]	POORLY CHARACTERIZED	General function prediction only	L	COG2801	Retrotransposon protein	Cellular Component: retrotransposon nucleocapsid (GO:0000943);|Molecular Function: DNA binding (GO:0003677);|Molecular Function: RNA binding (GO:0003723);|Molecular Function: DNA-directed DNA polymerase activity (GO:0003887);|Molecular Function: RNA-directed DNA polymerase activity (GO:0003964);|Molecular Function: aspartic-type endopeptidase activity (GO:0004190);|Molecular Function: RNA-DNA hyb…	--	--
TRINITY_DN10324_c0_g1_i1_2	TEY13787.1	serine/threonine-protein phosphatase 2A catalytic subunit [Salvia splendens]	A2YEB4|PP2A1_ORYSI	Serine/threonine-protein phosphatase PP2A-1 catalytic subunit OsI_022657 OS=Oryza sativa subsp. indica (Rice) GN=OsI_022657 PE=2 SV=1	43/81(53.09)	K04382	PPP2C	serine/threonine-protein phosphatase 2A catalytic subunit [EC:3.1.3.16]	ko03015|ko04136	mRNA surveillance pathway|Autophagy - other	KOG0371	Serine/threonine protein phosphatase 2A, catalytic subunit	[T]	CELLULAR PROCESSES AND SIGNALING	Signal transduction mechanisms	T	COG0639	serine threonine-protein phosphatase	Molecular Function: phosphoprotein phosphatase activity (GO:0004721);|Cellular Component: cytoplasm (GO:0005737);|Molecular Function: metal ion binding (GO:0046872);	--	--
TRINITY_DN10325_c0_g1_i1_1	--	--	--	--	--	--	--	--	--	--	--	--	--	--	--	--	--	--	--	--	--
TRINITY_DN10326_c0_g1_i1_2	XP_028051883.1	exopolygalacturonase-like [Camellia sinensis]	--	--	--	--	--	--	--	--	--	--	--	--	--	--	--	--	--	--	--
TRINITY_DN10327_c0_g1_i1_2	--	--	--	--	--	--	--	--	--	--	--	--	--	--	--	--	--	--	--	--	--
TRINITY_DN10327_c0_g2_i1_2	--	--	--	--	--	--	--	--	--	--	--	--	--	--	--	--	--	--	--	--	--
TRINITY_DN10329_c0_g1_i1_2	XP_028088958.1	TMV resistance protein N-like [Camellia sinensis]	V9M2S5|RPV1_VITRO	Disease resistance protein RPV1 RPV1 OS=Vitis rotundifolia (Muscadine grape) GN=RPV1 PE=1 SV=1	--	--	--	--	--	--	--	--	--	--	--	--	--	--	--	PF01582.20,PF13676.6	TIR domain|TIR domain
TRINITY_DN10331_c0_g1_i1_2	XP_028098575.1	pentatricopeptide repeat-containing protein At4g01030, mitochondrial-like [Camellia sinensis]	Q9SV26|PP297_ARATH	Pentatricopeptide repeat-containing protein At4g01030, mitochondrial F3I3.50 OS=Arabidopsis thaliana (Mouse-ear cress) GN=F3I3.50 PE=3 SV=2	--	--	--	--	--	--	KOG4197	FOG: PPR repeat	[R]	POORLY CHARACTERIZED	General function prediction only	S	ENOG410Z7Z7	Pentatricopeptide repeat-containing protein	--	PF13041.6,PF01535.20,PF12854.7	PPR repeat family|PPR repeat|PPR repeat
TRINITY_DN10340_c0_g1_i1_1	--	--	--	--	--	--	--	--	--	--	--	--	--	--	--	--	--	--	--	--	--
TRINITY_DN10340_c0_g1_i1_2	KAE9449404.1	hypothetical protein C3L33_18691, partial [Rhododendron williamsianum]	--	--	--	--	--	--	--	--	--	--	--	--	--	--	--	--	--	PF13041.6,PF12854.7,PF01535.20,PF13812.6,PF17177.4	PPR repeat family|PPR repeat|PPR repeat|Pentatricopeptide repeat domain|Pentacotripeptide-repeat region of PRORP
TRINITY_DN10340_c0_g2_i1_1	--	--	--	--	--	--	--	--	--	--	--	--	--	--	--	--	--	--	--	--	--
TRINITY_DN10341_c0_g1_i1_1	ATC41985.1	transcription factor MYB5e [Camellia sinensis]	--	--	--	--	--	--	--	--	--	--	--	--	--	--	--	--	--	--	--
TRINITY_DN10342_c0_g1_i1_1	THG09489.1	hypothetical protein TEA_000134 [Camellia sinensis var. sinensis]	--	--	--	--	--	--	--	--	--	--	--	--	--	S	ENOG410ZEEQ	downstream neighbor of Son	--	--	--
TRINITY_DN10343_c0_g1_i1_2	XP_028064174.1	pleiotropic drug resistance protein 1-like [Camellia sinensis]	H6WS93|PDR1_PETAX	Pleiotropic drug resistance protein 1 PDR1 OS=Petunia axillaris (Large white petunia) (Nicotiana axillaris) GN=PDR1 PE=2 SV=1	--	--	--	--	--	--	KOG0065	Pleiotropic drug resistance proteins (PDR1-15), ABC superfamily	[Q]	METABOLISM	Secondary metabolites biosynthesis, transport and catabolism	V	COG0842	(ABC) transporter	--	PF01061.24	ABC-2 type transporter
TRINITY_DN10343_c0_g2_i1_2	XP_028064174.1	pleiotropic drug resistance protein 1-like [Camellia sinensis]	Q76CU2|PDR1_TOBAC	Pleiotropic drug resistance protein 1 PDR1 OS=Nicotiana tabacum (Common tobacco) GN=PDR1 PE=2 SV=1	--	--	--	--	--	--	KOG0065	Pleiotropic drug resistance proteins (PDR1-15), ABC superfamily	[Q]	METABOLISM	Secondary metabolites biosynthesis, transport and catabolism	V	COG0842	(ABC) transporter	Molecular Function: ATP binding (GO:0005524);|Cellular Component: integral component of membrane (GO:0016021);|Molecular Function: ATPase activity (GO:0016887);	PF01061.24,PF08370.11,PF00005.27,PF13304.6	ABC-2 type transporter|Plant PDR ABC transporter associated|ABC transporter|AAA domain, putative AbiEii toxin, Type IV TA system
TRINITY_DN10343_c0_g3_i1_2	XP_028064174.1	pleiotropic drug resistance protein 1-like [Camellia sinensis]	Q9M9E1|AB40G_ARATH	ABC transporter G family member 40 T16N11.3 OS=Arabidopsis thaliana (Mouse-ear cress) GN=T16N11.3 PE=1 SV=1	--	--	--	--	--	--	KOG0065	Pleiotropic drug resistance proteins (PDR1-15), ABC superfamily	[Q]	METABOLISM	Secondary metabolites biosynthesis, transport and catabolism	V	COG1131	(ABC) transporter	Biological Process: defense response to oomycetes (GO:0002229);|Molecular Function: ATP binding (GO:0005524);|Cellular Component: plasma membrane (GO:0005886);|Biological Process: drug transmembrane transport (GO:0006855);|Biological Process: response to ethylene (GO:0009723);|Biological Process: response to salicylic acid (GO:0009751);|Biological Process: response to jasmonic acid (GO:0009753);|…	PF01061.24	ABC-2 type transporter
TRINITY_DN10344_c0_g1_i1_1	THG12617.1	hypothetical protein TEA_005466 [Camellia sinensis var. sinensis]	--	--	--	--	--	--	--	--	--	--	--	--	--	--	--	--	--	--	--
TRINITY_DN10347_c0_g1_i1_2	XP_028061796.1	G-type lectin S-receptor-like serine/threonine-protein kinase At4g27290 [Camellia sinensis]	--	--	--	--	--	--	--	--	--	--	--	--	--	--	--	--	--	--	--
TRINITY_DN10349_c0_g1_i1_2	XP_028084353.1	proline-rich receptor-like protein kinase PERK8 isoform X1 [Camellia sinensis]	Q9FFW5|PERK8_ARATH	Proline-rich receptor-like protein kinase PERK8 MBB18.10 OS=Arabidopsis thaliana (Mouse-ear cress) GN=MBB18.10 PE=1 SV=1	--	--	--	--	--	--	KOG1187	Serine/threonine protein kinase	[T]	CELLULAR PROCESSES AND SIGNALING	Signal transduction mechanisms	T	COG0515	Serine Threonine protein kinase	--	PF00069.25,PF07714.17	Protein kinase domain|Protein tyrosine kinase
TRINITY_DN1034_c0_g1_i1_1	--	--	--	--	--	--	--	--	--	--	--	--	--	--	--	--	--	--	--	--	--
TRINITY_DN10350_c1_g1_i1_2	XP_028084955.1	two-component response regulator-like APRR5 [Camellia sinensis]	--	--	229/437(52.40)	K12130	PRR5	pseudo-response regulator 5	ko04712	Circadian rhythm - plant	--	--	--	--	--	K	COG5641	Transcription factor	--	--	--
TRINITY_DN10351_c0_g1_i1_2	--	--	--	--	--	--	--	--	--	--	--	--	--	--	--	--	--	--	--	--	--
TRINITY_DN10356_c0_g1_i1_1	XP_028089023.1	uncharacterized protein LOC114289482 isoform X3 [Camellia sinensis]	--	--	--	--	--	--	--	--	--	--	--	--	--	S	ENOG410ZE4T	NA	--	--	--
TRINITY_DN10356_c0_g1_i1_2	--	--	--	--	--	--	--	--	--	--	--	--	--	--	--	--	--	--	--	--	--
TRINITY_DN10361_c0_g1_i2_2	XP_028085275.1	homeobox protein LUMINIDEPENDENS isoform X2 [Camellia sinensis]	Q0KG90|LUMI_ARATH	Homeobox protein LUMINIDEPENDENS T10P11.15 OS=Arabidopsis thaliana (Mouse-ear cress) GN=T10P11.15 PE=1 SV=2	--	--	--	--	--	--	--	--	--	--	--	K	ENOG4111YQX	homeobox protein	Molecular Function: DNA binding (GO:0003677);|Molecular Function: DNA-binding transcription factor activity (GO:0003700);|Cellular Component: nucleus (GO:0005634);|Biological Process: flower development (GO:0009908);|Biological Process: vegetative to reproductive phase transition of meristem (GO:0010228);|Biological Process: cell differentiation (GO:0030154);	--	--
TRINITY_DN10363_c0_g1_i1_1	XP_028058662.1	uncharacterized protein LOC114262502 [Camellia sinensis]	--	--	--	--	--	--	--	--	--	--	--	--	--	S	ENOG410YPR3	NA	--	--	--
TRINITY_DN10363_c0_g1_i1_2	--	--	--	--	--	--	--	--	--	--	--	--	--	--	--	--	--	--	--	--	--
TRINITY_DN10363_c0_g2_i1_1	XP_028058662.1	uncharacterized protein LOC114262502 [Camellia sinensis]	--	--	--	--	--	--	--	--	--	--	--	--	--	S	ENOG410YPR3	NA	--	--	--
TRINITY_DN10365_c0_g1_i1_1	--	--	--	--	--	--	--	--	--	--	--	--	--	--	--	--	--	--	--	--	--
TRINITY_DN10365_c0_g1_i1_2	--	--	--	--	--	--	--	--	--	--	--	--	--	--	--	--	--	--	--	--	--
TRINITY_DN10366_c0_g1_i1_2	KAE9464986.1	hypothetical protein C3L33_03103, partial [Rhododendron williamsianum]	P17407|21KD_DAUCA	21 kDa protein . OS=Daucus carota (Wild carrot) GN=. PE=2 SV=1	--	--	--	--	--	--	--	--	--	--	--	S	ENOG410YKJY	Invertase pectin methylesterase inhibitor family protein	Molecular Function: enzyme inhibitor activity (GO:0004857);	PF04043.15	Plant invertase/pectin methylesterase inhibitor
TRINITY_DN10369_c0_g1_i1_1	--	--	--	--	--	--	--	--	--	--	--	--	--	--	--	--	--	--	--	--	--
TRINITY_DN1036_c0_g1_i1_2	THG20090.1	hypothetical protein TEA_011069 [Camellia sinensis var. sinensis]	F4KA50|LRL22_ARATH	LEAF RUST 10 DISEASE-RESISTANCE LOCUS RECEPTOR-LIKE PROTEIN KINASE-like 2.2 MXA21.7 OS=Arabidopsis thaliana (Mouse-ear cress) GN=MXA21.7 PE=3 SV=2	--	--	--	--	--	--	KOG1187	Serine/threonine protein kinase	[T]	CELLULAR PROCESSES AND SIGNALING	Signal transduction mechanisms	T	COG0515	Serine Threonine protein kinase	--	--	--
TRINITY_DN10373_c0_g1_i1_1	XP_028051189.1	uncharacterized protein LOC114255842 [Camellia sinensis]	--	--	--	--	--	--	--	--	--	--	--	--	--	--	--	--	--	PF00098.23	Zinc knuckle
TRINITY_DN10378_c0_g1_i1_1	--	--	--	--	--	--	--	--	--	--	--	--	--	--	--	--	--	--	--	--	--
TRINITY_DN10378_c0_g2_i1_2	XP_028061543.1	uncharacterized protein LOC114265009 isoform X1 [Camellia sinensis]	--	--	--	--	--	--	--	--	--	--	--	--	--	L	COG0470	DNA polymerase III subunit delta'	--	--	--
TRINITY_DN10379_c0_g1_i1_1	--	--	--	--	--	--	--	--	--	--	--	--	--	--	--	--	--	--	--	--	--
TRINITY_DN1037_c0_g1_i1_1	--	--	--	--	--	--	--	--	--	--	--	--	--	--	--	--	--	--	--	--	--
TRINITY_DN10380_c0_g1_i1_1	--	--	--	--	--	--	--	--	--	--	--	--	--	--	--	--	--	--	--	--	--
TRINITY_DN10387_c0_g1_i1_2	XP_028067426.1	ataxin-3 homolog [Camellia sinensis]	Q9M391|ATX3H_ARATH	Ataxin-3 homolog F24B22.90 OS=Arabidopsis thaliana (Mouse-ear cress) GN=F24B22.90 PE=1 SV=1	212/252(84.13)	K11863	ATXN3, MJD	Ataxin-3 [EC:3.4.22.-]	ko04141	Protein processing in endoplasmic reticulum	KOG2935	Ataxin 3/Josephin	[R]	POORLY CHARACTERIZED	General function prediction only	O	ENOG4111G4B	Ataxin 3	Molecular Function: thiol-dependent ubiquitin-specific protease activity (GO:0004843);|Cellular Component: nucleus (GO:0005634);|Biological Process: protein deubiquitination (GO:0016579);	PF02099.17	Josephin
TRINITY_DN10392_c0_g1_i1_2	--	--	--	--	--	--	--	--	--	--	--	--	--	--	--	--	--	--	--	--	--
TRINITY_DN10394_c0_g1_i1_2	XP_028112150.1	heat shock factor-binding protein-like [Camellia sinensis]	Q8GW48|HSBP_ARATH	Heat shock factor-binding protein dl3940c OS=Arabidopsis thaliana (Mouse-ear cress) GN=dl3940c PE=1 SV=1	--	--	--	--	--	--	--	--	--	--	--	S	ENOG41122JH	heat shock factor binding protein	Molecular Function: transcription corepressor activity (GO:0003714);|Cellular Component: nucleus (GO:0005634);|Cellular Component: cytoplasm (GO:0005737);|Cellular Component: Golgi apparatus (GO:0005794);|Cellular Component: cytosol (GO:0005829);|Biological Process: response to heat (GO:0009408);|Molecular Function: protein self-association (GO:0043621);|Biological Process: seed development (GO:0…	PF06825.12	Heat shock factor binding protein 1
TRINITY_DN10400_c0_g1_i1_1	--	--	--	--	--	--	--	--	--	--	--	--	--	--	--	--	--	--	--	--	--
TRINITY_DN10400_c0_g1_i2_2	XP_028110694.1	(6-4)DNA photolyase isoform X1 [Camellia sinensis]	O48652|UVR3_ARATH	(6-4)DNA photolyase SJ11.2 OS=Arabidopsis thaliana (Mouse-ear cress) GN=SJ11.2 PE=1 SV=2	--	--	--	--	--	--	KOG0133	Deoxyribodipyrimidine photolyase/cryptochrome	[LT]	INFORMATION STORAGE AND PROCESSING|CELLULAR PROCESSES AND SIGNALING	Replication, recombination and repair |Signal transduction mechanisms	L	COG0415	deoxyribo-dipyrimidine photolyase	Molecular Function: nucleotide binding (GO:0000166);|Molecular Function: DNA binding (GO:0003677);|Molecular Function: DNA (6-4) photolyase activity (GO:0003914);|Biological Process: DNA repair (GO:0006281);|Biological Process: response to UV (GO:0009411);	PF03441.14	FAD binding domain of DNA photolyase
TRINITY_DN10401_c0_g1_i1_1	--	--	--	--	--	--	--	--	--	--	--	--	--	--	--	--	--	--	--	--	--
TRINITY_DN10403_c0_g1_i1_1	--	--	--	--	--	--	--	--	--	--	--	--	--	--	--	--	--	--	--	--	--
TRINITY_DN10404_c0_g1_i1_2	--	--	--	--	--	--	--	--	--	--	--	--	--	--	--	--	--	--	--	--	--
TRINITY_DN10404_c0_g2_i1_2	--	--	--	--	--	--	--	--	--	--	--	--	--	--	--	--	--	--	--	--	--
TRINITY_DN10405_c0_g1_i1_2	--	--	--	--	--	--	--	--	--	--	--	--	--	--	--	--	--	--	--	--	--
TRINITY_DN10409_c0_g1_i1_2	--	--	--	--	--	--	--	--	--	--	--	--	--	--	--	--	--	--	--	--	--
TRINITY_DN1040_c0_g1_i1_1	--	--	--	--	--	--	--	--	--	--	--	--	--	--	--	--	--	--	--	--	--
TRINITY_DN10411_c0_g1_i1_1	--	--	--	--	--	--	--	--	--	--	--	--	--	--	--	--	--	--	--	--	--
TRINITY_DN10413_c0_g1_i1_2	THF99906.1	hypothetical protein TEA_024921 [Camellia sinensis var. sinensis]	Q9SY57|P2A10_ARATH	Protein PHLOEM PROTEIN 2-LIKE A10 F14N23.3 OS=Arabidopsis thaliana (Mouse-ear cress) GN=F14N23.3 PE=2 SV=1	--	--	--	--	--	--	--	--	--	--	--	S	ENOG4111YI2	Protein PHLOEM PROTEIN 2-LIKE	Cellular Component: integral component of membrane (GO:0016021);|Molecular Function: carbohydrate binding (GO:0030246);	--	--
TRINITY_DN10414_c0_g1_i1_1	--	--	--	--	--	--	--	--	--	--	--	--	--	--	--	--	--	--	--	--	--
TRINITY_DN10414_c0_g1_i1_2	XP_028114365.1	divinyl chlorophyllide a 8-vinyl-reductase, chloroplastic-like [Camellia sinensis]	J9RYI6|DCVR_CUCSA	Divinyl chlorophyllide a 8-vinyl-reductase, chloroplastic DVR OS=Cucumis sativus (Cucumber) GN=DVR PE=1 SV=1	87/105(82.86)	K19073	DVR	divinyl chlorophyllide a 8-vinyl-reductase [EC:1.3.1.75]	ko00860	Porphyrin and chlorophyll metabolism	KOG1203	Predicted dehydrogenase	[G]	METABOLISM	Carbohydrate transport and metabolism	GM	COG0702	epimerase dehydratase	Cellular Component: chloroplast (GO:0009507);|Biological Process: chlorophyll biosynthetic process (GO:0015995);|Molecular Function: divinyl chlorophyllide a 8-vinyl-reductase activity (GO:0033728);	--	--
TRINITY_DN10415_c0_g1_i1_1	--	--	--	--	--	--	--	--	--	--	--	--	--	--	--	--	--	--	--	--	--
TRINITY_DN10416_c0_g1_i1_1	--	--	--	--	--	--	--	--	--	--	--	--	--	--	--	--	--	--	--	--	--
TRINITY_DN10418_c0_g1_i1_1	THF94130.1	hypothetical protein TEA_011712 [Camellia sinensis var. sinensis]	Q9LMN8|WAK3_ARATH	Wall-associated receptor kinase 3 F16F4.8 OS=Arabidopsis thaliana (Mouse-ear cress) GN=F16F4.8 PE=2 SV=2	--	--	--	--	--	--	--	--	--	--	--	T	COG0515	Serine Threonine protein kinase	--	--	--
TRINITY_DN1041_c0_g1_i1_2	--	--	--	--	--	--	--	--	--	--	--	--	--	--	--	--	--	--	--	--	--
TRINITY_DN10420_c0_g1_i1_1	THF98220.1	hypothetical protein TEA_011951 [Camellia sinensis var. sinensis]	--	--	--	--	--	--	--	--	--	--	--	--	--	--	--	--	--	--	--
TRINITY_DN10420_c0_g1_i1_2	--	--	--	--	--	--	--	--	--	--	--	--	--	--	--	--	--	--	--	--	--
TRINITY_DN10421_c0_g1_i1_2	XP_028073864.1	uncharacterized protein LOC114276278 [Camellia sinensis]	--	--	--	--	--	--	--	--	--	--	--	--	--	S	ENOG41114JM	NA	--	--	--
TRINITY_DN10422_c0_g1_i1_1	--	--	--	--	--	--	--	--	--	--	--	--	--	--	--	--	--	--	--	--	--
TRINITY_DN10424_c0_g1_i1_2	--	--	--	--	--	--	--	--	--	--	--	--	--	--	--	--	--	--	--	--	--
TRINITY_DN10426_c0_g1_i1_2	XP_028106473.1	rop guanine nucleotide exchange factor 7-like [Camellia sinensis]	--	--	--	--	--	--	--	--	--	--	--	--	--	S	ENOG4110DIX	rop guanine nucleotide exchange factor	--	--	--
TRINITY_DN10427_c0_g1_i1_1	--	--	--	--	--	--	--	--	--	--	--	--	--	--	--	--	--	--	--	--	--
TRINITY_DN10429_c0_g1_i1_1	THG20227.1	hypothetical protein TEA_022699 [Camellia sinensis var. sinensis]	--	--	--	--	--	--	--	--	--	--	--	--	--	--	--	--	--	PF13839.6	GDSL/SGNH-like Acyl-Esterase family found in Pmr5 and Cas1p
TRINITY_DN10434_c0_g1_i1_2	--	--	--	--	--	--	--	--	--	--	--	--	--	--	--	--	--	--	--	--	--
TRINITY_DN10435_c0_g1_i1_2	XP_028076460.1	subtilisin-like protease SBT4.15 [Camellia sinensis]	Q9LZS6|SBT4F_ARATH	Subtilisin-like protease SBT4.15 F17C15.40 OS=Arabidopsis thaliana (Mouse-ear cress) GN=F17C15.40 PE=3 SV=1	--	--	--	--	--	--	--	--	--	--	--	O	COG1404	peptidase (S8 and S53, subtilisin, kexin, sedolisin	Molecular Function: serine-type endopeptidase activity (GO:0004252);|Cellular Component: extracellular region (GO:0005576);	--	--
TRINITY_DN10435_c0_g2_i1_2	XP_028076460.1	subtilisin-like protease SBT4.15 [Camellia sinensis]	Q9LZS6|SBT4F_ARATH	Subtilisin-like protease SBT4.15 F17C15.40 OS=Arabidopsis thaliana (Mouse-ear cress) GN=F17C15.40 PE=3 SV=1	--	--	--	--	--	--	--	--	--	--	--	O	COG1404	peptidase (S8 and S53, subtilisin, kexin, sedolisin	Molecular Function: serine-type endopeptidase activity (GO:0004252);|Cellular Component: extracellular region (GO:0005576);	PF00082.22	Subtilase family
TRINITY_DN10437_c1_g1_i1_1	--	--	--	--	--	--	--	--	--	--	--	--	--	--	--	--	--	--	--	--	--
TRINITY_DN10438_c0_g1_i1_2	--	--	--	--	--	--	--	--	--	--	--	--	--	--	--	--	--	--	--	--	--
TRINITY_DN1043_c0_g1_i1_1	PSS24826.1	Rhamnogalacturonate lyase [Actinidia chinensis var. chinensis]	--	--	--	--	--	--	--	--	--	--	--	--	--	S	ENOG410YE12	Rhamnogalacturonate lyase	--	--	--
TRINITY_DN10440_c0_g1_i1_1	--	--	--	--	--	--	--	--	--	--	--	--	--	--	--	--	--	--	--	--	--
TRINITY_DN10441_c0_g1_i1_2	--	--	--	--	--	--	--	--	--	--	--	--	--	--	--	--	--	--	--	--	--
TRINITY_DN10442_c0_g1_i1_2	--	--	--	--	--	--	--	--	--	--	--	--	--	--	--	--	--	--	--	--	--
TRINITY_DN10444_c0_g1_i1_2	--	--	--	--	--	--	--	--	--	--	--	--	--	--	--	--	--	--	--	--	--
TRINITY_DN10446_c0_g1_i1_2	--	--	--	--	--	--	--	--	--	--	--	--	--	--	--	--	--	--	--	--	--
TRINITY_DN10448_c0_g1_i1_1	--	--	--	--	--	--	--	--	--	--	--	--	--	--	--	--	--	--	--	--	--
TRINITY_DN10448_c0_g1_i1_2	XP_028058714.1	uncharacterized protein LOC114262547 [Camellia sinensis]	--	--	--	--	--	--	--	--	--	--	--	--	--	F	COG0528	UMP kinase activity	--	--	--
TRINITY_DN1044_c0_g1_i1_1	XP_028071512.1	uncharacterized protein LOC114273895 [Camellia sinensis]	P92555|M1250_ARATH	Uncharacterized mitochondrial protein AtMg01250 At2g07697 OS=Arabidopsis thaliana (Mouse-ear cress) GN=At2g07697 PE=4 SV=1	--	--	--	--	--	--	KOG1075	FOG: Reverse transcriptase	[R]	POORLY CHARACTERIZED	General function prediction only	S	ENOG410Y65V	Retrotransposon protein	Cellular Component: mitochondrion (GO:0005739);	--	--
TRINITY_DN10451_c0_g1_i1_2	THF96232.1	hypothetical protein TEA_010167 [Camellia sinensis var. sinensis]	F4J3N2|FTSI5_ARATH	Probable inactive ATP-dependent zinc metalloprotease FTSHI 5, chloroplastic T6K12.4 OS=Arabidopsis thaliana (Mouse-ear cress) GN=T6K12.4 PE=2 SV=1	--	--	--	--	--	--	KOG0731	AAA+-type ATPase containing the peptidase M41 domain	[O]	CELLULAR PROCESSES AND SIGNALING	Posttranslational modification, protein turnover, chaperones	O	COG0465	Acts as a processive, ATP-dependent zinc metallopeptidase for both cytoplasmic and membrane proteins. Plays a role in the quality control of integral membrane proteins (By similarity)	Molecular Function: ATP-dependent peptidase activity (GO:0004176);|Molecular Function: metalloendopeptidase activity (GO:0004222);|Molecular Function: ATP binding (GO:0005524);|Cellular Component: mitochondrion (GO:0005739);|Biological Process: proteolysis (GO:0006508);|Cellular Component: plasmodesma (GO:0009506);|Cellular Component: chloroplast (GO:0009507);|Cellular Component: chloroplast enve…	--	--
TRINITY_DN10452_c0_g1_i1_1	--	--	--	--	--	--	--	--	--	--	--	--	--	--	--	--	--	--	--	--	--
TRINITY_DN10454_c0_g1_i1_1	--	--	--	--	--	--	--	--	--	--	--	--	--	--	--	--	--	--	--	--	--
TRINITY_DN10454_c0_g1_i1_2	--	--	--	--	--	--	--	--	--	--	--	--	--	--	--	--	--	--	--	--	--
TRINITY_DN10455_c0_g1_i1_1	XP_028060478.1	F-box protein At4g18380-like [Camellia sinensis]	Q9FNK5|FB285_ARATH	F-box protein At5g46170 MCL19.23 OS=Arabidopsis thaliana (Mouse-ear cress) GN=MCL19.23 PE=2 SV=1	--	--	--	--	--	--	--	--	--	--	--	S	ENOG41118FA	NA	Biological Process: heat acclimation (GO:0010286);	--	--
TRINITY_DN10456_c0_g1_i1_2	XP_028080081.1	cytochrome P450 704C1-like [Camellia sinensis]	Q50EK3|C04C1_PINTA	Cytochrome P450 704C1 CYP704C1 OS=Pinus taeda (Loblolly pine) GN=CYP704C1 PE=2 SV=1	--	--	--	--	--	--	KOG0157	Cytochrome P450 CYP4/CYP19/CYP26 subfamilies	[QI]	METABOLISM|METABOLISM	Secondary metabolites biosynthesis, transport and catabolism |Lipid transport and metabolism	Q	COG2124	Cytochrome p450	Molecular Function: monooxygenase activity (GO:0004497);|Molecular Function: iron ion binding (GO:0005506);|Cellular Component: integral component of membrane (GO:0016021);|Molecular Function: oxidoreductase activity, acting on paired donors, with incorporation or reduction of molecular oxygen (GO:0016705);|Molecular Function: heme binding (GO:0020037);	--	--
TRINITY_DN1045_c0_g1_i1_1	XP_028102632.1	uncharacterized protein LOC114301873 [Camellia sinensis]	--	--	--	--	--	--	--	--	--	--	--	--	--	S	ENOG410YD7E	Transposase family tnp2	--	PF02992.14	Transposase family tnp2
TRINITY_DN1045_c0_g1_i1_2	--	--	--	--	--	--	--	--	--	--	--	--	--	--	--	--	--	--	--	--	--
TRINITY_DN10461_c0_g1_i1_2	XP_028097297.1	uncharacterized protein LOC114297132 [Camellia sinensis]	--	--	--	--	--	--	--	--	--	--	--	--	--	S	ENOG41113FM	MULE transposase domain	--	PF10551.9,PF00872.18	MULE transposase domain|Transposase, Mutator family
TRINITY_DN10461_c0_g2_i1_2	XP_028122816.1	uncharacterized protein LOC114319950 [Camellia sinensis]	--	--	--	--	--	--	--	--	--	--	--	--	--	--	--	--	--	--	--
TRINITY_DN10462_c0_g1_i1_2	--	--	--	--	--	--	--	--	--	--	--	--	--	--	--	--	--	--	--	--	--
TRINITY_DN10462_c0_g1_i2_1	--	--	--	--	--	--	--	--	--	--	--	--	--	--	--	--	--	--	--	--	--
TRINITY_DN10464_c0_g1_i1_1	--	--	--	--	--	--	--	--	--	--	--	--	--	--	--	--	--	--	--	--	--
TRINITY_DN10467_c0_g1_i1_2	--	--	--	--	--	--	--	--	--	--	--	--	--	--	--	--	--	--	--	--	--
TRINITY_DN10468_c0_g1_i1_2	--	--	--	--	--	--	--	--	--	--	--	--	--	--	--	--	--	--	--	--	--
TRINITY_DN1046_c0_g1_i1_1	--	--	--	--	--	--	--	--	--	--	--	--	--	--	--	--	--	--	--	--	--
TRINITY_DN10471_c0_g1_i1_1	--	--	--	--	--	--	--	--	--	--	--	--	--	--	--	--	--	--	--	--	--
TRINITY_DN10472_c0_g1_i1_1	--	--	--	--	--	--	--	--	--	--	--	--	--	--	--	--	--	--	--	--	--
TRINITY_DN10472_c0_g1_i1_2	--	--	--	--	--	--	--	--	--	--	--	--	--	--	--	--	--	--	--	--	--
TRINITY_DN10473_c0_g1_i2_1	XP_028103186.1	uncharacterized protein LOC114302369 [Camellia sinensis]	--	--	--	--	--	--	--	--	--	--	--	--	--	--	--	--	--	--	--
TRINITY_DN10474_c0_g1_i1_1	--	--	--	--	--	--	--	--	--	--	--	--	--	--	--	--	--	--	--	--	--
TRINITY_DN10475_c0_g1_i1_2	--	--	--	--	--	--	--	--	--	--	--	--	--	--	--	--	--	--	--	--	--
TRINITY_DN10477_c0_g1_i1_1	--	--	--	--	--	--	--	--	--	--	--	--	--	--	--	--	--	--	--	--	--
TRINITY_DN10478_c0_g1_i1_1	--	--	--	--	--	--	--	--	--	--	--	--	--	--	--	--	--	--	--	--	--
TRINITY_DN10478_c0_g1_i1_2	KAE9466268.1	hypothetical protein C3L33_01826, partial [Rhododendron williamsianum]	Q43644|NDUS1_SOLTU	NADH dehydrogenase [ubiquinone] iron-sulfur protein 1, mitochondrial . OS=Solanum tuberosum (Potato) GN=. PE=2 SV=1	69/87(79.31)	K03934	NDUFS1	NADH dehydrogenase (ubiquinone) Fe-S protein 1 [EC:7.1.1.2 1.6.99.3]	ko00190	Oxidative phosphorylation	KOG2282	NADH-ubiquinone oxidoreductase, NDUFS1/75 kDa subunit	[C]	METABOLISM	Energy production and conversion	C	COG1034	subunit g	Cellular Component: mitochondrial inner membrane (GO:0005743);|Molecular Function: NADH dehydrogenase (ubiquinone) activity (GO:0008137);|Molecular Function: electron transfer activity (GO:0009055);|Biological Process: ATP synthesis coupled electron transport (GO:0042773);|Molecular Function: metal ion binding (GO:0046872);|Molecular Function: 2 iron, 2 sulfur cluster binding (GO:0051537);|Molecu…	--	--
TRINITY_DN10479_c0_g1_i1_2	XP_028066631.1	receptor kinase-like protein Xa21 [Camellia sinensis]	--	--	--	--	--	--	--	--	KOG0619	FOG: Leucine rich repeat	[R]	POORLY CHARACTERIZED	General function prediction only	S	COG4886	leucine Rich Repeat	--	PF13855.6,PF12799.7,PF13516.6,PF08263.12,PF00560.33	Leucine rich repeat|Leucine Rich repeats (2 copies)|Leucine Rich repeat|Leucine rich repeat N-terminal domain|Leucine Rich Repeat
TRINITY_DN1047_c0_g1_i1_2	THG21026.1	hypothetical protein TEA_026640 [Camellia sinensis var. sinensis]	--	--	--	--	--	--	--	--	--	--	--	--	--	--	--	--	--	--	--
TRINITY_DN10486_c0_g1_i1_1	XP_028101757.1	ras-related protein RABC2a isoform X1 [Camellia sinensis]	O49841|RAC2A_ARATH	Ras-related protein RABC2a F12E4.310 OS=Arabidopsis thaliana (Mouse-ear cress) GN=F12E4.310 PE=1 SV=1	--	--	--	--	--	--	KOG0080	GTPase Rab18, small G protein superfamily	[R]	POORLY CHARACTERIZED	General function prediction only	S	ENOG410XPD0	Ras-related protein	Molecular Function: GTPase activity (GO:0003924);|Molecular Function: GTP binding (GO:0005525);|Cellular Component: peroxisome (GO:0005777);|Cellular Component: Golgi apparatus (GO:0005794);|Cellular Component: plasma membrane (GO:0005886);|Biological Process: intracellular protein transport (GO:0006886);|Molecular Function: GTP-dependent protein binding (GO:0030742);|Biological Process: Rab prot…	PF00071.22,PF08477.13,PF00025.21,PF01926.23,PF04670.12	Ras family|Ras of Complex, Roc, domain of DAPkinase|ADP-ribosylation factor family|50S ribosome-binding GTPase|Gtr1/RagA G protein conserved region
TRINITY_DN10488_c0_g1_i1_2	--	--	--	--	--	--	--	--	--	--	--	--	--	--	--	--	--	--	--	--	--
TRINITY_DN10490_c0_g1_i1_2	ALZ41708.1	alkaline/neutral invertase [Camellia sinensis]	Q6H6N5|NIN3_ORYSJ	Neutral/alkaline invertase 3, chloroplastic OsJ_06987 OS=Oryza sativa subsp. japonica (Rice) GN=OsJ_06987 PE=2 SV=1	--	--	--	--	--	--	--	--	--	--	--	S	ENOG410XPYN	glycopeptide alpha-N-acetylgalactosaminidase activity	Molecular Function: sucrose alpha-glucosidase activity (GO:0004575);|Biological Process: sucrose catabolic process (GO:0005987);|Cellular Component: chloroplast (GO:0009507);|Molecular Function: glycopeptide alpha-N-acetylgalactosaminidase activity (GO:0033926);	PF12899.7	Alkaline and neutral invertase
TRINITY_DN10493_c0_g1_i1_2	XP_028078613.1	uncharacterized protein LOC114280444 [Camellia sinensis]	--	--	--	--	--	--	--	--	--	--	--	--	--	--	--	--	--	--	--
TRINITY_DN10494_c0_g1_i1_1	--	--	--	--	--	--	--	--	--	--	--	--	--	--	--	--	--	--	--	--	--
TRINITY_DN10495_c0_g1_i1_2	XP_028108167.1	cell division control protein 45 homolog [Camellia sinensis]	O74113|CDC45_SCHPO	Cell division control protein 45 homolog SPAC17D4.02 OS=Schizosaccharomyces pombe (strain 972 / ATCC 24843) (Fission yeast) GN=SPAC17D4.02 PE=1 SV=1	--	--	--	--	--	--	KOG2475	CDC45 (cell division cycle 45)-like protein	[L]	INFORMATION STORAGE AND PROCESSING	Replication, recombination and repair	D	ENOG410XR8E	Cell Division	Biological Process: double-strand break repair via break-induced replication (GO:0000727);|Cellular Component: nuclear chromatin (GO:0000790);|Molecular Function: chromatin binding (GO:0003682);|Molecular Function: DNA replication origin binding (GO:0003688);|Molecular Function: single-stranded DNA binding (GO:0003697);|Cellular Component: nucleus (GO:0005634);|Cellular Component: nuclear pre-rep…	PF02724.14	CDC45-like protein
TRINITY_DN10496_c0_g1_i1_2	--	--	--	--	--	--	--	--	--	--	--	--	--	--	--	--	--	--	--	--	--
TRINITY_DN10497_c0_g1_i1_1	--	--	--	--	--	--	--	--	--	--	--	--	--	--	--	--	--	--	--	--	--
TRINITY_DN10497_c0_g1_i1_2	THG07164.1	hypothetical protein TEA_019264 [Camellia sinensis var. sinensis]	Q5JK32|HAK5_ORYSJ	Potassium transporter 5 OsJ_04644 OS=Oryza sativa subsp. japonica (Rice) GN=OsJ_04644 PE=2 SV=2	--	--	--	--	--	--	--	--	--	--	--	P	COG3158	Transport of potassium into the cell (By similarity)	Biological Process: potassium ion transport (GO:0006813);|Molecular Function: potassium ion transmembrane transporter activity (GO:0015079);|Cellular Component: membrane (GO:0016020);|Cellular Component: integral component of membrane (GO:0016021);	--	--
TRINITY_DN1049_c0_g1_i1_1	XP_028103271.1	probable WRKY transcription factor 20 isoform X2 [Camellia sinensis]	--	--	--	--	--	--	--	--	--	--	--	--	--	K	ENOG4112BTF	WRKY transcription factor	--	--	--
TRINITY_DN1049_c0_g1_i1_2	--	--	--	--	--	--	--	--	--	--	--	--	--	--	--	--	--	--	--	--	--
TRINITY_DN104_c0_g1_i1_1	--	--	--	--	--	--	--	--	--	--	--	--	--	--	--	--	--	--	--	--	--
TRINITY_DN104_c0_g1_i1_2	THG08960.1	hypothetical protein TEA_006960 [Camellia sinensis var. sinensis]	Q8W4I4|POT6_ARATH	Potassium transporter 6 F17O7.17 OS=Arabidopsis thaliana (Mouse-ear cress) GN=F17O7.17 PE=2 SV=1	--	--	--	--	--	--	--	--	--	--	--	P	COG3158	Transport of potassium into the cell (By similarity)	Cellular Component: plasma membrane (GO:0005886);|Biological Process: potassium ion transport (GO:0006813);|Molecular Function: potassium ion transmembrane transporter activity (GO:0015079);|Cellular Component: membrane (GO:0016020);|Cellular Component: integral component of membrane (GO:0016021);	PF02705.16	K+ potassium transporter
TRINITY_DN10502_c0_g1_i1_1	THG04512.1	hypothetical protein TEA_010703 [Camellia sinensis var. sinensis]	Q96282|CLCC_ARATH	Chloride channel protein CLC-c K9P8.3 OS=Arabidopsis thaliana (Mouse-ear cress) GN=K9P8.3 PE=1 SV=1	--	--	--	--	--	--	KOG0474	Cl- channel CLC-7 and related proteins (CLC superfamily)	[P]	METABOLISM	Inorganic ion transport and metabolism	P	COG0038	chloride channel	Molecular Function: voltage-gated chloride channel activity (GO:0005247);|Cellular Component: vacuolar membrane (GO:0005774);|Cellular Component: plant-type vacuole membrane (GO:0009705);|Cellular Component: chloride channel complex (GO:0034707);|Biological Process: regulation of ion transmembrane transport (GO:0034765);|Biological Process: chloride transmembrane transport (GO:1902476);	PF00654.20	Voltage gated chloride channel
TRINITY_DN10502_c0_g1_i1_2	--	--	--	--	--	--	--	--	--	--	--	--	--	--	--	--	--	--	--	--	--
TRINITY_DN10504_c0_g1_i1_1	XP_028125907.1	uncharacterized protein LOC114322723 isoform X2 [Camellia sinensis]	--	--	--	--	--	--	--	--	--	--	--	--	--	--	--	--	--	--	--
TRINITY_DN10506_c0_g1_i1_1	XP_028093717.1	LOW QUALITY PROTEIN: serine/threonine-protein kinase Nek6-like [Camellia sinensis]	Q0WPH8|NEK5_ARATH	Serine/threonine-protein kinase Nek5 F26G5.150 OS=Arabidopsis thaliana (Mouse-ear cress) GN=F26G5.150 PE=1 SV=1	--	--	--	--	--	--	KOG0589	Serine/threonine protein kinase	[R]	POORLY CHARACTERIZED	General function prediction only	T	ENOG410Y7JF	NIMA-related kinase	Molecular Function: protein kinase activity (GO:0004672);|Molecular Function: protein serine/threonine kinase activity (GO:0004674);|Molecular Function: ATP binding (GO:0005524);|Biological Process: microtubule-based process (GO:0007017);|Biological Process: epidermal cell differentiation (GO:0009913);|Biological Process: cortical microtubule organization (GO:0043622);|Cellular Component: cortica…	PF00069.25,PF07714.17	Protein kinase domain|Protein tyrosine kinase
TRINITY_DN10507_c0_g1_i1_2	--	--	--	--	--	--	--	--	--	--	--	--	--	--	--	--	--	--	--	--	--
TRINITY_DN10508_c0_g1_i1_2	--	--	--	--	--	--	--	--	--	--	--	--	--	--	--	--	--	--	--	--	--
TRINITY_DN10509_c0_g1_i1_2	--	--	--	--	--	--	--	--	--	--	--	--	--	--	--	--	--	--	--	--	--
TRINITY_DN1050_c0_g1_i1_2	XP_028068941.1	DNA polymerase alpha subunit B-like [Camellia sinensis]	--	--	96/121(79.34)	K02321	POLA2	DNA polymerase alpha subunit B	ko03030	DNA replication	KOG1625	DNA polymerase alpha-primase complex, polymerase-associated subunit B	[L]	INFORMATION STORAGE AND PROCESSING	Replication, recombination and repair	L	COG5214	DNA polymerase alpha	--	--	--
TRINITY_DN10511_c0_g1_i1_1	THG09382.1	hypothetical protein TEA_013798 [Camellia sinensis var. sinensis]	--	--	--	--	--	--	--	--	--	--	--	--	--	--	--	--	--	--	--
TRINITY_DN10513_c0_g1_i1_2	--	--	--	--	--	--	--	--	--	--	--	--	--	--	--	--	--	--	--	--	--
TRINITY_DN10513_c0_g2_i1_2	--	--	--	--	--	--	--	--	--	--	--	--	--	--	--	--	--	--	--	--	--
TRINITY_DN10513_c0_g3_i1_2	--	--	--	--	--	--	--	--	--	--	--	--	--	--	--	--	--	--	--	--	--
TRINITY_DN10514_c0_g1_i1_2	--	--	--	--	--	--	--	--	--	--	--	--	--	--	--	--	--	--	--	--	--
TRINITY_DN10517_c0_g1_i1_2	--	--	--	--	--	--	--	--	--	--	--	--	--	--	--	--	--	--	--	--	--
TRINITY_DN10518_c0_g1_i1_2	--	--	--	--	--	--	--	--	--	--	--	--	--	--	--	--	--	--	--	--	--
TRINITY_DN1051_c0_g1_i1_1	XP_028122595.1	LOW QUALITY PROTEIN: scar-like domain-containing protein WAVE 5 [Camellia sinensis]	--	--	--	--	--	--	--	--	--	--	--	--	--	--	--	--	--	--	--
TRINITY_DN1051_c0_g1_i1_2	THG04301.1	hypothetical protein TEA_000765 [Camellia sinensis var. sinensis]	Q9C8L6|PPR80_ARATH	Pentatricopeptide repeat-containing protein At1g53600, mitochondrial F22G10.27 OS=Arabidopsis thaliana (Mouse-ear cress) GN=F22G10.27 PE=2 SV=2	--	--	--	--	--	--	KOG4197	FOG: PPR repeat	[R]	POORLY CHARACTERIZED	General function prediction only	S	ENOG410Z7Z7	Pentatricopeptide repeat-containing protein	--	PF01535.20,PF13041.6,PF12854.7,PF13812.6	PPR repeat|PPR repeat family|PPR repeat|Pentatricopeptide repeat domain
TRINITY_DN10520_c0_g1_i1_1	--	--	--	--	--	--	--	--	--	--	--	--	--	--	--	--	--	--	--	--	--
TRINITY_DN10520_c0_g1_i1_2	--	--	--	--	--	--	--	--	--	--	--	--	--	--	--	--	--	--	--	--	--
TRINITY_DN10522_c0_g1_i1_2	XP_028089697.1	nudix hydrolase 16, mitochondrial-like [Camellia sinensis]	Q9LHK1|NUD16_ARATH	Nudix hydrolase 16, mitochondrial T2E22.9 OS=Arabidopsis thaliana (Mouse-ear cress) GN=T2E22.9 PE=2 SV=1	--	--	--	--	--	--	KOG2839	Diadenosine and diphosphoinositol polyphosphate phosphohydrolase	[T]	CELLULAR PROCESSES AND SIGNALING	Signal transduction mechanisms	L	COG0494	Nudix hydrolase	Cellular Component: nucleus (GO:0005634);|Cellular Component: cytoplasm (GO:0005737);|Cellular Component: mitochondrion (GO:0005739);|Molecular Function: hydrolase activity (GO:0016787);|Molecular Function: metal ion binding (GO:0046872);	PF00293.28	NUDIX domain
TRINITY_DN10523_c0_g1_i1_1	--	--	--	--	--	--	--	--	--	--	--	--	--	--	--	--	--	--	--	--	--
TRINITY_DN10524_c0_g1_i1_2	THF97538.1	hypothetical protein TEA_018370 [Camellia sinensis var. sinensis]	--	--	--	--	--	--	--	--	--	--	--	--	--	--	--	--	--	--	--
TRINITY_DN10527_c0_g1_i1_2	XP_028088015.1	uncharacterized protein LOC114288657 [Camellia sinensis]	--	--	--	--	--	--	--	--	--	--	--	--	--	--	--	--	--	--	--
TRINITY_DN10529_c0_g1_i1_1	THF95893.1	hypothetical protein TEA_024401 [Camellia sinensis var. sinensis]	P09918|LOX3_PEA	Seed linoleate 9S-lipoxygenase-3 LOX1.3 OS=Pisum sativum (Garden pea) GN=LOX1.3 PE=2 SV=1	60/76(78.95)	K00454	LOX2S	lipoxygenase [EC:1.13.11.12]	ko00591|ko00592	Linoleic acid metabolism|alpha-Linolenic acid metabolism	--	--	--	--	--	--	--	--	Cellular Component: cytoplasm (GO:0005737);|Molecular Function: oxidoreductase activity, acting on single donors with incorporation of molecular oxygen, incorporation of two atoms of oxygen (GO:0016702);|Biological Process: oxylipin biosynthetic process (GO:0031408);|Molecular Function: metal ion binding (GO:0046872);	--	--
TRINITY_DN1052_c0_g1_i1_1	--	--	--	--	--	--	--	--	--	--	--	--	--	--	--	--	--	--	--	--	--
TRINITY_DN10531_c0_g1_i1_1	XP_028061776.1	phosphatidylinositol 4-phosphate 5-kinase 1-like isoform X2 [Camellia sinensis]	--	--	24/29(82.76)	K00889	PIP5K	1-phosphatidylinositol-4-phosphate 5-kinase [EC:2.7.1.68]	ko00562|ko04070|ko04144	Inositol phosphate metabolism|Phosphatidylinositol signaling system|Endocytosis	--	--	--	--	--	--	--	--	--	PF02493.20	MORN repeat
TRINITY_DN10532_c0_g1_i1_2	--	--	--	--	--	--	--	--	--	--	--	--	--	--	--	--	--	--	--	--	--
TRINITY_DN10533_c0_g1_i1_1	--	--	--	--	--	--	--	--	--	--	--	--	--	--	--	--	--	--	--	--	--
TRINITY_DN10534_c0_g1_i1_2	--	--	--	--	--	--	--	--	--	--	--	--	--	--	--	--	--	--	--	PF13041.6,PF12854.7,PF01535.20,PF13812.6,PF17177.4	PPR repeat family|PPR repeat|PPR repeat|Pentatricopeptide repeat domain|Pentacotripeptide-repeat region of PRORP
TRINITY_DN10536_c0_g1_i1_1	XP_028101291.1	uncharacterized protein LOC114300632 [Camellia sinensis]	--	--	--	--	--	--	--	--	--	--	--	--	--	S	ENOG410Y5J2	NA	--	--	--
TRINITY_DN10537_c0_g1_i2_2	XP_028125062.1	DNA repair protein XRCC2 homolog isoform X3 [Camellia sinensis]	Q682D3|XRCC2_ARATH	DNA repair protein XRCC2 homolog T12B11.11 OS=Arabidopsis thaliana (Mouse-ear cress) GN=T12B11.11 PE=2 SV=2	81/127(63.78)	K10879	XRCC2	DNA-repair protein XRCC2	ko03440	Homologous recombination	KOG2859	DNA repair protein, member of the recA/RAD51 family	[L]	INFORMATION STORAGE AND PROCESSING	Replication, recombination and repair	L	ENOG4112B2N	X-ray repair complementing defective repair in Chinese hamster cells 2	Biological Process: double-strand break repair via homologous recombination (GO:0000724);|Molecular Function: DNA binding (GO:0003677);|Molecular Function: ATP binding (GO:0005524);|Cellular Component: replication fork (GO:0005657);|Biological Process: reciprocal meiotic recombination (GO:0007131);|Molecular Function: DNA-dependent ATPase activity (GO:0008094);|Cellular Component: Rad51B-Rad51C-R…	--	--
TRINITY_DN10540_c1_g1_i1_2	XP_028078380.1	pentatricopeptide repeat-containing protein At5g27460 [Camellia sinensis]	Q94B59|PP372_ARATH	Pentatricopeptide repeat-containing protein At5g09450, mitochondrial T5E8_250 OS=Arabidopsis thaliana (Mouse-ear cress) GN=T5E8_250 PE=1 SV=1	--	--	--	--	--	--	KOG4197	FOG: PPR repeat	[R]	POORLY CHARACTERIZED	General function prediction only	S	ENOG410Z7Z7	Pentatricopeptide repeat-containing protein	--	--	--
TRINITY_DN10543_c0_g1_i1_1	--	--	--	--	--	--	--	--	--	--	--	--	--	--	--	--	--	--	--	--	--
TRINITY_DN10550_c0_g1_i1_1	--	--	--	--	--	--	--	--	--	--	--	--	--	--	--	--	--	--	--	--	--
TRINITY_DN10551_c0_g1_i1_1	--	--	--	--	--	--	--	--	--	--	--	--	--	--	--	--	--	--	--	--	--
TRINITY_DN10553_c0_g1_i1_2	--	--	--	--	--	--	--	--	--	--	--	--	--	--	--	--	--	--	--	--	--
TRINITY_DN10555_c0_g1_i1_2	THG22066.1	hypothetical protein TEA_026030 [Camellia sinensis var. sinensis]	Q058P4|PUB30_ARATH	U-box domain-containing protein 30 T16K5.160 OS=Arabidopsis thaliana (Mouse-ear cress) GN=T16K5.160 PE=1 SV=1	--	--	--	--	--	--	--	--	--	--	--	O	ENOG410YIZZ	Ubox domain-containing protein	Molecular Function: ubiquitin protein ligase activity (GO:0061630);|Biological Process: cellular response to salt stress (GO:0071472);|Biological Process: negative regulation of response to salt stress (GO:1901001);	--	--
TRINITY_DN10556_c0_g1_i1_2	--	--	--	--	--	--	--	--	--	--	--	--	--	--	--	--	--	--	--	--	--
TRINITY_DN10557_c0_g1_i1_2	--	--	--	--	--	--	--	--	--	--	--	--	--	--	--	--	--	--	--	--	--
TRINITY_DN10558_c0_g1_i1_1	--	--	--	--	--	--	--	--	--	--	--	--	--	--	--	--	--	--	--	--	--
TRINITY_DN1055_c0_g1_i1_1	--	--	--	--	--	--	--	--	--	--	--	--	--	--	--	--	--	--	--	--	--
TRINITY_DN10561_c0_g1_i1_2	--	--	--	--	--	--	--	--	--	--	--	--	--	--	--	--	--	--	--	--	--
TRINITY_DN10564_c0_g1_i1_1	XP_028101396.1	uncharacterized protein LOC114300735 [Camellia sinensis]	--	--	--	--	--	--	--	--	--	--	--	--	--	S	ENOG410Y0EY	NA	--	--	--
TRINITY_DN10565_c0_g1_i1_2	--	--	--	--	--	--	--	--	--	--	--	--	--	--	--	--	--	--	--	--	--
TRINITY_DN10568_c0_g1_i1_2	--	--	--	--	--	--	--	--	--	--	--	--	--	--	--	--	--	--	--	--	--
TRINITY_DN10569_c0_g1_i1_1	--	--	--	--	--	--	--	--	--	--	--	--	--	--	--	--	--	--	--	--	--
TRINITY_DN10572_c0_g1_i1_2	XP_028059000.1	GATA transcription factor 16-like [Camellia sinensis]	Q8LG10|GAT15_ARATH	GATA transcription factor 15 F3E22.12 OS=Arabidopsis thaliana (Mouse-ear cress) GN=F3E22.12 PE=2 SV=2	--	--	--	--	--	--	KOG1601	GATA-4/5/6 transcription factors	[K]	INFORMATION STORAGE AND PROCESSING	Transcription	K	COG5641	Transcription factor	Molecular Function: DNA-binding transcription factor activity (GO:0003700);|Cellular Component: nucleus (GO:0005634);|Molecular Function: zinc ion binding (GO:0008270);|Molecular Function: sequence-specific DNA binding (GO:0043565);	PF00320.27	GATA zinc finger
TRINITY_DN10573_c0_g1_i1_2	--	--	--	--	--	--	--	--	--	--	--	--	--	--	--	--	--	--	--	--	--
TRINITY_DN10574_c0_g1_i1_2	XP_028057616.1	protein SMAX1-LIKE 3-like [Camellia sinensis]	Q9SVD0|SMXL3_ARATH	Protein SMAX1-LIKE 3 F22O6.130 OS=Arabidopsis thaliana (Mouse-ear cress) GN=F22O6.130 PE=2 SV=1	--	--	--	--	--	--	KOG1051	Chaperone HSP104 and related ATP-dependent Clp proteases	[O]	CELLULAR PROCESSES AND SIGNALING	Posttranslational modification, protein turnover, chaperones	O	COG0542	ATP-dependent CLP protease ATP-binding subunit	Biological Process: protein metabolic process (GO:0019538);	--	--
TRINITY_DN10575_c0_g1_i1_1	--	--	--	--	--	--	--	--	--	--	--	--	--	--	--	--	--	--	--	--	--
TRINITY_DN10577_c0_g1_i1_2	XP_028090550.1	uncharacterized protein LOC114290777 isoform X1 [Camellia sinensis]	--	--	--	--	--	--	--	--	--	--	--	--	--	--	--	--	--	PF14111.6	Domain of unknown function (DUF4283)
TRINITY_DN1057_c0_g1_i1_2	XP_028056886.1	probable L-type lectin-domain containing receptor kinase S.5 [Camellia sinensis]	A0A396GS61|LEC11_MEDTR	Lectin 11 MtrunA17_Chr8g0367011 OS=Medicago truncatula (Barrel medic) (Medicago tribuloides) GN=MtrunA17_Chr8g0367011 PE=2 SV=1	--	--	--	--	--	--	--	--	--	--	--	T	COG0515	Serine Threonine protein kinase	--	PF00139.19	Legume lectin domain
TRINITY_DN10580_c0_g1_i1_1	GAU43989.1	hypothetical protein TSUD_91680 [Trifolium subterraneum]	Q99315|YG31B_YEAST	Integrase p58 G5984 OS=Saccharomyces cerevisiae (strain ATCC 204508 / S288c) (Baker's yeast) GN=G5984 PE=1 SV=3	--	--	--	--	--	--	KOG0017	FOG: Transposon-encoded proteins with TYA, reverse transcriptase, integrase domains in various combinations	[R]	POORLY CHARACTERIZED	General function prediction only	L	COG2801	Retrotransposon protein	Cellular Component: retrotransposon nucleocapsid (GO:0000943);|Molecular Function: DNA binding (GO:0003677);|Molecular Function: RNA binding (GO:0003723);|Molecular Function: DNA-directed DNA polymerase activity (GO:0003887);|Molecular Function: RNA-directed DNA polymerase activity (GO:0003964);|Molecular Function: aspartic-type endopeptidase activity (GO:0004190);|Molecular Function: RNA-DNA hyb…	--	--
TRINITY_DN1058_c0_g1_i1_1	--	--	--	--	--	--	--	--	--	--	--	--	--	--	--	--	--	--	--	--	--
TRINITY_DN10590_c0_g1_i1_1	--	--	--	--	--	--	--	--	--	--	--	--	--	--	--	--	--	--	--	--	--
TRINITY_DN10590_c0_g1_i1_2	--	--	--	--	--	--	--	--	--	--	--	--	--	--	--	--	--	--	--	--	--
TRINITY_DN10591_c0_g1_i1_1	--	--	--	--	--	--	--	--	--	--	--	--	--	--	--	--	--	--	--	--	--
TRINITY_DN10591_c0_g1_i1_2	--	--	--	--	--	--	--	--	--	--	--	--	--	--	--	--	--	--	--	--	--
TRINITY_DN10593_c0_g1_i1_1	--	--	--	--	--	--	--	--	--	--	--	--	--	--	--	--	--	--	--	--	--
TRINITY_DN10593_c0_g1_i1_2	--	--	--	--	--	--	--	--	--	--	--	--	--	--	--	--	--	--	--	--	--
TRINITY_DN10594_c0_g1_i1_2	--	--	--	--	--	--	--	--	--	--	--	--	--	--	--	--	--	--	--	--	--
TRINITY_DN10595_c0_g1_i1_2	--	--	--	--	--	--	--	--	--	--	--	--	--	--	--	--	--	--	--	--	--
TRINITY_DN10597_c0_g1_i1_2	RVX05275.1	Retrovirus-related Pol polyprotein from transposon TNT 1-94 [Vitis vinifera]	P10978|POLX_TOBAC	Endonuclease . OS=Nicotiana tabacum (Common tobacco) GN=. PE=2 SV=1	--	--	--	--	--	--	KOG0017	FOG: Transposon-encoded proteins with TYA, reverse transcriptase, integrase domains in various combinations	[R]	POORLY CHARACTERIZED	General function prediction only	S	ENOG410XS4D	Retrotransposon protein	Cellular Component: retrotransposon nucleocapsid (GO:0000943);|Molecular Function: nucleic acid binding (GO:0003676);|Molecular Function: RNA-directed DNA polymerase activity (GO:0003964);|Molecular Function: aspartic-type endopeptidase activity (GO:0004190);|Molecular Function: endonuclease activity (GO:0004519);|Molecular Function: zinc ion binding (GO:0008270);|Biological Process: DNA integrat…	--	--
TRINITY_DN1059_c0_g1_i1_1	XP_028074575.1	protein LATERAL ROOT PRIMORDIUM 1-like [Camellia sinensis]	Q94CK9|LRP1_ARATH	Protein LATERAL ROOT PRIMORDIUM 1 T2L20 OS=Arabidopsis thaliana (Mouse-ear cress) GN=T2L20 PE=1 SV=1	--	--	--	--	--	--	--	--	--	--	--	S	ENOG4111TEK	Domain of unknown function (DUF702)	Molecular Function: DNA binding (GO:0003677);|Cellular Component: nucleus (GO:0005634);|Biological Process: pollen development (GO:0009555);|Biological Process: response to auxin (GO:0009733);|Biological Process: auxin-activated signaling pathway (GO:0009734);|Biological Process: auxin biosynthetic process (GO:0009851);|Molecular Function: protein homodimerization activity (GO:0042803);|Molecular…	PF05142.12	Domain of unknown function (DUF702)
TRINITY_DN105_c0_g1_i1_2	XP_028079723.1	transcription factor bHLH35-like isoform X2 [Camellia sinensis]	Q2HIV9|BH035_ARATH	Transcription factor bHLH35 MUL3.10 OS=Arabidopsis thaliana (Mouse-ear cress) GN=MUL3.10 PE=2 SV=1	--	--	--	--	--	--	--	--	--	--	--	K	ENOG410YDYS	Transcription factor	Molecular Function: DNA binding (GO:0003677);|Cellular Component: nucleus (GO:0005634);|Molecular Function: protein dimerization activity (GO:0046983);	--	--
TRINITY_DN10602_c0_g1_i1_1	--	--	--	--	--	--	--	--	--	--	--	--	--	--	--	--	--	--	--	--	--
TRINITY_DN10603_c0_g1_i1_2	--	--	--	--	--	--	--	--	--	--	--	--	--	--	--	--	--	--	--	--	--
TRINITY_DN10606_c0_g1_i1_1	XP_028106543.1	uncharacterized protein LOC114305627 [Camellia sinensis]	--	--	--	--	--	--	--	--	--	--	--	--	--	--	--	--	--	--	--
TRINITY_DN1060_c0_g1_i1_2	XP_028095829.1	pentatricopeptide repeat-containing protein At4g15720 [Camellia sinensis]	Q8VYH0|PP313_ARATH	Pentatricopeptide repeat-containing protein At4g15720 dl3900w OS=Arabidopsis thaliana (Mouse-ear cress) GN=dl3900w PE=2 SV=1	--	--	--	--	--	--	KOG4197	FOG: PPR repeat	[R]	POORLY CHARACTERIZED	General function prediction only	S	ENOG410Z7Z7	Pentatricopeptide repeat-containing protein	--	--	--
TRINITY_DN10612_c0_g1_i1_2	PSR84797.1	GDSL esterase/lipase [Actinidia chinensis var. chinensis]	Q9SHP6|GDL10_ARATH	GDSL esterase/lipase At1g28610 F1K23.16 OS=Arabidopsis thaliana (Mouse-ear cress) GN=F1K23.16 PE=2 SV=2	--	--	--	--	--	--	--	--	--	--	--	--	--	--	Cellular Component: extracellular region (GO:0005576);|Biological Process: lipid catabolic process (GO:0016042);|Molecular Function: hydrolase activity, acting on ester bonds (GO:0016788);	--	--
TRINITY_DN10616_c0_g1_i2_1	XP_028056045.1	chromatin modification-related protein MEAF6-like isoform X1 [Camellia sinensis]	O14240|EAF6_SCHPO	Chromatin modification-related protein eaf6 SPAC6F6.09 OS=Schizosaccharomyces pombe (strain 972 / ATCC 24843) (Fission yeast) GN=SPAC6F6.09 PE=1 SV=1	--	--	--	--	--	--	KOG3856	Uncharacterized conserved protein	[S]	POORLY CHARACTERIZED	Function unknown	K	ENOG4111IAX	MYST Esa1-associated factor 6	Cellular Component: nuclear chromatin (GO:0000790);|Cellular Component: nucleus (GO:0005634);|Cellular Component: nucleolus (GO:0005730);|Cellular Component: cytosol (GO:0005829);|Biological Process: DNA repair (GO:0006281);|Biological Process: chromatin remodeling (GO:0006338);|Biological Process: histone acetylation (GO:0016573);|Cellular Component: NuA4 histone acetyltransferase complex (GO:00…	PF09340.10	Histone acetyltransferase subunit NuA4
TRINITY_DN10617_c0_g1_i1_2	--	--	--	--	--	--	--	--	--	--	--	--	--	--	--	--	--	--	--	--	--
TRINITY_DN10619_c0_g1_i1_1	XP_028103123.1	uncharacterized protein LOC114302314 isoform X2 [Camellia sinensis]	--	--	66/85(77.65)	K05349	bglX	beta-glucosidase [EC:3.2.1.21]	ko00460|ko00500|ko00940	Cyanoamino acid metabolism|Starch and sucrose metabolism|Phenylpropanoid biosynthesis	--	--	--	--	--	G	COG1472	hydrolase family 3	--	--	--
TRINITY_DN10622_c0_g1_i1_2	--	--	--	--	--	--	--	--	--	--	--	--	--	--	--	--	--	--	--	--	--
TRINITY_DN10623_c0_g1_i1_1	--	--	--	--	--	--	--	--	--	--	--	--	--	--	--	--	--	--	--	--	--
TRINITY_DN10625_c0_g1_i5_2	--	--	--	--	--	--	--	--	--	--	--	--	--	--	--	--	--	--	--	--	--
TRINITY_DN10626_c0_g1_i1_1	--	--	--	--	--	--	--	--	--	--	--	--	--	--	--	--	--	--	--	--	--
TRINITY_DN10628_c0_g1_i1_1	THG22541.1	hypothetical protein TEA_025074 [Camellia sinensis var. sinensis]	--	--	--	--	--	--	--	--	--	--	--	--	--	S	ENOG410YBGA	PHD	--	--	--
TRINITY_DN1062_c0_g1_i1_2	--	--	--	--	--	--	--	--	--	--	--	--	--	--	--	--	--	--	--	--	--
TRINITY_DN10631_c0_g1_i1_2	KAA8521292.1	hypothetical protein F0562_011962 [Nyssa sinensis]	Q43844|NDUS7_SOLTU	NADH dehydrogenase [ubiquinone] iron-sulfur protein 7, mitochondrial . OS=Solanum tuberosum (Potato) GN=. PE=2 SV=1	42/70(60.00)	K03940	NDUFS7	NADH dehydrogenase (ubiquinone) Fe-S protein 7 [EC:7.1.1.2 1.6.99.3]	ko00190	Oxidative phosphorylation	--	--	--	--	--	C	COG0377	NDH-1 shuttles electrons from NADH, via FMN and iron- sulfur (Fe-S) centers, to quinones in the respiratory chain. The immediate electron acceptor for the enzyme in this species is believed to be ubiquinone. Couples the redox reaction to proton translocation (for every two electrons transferred, four hydrogen ions are translocated across the cytoplasmic membrane), and thus conserves the redox ene…	Cellular Component: mitochondrion (GO:0005739);|Molecular Function: NADH dehydrogenase (ubiquinone) activity (GO:0008137);|Molecular Function: metal ion binding (GO:0046872);|Molecular Function: quinone binding (GO:0048038);|Molecular Function: 4 iron, 4 sulfur cluster binding (GO:0051539);|Cellular Component: respiratory chain (GO:0070469);	--	--
TRINITY_DN10632_c0_g1_i1_1	XP_028100394.1	protein CHUP1, chloroplastic-like [Camellia sinensis]	--	--	--	--	--	--	--	--	--	--	--	--	--	S	ENOG410YE1I	chloroplast unusual positioning protein	--	--	--
TRINITY_DN10632_c0_g2_i1_1	XP_028100394.1	protein CHUP1, chloroplastic-like [Camellia sinensis]	--	--	--	--	--	--	--	--	--	--	--	--	--	--	--	--	--	--	--
TRINITY_DN10635_c0_g2_i1_2	XP_028067713.1	rhodanese-like domain-containing protein 8, chloroplastic isoform X1 [Camellia sinensis]	F4I933|STR8_ARATH	Rhodanese-like domain-containing protein 8, chloroplastic F2H15.8 OS=Arabidopsis thaliana (Mouse-ear cress) GN=F2H15.8 PE=4 SV=1	--	--	--	--	--	--	--	--	--	--	--	S	COG1054	UPF0176 protein	Cellular Component: chloroplast (GO:0009507);	--	--
TRINITY_DN10636_c0_g1_i1_1	--	--	--	--	--	--	--	--	--	--	--	--	--	--	--	--	--	--	--	--	--
TRINITY_DN10636_c0_g1_i1_2	XP_028085931.1	serine/threonine-protein phosphatase PP1 isozyme 2-like [Camellia sinensis]	O04857|PP12_TOBAC	Serine/threonine-protein phosphatase PP1 isozyme 2 NPP2 OS=Nicotiana tabacum (Common tobacco) GN=NPP2 PE=2 SV=1	84/94(89.36)	K06269	PPP1C	serine/threonine-protein phosphatase PP1 catalytic subunit [EC:3.1.3.16]	ko03015	mRNA surveillance pathway	KOG0374	Serine/threonine specific protein phosphatase PP1, catalytic subunit	[TR]	CELLULAR PROCESSES AND SIGNALING|POORLY CHARACTERIZED	Signal transduction mechanisms |General function prediction only	T	COG0639	serine threonine-protein phosphatase	Molecular Function: phosphoprotein phosphatase activity (GO:0004721);|Molecular Function: metal ion binding (GO:0046872);	--	--
TRINITY_DN10637_c0_g1_i1_1	--	--	--	--	--	--	--	--	--	--	--	--	--	--	--	--	--	--	--	--	--
TRINITY_DN10638_c0_g1_i1_1	XP_028071402.1	VQ motif-containing protein 4-like [Camellia sinensis]	Q5M750|VQ4_ARATH	VQ motif-containing protein 4 F3H9.7 OS=Arabidopsis thaliana (Mouse-ear cress) GN=F3H9.7 PE=1 SV=1	--	--	--	--	--	--	--	--	--	--	--	S	ENOG410YVV0	VQ motif-containing protein	Cellular Component: nucleus (GO:0005634);|Biological Process: defense response (GO:0006952);|Biological Process: negative regulation of DNA-binding transcription factor activity (GO:0043433);|Biological Process: negative regulation of cellular defense response (GO:0051245);	PF05678.14	VQ motif
TRINITY_DN10638_c0_g1_i1_2	XP_028064870.1	BTB/POZ domain-containing protein At5g03250-like [Camellia sinensis]	Q9LYW0|Y5325_ARATH	BTB/POZ domain-containing protein At5g03250 F15A17_280 OS=Arabidopsis thaliana (Mouse-ear cress) GN=F15A17_280 PE=2 SV=1	--	--	--	--	--	--	--	--	--	--	--	S	ENOG410YCM9	BTB POZ domain-containing protein	Biological Process: protein ubiquitination (GO:0016567);	--	--
TRINITY_DN10643_c0_g2_i1_1	PIN03765.1	hypothetical protein CDL12_23707 [Handroanthus impetiginosus]	--	--	--	--	--	--	--	--	--	--	--	--	--	S	ENOG410YH1N	PAR1 protein	--	PF06521.11	PAR1 protein
TRINITY_DN10645_c0_g1_i1_1	--	--	--	--	--	--	--	--	--	--	--	--	--	--	--	--	--	--	--	--	--
TRINITY_DN10645_c0_g1_i1_2	--	--	--	--	--	--	--	--	--	--	--	--	--	--	--	--	--	--	--	--	--
TRINITY_DN10647_c0_g1_i1_1	--	--	--	--	--	--	--	--	--	--	--	--	--	--	--	--	--	--	--	--	--
TRINITY_DN10648_c0_g1_i1_2	--	--	--	--	--	--	--	--	--	--	--	--	--	--	--	--	--	--	--	--	--
TRINITY_DN10650_c1_g1_i1_2	XP_028123066.1	DNA polymerase delta catalytic subunit isoform X2 [Camellia sinensis]	O48901|DPOD1_SOYBN	DNA polymerase delta catalytic subunit POLD1 OS=Glycine max (Soybean) (Glycine hispida) GN=POLD1 PE=2 SV=1	37/52(71.15)	K02327	POLD1	DNA polymerase delta subunit 1 [EC:2.7.7.7]	ko03030|ko03410|ko03420|ko03430|ko03440	DNA replication|Base excision repair|Nucleotide excision repair|Mismatch repair|Homologous recombination	--	--	--	--	--	L	COG0417	DNA polymerase	Molecular Function: nucleotide binding (GO:0000166);|Molecular Function: DNA binding (GO:0003677);|Molecular Function: DNA-directed DNA polymerase activity (GO:0003887);|Biological Process: DNA-dependent DNA replication (GO:0006261);|Biological Process: base-excision repair, gap-filling (GO:0006287);|Biological Process: nucleotide-excision repair, DNA gap filling (GO:0006297);|Molecular Function:…	--	--
TRINITY_DN10658_c0_g1_i1_1	--	--	--	--	--	--	--	--	--	--	--	--	--	--	--	--	--	--	--	--	--
TRINITY_DN10658_c0_g2_i1_2	XP_028059794.1	uncharacterized protein LOC114263452 [Camellia sinensis]	--	--	--	--	--	--	--	--	--	--	--	--	--	--	--	--	--	--	--
TRINITY_DN10659_c0_g1_i1_2	--	--	--	--	--	--	--	--	--	--	--	--	--	--	--	--	--	--	--	--	--
TRINITY_DN10661_c0_g1_i1_1	--	--	--	--	--	--	--	--	--	--	--	--	--	--	--	--	--	--	--	--	--
TRINITY_DN10663_c0_g1_i3_1	XP_028119690.1	uncharacterized protein LOC114317181 isoform X6 [Camellia sinensis]	--	--	--	--	--	--	--	--	--	--	--	--	--	--	--	--	--	--	--
TRINITY_DN10665_c0_g1_i1_1	--	--	--	--	--	--	--	--	--	--	--	--	--	--	--	--	--	--	--	--	--
TRINITY_DN10666_c0_g1_i1_2	XP_015580789.1	FRIGIDA-like protein 1 isoform X1 [Ricinus communis]	Q9FFF1|FRL1A_ARATH	FRIGIDA-like protein 1 MQK4.4 OS=Arabidopsis thaliana (Mouse-ear cress) GN=MQK4.4 PE=1 SV=1	--	--	--	--	--	--	--	--	--	--	--	--	--	--	Biological Process: flower development (GO:0009908);|Biological Process: cell differentiation (GO:0030154);	--	--
TRINITY_DN10668_c0_g1_i1_1	XP_030970404.1	uncharacterized protein LOC115990751 [Quercus lobata]	--	--	--	--	--	--	--	--	--	--	--	--	--	--	--	--	--	--	--
TRINITY_DN10668_c0_g1_i2_2	--	--	--	--	--	--	--	--	--	--	--	--	--	--	--	--	--	--	--	--	--
TRINITY_DN1066_c0_g1_i1_1	XP_028113957.1	uncharacterized protein LOC114312000 [Camellia sinensis]	--	--	--	--	--	--	--	--	KOG1075	FOG: Reverse transcriptase	[R]	POORLY CHARACTERIZED	General function prediction only	S	ENOG410Y65V	Retrotransposon protein	--	--	--
TRINITY_DN1066_c0_g1_i1_2	XP_028117161.1	pentatricopeptide repeat-containing protein At2g03380, mitochondrial [Camellia sinensis]	Q9ZQ74|PP146_ARATH	Pentatricopeptide repeat-containing protein At2g03380, mitochondrial T4M8.19 OS=Arabidopsis thaliana (Mouse-ear cress) GN=T4M8.19 PE=3 SV=1	--	--	--	--	--	--	KOG4197	FOG: PPR repeat	[R]	POORLY CHARACTERIZED	General function prediction only	S	ENOG410Z7Z7	Pentatricopeptide repeat-containing protein	--	PF01535.20,PF13041.6,PF12854.7,PF13812.6	PPR repeat|PPR repeat family|PPR repeat|Pentatricopeptide repeat domain
TRINITY_DN10670_c0_g1_i1_2	XP_028116587.1	LOW QUALITY PROTEIN: pentatricopeptide repeat-containing protein At3g24000, mitochondrial-like [Camellia sinensis]	Q9LIQ7|PP252_ARATH	Pentatricopeptide repeat-containing protein At3g24000, mitochondrial F14O13.19 OS=Arabidopsis thaliana (Mouse-ear cress) GN=F14O13.19 PE=3 SV=1	--	--	--	--	--	--	KOG4197	FOG: PPR repeat	[R]	POORLY CHARACTERIZED	General function prediction only	S	ENOG410Z7Z7	Pentatricopeptide repeat-containing protein	--	PF13041.6,PF01535.20,PF12854.7,PF17177.4,PF13812.6	PPR repeat family|PPR repeat|PPR repeat|Pentacotripeptide-repeat region of PRORP|Pentatricopeptide repeat domain
TRINITY_DN10673_c0_g1_i1_1	XP_028051203.1	E3 ubiquitin-protein ligase ATL6-like [Camellia sinensis]	--	--	--	--	--	--	--	--	--	--	--	--	--	--	--	--	--	--	--
TRINITY_DN10673_c0_g1_i1_2	XP_028105367.1	LOW QUALITY PROTEIN: receptor-like protein kinase HSL1 [Camellia sinensis]	Q9SGP2|HSL1_ARATH	Receptor-like protein kinase HSL1 F3M18.12 OS=Arabidopsis thaliana (Mouse-ear cress) GN=F3M18.12 PE=2 SV=1	--	--	--	--	--	--	--	--	--	--	--	S	COG4886	leucine Rich Repeat	--	PF00069.25,PF07714.17	Protein kinase domain|Protein tyrosine kinase
TRINITY_DN10674_c0_g1_i1_1	XP_028088333.1	uncharacterized protein LOC114288915 [Camellia sinensis]	--	--	--	--	--	--	--	--	--	--	--	--	--	S	ENOG41115BP	NA	--	--	--
TRINITY_DN10675_c0_g1_i1_2	XP_028061615.1	rho GTPase-activating protein REN1-like isoform X1 [Camellia sinensis]	F4JQZ3|REN1_ARATH	Rho GTPase-activating protein REN1 F22K18.2200 OS=Arabidopsis thaliana (Mouse-ear cress) GN=F22K18.2200 PE=1 SV=2	--	--	--	--	--	--	--	--	--	--	--	S	ENOG410XR4E	rho GTPase activating protein	Molecular Function: GTPase activator activity (GO:0005096);|Cellular Component: cell cortex (GO:0005938);|Biological Process: signal transduction (GO:0007165);|Biological Process: pollen germination (GO:0009846);|Biological Process: pollen tube growth (GO:0009860);|Biological Process: pollen tube adhesion (GO:0009865);|Cellular Component: apical plasma membrane (GO:0016324);|Molecular Function: R…	--	--
TRINITY_DN10678_c0_g1_i1_1	AKQ62958.1	beta-amylase 6 [Camellia sinensis]	O23553|BAM3_ARATH	Beta-amylase 3, chloroplastic dl4575c OS=Arabidopsis thaliana (Mouse-ear cress) GN=dl4575c PE=1 SV=3	419/557(75.22)	K01177	E3.2.1.2	beta-amylase [EC:3.2.1.2]	ko00500	Starch and sucrose metabolism	--	--	--	--	--	S	ENOG410YFFC	beta-amylase	Biological Process: maltose biosynthetic process (GO:0000024);|Biological Process: starch catabolic process (GO:0005983);|Biological Process: response to cold (GO:0009409);|Cellular Component: chloroplast stroma (GO:0009570);|Molecular Function: beta-amylase activity (GO:0016161);|Molecular Function: amylopectin maltohydrolase activity (GO:0102229);	PF01373.17	Glycosyl hydrolase family 14
TRINITY_DN10680_c0_g1_i1_2	--	--	--	--	--	--	--	--	--	--	--	--	--	--	--	--	--	--	--	--	--
TRINITY_DN10683_c0_g1_i1_1	--	--	--	--	--	--	--	--	--	--	--	--	--	--	--	--	--	--	--	--	--
TRINITY_DN10683_c0_g1_i1_2	XP_028108727.1	transcription factor MYB61-like [Camellia sinensis]	Q8VZQ2|MYB61_ARATH	Transcription factor MYB61 F14J9.20 OS=Arabidopsis thaliana (Mouse-ear cress) GN=F14J9.20 PE=2 SV=1	--	--	--	--	--	--	KOG0048	Transcription factor, Myb superfamily	[K]	INFORMATION STORAGE AND PROCESSING	Transcription	K	COG5147	Myblike DNAbinding domain containing protein	Molecular Function: DNA-binding transcription factor activity (GO:0003700);|Cellular Component: nucleus (GO:0005634);|Biological Process: response to auxin (GO:0009733);|Biological Process: phloem or xylem histogenesis (GO:0010087);|Biological Process: xylem development (GO:0010089);|Biological Process: regulation of stomatal movement (GO:0010119);|Biological Process: seed coat development (GO:00…	--	--
TRINITY_DN10684_c0_g1_i1_1	THG02205.1	hypothetical protein TEA_004550 [Camellia sinensis var. sinensis]	--	--	--	--	--	--	--	--	--	--	--	--	--	--	--	--	--	--	--
TRINITY_DN10684_c0_g1_i1_2	--	--	--	--	--	--	--	--	--	--	--	--	--	--	--	--	--	--	--	--	--
TRINITY_DN10686_c0_g1_i1_1	--	--	--	--	--	--	--	--	--	--	--	--	--	--	--	--	--	--	--	--	--
TRINITY_DN10686_c0_g1_i1_2	--	--	--	--	--	--	--	--	--	--	--	--	--	--	--	--	--	--	--	--	--
TRINITY_DN10687_c0_g1_i1_2	XP_028059110.1	uncharacterized protein LOC114262882 [Camellia sinensis]	--	--	--	--	--	--	--	--	--	--	--	--	--	S	ENOG410YRAF	Protein of unknown function (DUF1677)	--	PF07911.13	Protein of unknown function (DUF1677)
TRINITY_DN10688_c0_g1_i1_2	THG21019.1	hypothetical protein TEA_026633 [Camellia sinensis var. sinensis]	--	--	--	--	--	--	--	--	--	--	--	--	--	--	--	--	--	--	--
TRINITY_DN10689_c0_g1_i1_1	--	--	P28516|PDC1_MAIZE	Pyruvate decarboxylase 1 PDC OS=Zea mays (Maize) GN=PDC PE=2 SV=1	24/31(77.42)	K01568	PDC, pdc	pyruvate decarboxylase [EC:4.1.1.1]	ko00010	Glycolysis / Gluconeogenesis	--	--	--	--	--	--	--	--	Molecular Function: magnesium ion binding (GO:0000287);|Molecular Function: pyruvate decarboxylase activity (GO:0004737);|Cellular Component: intracellular (GO:0005622);|Cellular Component: cytosol (GO:0005829);|Molecular Function: carboxy-lyase activity (GO:0016831);|Molecular Function: thiamine pyrophosphate binding (GO:0030976);	--	--
TRINITY_DN1068_c0_g1_i1_2	XP_028062134.1	origin of replication complex subunit 1A-like [Camellia sinensis]	Q5SMU7|ORC1_ORYSJ	Origin of replication complex subunit 1 OsJ_20389 OS=Oryza sativa subsp. japonica (Rice) GN=OsJ_20389 PE=2 SV=1	--	--	--	--	--	--	KOG1514	Origin recognition complex, subunit 1, and related proteins	[L]	INFORMATION STORAGE AND PROCESSING	Replication, recombination and repair	L	COG1474	Involved in regulation of DNA replication (By similarity)	Biological Process: mitotic cell cycle (GO:0000278);|Cellular Component: nuclear chromosome, telomeric region (GO:0000784);|Molecular Function: chromatin binding (GO:0003682);|Molecular Function: DNA replication origin binding (GO:0003688);|Molecular Function: ATP binding (GO:0005524);|Cellular Component: nucleus (GO:0005634);|Cellular Component: nuclear origin of replication recognition complex …	--	--
TRINITY_DN10690_c0_g1_i1_1	--	--	--	--	--	--	--	--	--	--	--	--	--	--	--	--	--	--	--	--	--
TRINITY_DN10690_c0_g1_i1_2	--	--	--	--	--	--	--	--	--	--	--	--	--	--	--	--	--	--	--	--	--
TRINITY_DN10693_c0_g1_i1_2	XP_028068008.1	1-Cys peroxiredoxin [Camellia sinensis]	Q6E2Z6|REHY_MEDTR	1-Cys peroxiredoxin . OS=Medicago truncatula (Barrel medic) (Medicago tribuloides) GN=. PE=2 SV=1	178/220(80.91)	K11188	PRDX6	peroxiredoxin 6, 1-Cys peroxiredoxin [EC:1.11.1.7 1.11.1.15 3.1.1.-]	ko00940	Phenylpropanoid biosynthesis	KOG0854	Alkyl hydroperoxide reductase, thiol specific antioxidant and related enzymes	[O]	CELLULAR PROCESSES AND SIGNALING	Posttranslational modification, protein turnover, chaperones	O	COG0450	alkyl hydroperoxide reductase	Molecular Function: peroxidase activity (GO:0004601);|Cellular Component: nucleus (GO:0005634);|Cellular Component: cytoplasm (GO:0005737);|Biological Process: cell redox homeostasis (GO:0045454);|Molecular Function: peroxiredoxin activity (GO:0051920);	PF00578.21,PF08534.10,PF10417.9	AhpC/TSA family|Redoxin|C-terminal domain of 1-Cys peroxiredoxin
TRINITY_DN10695_c0_g1_i1_1	--	--	--	--	--	--	--	--	--	--	--	--	--	--	--	--	--	--	--	--	--
TRINITY_DN10695_c0_g1_i1_2	--	--	--	--	--	--	--	--	--	--	--	--	--	--	--	--	--	--	--	--	--
TRINITY_DN10695_c0_g2_i1_2	--	--	--	--	--	--	--	--	--	--	--	--	--	--	--	--	--	--	--	--	--
TRINITY_DN10696_c0_g1_i1_2	--	--	--	--	--	--	--	--	--	--	--	--	--	--	--	--	--	--	--	--	--
TRINITY_DN10697_c0_g1_i1_1	--	--	--	--	--	--	--	--	--	--	--	--	--	--	--	--	--	--	--	--	--
TRINITY_DN10698_c0_g1_i1_2	XP_028060524.1	uncharacterized protein LOC114264116 [Camellia sinensis]	--	--	--	--	--	--	--	--	--	--	--	--	--	S	ENOG410Y65V	Retrotransposon protein	--	PF13966.6	zinc-binding in reverse transcriptase
TRINITY_DN1069_c0_g1_i1_1	XP_028085760.1	protein S-acyltransferase 21-like [Camellia sinensis]	Q8L5Y5|ZDH17_ARATH	Probable protein S-acyltransferase 19 dl3585c OS=Arabidopsis thaliana (Mouse-ear cress) GN=dl3585c PE=2 SV=1	--	--	--	--	--	--	KOG1311	DHHC-type Zn-finger proteins	[R]	POORLY CHARACTERIZED	General function prediction only	S	COG5273	Zinc finger, DHHC-type containing	Cellular Component: endoplasmic reticulum (GO:0005783);|Cellular Component: Golgi apparatus (GO:0005794);|Cellular Component: plasma membrane (GO:0005886);|Biological Process: protein targeting to membrane (GO:0006612);|Cellular Component: integral component of membrane (GO:0016021);|Biological Process: peptidyl-L-cysteine S-palmitoylation (GO:0018230);|Molecular Function: protein-cysteine S-palm…	--	--
TRINITY_DN10701_c0_g1_i1_2	--	--	--	--	--	--	--	--	--	--	--	--	--	--	--	--	--	--	--	--	--
TRINITY_DN10703_c0_g1_i1_2	--	--	--	--	--	--	--	--	--	--	--	--	--	--	--	--	--	--	--	--	--
TRINITY_DN10705_c0_g1_i1_2	--	--	--	--	--	--	--	--	--	--	--	--	--	--	--	--	--	--	--	--	--
TRINITY_DN10706_c0_g1_i1_2	THG21741.1	hypothetical protein TEA_000983 [Camellia sinensis var. sinensis]	--	--	--	--	--	--	--	--	--	--	--	--	--	--	--	--	--	--	--
TRINITY_DN10707_c0_g1_i1_2	--	--	--	--	--	--	--	--	--	--	--	--	--	--	--	--	--	--	--	--	--
TRINITY_DN10709_c0_g1_i1_1	XP_028109024.1	plasma membrane ATPase 3-like isoform X2 [Camellia sinensis]	--	--	--	--	--	--	--	--	--	--	--	--	--	--	--	--	--	--	--
TRINITY_DN1070_c0_g1_i1_1	XP_028122539.1	coatomer subunit beta'-2-like [Camellia sinensis]	Q9CAA0|COB21_ARATH	Coatomer subunit beta'-1 F18B13.7 OS=Arabidopsis thaliana (Mouse-ear cress) GN=F18B13.7 PE=2 SV=2	--	--	--	--	--	--	KOG0276	Vesicle coat complex COPI, beta' subunit	[U]	CELLULAR PROCESSES AND SIGNALING	Intracellular trafficking, secretion, and vesicular transport	S	ENOG410XNNY	coatomer protein complex, subunit beta 2 (beta prime)	Cellular Component: Golgi membrane (GO:0000139);|Molecular Function: structural molecule activity (GO:0005198);|Cellular Component: cytosol (GO:0005829);|Biological Process: intracellular protein transport (GO:0006886);|Biological Process: ER to Golgi vesicle-mediated transport (GO:0006888);|Biological Process: retrograde vesicle-mediated transport, Golgi to ER (GO:0006890);|Biological Process: i…	PF00400.32,PF11715.8	WD domain, G-beta repeat|Nucleoporin Nup120/160
TRINITY_DN1070_c0_g1_i1_2	--	--	--	--	--	--	--	--	--	--	--	--	--	--	--	--	--	--	--	--	--
TRINITY_DN10710_c0_g1_i1_1	XP_028078003.1	uncharacterized protein LOC114279913, partial [Camellia sinensis]	--	--	--	--	--	--	--	--	--	--	--	--	--	S	ENOG41121DK	NA	--	--	--
TRINITY_DN10710_c0_g1_i1_2	CBI18518.3	unnamed protein product, partial [Vitis vinifera]	--	--	--	--	--	--	--	--	KOG4235	Mitochondrial thymidine kinase 2/deoxyguanosine kinase	[F]	METABOLISM	Nucleotide transport and metabolism	F	COG1428	Deoxynucleoside kinase	--	PF01712.19	Deoxynucleoside kinase
TRINITY_DN10711_c0_g1_i1_1	--	--	--	--	--	--	--	--	--	--	--	--	--	--	--	--	--	--	--	--	--
TRINITY_DN10711_c0_g1_i1_2	--	--	--	--	--	--	--	--	--	--	--	--	--	--	--	--	--	--	--	--	--
TRINITY_DN10714_c0_g1_i1_2	--	--	--	--	--	--	--	--	--	--	--	--	--	--	--	--	--	--	--	--	--
TRINITY_DN10715_c0_g1_i1_1	--	--	--	--	--	--	--	--	--	--	--	--	--	--	--	--	--	--	--	--	--
TRINITY_DN10716_c0_g2_i1_2	XP_028059602.1	pentatricopeptide repeat-containing protein At5g44230 [Camellia sinensis]	Q9FFG8|PP417_ARATH	Pentatricopeptide repeat-containing protein At5g44230 MLN1.16 OS=Arabidopsis thaliana (Mouse-ear cress) GN=MLN1.16 PE=2 SV=1	--	--	--	--	--	--	KOG4197	FOG: PPR repeat	[R]	POORLY CHARACTERIZED	General function prediction only	S	ENOG410Z7Z7	Pentatricopeptide repeat-containing protein	--	PF01535.20,PF13041.6	PPR repeat|PPR repeat family
TRINITY_DN10716_c0_g3_i1_2	PSS36512.1	Pentatricopeptide repeat-containing protein [Actinidia chinensis var. chinensis]	Q9FFG8|PP417_ARATH	Pentatricopeptide repeat-containing protein At5g44230 MLN1.16 OS=Arabidopsis thaliana (Mouse-ear cress) GN=MLN1.16 PE=2 SV=1	--	--	--	--	--	--	KOG4197	FOG: PPR repeat	[R]	POORLY CHARACTERIZED	General function prediction only	S	ENOG410Z7Z7	Pentatricopeptide repeat-containing protein	--	PF01535.20,PF13041.6,PF12854.7,PF13812.6,PF17177.4	PPR repeat|PPR repeat family|PPR repeat|Pentatricopeptide repeat domain|Pentacotripeptide-repeat region of PRORP
TRINITY_DN10717_c0_g1_i1_1	--	--	--	--	--	--	--	--	--	--	--	--	--	--	--	--	--	--	--	--	--
TRINITY_DN10717_c0_g1_i1_2	XP_028098353.1	3-ketoacyl-CoA synthase 17-like [Camellia sinensis]	O48780|KCS11_ARATH	3-ketoacyl-CoA synthase 11 F18A8.1 OS=Arabidopsis thaliana (Mouse-ear cress) GN=F18A8.1 PE=1 SV=1	162/235(68.94)	K15397	KCS	3-ketoacyl-CoA synthase [EC:2.3.1.199]	ko00062|ko04626	Fatty acid elongation|Plant-pathogen interaction	--	--	--	--	--	U	ENOG410YG92	3-ketoacyl-CoA synthase	Biological Process: fatty acid biosynthetic process (GO:0006633);|Biological Process: response to cold (GO:0009409);|Biological Process: response to light stimulus (GO:0009416);|Cellular Component: integral component of membrane (GO:0016021);|Molecular Function: 3-oxo-arachidoyl-CoA synthase activity (GO:0102336);|Molecular Function: 3-oxo-cerotoyl-CoA synthase activity (GO:0102337);|Molecular Fu…	PF08392.12,PF08545.10	FAE1/Type III polyketide synthase-like protein|3-Oxoacyl-[acyl-carrier-protein (ACP)] synthase III
TRINITY_DN1071_c0_g1_i1_1	--	--	--	--	--	--	--	--	--	--	--	--	--	--	--	--	--	--	--	--	--
TRINITY_DN10721_c0_g1_i1_2	XP_028081708.1	WUSCHEL-related homeobox 8-like [Camellia sinensis]	Q5QMM3|WOX8_ORYSJ	WUSCHEL-related homeobox 8 OsJ_03880 OS=Oryza sativa subsp. japonica (Rice) GN=OsJ_03880 PE=2 SV=1	--	--	--	--	--	--	--	--	--	--	--	K	ENOG4111P6E	wuschel-related homeobox	Molecular Function: DNA binding (GO:0003677);|Cellular Component: nucleus (GO:0005634);|Biological Process: multicellular organism development (GO:0007275);	PF00046.29	Homeodomain
TRINITY_DN10722_c0_g1_i1_2	--	--	--	--	--	--	--	--	--	--	--	--	--	--	--	--	--	--	--	--	--
TRINITY_DN10723_c0_g1_i1_2	--	--	--	--	--	--	--	--	--	--	--	--	--	--	--	--	--	--	--	--	--
TRINITY_DN10723_c1_g1_i1_2	--	--	--	--	--	--	--	--	--	--	--	--	--	--	--	--	--	--	--	--	--
TRINITY_DN10725_c0_g1_i1_2	--	--	--	--	--	--	--	--	--	--	--	--	--	--	--	--	--	--	--	--	--
TRINITY_DN10728_c0_g1_i1_1	XP_028114168.1	uncharacterized protein LOC114312155 [Camellia sinensis]	--	--	--	--	--	--	--	--	--	--	--	--	--	--	--	--	--	--	--
TRINITY_DN1072_c0_g1_i1_2	--	--	--	--	--	--	--	--	--	--	--	--	--	--	--	--	--	--	--	--	--
TRINITY_DN10730_c0_g1_i1_2	XP_028064362.1	uncharacterized protein LOC114267521 [Camellia sinensis]	--	--	--	--	--	--	--	--	--	--	--	--	--	--	--	--	--	--	--
TRINITY_DN10733_c0_g1_i1_1	XP_028051744.1	uncharacterized protein LOC114256326 [Camellia sinensis]	--	--	--	--	--	--	--	--	--	--	--	--	--	S	ENOG4112DAU	NA	--	PF05875.12	Ceramidase
TRINITY_DN10737_c0_g1_i1_2	KAE9446909.1	hypothetical protein C3L33_21197, partial [Rhododendron williamsianum]	--	--	--	--	--	--	--	--	KOG2568	Predicted membrane protein	[S]	POORLY CHARACTERIZED	Function unknown	S	ENOG410XS1Q	Transmembrane protein 87A	--	--	--
TRINITY_DN1073_c0_g1_i1_1	--	--	--	--	--	--	--	--	--	--	--	--	--	--	--	--	--	--	--	--	--
TRINITY_DN10742_c0_g1_i1_2	XP_028076256.1	RHOMBOID-like protein 1 isoform X1 [Camellia sinensis]	Q0WQX7|RBL1_ARATH	RHOMBOID-like protein 1 T9I4.13 OS=Arabidopsis thaliana (Mouse-ear cress) GN=T9I4.13 PE=2 SV=1	--	--	--	--	--	--	KOG2289	Rhomboid family proteins	[T]	CELLULAR PROCESSES AND SIGNALING	Signal transduction mechanisms	S	COG0705	rhomboid family	Cellular Component: Golgi membrane (GO:0000139);|Molecular Function: serine-type endopeptidase activity (GO:0004252);|Cellular Component: Golgi apparatus (GO:0005794);|Cellular Component: integral component of membrane (GO:0016021);	--	--
TRINITY_DN10744_c0_g1_i1_1	--	--	--	--	--	--	--	--	--	--	--	--	--	--	--	--	--	--	--	--	--
TRINITY_DN10744_c0_g2_i1_2	RVX19311.1	putative leucine-rich repeat receptor-like protein kinase [Vitis vinifera]	Q9LP24|Y1571_ARATH	Probable leucine-rich repeat receptor-like protein kinase At1g35710 F14D7.1 OS=Arabidopsis thaliana (Mouse-ear cress) GN=F14D7.1 PE=1 SV=1	--	--	--	--	--	--	--	--	--	--	--	S	COG4886	leucine Rich Repeat	--	PF13855.6,PF12799.7,PF08263.12	Leucine rich repeat|Leucine Rich repeats (2 copies)|Leucine rich repeat N-terminal domain
TRINITY_DN10746_c0_g1_i1_1	XP_028057686.1	ferredoxin-thioredoxin reductase catalytic chain, chloroplastic-like [Camellia sinensis]	P41349|FTRC2_SPIOL	Ferredoxin-thioredoxin reductase catalytic chain, chloroplastic . OS=Spinacia oleracea (Spinach) GN=. PE=2 SV=1	--	--	--	--	--	--	--	--	--	--	--	C	COG4802	ferredoxin thioredoxin reductase	Molecular Function: electron transfer activity (GO:0009055);|Cellular Component: chloroplast (GO:0009507);|Molecular Function: ferredoxin:thioredoxin reductase activity (GO:0030385);|Molecular Function: metal ion binding (GO:0046872);|Molecular Function: 4 iron, 4 sulfur cluster binding (GO:0051539);|Biological Process: oxidation-reduction process (GO:0055114);|Molecular Function: ferredoxin-thio…	--	--
TRINITY_DN10747_c0_g1_i1_2	XP_028096332.1	TIMELESS-interacting protein [Camellia sinensis]	--	--	--	--	--	--	--	--	--	--	--	--	--	K	ENOG4111VXN	Forms a fork protection complex (FPC) with tof1 and which is required for chromosome segregation during meiosis and DNA damage repair. FPC coordinates leading and lagging strand synthesis and moves with the replication fork. FPC stabilizes replication forks in a configuration that is recognized by replication checkpoint sensors (By similarity)	--	--	--
TRINITY_DN10747_c0_g2_i1_1	THG17085.1	hypothetical protein TEA_018232 [Camellia sinensis var. sinensis]	--	--	--	--	--	--	--	--	--	--	--	--	--	S	ENOG410ZJZP	Nhl repeatcontaining protein	--	--	--
TRINITY_DN10748_c0_g1_i1_1	--	--	--	--	--	--	--	--	--	--	--	--	--	--	--	--	--	--	--	--	--
TRINITY_DN10748_c0_g1_i1_2	--	--	--	--	--	--	--	--	--	--	--	--	--	--	--	--	--	--	--	--	--
TRINITY_DN10749_c0_g1_i1_1	XP_028052829.1	uncharacterized protein LOC114257269 [Camellia sinensis]	--	--	--	--	--	--	--	--	--	--	--	--	--	--	--	--	--	--	--
TRINITY_DN10749_c0_g1_i1_2	XP_028066204.1	peroxisomal membrane protein PMP22-like [Camellia sinensis]	Q9ZS51|PMP22_ARATH	Peroxisomal membrane protein PMP22 T26N6.9 OS=Arabidopsis thaliana (Mouse-ear cress) GN=T26N6.9 PE=1 SV=1	64/73(87.67)	K13347	PXMP2, PMP22	peroxisomal membrane protein 2	ko04146	Peroxisome	KOG1944	Peroxisomal membrane protein MPV17 and related proteins	[R]	POORLY CHARACTERIZED	General function prediction only	S	ENOG4111SYH	Peroxisomal membrane protein	Cellular Component: cytoplasm (GO:0005737);|Cellular Component: peroxisomal membrane (GO:0005778);|Cellular Component: integral component of membrane (GO:0016021);	--	--
TRINITY_DN10750_c0_g1_i1_2	--	--	--	--	--	--	--	--	--	--	--	--	--	--	--	--	--	--	--	--	--
TRINITY_DN10751_c0_g1_i2_1	AUN87486.1	chitinase [Camellia fraterna]	P86473|CHIT_ACTCC	Endochitinase CEY00_Acc04863 OS=Actinidia chinensis var. chinensis (Chinese soft-hair kiwi) GN=CEY00_Acc04863 PE=1 SV=2	213/341(62.46)	K20547	CHIB	basic endochitinase B [EC:3.2.1.14]	ko00520|ko04016	Amino sugar and nucleotide sugar metabolism|MAPK signaling pathway - plant	KOG4742	Predicted chitinase	[R]	POORLY CHARACTERIZED	General function prediction only	G	COG3979	chitinase	--	PF00182.19,PF00187.19	Chitinase class I|Chitin recognition protein
TRINITY_DN10752_c0_g1_i1_1	--	--	--	--	--	--	--	--	--	--	--	--	--	--	--	--	--	--	--	--	--
TRINITY_DN10752_c0_g1_i1_2	--	--	--	--	--	--	--	--	--	--	--	--	--	--	--	--	--	--	--	--	--
TRINITY_DN10758_c0_g1_i1_2	XP_028112913.1	uncharacterized protein LOC114311024 [Camellia sinensis]	P31843|RRPO_OENBE	RNA-directed DNA polymerase homolog . OS=Oenothera berteroana (Bertero's evening primrose) GN=. PE=4 SV=1	--	--	--	--	--	--	KOG0017	FOG: Transposon-encoded proteins with TYA, reverse transcriptase, integrase domains in various combinations	[R]	POORLY CHARACTERIZED	General function prediction only	L	COG2801	Retrotransposon protein	Molecular Function: RNA-directed DNA polymerase activity (GO:0003964);|Molecular Function: RNA-directed 5'-3' RNA polymerase activity (GO:0003968);|Cellular Component: mitochondrion (GO:0005739);	--	--
TRINITY_DN10759_c0_g1_i1_1	--	--	--	--	--	--	--	--	--	--	--	--	--	--	--	--	--	--	--	--	--
TRINITY_DN10761_c0_g1_i1_2	--	--	--	--	--	--	--	--	--	--	--	--	--	--	--	--	--	--	--	--	--
TRINITY_DN10764_c0_g1_i1_1	PSS13653.1	Restriction endonuclease type II-like protein [Actinidia chinensis var. chinensis]	--	--	--	--	--	--	--	--	--	--	--	--	--	S	ENOG4111M08	YqaJ-like viral recombinase domain	--	PF09588.10	YqaJ-like viral recombinase domain
TRINITY_DN10765_c0_g1_i1_1	THF98204.1	hypothetical protein TEA_016567 [Camellia sinensis var. sinensis]	F4KF16|OFT38_ARATH	O-fucosyltransferase 38 MUB3.12 OS=Arabidopsis thaliana (Mouse-ear cress) GN=MUB3.12 PE=2 SV=1	--	--	--	--	--	--	--	--	--	--	--	S	ENOG410XTG2	DUF246 domain-containing protein	--	PF10250.9	GDP-fucose protein O-fucosyltransferase
TRINITY_DN10765_c0_g1_i1_2	--	--	--	--	--	--	--	--	--	--	--	--	--	--	--	--	--	--	--	--	--
TRINITY_DN10766_c0_g1_i1_1	--	--	--	--	--	--	--	--	--	--	--	--	--	--	--	--	--	--	--	--	--
TRINITY_DN10766_c0_g1_i2_2	--	--	--	--	--	--	--	--	--	--	--	--	--	--	--	--	--	--	--	--	--
TRINITY_DN10769_c0_g1_i1_2	--	--	--	--	--	--	--	--	--	--	--	--	--	--	--	--	--	--	--	--	--
TRINITY_DN10772_c0_g1_i1_1	--	--	--	--	--	--	--	--	--	--	--	--	--	--	--	--	--	--	--	--	--
TRINITY_DN10772_c0_g1_i1_2	XP_028091979.1	pentatricopeptide repeat-containing protein At2g45350, chloroplastic [Camellia sinensis]	O22137|PP202_ARATH	Pentatricopeptide repeat-containing protein At2g45350, chloroplastic F4L23.14 OS=Arabidopsis thaliana (Mouse-ear cress) GN=F4L23.14 PE=1 SV=2	--	--	--	--	--	--	KOG4197	FOG: PPR repeat	[R]	POORLY CHARACTERIZED	General function prediction only	S	ENOG410Z7Z7	Pentatricopeptide repeat-containing protein	--	PF13041.6,PF01535.20,PF12854.7,PF13812.6	PPR repeat family|PPR repeat|PPR repeat|Pentatricopeptide repeat domain
TRINITY_DN10773_c0_g2_i1_2	XP_028127064.1	F-box/LRR-repeat protein At1g67190-like [Camellia sinensis]	Q9ZW88|FBL34_ARATH	F-box/LRR-repeat protein At1g67190 F5A8.10 OS=Arabidopsis thaliana (Mouse-ear cress) GN=F5A8.10 PE=2 SV=1	--	--	--	--	--	--	--	--	--	--	--	S	ENOG410XRUS	F-box LRR-repeat protein	--	PF12937.7,PF12799.7	F-box-like|Leucine Rich repeats (2 copies)
TRINITY_DN10774_c0_g1_i1_1	--	--	--	--	--	--	--	--	--	--	--	--	--	--	--	--	--	--	--	--	--
TRINITY_DN10775_c0_g1_i1_1	XP_028075342.1	myosin-12-like isoform X1 [Camellia sinensis]	F4IRU3|MYO12_ARATH	Myosin-12 F20M17.6 OS=Arabidopsis thaliana (Mouse-ear cress) GN=F20M17.6 PE=2 SV=1	--	--	--	--	--	--	KOG0160	Myosin class V heavy chain	[Z]	CELLULAR PROCESSES AND SIGNALING	Cytoskeleton	Z	COG5022	myosin heavy chain	Molecular Function: motor activity (GO:0003774);|Molecular Function: actin binding (GO:0003779);|Molecular Function: calmodulin binding (GO:0005516);|Molecular Function: ATP binding (GO:0005524);|Biological Process: actin filament organization (GO:0007015);|Cellular Component: unconventional myosin complex (GO:0016461);|Biological Process: actin filament-based movement (GO:0030048);	--	--
TRINITY_DN10775_c0_g1_i1_2	XP_028126657.1	uncharacterized protein LOC114323289 isoform X1 [Camellia sinensis]	--	--	--	--	--	--	--	--	--	--	--	--	--	S	ENOG410YA78	expressed protein	--	PF14383.6	DUF761-associated sequence motif
TRINITY_DN10777_c0_g1_i1_2	THF99811.1	hypothetical protein TEA_028003 [Camellia sinensis var. sinensis]	--	--	--	--	--	--	--	--	--	--	--	--	--	--	--	--	--	--	--
TRINITY_DN10778_c0_g1_i1_1	--	--	--	--	--	--	--	--	--	--	--	--	--	--	--	--	--	--	--	--	--
TRINITY_DN10780_c0_g1_i1_2	XP_028109950.1	uncharacterized protein LOC114308538 isoform X1 [Camellia sinensis]	--	--	--	--	--	--	--	--	--	--	--	--	--	--	--	--	--	--	--
TRINITY_DN10781_c0_g1_i1_2	THF96768.1	hypothetical protein TEA_009278 [Camellia sinensis var. sinensis]	--	--	--	--	--	--	--	--	--	--	--	--	--	--	--	--	--	--	--
TRINITY_DN10783_c0_g1_i1_2	THG08905.1	hypothetical protein TEA_021737 [Camellia sinensis var. sinensis]	--	--	--	--	--	--	--	--	--	--	--	--	--	--	--	--	--	--	--
TRINITY_DN10784_c0_g1_i1_2	--	--	--	--	--	--	--	--	--	--	--	--	--	--	--	--	--	--	--	--	--
TRINITY_DN10785_c0_g1_i1_1	XP_028091238.1	2-succinylbenzoate--CoA ligase, chloroplastic/peroxisomal-like isoform X1 [Camellia sinensis]	Q8VYJ1|MENE_ARATH	2-succinylbenzoate--CoA ligase, chloroplastic/peroxisomal F26G16.14 OS=Arabidopsis thaliana (Mouse-ear cress) GN=F26G16.14 PE=1 SV=1	82/121(67.77)	K14760	AAE14	acyl-activating enzyme 14 [EC:6.2.1.26]	ko00130	Ubiquinone and other terpenoid-quinone biosynthesis	KOG1177	Long chain fatty acid acyl-CoA ligase	[I]	METABOLISM	Lipid transport and metabolism	IQ	COG0318	Amp-dependent synthetase and ligase	Molecular Function: ATP binding (GO:0005524);|Cellular Component: peroxisome (GO:0005777);|Cellular Component: peroxisomal membrane (GO:0005778);|Molecular Function: o-succinylbenzoate-CoA ligase activity (GO:0008756);|Cellular Component: chloroplast (GO:0009507);|Cellular Component: integral component of membrane (GO:0016021);|Cellular Component: chloroplast membrane (GO:0031969);|Biological Pro…	PF00501.28	AMP-binding enzyme
TRINITY_DN10786_c0_g1_i1_2	XP_028109019.1	pentatricopeptide repeat-containing protein At1g09190-like [Camellia sinensis]	Q9FG16|PP367_ARATH	Pentatricopeptide repeat-containing protein At5g06540 F15M7.7 OS=Arabidopsis thaliana (Mouse-ear cress) GN=F15M7.7 PE=3 SV=1	--	--	--	--	--	--	KOG4197	FOG: PPR repeat	[R]	POORLY CHARACTERIZED	General function prediction only	S	ENOG410Z7Z7	Pentatricopeptide repeat-containing protein	--	PF13041.6,PF13812.6	PPR repeat family|Pentatricopeptide repeat domain
TRINITY_DN10789_c0_g1_i1_1	XP_028096038.1	protein UPSTREAM OF FLC [Camellia sinensis]	Q9LX14|SOK2_ARATH	Protein SOSEKI 2 T31P16.140 OS=Arabidopsis thaliana (Mouse-ear cress) GN=T31P16.140 PE=1 SV=1	--	--	--	--	--	--	--	--	--	--	--	S	ENOG410YC81	function DUF966 domain containing protein, expressed	--	PF06136.13	Domain of unknown function (DUF966)
TRINITY_DN1078_c0_g1_i1_1	--	--	--	--	--	--	--	--	--	--	--	--	--	--	--	--	--	--	--	--	--
TRINITY_DN10793_c0_g1_i2_1	--	--	--	--	--	--	--	--	--	--	--	--	--	--	--	--	--	--	--	--	--
TRINITY_DN10795_c0_g1_i1_2	--	--	--	--	--	--	--	--	--	--	--	--	--	--	--	--	--	--	--	--	--
TRINITY_DN10796_c0_g1_i1_1	XP_028069028.1	2-hydroxyisoflavanone dehydratase-like [Camellia sinensis]	Q5NUF4|HIDM_GLYEC	2-hydroxyisoflavanone dehydratase HIDM OS=Glycyrrhiza echinata (Licorice) GN=HIDM PE=1 SV=1	--	--	--	--	--	--	KOG1515	Arylacetamide deacetylase	[V]	CELLULAR PROCESSES AND SIGNALING	Defense mechanisms	I	COG0657	alpha beta hydrolase fold-3 domain protein	Biological Process: isoflavonoid biosynthetic process (GO:0009717);|Biological Process: flavonoid biosynthetic process (GO:0009813);|Molecular Function: 2-hydroxyisoflavanone dehydratase activity (GO:0033987);|Biological Process: isoflavonoid metabolic process (GO:0046287);|Molecular Function: carboxylic ester hydrolase activity (GO:0052689);	--	--
TRINITY_DN10796_c0_g2_i1_1	XP_028069028.1	2-hydroxyisoflavanone dehydratase-like [Camellia sinensis]	Q9SX78|CXE2_ARATH	Probable carboxylesterase 2 F16N3.25 OS=Arabidopsis thaliana (Mouse-ear cress) GN=F16N3.25 PE=2 SV=1	--	--	--	--	--	--	KOG1515	Arylacetamide deacetylase	[V]	CELLULAR PROCESSES AND SIGNALING	Defense mechanisms	I	COG0657	alpha beta hydrolase fold-3 domain protein	Molecular Function: carboxylic ester hydrolase activity (GO:0052689);	PF07859.13	alpha/beta hydrolase fold
TRINITY_DN10798_c0_g1_i1_1	XP_028097260.1	BAG family molecular chaperone regulator 2-like [Camellia sinensis]	Q0WPX7|BAG2_ARATH	BAG family molecular chaperone regulator 2 MTG10.13 OS=Arabidopsis thaliana (Mouse-ear cress) GN=MTG10.13 PE=1 SV=1	--	--	--	--	--	--	KOG4361	BCL2-associated athanogene-like proteins and related BAG family chaperone regulators	[T]	CELLULAR PROCESSES AND SIGNALING	Signal transduction mechanisms	O	ENOG4111WNH	BCL-2-associated athanogene	Molecular Function: chaperone binding (GO:0051087);	--	--
TRINITY_DN10799_c0_g1_i1_1	XP_028083981.1	WD repeat-containing protein 44-like [Camellia sinensis]	Q6LA54|YF48_SCHPO	Uncharacterized WD repeat-containing protein C3H5.08c SPAC3H5.08c OS=Schizosaccharomyces pombe (strain 972 / ATCC 24843) (Fission yeast) GN=SPAC3H5.08c PE=1 SV=2	--	--	--	--	--	--	KOG0283	WD40 repeat-containing protein	[S]	POORLY CHARACTERIZED	Function unknown	S	ENOG410XQPJ	WD repeatcontaining protein	Cellular Component: nucleus (GO:0005634);|Cellular Component: endoplasmic reticulum membrane (GO:0005789);|Molecular Function: Rab GTPase binding (GO:0017137);|Cellular Component: protein-containing complex (GO:0032991);|Cellular Component: mitotic spindle pole body (GO:0044732);	PF00400.32	WD domain, G-beta repeat
TRINITY_DN10801_c0_g1_i1_1	XP_028120308.1	putative disease resistance protein At4g19050 isoform X2 [Camellia sinensis]	--	--	--	--	--	--	--	--	--	--	--	--	--	--	--	--	--	PF00931.22	NB-ARC domain
TRINITY_DN10804_c0_g1_i1_2	--	--	--	--	--	--	--	--	--	--	--	--	--	--	--	--	--	--	--	--	--
TRINITY_DN10805_c0_g1_i1_1	XP_028069881.1	uncharacterized protein LOC114272392 [Camellia sinensis]	--	--	--	--	--	--	--	--	--	--	--	--	--	--	--	--	--	--	--
TRINITY_DN10806_c0_g1_i1_1	XP_028113060.1	crossover junction endonuclease EME1B-like isoform X1 [Camellia sinensis]	C5H8J1|EME1B_ARATH	Crossover junction endonuclease EME1B T26C19.20 OS=Arabidopsis thaliana (Mouse-ear cress) GN=T26C19.20 PE=1 SV=1	186/318(58.49)	K10882	EME1, MMS4	crossover junction endonuclease EME1 [EC:3.1.22.-]	ko03440	Homologous recombination	--	--	--	--	--	L	ENOG410ZQHK	Interacts with MUS81 to form a DNA structure-specific endonuclease with substrate preference for branched DNA structures with a 5'-end at the branch nick. Typical substrates include 3'- flap structures, D-loops, replication forks, nicked Holliday junctions and also intact Holliday junctions with a reduced efficiency. May be required in mitosis for the processing of stalled or collapsed replicatio…	Molecular Function: DNA binding (GO:0003677);|Molecular Function: endonuclease activity (GO:0004519);|Cellular Component: nucleus (GO:0005634);|Biological Process: DNA repair (GO:0006281);|Biological Process: DNA recombination (GO:0006310);|Molecular Function: metal ion binding (GO:0046872);|Cellular Component: Holliday junction resolvase complex (GO:0048476);|Biological Process: cell division (G…	--	--
TRINITY_DN10807_c0_g1_i1_1	THG05439.1	hypothetical protein TEA_001834 [Camellia sinensis var. sinensis]	--	--	--	--	--	--	--	--	--	--	--	--	--	--	--	--	--	--	--
TRINITY_DN10807_c1_g1_i1_1	--	--	--	--	--	--	--	--	--	--	--	--	--	--	--	--	--	--	--	--	--
TRINITY_DN10808_c0_g1_i1_2	--	--	--	--	--	--	--	--	--	--	--	--	--	--	--	--	--	--	--	--	--
TRINITY_DN10812_c0_g1_i1_2	--	--	--	--	--	--	--	--	--	--	--	--	--	--	--	--	--	--	--	--	--
TRINITY_DN10814_c0_g1_i1_1	XP_028067631.1	uncharacterized protein LOC114270365 [Camellia sinensis]	--	--	--	--	--	--	--	--	--	--	--	--	--	--	--	--	--	--	--
TRINITY_DN10815_c0_g1_i1_1	XP_028106251.1	uncharacterized protein LOC114305367 [Camellia sinensis]	P92523|M860_ARATH	Uncharacterized mitochondrial protein AtMg00860 AtMg00860 OS=Arabidopsis thaliana (Mouse-ear cress) GN=AtMg00860 PE=4 SV=1	--	--	--	--	--	--	KOG0017	FOG: Transposon-encoded proteins with TYA, reverse transcriptase, integrase domains in various combinations	[R]	POORLY CHARACTERIZED	General function prediction only	L	COG2801	Retrotransposon protein	Cellular Component: mitochondrion (GO:0005739);	--	--
TRINITY_DN10815_c0_g2_i1_1	XP_028063210.1	uncharacterized protein LOC114266503 [Camellia sinensis]	Q99315|YG31B_YEAST	Integrase p58 G5984 OS=Saccharomyces cerevisiae (strain ATCC 204508 / S288c) (Baker's yeast) GN=G5984 PE=1 SV=3	--	--	--	--	--	--	KOG0017	FOG: Transposon-encoded proteins with TYA, reverse transcriptase, integrase domains in various combinations	[R]	POORLY CHARACTERIZED	General function prediction only	L	COG2801	Retrotransposon protein	Cellular Component: retrotransposon nucleocapsid (GO:0000943);|Molecular Function: DNA binding (GO:0003677);|Molecular Function: RNA binding (GO:0003723);|Molecular Function: DNA-directed DNA polymerase activity (GO:0003887);|Molecular Function: RNA-directed DNA polymerase activity (GO:0003964);|Molecular Function: aspartic-type endopeptidase activity (GO:0004190);|Molecular Function: RNA-DNA hyb…	--	--
TRINITY_DN10818_c0_g1_i1_1	--	--	--	--	--	--	--	--	--	--	--	--	--	--	--	--	--	--	--	--	--
TRINITY_DN1081_c0_g1_i1_1	XP_028126958.1	general transcription factor IIF subunit 2 isoform X1 [Camellia sinensis]	--	--	46/66(69.70)	K03139	TFIIF2, GTF2F2, TFG2	transcription initiation factor TFIIF subunit beta [EC:3.6.4.12]	ko03022	Basal transcription factors	--	--	--	--	--	K	COG5090	factor iif	--	--	--
TRINITY_DN10821_c0_g1_i1_1	XP_028066346.1	uncharacterized protein LOC114269254 [Camellia sinensis]	--	--	--	--	--	--	--	--	--	--	--	--	--	--	--	--	--	--	--
TRINITY_DN10822_c0_g1_i1_1	--	--	--	--	--	--	--	--	--	--	--	--	--	--	--	--	--	--	--	--	--
TRINITY_DN10823_c0_g1_i1_2	XP_028099938.1	mediator of RNA polymerase II transcription subunit 15-like [Camellia sinensis]	--	--	--	--	--	--	--	--	--	--	--	--	--	--	--	--	--	--	--
TRINITY_DN10824_c0_g1_i1_1	--	--	--	--	--	--	--	--	--	--	--	--	--	--	--	--	--	--	--	--	--
TRINITY_DN10826_c0_g1_i1_1	--	--	--	--	--	--	--	--	--	--	--	--	--	--	--	--	--	--	--	--	--
TRINITY_DN10827_c0_g1_i1_1	--	--	--	--	--	--	--	--	--	--	--	--	--	--	--	--	--	--	--	--	--
TRINITY_DN10827_c0_g3_i1_2	--	--	--	--	--	--	--	--	--	--	--	--	--	--	--	--	--	--	--	--	--
TRINITY_DN10828_c0_g1_i1_1	--	--	--	--	--	--	--	--	--	--	--	--	--	--	--	--	--	--	--	--	--
TRINITY_DN10828_c0_g1_i1_2	--	--	--	--	--	--	--	--	--	--	--	--	--	--	--	--	--	--	--	--	--
TRINITY_DN10829_c0_g1_i1_2	--	--	--	--	--	--	--	--	--	--	--	--	--	--	--	--	--	--	--	--	--
TRINITY_DN1082_c0_g1_i1_1	--	--	--	--	--	--	--	--	--	--	--	--	--	--	--	--	--	--	--	--	--
TRINITY_DN10830_c0_g1_i2_1	--	--	--	--	--	--	--	--	--	--	--	--	--	--	--	--	--	--	--	--	--
TRINITY_DN10831_c0_g1_i1_1	PSR98723.1	Intron-encoded endonuclease [Actinidia chinensis var. chinensis]	--	--	--	--	--	--	--	--	--	--	--	--	--	--	--	--	--	--	--
TRINITY_DN10835_c0_g1_i1_2	--	--	--	--	--	--	--	--	--	--	--	--	--	--	--	--	--	--	--	--	--
TRINITY_DN10836_c0_g1_i1_1	--	--	--	--	--	--	--	--	--	--	--	--	--	--	--	--	--	--	--	--	--
TRINITY_DN10837_c0_g1_i1_1	XP_028107494.1	GDSL esterase/lipase At5g45960-like [Camellia sinensis]	Q9FJ40|GDL86_ARATH	GDSL esterase/lipase At5g45960 K15I22.16 OS=Arabidopsis thaliana (Mouse-ear cress) GN=K15I22.16 PE=2 SV=1	--	--	--	--	--	--	--	--	--	--	--	S	COG3240	GDSL esterase lipase	Cellular Component: extracellular region (GO:0005576);|Biological Process: lipid catabolic process (GO:0016042);|Molecular Function: hydrolase activity, acting on ester bonds (GO:0016788);	PF00657.22	GDSL-like Lipase/Acylhydrolase
TRINITY_DN10837_c0_g1_i1_2	--	--	--	--	--	--	--	--	--	--	--	--	--	--	--	--	--	--	--	--	--
TRINITY_DN10838_c0_g1_i1_1	XP_028090284.1	xyloglucan endotransglucosylase/hydrolase protein 2-like [Camellia sinensis]	--	--	--	--	--	--	--	--	--	--	--	--	--	--	--	--	--	--	--
TRINITY_DN10838_c0_g1_i1_2	XP_028120330.1	early light-induced protein 1, chloroplastic-like [Camellia sinensis]	P93735|ELIP1_ARATH	Early light-induced protein 1, chloroplastic MWI23.21 OS=Arabidopsis thaliana (Mouse-ear cress) GN=MWI23.21 PE=1 SV=1	--	--	--	--	--	--	--	--	--	--	--	S	ENOG410Y0RG	early light-induced protein	Biological Process: response to cold (GO:0009409);|Cellular Component: photosystem I (GO:0009522);|Cellular Component: photosystem II (GO:0009523);|Cellular Component: chloroplast thylakoid membrane (GO:0009535);|Biological Process: positive regulation of seed germination (GO:0010030);|Biological Process: photoprotection (GO:0010117);|Biological Process: regulation of chlorophyll biosynthetic pro…	PF00504.21	Chlorophyll A-B binding protein
TRINITY_DN10839_c0_g1_i1_1	--	--	--	--	--	--	--	--	--	--	--	--	--	--	--	--	--	--	--	--	--
TRINITY_DN10840_c0_g1_i1_1	--	--	--	--	--	--	--	--	--	--	--	--	--	--	--	--	--	--	--	--	--
TRINITY_DN10840_c1_g1_i1_1	--	--	--	--	--	--	--	--	--	--	--	--	--	--	--	--	--	--	--	--	--
TRINITY_DN10843_c0_g1_i1_1	--	--	--	--	--	--	--	--	--	--	--	--	--	--	--	--	--	--	--	--	--
TRINITY_DN10843_c1_g1_i1_2	--	--	--	--	--	--	--	--	--	--	--	--	--	--	--	--	--	--	--	--	--
TRINITY_DN10844_c0_g1_i1_1	--	--	--	--	--	--	--	--	--	--	--	--	--	--	--	--	--	--	--	--	--
TRINITY_DN10844_c0_g1_i1_2	XP_028111431.1	pentatricopeptide repeat-containing protein At1g06143 [Camellia sinensis]	Q56X05|PPR15_ARATH	Pentatricopeptide repeat-containing protein At1g06143 T21E18.20 OS=Arabidopsis thaliana (Mouse-ear cress) GN=T21E18.20 PE=2 SV=2	--	--	--	--	--	--	KOG4197	FOG: PPR repeat	[R]	POORLY CHARACTERIZED	General function prediction only	S	ENOG410Z7Z7	Pentatricopeptide repeat-containing protein	--	--	--
TRINITY_DN10844_c0_g2_i1_2	XP_028111431.1	pentatricopeptide repeat-containing protein At1g06143 [Camellia sinensis]	Q56X05|PPR15_ARATH	Pentatricopeptide repeat-containing protein At1g06143 T21E18.20 OS=Arabidopsis thaliana (Mouse-ear cress) GN=T21E18.20 PE=2 SV=2	--	--	--	--	--	--	KOG4197	FOG: PPR repeat	[R]	POORLY CHARACTERIZED	General function prediction only	S	ENOG410Z7Z7	Pentatricopeptide repeat-containing protein	--	PF01535.20,PF13041.6,PF12854.7,PF13812.6	PPR repeat|PPR repeat family|PPR repeat|Pentatricopeptide repeat domain
TRINITY_DN10849_c0_g1_i1_1	--	--	--	--	--	--	--	--	--	--	--	--	--	--	--	--	--	--	--	--	--
TRINITY_DN10849_c0_g1_i1_2	--	--	--	--	--	--	--	--	--	--	--	--	--	--	--	--	--	--	--	--	--
TRINITY_DN1084_c0_g1_i1_1	--	--	--	--	--	--	--	--	--	--	--	--	--	--	--	--	--	--	--	--	--
TRINITY_DN10850_c0_g1_i1_2	--	--	--	--	--	--	--	--	--	--	--	--	--	--	--	--	--	--	--	--	--
TRINITY_DN10851_c0_g1_i3_1	KAA8532278.1	hypothetical protein F0562_032311 [Nyssa sinensis]	Q8LE94|RING3_ARATH	E3 ubiquitin-protein ligase At3g02290 F14P3.6 OS=Arabidopsis thaliana (Mouse-ear cress) GN=F14P3.6 PE=2 SV=1	--	--	--	--	--	--	KOG0800	FOG: Predicted E3 ubiquitin ligase	[O]	CELLULAR PROCESSES AND SIGNALING	Posttranslational modification, protein turnover, chaperones	O	ENOG41121N2	zinc ion binding	Molecular Function: ubiquitin-protein transferase activity (GO:0004842);|Cellular Component: cytoplasm (GO:0005737);|Molecular Function: zinc ion binding (GO:0008270);	PF12678.7,PF13639.6,PF13923.6,PF17123.5,PF13445.6,PF12861.7,PF00097.25	RING-H2 zinc finger domain|Ring finger domain|Zinc finger, C3HC4 type (RING finger)|RING-like zinc finger|RING-type zinc-finger|Anaphase-promoting complex subunit 11 RING-H2 finger|Zinc finger, C3HC4 type (RING finger)
TRINITY_DN10855_c0_g1_i1_1	XP_028076537.1	uncharacterized protein LOC114278646 isoform X2 [Camellia sinensis]	--	--	--	--	--	--	--	--	--	--	--	--	--	S	ENOG410YFR4	NA	--	--	--
TRINITY_DN10855_c0_g1_i1_2	--	--	--	--	--	--	--	--	--	--	--	--	--	--	--	--	--	--	--	--	--
TRINITY_DN10857_c0_g1_i2_1	--	--	--	--	--	--	--	--	--	--	--	--	--	--	--	--	--	--	--	--	--
TRINITY_DN10858_c0_g1_i1_2	XP_028077242.1	probable NAD(P)H dehydrogenase (quinone) FQR1-like 2 [Camellia sinensis]	O23207|FQRL2_ARATH	Probable NAD(P)H dehydrogenase (quinone) FQR1-like 2 C7A10.610 OS=Arabidopsis thaliana (Mouse-ear cress) GN=C7A10.610 PE=1 SV=1	178/233(76.39)	K03809	wrbA	NAD(P)H dehydrogenase (quinone) [EC:1.6.5.2]	ko00130	Ubiquinone and other terpenoid-quinone biosynthesis	KOG3135	1,4-benzoquinone reductase-like; Trp repressor binding protein-like/protoplast-secreted protein	[R]	POORLY CHARACTERIZED	General function prediction only	S	COG0655	Nadph-dependent fmn reductase	Molecular Function: NAD(P)H dehydrogenase (quinone) activity (GO:0003955);|Cellular Component: plasma membrane (GO:0005886);|Molecular Function: FMN binding (GO:0010181);|Biological Process: oxidation-reduction process (GO:0055114);	PF03358.15	NADPH-dependent FMN reductase
TRINITY_DN10859_c0_g1_i1_1	THG23248.1	hypothetical protein TEA_020213 [Camellia sinensis var. sinensis]	--	--	--	--	--	--	--	--	--	--	--	--	--	--	--	--	--	--	--
TRINITY_DN10862_c0_g1_i1_2	XP_028080539.1	uncharacterized protein LOC114282098 [Camellia sinensis]	--	--	--	--	--	--	--	--	--	--	--	--	--	--	--	--	--	--	--
TRINITY_DN10863_c0_g1_i1_1	XP_028077411.1	root phototropism protein 2 [Camellia sinensis]	Q682S0|RPT2_ARATH	Root phototropism protein 2 T6B20.13/T6B20.14 OS=Arabidopsis thaliana (Mouse-ear cress) GN=T6B20.13/T6B20.14 PE=1 SV=2	--	--	--	--	--	--	--	--	--	--	--	S	ENOG410YAX9	Root phototropism protein	Cellular Component: nucleus (GO:0005634);|Cellular Component: cytoplasm (GO:0005737);|Biological Process: signal transduction (GO:0007165);|Biological Process: phototropism (GO:0009638);|Biological Process: protein ubiquitination (GO:0016567);	PF03000.14	NPH3 family
TRINITY_DN10865_c0_g1_i1_1	--	--	--	--	--	--	--	--	--	--	--	--	--	--	--	--	--	--	--	--	--
TRINITY_DN10865_c0_g1_i1_2	--	--	--	--	--	--	--	--	--	--	--	--	--	--	--	--	--	--	--	--	--
TRINITY_DN10866_c0_g1_i1_1	XP_028066863.1	potassium channel AKT1-like isoform X1 [Camellia sinensis]	P0C550|AKT1_ORYSI	Potassium channel AKT1 AKT1 OS=Oryza sativa subsp. indica (Rice) GN=AKT1 PE=2 SV=1	--	--	--	--	--	--	KOG0498	K+-channel ERG and related proteins, contain PAS/PAC sensor domain	[PT]	METABOLISM|CELLULAR PROCESSES AND SIGNALING	Inorganic ion transport and metabolism |Signal transduction mechanisms	T	COG2202	Histidine kinase	Molecular Function: voltage-gated potassium channel activity (GO:0005249);|Cellular Component: integral component of membrane (GO:0016021);|Biological Process: regulation of ion transmembrane transport (GO:0034765);	--	--
TRINITY_DN10866_c0_g1_i1_2	--	--	--	--	--	--	--	--	--	--	--	--	--	--	--	--	--	--	--	--	--
TRINITY_DN10867_c0_g1_i1_1	--	--	--	--	--	--	--	--	--	--	--	--	--	--	--	--	--	--	--	--	--
TRINITY_DN10869_c0_g1_i1_1	THG15672.1	hypothetical protein TEA_011588 [Camellia sinensis var. sinensis]	--	--	--	--	--	--	--	--	--	--	--	--	--	--	--	--	--	--	--
TRINITY_DN10869_c0_g1_i1_2	--	--	--	--	--	--	--	--	--	--	--	--	--	--	--	--	--	--	--	--	--
TRINITY_DN1086_c0_g1_i2_2	XP_028084610.1	uncharacterized protein LOC114285734 isoform X1 [Camellia sinensis]	--	--	104/146(71.23)	K13250	SSR2	translocon-associated protein subunit beta	ko04141	Protein processing in endoplasmic reticulum	KOG3317	Translocon-associated complex TRAP, beta subunit	[U]	CELLULAR PROCESSES AND SIGNALING	Intracellular trafficking, secretion, and vesicular transport	U	ENOG4111KGI	signal sequence receptor, beta (translocon-associated protein beta)	--	PF05753.14	Translocon-associated protein beta (TRAPB)
TRINITY_DN10870_c0_g1_i1_1	--	--	--	--	--	--	--	--	--	--	--	--	--	--	--	--	--	--	--	--	--
TRINITY_DN10876_c0_g1_i1_1	--	--	--	--	--	--	--	--	--	--	--	--	--	--	--	--	--	--	--	--	--
TRINITY_DN10879_c0_g1_i1_1	XP_024178470.1	uncharacterized protein LOC112184441 [Rosa chinensis]	--	--	--	--	--	--	--	--	KOG0017	FOG: Transposon-encoded proteins with TYA, reverse transcriptase, integrase domains in various combinations	[R]	POORLY CHARACTERIZED	General function prediction only	--	--	--	--	--	--
TRINITY_DN10879_c0_g1_i1_2	--	--	--	--	--	--	--	--	--	--	--	--	--	--	--	--	--	--	--	--	--
TRINITY_DN1087_c0_g1_i1_1	XP_028091543.1	F-box/kelch-repeat protein At3g23880-like [Camellia sinensis]	--	--	--	--	--	--	--	--	--	--	--	--	--	--	--	--	--	--	--
TRINITY_DN10880_c0_g1_i1_1	XP_028075177.1	protein NRT1/ PTR FAMILY 5.16-like [Camellia sinensis]	--	--	--	--	--	--	--	--	--	--	--	--	--	--	--	--	--	--	--
TRINITY_DN10880_c0_g2_i1_1	XP_028058198.1	protein NRT1/ PTR FAMILY 5.4-like [Camellia sinensis]	--	--	--	--	--	--	--	--	--	--	--	--	--	--	--	--	--	--	--
TRINITY_DN10882_c0_g1_i1_2	--	--	--	--	--	--	--	--	--	--	--	--	--	--	--	--	--	--	--	--	--
TRINITY_DN10885_c0_g1_i1_1	--	--	--	--	--	--	--	--	--	--	--	--	--	--	--	--	--	--	--	--	--
TRINITY_DN10886_c0_g1_i1_1	--	--	--	--	--	--	--	--	--	--	--	--	--	--	--	--	--	--	--	--	--
TRINITY_DN10886_c0_g1_i1_2	XP_028089723.1	BTB/POZ domain-containing protein At2g13690 [Camellia sinensis]	Q9SKH2|Y2369_ARATH	BTB/POZ domain-containing protein At2g13690 F13J11 OS=Arabidopsis thaliana (Mouse-ear cress) GN=F13J11 PE=2 SV=2	--	--	--	--	--	--	--	--	--	--	--	S	ENOG410Y9NA	BTB POZ domain-containing protein At2g13690-like	Biological Process: protein ubiquitination (GO:0016567);	--	--
TRINITY_DN10887_c0_g1_i1_1	--	--	--	--	--	--	--	--	--	--	--	--	--	--	--	--	--	--	--	--	--
TRINITY_DN10887_c0_g1_i1_2	XP_028126639.1	ABC transporter G family member 6-like [Camellia sinensis]	O80946|AB1G_ARATH	ABC transporter G family member 1 T16B24.1 OS=Arabidopsis thaliana (Mouse-ear cress) GN=T16B24.1 PE=2 SV=1	--	--	--	--	--	--	KOG0061	Transporter, ABC superfamily (Breast cancer resistance protein)	[Q]	METABOLISM	Secondary metabolites biosynthesis, transport and catabolism	V	COG1131	(ABC) transporter	Molecular Function: ATP binding (GO:0005524);|Cellular Component: plasma membrane (GO:0005886);|Biological Process: response to nematode (GO:0009624);|Biological Process: pollen wall assembly (GO:0010208);|Cellular Component: integral component of membrane (GO:0016021);|Molecular Function: ATPase activity, coupled to transmembrane movement of substances (GO:0042626);|Biological Process: transmemb…	PF00005.27	ABC transporter
TRINITY_DN10887_c0_g2_i1_2	XP_028126639.1	ABC transporter G family member 6-like [Camellia sinensis]	Q9FNB5|AB6G_ARATH	ABC transporter G family member 6 MSH12.4 OS=Arabidopsis thaliana (Mouse-ear cress) GN=MSH12.4 PE=2 SV=1	--	--	--	--	--	--	KOG0061	Transporter, ABC superfamily (Breast cancer resistance protein)	[Q]	METABOLISM	Secondary metabolites biosynthesis, transport and catabolism	V	COG1131	(ABC) transporter	Molecular Function: ATP binding (GO:0005524);|Cellular Component: plasma membrane (GO:0005886);|Biological Process: response to nematode (GO:0009624);|Biological Process: suberin biosynthetic process (GO:0010345);|Cellular Component: integral component of membrane (GO:0016021);|Molecular Function: ATPase activity, coupled to transmembrane movement of substances (GO:0042626);|Biological Process: t…	PF01061.24	ABC-2 type transporter
TRINITY_DN10888_c0_g1_i1_1	--	--	--	--	--	--	--	--	--	--	--	--	--	--	--	--	--	--	--	--	--
TRINITY_DN10888_c0_g1_i1_2	THG15461.1	hypothetical protein TEA_020694 [Camellia sinensis var. sinensis]	Q9ZU82|RPH1_ARATH	Protein RESISTANCE TO PHYTOPHTHORA 1, chloroplastic T9J23.22 OS=Arabidopsis thaliana (Mouse-ear cress) GN=T9J23.22 PE=2 SV=2	--	--	--	--	--	--	--	--	--	--	--	S	ENOG4111JKW	NA	Cellular Component: chloroplast (GO:0009507);|Cellular Component: integral component of membrane (GO:0016021);|Biological Process: hydrogen peroxide biosynthetic process (GO:0050665);|Biological Process: positive regulation of defense response to oomycetes (GO:1902290);	--	--
TRINITY_DN10888_c0_g2_i1_1	--	--	--	--	--	--	--	--	--	--	--	--	--	--	--	--	--	--	--	--	--
TRINITY_DN1088_c0_g1_i1_1	--	--	--	--	--	--	--	--	--	--	--	--	--	--	--	--	--	--	--	--	--
TRINITY_DN10890_c0_g1_i1_1	--	--	--	--	--	--	--	--	--	--	--	--	--	--	--	--	--	--	--	--	--
TRINITY_DN10890_c0_g1_i1_2	--	--	--	--	--	--	--	--	--	--	--	--	--	--	--	--	--	--	--	--	--
TRINITY_DN10891_c0_g1_i1_1	GBF60040.1	hypothetical protein TMEN_2440 [Trichophyton mentagrophytes]	--	--	--	--	--	--	--	--	--	--	--	--	--	K	COG1974	Represses a number of genes involved in the response to DNA damage (SOS response), including recA and lexA. In the presence of single-stranded DNA, RecA interacts with LexA causing an autocatalytic cleavage which disrupts the DNA-binding part of LexA, leading to derepression of the SOS regulon and eventually DNA repair (By similarity)	--	--	--
TRINITY_DN10893_c0_g1_i1_2	--	--	--	--	--	--	--	--	--	--	--	--	--	--	--	--	--	--	--	--	--
TRINITY_DN10893_c1_g1_i1_1	--	--	--	--	--	--	--	--	--	--	--	--	--	--	--	--	--	--	--	--	--
TRINITY_DN10894_c0_g1_i1_1	XP_024953777.1	uncharacterized protein LOC102616497 [Citrus sinensis]	P10978|POLX_TOBAC	Endonuclease . OS=Nicotiana tabacum (Common tobacco) GN=. PE=2 SV=1	--	--	--	--	--	--	KOG0017	FOG: Transposon-encoded proteins with TYA, reverse transcriptase, integrase domains in various combinations	[R]	POORLY CHARACTERIZED	General function prediction only	L	COG2801	Retrotransposon protein	Cellular Component: retrotransposon nucleocapsid (GO:0000943);|Molecular Function: nucleic acid binding (GO:0003676);|Molecular Function: RNA-directed DNA polymerase activity (GO:0003964);|Molecular Function: aspartic-type endopeptidase activity (GO:0004190);|Molecular Function: endonuclease activity (GO:0004519);|Molecular Function: zinc ion binding (GO:0008270);|Biological Process: DNA integrat…	--	--
TRINITY_DN10894_c0_g1_i1_2	--	--	--	--	--	--	--	--	--	--	--	--	--	--	--	--	--	--	--	--	--
TRINITY_DN10895_c0_g1_i1_1	XP_028061701.1	mitochondrial dicarboxylate/tricarboxylate transporter DTC [Camellia sinensis]	Q9C5M0|DTC_ARATH	Mitochondrial dicarboxylate/tricarboxylate transporter DTC T29J13.180 OS=Arabidopsis thaliana (Mouse-ear cress) GN=T29J13.180 PE=1 SV=1	--	--	--	--	--	--	KOG0759	Mitochondrial oxoglutarate/malate carrier proteins	[C]	METABOLISM	Energy production and conversion	S	ENOG410XQHU	Mitochondrial	Molecular Function: dicarboxylic acid transmembrane transporter activity (GO:0005310);|Cellular Component: cell wall (GO:0005618);|Cellular Component: mitochondrion (GO:0005739);|Cellular Component: mitochondrial inner membrane (GO:0005743);|Cellular Component: vacuolar membrane (GO:0005774);|Biological Process: dicarboxylic acid transport (GO:0006835);|Cellular Component: plasmodesma (GO:0009506…	PF00153.27	Mitochondrial carrier protein
TRINITY_DN10896_c0_g1_i1_2	OTG14342.1	hypothetical protein HannXRQ_Chr09g0248321 [Helianthus annuus]	Q94K49|ALP1_ARATH	Protein ANTAGONIST OF LIKE HETEROCHROMATIN PROTEIN 1 F16M2.120 OS=Arabidopsis thaliana (Mouse-ear cress) GN=F16M2.120 PE=1 SV=1	--	--	--	--	--	--	KOG4585	Predicted transposase	[L]	INFORMATION STORAGE AND PROCESSING	Replication, recombination and repair	S	ENOG411206Y	transposon protein	Molecular Function: chromatin binding (GO:0003682);|Molecular Function: nuclease activity (GO:0004518);|Cellular Component: nucleus (GO:0005634);|Biological Process: negative regulation of chromatin silencing (GO:0031936);|Cellular Component: ESC/E(Z) complex (GO:0035098);|Cellular Component: PRC1 complex (GO:0035102);|Molecular Function: metal ion binding (GO:0046872);	--	--
TRINITY_DN10898_c0_g1_i1_1	--	--	--	--	--	--	--	--	--	--	--	--	--	--	--	--	--	--	--	--	--
TRINITY_DN10899_c0_g1_i1_2	--	--	--	--	--	--	--	--	--	--	--	--	--	--	--	--	--	--	--	--	--
TRINITY_DN10900_c0_g1_i1_1	--	--	--	--	--	--	--	--	--	--	--	--	--	--	--	--	--	--	--	--	--
TRINITY_DN10900_c0_g1_i1_2	--	--	--	--	--	--	--	--	--	--	--	--	--	--	--	--	--	--	--	--	--
TRINITY_DN10902_c0_g1_i1_1	--	--	--	--	--	--	--	--	--	--	--	--	--	--	--	--	--	--	--	--	--
TRINITY_DN10903_c0_g1_i1_2	XP_028054250.1	3-ketoacyl-CoA synthase 4-like [Camellia sinensis]	Q9LN49|KCS4_ARATH	3-ketoacyl-CoA synthase 4 F18O14.21 OS=Arabidopsis thaliana (Mouse-ear cress) GN=F18O14.21 PE=2 SV=1	183/232(78.88)	K15397	KCS	3-ketoacyl-CoA synthase [EC:2.3.1.199]	ko00062|ko04626	Fatty acid elongation|Plant-pathogen interaction	--	--	--	--	--	I	ENOG410Y5VH	3-ketoacyl-coa synthase	Biological Process: fatty acid biosynthetic process (GO:0006633);|Cellular Component: integral component of membrane (GO:0016021);|Molecular Function: 3-oxo-arachidoyl-CoA synthase activity (GO:0102336);|Molecular Function: 3-oxo-cerotoyl-CoA synthase activity (GO:0102337);|Molecular Function: 3-oxo-lignoceronyl-CoA synthase activity (GO:0102338);|Molecular Function: very-long-chain 3-ketoacyl-Co…	PF08392.12	FAE1/Type III polyketide synthase-like protein
TRINITY_DN10904_c0_g1_i1_2	--	--	--	--	--	--	--	--	--	--	--	--	--	--	--	--	--	--	--	--	--
TRINITY_DN10906_c0_g1_i1_1	KAE9456746.1	hypothetical protein C3L33_11352, partial [Rhododendron williamsianum]	Q8GX69|BGA16_ARATH	Beta-galactosidase 16 F2P24.12 OS=Arabidopsis thaliana (Mouse-ear cress) GN=F2P24.12 PE=2 SV=2	--	--	--	--	--	--	KOG0496	Beta-galactosidase	[G]	METABOLISM	Carbohydrate transport and metabolism	G	COG1874	beta-galactosidase	Molecular Function: beta-galactosidase activity (GO:0004565);|Cellular Component: cell wall (GO:0005618);|Cellular Component: vacuole (GO:0005773);|Biological Process: carbohydrate metabolic process (GO:0005975);|Molecular Function: carbohydrate binding (GO:0030246);|Cellular Component: apoplast (GO:0048046);	--	--
TRINITY_DN10908_c0_g1_i1_2	XP_028080056.1	uncharacterized protein LOC114281703 [Camellia sinensis]	--	--	--	--	--	--	--	--	--	--	--	--	--	J	COG1670	#NAME?	--	PF13302.7,PF00583.25	Acetyltransferase (GNAT) domain|Acetyltransferase (GNAT) family
TRINITY_DN1090_c0_g1_i1_1	--	--	--	--	--	--	--	--	--	--	--	--	--	--	--	--	--	--	--	--	--
TRINITY_DN10910_c0_g1_i1_1	--	--	--	--	--	--	--	--	--	--	--	--	--	--	--	--	--	--	--	--	--
TRINITY_DN10911_c0_g1_i2_2	--	--	--	--	--	--	--	--	--	--	--	--	--	--	--	--	--	--	--	--	--
TRINITY_DN10913_c0_g1_i1_1	--	--	--	--	--	--	--	--	--	--	--	--	--	--	--	--	--	--	--	--	--
TRINITY_DN10914_c0_g1_i2_2	--	--	--	--	--	--	--	--	--	--	--	--	--	--	--	--	--	--	--	--	--
TRINITY_DN10919_c0_g1_i2_1	--	--	--	--	--	--	--	--	--	--	--	--	--	--	--	--	--	--	--	--	--
TRINITY_DN10922_c0_g1_i1_2	--	--	--	--	--	--	--	--	--	--	--	--	--	--	--	--	--	--	--	--	--
TRINITY_DN10922_c0_g2_i1_2	PSR91892.1	putative aarF domain-containing protein kinase [Actinidia chinensis var. chinensis]	Q8RWG1|AB1K1_ARATH	Protein ACTIVITY OF BC1 COMPLEX KINASE 1, chloroplastic F3L17.6 OS=Arabidopsis thaliana (Mouse-ear cress) GN=F3L17.6 PE=1 SV=1	--	--	--	--	--	--	KOG1235	Predicted unusual protein kinase	[R]	POORLY CHARACTERIZED	General function prediction only	S	COG0661	Required, probably indirectly, for the hydroxylation of 2-octaprenylphenol to 2-octaprenyl-6-hydroxy-phenol, the fourth step in ubiquinone biosynthesis (By similarity)	Molecular Function: protein kinase activity (GO:0004672);|Molecular Function: ATP binding (GO:0005524);|Biological Process: cellular response to nitrogen starvation (GO:0006995);|Biological Process: response to water deprivation (GO:0009414);|Cellular Component: chloroplast (GO:0009507);|Biological Process: response to blue light (GO:0009637);|Biological Process: photosynthetic electron transport…	PF03109.16	ABC1 family
TRINITY_DN10923_c0_g1_i1_1	THG13362.1	hypothetical protein TEA_013246 [Camellia sinensis var. sinensis]	--	--	--	--	--	--	--	--	--	--	--	--	--	--	--	--	--	--	--
TRINITY_DN10923_c0_g1_i1_2	--	--	--	--	--	--	--	--	--	--	--	--	--	--	--	--	--	--	--	--	--
TRINITY_DN10924_c0_g1_i1_1	XP_028060994.1	uncharacterized protein LOC114264539 [Camellia sinensis]	--	--	--	--	--	--	--	--	--	--	--	--	--	S	ENOG410YIUH	NA	--	--	--
TRINITY_DN10924_c0_g1_i1_2	XP_028099816.1	uncharacterized protein LOC114299300 [Camellia sinensis]	--	--	--	--	--	--	--	--	--	--	--	--	--	S	ENOG41116GB	NA	--	--	--
TRINITY_DN10925_c0_g1_i1_2	PSS07874.1	Ent-kaurenoic acid oxidase like [Actinidia chinensis var. chinensis]	O23051|KAO1_ARATH	Ent-kaurenoic acid oxidase 1 YUP8H12.23 OS=Arabidopsis thaliana (Mouse-ear cress) GN=YUP8H12.23 PE=1 SV=1	--	--	--	--	--	--	KOG0157	Cytochrome P450 CYP4/CYP19/CYP26 subfamilies	[QI]	METABOLISM|METABOLISM	Secondary metabolites biosynthesis, transport and catabolism |Lipid transport and metabolism	Q	COG2124	Cytochrome p450	Molecular Function: monooxygenase activity (GO:0004497);|Molecular Function: iron ion binding (GO:0005506);|Cellular Component: endoplasmic reticulum (GO:0005783);|Cellular Component: endoplasmic reticulum membrane (GO:0005789);|Biological Process: multicellular organism development (GO:0007275);|Biological Process: gibberellin biosynthetic process (GO:0009686);|Biological Process: brassinosteroi…	PF00067.22	Cytochrome P450
TRINITY_DN10927_c0_g1_i1_1	--	--	--	--	--	--	--	--	--	--	--	--	--	--	--	--	--	--	--	--	--
TRINITY_DN10929_c0_g1_i1_2	--	--	--	--	--	--	--	--	--	--	--	--	--	--	--	--	--	--	--	--	--
TRINITY_DN1092_c0_g1_i3_1	THG11146.1	hypothetical protein TEA_016389 [Camellia sinensis var. sinensis]	--	--	--	--	--	--	--	--	--	--	--	--	--	--	--	--	--	--	--
TRINITY_DN10931_c0_g1_i1_2	XP_028081852.1	disease resistance protein At4g27190-like [Camellia sinensis]	Q9T048|DRL27_ARATH	Disease resistance protein At4g27190 T24A18.140 OS=Arabidopsis thaliana (Mouse-ear cress) GN=T24A18.140 PE=2 SV=1	--	--	--	--	--	--	KOG4658	Apoptotic ATPase	[T]	CELLULAR PROCESSES AND SIGNALING	Signal transduction mechanisms	S	COG4886	leucine Rich Repeat	--	PF00931.22	NB-ARC domain
TRINITY_DN10933_c0_g1_i1_1	--	--	--	--	--	--	--	--	--	--	--	--	--	--	--	--	--	--	--	--	--
TRINITY_DN10933_c0_g1_i1_2	--	--	--	--	--	--	--	--	--	--	--	--	--	--	--	--	--	--	--	--	--
TRINITY_DN10934_c0_g1_i1_1	--	--	--	--	--	--	--	--	--	--	--	--	--	--	--	--	--	--	--	--	--
TRINITY_DN10936_c0_g1_i3_2	XP_028120918.1	uncharacterized protein LOC114318273 [Camellia sinensis]	--	--	--	--	--	--	--	--	--	--	--	--	--	S	ENOG410YVXT	Pfam:DUF584	--	PF04520.13	Senescence regulator
TRINITY_DN10938_c0_g1_i2_1	XP_028120257.1	uncharacterized protein LOC114317699 [Camellia sinensis]	--	--	--	--	--	--	--	--	--	--	--	--	--	S	ENOG410XW0Q	NA	--	--	--
TRINITY_DN10938_c1_g1_i1_2	XP_028127499.1	DNA mismatch repair protein MSH3 [Camellia sinensis]	--	--	--	--	--	--	--	--	--	--	--	--	--	--	--	--	--	--	--
TRINITY_DN10939_c0_g1_i2_1	--	--	--	--	--	--	--	--	--	--	--	--	--	--	--	--	--	--	--	--	--
TRINITY_DN10941_c0_g1_i1_1	XP_028072540.1	helicase-like transcription factor CHR28 [Camellia sinensis]	--	--	--	--	--	--	--	--	--	--	--	--	--	L	ENOG410XPDU	Transcription termination factor, RNA polymerase II	--	--	--
TRINITY_DN10942_c0_g1_i1_2	--	--	--	--	--	--	--	--	--	--	--	--	--	--	--	--	--	--	--	--	--
TRINITY_DN10942_c0_g2_i1_2	--	--	--	--	--	--	--	--	--	--	--	--	--	--	--	--	--	--	--	--	--
TRINITY_DN10943_c0_g1_i1_1	--	--	--	--	--	--	--	--	--	--	--	--	--	--	--	--	--	--	--	--	--
TRINITY_DN10943_c0_g1_i1_2	XP_028053780.1	phosphatidate cytidylyltransferase 1-like isoform X1 [Camellia sinensis]	O04940|CDS1_SOLTU	Phosphatidate cytidylyltransferase 1 CDS1 OS=Solanum tuberosum (Potato) GN=CDS1 PE=1 SV=1	58/81(71.60)	K00981	E2.7.7.41, CDS1, CDS2, cdsA	phosphatidate cytidylyltransferase [EC:2.7.7.41]	ko00564|ko04070	Glycerophospholipid metabolism|Phosphatidylinositol signaling system	KOG1440	CDP-diacylglycerol synthase	[I]	METABOLISM	Lipid transport and metabolism	I	COG0575	phosphatidate Cytidylyltransferase	Molecular Function: phosphatidate cytidylyltransferase activity (GO:0004605);|Cellular Component: integral component of membrane (GO:0016021);|Biological Process: CDP-diacylglycerol biosynthetic process (GO:0016024);	--	--
TRINITY_DN10945_c0_g1_i1_2	XP_028084696.1	serine/threonine-protein kinase ATM [Camellia sinensis]	Q9M3G7|ATM_ARATH	Serine/threonine-protein kinase ATM T24C20.70 OS=Arabidopsis thaliana (Mouse-ear cress) GN=T24C20.70 PE=1 SV=1	173/192(90.10)	K04728	ATM, TEL1	serine-protein kinase ATM [EC:2.7.11.1]	ko03440	Homologous recombination	KOG0892	Protein kinase ATM/Tel1, involved in telomere length regulation and DNA repair	[TBLD]	CELLULAR PROCESSES AND SIGNALING|INFORMATION STORAGE AND PROCESSING|INFORMATION STORAGE AND PROCESSING|CELLULAR PROCESSES AND SIGNALING	Signal transduction mechanisms |Chromatin structure and dynamics |Replication, recombination and repair |Cell cycle control, cell division, chromosome partitioning	S	ENOG410XNPY	ataxia telangiectasia mutated	Molecular Function: DNA binding (GO:0003677);|Molecular Function: protein serine/threonine kinase activity (GO:0004674);|Molecular Function: ATP binding (GO:0005524);|Cellular Component: nucleus (GO:0005634);|Biological Process: cellular response to DNA damage stimulus (GO:0006974);|Biological Process: RNA splicing (GO:0008380);|Biological Process: meiotic cell cycle (GO:0051321);|Biological Proc…	PF00454.27	Phosphatidylinositol 3- and 4-kinase
TRINITY_DN10946_c0_g1_i1_2	--	--	--	--	--	--	--	--	--	--	--	--	--	--	--	--	--	--	--	--	--
TRINITY_DN10948_c0_g1_i1_1	PLY96754.1	hypothetical protein LSAT_2X93920 [Lactuca sativa]	F4J8D3|TPLAT_ARATH	Protein TPLATE F28J7.11 OS=Arabidopsis thaliana (Mouse-ear cress) GN=F28J7.11 PE=1 SV=1	--	--	--	--	--	--	--	--	--	--	--	S	ENOG410XXD9	NA	Cellular Component: nucleus (GO:0005634);|Cellular Component: cytoplasm (GO:0005737);|Cellular Component: cytosol (GO:0005829);|Cellular Component: cytoskeleton (GO:0005856);|Cellular Component: plasma membrane (GO:0005886);|Biological Process: endocytosis (GO:0006897);|Cellular Component: cell plate (GO:0009504);|Cellular Component: plasmodesma (GO:0009506);|Cellular Component: phragmoplast (GO:…	--	--
TRINITY_DN1094_c0_g1_i1_1	CBL94163.1	putative RNA-directed DNA polymerase (Reverse transcriptase) [Malus domestica]	--	--	--	--	--	--	--	--	--	--	--	--	--	--	--	--	--	--	--
TRINITY_DN1094_c0_g1_i1_2	--	--	--	--	--	--	--	--	--	--	--	--	--	--	--	--	--	--	--	--	--
TRINITY_DN10951_c0_g1_i1_2	PSS35677.1	Striatin like [Actinidia chinensis var. chinensis]	F4JTS8|NOV_ARATH	Protein NO VEIN F18A5.130 OS=Arabidopsis thaliana (Mouse-ear cress) GN=F18A5.130 PE=1 SV=1	--	--	--	--	--	--	--	--	--	--	--	--	--	--	--	--	--
TRINITY_DN10951_c0_g2_i1_2	PSS35677.1	Striatin like [Actinidia chinensis var. chinensis]	F4JTS8|NOV_ARATH	Protein NO VEIN F18A5.130 OS=Arabidopsis thaliana (Mouse-ear cress) GN=F18A5.130 PE=1 SV=1	--	--	--	--	--	--	--	--	--	--	--	S	ENOG410XPG4	NA	--	--	--
TRINITY_DN10952_c0_g1_i1_1	--	--	--	--	--	--	--	--	--	--	--	--	--	--	--	--	--	--	--	--	--
TRINITY_DN10952_c0_g1_i3_2	XP_028063017.1	LOW QUALITY PROTEIN: dof zinc finger protein DOF5.7-like [Camellia sinensis]	Q9LSL6|DOF57_ARATH	Dof zinc finger protein DOF5.7 K21L13.10 OS=Arabidopsis thaliana (Mouse-ear cress) GN=K21L13.10 PE=2 SV=1	--	--	--	--	--	--	--	--	--	--	--	S	ENOG410YK33	zinc finger protein	Molecular Function: DNA-binding transcription factor activity (GO:0003700);|Cellular Component: nucleus (GO:0005634);|Biological Process: regulation of transcription, DNA-templated (GO:0006355);|Biological Process: guard cell differentiation (GO:0010052);|Biological Process: stomatal movement (GO:0010118);|Molecular Function: sequence-specific DNA binding (GO:0043565);|Biological Process: positiv…	PF02701.15	Dof domain, zinc finger
TRINITY_DN10953_c0_g1_i1_2	--	--	--	--	--	--	--	--	--	--	--	--	--	--	--	--	--	--	--	--	--
TRINITY_DN10954_c0_g1_i1_1	--	--	--	--	--	--	--	--	--	--	--	--	--	--	--	--	--	--	--	--	--
TRINITY_DN10954_c0_g1_i1_2	--	--	--	--	--	--	--	--	--	--	--	--	--	--	--	--	--	--	--	--	--
TRINITY_DN10955_c0_g1_i1_2	--	--	--	--	--	--	--	--	--	--	--	--	--	--	--	--	--	--	--	--	--
TRINITY_DN10956_c0_g1_i1_1	XP_028075626.1	uncharacterized protein LOC114277875 [Camellia sinensis]	--	--	--	--	--	--	--	--	--	--	--	--	--	S	ENOG411137J	Late embryogenesis abundant protein	--	PF03168.13	Late embryogenesis abundant protein
TRINITY_DN10959_c0_g1_i1_1	--	--	--	--	--	--	--	--	--	--	--	--	--	--	--	--	--	--	--	--	--
TRINITY_DN1095_c0_g1_i1_1	XP_028119149.1	midasin-like [Camellia sinensis]	A0A1P8AUY4|MDN1_ARATH	Midasin F5A8.11 OS=Arabidopsis thaliana (Mouse-ear cress) GN=F5A8.11 PE=1 SV=1	75/128(58.59)	K14572	MDN1, REA1	midasin	ko03008	Ribosome biogenesis in eukaryotes	KOG1808	AAA ATPase containing von Willebrand factor type A (vWA) domain	[R]	POORLY CHARACTERIZED	General function prediction only	S	COG5271	Nuclear chaperone required for maturation and nuclear export of pre-60S ribosome subunits (By similarity)	Biological Process: ribosomal large subunit assembly (GO:0000027);|Molecular Function: ATP binding (GO:0005524);|Cellular Component: nucleoplasm (GO:0005654);|Cellular Component: nucleolus (GO:0005730);|Biological Process: rRNA processing (GO:0006364);|Cellular Component: plasmodesma (GO:0009506);|Biological Process: embryo sac development (GO:0009553);|Biological Process: abscisic acid-activated…	--	--
TRINITY_DN10961_c0_g2_i1_2	TXG63926.1	hypothetical protein EZV62_010920 [Acer yangbiense]	F4HXP9|MYO9_ARATH	Myosin-9 F22O13.20 OS=Arabidopsis thaliana (Mouse-ear cress) GN=F22O13.20 PE=2 SV=1	--	--	--	--	--	--	KOG0160	Myosin class V heavy chain	[Z]	CELLULAR PROCESSES AND SIGNALING	Cytoskeleton	Z	COG5022	myosin heavy chain	Molecular Function: microfilament motor activity (GO:0000146);|Molecular Function: motor activity (GO:0003774);|Molecular Function: actin binding (GO:0003779);|Molecular Function: calmodulin binding (GO:0005516);|Molecular Function: ATP binding (GO:0005524);|Biological Process: actin filament organization (GO:0007015);|Biological Process: pollen tube growth (GO:0009860);|Cellular Component: myosi…	--	--
TRINITY_DN10963_c0_g1_i1_1	--	--	--	--	--	--	--	--	--	--	--	--	--	--	--	--	--	--	--	--	--
TRINITY_DN10964_c0_g1_i1_2	XP_028058294.1	transcription factor MYB41-like [Camellia sinensis]	Q9SPG3|MYB26_ARATH	Transcription factor MYB26 MDC16.1 OS=Arabidopsis thaliana (Mouse-ear cress) GN=MDC16.1 PE=2 SV=1	--	--	--	--	--	--	KOG0048	Transcription factor, Myb superfamily	[K]	INFORMATION STORAGE AND PROCESSING	Transcription	K	COG5147	Myblike DNAbinding domain containing protein	Molecular Function: DNA-binding transcription factor activity (GO:0003700);|Cellular Component: nucleus (GO:0005634);|Biological Process: response to gibberellin (GO:0009739);|Biological Process: plant-type secondary cell wall biogenesis (GO:0009834);|Biological Process: cell differentiation (GO:0030154);|Molecular Function: sequence-specific DNA binding (GO:0043565);|Molecular Function: transcri…	PF00249.31,PF13921.6	Myb-like DNA-binding domain|Myb-like DNA-binding domain
TRINITY_DN10965_c0_g1_i1_1	XP_028068478.1	replication protein A 32 kDa subunit A-like isoform X2 [Camellia sinensis]	Q9ZQ19|RFA2A_ARATH	Replication protein A 32 kDa subunit A T28I24.22 OS=Arabidopsis thaliana (Mouse-ear cress) GN=T28I24.22 PE=1 SV=2	201/282(71.28)	K10739	RFA2, RPA2	replication factor A2	ko03030|ko03420|ko03430|ko03440	DNA replication|Nucleotide excision repair|Mismatch repair|Homologous recombination	KOG3108	Single-stranded DNA-binding replication protein A (RPA), medium (30 kD) subunit	[L]	INFORMATION STORAGE AND PROCESSING	Replication, recombination and repair	L	COG5235	Replication Protein	Biological Process: telomere maintenance via recombination (GO:0000722);|Biological Process: double-strand break repair via homologous recombination (GO:0000724);|Cellular Component: chromosome, telomeric region (GO:0000781);|Cellular Component: chromatin (GO:0000785);|Cellular Component: condensed nuclear chromosome (GO:0000794);|Molecular Function: damaged DNA binding (GO:0003684);|Molecular Fu…	PF08784.11,PF01336.25	Replication protein A C terminal|OB-fold nucleic acid binding domain
TRINITY_DN10966_c0_g1_i1_1	--	--	--	--	--	--	--	--	--	--	--	--	--	--	--	--	--	--	--	--	--
TRINITY_DN10966_c0_g1_i1_2	XP_028063002.1	uncharacterized protein LOC114266313 isoform X1 [Camellia sinensis]	--	--	--	--	--	--	--	--	--	--	--	--	--	--	--	--	--	--	--
TRINITY_DN10967_c0_g1_i1_1	XP_028093428.1	ubiquitin-fold modifier-conjugating enzyme 1 isoform X1 [Camellia sinensis]	Q9SXC8|UFC1_ARATH	Ubiquitin-fold modifier-conjugating enzyme 1 T17H3.3 OS=Arabidopsis thaliana (Mouse-ear cress) GN=T17H3.3 PE=2 SV=1	--	--	--	--	--	--	KOG3357	Uncharacterized conserved protein	[S]	POORLY CHARACTERIZED	Function unknown	O	ENOG410ZBCX	ubiquitin-fold modifier conjugating enzyme 1	Molecular Function: UFM1 transferase activity (GO:0071568);|Biological Process: protein K69-linked ufmylation (GO:1990592);	PF08694.11	Ubiquitin-fold modifier-conjugating enzyme 1
TRINITY_DN10968_c0_g1_i1_1	--	--	--	--	--	--	--	--	--	--	--	--	--	--	--	--	--	--	--	--	--
TRINITY_DN10968_c0_g1_i1_2	XP_028107934.1	uncharacterized protein LOC114306815 isoform X3 [Camellia sinensis]	--	--	--	--	--	--	--	--	--	--	--	--	--	U	COG5043	Vacuolar Protein	--	--	--
TRINITY_DN10969_c0_g1_i1_1	XP_028064234.1	uncharacterized protein LOC114267399 [Camellia sinensis]	--	--	--	--	--	--	--	--	--	--	--	--	--	--	--	--	--	--	--
TRINITY_DN10970_c0_g1_i1_1	THG15440.1	hypothetical protein TEA_020919 [Camellia sinensis var. sinensis]	Q9FKB0|LSM5_ARATH	Sm-like protein LSM5 K24G6.21 OS=Arabidopsis thaliana (Mouse-ear cress) GN=K24G6.21 PE=1 SV=1	87/88(98.86)	K12624	LSM5	U6 snRNA-associated Sm-like protein LSm5	ko03018|ko03040	RNA degradation|Spliceosome	KOG1775	U6 snRNA-associated Sm-like protein	[A]	INFORMATION STORAGE AND PROCESSING	RNA processing and modification	K	COG1958	small nuclear ribonucleoprotein	Biological Process: mRNA splicing, via spliceosome (GO:0000398);|Molecular Function: RNA binding (GO:0003723);|Cellular Component: spliceosomal complex (GO:0005681);|Cellular Component: U6 snRNP (GO:0005688);|Cellular Component: cytoplasm (GO:0005737);|Biological Process: response to water deprivation (GO:0009414);|Biological Process: response to abscisic acid (GO:0009737);|Cellular Component: U4…	PF01423.22	LSM domain
TRINITY_DN10971_c0_g1_i1_1	XP_028073018.1	LOW QUALITY PROTEIN: heat stress transcription factor B-4-like [Camellia sinensis]	Q9C635|HSFB4_ARATH	Heat stress transcription factor B-4 F2G19.8 OS=Arabidopsis thaliana (Mouse-ear cress) GN=F2G19.8 PE=2 SV=1	--	--	--	--	--	--	KOG0627	Heat shock transcription factor	[K]	INFORMATION STORAGE AND PROCESSING	Transcription	K	COG5169	Transcription factor	Molecular Function: RNA polymerase II proximal promoter sequence-specific DNA binding (GO:0000978);|Molecular Function: DNA-binding transcription factor activity (GO:0003700);|Cellular Component: nucleus (GO:0005634);|Cellular Component: cytoplasm (GO:0005737);|Biological Process: asymmetric cell division (GO:0008356);|Biological Process: cellular response to heat (GO:0034605);|Molecular Function…	PF00447.17	HSF-type DNA-binding
TRINITY_DN10972_c0_g1_i1_2	XP_028074802.1	mitochondrial arginine transporter BAC1 isoform X1 [Camellia sinensis]	Q84UC7|BAC1_ARATH	Mitochondrial arginine transporter BAC1 T1B8.12 OS=Arabidopsis thaliana (Mouse-ear cress) GN=T1B8.12 PE=1 SV=1	--	--	--	--	--	--	KOG0758	Mitochondrial carnitine-acylcarnitine carrier protein	[C]	METABOLISM	Energy production and conversion	S	ENOG410XS86	Solute carrier family 25	Molecular Function: L-ornithine transmembrane transporter activity (GO:0000064);|Molecular Function: L-histidine transmembrane transporter activity (GO:0005290);|Cellular Component: mitochondrial inner membrane (GO:0005743);|Molecular Function: arginine transmembrane transporter activity (GO:0015181);|Molecular Function: L-lysine transmembrane transporter activity (GO:0015189);|Cellular Component…	PF00153.27	Mitochondrial carrier protein
TRINITY_DN10973_c0_g1_i2_1	XP_028063612.1	protein LEO1 homolog [Camellia sinensis]	--	--	--	--	--	--	--	--	--	--	--	--	--	--	--	--	--	--	--
TRINITY_DN10974_c0_g1_i1_1	--	--	--	--	--	--	--	--	--	--	--	--	--	--	--	--	--	--	--	--	--
TRINITY_DN10975_c0_g1_i1_1	XP_028064918.1	LRR receptor-like serine/threonine-protein kinase [Camellia sinensis]	F4K6B8|RGI4_ARATH	Leucine-rich repeat receptor-like serine/threonine-protein kinase RGI4 MDA7.8 OS=Arabidopsis thaliana (Mouse-ear cress) GN=MDA7.8 PE=1 SV=1	--	--	--	--	--	--	--	--	--	--	--	S	COG4886	leucine Rich Repeat	--	PF00069.25,PF07714.17	Protein kinase domain|Protein tyrosine kinase
TRINITY_DN10976_c0_g1_i1_2	XP_028085099.1	uncharacterized protein LOC114286202 isoform X2 [Camellia sinensis]	--	--	--	--	--	--	--	--	KOG0231	Junctional membrane complex protein Junctophilin and related MORN repeat proteins	[R]	POORLY CHARACTERIZED	General function prediction only	S	COG4642	whole genome shotgun sequence	--	PF02493.20	MORN repeat
TRINITY_DN10977_c0_g1_i1_1	THG08054.1	hypothetical protein TEA_011888 [Camellia sinensis var. sinensis]	Q9FPR3|EDR1_ARATH	Serine/threonine-protein kinase EDR1 F22O13.20 OS=Arabidopsis thaliana (Mouse-ear cress) GN=F22O13.20 PE=1 SV=1	--	--	--	--	--	--	KOG0192	Tyrosine kinase specific for activated (GTP-bound) p21cdc42Hs	[T]	CELLULAR PROCESSES AND SIGNALING	Signal transduction mechanisms	T	COG0515	Serine Threonine protein kinase	Biological Process: MAPK cascade (GO:0000165);|Biological Process: defense response to oomycetes (GO:0002229);|Molecular Function: MAP kinase kinase kinase activity (GO:0004709);|Molecular Function: protein serine/threonine/tyrosine kinase activity (GO:0004712);|Molecular Function: ATP binding (GO:0005524);|Cellular Component: nucleus (GO:0005634);|Cellular Component: endosome (GO:0005768);|Cellu…	PF07714.17,PF00069.25	Protein tyrosine kinase|Protein kinase domain
TRINITY_DN10978_c0_g1_i1_2	--	--	--	--	--	--	--	--	--	--	--	--	--	--	--	--	--	--	--	--	--
TRINITY_DN1097_c0_g1_i1_2	XP_028089838.1	protein DETOXIFICATION 49-like [Camellia sinensis]	O82752|DTX49_ARATH	Protein DETOXIFICATION 49 F7H19.220 OS=Arabidopsis thaliana (Mouse-ear cress) GN=F7H19.220 PE=2 SV=1	--	--	--	--	--	--	KOG1347	Uncharacterized membrane protein, predicted efflux pump	[R]	POORLY CHARACTERIZED	General function prediction only	V	COG0534	Mate efflux family protein	Biological Process: drug transmembrane transport (GO:0006855);|Molecular Function: drug transmembrane transporter activity (GO:0015238);|Molecular Function: antiporter activity (GO:0015297);|Cellular Component: integral component of membrane (GO:0016021);	PF01554.18	MatE
TRINITY_DN10980_c0_g1_i1_2	--	--	--	--	--	--	--	--	--	--	--	--	--	--	--	--	--	--	--	--	--
TRINITY_DN10982_c0_g1_i1_1	--	--	--	--	--	--	--	--	--	--	--	--	--	--	--	--	--	--	--	--	--
TRINITY_DN10982_c0_g1_i1_2	--	--	--	--	--	--	--	--	--	--	--	--	--	--	--	--	--	--	--	--	--
TRINITY_DN10984_c0_g1_i1_2	--	--	--	--	--	--	--	--	--	--	--	--	--	--	--	--	--	--	--	--	--
TRINITY_DN10985_c0_g1_i2_1	XP_028126476.1	uncharacterized protein LOC114323173 [Camellia sinensis]	--	--	--	--	--	--	--	--	--	--	--	--	--	--	--	--	--	--	--
TRINITY_DN10990_c0_g1_i2_1	--	--	--	--	--	--	--	--	--	--	--	--	--	--	--	--	--	--	--	--	--
TRINITY_DN10992_c0_g1_i1_1	--	--	--	--	--	--	--	--	--	--	--	--	--	--	--	--	--	--	--	--	--
TRINITY_DN10992_c0_g1_i1_2	XP_028118255.1	probable protein S-acyltransferase 7 [Camellia sinensis]	Q0WQK2|ZDHC9_ARATH	Probable protein S-acyltransferase 7 MOJ10.1 OS=Arabidopsis thaliana (Mouse-ear cress) GN=MOJ10.1 PE=1 SV=1	--	--	--	--	--	--	KOG1311	DHHC-type Zn-finger proteins	[R]	POORLY CHARACTERIZED	General function prediction only	S	COG5273	Zinc finger, DHHC-type containing	Cellular Component: endoplasmic reticulum (GO:0005783);|Cellular Component: Golgi apparatus (GO:0005794);|Cellular Component: plasma membrane (GO:0005886);|Biological Process: protein targeting to membrane (GO:0006612);|Cellular Component: integral component of membrane (GO:0016021);|Biological Process: peptidyl-L-cysteine S-palmitoylation (GO:0018230);|Molecular Function: protein-cysteine S-palm…	--	--
TRINITY_DN10994_c0_g1_i1_2	XP_028076592.1	uncharacterized protein LOC114278693 isoform X1 [Camellia sinensis]	--	--	--	--	--	--	--	--	--	--	--	--	--	S	COG1939	Involved in correct processing of both the 5' and 3' ends of 23S rRNA precursor. Processes 30S rRNA precursor transcript even in absence of ribonuclease 3 (Rnc)	--	PF00636.26	Ribonuclease III domain
TRINITY_DN10996_c0_g1_i1_1	XP_028123211.1	RING-H2 finger protein ATL46-like [Camellia sinensis]	Q8GW38|ATL47_ARATH	RING-H2 finger protein ATL47 T23E23.15 OS=Arabidopsis thaliana (Mouse-ear cress) GN=T23E23.15 PE=2 SV=1	--	--	--	--	--	--	KOG0800	FOG: Predicted E3 ubiquitin ligase	[O]	CELLULAR PROCESSES AND SIGNALING	Posttranslational modification, protein turnover, chaperones	O	ENOG41121N2	zinc ion binding	Cellular Component: integral component of membrane (GO:0016021);|Biological Process: protein ubiquitination (GO:0016567);|Molecular Function: transferase activity (GO:0016740);|Molecular Function: ubiquitin protein ligase binding (GO:0031625);|Molecular Function: metal ion binding (GO:0046872);	--	--
TRINITY_DN10997_c0_g1_i1_1	--	--	--	--	--	--	--	--	--	--	--	--	--	--	--	--	--	--	--	--	--
TRINITY_DN10_c0_g1_i1_1	XP_028089952.1	aspartic proteinase Asp1-like [Camellia sinensis]	Q0IU52|ASP1_ORYSJ	Aspartic proteinase Asp1 OsJ_031884 OS=Oryza sativa subsp. japonica (Rice) GN=OsJ_031884 PE=2 SV=1	--	--	--	--	--	--	KOG1339	Aspartyl protease	[O]	CELLULAR PROCESSES AND SIGNALING	Posttranslational modification, protein turnover, chaperones	O	ENOG410XNV7	aspartic	Molecular Function: aspartic-type endopeptidase activity (GO:0004190);|Biological Process: proteolysis (GO:0006508);|Biological Process: protein catabolic process (GO:0030163);	--	--
TRINITY_DN11001_c0_g1_i2_2	--	--	--	--	--	--	--	--	--	--	--	--	--	--	--	--	--	--	--	--	--
TRINITY_DN11004_c0_g1_i1_2	--	--	--	--	--	--	--	--	--	--	--	--	--	--	--	--	--	--	--	--	--
TRINITY_DN11005_c0_g1_i1_2	--	--	--	--	--	--	--	--	--	--	--	--	--	--	--	--	--	--	--	--	--
TRINITY_DN11006_c0_g2_i1_1	XP_028070665.1	pentatricopeptide repeat-containing protein At3g24000, mitochondrial-like [Camellia sinensis]	Q9LNU6|PPR53_ARATH	Pentatricopeptide repeat-containing protein At1g20230 T20H2.1 OS=Arabidopsis thaliana (Mouse-ear cress) GN=T20H2.1 PE=2 SV=2	--	--	--	--	--	--	KOG4197	FOG: PPR repeat	[R]	POORLY CHARACTERIZED	General function prediction only	S	ENOG410Z7Z7	Pentatricopeptide repeat-containing protein	--	PF14432.6	DYW family of nucleic acid deaminases
TRINITY_DN11007_c0_g1_i2_2	XP_028119166.1	uncharacterized protein LOC114316680 [Camellia sinensis]	--	--	--	--	--	--	--	--	--	--	--	--	--	S	ENOG4111T8J	transposon protein	--	--	--
TRINITY_DN11008_c0_g1_i1_1	XP_028086947.1	UPF0481 protein At3g47200-like [Camellia sinensis]	--	--	--	--	--	--	--	--	--	--	--	--	--	--	--	--	--	--	--
TRINITY_DN11008_c0_g1_i1_2	--	--	--	--	--	--	--	--	--	--	--	--	--	--	--	--	--	--	--	--	--
TRINITY_DN1100_c0_g1_i1_2	--	--	--	--	--	--	--	--	--	--	--	--	--	--	--	--	--	--	--	--	--
TRINITY_DN11010_c0_g1_i1_2	XP_028076460.1	subtilisin-like protease SBT4.15 [Camellia sinensis]	Q9LZS6|SBT4F_ARATH	Subtilisin-like protease SBT4.15 F17C15.40 OS=Arabidopsis thaliana (Mouse-ear cress) GN=F17C15.40 PE=3 SV=1	--	--	--	--	--	--	--	--	--	--	--	O	COG1404	peptidase (S8 and S53, subtilisin, kexin, sedolisin	Molecular Function: serine-type endopeptidase activity (GO:0004252);|Cellular Component: extracellular region (GO:0005576);	PF17766.1,PF00082.22	Fibronectin type-III domain|Subtilase family
TRINITY_DN11010_c1_g1_i1_2	XP_028076460.1	subtilisin-like protease SBT4.15 [Camellia sinensis]	Q9LZS6|SBT4F_ARATH	Subtilisin-like protease SBT4.15 F17C15.40 OS=Arabidopsis thaliana (Mouse-ear cress) GN=F17C15.40 PE=3 SV=1	--	--	--	--	--	--	--	--	--	--	--	O	COG1404	peptidase (S8 and S53, subtilisin, kexin, sedolisin	Molecular Function: serine-type endopeptidase activity (GO:0004252);|Cellular Component: extracellular region (GO:0005576);	--	--
TRINITY_DN11011_c0_g1_i1_2	XP_028054461.1	7-deoxyloganetic acid glucosyltransferase-like [Camellia sinensis]	U5NH37|7DLGT_CATRO	7-deoxyloganetic acid glucosyl transferase Caros009839 OS=Catharanthus roseus (Madagascar periwinkle) (Vinca rosea) GN=Caros009839 PE=1 SV=1	--	--	--	--	--	--	KOG1192	UDP-glucuronosyl and UDP-glucosyl transferase	[GC]	METABOLISM|METABOLISM	Carbohydrate transport and metabolism |Energy production and conversion	S	COG1819	Transferase	--	PF00201.18	UDP-glucoronosyl and UDP-glucosyl transferase
TRINITY_DN11012_c0_g1_i1_1	XP_028070048.1	uncharacterized protein LOC114272526 [Camellia sinensis]	--	--	--	--	--	--	--	--	--	--	--	--	--	T	ENOG410XPAX	PRP4 pre-mRNA processing factor 4 homolog B (yeast)	--	--	--
TRINITY_DN11012_c0_g1_i1_2	XP_028089405.1	pentatricopeptide repeat-containing protein At5g18950-like [Camellia sinensis]	Q8GYM2|PP393_ARATH	Pentatricopeptide repeat-containing protein At5g18950 F17K4_200 OS=Arabidopsis thaliana (Mouse-ear cress) GN=F17K4_200 PE=2 SV=2	--	--	--	--	--	--	KOG4197	FOG: PPR repeat	[R]	POORLY CHARACTERIZED	General function prediction only	S	ENOG410Z7Z7	Pentatricopeptide repeat-containing protein	--	PF13041.6,PF12854.7,PF01535.20,PF13812.6,PF17177.4	PPR repeat family|PPR repeat|PPR repeat|Pentatricopeptide repeat domain|Pentacotripeptide-repeat region of PRORP
TRINITY_DN11014_c0_g1_i1_1	XP_028116135.1	ubiquitin carboxyl-terminal hydrolase 24-like [Camellia sinensis]	P92520|M820_ARATH	Uncharacterized mitochondrial protein AtMg00820 At2g07683 OS=Arabidopsis thaliana (Mouse-ear cress) GN=At2g07683 PE=4 SV=1	--	--	--	--	--	--	KOG0017	FOG: Transposon-encoded proteins with TYA, reverse transcriptase, integrase domains in various combinations	[R]	POORLY CHARACTERIZED	General function prediction only	S	ENOG410Y066	Reverse transcriptase (RNA-dependent DNA polymerase)	Cellular Component: retrotransposon nucleocapsid (GO:0000943);|Cellular Component: mitochondrion (GO:0005739);	PF07727.14	Reverse transcriptase (RNA-dependent DNA polymerase)
TRINITY_DN11016_c0_g1_i1_1	--	--	--	--	--	--	--	--	--	--	--	--	--	--	--	--	--	--	--	--	--
TRINITY_DN11016_c0_g1_i1_2	XP_028065042.1	uncharacterized protein LOC114268130 [Camellia sinensis]	Q9SNC0|MBD5_ARATH	Methyl-CpG-binding domain-containing protein 5 F12A12.100 OS=Arabidopsis thaliana (Mouse-ear cress) GN=F12A12.100 PE=1 SV=1	--	--	--	--	--	--	KOG4161	Methyl-CpG binding transcription regulators	[KB]	INFORMATION STORAGE AND PROCESSING|INFORMATION STORAGE AND PROCESSING	Transcription |Chromatin structure and dynamics	S	ENOG4111HPQ	Methyl-CpG binding domain protein	Cellular Component: nucleus (GO:0005634);|Cellular Component: nuclear heterochromatin (GO:0005720);|Molecular Function: methyl-CpG binding (GO:0008327);|Cellular Component: perinucleolar chromocenter (GO:0010370);|Molecular Function: enzyme binding (GO:0019899);|Molecular Function: protein self-association (GO:0043621);	PF01429.19	Methyl-CpG binding domain
TRINITY_DN11017_c0_g1_i1_1	XP_028116709.1	E3 ubiquitin-protein ligase MPSR1-like [Camellia sinensis]	Q9LQX2|MPSR1_ARATH	E3 ubiquitin-protein ligase MPSR1 T24P13.19 OS=Arabidopsis thaliana (Mouse-ear cress) GN=T24P13.19 PE=1 SV=1	--	--	--	--	--	--	KOG0800	FOG: Predicted E3 ubiquitin ligase	[O]	CELLULAR PROCESSES AND SIGNALING	Posttranslational modification, protein turnover, chaperones	O	ENOG41121N2	zinc ion binding	Biological Process: protein polyubiquitination (GO:0000209);|Cellular Component: cytoplasm (GO:0005737);|Cellular Component: cytosol (GO:0005829);|Biological Process: protein ubiquitination (GO:0016567);|Molecular Function: metal ion binding (GO:0046872);|Molecular Function: misfolded protein binding (GO:0051787);|Biological Process: protein autoubiquitination (GO:0051865);|Molecular Function: ub…	PF13639.6,PF13923.6,PF17123.5,PF00097.25,PF12678.7,PF13445.6	Ring finger domain|Zinc finger, C3HC4 type (RING finger)|RING-like zinc finger|Zinc finger, C3HC4 type (RING finger)|RING-H2 zinc finger domain|RING-type zinc-finger
TRINITY_DN11017_c0_g1_i1_2	--	--	--	--	--	--	--	--	--	--	--	--	--	--	--	--	--	--	--	--	--
TRINITY_DN11018_c0_g1_i1_1	--	--	--	--	--	--	--	--	--	--	--	--	--	--	--	--	--	--	--	--	--
TRINITY_DN1101_c0_g1_i1_1	--	--	--	--	--	--	--	--	--	--	--	--	--	--	--	--	--	--	--	--	--
TRINITY_DN11021_c0_g1_i1_2	XP_028066068.1	peroxisomal membrane protein PMP22-like isoform X2 [Camellia sinensis]	Q9ZS51|PMP22_ARATH	Peroxisomal membrane protein PMP22 T26N6.9 OS=Arabidopsis thaliana (Mouse-ear cress) GN=T26N6.9 PE=1 SV=1	114/184(61.96)	K13347	PXMP2, PMP22	peroxisomal membrane protein 2	ko04146	Peroxisome	KOG1944	Peroxisomal membrane protein MPV17 and related proteins	[R]	POORLY CHARACTERIZED	General function prediction only	S	ENOG4111SYH	Peroxisomal membrane protein	Cellular Component: cytoplasm (GO:0005737);|Cellular Component: peroxisomal membrane (GO:0005778);|Cellular Component: integral component of membrane (GO:0016021);	--	--
TRINITY_DN11022_c0_g1_i1_1	XP_028093328.1	kinesin-like protein KIN-14N [Camellia sinensis]	P46875|KN14N_ARATH	Kinesin-like protein KIN-14N K5F14.1 OS=Arabidopsis thaliana (Mouse-ear cress) GN=K5F14.1 PE=1 SV=1	--	--	--	--	--	--	KOG0239	Kinesin (KAR3 subfamily)	[Z]	CELLULAR PROCESSES AND SIGNALING	Cytoskeleton	Z	COG5059	Kinesin family member	Molecular Function: microtubule motor activity (GO:0003777);|Molecular Function: ATP binding (GO:0005524);|Cellular Component: cytoplasm (GO:0005737);|Cellular Component: kinesin complex (GO:0005871);|Cellular Component: microtubule (GO:0005874);|Biological Process: microtubule-based movement (GO:0007018);|Molecular Function: microtubule binding (GO:0008017);|Molecular Function: ATPase activity (…	PF00225.23,PF16796.5	Kinesin motor domain|Microtubule binding
TRINITY_DN11022_c0_g1_i1_2	THF99247.1	hypothetical protein TEA_013127 [Camellia sinensis var. sinensis]	--	--	--	--	--	--	--	--	--	--	--	--	--	--	--	--	--	--	--
TRINITY_DN11024_c0_g1_i1_2	--	--	--	--	--	--	--	--	--	--	--	--	--	--	--	--	--	--	--	--	--
TRINITY_DN11025_c0_g1_i1_1	XP_028062157.1	U-box domain-containing protein 5-like [Camellia sinensis]	O23225|PUB5_ARATH	U-box domain-containing protein 5 AP22.63 OS=Arabidopsis thaliana (Mouse-ear cress) GN=AP22.63 PE=3 SV=3	--	--	--	--	--	--	KOG0167	FOG: Armadillo/beta-catenin-like repeats	[S]	POORLY CHARACTERIZED	Function unknown	S	ENOG410XRTN	U-box domain-containing protein	Molecular Function: ubiquitin-protein transferase activity (GO:0004842);|Cellular Component: nucleus (GO:0005634);|Cellular Component: cytoplasm (GO:0005737);	--	--
TRINITY_DN11027_c0_g1_i2_2	THG16797.1	hypothetical protein TEA_022006 [Camellia sinensis var. sinensis]	--	--	--	--	--	--	--	--	--	--	--	--	--	--	--	--	--	--	--
TRINITY_DN11028_c0_g1_i1_1	--	--	--	--	--	--	--	--	--	--	--	--	--	--	--	--	--	--	--	--	--
TRINITY_DN11029_c0_g1_i1_1	XP_028099468.1	probable serine/threonine-protein kinase PBL7 isoform X5 [Camellia sinensis]	--	--	--	--	--	--	--	--	--	--	--	--	--	--	--	--	--	--	--
TRINITY_DN11030_c0_g1_i1_1	--	--	--	--	--	--	--	--	--	--	--	--	--	--	--	--	--	--	--	--	--
TRINITY_DN11030_c0_g1_i1_2	THG19003.1	hypothetical protein TEA_008741 [Camellia sinensis var. sinensis]	--	--	--	--	--	--	--	--	--	--	--	--	--	S	ENOG4111WGZ	ribonuclease P MRP 25kDa	--	--	--
TRINITY_DN11031_c0_g1_i1_1	--	--	--	--	--	--	--	--	--	--	--	--	--	--	--	--	--	--	--	--	--
TRINITY_DN11033_c0_g1_i1_2	XP_028052393.1	protein NLP7-like [Camellia sinensis]	Q5NB82|NLP3_ORYSJ	Protein NLP3 OsJ_01032 OS=Oryza sativa subsp. japonica (Rice) GN=OsJ_01032 PE=3 SV=1	--	--	--	--	--	--	--	--	--	--	--	--	--	--	Molecular Function: DNA binding (GO:0003677);|Cellular Component: nucleus (GO:0005634);	--	--
TRINITY_DN11033_c1_g1_i1_1	--	--	--	--	--	--	--	--	--	--	--	--	--	--	--	--	--	--	--	--	--
TRINITY_DN11034_c0_g1_i1_2	XP_028082366.1	uncharacterized protein LOC114283688 [Camellia sinensis]	P0C2F6|RNHX1_ARATH	Putative ribonuclease H protein At1g65750 F1E22.12 OS=Arabidopsis thaliana (Mouse-ear cress) GN=F1E22.12 PE=3 SV=1	--	--	--	--	--	--	KOG1075	FOG: Reverse transcriptase	[R]	POORLY CHARACTERIZED	General function prediction only	K	ENOG41128X0	calmodulin-binding transcription activator	Molecular Function: nucleic acid binding (GO:0003676);|Molecular Function: RNA-DNA hybrid ribonuclease activity (GO:0004523);|Molecular Function: metal ion binding (GO:0046872);	--	--
TRINITY_DN11036_c0_g1_i1_2	XP_028117466.1	uncharacterized protein LOC114315098 [Camellia sinensis]	--	--	--	--	--	--	--	--	--	--	--	--	--	--	--	--	--	--	--
TRINITY_DN11037_c0_g1_i1_2	AVP39683.1	Mg-protoporphyrin IX methyltransferase [Camellia sinensis]	Q9SW18|CHLM_ARATH	Magnesium protoporphyrin IX methyltransferase, chloroplastic F13M23.220 OS=Arabidopsis thaliana (Mouse-ear cress) GN=F13M23.220 PE=1 SV=1	258/325(79.38)	K03428	bchM, chlM	magnesium-protoporphyrin O-methyltransferase [EC:2.1.1.11]	ko00860	Porphyrin and chlorophyll metabolism	KOG1270	Methyltransferases	[H]	METABOLISM	Coenzyme transport and metabolism	H	COG2227	Non-specific O-methyltransferase that catalyzes the 2 O- methylation steps in the ubiquinone biosynthetic pathway (By similarity)	Cellular Component: chloroplast (GO:0009507);|Cellular Component: chloroplast thylakoid (GO:0009534);|Cellular Component: chloroplast thylakoid membrane (GO:0009535);|Cellular Component: chloroplast envelope (GO:0009941);|Biological Process: chlorophyll biosynthetic process (GO:0015995);|Cellular Component: chloroplast membrane (GO:0031969);|Molecular Function: magnesium protoporphyrin IX methylt…	PF07109.11,PF13649.6,PF13489.6,PF08242.12,PF08241.12,PF13847.6	Magnesium-protoporphyrin IX methyltransferase C-terminus|Methyltransferase domain|Methyltransferase domain|Methyltransferase domain|Methyltransferase domain|Methyltransferase domain
TRINITY_DN11037_c0_g1_i2_1	XP_019248631.1	PREDICTED: uncharacterized protein LOC109227893 [Nicotiana attenuata]	--	--	--	--	--	--	--	--	--	--	--	--	--	--	--	--	--	--	--
TRINITY_DN11038_c0_g1_i1_2	XP_028076970.1	protein NEOXANTHIN-DEFICIENT 1 isoform X2 [Camellia sinensis]	K4DEY3|NDX1_SOLLC	Protein NEOXANTHIN-DEFICIENT 1 Solyc12g041880.1 OS=Solanum lycopersicum (Tomato) (Lycopersicon esculentum) GN=Solyc12g041880.1 PE=4 SV=1	--	--	--	--	--	--	--	--	--	--	--	S	ENOG4111GNU	NA	Biological Process: xanthophyll biosynthetic process (GO:0016123);	--	--
TRINITY_DN11040_c0_g1_i1_1	XP_028061196.1	F-box/kelch-repeat protein OR23 [Camellia sinensis]	Q0V7S6|FK125_ARATH	F-box/kelch-repeat protein OR23 T4I9.9 OS=Arabidopsis thaliana (Mouse-ear cress) GN=T4I9.9 PE=2 SV=1	--	--	--	--	--	--	KOG1072	FOG: Kelch repeat	[R]	POORLY CHARACTERIZED	General function prediction only	S	ENOG4110X8D	Kelch repeat-containing F-box family protein	--	PF01344.25,PF13964.6,PF13418.6,PF13415.6,PF07646.15,PF00646.33	Kelch motif|Kelch motif|Galactose oxidase, central domain|Galactose oxidase, central domain|Kelch motif|F-box domain
TRINITY_DN11041_c0_g1_i1_2	XP_028099378.1	uncharacterized protein LOC114298917 [Camellia sinensis]	--	--	--	--	--	--	--	--	--	--	--	--	--	--	--	--	--	--	--
TRINITY_DN11044_c0_g1_i1_2	--	--	--	--	--	--	--	--	--	--	--	--	--	--	--	--	--	--	--	--	--
TRINITY_DN11045_c0_g1_i1_1	--	--	--	--	--	--	--	--	--	--	--	--	--	--	--	--	--	--	--	--	--
TRINITY_DN11045_c0_g1_i1_2	--	--	--	--	--	--	--	--	--	--	--	--	--	--	--	--	--	--	--	--	--
TRINITY_DN11046_c0_g1_i1_2	XP_028052866.1	pentatricopeptide repeat-containing protein At4g04370-like [Camellia sinensis]	Q9XE98|PP303_ARATH	Pentatricopeptide repeat-containing protein At4g04370 T19B17.9 OS=Arabidopsis thaliana (Mouse-ear cress) GN=T19B17.9 PE=3 SV=1	--	--	--	--	--	--	KOG4197	FOG: PPR repeat	[R]	POORLY CHARACTERIZED	General function prediction only	S	ENOG410Z7Z7	Pentatricopeptide repeat-containing protein	--	PF01535.20	PPR repeat
TRINITY_DN11047_c0_g1_i1_2	--	--	--	--	--	--	--	--	--	--	--	--	--	--	--	--	--	--	--	--	--
TRINITY_DN11047_c1_g1_i1_1	XP_028077257.1	UDP-glycosyltransferase 79B6-like [Camellia sinensis]	Q9LVW3|AXYLT_ARATH	Anthocyanidin 3-O-glucoside 2'''-O-xylosyltransferase MJP23.2 OS=Arabidopsis thaliana (Mouse-ear cress) GN=MJP23.2 PE=1 SV=1	102/152(67.11)	K17193	UGT79B1	anthocyanidin 3-O-glucoside 2'''-O-xylosyltransferase [EC:2.4.2.51]	ko00942	Anthocyanin biosynthesis	KOG1192	UDP-glucuronosyl and UDP-glucosyl transferase	[GC]	METABOLISM|METABOLISM	Carbohydrate transport and metabolism |Energy production and conversion	S	COG1819	Transferase	Molecular Function: UDP-glycosyltransferase activity (GO:0008194);|Biological Process: anthocyanin-containing compound biosynthetic process (GO:0009718);|Molecular Function: UDP-xylosyltransferase activity (GO:0035252);|Biological Process: D-xylose metabolic process (GO:0042732);|Cellular Component: intracellular membrane-bounded organelle (GO:0043231);|Biological Process: cellular response to cy…	--	--
TRINITY_DN11049_c0_g1_i1_1	XP_028092097.1	scarecrow-like protein 14 [Camellia sinensis]	Q9LTI5|SCL11_ARATH	Scarecrow-like protein 11 F2O15.5 OS=Arabidopsis thaliana (Mouse-ear cress) GN=F2O15.5 PE=1 SV=1	--	--	--	--	--	--	--	--	--	--	--	S	ENOG411152I	scarecrow-like protein	Molecular Function: DNA-binding transcription factor activity (GO:0003700);|Cellular Component: nucleus (GO:0005634);|Biological Process: regulation of transcription, DNA-templated (GO:0006355);|Biological Process: response to chitin (GO:0010200);|Molecular Function: sequence-specific DNA binding (GO:0043565);	--	--
TRINITY_DN11049_c0_g1_i1_2	XP_021992624.1	allene oxide cyclase, chloroplastic-like [Helianthus annuus]	A2XID3|AOC_ORYSI	Allene oxide cyclase, chloroplastic OsI_12194 OS=Oryza sativa subsp. indica (Rice) GN=OsI_12194 PE=2 SV=1	152/152(100.00)	K10525	AOC	allene oxide cyclase [EC:5.3.99.6]	ko00592	alpha-Linolenic acid metabolism	--	--	--	--	--	S	ENOG4111X07	allene oxide cyclase	Biological Process: unsaturated fatty acid biosynthetic process (GO:0006636);|Biological Process: circadian rhythm (GO:0007623);|Cellular Component: chloroplast (GO:0009507);|Biological Process: response to wounding (GO:0009611);|Biological Process: response to insect (GO:0009625);|Biological Process: response to blue light (GO:0009637);|Biological Process: response to absence of light (GO:000964…	PF06351.11	Allene oxide cyclase
TRINITY_DN11050_c0_g1_i1_1	--	--	--	--	--	--	--	--	--	--	--	--	--	--	--	--	--	--	--	--	--
TRINITY_DN11052_c0_g1_i1_1	--	--	--	--	--	--	--	--	--	--	--	--	--	--	--	--	--	--	--	--	--
TRINITY_DN11052_c0_g1_i1_2	--	--	--	--	--	--	--	--	--	--	--	--	--	--	--	--	--	--	--	--	--
TRINITY_DN11052_c0_g2_i1_2	--	--	--	--	--	--	--	--	--	--	--	--	--	--	--	--	--	--	--	--	--
TRINITY_DN11053_c0_g1_i1_1	XP_028085530.1	uncharacterized protein LOC114286553 [Camellia sinensis]	--	--	--	--	--	--	--	--	--	--	--	--	--	S	ENOG41108PP	NA	--	--	--
TRINITY_DN11054_c0_g1_i1_1	--	--	--	--	--	--	--	--	--	--	--	--	--	--	--	--	--	--	--	--	--
TRINITY_DN11055_c0_g1_i1_2	--	--	--	--	--	--	--	--	--	--	--	--	--	--	--	--	--	--	--	--	--
TRINITY_DN11056_c0_g1_i2_1	--	--	--	--	--	--	--	--	--	--	--	--	--	--	--	--	--	--	--	--	--
TRINITY_DN11056_c1_g1_i1_2	XP_021986076.1	uncharacterized protein LOC110882338 [Helianthus annuus]	--	--	--	--	--	--	--	--	KOG1075	FOG: Reverse transcriptase	[R]	POORLY CHARACTERIZED	General function prediction only	S	ENOG410XS82	Retrotransposon protein	--	--	--
TRINITY_DN11057_c0_g1_i1_2	--	--	--	--	--	--	--	--	--	--	--	--	--	--	--	--	--	--	--	--	--
TRINITY_DN11058_c0_g1_i1_1	XP_028115185.1	peroxidase 40 [Camellia sinensis]	--	--	--	--	--	--	--	--	--	--	--	--	--	--	--	--	--	--	--
TRINITY_DN11058_c0_g1_i1_2	XP_028086596.1	verprolin isoform X3 [Camellia sinensis]	Q9LI74|CHUP1_ARATH	Protein CHUP1, chloroplastic T5M7.14 OS=Arabidopsis thaliana (Mouse-ear cress) GN=T5M7.14 PE=1 SV=1	--	--	--	--	--	--	--	--	--	--	--	S	ENOG410YDG8	NA	Cellular Component: chloroplast (GO:0009507);|Cellular Component: chloroplast outer membrane (GO:0009707);|Biological Process: chloroplast relocation (GO:0009902);	--	--
TRINITY_DN11059_c0_g1_i1_1	XP_028087281.1	uncharacterized protein LOC114287987 [Camellia sinensis]	--	--	--	--	--	--	--	--	--	--	--	--	--	--	--	--	--	--	--
TRINITY_DN11059_c0_g1_i1_2	XP_028075883.1	protein FAR1-RELATED SEQUENCE 5-like [Camellia sinensis]	Q9SZL8|FRS5_ARATH	Protein FAR1-RELATED SEQUENCE 5 F20D10.300 OS=Arabidopsis thaliana (Mouse-ear cress) GN=F20D10.300 PE=1 SV=1	--	--	--	--	--	--	--	--	--	--	--	S	ENOG410Y5S3	transposon protein	Cellular Component: nucleus (GO:0005634);|Biological Process: regulation of transcription, DNA-templated (GO:0006355);|Molecular Function: zinc ion binding (GO:0008270);	--	--
TRINITY_DN11059_c0_g2_i1_1	XP_028087281.1	uncharacterized protein LOC114287987 [Camellia sinensis]	--	--	--	--	--	--	--	--	--	--	--	--	--	--	--	--	--	--	--
TRINITY_DN1105_c0_g1_i1_1	THF99606.1	hypothetical protein TEA_004051 [Camellia sinensis var. sinensis]	--	--	--	--	--	--	--	--	--	--	--	--	--	G	ENOG410YBVE	glycosyl hydrolase family protein 17	--	--	--
TRINITY_DN11060_c0_g1_i1_2	--	--	--	--	--	--	--	--	--	--	--	--	--	--	--	--	--	--	--	--	--
TRINITY_DN11061_c0_g1_i1_2	--	--	--	--	--	--	--	--	--	--	--	--	--	--	--	--	--	--	--	--	--
TRINITY_DN11062_c0_g1_i1_2	--	--	--	--	--	--	--	--	--	--	--	--	--	--	--	--	--	--	--	--	--
TRINITY_DN11063_c0_g1_i1_1	--	--	--	--	--	--	--	--	--	--	--	--	--	--	--	--	--	--	--	--	--
TRINITY_DN11064_c0_g1_i1_1	XP_028083025.1	disease resistance protein RPP13-like [Camellia sinensis]	Q6L400|R1B16_SOLDE	Putative late blight resistance protein homolog R1B-16 PGEC858M02.12 OS=Solanum demissum (Wild potato) GN=PGEC858M02.12 PE=3 SV=1	--	--	--	--	--	--	KOG4658	Apoptotic ATPase	[T]	CELLULAR PROCESSES AND SIGNALING	Signal transduction mechanisms	S	COG4886	leucine Rich Repeat	Molecular Function: ATP binding (GO:0005524);|Cellular Component: cytoplasm (GO:0005737);|Biological Process: plant-type hypersensitive response (GO:0009626);|Cellular Component: membrane (GO:0016020);|Molecular Function: ADP binding (GO:0043531);	--	--
TRINITY_DN11064_c0_g2_i1_1	XP_028083025.1	disease resistance protein RPP13-like [Camellia sinensis]	Q6L3X3|R1B8_SOLDE	Putative late blight resistance protein homolog R1B-8 PGEC747E24.10 OS=Solanum demissum (Wild potato) GN=PGEC747E24.10 PE=5 SV=1	--	--	--	--	--	--	KOG4658	Apoptotic ATPase	[T]	CELLULAR PROCESSES AND SIGNALING	Signal transduction mechanisms	S	COG4886	leucine Rich Repeat	Molecular Function: ATP binding (GO:0005524);|Cellular Component: cytoplasm (GO:0005737);|Biological Process: plant-type hypersensitive response (GO:0009626);|Cellular Component: membrane (GO:0016020);|Molecular Function: ADP binding (GO:0043531);	PF13855.6	Leucine rich repeat
TRINITY_DN11065_c0_g1_i1_1	--	--	--	--	--	--	--	--	--	--	--	--	--	--	--	--	--	--	--	--	--
TRINITY_DN11067_c0_g1_i1_1	XP_028061543.1	uncharacterized protein LOC114265009 isoform X1 [Camellia sinensis]	--	--	--	--	--	--	--	--	KOG1968	Replication factor C, subunit RFC1 (large subunit)	[L]	INFORMATION STORAGE AND PROCESSING	Replication, recombination and repair	L	COG0470	DNA polymerase III subunit delta'	--	--	--
TRINITY_DN11067_c0_g1_i1_2	--	--	--	--	--	--	--	--	--	--	--	--	--	--	--	--	--	--	--	--	--
TRINITY_DN11068_c0_g1_i1_1	XP_024044151.1	uncharacterized protein LOC18046468 isoform X1 [Citrus clementina]	P10978|POLX_TOBAC	Endonuclease . OS=Nicotiana tabacum (Common tobacco) GN=. PE=2 SV=1	--	--	--	--	--	--	KOG0017	FOG: Transposon-encoded proteins with TYA, reverse transcriptase, integrase domains in various combinations	[R]	POORLY CHARACTERIZED	General function prediction only	L	COG2801	Retrotransposon protein	Cellular Component: retrotransposon nucleocapsid (GO:0000943);|Molecular Function: nucleic acid binding (GO:0003676);|Molecular Function: RNA-directed DNA polymerase activity (GO:0003964);|Molecular Function: aspartic-type endopeptidase activity (GO:0004190);|Molecular Function: endonuclease activity (GO:0004519);|Molecular Function: zinc ion binding (GO:0008270);|Biological Process: DNA integrat…	--	--
TRINITY_DN11068_c0_g1_i2_2	XP_028115939.1	putative dual specificity protein phosphatase DSP8 isoform X2 [Camellia sinensis]	Q9ZQP1|TPMT1_ARATH	Phosphatidylglycerophosphate phosphatase PTPMT1 T20F21.13 OS=Arabidopsis thaliana (Mouse-ear cress) GN=T20F21.13 PE=1 SV=2	--	--	--	--	--	--	KOG1719	Dual specificity phosphatase	[V]	CELLULAR PROCESSES AND SIGNALING	Defense mechanisms	T	ENOG4111IMR	Protein tyrosine phosphatase, mitochondrial 1	--	--	--
TRINITY_DN1106_c0_g1_i1_2	PSS11789.1	F-box protein [Actinidia chinensis var. chinensis]	--	--	--	--	--	--	--	--	--	--	--	--	--	S	ENOG410YVTQ	CONTAINS InterPro DOMAIN s Cyclin-like F-box (InterPro IPR001810), F-box associated (InterPro IPR006527), F-box associated type 1 (InterPro IPR017451)	--	--	--
TRINITY_DN11071_c0_g1_i1_1	--	--	--	--	--	--	--	--	--	--	--	--	--	--	--	--	--	--	--	--	--
TRINITY_DN11071_c0_g1_i1_2	XP_028067728.1	serine/threonine-protein kinase SAPK1-like isoform X1 [Camellia sinensis]	Q0D4J7|SAPK2_ORYSJ	Serine/threonine-protein kinase SAPK2 OsJ_25167 OS=Oryza sativa subsp. japonica (Rice) GN=OsJ_25167 PE=1 SV=1	54/95(56.84)	K14498	SNRK2	serine/threonine-protein kinase SRK2 [EC:2.7.11.1]	ko04016|ko04075	MAPK signaling pathway - plant|Plant hormone signal transduction	KOG0583	Serine/threonine protein kinase	[T]	CELLULAR PROCESSES AND SIGNALING	Signal transduction mechanisms	T	COG0515	Serine Threonine protein kinase	Molecular Function: protein serine/threonine kinase activity (GO:0004674);|Molecular Function: ATP binding (GO:0005524);|Cellular Component: nucleus (GO:0005634);|Cellular Component: cytoplasm (GO:0005737);|Biological Process: protein phosphorylation (GO:0006468);|Biological Process: abscisic acid-activated signaling pathway (GO:0009738);|Biological Process: seed germination (GO:0009845);|Biologi…	--	--
TRINITY_DN11071_c0_g2_i1_1	--	--	--	--	--	--	--	--	--	--	--	--	--	--	--	--	--	--	--	--	--
TRINITY_DN11072_c0_g1_i1_1	THG19192.1	hypothetical protein TEA_010975 [Camellia sinensis var. sinensis]	--	--	--	--	--	--	--	--	KOG1426	FOG: RCC1 domain	[S]	POORLY CHARACTERIZED	Function unknown	DZ	COG5184	regulator of chromosome condensation	--	--	--
TRINITY_DN11074_c0_g1_i1_2	--	--	--	--	--	--	--	--	--	--	--	--	--	--	--	--	--	--	--	--	--
TRINITY_DN11075_c0_g1_i1_1	XP_028054376.1	uncharacterized protein LOC114258603 [Camellia sinensis]	--	--	--	--	--	--	--	--	KOG1203	Predicted dehydrogenase	[G]	METABOLISM	Carbohydrate transport and metabolism	GM	COG0702	epimerase dehydratase	--	PF08547.12	Complex I intermediate-associated protein 30 (CIA30)
TRINITY_DN11078_c0_g1_i2_2	THF94428.1	hypothetical protein TEA_013479 [Camellia sinensis var. sinensis]	--	--	--	--	--	--	--	--	--	--	--	--	--	--	--	--	--	--	--
TRINITY_DN11079_c0_g1_i2_1	--	--	--	--	--	--	--	--	--	--	--	--	--	--	--	--	--	--	--	--	--
TRINITY_DN11079_c0_g2_i1_1	--	--	--	--	--	--	--	--	--	--	--	--	--	--	--	--	--	--	--	--	--
TRINITY_DN1107_c0_g1_i1_2	--	--	--	--	--	--	--	--	--	--	--	--	--	--	--	--	--	--	--	--	--
TRINITY_DN1107_c1_g1_i1_2	THG09606.1	hypothetical protein TEA_025099 [Camellia sinensis var. sinensis]	--	--	--	--	--	--	--	--	--	--	--	--	--	--	--	--	--	--	--
TRINITY_DN11080_c0_g1_i1_1	XP_028126454.1	uncharacterized protein LOC114323166 [Camellia sinensis]	--	--	--	--	--	--	--	--	--	--	--	--	--	--	--	--	--	--	--
TRINITY_DN11081_c0_g1_i1_1	THF99447.1	hypothetical protein TEA_018258 [Camellia sinensis var. sinensis]	B0F9L4|GOGC6_ARATH	Golgin candidate 6 MMJ24.8 OS=Arabidopsis thaliana (Mouse-ear cress) GN=MMJ24.8 PE=1 SV=2	--	--	--	--	--	--	KOG0946	ER-Golgi vesicle-tethering protein p115	[U]	CELLULAR PROCESSES AND SIGNALING	Intracellular trafficking, secretion, and vesicular transport	U	ENOG410XRCG	USO1 vesicle docking protein homolog (yeast)	Cellular Component: Golgi membrane (GO:0000139);|Cellular Component: endoplasmic reticulum (GO:0005783);|Cellular Component: Golgi apparatus (GO:0005794);|Cellular Component: Golgi stack (GO:0005795);|Cellular Component: cytosol (GO:0005829);|Biological Process: intracellular protein transport (GO:0006886);|Biological Process: ER to Golgi vesicle-mediated transport (GO:0006888);|Molecular Functio…	PF04871.13	Uso1 / p115 like vesicle tethering protein, C terminal region
TRINITY_DN11082_c0_g1_i1_1	--	--	--	--	--	--	--	--	--	--	--	--	--	--	--	--	--	--	--	--	--
TRINITY_DN11082_c0_g1_i1_2	--	--	--	--	--	--	--	--	--	--	--	--	--	--	--	--	--	--	--	--	--
TRINITY_DN11083_c0_g1_i1_1	--	--	--	--	--	--	--	--	--	--	--	--	--	--	--	--	--	--	--	--	--
TRINITY_DN11083_c0_g1_i1_2	XP_028126712.1	uncharacterized protein LOC114323339 [Camellia sinensis]	--	--	--	--	--	--	--	--	--	--	--	--	--	S	ENOG4111S35	Plant-specific domain TIGR01615 family protein	--	--	--
TRINITY_DN11086_c0_g1_i1_1	XP_028108293.1	uncharacterized protein LOC114307109 [Camellia sinensis]	--	--	--	--	--	--	--	--	KOG1075	FOG: Reverse transcriptase	[R]	POORLY CHARACTERIZED	General function prediction only	S	ENOG410Y65V	Retrotransposon protein	--	--	--
TRINITY_DN11086_c0_g1_i1_2	XP_028094786.1	mediator of RNA polymerase II transcription subunit 13 isoform X3 [Camellia sinensis]	F4I096|MED13_ARATH	Mediator of RNA polymerase II transcription subunit 13 F7A10.14 OS=Arabidopsis thaliana (Mouse-ear cress) GN=F7A10.14 PE=1 SV=1	--	--	--	--	--	--	KOG1175	Acyl-CoA synthetase	[I]	METABOLISM	Lipid transport and metabolism	I	COG0365	Catalyzes the conversion of acetate into acetyl-CoA (AcCoA), an essential intermediate at the junction of anabolic and catabolic pathways. AcsA undergoes a two-step reaction. In the first half reaction, AcsA combines acetate with ATP to form acetyl-adenylate (AcAMP) intermediate. In the second half reaction, it can then transfer the acetyl group from AcAMP to the sulfhydryl group of CoA, forming …	Molecular Function: transcription coregulator activity (GO:0003712);|Biological Process: regulation of transcription by RNA polymerase II (GO:0006357);|Biological Process: multicellular organism development (GO:0007275);|Cellular Component: mediator complex (GO:0016592);|Biological Process: regulation of growth (GO:0040008);|Biological Process: regulation of development, heterochronic (GO:0040034…	--	--
TRINITY_DN11088_c0_g1_i1_1	THG12618.1	hypothetical protein TEA_005467 [Camellia sinensis var. sinensis]	--	--	--	--	--	--	--	--	--	--	--	--	--	--	--	--	--	--	--
TRINITY_DN11089_c0_g1_i1_2	--	--	--	--	--	--	--	--	--	--	--	--	--	--	--	--	--	--	--	--	--
TRINITY_DN1108_c0_g1_i1_1	THG01066.1	hypothetical protein TEA_015092 [Camellia sinensis var. sinensis]	--	--	--	--	--	--	--	--	--	--	--	--	--	O	ENOG41121N2	zinc ion binding	--	--	--
TRINITY_DN11090_c0_g1_i1_2	XP_028088711.1	uncharacterized protein LOC114289243 [Camellia sinensis]	--	--	--	--	--	--	--	--	--	--	--	--	--	--	--	--	--	--	--
TRINITY_DN11091_c0_g1_i1_2	XP_028059654.1	DNA topoisomerase 2-like [Camellia sinensis]	P30182|TOP2_ARATH	DNA topoisomerase 2 F14O13.7 OS=Arabidopsis thaliana (Mouse-ear cress) GN=F14O13.7 PE=2 SV=2	--	--	--	--	--	--	KOG0355	DNA topoisomerase type II	[B]	INFORMATION STORAGE AND PROCESSING	Chromatin structure and dynamics	L	COG0188	DNA gyrase negatively supercoils closed circular double- stranded DNA in an ATP-dependent manner and also catalyzes the interconversion of other topological isomers of double-stranded DNA rings, including catenanes and knotted rings (By similarity)	Biological Process: resolution of meiotic recombination intermediates (GO:0000712);|Biological Process: sister chromatid segregation (GO:0000819);|Molecular Function: DNA binding (GO:0003677);|Molecular Function: DNA topoisomerase activity (GO:0003916);|Molecular Function: DNA topoisomerase type II (ATP-hydrolyzing) activity (GO:0003918);|Molecular Function: ATP binding (GO:0005524);|Cellular Com…	--	--
TRINITY_DN11095_c0_g1_i1_2	PSS11564.1	Histone acetyltransferase, partial [Actinidia chinensis var. chinensis]	--	--	--	--	--	--	--	--	--	--	--	--	--	--	--	--	--	--	--
TRINITY_DN11096_c0_g1_i1_2	--	--	--	--	--	--	--	--	--	--	--	--	--	--	--	--	--	--	--	--	--
TRINITY_DN11097_c0_g1_i1_1	THG01132.1	hypothetical protein TEA_025908 [Camellia sinensis var. sinensis]	--	--	--	--	--	--	--	--	--	--	--	--	--	--	--	--	--	--	--
TRINITY_DN11098_c0_g1_i1_2	--	--	--	--	--	--	--	--	--	--	--	--	--	--	--	--	--	--	--	--	--
TRINITY_DN1109_c0_g1_i1_1	--	--	--	--	--	--	--	--	--	--	--	--	--	--	--	--	--	--	--	--	--
TRINITY_DN1109_c0_g2_i1_1	XP_028071086.1	uncharacterized protein LOC114273489 isoform X1 [Camellia sinensis]	Q9ZT94|POLR2_ARATH	Endonuclease RE2 T4I9.16 OS=Arabidopsis thaliana (Mouse-ear cress) GN=T4I9.16 PE=4 SV=1	--	--	--	--	--	--	KOG0017	FOG: Transposon-encoded proteins with TYA, reverse transcriptase, integrase domains in various combinations	[R]	POORLY CHARACTERIZED	General function prediction only	S	ENOG410YMEY	NA	Cellular Component: retrotransposon nucleocapsid (GO:0000943);|Molecular Function: nucleic acid binding (GO:0003676);|Molecular Function: RNA-directed DNA polymerase activity (GO:0003964);|Molecular Function: aspartic-type endopeptidase activity (GO:0004190);|Molecular Function: endonuclease activity (GO:0004519);|Biological Process: DNA recombination (GO:0006310);|Biological Process: DNA integra…	--	--
TRINITY_DN110_c0_g1_i1_2	--	--	--	--	--	--	--	--	--	--	--	--	--	--	--	--	--	--	--	--	--
TRINITY_DN11100_c0_g1_i1_2	--	--	--	--	--	--	--	--	--	--	--	--	--	--	--	--	--	--	--	--	--
TRINITY_DN11101_c0_g1_i1_1	XP_028101062.1	uncharacterized protein LOC114300381 [Camellia sinensis]	--	--	--	--	--	--	--	--	--	--	--	--	--	S	ENOG410ZKRE	Pfam:MuDR	--	--	--
TRINITY_DN11101_c0_g1_i1_2	--	--	--	--	--	--	--	--	--	--	--	--	--	--	--	--	--	--	--	--	--
TRINITY_DN11102_c0_g1_i1_1	XP_028073632.1	phytosulfokines-like [Camellia sinensis]	Q9FS10|PSK_ASPOF	Phytosulfokine-beta PSK OS=Asparagus officinalis (Garden asparagus) GN=PSK PE=1 SV=1	--	--	--	--	--	--	--	--	--	--	--	S	ENOG410ZAZR	Phytosulfokines	Cellular Component: extracellular region (GO:0005576);|Biological Process: multicellular organism development (GO:0007275);|Molecular Function: growth factor activity (GO:0008083);|Biological Process: cell proliferation (GO:0008283);|Biological Process: cell differentiation (GO:0030154);	PF06404.12	Phytosulfokine precursor protein (PSK)
TRINITY_DN11103_c0_g1_i1_1	RLN42087.1	photosystem II D2 protein [Panicum miliaceum]	P10803|PSBD_SECCE	Photosystem II D2 protein psbD OS=Secale cereale (Rye) GN=psbD PE=1 SV=1	50/71(70.42)	K02706	psbD	photosystem II P680 reaction center D2 protein [EC:1.10.3.9]	ko00195	Photosynthesis	--	--	--	--	--	C	ENOG4111BXR	One of the two reaction center proteins of photosystem II (PSII), D2 is needed for assembly of a stable PSII complex (By similarity)	Molecular Function: iron ion binding (GO:0005506);|Cellular Component: photosystem II (GO:0009523);|Cellular Component: chloroplast thylakoid membrane (GO:0009535);|Biological Process: photosynthetic electron transport in photosystem II (GO:0009772);|Cellular Component: integral component of membrane (GO:0016021);|Molecular Function: chlorophyll binding (GO:0016168);|Biological Process: protein-c…	--	--
TRINITY_DN11103_c0_g1_i1_2	--	--	--	--	--	--	--	--	--	--	--	--	--	--	--	--	--	--	--	--	--
TRINITY_DN11104_c0_g1_i1_2	--	--	--	--	--	--	--	--	--	--	--	--	--	--	--	--	--	--	--	--	--
TRINITY_DN11104_c0_g2_i1_2	--	--	--	--	--	--	--	--	--	--	--	--	--	--	--	--	--	--	--	--	--
TRINITY_DN11105_c0_g1_i1_1	XP_028075553.1	probable lysophospholipase BODYGUARD 3 [Camellia sinensis]	O22977|BDG3_ARATH	Probable lysophospholipase BODYGUARD 3 T19F6.6 OS=Arabidopsis thaliana (Mouse-ear cress) GN=T19F6.6 PE=2 SV=1	--	--	--	--	--	--	KOG1454	Predicted hydrolase/acyltransferase (alpha/beta hydrolase superfamily)	[R]	POORLY CHARACTERIZED	General function prediction only	S	ENOG4111I4P	alpha/beta hydrolase fold	Cellular Component: extracellular region (GO:0005576);|Cellular Component: cell wall (GO:0005618);|Cellular Component: plasma membrane (GO:0005886);|Molecular Function: hydrolase activity (GO:0016787);|Biological Process: cell wall organization (GO:0071555);	PF00561.20,PF12146.8,PF06821.13	alpha/beta hydrolase fold|Serine aminopeptidase, S33|Serine hydrolase
TRINITY_DN11105_c0_g1_i2_2	THF98895.1	hypothetical protein TEA_022102 [Camellia sinensis var. sinensis]	B8ARK7|SIR1_ORYSI	NAD-dependent protein deacetylase SRT1 OsI_15145 OS=Oryza sativa subsp. indica (Rice) GN=OsI_15145 PE=2 SV=1	83/110(75.45)	K11416	SIRT6, SIR2L6	NAD+-dependent protein deacetylase sirtuin 6 [EC:2.3.1.286]	ko00760	Nicotinate and nicotinamide metabolism	KOG1905	Class IV sirtuins (SIR2 family)	[BK]	INFORMATION STORAGE AND PROCESSING|INFORMATION STORAGE AND PROCESSING	Chromatin structure and dynamics |Transcription	K	COG0846	NAD-dependent protein deacetylase which modulates the activities of several enzymes which are inactive in their acetylated form	Cellular Component: nucleus (GO:0005634);|Molecular Function: hydrolase activity (GO:0016787);|Biological Process: histone H3-K9 acetylation (GO:0043970);|Molecular Function: metal ion binding (GO:0046872);|Molecular Function: NAD+ binding (GO:0070403);	--	--
TRINITY_DN11106_c0_g1_i1_2	XP_028085740.1	OPA3-like protein [Camellia sinensis]	Q9P7W0|OPA3_SCHPO	OPA3-like protein SPBC1703.11 OS=Schizosaccharomyces pombe (strain 972 / ATCC 24843) (Fission yeast) GN=SPBC1703.11 PE=3 SV=1	--	--	--	--	--	--	KOG3335	Predicted coiled-coil protein	[R]	POORLY CHARACTERIZED	General function prediction only	S	ENOG4111J9C	optic atrophy 3 (autosomal recessive, with chorea and spastic paraplegia)	Cellular Component: cytoplasm (GO:0005737);|Cellular Component: mitochondrion (GO:0005739);|Biological Process: regulation of lipid metabolic process (GO:0019216);	PF07047.12	Optic atrophy 3 protein (OPA3)
TRINITY_DN11107_c0_g1_i1_2	--	--	--	--	--	--	--	--	--	--	--	--	--	--	--	--	--	--	--	--	--
TRINITY_DN11108_c0_g1_i1_1	KAE7999844.1	hypothetical protein FH972_004236 [Carpinus fangiana]	Q40459|PSBO_TOBAC	Oxygen-evolving enhancer protein 1, chloroplastic PSBO OS=Nicotiana tabacum (Common tobacco) GN=PSBO PE=2 SV=1	271/290(93.45)	K02716	psbO	photosystem II oxygen-evolving enhancer protein 1	ko00195	Photosynthesis	--	--	--	--	--	G	ENOG410XP4G	photosystem II manganese-stabilizing	Cellular Component: chloroplast thylakoid membrane (GO:0009535);|Cellular Component: photosystem II oxygen evolving complex (GO:0009654);|Biological Process: photosystem II assembly (GO:0010207);|Molecular Function: oxygen evolving activity (GO:0010242);|Biological Process: photosystem II stabilization (GO:0042549);	PF01716.18	Manganese-stabilising protein / photosystem II polypeptide
TRINITY_DN11109_c0_g1_i1_2	XP_028088741.1	sigma intracellular receptor 2-like [Camellia sinensis]	--	--	--	--	--	--	--	--	--	--	--	--	--	S	ENOG411240R	Protein of unknown function (DUF2781)	--	PF10914.8	Protein of unknown function (DUF2781)
TRINITY_DN1110_c0_g1_i1_1	--	--	--	--	--	--	--	--	--	--	--	--	--	--	--	--	--	--	--	--	--
TRINITY_DN1110_c0_g1_i1_2	XP_028072602.1	uncharacterized protein LOC114274825 isoform X1 [Camellia sinensis]	--	--	--	--	--	--	--	--	--	--	--	--	--	S	ENOG411240R	Protein of unknown function (DUF2781)	--	PF10914.8	Protein of unknown function (DUF2781)
TRINITY_DN11110_c0_g1_i1_2	--	--	--	--	--	--	--	--	--	--	--	--	--	--	--	--	--	--	--	--	--
TRINITY_DN11111_c0_g1_i1_2	--	--	--	--	--	--	--	--	--	--	--	--	--	--	--	--	--	--	--	--	--
TRINITY_DN11111_c0_g2_i1_2	--	--	--	--	--	--	--	--	--	--	--	--	--	--	--	--	--	--	--	--	--
TRINITY_DN11114_c0_g1_i1_1	XP_028051822.1	DNA (cytosine-5)-methyltransferase CMT3 isoform X1 [Camellia sinensis]	Q94F88|CMT3_ARATH	DNA (cytosine-5)-methyltransferase CMT3 T6C23.3 OS=Arabidopsis thaliana (Mouse-ear cress) GN=T6C23.3 PE=1 SV=2	62/105(59.05)	K00558	DNMT1, dcm	DNA (cytosine-5)-methyltransferase 1 [EC:2.1.1.37]	ko00270	Cysteine and methionine metabolism	--	--	--	--	--	L	COG0270	Cytosine-specific methyltransferase	Molecular Function: DNA binding (GO:0003677);|Molecular Function: chromatin binding (GO:0003682);|Molecular Function: DNA (cytosine-5-)-methyltransferase activity (GO:0003886);|Cellular Component: nucleus (GO:0005634);|Biological Process: DNA methylation (GO:0006306);|Biological Process: chromatin silencing (GO:0006342);|Biological Process: zygote asymmetric cytokinesis in embryo sac (GO:0010069)…	--	--
TRINITY_DN11114_c0_g1_i2_2	XP_028069596.1	putative serine/threonine-protein kinase-like protein CCR3 [Camellia sinensis]	Q9LY50|ACCR3_ARATH	Putative serine/threonine-protein kinase-like protein CCR3 F27K19.130 OS=Arabidopsis thaliana (Mouse-ear cress) GN=F27K19.130 PE=2 SV=1	--	--	--	--	--	--	KOG1187	Serine/threonine protein kinase	[T]	CELLULAR PROCESSES AND SIGNALING	Signal transduction mechanisms	T	COG0515	Serine Threonine protein kinase	--	--	--
TRINITY_DN11116_c0_g1_i1_1	XP_022018200.1	choline-phosphate cytidylyltransferase 2-like [Helianthus annuus]	F4JJE0|CCT2_ARATH	Choline-phosphate cytidylyltransferase 2 dl3610w OS=Arabidopsis thaliana (Mouse-ear cress) GN=dl3610w PE=1 SV=1	263/263(100.00)	K00968	PCYT1	choline-phosphate cytidylyltransferase [EC:2.7.7.15]	ko00440|ko00564	Phosphonate and phosphinate metabolism|Glycerophospholipid metabolism	KOG2804	Phosphorylcholine transferase/cholinephosphate cytidylyltransferase	[I]	METABOLISM	Lipid transport and metabolism	IM	COG0615	cytidylyltransferase	Molecular Function: choline-phosphate cytidylyltransferase activity (GO:0004105);|Biological Process: phosphatidylcholine biosynthetic process (GO:0006656);|Molecular Function: phosphatidylcholine binding (GO:0031210);	PF01467.26	Cytidylyltransferase-like
TRINITY_DN11116_c0_g1_i1_2	XP_028067868.1	uncharacterized protein LOC114270531 [Camellia sinensis]	--	--	--	--	--	--	--	--	--	--	--	--	--	--	--	--	--	--	--
TRINITY_DN11118_c0_g1_i1_1	--	--	--	--	--	--	--	--	--	--	--	--	--	--	--	--	--	--	--	--	--
TRINITY_DN11119_c0_g1_i1_1	XP_028122969.1	uncharacterized protein LOC114320075 [Camellia sinensis]	--	--	--	--	--	--	--	--	--	--	--	--	--	--	--	--	--	--	--
TRINITY_DN1111_c0_g1_i1_1	XP_028086822.1	transcription repressor OFP6-like [Camellia sinensis]	Q3EAL1|OFP6_ARATH	Transcription repressor OFP6 F22O6 OS=Arabidopsis thaliana (Mouse-ear cress) GN=F22O6 PE=1 SV=1	--	--	--	--	--	--	--	--	--	--	--	S	ENOG410YV5M	DUF623 domain containing protein, expressed	Cellular Component: nucleus (GO:0005634);|Biological Process: negative regulation of transcription, DNA-templated (GO:0045892);	PF04844.13	Transcriptional repressor, ovate
TRINITY_DN11120_c0_g2_i1_2	XP_028062157.1	U-box domain-containing protein 5-like [Camellia sinensis]	O48700|PUB6_ARATH	U-box domain-containing protein 6 F3I6.27 OS=Arabidopsis thaliana (Mouse-ear cress) GN=F3I6.27 PE=2 SV=2	--	--	--	--	--	--	KOG0167	FOG: Armadillo/beta-catenin-like repeats	[S]	POORLY CHARACTERIZED	Function unknown	S	ENOG410XRTN	U-box domain-containing protein	Molecular Function: ubiquitin-protein transferase activity (GO:0004842);|Cellular Component: nucleus (GO:0005634);|Cellular Component: cytoplasm (GO:0005737);|Cellular Component: chloroplast (GO:0009507);	--	--
TRINITY_DN11120_c0_g3_i1_2	THG17652.1	hypothetical protein TEA_014761 [Camellia sinensis var. sinensis]	O23225|PUB5_ARATH	U-box domain-containing protein 5 AP22.63 OS=Arabidopsis thaliana (Mouse-ear cress) GN=AP22.63 PE=3 SV=3	--	--	--	--	--	--	KOG0167	FOG: Armadillo/beta-catenin-like repeats	[S]	POORLY CHARACTERIZED	Function unknown	S	ENOG410XRTN	U-box domain-containing protein	Molecular Function: ubiquitin-protein transferase activity (GO:0004842);|Cellular Component: nucleus (GO:0005634);|Cellular Component: cytoplasm (GO:0005737);	PF04564.15	U-box domain
TRINITY_DN11121_c0_g1_i1_1	XP_028125508.1	uncharacterized protein LOC114322406 [Camellia sinensis]	--	--	--	--	--	--	--	--	--	--	--	--	--	S	ENOG410XWWT	NA	--	PF13398.6	Peptidase M50B-like
TRINITY_DN11122_c0_g1_i1_1	--	--	--	--	--	--	--	--	--	--	--	--	--	--	--	--	--	--	--	--	--
TRINITY_DN11123_c0_g1_i1_1	XP_028126323.1	respiratory burst oxidase homolog protein A-like isoform X1 [Camellia sinensis]	Q6J2K5|RBOHB_ORYSI	Respiratory burst oxidase homolog protein B OsI_01895 OS=Oryza sativa subsp. indica (Rice) GN=OsI_01895 PE=2 SV=1	84/116(72.41)	K13447	RBOH	respiratory burst oxidase [EC:1.6.3.- 1.11.1.-]	ko04016|ko04626	MAPK signaling pathway - plant|Plant-pathogen interaction	KOG0039	Ferric reductase, NADH/NADPH oxidase and related proteins	[PQ]	METABOLISM|METABOLISM	Inorganic ion transport and metabolism |Secondary metabolites biosynthesis, transport and catabolism	U	ENOG410XNZY	NADPH Oxidase	Molecular Function: peroxidase activity (GO:0004601);|Molecular Function: calcium ion binding (GO:0005509);|Cellular Component: integral component of membrane (GO:0016021);|Molecular Function: NAD(P)H oxidase activity (GO:0016174);|Molecular Function: protein self-association (GO:0043621);	--	--
TRINITY_DN11123_c0_g1_i2_2	THG01030.1	hypothetical protein TEA_027592 [Camellia sinensis var. sinensis]	--	--	--	--	--	--	--	--	KOG0737	AAA+-type ATPase	[O]	CELLULAR PROCESSES AND SIGNALING	Posttranslational modification, protein turnover, chaperones	O	COG0464	Aaa atpase	--	--	--
TRINITY_DN11123_c0_g2_i1_2	XP_028095975.1	transitional endoplasmic reticulum ATPase homolog 1-like [Camellia sinensis]	Q9P7J5|YJNA_SCHPO	Uncharacterized AAA domain-containing protein C24B10.10c SPCC24B10.10c OS=Schizosaccharomyces pombe (strain 972 / ATCC 24843) (Fission yeast) GN=SPCC24B10.10c PE=3 SV=1	--	--	--	--	--	--	KOG0737	AAA+-type ATPase	[O]	CELLULAR PROCESSES AND SIGNALING	Posttranslational modification, protein turnover, chaperones	O	COG0464	Aaa atpase	Molecular Function: ATP binding (GO:0005524);|Cellular Component: mitochondrion (GO:0005739);|Cellular Component: mitochondrial outer membrane (GO:0005741);|Molecular Function: ATPase activity (GO:0016887);|Biological Process: protein import into mitochondrial intermembrane space (GO:0045041);	PF00004.29,PF17862.1,PF05496.12	ATPase family associated with various cellular activities (AAA)|AAA+ lid domain|Holliday junction DNA helicase RuvB P-loop domain
TRINITY_DN11124_c0_g1_i1_1	XP_028125029.1	protein FAR1-RELATED SEQUENCE 5-like [Camellia sinensis]	--	--	--	--	--	--	--	--	--	--	--	--	--	--	--	--	--	--	--
TRINITY_DN11125_c0_g1_i1_1	XP_028120859.1	elongation factor Tu, mitochondrial-like [Camellia sinensis]	Q9ZT91|EFTM_ARATH	Elongation factor Tu, mitochondrial T4I9.19 OS=Arabidopsis thaliana (Mouse-ear cress) GN=T4I9.19 PE=1 SV=1	92/101(91.09)	K02358	tuf, TUFM	elongation factor Tu	ko04626	Plant-pathogen interaction	KOG0460	Mitochondrial translation elongation factor Tu	[J]	INFORMATION STORAGE AND PROCESSING	Translation, ribosomal structure and biogenesis	J	COG0050	This protein promotes the GTP-dependent binding of aminoacyl-tRNA to the A-site of ribosomes during protein biosynthesis (By similarity)	Molecular Function: translation elongation factor activity (GO:0003746);|Molecular Function: GTPase activity (GO:0003924);|Molecular Function: ATP binding (GO:0005524);|Molecular Function: GTP binding (GO:0005525);|Cellular Component: cell wall (GO:0005618);|Cellular Component: mitochondrion (GO:0005739);|Biological Process: translational elongation (GO:0006414);|Molecular Function: zinc ion bind…	--	--
TRINITY_DN11128_c0_g1_i1_1	THF98972.1	hypothetical protein TEA_021814 [Camellia sinensis var. sinensis]	--	--	--	--	--	--	--	--	--	--	--	--	--	--	--	--	--	--	--
TRINITY_DN11129_c0_g1_i1_2	--	--	--	--	--	--	--	--	--	--	--	--	--	--	--	--	--	--	--	--	--
TRINITY_DN1112_c0_g1_i1_2	XP_028089345.1	uncharacterized protein LOC114289776 isoform X1 [Camellia sinensis]	--	--	--	--	--	--	--	--	--	--	--	--	--	S	ENOG410XV58	Protein of unknown function (DUF3754)	--	PF12576.8	Protein of unknown function (DUF3754)
TRINITY_DN11130_c0_g1_i1_2	XP_028074877.1	COMPASS-like H3K4 histone methylase component WDR5A [Camellia sinensis]	Q9SY00|WDR5B_ARATH	COMPASS-like H3K4 histone methylase component WDR5B T5J8.2 OS=Arabidopsis thaliana (Mouse-ear cress) GN=T5J8.2 PE=1 SV=1	--	--	--	--	--	--	KOG0266	WD40 repeat-containing protein	[R]	POORLY CHARACTERIZED	General function prediction only	S	ENOG410XP3K	Positively regulates the activity of the minus-end directed microtubule motor protein dynein. May enhance dynein- mediated microtubule sliding by targeting dynein to the microtubule plus end. Required for	Cellular Component: Cul4-RING E3 ubiquitin ligase complex (GO:0080008);	PF00400.32,PF12894.7,PF11715.8,PF08662.11,PF17005.5,PF16756.5	WD domain, G-beta repeat|Anaphase-promoting complex subunit 4 WD40 domain|Nucleoporin Nup120/160|Eukaryotic translation initiation factor eIF2A|WD40-like domain|Partner and localizer of BRCA2 WD40 domain
TRINITY_DN11131_c0_g1_i1_1	XP_028120503.1	glutathione S-transferase F11-like [Camellia sinensis]	Q96324|GSTFB_ARATH	Glutathione S-transferase F11 T17B22.12 OS=Arabidopsis thaliana (Mouse-ear cress) GN=T17B22.12 PE=2 SV=1	188/216(87.04)	K00799	GST, gst	glutathione S-transferase [EC:2.5.1.18]	ko00480	Glutathione metabolism	KOG0867	Glutathione S-transferase	[O]	CELLULAR PROCESSES AND SIGNALING	Posttranslational modification, protein turnover, chaperones	O	COG0625	glutathione Stransferase	Molecular Function: glutathione transferase activity (GO:0004364);|Cellular Component: cytoplasm (GO:0005737);|Cellular Component: cytosol (GO:0005829);|Biological Process: glutathione metabolic process (GO:0006749);|Biological Process: response to oxidative stress (GO:0006979);|Biological Process: toxin catabolic process (GO:0009407);	PF02798.20,PF13417.6,PF00043.25,PF13409.6,PF13410.6,PF14497.6	Glutathione S-transferase, N-terminal domain|Glutathione S-transferase, N-terminal domain|Glutathione S-transferase, C-terminal domain|Glutathione S-transferase, N-terminal domain|Glutathione S-transferase, C-terminal domain|Glutathione S-transferase, C-terminal domain
TRINITY_DN11131_c0_g1_i1_2	XP_028062006.1	peptidyl-prolyl cis-trans isomerase CYP57 [Camellia sinensis]	Q6Q152|CPY57_ARATH	Peptidyl-prolyl cis-trans isomerase CYP57 F4I10.3 OS=Arabidopsis thaliana (Mouse-ear cress) GN=F4I10.3 PE=1 SV=1	--	--	--	--	--	--	KOG0885	Peptidyl-prolyl cis-trans isomerase	[O]	CELLULAR PROCESSES AND SIGNALING	Posttranslational modification, protein turnover, chaperones	O	COG0652	peptidyl-prolyl cis-trans isomerase activity	Biological Process: protein peptidyl-prolyl isomerization (GO:0000413);|Molecular Function: peptidyl-prolyl cis-trans isomerase activity (GO:0003755);|Cellular Component: nucleus (GO:0005634);|Cellular Component: cytoplasm (GO:0005737);|Biological Process: protein folding (GO:0006457);|Cellular Component: plasmodesma (GO:0009506);	PF00160.21	Cyclophilin type peptidyl-prolyl cis-trans isomerase/CLD
TRINITY_DN11132_c0_g1_i1_2	XP_028070549.1	LOW QUALITY PROTEIN: disease resistance protein RML1B-like [Camellia sinensis]	A0A290U7C4|ROQ1_NICBE	Disease resistance protein Roq1 ROQ1 OS=Nicotiana benthamiana GN=ROQ1 PE=1 SV=1	--	--	--	--	--	--	--	--	--	--	--	S	ENOG4112BMQ	TMV resistance protein N-like	--	PF00931.22	NB-ARC domain
TRINITY_DN11134_c0_g1_i1_2	TXG48399.1	hypothetical protein EZV62_027693 [Acer yangbiense]	--	--	--	--	--	--	--	--	KOG0017	FOG: Transposon-encoded proteins with TYA, reverse transcriptase, integrase domains in various combinations	[R]	POORLY CHARACTERIZED	General function prediction only	L	COG2801	Retrotransposon protein	--	--	--
TRINITY_DN11134_c0_g2_i1_2	--	--	--	--	--	--	--	--	--	--	--	--	--	--	--	--	--	--	--	--	--
TRINITY_DN11135_c0_g1_i1_1	XP_028109252.1	probable arabinosyltransferase ARAD1, partial [Camellia sinensis]	Q6DBG8|ARAD1_ARATH	Probable arabinosyltransferase ARAD1 T4C15 OS=Arabidopsis thaliana (Mouse-ear cress) GN=T4C15 PE=1 SV=1	--	--	--	--	--	--	KOG1021	Acetylglucosaminyltransferase EXT1/exostosin 1	[GMW]	METABOLISM|CELLULAR PROCESSES AND SIGNALING|CELLULAR PROCESSES AND SIGNALING	Carbohydrate transport and metabolism |Cell wall/membrane/envelope biogenesis |Extracellular structures	S	ENOG410XTFH	Exostosin	Cellular Component: Golgi membrane (GO:0000139);|Cellular Component: endosome (GO:0005768);|Cellular Component: Golgi apparatus (GO:0005794);|Cellular Component: trans-Golgi network (GO:0005802);|Biological Process: protein glycosylation (GO:0006486);|Cellular Component: integral component of membrane (GO:0016021);|Molecular Function: transferase activity, transferring glycosyl groups (GO:0016757…	PF03016.15	Exostosin family
TRINITY_DN11135_c0_g1_i1_2	XP_028063609.1	enolase-phosphatase E1-like [Camellia sinensis]	--	--	--	--	--	--	--	--	KOG1181	FOG: Low-complexity	[S]	POORLY CHARACTERIZED	Function unknown	S	ENOG410Z6K9	NA	--	--	--
TRINITY_DN11138_c0_g1_i1_2	XP_028099886.1	protein NUCLEAR FUSION DEFECTIVE 4-like [Camellia sinensis]	F4I9E1|NFD4_ARATH	Protein NUCLEAR FUSION DEFECTIVE 4 T8E3.15 OS=Arabidopsis thaliana (Mouse-ear cress) GN=T8E3.15 PE=3 SV=1	--	--	--	--	--	--	--	--	--	--	--	S	ENOG410Y90Q	Nodulin-like	Biological Process: karyogamy (GO:0000741);|Cellular Component: mitochondrion (GO:0005739);|Biological Process: response to salt stress (GO:0009651);|Biological Process: polar nucleus fusion (GO:0010197);|Cellular Component: integral component of membrane (GO:0016021);	--	--
TRINITY_DN11140_c0_g1_i1_1	--	--	--	--	--	--	--	--	--	--	--	--	--	--	--	--	--	--	--	--	--
TRINITY_DN11140_c0_g1_i1_2	--	--	--	--	--	--	--	--	--	--	--	--	--	--	--	--	--	--	--	--	--
TRINITY_DN11142_c0_g1_i1_1	--	--	--	--	--	--	--	--	--	--	--	--	--	--	--	--	--	--	--	--	--
TRINITY_DN11142_c0_g2_i1_1	--	--	--	--	--	--	--	--	--	--	--	--	--	--	--	--	--	--	--	--	--
TRINITY_DN11145_c0_g1_i1_2	--	--	--	--	--	--	--	--	--	--	--	--	--	--	--	--	--	--	--	--	--
TRINITY_DN11147_c0_g1_i1_1	--	--	--	--	--	--	--	--	--	--	--	--	--	--	--	--	--	--	--	--	--
TRINITY_DN11147_c0_g1_i1_2	--	--	--	--	--	--	--	--	--	--	--	--	--	--	--	--	--	--	--	--	--
TRINITY_DN11147_c0_g2_i1_1	--	--	--	--	--	--	--	--	--	--	--	--	--	--	--	--	--	--	--	--	--
TRINITY_DN11148_c0_g1_i1_1	--	--	--	--	--	--	--	--	--	--	--	--	--	--	--	--	--	--	--	--	--
TRINITY_DN1114_c0_g1_i1_1	--	--	--	--	--	--	--	--	--	--	--	--	--	--	--	--	--	--	--	--	--
TRINITY_DN11150_c0_g1_i1_2	XP_028083384.1	uncharacterized protein LOC114284637 [Camellia sinensis]	--	--	--	--	--	--	--	--	--	--	--	--	--	S	ENOG410Y65V	Retrotransposon protein	--	PF13966.6	zinc-binding in reverse transcriptase
TRINITY_DN11154_c0_g1_i1_1	XP_028072976.1	uncharacterized protein LOC114275178 [Camellia sinensis]	--	--	--	--	--	--	--	--	--	--	--	--	--	S	ENOG41116KI	NA	--	--	--
TRINITY_DN11155_c0_g1_i1_2	XP_028092681.1	protein DETOXIFICATION 21-like [Camellia sinensis]	Q8W488|DTX21_ARATH	Protein DETOXIFICATION 21 T9L6.1 OS=Arabidopsis thaliana (Mouse-ear cress) GN=T9L6.1 PE=1 SV=1	--	--	--	--	--	--	KOG1347	Uncharacterized membrane protein, predicted efflux pump	[R]	POORLY CHARACTERIZED	General function prediction only	V	COG0534	Mate efflux family protein	Biological Process: drug transmembrane transport (GO:0006855);|Molecular Function: drug transmembrane transporter activity (GO:0015238);|Molecular Function: antiporter activity (GO:0015297);|Cellular Component: integral component of membrane (GO:0016021);	PF01554.18	MatE
TRINITY_DN11156_c0_g1_i1_2	XP_028114320.1	accelerated cell death 11 [Camellia sinensis]	O64587|ACD11_ARATH	Accelerated cell death 11 T29F13.10 OS=Arabidopsis thaliana (Mouse-ear cress) GN=T29F13.10 PE=1 SV=1	--	--	--	--	--	--	KOG4189	Uncharacterized conserved protein	[S]	POORLY CHARACTERIZED	Function unknown	U	ENOG4111NKT	glycolipid transfer protein domain containing	Cellular Component: cytosol (GO:0005829);|Biological Process: cell death (GO:0008219);|Molecular Function: lipid binding (GO:0008289);|Biological Process: response to salicylic acid (GO:0009751);|Biological Process: defense response to bacterium, incompatible interaction (GO:0009816);|Molecular Function: sphingosine transmembrane transporter activity (GO:0010175);|Cellular Component: membrane (GO…	PF08718.11	Glycolipid transfer protein (GLTP)
TRINITY_DN11157_c0_g1_i1_1	THF98775.1	hypothetical protein TEA_017847 [Camellia sinensis var. sinensis]	--	--	--	--	--	--	--	--	--	--	--	--	--	--	--	--	--	--	--
TRINITY_DN11157_c0_g1_i1_2	XP_028078027.1	putative pentatricopeptide repeat-containing protein At3g13770, mitochondrial [Camellia sinensis]	Q9LIC3|PP227_ARATH	Putative pentatricopeptide repeat-containing protein At3g13770, mitochondrial MMM17.3 OS=Arabidopsis thaliana (Mouse-ear cress) GN=MMM17.3 PE=3 SV=1	--	--	--	--	--	--	KOG4197	FOG: PPR repeat	[R]	POORLY CHARACTERIZED	General function prediction only	S	ENOG410Z7Z7	Pentatricopeptide repeat-containing protein	--	PF14432.6	DYW family of nucleic acid deaminases
TRINITY_DN11157_c0_g2_i1_2	XP_028078027.1	putative pentatricopeptide repeat-containing protein At3g13770, mitochondrial [Camellia sinensis]	Q9LIC3|PP227_ARATH	Putative pentatricopeptide repeat-containing protein At3g13770, mitochondrial MMM17.3 OS=Arabidopsis thaliana (Mouse-ear cress) GN=MMM17.3 PE=3 SV=1	--	--	--	--	--	--	KOG4197	FOG: PPR repeat	[R]	POORLY CHARACTERIZED	General function prediction only	S	ENOG410Z7Z7	Pentatricopeptide repeat-containing protein	--	PF01535.20,PF12854.7	PPR repeat|PPR repeat
TRINITY_DN11158_c0_g1_i1_2	XP_016577745.1	PREDICTED: transcription elongation factor B polypeptide 1 [Capsicum annuum]	Q9USX9|ELOC_SCHPO	Elongin-C SPBC1861.07 OS=Schizosaccharomyces pombe (strain 972 / ATCC 24843) (Fission yeast) GN=SPBC1861.07 PE=3 SV=1	95/101(94.06)	K03872	ELOC, TCEB1	elongin-C	ko04120	Ubiquitin mediated proteolysis	KOG3473	RNA polymerase II transcription elongation factor Elongin/SIII, subunit elongin C	[K]	INFORMATION STORAGE AND PROCESSING	Transcription	K	ENOG41123WR	Transcription elongation factor B (SIII), polypeptide 1 (15kDa, elongin C)	Cellular Component: nucleus (GO:0005634);|Cellular Component: cytosol (GO:0005829);|Biological Process: ubiquitin-dependent protein catabolic process (GO:0006511);|Biological Process: protein ubiquitination (GO:0016567);|Biological Process: positive regulation of transcription elongation from RNA polymerase II promoter (GO:0032968);|Biological Process: regulation of transcription elongation from …	PF03931.15	Skp1 family, tetramerisation domain
TRINITY_DN11159_c0_g1_i1_2	XP_028083132.1	3-dehydrosphinganine reductase TSC10A [Camellia sinensis]	Q0WRJ2|TC10A_ARATH	3-dehydrosphinganine reductase TSC10A F24F17.4 OS=Arabidopsis thaliana (Mouse-ear cress) GN=F24F17.4 PE=1 SV=1	56/83(67.47)	K04708	KDSR	3-dehydrosphinganine reductase [EC:1.1.1.102]	ko00600	Sphingolipid metabolism	KOG1210	Predicted 3-ketosphinganine reductase	[Q]	METABOLISM	Secondary metabolites biosynthesis, transport and catabolism	S	ENOG410YF8M	reductase	Cellular Component: endoplasmic reticulum (GO:0005783);|Cellular Component: endoplasmic reticulum membrane (GO:0005789);|Biological Process: 3-keto-sphinganine metabolic process (GO:0006666);|Cellular Component: integral component of membrane (GO:0016021);|Biological Process: sphingolipid biosynthetic process (GO:0030148);|Molecular Function: 3-dehydrosphinganine reductase activity (GO:0047560);	--	--
TRINITY_DN11161_c0_g1_i1_2	--	--	--	--	--	--	--	--	--	--	--	--	--	--	--	--	--	--	--	--	--
TRINITY_DN11162_c0_g1_i1_2	XP_028052037.1	uncharacterized protein LOC114256580 [Camellia sinensis]	--	--	--	--	--	--	--	--	--	--	--	--	--	--	--	--	--	--	--
TRINITY_DN11163_c0_g1_i1_2	--	--	--	--	--	--	--	--	--	--	--	--	--	--	--	--	--	--	--	--	--
TRINITY_DN11164_c0_g1_i1_2	XP_028098988.1	LRR receptor-like serine/threonine-protein kinase HSL2 [Camellia sinensis]	C0LGX3|HSL2_ARATH	LRR receptor-like serine/threonine-protein kinase HSL2 F6H11.160 OS=Arabidopsis thaliana (Mouse-ear cress) GN=F6H11.160 PE=1 SV=1	--	--	--	--	--	--	--	--	--	--	--	S	COG4886	leucine Rich Repeat	Molecular Function: protein kinase activity (GO:0004672);|Molecular Function: protein serine/threonine kinase activity (GO:0004674);|Molecular Function: ATP binding (GO:0005524);|Cellular Component: plasma membrane (GO:0005886);|Cellular Component: plasmodesma (GO:0009506);|Biological Process: lateral root morphogenesis (GO:0010102);|Biological Process: regulation of gene expression (GO:0010468);…	PF13855.6,PF12799.7,PF00560.33,PF13516.6	Leucine rich repeat|Leucine Rich repeats (2 copies)|Leucine Rich Repeat|Leucine Rich repeat
TRINITY_DN11166_c0_g1_i1_2	THG19082.1	hypothetical protein TEA_027648 [Camellia sinensis var. sinensis]	Q84J46|PP262_ARATH	Pentatricopeptide repeat-containing protein At3g29290 MMF24.4 OS=Arabidopsis thaliana (Mouse-ear cress) GN=MMF24.4 PE=2 SV=1	--	--	--	--	--	--	KOG4197	FOG: PPR repeat	[R]	POORLY CHARACTERIZED	General function prediction only	S	ENOG410Z7Z7	Pentatricopeptide repeat-containing protein	--	PF13041.6,PF01535.20,PF13812.6,PF12854.7,PF17177.4,PF13428.6	PPR repeat family|PPR repeat|Pentatricopeptide repeat domain|PPR repeat|Pentacotripeptide-repeat region of PRORP|Tetratricopeptide repeat
TRINITY_DN11167_c0_g1_i1_2	--	--	--	--	--	--	--	--	--	--	--	--	--	--	--	--	--	--	--	--	--
TRINITY_DN11170_c0_g1_i1_2	THG20176.1	hypothetical protein TEA_005561 [Camellia sinensis var. sinensis]	Q9SLN1|FPP7_ARATH	Filament-like plant protein 7 F26B6.1 OS=Arabidopsis thaliana (Mouse-ear cress) GN=F26B6.1 PE=3 SV=2	--	--	--	--	--	--	--	--	--	--	--	S	ENOG410YBNS	filament-like plant protein	--	PF05911.11	Filament-like plant protein, long coiled-coil
TRINITY_DN11173_c0_g1_i1_2	TQD89703.1	hypothetical protein C1H46_024697 [Malus baccata]	Q94HW2|POLR1_ARATH	Endonuclease RE1 T4M14.18 OS=Arabidopsis thaliana (Mouse-ear cress) GN=T4M14.18 PE=2 SV=1	--	--	--	--	--	--	KOG0017	FOG: Transposon-encoded proteins with TYA, reverse transcriptase, integrase domains in various combinations	[R]	POORLY CHARACTERIZED	General function prediction only	L	COG2801	Retrotransposon protein	Cellular Component: retrotransposon nucleocapsid (GO:0000943);|Molecular Function: nucleic acid binding (GO:0003676);|Molecular Function: RNA-directed DNA polymerase activity (GO:0003964);|Molecular Function: aspartic-type endopeptidase activity (GO:0004190);|Molecular Function: endonuclease activity (GO:0004519);|Biological Process: DNA recombination (GO:0006310);|Biological Process: DNA integra…	PF07727.14	Reverse transcriptase (RNA-dependent DNA polymerase)
TRINITY_DN11178_c0_g1_i1_1	XP_028120441.1	uncharacterized protein LOC114317848 [Camellia sinensis]	--	--	--	--	--	--	--	--	KOG0017	FOG: Transposon-encoded proteins with TYA, reverse transcriptase, integrase domains in various combinations	[R]	POORLY CHARACTERIZED	General function prediction only	L	COG2801	Retrotransposon protein	--	--	--
TRINITY_DN11178_c0_g1_i1_2	--	--	--	--	--	--	--	--	--	--	--	--	--	--	--	--	--	--	--	--	--
TRINITY_DN1117_c0_g1_i1_1	--	--	--	--	--	--	--	--	--	--	--	--	--	--	--	--	--	--	--	--	--
TRINITY_DN11180_c0_g1_i1_1	THG07372.1	hypothetical protein TEA_000372 [Camellia sinensis var. sinensis]	--	--	--	--	--	--	--	--	--	--	--	--	--	L	ENOG410XP4Z	excision repair cross-complementing rodent repair deficiency complementation group	--	--	--
TRINITY_DN11183_c0_g1_i1_2	--	--	--	--	--	--	--	--	--	--	--	--	--	--	--	--	--	--	--	--	--
TRINITY_DN11184_c0_g1_i1_1	XP_028053777.1	carbamoyl-phosphate synthase large chain, chloroplastic-like isoform X1 [Camellia sinensis]	--	--	53/117(45.30)	K01955	carB, CPA2	carbamoyl-phosphate synthase large subunit [EC:6.3.5.5]	ko00240|ko00250	Pyrimidine metabolism|Alanine, aspartate and glutamate metabolism	--	--	--	--	--	--	--	--	--	--	--
TRINITY_DN11185_c0_g1_i1_1	XP_021981712.1	protein ALP1-like isoform X2 [Helianthus annuus]	Q9M2U3|ALPL_ARATH	Protein ALP1-like T22E16.10 OS=Arabidopsis thaliana (Mouse-ear cress) GN=T22E16.10 PE=2 SV=1	--	--	--	--	--	--	KOG4585	Predicted transposase	[L]	INFORMATION STORAGE AND PROCESSING	Replication, recombination and repair	S	ENOG411206Y	transposon protein	Molecular Function: nuclease activity (GO:0004518);|Cellular Component: nucleus (GO:0005634);|Molecular Function: metal ion binding (GO:0046872);	PF13359.6	DDE superfamily endonuclease
TRINITY_DN11188_c0_g1_i1_1	--	--	--	--	--	--	--	--	--	--	--	--	--	--	--	--	--	--	--	--	--
TRINITY_DN11188_c0_g1_i1_2	XP_028125010.1	UPF0187 protein At3g61320, chloroplastic isoform X6 [Camellia sinensis]	O80832|YU87_ARATH	UPF0187 protein At2g45870, chloroplastic F4I18.15 OS=Arabidopsis thaliana (Mouse-ear cress) GN=F4I18.15 PE=2 SV=1	--	--	--	--	--	--	--	--	--	--	--	S	COG3781	UPF0187 protein	Cellular Component: integral component of membrane (GO:0016021);|Cellular Component: chloroplast membrane (GO:0031969);|Biological Process: regulation of photosynthesis, light reaction (GO:0042548);|Cellular Component: thylakoid membrane (GO:0042651);	PF01062.21	Bestrophin, RFP-TM, chloride channel
TRINITY_DN11189_c0_g1_i1_1	--	--	--	--	--	--	--	--	--	--	--	--	--	--	--	--	--	--	--	--	--
TRINITY_DN11189_c0_g1_i1_2	XP_028106784.1	trihelix transcription factor ASIL2 [Camellia sinensis]	Q9LJG8|ASIL2_ARATH	Trihelix transcription factor ASIL2 MAG2.16 OS=Arabidopsis thaliana (Mouse-ear cress) GN=MAG2.16 PE=1 SV=1	--	--	--	--	--	--	KOG4282	Transcription factor GT-2 and related proteins, contains trihelix DNA-binding/SANT domain	[K]	INFORMATION STORAGE AND PROCESSING	Transcription	K	ENOG410YYXY	Transcription factor	Molecular Function: DNA-binding transcription factor activity (GO:0003700);|Cellular Component: nucleus (GO:0005634);|Biological Process: regulation of transcription, DNA-templated (GO:0006355);|Biological Process: embryo development ending in seed dormancy (GO:0009793);|Biological Process: seed maturation (GO:0010431);|Molecular Function: sequence-specific DNA binding (GO:0043565);|Molecular Fun…	PF13837.6	Myb/SANT-like DNA-binding domain
TRINITY_DN11190_c0_g1_i1_2	--	--	--	--	--	--	--	--	--	--	--	--	--	--	--	--	--	--	--	--	--
TRINITY_DN11192_c0_g1_i1_2	--	--	--	--	--	--	--	--	--	--	--	--	--	--	--	--	--	--	--	--	--
TRINITY_DN11193_c0_g1_i1_2	--	--	--	--	--	--	--	--	--	--	--	--	--	--	--	--	--	--	--	--	--
TRINITY_DN11194_c0_g1_i1_1	XP_028087645.1	transmembrane 9 superfamily member 3-like [Camellia sinensis]	Q9ZPS7|TMN3_ARATH	Transmembrane 9 superfamily member 3 F14H20.4 OS=Arabidopsis thaliana (Mouse-ear cress) GN=F14H20.4 PE=2 SV=1	--	--	--	--	--	--	KOG1277	Endosomal membrane proteins, EMP70	[U]	CELLULAR PROCESSES AND SIGNALING	Intracellular trafficking, secretion, and vesicular transport	S	ENOG410XSVB	transmembrane 9 superfamily member	Cellular Component: Golgi membrane (GO:0000139);|Cellular Component: endosome (GO:0005768);|Cellular Component: vacuolar membrane (GO:0005774);|Cellular Component: Golgi apparatus (GO:0005794);|Cellular Component: trans-Golgi network (GO:0005802);|Cellular Component: plant-type cell wall (GO:0009505);|Cellular Component: plasmodesma (GO:0009506);|Cellular Component: endosome membrane (GO:0010008)…	PF02990.16	Endomembrane protein 70
TRINITY_DN11195_c0_g1_i1_2	THG04038.1	hypothetical protein TEA_007954 [Camellia sinensis var. sinensis]	--	--	--	--	--	--	--	--	KOG0504	FOG: Ankyrin repeat	[R]	POORLY CHARACTERIZED	General function prediction only	S	COG0666	Ankyrin Repeat	--	PF13962.6	Domain of unknown function
TRINITY_DN11196_c0_g1_i1_2	XP_028057975.1	WRKY transcription factor 22 [Camellia sinensis]	O04609|WRK22_ARATH	WRKY transcription factor 22 A_IG002N01.6 OS=Arabidopsis thaliana (Mouse-ear cress) GN=A_IG002N01.6 PE=2 SV=1	216/354(61.02)	K13425	WRKY22	WRKY transcription factor 22	ko04016|ko04626	MAPK signaling pathway - plant|Plant-pathogen interaction	--	--	--	--	--	K	ENOG410YMDW	WRKY transcription factor	Molecular Function: DNA-binding transcription factor activity (GO:0003700);|Cellular Component: nucleus (GO:0005634);|Biological Process: defense response (GO:0006952);|Biological Process: leaf senescence (GO:0010150);|Biological Process: response to chitin (GO:0010200);|Molecular Function: sequence-specific DNA binding (GO:0043565);|Molecular Function: transcription regulatory region DNA binding…	PF03106.15	WRKY DNA -binding domain
TRINITY_DN11197_c0_g1_i1_1	XP_021981037.1	NDR1/HIN1-like protein 3 [Helianthus annuus]	Q9FNH6|NHL3_ARATH	NDR1/HIN1-like protein 3 MHF15.16 OS=Arabidopsis thaliana (Mouse-ear cress) GN=MHF15.16 PE=1 SV=1	--	--	--	--	--	--	--	--	--	--	--	S	ENOG410YGQV	harpin-induced protein 1 domain containing protein, expressed	Cellular Component: vacuolar membrane (GO:0005774);|Cellular Component: Golgi apparatus (GO:0005794);|Cellular Component: plasma membrane (GO:0005886);|Cellular Component: plasmodesma (GO:0009506);|Biological Process: response to wounding (GO:0009611);|Biological Process: response to bacterium (GO:0009617);|Biological Process: response to salicylic acid (GO:0009751);|Biological Process: defense r…	PF03168.13	Late embryogenesis abundant protein
TRINITY_DN11197_c0_g1_i1_2	XP_028064520.1	E3 ubiquitin-protein ligase RING1-like [Camellia sinensis]	Q8LPN7|RNG1L_ARATH	E3 ubiquitin-protein ligase RING1-like MPN9.19 OS=Arabidopsis thaliana (Mouse-ear cress) GN=MPN9.19 PE=1 SV=1	--	--	--	--	--	--	KOG0800	FOG: Predicted E3 ubiquitin ligase	[O]	CELLULAR PROCESSES AND SIGNALING	Posttranslational modification, protein turnover, chaperones	O	ENOG41121N2	zinc ion binding	Cellular Component: cytoplasm (GO:0005737);|Biological Process: protein ubiquitination (GO:0016567);|Molecular Function: metal ion binding (GO:0046872);|Molecular Function: ubiquitin protein ligase activity (GO:0061630);	PF14369.6,PF13639.6,PF13923.6,PF17123.5,PF00097.25,PF12678.7	zinc-ribbon|Ring finger domain|Zinc finger, C3HC4 type (RING finger)|RING-like zinc finger|Zinc finger, C3HC4 type (RING finger)|RING-H2 zinc finger domain
TRINITY_DN11198_c0_g1_i1_2	--	--	--	--	--	--	--	--	--	--	--	--	--	--	--	--	--	--	--	--	--
TRINITY_DN11199_c0_g1_i1_2	XP_028068537.1	CST complex subunit CTC1 isoform X4 [Camellia sinensis]	D0EL35|CTC1_ARATH	CST complex subunit CTC1 F17A8.30 OS=Arabidopsis thaliana (Mouse-ear cress) GN=F17A8.30 PE=1 SV=2	--	--	--	--	--	--	--	--	--	--	--	S	ENOG4111YBP	CST complex subunit	Molecular Function: single-stranded DNA binding (GO:0003697);|Biological Process: telomere maintenance via telomere lengthening (GO:0010833);|Molecular Function: telomeric DNA binding (GO:0042162);|Biological Process: positive regulation of DNA replication (GO:0045740);|Cellular Component: CST complex (GO:1990879);	--	--
TRINITY_DN1119_c0_g1_i1_1	--	--	--	--	--	--	--	--	--	--	--	--	--	--	--	--	--	--	--	--	--
TRINITY_DN1119_c1_g1_i1_2	XP_028094612.1	cysteine--tRNA ligase, chloroplastic/mitochondrial isoform X3 [Camellia sinensis]	--	--	--	--	--	--	--	--	KOG0017	FOG: Transposon-encoded proteins with TYA, reverse transcriptase, integrase domains in various combinations	[R]	POORLY CHARACTERIZED	General function prediction only	S	ENOG410XS4D	Retrotransposon protein	--	--	--
TRINITY_DN11201_c0_g1_i2_2	XP_028072675.1	uncharacterized protein LOC114274901 [Camellia sinensis]	O80877|EF4L1_ARATH	Protein ELF4-LIKE 1 F23F1.13 OS=Arabidopsis thaliana (Mouse-ear cress) GN=F23F1.13 PE=2 SV=1	--	--	--	--	--	--	--	--	--	--	--	S	ENOG410YD8R	NA	Cellular Component: nucleus (GO:0005634);|Biological Process: entrainment of circadian clock (GO:0009649);|Biological Process: positive regulation of circadian rhythm (GO:0042753);|Molecular Function: protein homodimerization activity (GO:0042803);|Biological Process: rhythmic process (GO:0048511);	PF07011.11	Early Flowering 4 domain
TRINITY_DN11205_c0_g1_i1_2	XP_030941590.1	uncharacterized protein LOC115966507 [Quercus lobata]	--	--	--	--	--	--	--	--	KOG0017	FOG: Transposon-encoded proteins with TYA, reverse transcriptase, integrase domains in various combinations	[R]	POORLY CHARACTERIZED	General function prediction only	L	COG2801	Retrotransposon protein	--	--	--
TRINITY_DN11207_c0_g1_i1_2	XP_028105256.1	uncharacterized protein LOC114304287 [Camellia sinensis]	--	--	--	--	--	--	--	--	--	--	--	--	--	--	--	--	--	--	--
TRINITY_DN11208_c0_g1_i1_2	THG09884.1	hypothetical protein TEA_008703 [Camellia sinensis var. sinensis]	--	--	--	--	--	--	--	--	--	--	--	--	--	S	ENOG410Z3AK	NA	--	--	--
TRINITY_DN11211_c0_g1_i1_2	--	--	--	--	--	--	--	--	--	--	--	--	--	--	--	--	--	--	--	--	--
TRINITY_DN11213_c0_g1_i1_2	THG12852.1	hypothetical protein TEA_018646 [Camellia sinensis var. sinensis]	--	--	--	--	--	--	--	--	--	--	--	--	--	--	--	--	--	--	--
TRINITY_DN11214_c0_g1_i1_2	--	--	--	--	--	--	--	--	--	--	--	--	--	--	--	--	--	--	--	--	--
TRINITY_DN11218_c0_g1_i1_2	--	--	--	--	--	--	--	--	--	--	--	--	--	--	--	--	--	--	--	--	--
TRINITY_DN11219_c0_g1_i1_2	XP_028068994.1	succinate dehydrogenase subunit 6, mitochondrial [Camellia sinensis]	Q941A6|SDH6_ARATH	Succinate dehydrogenase subunit 6, mitochondrial At1g08480 OS=Arabidopsis thaliana (Mouse-ear cress) GN=At1g08480 PE=1 SV=1	--	--	--	--	--	--	--	--	--	--	--	S	ENOG410XWZS	Rickettsia 17 kDa surface antigen family protein	Cellular Component: mitochondrion (GO:0005739);|Cellular Component: mitochondrial respiratory chain complex II, succinate dehydrogenase complex (ubiquinone) (GO:0005749);|Cellular Component: vacuole (GO:0005773);|Cellular Component: vacuolar membrane (GO:0005774);|Biological Process: tricarboxylic acid cycle (GO:0006099);|Cellular Component: plastid (GO:0009536);|Molecular Function: protein membr…	--	--
TRINITY_DN1121_c0_g1_i2_1	XP_028084709.1	LOW QUALITY PROTEIN: protein CHROMATIN REMODELING 24 [Camellia sinensis]	Q8W103|CHR24_ARATH	Protein CHROMATIN REMODELING 24 MBM17.5 OS=Arabidopsis thaliana (Mouse-ear cress) GN=MBM17.5 PE=2 SV=1	--	--	--	--	--	--	KOG0387	Transcription-coupled repair protein CSB/RAD26 (contains SNF2 family DNA-dependent ATPase domain)	[KL]	INFORMATION STORAGE AND PROCESSING|INFORMATION STORAGE AND PROCESSING	Transcription |Replication, recombination and repair	L	ENOG410XP4Z	excision repair cross-complementing rodent repair deficiency complementation group	Molecular Function: DNA binding (GO:0003677);|Molecular Function: helicase activity (GO:0004386);|Molecular Function: ATP binding (GO:0005524);|Cellular Component: nucleus (GO:0005634);|Biological Process: DNA recombination (GO:0006310);|Biological Process: positive regulation of mitotic recombination (GO:0045951);|Biological Process: response to cadmium ion (GO:0046686);	PF00271.31	Helicase conserved C-terminal domain
TRINITY_DN11222_c0_g1_i1_1	--	--	--	--	--	--	--	--	--	--	--	--	--	--	--	--	--	--	--	--	--
TRINITY_DN11223_c0_g1_i1_1	XP_028120215.1	uncharacterized protein LOC114317647 [Camellia sinensis]	--	--	--	--	--	--	--	--	--	--	--	--	--	--	--	--	--	--	--
TRINITY_DN11224_c0_g1_i1_1	--	--	--	--	--	--	--	--	--	--	--	--	--	--	--	--	--	--	--	--	--
TRINITY_DN11228_c0_g1_i1_1	--	--	--	--	--	--	--	--	--	--	--	--	--	--	--	--	--	--	--	--	--
TRINITY_DN11228_c0_g1_i1_2	--	--	--	--	--	--	--	--	--	--	--	--	--	--	--	--	--	--	--	--	--
TRINITY_DN11229_c0_g1_i1_1	--	--	--	--	--	--	--	--	--	--	--	--	--	--	--	--	--	--	--	--	--
TRINITY_DN11233_c0_g1_i1_1	--	--	--	--	--	--	--	--	--	--	--	--	--	--	--	--	--	--	--	--	--
TRINITY_DN11237_c0_g1_i1_1	--	--	--	--	--	--	--	--	--	--	--	--	--	--	--	--	--	--	--	--	--
TRINITY_DN1123_c0_g1_i1_2	--	--	--	--	--	--	--	--	--	--	--	--	--	--	--	--	--	--	--	--	--
TRINITY_DN11243_c0_g2_i2_1	--	--	--	--	--	--	--	--	--	--	--	--	--	--	--	--	--	--	--	--	--
TRINITY_DN11244_c0_g1_i1_2	--	--	--	--	--	--	--	--	--	--	--	--	--	--	--	--	--	--	--	--	--
TRINITY_DN11246_c0_g1_i1_2	XP_028067846.1	VAN3-binding protein-like isoform X1 [Camellia sinensis]	Q8W4K5|VAB_ARATH	VAN3-binding protein F16M2_150 OS=Arabidopsis thaliana (Mouse-ear cress) GN=F16M2_150 PE=1 SV=1	--	--	--	--	--	--	--	--	--	--	--	S	ENOG4110M78	Plant pleckstrin homology-like region	Biological Process: response to auxin (GO:0009733);|Biological Process: auxin-activated signaling pathway (GO:0009734);|Biological Process: phloem or xylem histogenesis (GO:0010087);|Biological Process: leaf vascular tissue pattern formation (GO:0010305);	PF05703.11	Auxin canalisation
TRINITY_DN1124_c0_g1_i1_1	--	--	--	--	--	--	--	--	--	--	--	--	--	--	--	--	--	--	--	--	--
TRINITY_DN1124_c0_g1_i1_2	QCQ29508.1	sucrose synthase [Camellia fraterna]	P10691|SUS1_SOLTU	Sucrose synthase . OS=Solanum tuberosum (Potato) GN=. PE=2 SV=1	303/366(82.79)	K00695	E2.4.1.13	sucrose synthase [EC:2.4.1.13]	ko00500	Starch and sucrose metabolism	KOG0853	Glycosyltransferase	[M]	CELLULAR PROCESSES AND SIGNALING	Cell wall/membrane/envelope biogenesis	M	COG0438	Glycosyl transferase (Group 1	Biological Process: sucrose metabolic process (GO:0005985);|Molecular Function: sucrose synthase activity (GO:0016157);	PF00862.19	Sucrose synthase
TRINITY_DN11252_c0_g2_i1_1	XP_028126863.1	F-box protein At2g39490 [Camellia sinensis]	Q5S4V7|FB129_ARATH	F-box protein At2g39490 F12L6.15 OS=Arabidopsis thaliana (Mouse-ear cress) GN=F12L6.15 PE=2 SV=1	--	--	--	--	--	--	--	--	--	--	--	S	ENOG4111ACM	F-box protein	--	--	--
TRINITY_DN11254_c0_g1_i1_2	--	--	--	--	--	--	--	--	--	--	--	--	--	--	--	--	--	--	--	--	--
TRINITY_DN11255_c0_g1_i1_1	--	--	--	--	--	--	--	--	--	--	--	--	--	--	--	--	--	--	--	--	--
TRINITY_DN1125_c0_g1_i1_2	THG01378.1	hypothetical protein TEA_006329 [Camellia sinensis var. sinensis]	Q9LER0|PP381_ARATH	Pentatricopeptide repeat-containing protein At5g14770, mitochondrial T9L3_70 OS=Arabidopsis thaliana (Mouse-ear cress) GN=T9L3_70 PE=3 SV=2	--	--	--	--	--	--	KOG4197	FOG: PPR repeat	[R]	POORLY CHARACTERIZED	General function prediction only	S	ENOG410Z7Z7	Pentatricopeptide repeat-containing protein	--	--	--
TRINITY_DN1125_c0_g2_i1_2	PQQ14121.1	hypothetical protein Pyn_22466 [Prunus yedoensis var. nudiflora]	--	--	--	--	--	--	--	--	--	--	--	--	--	--	--	--	--	PF13041.6,PF12854.7,PF13812.6,PF01535.20	PPR repeat family|PPR repeat|Pentatricopeptide repeat domain|PPR repeat
TRINITY_DN11260_c0_g1_i1_1	KAF3323159.1	serine carboxypeptidase-like protein [Carex littledalei]	Q41005|CBPX_PEA	Serine carboxypeptidase-like . OS=Pisum sativum (Garden pea) GN=. PE=2 SV=1	--	--	--	--	--	--	KOG1282	Serine carboxypeptidases (lysosomal cathepsin A)	[OE]	CELLULAR PROCESSES AND SIGNALING|METABOLISM	Posttranslational modification, protein turnover, chaperones |Amino acid transport and metabolism	E	COG2939	carboxy-peptidase	Molecular Function: serine-type carboxypeptidase activity (GO:0004185);	PF00450.22	Serine carboxypeptidase
TRINITY_DN11260_c0_g2_i1_1	XP_011089190.1	serine carboxypeptidase-like [Sesamum indicum]	--	--	--	--	--	--	--	--	--	--	--	--	--	--	--	--	--	PF00450.22	Serine carboxypeptidase
TRINITY_DN11262_c0_g1_i1_1	--	--	--	--	--	--	--	--	--	--	--	--	--	--	--	--	--	--	--	--	--
TRINITY_DN11263_c0_g1_i1_1	--	--	--	--	--	--	--	--	--	--	--	--	--	--	--	--	--	--	--	--	--
TRINITY_DN11265_c0_g1_i1_1	--	--	--	--	--	--	--	--	--	--	--	--	--	--	--	--	--	--	--	--	--
TRINITY_DN11265_c1_g1_i1_1	--	--	--	--	--	--	--	--	--	--	--	--	--	--	--	--	--	--	--	--	--
TRINITY_DN11266_c0_g1_i2_2	XP_028067083.1	uncharacterized protein LOC114269911 [Camellia sinensis]	--	--	--	--	--	--	--	--	--	--	--	--	--	--	--	--	--	--	--
TRINITY_DN11267_c0_g1_i1_1	BBN68933.1	transposable element gene, partial [Prunus dulcis]	P10978|POLX_TOBAC	Endonuclease . OS=Nicotiana tabacum (Common tobacco) GN=. PE=2 SV=1	--	--	--	--	--	--	KOG0017	FOG: Transposon-encoded proteins with TYA, reverse transcriptase, integrase domains in various combinations	[R]	POORLY CHARACTERIZED	General function prediction only	S	ENOG410XS4D	Retrotransposon protein	Cellular Component: retrotransposon nucleocapsid (GO:0000943);|Molecular Function: nucleic acid binding (GO:0003676);|Molecular Function: RNA-directed DNA polymerase activity (GO:0003964);|Molecular Function: aspartic-type endopeptidase activity (GO:0004190);|Molecular Function: endonuclease activity (GO:0004519);|Molecular Function: zinc ion binding (GO:0008270);|Biological Process: DNA integrat…	--	--
TRINITY_DN11273_c0_g1_i1_2	--	--	--	--	--	--	--	--	--	--	--	--	--	--	--	--	--	--	--	--	--
TRINITY_DN11276_c0_g1_i1_1	XP_028057169.1	uncharacterized protein LOC114261157 [Camellia sinensis]	--	--	--	--	--	--	--	--	--	--	--	--	--	S	ENOG410YKIU	Serine-rich	--	--	--
TRINITY_DN11281_c0_g1_i1_1	--	--	--	--	--	--	--	--	--	--	--	--	--	--	--	--	--	--	--	--	--
TRINITY_DN11282_c0_g1_i1_2	--	--	--	--	--	--	--	--	--	--	--	--	--	--	--	--	--	--	--	--	--
TRINITY_DN11283_c0_g1_i1_1	XP_028082801.1	putative SNAP25 homologous protein SNAP30 [Camellia sinensis]	Q9S7P9|SNP33_ARATH	SNAP25 homologous protein SNAP33 MAF19.21 OS=Arabidopsis thaliana (Mouse-ear cress) GN=MAF19.21 PE=1 SV=1	--	--	--	--	--	--	KOG3065	SNAP-25 (synaptosome-associated protein) component of SNARE complex	[U]	CELLULAR PROCESSES AND SIGNALING	Intracellular trafficking, secretion, and vesicular transport	U	ENOG410Y3Y0	Synaptosomal-associated protein	Biological Process: cytokinesis by cell plate formation (GO:0000911);|Molecular Function: SNAP receptor activity (GO:0005484);|Cellular Component: plasma membrane (GO:0005886);|Cellular Component: cell plate (GO:0009504);|Cellular Component: chloroplast (GO:0009507);|Biological Process: response to mechanical stimulus (GO:0009612);|Biological Process: response to abscisic acid (GO:0009737);|Biolo…	--	--
TRINITY_DN11288_c0_g1_i1_1	--	--	--	--	--	--	--	--	--	--	--	--	--	--	--	--	--	--	--	--	--
TRINITY_DN11288_c0_g1_i1_2	--	--	--	--	--	--	--	--	--	--	--	--	--	--	--	--	--	--	--	--	--
TRINITY_DN11289_c0_g1_i1_1	XP_028086326.1	uncharacterized protein LOC114287247 isoform X2 [Camellia sinensis]	--	--	--	--	--	--	--	--	--	--	--	--	--	S	ENOG4111QIG	PHD-finger	--	--	--
TRINITY_DN11292_c0_g1_i1_2	XP_028053457.1	ethylene-responsive transcription factor ERF113-like isoform X1 [Camellia sinensis]	Q9FH54|EF114_ARATH	Ethylene-responsive transcription factor ERF114 K22G18.1 OS=Arabidopsis thaliana (Mouse-ear cress) GN=K22G18.1 PE=1 SV=1	--	--	--	--	--	--	--	--	--	--	--	K	ENOG410YY7D	Transcription factor	Molecular Function: DNA-binding transcription factor activity (GO:0003700);|Cellular Component: nucleus (GO:0005634);|Biological Process: multicellular organism development (GO:0007275);|Biological Process: ethylene-activated signaling pathway (GO:0009873);|Molecular Function: sequence-specific DNA binding (GO:0043565);|Biological Process: defense response to fungus (GO:0050832);	PF00847.20	AP2 domain
TRINITY_DN11292_c0_g2_i1_2	THG21653.1	hypothetical protein TEA_000282 [Camellia sinensis var. sinensis]	--	--	--	--	--	--	--	--	--	--	--	--	--	K	ENOG410YY7D	Transcription factor	--	--	--
TRINITY_DN11295_c0_g1_i1_1	XP_028057988.1	probable linoleate 9S-lipoxygenase 5 [Camellia sinensis]	Q43191|LOX15_SOLTU	Probable linoleate 9S-lipoxygenase 5 POTLX-3 OS=Solanum tuberosum (Potato) GN=POTLX-3 PE=2 SV=1	68/112(60.71)	K15718	LOX1_5	linoleate 9S-lipoxygenase [EC:1.13.11.58]	ko00591	Linoleic acid metabolism	--	--	--	--	--	S	ENOG410YN4N	Plant lipoxygenase may be involved in a number of diverse aspects of plant physiology including growth and development, pest resistance, and senescence or responses to wounding (By similarity)	Cellular Component: cytoplasm (GO:0005737);|Molecular Function: oxidoreductase activity, acting on single donors with incorporation of molecular oxygen, incorporation of two atoms of oxygen (GO:0016702);|Biological Process: oxylipin biosynthetic process (GO:0031408);|Molecular Function: metal ion binding (GO:0046872);	--	--
TRINITY_DN11298_c0_g1_i1_1	--	--	--	--	--	--	--	--	--	--	--	--	--	--	--	--	--	--	--	--	--
TRINITY_DN11299_c0_g1_i1_2	XP_028062888.1	cinnamoyl-CoA reductase-like SNL6 isoform X2 [Camellia sinensis]	--	--	--	--	--	--	--	--	--	--	--	--	--	--	--	--	--	--	--
TRINITY_DN1129_c0_g1_i1_1	--	--	--	--	--	--	--	--	--	--	--	--	--	--	--	--	--	--	--	--	--
TRINITY_DN112_c0_g1_i1_2	XP_028100069.1	cellulose synthase-like protein D4 [Camellia sinensis]	Q9SZL9|CSLD4_ARATH	Cellulose synthase-like protein D4 F20D10.310 OS=Arabidopsis thaliana (Mouse-ear cress) GN=F20D10.310 PE=2 SV=1	--	--	--	--	--	--	--	--	--	--	--	M	COG1215	Glycosyl transferase, family 2	Cellular Component: Golgi membrane (GO:0000139);|Cellular Component: Golgi apparatus (GO:0005794);|Cellular Component: trans-Golgi network (GO:0005802);|Cellular Component: plasma membrane (GO:0005886);|Biological Process: plant-type primary cell wall biogenesis (GO:0009833);|Biological Process: pollen germination (GO:0009846);|Cellular Component: integral component of membrane (GO:0016021);|Mole…	PF03552.14	Cellulose synthase
TRINITY_DN11301_c0_g1_i1_1	XP_028115640.1	probable LRR receptor-like serine/threonine-protein kinase At3g47570 [Camellia sinensis]	Q1MX30|XA21_ORYSI	Receptor kinase-like protein Xa21, processed XA21 OS=Oryza sativa subsp. indica (Rice) GN=XA21 PE=1 SV=1	--	--	--	--	--	--	--	--	--	--	--	S	COG4886	leucine Rich Repeat	Molecular Function: protein serine/threonine kinase activity (GO:0004674);|Molecular Function: ATP binding (GO:0005524);|Cellular Component: nucleus (GO:0005634);|Cellular Component: endoplasmic reticulum membrane (GO:0005789);|Cellular Component: plasma membrane (GO:0005886);|Biological Process: defense response (GO:0006952);|Cellular Component: integral component of membrane (GO:0016021);|Biolo…	--	--
TRINITY_DN11301_c0_g1_i2_2	RVW35673.1	Retrovirus-related Pol polyprotein from transposon TNT 1-94 [Vitis vinifera]	--	--	--	--	--	--	--	--	KOG0017	FOG: Transposon-encoded proteins with TYA, reverse transcriptase, integrase domains in various combinations	[R]	POORLY CHARACTERIZED	General function prediction only	DTZ	COG5126	Calcium-binding protein	--	--	--
TRINITY_DN11305_c0_g1_i1_1	--	--	--	--	--	--	--	--	--	--	--	--	--	--	--	--	--	--	--	--	--
TRINITY_DN11306_c0_g1_i1_1	XP_028052530.1	putative pentatricopeptide repeat-containing protein At4g17915 [Camellia sinensis]	Q56XR6|PP421_ARATH	Pentatricopeptide repeat-containing protein At5g46680 MZA15.9 OS=Arabidopsis thaliana (Mouse-ear cress) GN=MZA15.9 PE=2 SV=2	--	--	--	--	--	--	KOG4197	FOG: PPR repeat	[R]	POORLY CHARACTERIZED	General function prediction only	S	ENOG410Z7Z7	Pentatricopeptide repeat-containing protein	--	--	--
TRINITY_DN11307_c0_g1_i1_2	XP_028123503.1	inactive receptor-like serine/threonine-protein kinase At2g40270 [Camellia sinensis]	Q9LYN6|Y3565_ARATH	Probable inactive receptor-like protein kinase At3g56050 F18O21.10 OS=Arabidopsis thaliana (Mouse-ear cress) GN=F18O21.10 PE=2 SV=1	--	--	--	--	--	--	KOG1187	Serine/threonine protein kinase	[T]	CELLULAR PROCESSES AND SIGNALING	Signal transduction mechanisms	T	COG0515	Serine Threonine protein kinase	--	--	--
TRINITY_DN11309_c0_g1_i1_2	XP_028119931.1	uncharacterized protein LOC114317430 [Camellia sinensis]	--	--	--	--	--	--	--	--	--	--	--	--	--	S	ENOG410YZEF	Hypoxia induced protein conserved region containing protein, expressed	--	--	--
TRINITY_DN11310_c0_g1_i1_1	--	--	--	--	--	--	--	--	--	--	--	--	--	--	--	--	--	--	--	--	--
TRINITY_DN11311_c0_g1_i1_1	XP_028066189.1	uncharacterized protein LOC114269125 [Camellia sinensis]	--	--	--	--	--	--	--	--	--	--	--	--	--	S	ENOG410ZSSE	Endonuclease/Exonuclease/phosphatase family	--	--	--
TRINITY_DN11311_c1_g1_i1_1	THG01861.1	hypothetical protein TEA_029465 [Camellia sinensis var. sinensis]	--	--	--	--	--	--	--	--	--	--	--	--	--	--	--	--	--	--	--
TRINITY_DN11315_c0_g1_i2_1	XP_028126218.1	uncharacterized protein LOC114322952 [Camellia sinensis]	--	--	--	--	--	--	--	--	--	--	--	--	--	S	ENOG410YXAY	NA	--	PF15243.6	Anaphase-promoting complex subunit 15
TRINITY_DN11317_c0_g1_i1_1	--	--	--	--	--	--	--	--	--	--	--	--	--	--	--	--	--	--	--	--	--
TRINITY_DN11318_c0_g1_i2_1	--	--	--	--	--	--	--	--	--	--	--	--	--	--	--	--	--	--	--	--	--
TRINITY_DN11318_c0_g1_i2_2	--	--	--	--	--	--	--	--	--	--	--	--	--	--	--	--	--	--	--	--	--
TRINITY_DN11319_c0_g1_i1_2	THG22622.1	hypothetical protein TEA_015931 [Camellia sinensis var. sinensis]	Q9FE64|EFGM_ORYSJ	Elongation factor G, mitochondrial OSJNBa0026A15.1 OS=Oryza sativa subsp. japonica (Rice) GN=OSJNBa0026A15.1 PE=2 SV=2	--	--	--	--	--	--	KOG0465	Mitochondrial elongation factor	[J]	INFORMATION STORAGE AND PROCESSING	Translation, ribosomal structure and biogenesis	J	COG0480	Catalyzes the GTP-dependent ribosomal translocation step during translation elongation. During this step, the ribosome changes from the pre-translocational (PRE) to the post- translocational (POST) state as the newly formed A-site-bound peptidyl-tRNA and P-site-bound deacylated tRNA move to the P and E sites, respectively. Catalyzes the coordinated movement of the two tRNA molecules, the mRNA and…	Molecular Function: translation elongation factor activity (GO:0003746);|Molecular Function: GTPase activity (GO:0003924);|Molecular Function: GTP binding (GO:0005525);|Cellular Component: mitochondrion (GO:0005739);|Biological Process: mitochondrial translational elongation (GO:0070125);	--	--
TRINITY_DN11320_c0_g1_i1_1	--	--	--	--	--	--	--	--	--	--	--	--	--	--	--	--	--	--	--	--	--
TRINITY_DN11322_c0_g1_i1_1	XP_028054783.1	uncharacterized protein LOC114258977 [Camellia sinensis]	--	--	--	--	--	--	--	--	--	--	--	--	--	--	--	--	--	--	--
TRINITY_DN11322_c0_g2_i1_1	XP_028070025.1	uncharacterized protein LOC114272504 [Camellia sinensis]	--	--	--	--	--	--	--	--	--	--	--	--	--	--	--	--	--	--	--
TRINITY_DN11322_c0_g3_i1_1	--	--	--	--	--	--	--	--	--	--	--	--	--	--	--	--	--	--	--	--	--
TRINITY_DN11323_c0_g1_i1_1	--	--	--	--	--	--	--	--	--	--	--	--	--	--	--	--	--	--	--	--	--
TRINITY_DN11324_c0_g1_i3_1	PSR84603.1	Peptidyl-prolyl cis-trans isomerase [Actinidia chinensis var. chinensis]	Q9LYR5|FKB19_ARATH	Peptidyl-prolyl cis-trans isomerase FKBP19, chloroplastic T22N19.60 OS=Arabidopsis thaliana (Mouse-ear cress) GN=T22N19.60 PE=1 SV=1	--	--	--	--	--	--	KOG0552	FKBP-type peptidyl-prolyl cis-trans isomerase	[O]	CELLULAR PROCESSES AND SIGNALING	Posttranslational modification, protein turnover, chaperones	O	COG0545	Peptidyl-prolyl cis-trans isomerase	Molecular Function: peptidyl-prolyl cis-trans isomerase activity (GO:0003755);|Cellular Component: chloroplast (GO:0009507);|Cellular Component: chloroplast thylakoid membrane (GO:0009535);|Cellular Component: chloroplast thylakoid lumen (GO:0009543);|Cellular Component: thylakoid (GO:0009579);|Cellular Component: thylakoid lumen (GO:0031977);	PF00254.28	FKBP-type peptidyl-prolyl cis-trans isomerase
TRINITY_DN11325_c0_g1_i1_2	THG21071.1	hypothetical protein TEA_020556 [Camellia sinensis var. sinensis]	Q9SAA6|PPR34_ARATH	Pentatricopeptide repeat-containing protein At1g11710, mitochondrial F25C20.14 OS=Arabidopsis thaliana (Mouse-ear cress) GN=F25C20.14 PE=2 SV=1	--	--	--	--	--	--	KOG4197	FOG: PPR repeat	[R]	POORLY CHARACTERIZED	General function prediction only	--	--	--	--	--	--
TRINITY_DN11326_c0_g1_i1_2	--	--	--	--	--	--	--	--	--	--	--	--	--	--	--	--	--	--	--	--	--
TRINITY_DN11327_c0_g1_i1_1	PSS13940.1	Ubiquitin carboxyl-terminal hydrolase [Actinidia chinensis var. chinensis]	Q9FPS4|UBP23_ARATH	Ubiquitin carboxyl-terminal hydrolase 23 MTI20.25 OS=Arabidopsis thaliana (Mouse-ear cress) GN=MTI20.25 PE=2 SV=2	--	--	--	--	--	--	KOG1865	Ubiquitin carboxyl-terminal hydrolase	[O]	CELLULAR PROCESSES AND SIGNALING	Posttranslational modification, protein turnover, chaperones	O	ENOG410XQ92	ubiquitin carboxyl-terminal hydrolase	Molecular Function: cysteine-type endopeptidase activity (GO:0004197);|Molecular Function: thiol-dependent ubiquitin-specific protease activity (GO:0004843);|Biological Process: ubiquitin-dependent protein catabolic process (GO:0006511);|Biological Process: protein deubiquitination (GO:0016579);	--	--
TRINITY_DN11328_c0_g1_i1_1	THG18710.1	hypothetical protein TEA_005680 [Camellia sinensis var. sinensis]	--	--	--	--	--	--	--	--	KOG2068	MOT2 transcription factor	[K]	INFORMATION STORAGE AND PROCESSING	Transcription	K	COG5175	CCR4-NOT transcription complex subunit 4	--	--	--
TRINITY_DN1132_c0_g1_i1_1	--	--	--	--	--	--	--	--	--	--	--	--	--	--	--	--	--	--	--	--	--
TRINITY_DN11330_c0_g1_i1_1	XP_028057575.1	ethylene-responsive transcription factor ABI4 [Camellia sinensis]	A0MES8|ABI4_ARATH	Ethylene-responsive transcription factor ABI4 T7M7.16 OS=Arabidopsis thaliana (Mouse-ear cress) GN=T7M7.16 PE=1 SV=2	--	--	--	--	--	--	--	--	--	--	--	K	ENOG410YPH3	Transcription factor	Molecular Function: DNA binding (GO:0003677);|Molecular Function: DNA-binding transcription factor activity (GO:0003700);|Cellular Component: nucleus (GO:0005634);|Biological Process: starch catabolic process (GO:0005983);|Biological Process: defense response (GO:0006952);|Biological Process: response to osmotic stress (GO:0006970);|Biological Process: response to water deprivation (GO:0009414);|…	PF00847.20	AP2 domain
TRINITY_DN11332_c0_g1_i1_1	--	--	--	--	--	--	--	--	--	--	--	--	--	--	--	--	--	--	--	--	--
TRINITY_DN11334_c0_g1_i1_2	XP_028097536.1	protein GRAVITROPIC IN THE LIGHT 1 [Camellia sinensis]	F4KGE8|GIL1_ARATH	Protein GRAVITROPIC IN THE LIGHT 1 K19M22.15 OS=Arabidopsis thaliana (Mouse-ear cress) GN=K19M22.15 PE=1 SV=1	--	--	--	--	--	--	--	--	--	--	--	S	ENOG410YCXF	Plant protein of unknown function (DUF641)	Biological Process: response to red or far red light (GO:0009639);|Biological Process: negative gravitropism (GO:0009959);	--	--
TRINITY_DN11335_c0_g1_i1_1	--	--	--	--	--	--	--	--	--	--	--	--	--	--	--	--	--	--	--	--	--
TRINITY_DN11336_c0_g1_i1_1	XP_028078242.1	glucan endo-1,3-beta-glucosidase 12-like [Camellia sinensis]	Q8VYE5|E1312_ARATH	Glucan endo-1,3-beta-glucosidase 12 F17A13.180 OS=Arabidopsis thaliana (Mouse-ear cress) GN=F17A13.180 PE=2 SV=1	--	--	--	--	--	--	--	--	--	--	--	G	ENOG410Y94B	glucan endo-1-3-beta-glucosidase	Cellular Component: extracellular region (GO:0005576);|Cellular Component: cell wall (GO:0005618);|Biological Process: carbohydrate metabolic process (GO:0005975);|Biological Process: defense response (GO:0006952);|Cellular Component: anchored component of membrane (GO:0031225);|Molecular Function: glucan endo-1,3-beta-D-glucosidase activity (GO:0042973);|Cellular Component: anchored component of…	PF00332.18,PF07983.13	Glycosyl hydrolases family 17|X8 domain
TRINITY_DN11337_c0_g1_i1_1	XP_028057508.1	pentatricopeptide repeat-containing protein At1g55890, mitochondrial-like [Camellia sinensis]	Q9LG23|PPR82_ARATH	Pentatricopeptide repeat-containing protein At1g55890, mitochondrial F14J16.14 OS=Arabidopsis thaliana (Mouse-ear cress) GN=F14J16.14 PE=1 SV=1	--	--	--	--	--	--	KOG4197	FOG: PPR repeat	[R]	POORLY CHARACTERIZED	General function prediction only	S	ENOG410Z7Z7	Pentatricopeptide repeat-containing protein	--	PF13041.6,PF12854.7,PF01535.20,PF13812.6,PF17177.4	PPR repeat family|PPR repeat|PPR repeat|Pentatricopeptide repeat domain|Pentacotripeptide-repeat region of PRORP
TRINITY_DN11338_c0_g1_i1_1	--	--	--	--	--	--	--	--	--	--	--	--	--	--	--	--	--	--	--	--	--
TRINITY_DN11338_c0_g1_i1_2	XP_028119527.1	truncated transcription factor CAULIFLOWER A-like [Camellia sinensis]	--	--	--	--	--	--	--	--	--	--	--	--	--	--	--	--	--	--	--
TRINITY_DN11339_c0_g1_i1_1	XP_028118021.1	box C/D snoRNA protein 1 [Camellia sinensis]	O74906|BCD1_SCHPO	Putative box C/D snoRNA protein SPCC613.07 SPCC613.07 OS=Schizosaccharomyces pombe (strain 972 / ATCC 24843) (Fission yeast) GN=SPCC613.07 PE=1 SV=1	--	--	--	--	--	--	--	--	--	--	--	S	ENOG4111QF2	Zinc finger, HIT-type containing 6	Biological Process: maturation of LSU-rRNA from tricistronic rRNA transcript (SSU-rRNA, 5.8S rRNA, LSU-rRNA) (GO:0000463);|Biological Process: box C/D snoRNP assembly (GO:0000492);|Cellular Component: nucleus (GO:0005634);|Cellular Component: cytoplasm (GO:0005737);|Biological Process: snoRNA metabolic process (GO:0016074);|Molecular Function: metal ion binding (GO:0046872);|Biological Process: s…	PF04438.16	HIT zinc finger
TRINITY_DN11340_c0_g1_i1_1	XP_028073070.1	uncharacterized protein LOC114275257 [Camellia sinensis]	Q8RWB7|PMT12_ARATH	Probable methyltransferase At1g29790 F1N18.26 OS=Arabidopsis thaliana (Mouse-ear cress) GN=F1N18.26 PE=2 SV=1	--	--	--	--	--	--	--	--	--	--	--	S	ENOG410YF1M	Pfam:DUF248	--	PF03141.16	Putative S-adenosyl-L-methionine-dependent methyltransferase
TRINITY_DN11341_c0_g1_i1_1	--	--	--	--	--	--	--	--	--	--	--	--	--	--	--	--	--	--	--	--	--
TRINITY_DN11342_c0_g1_i1_1	XP_028066783.1	nudix hydrolase 23, chloroplastic [Camellia sinensis]	P93740|NUD23_ARATH	Nudix hydrolase 23, chloroplastic T6D20.4 OS=Arabidopsis thaliana (Mouse-ear cress) GN=T6D20.4 PE=1 SV=2	194/234(82.91)	K18453	NUDT23	ADP-ribose/FAD diphosphatase [EC:3.6.1.13 3.6.1.18]	ko00230|ko00740	Purine metabolism|Riboflavin metabolism	KOG3084	NADH pyrophosphatase I of the Nudix family of hydrolases	[L]	INFORMATION STORAGE AND PROCESSING	Replication, recombination and repair	F	COG1051	NUDiX hydrolase	Biological Process: response to light stimulus (GO:0009416);|Cellular Component: chloroplast (GO:0009507);|Biological Process: flavin-containing compound metabolic process (GO:0042726);|Molecular Function: metal ion binding (GO:0046872);|Molecular Function: ADP-ribose diphosphatase activity (GO:0047631);|Molecular Function: FAD diphosphatase activity (GO:0047884);	PF00293.28,PF14803.6	NUDIX domain|Nudix N-terminal
TRINITY_DN11345_c0_g1_i1_1	--	--	--	--	--	--	--	--	--	--	--	--	--	--	--	--	--	--	--	--	--
TRINITY_DN11345_c0_g1_i1_2	XP_028110745.1	uncharacterized protein LOC114309237 isoform X2 [Camellia sinensis]	--	--	--	--	--	--	--	--	--	--	--	--	--	--	--	--	--	--	--
TRINITY_DN11346_c0_g1_i1_2	THG07102.1	hypothetical protein TEA_022523 [Camellia sinensis var. sinensis]	--	--	--	--	--	--	--	--	--	--	--	--	--	--	--	--	--	--	--
TRINITY_DN11347_c0_g1_i1_1	--	--	--	--	--	--	--	--	--	--	--	--	--	--	--	--	--	--	--	--	--
TRINITY_DN11347_c0_g1_i1_2	--	--	--	--	--	--	--	--	--	--	--	--	--	--	--	--	--	--	--	--	--
TRINITY_DN11348_c0_g2_i1_1	XP_028062695.1	probable receptor-like protein kinase At2g23200 isoform X2 [Camellia sinensis]	Q9FLW0|Y5241_ARATH	Probable receptor-like protein kinase At5g24010 MZF18.11 OS=Arabidopsis thaliana (Mouse-ear cress) GN=MZF18.11 PE=1 SV=1	--	--	--	--	--	--	KOG1187	Serine/threonine protein kinase	[T]	CELLULAR PROCESSES AND SIGNALING	Signal transduction mechanisms	T	COG0515	Serine Threonine protein kinase	--	PF07714.17,PF00069.25	Protein tyrosine kinase|Protein kinase domain
TRINITY_DN11349_c0_g1_i1_1	XP_028079472.1	disease resistance protein RPS2-like [Camellia sinensis]	--	--	--	--	--	--	--	--	--	--	--	--	--	S	COG4886	leucine Rich Repeat	--	--	--
TRINITY_DN1134_c0_g1_i1_2	XP_028074235.1	RING-H2 finger protein ATL52-like [Camellia sinensis]	P0C041|ATL53_ARATH	Putative RING-H2 finger protein ATL53 T6K21.90 OS=Arabidopsis thaliana (Mouse-ear cress) GN=T6K21.90 PE=3 SV=2	--	--	--	--	--	--	KOG0800	FOG: Predicted E3 ubiquitin ligase	[O]	CELLULAR PROCESSES AND SIGNALING	Posttranslational modification, protein turnover, chaperones	O	ENOG41121N2	zinc ion binding	Cellular Component: integral component of membrane (GO:0016021);|Biological Process: protein ubiquitination (GO:0016567);|Molecular Function: transferase activity (GO:0016740);|Molecular Function: metal ion binding (GO:0046872);	PF13639.6,PF17123.5,PF13923.6,PF00097.25,PF13445.6,PF12678.7	Ring finger domain|RING-like zinc finger|Zinc finger, C3HC4 type (RING finger)|Zinc finger, C3HC4 type (RING finger)|RING-type zinc-finger|RING-H2 zinc finger domain
TRINITY_DN11350_c0_g1_i1_1	--	--	--	--	--	--	--	--	--	--	--	--	--	--	--	--	--	--	--	--	--
TRINITY_DN11351_c0_g1_i2_2	--	--	--	--	--	--	--	--	--	--	--	--	--	--	--	--	--	--	--	--	--
TRINITY_DN11351_c1_g1_i1_1	THG05051.1	hypothetical protein TEA_012857 [Camellia sinensis var. sinensis]	--	--	--	--	--	--	--	--	--	--	--	--	--	--	--	--	--	--	--
TRINITY_DN11352_c0_g1_i1_2	--	--	--	--	--	--	--	--	--	--	--	--	--	--	--	--	--	--	--	--	--
TRINITY_DN11352_c0_g1_i2_1	--	--	--	--	--	--	--	--	--	--	--	--	--	--	--	--	--	--	--	--	--
TRINITY_DN11353_c0_g1_i1_1	XP_028093357.1	uncharacterized protein LOC114293480 [Camellia sinensis]	--	--	--	--	--	--	--	--	--	--	--	--	--	O	ENOG4112D0X	serine protease inhibitor, Kazal-type family protein	--	--	--
TRINITY_DN11357_c0_g1_i1_2	--	--	--	--	--	--	--	--	--	--	--	--	--	--	--	--	--	--	--	--	--
TRINITY_DN11357_c0_g2_i1_2	--	--	--	--	--	--	--	--	--	--	--	--	--	--	--	--	--	--	--	--	--
TRINITY_DN11358_c0_g1_i1_2	--	--	--	--	--	--	--	--	--	--	--	--	--	--	--	--	--	--	--	--	--
TRINITY_DN11359_c0_g1_i1_1	THG04039.1	hypothetical protein TEA_004712 [Camellia sinensis var. sinensis]	--	--	--	--	--	--	--	--	--	--	--	--	--	--	--	--	--	--	--
TRINITY_DN1135_c0_g1_i1_1	--	--	--	--	--	--	--	--	--	--	--	--	--	--	--	--	--	--	--	--	--
TRINITY_DN11360_c0_g1_i1_2	THG11875.1	hypothetical protein TEA_000430 [Camellia sinensis var. sinensis]	O80871|P2C25_ARATH	Probable protein phosphatase 2C 25 F23F1.6 OS=Arabidopsis thaliana (Mouse-ear cress) GN=F23F1.6 PE=1 SV=1	--	--	--	--	--	--	KOG0698	Serine/threonine protein phosphatase	[T]	CELLULAR PROCESSES AND SIGNALING	Signal transduction mechanisms	T	COG0631	Phosphatase	Molecular Function: protein serine/threonine phosphatase activity (GO:0004722);|Cellular Component: nucleus (GO:0005634);|Cellular Component: plastid (GO:0009536);|Biological Process: response to wounding (GO:0009611);|Biological Process: response to fungus (GO:0009620);|Biological Process: abscisic acid-activated signaling pathway (GO:0009738);|Molecular Function: metal ion binding (GO:0046872);…	--	--
TRINITY_DN11360_c0_g1_i2_1	--	--	--	--	--	--	--	--	--	--	--	--	--	--	--	--	--	--	--	--	--
TRINITY_DN11362_c0_g1_i1_1	--	--	--	--	--	--	--	--	--	--	--	--	--	--	--	--	--	--	--	--	--
TRINITY_DN11364_c0_g1_i1_1	XP_028122624.1	uncharacterized protein LOC114319773 isoform X1 [Camellia sinensis]	--	--	--	--	--	--	--	--	--	--	--	--	--	S	ENOG410Y52I	NA	--	--	--
TRINITY_DN11366_c0_g1_i1_1	RQP03449.1	hypothetical protein POPTR_019G049400 [Populus trichocarpa]	O04647|PP399_ARATH	Pentatricopeptide repeat-containing protein At5g27270 A_TM021B04.10 OS=Arabidopsis thaliana (Mouse-ear cress) GN=A_TM021B04.10 PE=2 SV=2	--	--	--	--	--	--	KOG4197	FOG: PPR repeat	[R]	POORLY CHARACTERIZED	General function prediction only	S	ENOG410Z7Z7	Pentatricopeptide repeat-containing protein	--	PF13041.6,PF01535.20,PF12854.7,PF13812.6,PF17177.4	PPR repeat family|PPR repeat|PPR repeat|Pentatricopeptide repeat domain|Pentacotripeptide-repeat region of PRORP
TRINITY_DN11368_c0_g2_i1_1	XP_028117068.1	xyloglucan galactosyltransferase XLT2-like [Camellia sinensis]	F4K6F1|GT18_ARATH	Xyloglucan galactosyltransferase XLT2 MMI9.5 OS=Arabidopsis thaliana (Mouse-ear cress) GN=MMI9.5 PE=1 SV=1	--	--	--	--	--	--	KOG1021	Acetylglucosaminyltransferase EXT1/exostosin 1	[GMW]	METABOLISM|CELLULAR PROCESSES AND SIGNALING|CELLULAR PROCESSES AND SIGNALING	Carbohydrate transport and metabolism |Cell wall/membrane/envelope biogenesis |Extracellular structures	S	ENOG410XTFH	Exostosin	Cellular Component: Golgi membrane (GO:0000139);|Cellular Component: Golgi apparatus (GO:0005794);|Biological Process: protein glycosylation (GO:0006486);|Molecular Function: galactosyltransferase activity (GO:0008378);|Biological Process: xyloglucan biosynthetic process (GO:0009969);|Cellular Component: integral component of membrane (GO:0016021);	PF03016.15	Exostosin family
TRINITY_DN1136_c0_g1_i1_2	--	--	--	--	--	--	--	--	--	--	--	--	--	--	--	--	--	--	--	--	--
TRINITY_DN11370_c0_g1_i1_1	XP_028091852.1	glutathione S-transferase U25-like isoform X1 [Camellia sinensis]	Q9SHH7|GSTUP_ARATH	Glutathione S-transferase U25 F20D23.12A OS=Arabidopsis thaliana (Mouse-ear cress) GN=F20D23.12A PE=1 SV=1	153/219(69.86)	K00799	GST, gst	glutathione S-transferase [EC:2.5.1.18]	ko00480	Glutathione metabolism	KOG0406	Glutathione S-transferase	[O]	CELLULAR PROCESSES AND SIGNALING	Posttranslational modification, protein turnover, chaperones	O	ENOG410XSIX	glutathione Stransferase	Molecular Function: glutathione transferase activity (GO:0004364);|Cellular Component: cytoplasm (GO:0005737);|Cellular Component: cytosol (GO:0005829);|Biological Process: glutathione metabolic process (GO:0006749);|Biological Process: toxin catabolic process (GO:0009407);|Biological Process: 2,4,6-trinitrotoluene catabolic process (GO:0046256);	PF02798.20,PF13417.6,PF13410.6,PF13409.6,PF00043.25,PF16865.5	Glutathione S-transferase, N-terminal domain|Glutathione S-transferase, N-terminal domain|Glutathione S-transferase, C-terminal domain|Glutathione S-transferase, N-terminal domain|Glutathione S-transferase, C-terminal domain|Glutathione S-transferase, C-terminal domain
TRINITY_DN11371_c0_g1_i1_1	XP_022012133.1	CSC1-like protein ERD4 [Helianthus annuus]	Q9C8G5|CSCLD_ARATH	CSC1-like protein ERD4 T4K22.4 OS=Arabidopsis thaliana (Mouse-ear cress) GN=T4K22.4 PE=1 SV=1	--	--	--	--	--	--	KOG1134	Uncharacterized conserved protein	[R]	POORLY CHARACTERIZED	General function prediction only	S	COG5594	transmembrane protein 63C	Molecular Function: calcium activated cation channel activity (GO:0005227);|Cellular Component: vacuole (GO:0005773);|Cellular Component: vacuolar membrane (GO:0005774);|Cellular Component: plasma membrane (GO:0005886);|Cellular Component: plasmodesma (GO:0009506);|Cellular Component: chloroplast (GO:0009507);|Cellular Component: chloroplast envelope (GO:0009941);|Cellular Component: membrane (GO…	PF02714.15	Calcium-dependent channel, 7TM region, putative phosphate
TRINITY_DN11372_c0_g1_i1_2	APR72761.1	TPS1.2b splice variant [Actinidia chinensis]	Q9SYM4|TPS1_ARATH	Alpha,alpha-trehalose-phosphate synthase [UDP-forming] 1 T30F21.9 OS=Arabidopsis thaliana (Mouse-ear cress) GN=T30F21.9 PE=1 SV=1	86/97(88.66)	K16055	TPS	trehalose 6-phosphate synthase/phosphatase [EC:2.4.1.15 3.1.3.12]	ko00500	Starch and sucrose metabolism	KOG1050	Trehalose-6-phosphate synthase component TPS1 and related subunits	[G]	METABOLISM	Carbohydrate transport and metabolism	G	COG1877	trehalose biosynthetic process	Molecular Function: alpha,alpha-trehalose-phosphate synthase (UDP-forming) activity (GO:0003825);|Cellular Component: extracellular region (GO:0005576);|Cellular Component: cell wall (GO:0005618);|Cellular Component: cytoplasm (GO:0005737);|Cellular Component: vacuole (GO:0005773);|Biological Process: trehalose metabolic process (GO:0005991);|Biological Process: trehalose biosynthetic process (GO…	--	--
TRINITY_DN11373_c0_g1_i1_2	--	--	--	--	--	--	--	--	--	--	--	--	--	--	--	--	--	--	--	--	--
TRINITY_DN11376_c0_g1_i1_1	--	--	--	--	--	--	--	--	--	--	--	--	--	--	--	--	--	--	--	--	--
TRINITY_DN11377_c0_g1_i1_1	--	--	--	--	--	--	--	--	--	--	--	--	--	--	--	--	--	--	--	--	--
TRINITY_DN1137_c0_g1_i1_1	--	--	--	--	--	--	--	--	--	--	--	--	--	--	--	--	--	--	--	--	--
TRINITY_DN11380_c0_g1_i1_2	--	--	--	--	--	--	--	--	--	--	--	--	--	--	--	--	--	--	--	--	--
TRINITY_DN11380_c0_g2_i1_2	--	--	--	--	--	--	--	--	--	--	--	--	--	--	--	--	--	--	--	--	--
TRINITY_DN11381_c0_g1_i1_1	XP_028113771.1	uncharacterized protein LOC114311805 [Camellia sinensis]	--	--	--	--	--	--	--	--	--	--	--	--	--	S	ENOG410YRGG	expressed protein	--	PF07797.14	Protein of unknown function (DUF1639)
TRINITY_DN11381_c0_g1_i1_2	XP_028078604.1	uncharacterized protein LOC114280435 [Camellia sinensis]	--	--	--	--	--	--	--	--	--	--	--	--	--	L	COG2801	Retrotransposon protein	--	--	--
TRINITY_DN11382_c0_g1_i1_2	--	--	--	--	--	--	--	--	--	--	--	--	--	--	--	--	--	--	--	--	--
TRINITY_DN11384_c0_g1_i1_1	--	--	--	--	--	--	--	--	--	--	--	--	--	--	--	--	--	--	--	--	--
TRINITY_DN11384_c0_g1_i1_2	--	--	--	--	--	--	--	--	--	--	--	--	--	--	--	--	--	--	--	--	--
TRINITY_DN11386_c0_g1_i1_1	--	--	--	--	--	--	--	--	--	--	--	--	--	--	--	--	--	--	--	--	--
TRINITY_DN11389_c0_g1_i1_1	--	--	--	--	--	--	--	--	--	--	--	--	--	--	--	--	--	--	--	--	--
TRINITY_DN1138_c0_g1_i1_2	XP_028056062.1	transcription factor TGA3-like isoform X2 [Camellia sinensis]	Q39234|TGA3_ARATH	Transcription factor TGA3 F2E2.14 OS=Arabidopsis thaliana (Mouse-ear cress) GN=F2E2.14 PE=1 SV=1	62/79(78.48)	K14431	TGA	transcription factor TGA	ko04075	Plant hormone signal transduction	--	--	--	--	--	K	ENOG410YEGW	Transcription factor	Molecular Function: DNA-binding transcription factor activity (GO:0003700);|Molecular Function: calmodulin binding (GO:0005516);|Cellular Component: nucleus (GO:0005634);|Biological Process: transcription, DNA-templated (GO:0006351);|Biological Process: plant-type hypersensitive response (GO:0009626);|Biological Process: systemic acquired resistance, salicylic acid mediated signaling pathway (GO:…	--	--
TRINITY_DN11390_c0_g1_i1_2	--	--	--	--	--	--	--	--	--	--	--	--	--	--	--	--	--	--	--	--	--
TRINITY_DN11391_c0_g1_i1_1	--	--	--	--	--	--	--	--	--	--	--	--	--	--	--	--	--	--	--	--	--
TRINITY_DN11391_c0_g1_i1_2	--	--	--	--	--	--	--	--	--	--	--	--	--	--	--	--	--	--	--	--	--
TRINITY_DN11393_c0_g1_i1_1	THG00008.1	hypothetical protein TEA_017545 [Camellia sinensis var. sinensis]	--	--	--	--	--	--	--	--	--	--	--	--	--	--	--	--	--	--	--
TRINITY_DN11394_c0_g1_i1_1	THG00822.1	hypothetical protein TEA_016884 [Camellia sinensis var. sinensis]	--	--	--	--	--	--	--	--	--	--	--	--	--	--	--	--	--	--	--
TRINITY_DN11396_c0_g1_i1_1	--	--	--	--	--	--	--	--	--	--	--	--	--	--	--	--	--	--	--	--	--
TRINITY_DN11398_c0_g1_i1_1	--	--	--	--	--	--	--	--	--	--	--	--	--	--	--	--	--	--	--	--	--
TRINITY_DN113_c0_g1_i1_2	--	--	--	--	--	--	--	--	--	--	--	--	--	--	--	--	--	--	--	--	--
TRINITY_DN11400_c0_g1_i1_1	--	--	--	--	--	--	--	--	--	--	--	--	--	--	--	--	--	--	--	--	--
TRINITY_DN11401_c0_g1_i1_2	--	--	--	--	--	--	--	--	--	--	--	--	--	--	--	--	--	--	--	--	--
TRINITY_DN11402_c0_g1_i1_1	THG19273.1	hypothetical protein TEA_004528 [Camellia sinensis var. sinensis]	--	--	--	--	--	--	--	--	--	--	--	--	--	S	ENOG410YBQC	expressed protein	--	PF13968.6,PF04578.13	Domain of unknown function (DUF4220)|Protein of unknown function, DUF594
TRINITY_DN11402_c0_g1_i1_2	--	--	--	--	--	--	--	--	--	--	--	--	--	--	--	--	--	--	--	--	--
TRINITY_DN11404_c0_g1_i1_2	XP_028120441.1	uncharacterized protein LOC114317848 [Camellia sinensis]	--	--	--	--	--	--	--	--	KOG0017	FOG: Transposon-encoded proteins with TYA, reverse transcriptase, integrase domains in various combinations	[R]	POORLY CHARACTERIZED	General function prediction only	L	COG2801	Retrotransposon protein	--	PF00665.26	Integrase core domain
TRINITY_DN11405_c0_g1_i2_2	--	--	--	--	--	--	--	--	--	--	--	--	--	--	--	--	--	--	--	--	--
TRINITY_DN11406_c0_g1_i1_1	XP_028108204.1	uncharacterized protein LOC114307040 [Camellia sinensis]	--	--	--	--	--	--	--	--	--	--	--	--	--	S	ENOG4110710	NB-ARC domain	--	PF00514.23	Armadillo/beta-catenin-like repeat
TRINITY_DN11406_c0_g1_i1_2	--	--	--	--	--	--	--	--	--	--	--	--	--	--	--	--	--	--	--	--	--
TRINITY_DN11407_c0_g1_i1_1	--	--	--	--	--	--	--	--	--	--	--	--	--	--	--	--	--	--	--	--	--
TRINITY_DN11408_c0_g1_i1_1	THG08912.1	hypothetical protein TEA_015826 [Camellia sinensis var. sinensis]	--	--	--	--	--	--	--	--	KOG2497	Predicted methyltransferase	[R]	POORLY CHARACTERIZED	General function prediction only	E	COG0115	brancheD-chain amino acid aminotransferase	--	--	--
TRINITY_DN11410_c0_g1_i1_1	--	--	--	--	--	--	--	--	--	--	--	--	--	--	--	--	--	--	--	--	--
TRINITY_DN11410_c0_g1_i1_2	--	--	--	--	--	--	--	--	--	--	--	--	--	--	--	--	--	--	--	--	--
TRINITY_DN11413_c0_g1_i1_2	THG21178.1	hypothetical protein TEA_006492 [Camellia sinensis var. sinensis]	--	--	--	--	--	--	--	--	--	--	--	--	--	--	--	--	--	--	--
TRINITY_DN11414_c0_g1_i1_1	--	--	--	--	--	--	--	--	--	--	--	--	--	--	--	--	--	--	--	--	--
TRINITY_DN11416_c0_g1_i1_2	--	--	--	--	--	--	--	--	--	--	--	--	--	--	--	--	--	--	--	--	--
TRINITY_DN11419_c0_g1_i1_1	--	--	--	--	--	--	--	--	--	--	--	--	--	--	--	--	--	--	--	--	--
TRINITY_DN1141_c0_g1_i1_1	OTG14823.1	putative AMP-dependent synthetase and ligase family protein [Helianthus annuus]	Q9SMT7|4CLLA_ARATH	Oxalate--CoA ligase T2J13.170 OS=Arabidopsis thaliana (Mouse-ear cress) GN=T2J13.170 PE=1 SV=1	518/520(99.62)	K22133	AAE3	oxalate---CoA ligase [EC:6.2.1.8]	ko00630	Glyoxylate and dicarboxylate metabolism	KOG1176	Acyl-CoA synthetase	[I]	METABOLISM	Lipid transport and metabolism	IQ	COG0318	Amp-dependent synthetase and ligase	Molecular Function: ATP binding (GO:0005524);|Cellular Component: cytoplasm (GO:0005737);|Cellular Component: plasmodesma (GO:0009506);|Cellular Component: chloroplast (GO:0009507);|Cellular Component: chloroplast stroma (GO:0009570);|Biological Process: response to cytokinin (GO:0009735);|Biological Process: positive regulation of seed germination (GO:0010030);|Biological Process: seed coat deve…	PF00501.28,PF13193.6	AMP-binding enzyme|AMP-binding enzyme C-terminal domain
TRINITY_DN1141_c0_g1_i1_2	--	--	--	--	--	--	--	--	--	--	--	--	--	--	--	--	--	--	--	--	--
TRINITY_DN11420_c0_g1_i1_1	XP_028119848.1	uncharacterized protein LOC114317313 [Camellia sinensis]	--	--	--	--	--	--	--	--	--	--	--	--	--	--	--	--	--	--	--
TRINITY_DN11420_c0_g2_i1_1	XP_028079649.1	uncharacterized protein LOC114281403 [Camellia sinensis]	--	--	--	--	--	--	--	--	--	--	--	--	--	--	--	--	--	--	--
TRINITY_DN11421_c0_g1_i1_2	XP_028119313.1	stress response protein nst1-like [Camellia sinensis]	--	--	--	--	--	--	--	--	--	--	--	--	--	--	--	--	--	PF04795.12,PF04438.16	PAPA-1-like conserved region|HIT zinc finger
TRINITY_DN11422_c0_g1_i1_1	THG19297.1	hypothetical protein TEA_028496 [Camellia sinensis var. sinensis]	--	--	--	--	--	--	--	--	--	--	--	--	--	--	--	--	--	--	--
TRINITY_DN11423_c0_g1_i1_1	--	--	--	--	--	--	--	--	--	--	--	--	--	--	--	--	--	--	--	--	--
TRINITY_DN11424_c0_g1_i1_1	--	--	--	--	--	--	--	--	--	--	--	--	--	--	--	--	--	--	--	--	--
TRINITY_DN11428_c0_g1_i1_1	--	--	--	--	--	--	--	--	--	--	--	--	--	--	--	--	--	--	--	--	--
TRINITY_DN11428_c0_g1_i1_2	--	--	--	--	--	--	--	--	--	--	--	--	--	--	--	--	--	--	--	--	--
TRINITY_DN11431_c0_g1_i2_2	--	--	--	--	--	--	--	--	--	--	--	--	--	--	--	--	--	--	--	--	--
TRINITY_DN11434_c0_g1_i1_2	AAZ08463.1	RNA polymerase II second largest subunit, partial [Liquidambar acalycina]	P38420|NRPB2_ARATH	DNA-directed RNA polymerase II subunit 2 F17L22.170 OS=Arabidopsis thaliana (Mouse-ear cress) GN=F17L22.170 PE=1 SV=2	35/38(92.11)	K03010	RPB2, POLR2B	DNA-directed RNA polymerase II subunit RPB2 [EC:2.7.7.6]	ko03020	RNA polymerase	KOG0214	RNA polymerase II, second largest subunit	[K]	INFORMATION STORAGE AND PROCESSING	Transcription	K	COG0085	DNA-dependent RNA polymerase catalyzes the transcription of DNA into RNA using the four ribonucleoside triphosphates as substrates (By similarity)	Molecular Function: DNA binding (GO:0003677);|Molecular Function: DNA-directed 5'-3' RNA polymerase activity (GO:0003899);|Cellular Component: RNA polymerase II, core complex (GO:0005665);|Cellular Component: cytosol (GO:0005829);|Biological Process: transcription by RNA polymerase II (GO:0006366);|Cellular Component: plasmodesma (GO:0009506);|Cellular Component: RNA polymerase II, holoenzyme (GO…	--	--
TRINITY_DN11435_c0_g1_i1_1	XP_028078941.1	uncharacterized protein LOC114280759 isoform X6 [Camellia sinensis]	--	--	--	--	--	--	--	--	--	--	--	--	--	S	ENOG410YF3T	Chromosome 11 open reading frame 30	--	--	--
TRINITY_DN11436_c0_g1_i1_1	--	--	--	--	--	--	--	--	--	--	--	--	--	--	--	--	--	--	--	--	--
TRINITY_DN11436_c0_g1_i1_2	--	--	--	--	--	--	--	--	--	--	--	--	--	--	--	--	--	--	--	--	--
TRINITY_DN1143_c0_g1_i1_1	RVX03687.1	Retrovirus-related Pol polyprotein from transposon RE2 [Vitis vinifera]	--	--	--	--	--	--	--	--	--	--	--	--	--	--	--	--	--	--	--
TRINITY_DN11440_c0_g1_i1_1	--	--	--	--	--	--	--	--	--	--	--	--	--	--	--	--	--	--	--	--	--
TRINITY_DN11442_c0_g1_i1_1	THG11767.1	hypothetical protein TEA_026063 [Camellia sinensis var. sinensis]	--	--	--	--	--	--	--	--	--	--	--	--	--	--	--	--	--	--	--
TRINITY_DN11445_c0_g1_i1_1	XP_028120955.1	protein ABIL1-like [Camellia sinensis]	--	--	--	--	--	--	--	--	--	--	--	--	--	S	ENOG410YZ7R	NA	--	--	--
TRINITY_DN11445_c0_g1_i1_2	--	--	--	--	--	--	--	--	--	--	--	--	--	--	--	--	--	--	--	--	--
TRINITY_DN11446_c0_g1_i1_2	--	--	--	--	--	--	--	--	--	--	--	--	--	--	--	--	--	--	--	--	--
TRINITY_DN1144_c0_g1_i1_1	--	--	--	--	--	--	--	--	--	--	--	--	--	--	--	--	--	--	--	--	--
TRINITY_DN11453_c0_g1_i1_1	XP_011014816.1	PREDICTED: uncharacterized protein LOC105118536 [Populus euphratica]	Q9ZT94|POLR2_ARATH	Endonuclease RE2 T4I9.16 OS=Arabidopsis thaliana (Mouse-ear cress) GN=T4I9.16 PE=4 SV=1	--	--	--	--	--	--	KOG0017	FOG: Transposon-encoded proteins with TYA, reverse transcriptase, integrase domains in various combinations	[R]	POORLY CHARACTERIZED	General function prediction only	L	COG2801	Retrotransposon protein	Cellular Component: retrotransposon nucleocapsid (GO:0000943);|Molecular Function: nucleic acid binding (GO:0003676);|Molecular Function: RNA-directed DNA polymerase activity (GO:0003964);|Molecular Function: aspartic-type endopeptidase activity (GO:0004190);|Molecular Function: endonuclease activity (GO:0004519);|Biological Process: DNA recombination (GO:0006310);|Biological Process: DNA integra…	--	--
TRINITY_DN11453_c0_g1_i1_2	--	--	--	--	--	--	--	--	--	--	--	--	--	--	--	--	--	--	--	--	--
TRINITY_DN11454_c0_g1_i1_1	XP_028051614.1	protein FAR1-RELATED SEQUENCE 6-like [Camellia sinensis]	--	--	--	--	--	--	--	--	--	--	--	--	--	--	--	--	--	--	--
TRINITY_DN11458_c0_g1_i1_2	--	--	--	--	--	--	--	--	--	--	--	--	--	--	--	--	--	--	--	--	--
TRINITY_DN1145_c0_g1_i1_2	XP_028125472.1	protein GLUTAMINE DUMPER 4-like [Camellia sinensis]	Q9FHH5|GDU3_ARATH	Protein GLUTAMINE DUMPER 3 MRI1.4 OS=Arabidopsis thaliana (Mouse-ear cress) GN=MRI1.4 PE=1 SV=1	--	--	--	--	--	--	--	--	--	--	--	U	ENOG410YP3Q	glutamine dumper	Biological Process: amino acid transport (GO:0006865);|Biological Process: response to virus (GO:0009615);|Cellular Component: integral component of membrane (GO:0016021);|Biological Process: modulation by virus of host morphology or physiology (GO:0019048);|Biological Process: secretion by cell (GO:0032940);|Biological Process: regulation of amino acid export (GO:0080143);	--	--
TRINITY_DN11461_c0_g1_i1_1	XP_028094446.1	uncharacterized protein LOC114294511 [Camellia sinensis]	--	--	--	--	--	--	--	--	--	--	--	--	--	--	--	--	--	--	--
TRINITY_DN11461_c0_g1_i1_2	--	--	--	--	--	--	--	--	--	--	--	--	--	--	--	--	--	--	--	--	--
TRINITY_DN11462_c0_g1_i2_1	--	--	--	--	--	--	--	--	--	--	--	--	--	--	--	--	--	--	--	--	--
TRINITY_DN11462_c0_g2_i1_1	--	--	--	--	--	--	--	--	--	--	--	--	--	--	--	--	--	--	--	--	--
TRINITY_DN11464_c0_g1_i1_2	XP_028062999.1	putative receptor-like protein kinase At3g47110 [Camellia sinensis]	C0LGT6|EFR_ARATH	LRR receptor-like serine/threonine-protein kinase EFR F7C8.70 OS=Arabidopsis thaliana (Mouse-ear cress) GN=F7C8.70 PE=1 SV=1	--	--	--	--	--	--	--	--	--	--	--	S	COG4886	leucine Rich Repeat	--	PF08263.12	Leucine rich repeat N-terminal domain
TRINITY_DN11467_c0_g1_i1_2	--	--	--	--	--	--	--	--	--	--	--	--	--	--	--	--	--	--	--	--	--
TRINITY_DN11467_c0_g1_i2_1	--	--	--	--	--	--	--	--	--	--	--	--	--	--	--	--	--	--	--	--	--
TRINITY_DN1146_c0_g1_i1_1	XP_028101064.1	protein NLP6-like [Camellia sinensis]	Q5NB82|NLP3_ORYSJ	Protein NLP3 OsJ_01032 OS=Oryza sativa subsp. japonica (Rice) GN=OsJ_01032 PE=3 SV=1	--	--	--	--	--	--	--	--	--	--	--	S	ENOG41129QX	RWP-RK domain-containing protein	Molecular Function: DNA binding (GO:0003677);|Cellular Component: nucleus (GO:0005634);	--	--
TRINITY_DN11471_c0_g1_i1_1	THG13606.1	hypothetical protein TEA_001273 [Camellia sinensis var. sinensis]	--	--	--	--	--	--	--	--	--	--	--	--	--	--	--	--	--	--	--
TRINITY_DN11477_c0_g1_i1_1	--	--	--	--	--	--	--	--	--	--	--	--	--	--	--	--	--	--	--	--	--
TRINITY_DN11477_c0_g1_i1_2	XP_028064340.1	COBRA-like protein 7 [Camellia sinensis]	--	--	--	--	--	--	--	--	--	--	--	--	--	--	--	--	--	--	--
TRINITY_DN11480_c0_g1_i1_1	XP_028079009.1	probable cyclic nucleotide-gated ion channel 20, chloroplastic isoform X6 [Camellia sinensis]	Q9LD37|CNG20_ARATH	Probable cyclic nucleotide-gated ion channel 20, chloroplastic MKP6.28 OS=Arabidopsis thaliana (Mouse-ear cress) GN=MKP6.28 PE=2 SV=1	204/250(81.60)	K05391	CNGC	cyclic nucleotide gated channel, plant	ko04626	Plant-pathogen interaction	KOG0498	K+-channel ERG and related proteins, contain PAS/PAC sensor domain	[PT]	METABOLISM|CELLULAR PROCESSES AND SIGNALING	Inorganic ion transport and metabolism |Signal transduction mechanisms	U	ENOG410XPSE	Potassium voltage-gated channel, subfamily H (Eag-related), member	Molecular Function: ion channel activity (GO:0005216);|Molecular Function: calmodulin binding (GO:0005516);|Cellular Component: chloroplast thylakoid membrane (GO:0009535);|Biological Process: response to nematode (GO:0009624);|Cellular Component: integral component of membrane (GO:0016021);|Molecular Function: cAMP binding (GO:0030552);|Molecular Function: cGMP binding (GO:0030553);	--	--
TRINITY_DN11480_c0_g1_i1_2	--	--	--	--	--	--	--	--	--	--	--	--	--	--	--	--	--	--	--	--	--
TRINITY_DN11481_c0_g1_i1_1	THG05984.1	hypothetical protein TEA_000242 [Camellia sinensis var. sinensis]	O81865|P2A01_ARATH	Protein PHLOEM PROTEIN 2-LIKE A1 T16H5.200 OS=Arabidopsis thaliana (Mouse-ear cress) GN=T16H5.200 PE=2 SV=1	--	--	--	--	--	--	--	--	--	--	--	--	--	--	Biological Process: response to insect (GO:0009625);|Molecular Function: carbohydrate binding (GO:0030246);|Molecular Function: proteoglycan binding (GO:0043394);	PF14299.6	Phloem protein 2
TRINITY_DN11482_c0_g1_i1_1	--	--	--	--	--	--	--	--	--	--	--	--	--	--	--	--	--	--	--	--	--
TRINITY_DN11486_c0_g1_i1_2	THG12246.1	hypothetical protein TEA_029058 [Camellia sinensis var. sinensis]	Q9LSD5|TCP20_ARATH	Transcription factor TCP20 MOJ10.8 OS=Arabidopsis thaliana (Mouse-ear cress) GN=MOJ10.8 PE=1 SV=1	--	--	--	--	--	--	--	--	--	--	--	K	ENOG410YH53	Transcription factor	Molecular Function: proximal promoter sequence-specific DNA binding (GO:0000987);|Molecular Function: DNA binding (GO:0003677);|Molecular Function: DNA-binding transcription factor activity (GO:0003700);|Cellular Component: nucleus (GO:0005634);|Biological Process: anatomical structure morphogenesis (GO:0009653);|Molecular Function: sequence-specific DNA binding (GO:0043565);	PF03634.13	TCP family transcription factor
TRINITY_DN11488_c0_g1_i1_1	--	--	--	--	--	--	--	--	--	--	--	--	--	--	--	--	--	--	--	--	--
TRINITY_DN1148_c0_g1_i1_1	--	--	--	--	--	--	--	--	--	--	--	--	--	--	--	--	--	--	--	--	--
TRINITY_DN11490_c0_g1_i1_1	THF96594.1	hypothetical protein TEA_010075 [Camellia sinensis var. sinensis]	--	--	--	--	--	--	--	--	--	--	--	--	--	--	--	--	--	--	--
TRINITY_DN11491_c0_g1_i1_1	--	--	--	--	--	--	--	--	--	--	--	--	--	--	--	--	--	--	--	--	--
TRINITY_DN11493_c0_g1_i1_2	--	--	--	--	--	--	--	--	--	--	--	--	--	--	--	--	--	--	--	--	--
TRINITY_DN1149_c0_g1_i1_1	--	--	--	--	--	--	--	--	--	--	--	--	--	--	--	--	--	--	--	--	--
TRINITY_DN11500_c0_g1_i1_1	THG05674.1	hypothetical protein TEA_013324 [Camellia sinensis var. sinensis]	F4KFB3|PTST3_ARATH	Protein PTST homolog 3, chloroplastic F12E4_170 OS=Arabidopsis thaliana (Mouse-ear cress) GN=F12E4_170 PE=1 SV=1	--	--	--	--	--	--	--	--	--	--	--	S	ENOG410YI7S	NA	Cellular Component: chloroplast (GO:0009507);|Biological Process: regulation of starch biosynthetic process (GO:0010581);|Biological Process: starch biosynthetic process (GO:0019252);	--	--
TRINITY_DN11501_c0_g1_i1_2	--	--	--	--	--	--	--	--	--	--	--	--	--	--	--	--	--	--	--	--	--
TRINITY_DN11503_c0_g1_i1_2	--	--	--	--	--	--	--	--	--	--	--	--	--	--	--	--	--	--	--	--	--
TRINITY_DN11505_c0_g1_i1_1	XP_028120215.1	uncharacterized protein LOC114317647 [Camellia sinensis]	--	--	--	--	--	--	--	--	--	--	--	--	--	--	--	--	--	--	--
TRINITY_DN11505_c0_g1_i1_2	--	--	--	--	--	--	--	--	--	--	--	--	--	--	--	--	--	--	--	PF01442.18,PF12732.7,PF04513.12	Apolipoprotein A1/A4/E domain|YtxH-like protein|Baculovirus polyhedron envelope protein, PEP, C terminus
TRINITY_DN11508_c0_g1_i1_1	XP_028118229.1	uncharacterized protein LOC114315815 [Camellia sinensis]	--	--	--	--	--	--	--	--	--	--	--	--	--	--	--	--	--	--	--
TRINITY_DN11509_c0_g1_i1_2	XP_028065948.1	F-box/kelch-repeat protein At3g06240-like [Camellia sinensis]	--	--	--	--	--	--	--	--	--	--	--	--	--	--	--	--	--	--	--
TRINITY_DN11510_c0_g1_i1_1	--	--	--	--	--	--	--	--	--	--	--	--	--	--	--	--	--	--	--	--	--
TRINITY_DN11513_c0_g1_i1_1	--	--	--	--	--	--	--	--	--	--	--	--	--	--	--	--	--	--	--	--	--
TRINITY_DN11513_c0_g2_i1_1	--	--	--	--	--	--	--	--	--	--	--	--	--	--	--	--	--	--	--	--	--
TRINITY_DN11515_c0_g1_i1_1	--	--	--	--	--	--	--	--	--	--	--	--	--	--	--	--	--	--	--	--	--
TRINITY_DN11515_c0_g1_i1_2	--	--	--	--	--	--	--	--	--	--	--	--	--	--	--	--	--	--	--	--	--
TRINITY_DN11516_c0_g1_i2_1	--	--	--	--	--	--	--	--	--	--	--	--	--	--	--	--	--	--	--	--	--
TRINITY_DN11518_c0_g1_i1_1	--	--	--	--	--	--	--	--	--	--	--	--	--	--	--	--	--	--	--	--	--
TRINITY_DN11518_c0_g1_i1_2	--	--	--	--	--	--	--	--	--	--	--	--	--	--	--	--	--	--	--	--	--
TRINITY_DN11521_c0_g1_i1_1	--	--	--	--	--	--	--	--	--	--	--	--	--	--	--	--	--	--	--	--	--
TRINITY_DN11523_c0_g1_i1_2	--	--	--	--	--	--	--	--	--	--	--	--	--	--	--	--	--	--	--	--	--
TRINITY_DN11525_c0_g1_i1_1	XP_028114753.1	uncharacterized protein LOC114312673 [Camellia sinensis]	--	--	--	--	--	--	--	--	--	--	--	--	--	S	ENOG4111WSJ	Protein of unknown function (DUF3067)	--	PF11267.8	Domain of unknown function (DUF3067)
TRINITY_DN11526_c0_g1_i1_1	XP_022716573.1	MDIS1-interacting receptor like kinase 2-like [Durio zibethinus]	--	--	--	--	--	--	--	--	--	--	--	--	--	S	COG4886	leucine Rich Repeat	--	--	--
TRINITY_DN11526_c0_g1_i1_2	XP_028066224.1	centromere protein C isoform X2 [Camellia sinensis]	Q66LG9|CENPC_ARATH	Centromere protein C T16N11.16 OS=Arabidopsis thaliana (Mouse-ear cress) GN=T16N11.16 PE=2 SV=1	--	--	--	--	--	--	--	--	--	--	--	S	ENOG410Y7NP	NA	Cellular Component: chromosome, centromeric region (GO:0000775);|Cellular Component: kinetochore (GO:0000776);|Cellular Component: condensed nuclear chromosome kinetochore (GO:0000778);|Cellular Component: nucleus (GO:0005634);|Molecular Function: centromeric DNA binding (GO:0019237);|Biological Process: cell division (GO:0051301);|Biological Process: attachment of mitotic spindle microtubules to…	--	--
TRINITY_DN11528_c0_g1_i1_1	XP_028120543.1	cytochrome b561 and DOMON domain-containing protein At3g25290-like [Camellia sinensis]	Q9SV71|B561O_ARATH	Cytochrome b561 and DOMON domain-containing protein At4g12980 F25G13.70 OS=Arabidopsis thaliana (Mouse-ear cress) GN=F25G13.70 PE=2 SV=1	--	--	--	--	--	--	KOG4293	Predicted membrane protein, contains DoH and Cytochrome b-561/ferric reductase transmembrane domains	[T]	CELLULAR PROCESSES AND SIGNALING	Signal transduction mechanisms	S	ENOG410Y10S	auxin-responsive protein	Cellular Component: integral component of membrane (GO:0016021);|Molecular Function: metal ion binding (GO:0046872);|Biological Process: oxidation-reduction process (GO:0055114);	PF04526.13	Protein of unknown function (DUF568)
TRINITY_DN11528_c0_g1_i1_2	PPS04756.1	hypothetical protein GOBAR_AA15909 [Gossypium barbadense]	--	--	--	--	--	--	--	--	--	--	--	--	--	S	ENOG410Z7Z7	Pentatricopeptide repeat-containing protein	--	PF13041.6,PF12854.7,PF01535.20,PF13812.6,PF17177.4	PPR repeat family|PPR repeat|PPR repeat|Pentatricopeptide repeat domain|Pentacotripeptide-repeat region of PRORP
TRINITY_DN11532_c0_g1_i1_1	--	--	--	--	--	--	--	--	--	--	--	--	--	--	--	--	--	--	--	--	--
TRINITY_DN11532_c0_g1_i1_2	XP_028084407.1	isoflavone 2'-hydroxylase-like [Camellia sinensis]	Q6WNQ9|C81E9_MEDTR	Isoflavone 3'-hydroxylase CYP81E9 OS=Medicago truncatula (Barrel medic) (Medicago tribuloides) GN=CYP81E9 PE=1 SV=1	--	--	--	--	--	--	KOG0156	Cytochrome P450 CYP2 subfamily	[Q]	METABOLISM	Secondary metabolites biosynthesis, transport and catabolism	Q	COG2124	Cytochrome p450	Molecular Function: monooxygenase activity (GO:0004497);|Molecular Function: iron ion binding (GO:0005506);|Cellular Component: endoplasmic reticulum membrane (GO:0005789);|Cellular Component: integral component of membrane (GO:0016021);|Molecular Function: oxidoreductase activity, acting on paired donors, with incorporation or reduction of molecular oxygen (GO:0016705);|Molecular Function: heme …	PF00067.22	Cytochrome P450
TRINITY_DN11534_c0_g1_i1_1	XP_028089917.1	uncharacterized protein LOC114289973 [Camellia sinensis]	--	--	--	--	--	--	--	--	--	--	--	--	--	--	--	--	--	--	--
TRINITY_DN11535_c0_g1_i1_1	--	--	--	--	--	--	--	--	--	--	--	--	--	--	--	--	--	--	--	--	--
TRINITY_DN11535_c0_g1_i1_2	XP_028117921.1	uncharacterized protein LOC114315508 [Camellia sinensis]	--	--	--	--	--	--	--	--	--	--	--	--	--	S	ENOG410Y65V	Retrotransposon protein	--	--	--
TRINITY_DN11540_c0_g1_i1_1	XP_028123202.1	uncharacterized protein LOC114320270 [Camellia sinensis]	--	--	--	--	--	--	--	--	--	--	--	--	--	--	--	--	--	--	--
TRINITY_DN11540_c0_g1_i1_2	KMP02570.1	hypothetical protein CIRG_10393 [Coccidioides immitis RMSCC 2394]	--	--	--	--	--	--	--	--	--	--	--	--	--	S	ENOG410Z56V	NA	--	--	--
TRINITY_DN11542_c0_g1_i1_1	--	--	--	--	--	--	--	--	--	--	--	--	--	--	--	--	--	--	--	--	--
TRINITY_DN11543_c0_g1_i1_2	--	--	--	--	--	--	--	--	--	--	--	--	--	--	--	--	--	--	--	--	--
TRINITY_DN11544_c0_g1_i1_1	--	--	--	--	--	--	--	--	--	--	--	--	--	--	--	--	--	--	--	--	--
TRINITY_DN11546_c0_g1_i1_1	--	--	--	--	--	--	--	--	--	--	--	--	--	--	--	--	--	--	--	--	--
TRINITY_DN11546_c0_g2_i1_1	XP_028060215.1	putative disease resistance RPP13-like protein 3 [Camellia sinensis]	--	--	45/73(61.64)	K13457	RPM1, RPS3	disease resistance protein RPM1	ko04626	Plant-pathogen interaction	--	--	--	--	--	S	COG4886	leucine Rich Repeat	--	--	--
TRINITY_DN11547_c0_g1_i1_1	--	--	--	--	--	--	--	--	--	--	--	--	--	--	--	--	--	--	--	--	--
TRINITY_DN11548_c0_g1_i1_1	--	--	--	--	--	--	--	--	--	--	--	--	--	--	--	--	--	--	--	--	--
TRINITY_DN11548_c0_g1_i1_2	--	--	--	--	--	--	--	--	--	--	--	--	--	--	--	--	--	--	--	--	--
TRINITY_DN11550_c0_g1_i2_1	--	--	--	--	--	--	--	--	--	--	--	--	--	--	--	--	--	--	--	--	--
TRINITY_DN11552_c0_g1_i1_1	XP_028084905.1	axial regulator YABBY 5-like isoform X2 [Camellia sinensis]	Q8GW46|YAB5_ARATH	Axial regulator YABBY 5 T9J22.25 OS=Arabidopsis thaliana (Mouse-ear cress) GN=T9J22.25 PE=1 SV=1	--	--	--	--	--	--	--	--	--	--	--	K	ENOG41115SR	axial regulator YABBY	Molecular Function: DNA binding (GO:0003677);|Molecular Function: DNA-binding transcription factor activity (GO:0003700);|Cellular Component: nucleus (GO:0005634);|Biological Process: regulation of transcription, DNA-templated (GO:0006355);|Biological Process: polarity specification of adaxial/abaxial axis (GO:0009944);|Biological Process: abaxial cell fate specification (GO:0010158);|Biological …	--	--
TRINITY_DN11553_c0_g1_i1_2	XP_028088170.1	uncharacterized protein LOC114288781 [Camellia sinensis]	--	--	--	--	--	--	--	--	--	--	--	--	--	--	--	--	--	PF00130.22,PF03107.16	Phorbol esters/diacylglycerol binding domain (C1 domain)|C1 domain
TRINITY_DN11554_c0_g1_i1_2	--	--	--	--	--	--	--	--	--	--	--	--	--	--	--	--	--	--	--	--	--
TRINITY_DN11555_c0_g1_i1_1	--	--	--	--	--	--	--	--	--	--	--	--	--	--	--	--	--	--	--	--	--
TRINITY_DN11557_c0_g1_i1_1	--	--	--	--	--	--	--	--	--	--	--	--	--	--	--	--	--	--	--	--	--
TRINITY_DN11558_c0_g1_i2_1	--	--	--	--	--	--	--	--	--	--	--	--	--	--	--	--	--	--	--	--	--
TRINITY_DN11559_c0_g1_i1_1	--	--	--	--	--	--	--	--	--	--	--	--	--	--	--	--	--	--	--	--	--
TRINITY_DN1155_c0_g1_i1_2	--	--	--	--	--	--	--	--	--	--	--	--	--	--	--	--	--	--	--	--	--
TRINITY_DN11560_c0_g1_i1_1	--	--	--	--	--	--	--	--	--	--	--	--	--	--	--	--	--	--	--	--	--
TRINITY_DN11560_c0_g2_i1_1	THG10348.1	hypothetical protein TEA_004156 [Camellia sinensis var. sinensis]	Q9SSR4|PPR77_ARATH	Pentatricopeptide repeat-containing protein At1g52620 F6D8.16 OS=Arabidopsis thaliana (Mouse-ear cress) GN=F6D8.16 PE=2 SV=1	--	--	--	--	--	--	KOG4197	FOG: PPR repeat	[R]	POORLY CHARACTERIZED	General function prediction only	S	ENOG410Z7Z7	Pentatricopeptide repeat-containing protein	--	PF13041.6,PF12854.7,PF01535.20	PPR repeat family|PPR repeat|PPR repeat
TRINITY_DN11561_c0_g1_i1_1	--	--	--	--	--	--	--	--	--	--	--	--	--	--	--	--	--	--	--	--	--
TRINITY_DN11563_c0_g1_i1_1	XP_028059763.1	transcription factor MYB98-like [Camellia sinensis]	Q9S7L2|MYB98_ARATH	Transcription factor MYB98 F28A21.180 OS=Arabidopsis thaliana (Mouse-ear cress) GN=F28A21.180 PE=2 SV=1	--	--	--	--	--	--	KOG0048	Transcription factor, Myb superfamily	[K]	INFORMATION STORAGE AND PROCESSING	Transcription	K	COG5147	Myblike DNAbinding domain containing protein	Molecular Function: DNA-binding transcription factor activity (GO:0003700);|Cellular Component: nucleus (GO:0005634);|Biological Process: regulation of transcription, DNA-templated (GO:0006355);|Biological Process: embryo sac development (GO:0009553);|Biological Process: pollen tube guidance (GO:0010183);|Molecular Function: sequence-specific DNA binding (GO:0043565);|Molecular Function: transcri…	PF00249.31,PF13921.6	Myb-like DNA-binding domain|Myb-like DNA-binding domain
TRINITY_DN11565_c0_g1_i1_1	--	--	--	--	--	--	--	--	--	--	--	--	--	--	--	--	--	--	--	--	--
TRINITY_DN11566_c0_g1_i1_2	--	--	--	--	--	--	--	--	--	--	--	--	--	--	--	--	--	--	--	--	--
TRINITY_DN11567_c0_g1_i1_1	XP_028094885.1	uncharacterized aarF domain-containing protein kinase 1 isoform X1 [Camellia sinensis]	--	--	--	--	--	--	--	--	KOG1235	Predicted unusual protein kinase	[R]	POORLY CHARACTERIZED	General function prediction only	S	COG0661	Required, probably indirectly, for the hydroxylation of 2-octaprenylphenol to 2-octaprenyl-6-hydroxy-phenol, the fourth step in ubiquinone biosynthesis (By similarity)	--	--	--
TRINITY_DN11568_c0_g1_i1_1	XP_028072125.1	putative serine/threonine-protein kinase [Camellia sinensis]	Q93YN1|CRPK1_ARATH	Cold-responsive protein kinase 1 F19K19.4 OS=Arabidopsis thaliana (Mouse-ear cress) GN=F19K19.4 PE=1 SV=1	--	--	--	--	--	--	KOG1187	Serine/threonine protein kinase	[T]	CELLULAR PROCESSES AND SIGNALING	Signal transduction mechanisms	T	COG0515	Serine Threonine protein kinase	Biological Process: response to molecule of bacterial origin (GO:0002237);|Molecular Function: protein serine/threonine kinase activity (GO:0004674);|Molecular Function: ATP binding (GO:0005524);|Cellular Component: plasma membrane (GO:0005886);|Biological Process: response to cold (GO:0009409);|Biological Process: response to insect (GO:0009625);|Biological Process: positive regulation of protei…	PF00069.25,PF07714.17	Protein kinase domain|Protein tyrosine kinase
TRINITY_DN1156_c0_g1_i1_2	--	--	--	--	--	--	--	--	--	--	--	--	--	--	--	--	--	--	--	--	--
TRINITY_DN11571_c0_g1_i1_1	--	--	--	--	--	--	--	--	--	--	--	--	--	--	--	--	--	--	--	--	--
TRINITY_DN11571_c0_g2_i1_1	--	--	--	--	--	--	--	--	--	--	--	--	--	--	--	--	--	--	--	--	--
TRINITY_DN11573_c0_g1_i1_2	XP_028127499.1	DNA mismatch repair protein MSH3 [Camellia sinensis]	--	--	--	--	--	--	--	--	--	--	--	--	--	--	--	--	--	--	--
TRINITY_DN11574_c0_g1_i1_1	--	--	--	--	--	--	--	--	--	--	--	--	--	--	--	--	--	--	--	--	--
TRINITY_DN11575_c0_g1_i1_1	THG12940.1	hypothetical protein TEA_014563 [Camellia sinensis var. sinensis]	Q9LZM8|BLH9_ARATH	BEL1-like homeodomain protein 9 T7H20_80 OS=Arabidopsis thaliana (Mouse-ear cress) GN=T7H20_80 PE=1 SV=1	--	--	--	--	--	--	KOG0773	Transcription factor MEIS1 and related HOX domain proteins	[K]	INFORMATION STORAGE AND PROCESSING	Transcription	K	ENOG410XPMQ	homeobox	Molecular Function: DNA-binding transcription factor activity (GO:0003700);|Cellular Component: nucleus (GO:0005634);|Cellular Component: cytosol (GO:0005829);|Biological Process: pattern specification process (GO:0007389);|Biological Process: xylem and phloem pattern formation (GO:0010051);|Biological Process: maintenance of floral meristem identity (GO:0010076);|Biological Process: maintenance …	PF07526.11	Associated with HOX
TRINITY_DN11575_c1_g1_i1_1	XP_028056974.1	BEL1-like homeodomain protein 9 [Camellia sinensis]	Q9LZM8|BLH9_ARATH	BEL1-like homeodomain protein 9 T7H20_80 OS=Arabidopsis thaliana (Mouse-ear cress) GN=T7H20_80 PE=1 SV=1	--	--	--	--	--	--	KOG0773	Transcription factor MEIS1 and related HOX domain proteins	[K]	INFORMATION STORAGE AND PROCESSING	Transcription	K	ENOG410XPMQ	homeobox	Molecular Function: DNA-binding transcription factor activity (GO:0003700);|Cellular Component: nucleus (GO:0005634);|Cellular Component: cytosol (GO:0005829);|Biological Process: pattern specification process (GO:0007389);|Biological Process: xylem and phloem pattern formation (GO:0010051);|Biological Process: maintenance of floral meristem identity (GO:0010076);|Biological Process: maintenance …	PF07526.11,PF05920.11,PF00046.29	Associated with HOX|Homeobox KN domain|Homeodomain
TRINITY_DN11577_c0_g1_i1_1	--	--	--	--	--	--	--	--	--	--	--	--	--	--	--	--	--	--	--	--	--
TRINITY_DN11577_c0_g1_i1_2	--	--	--	--	--	--	--	--	--	--	--	--	--	--	--	--	--	--	--	--	--
TRINITY_DN11578_c0_g1_i1_1	--	--	--	--	--	--	--	--	--	--	--	--	--	--	--	--	--	--	--	--	--
TRINITY_DN11578_c0_g1_i1_2	--	--	--	--	--	--	--	--	--	--	--	--	--	--	--	--	--	--	--	--	--
TRINITY_DN11579_c0_g1_i1_1	--	--	--	--	--	--	--	--	--	--	--	--	--	--	--	--	--	--	--	--	--
TRINITY_DN1157_c0_g1_i1_1	--	--	--	--	--	--	--	--	--	--	--	--	--	--	--	--	--	--	--	--	--
TRINITY_DN11580_c0_g1_i1_1	THG05360.1	hypothetical protein TEA_029547 [Camellia sinensis var. sinensis]	--	--	--	--	--	--	--	--	--	--	--	--	--	--	--	--	--	--	--
TRINITY_DN11581_c0_g1_i1_2	--	--	--	--	--	--	--	--	--	--	--	--	--	--	--	--	--	--	--	--	--
TRINITY_DN11583_c0_g1_i1_2	XP_028060333.1	uncharacterized protein LOC114263954 [Camellia sinensis]	--	--	--	--	--	--	--	--	--	--	--	--	--	L	COG1112	Helicase	--	--	--
TRINITY_DN11585_c0_g1_i1_2	--	--	--	--	--	--	--	--	--	--	--	--	--	--	--	--	--	--	--	--	--
TRINITY_DN11585_c0_g2_i1_1	XP_028109950.1	uncharacterized protein LOC114308538 isoform X1 [Camellia sinensis]	--	--	--	--	--	--	--	--	--	--	--	--	--	S	ENOG410Z0YU	NA	--	--	--
TRINITY_DN11585_c0_g3_i1_1	XP_028059134.1	uncharacterized protein LOC114262902 isoform X3 [Camellia sinensis]	--	--	--	--	--	--	--	--	--	--	--	--	--	S	ENOG410Z0YU	NA	--	--	--
TRINITY_DN11588_c0_g1_i1_1	--	--	--	--	--	--	--	--	--	--	--	--	--	--	--	--	--	--	--	--	--
TRINITY_DN11589_c0_g1_i1_1	XP_028076721.1	exocyst complex component EXO70B1-like [Camellia sinensis]	Q9FGH9|E70B1_ARATH	Exocyst complex component EXO70B1 MQJ2.3 OS=Arabidopsis thaliana (Mouse-ear cress) GN=MQJ2.3 PE=1 SV=1	--	--	--	--	--	--	KOG2344	Exocyst component protein and related proteins	[U]	CELLULAR PROCESSES AND SIGNALING	Intracellular trafficking, secretion, and vesicular transport	S	ENOG410YIGI	exocyst complex	Cellular Component: exocyst (GO:0000145);|Cellular Component: cytosol (GO:0005829);|Cellular Component: plasma membrane (GO:0005886);|Biological Process: exocytosis (GO:0006887);|Biological Process: response to water deprivation (GO:0009414);|Biological Process: positive regulation of abscisic acid-activated signaling pathway (GO:0009789);|Cellular Component: endomembrane system (GO:0012505);|Bio…	PF03081.15	Exo70 exocyst complex subunit
TRINITY_DN11589_c0_g1_i1_2	THG02329.1	hypothetical protein TEA_021171 [Camellia sinensis var. sinensis]	Q3E9A0|ANTR6_ARATH	Probable anion transporter 6, chloroplastic F5O24.270 OS=Arabidopsis thaliana (Mouse-ear cress) GN=F5O24.270 PE=2 SV=1	--	--	--	--	--	--	KOG2532	Permease of the major facilitator superfamily	[G]	METABOLISM	Carbohydrate transport and metabolism	G	ENOG410XPWC	solute carrier family 17	Molecular Function: inorganic phosphate transmembrane transporter activity (GO:0005315);|Cellular Component: plastid (GO:0009536);|Cellular Component: integral component of membrane (GO:0016021);|Cellular Component: chloroplast membrane (GO:0031969);	PF07690.16	Major Facilitator Superfamily
TRINITY_DN11589_c0_g2_i1_1	XP_028076721.1	exocyst complex component EXO70B1-like [Camellia sinensis]	Q9FGH9|E70B1_ARATH	Exocyst complex component EXO70B1 MQJ2.3 OS=Arabidopsis thaliana (Mouse-ear cress) GN=MQJ2.3 PE=1 SV=1	--	--	--	--	--	--	KOG2344	Exocyst component protein and related proteins	[U]	CELLULAR PROCESSES AND SIGNALING	Intracellular trafficking, secretion, and vesicular transport	S	ENOG410YIGI	exocyst complex	Cellular Component: exocyst (GO:0000145);|Cellular Component: cytosol (GO:0005829);|Cellular Component: plasma membrane (GO:0005886);|Biological Process: exocytosis (GO:0006887);|Biological Process: response to water deprivation (GO:0009414);|Biological Process: positive regulation of abscisic acid-activated signaling pathway (GO:0009789);|Cellular Component: endomembrane system (GO:0012505);|Bio…	PF03081.15	Exo70 exocyst complex subunit
TRINITY_DN1158_c0_g1_i1_1	XP_028053435.1	LOW QUALITY PROTEIN: protein DOS2-like [Camellia sinensis]	--	--	--	--	--	--	--	--	--	--	--	--	--	--	--	--	--	--	--
TRINITY_DN1158_c0_g1_i1_2	THG00462.1	hypothetical protein TEA_006892 [Camellia sinensis var. sinensis]	--	--	--	--	--	--	--	--	--	--	--	--	--	--	--	--	--	--	--
TRINITY_DN11590_c0_g1_i1_1	XP_028081827.1	uncharacterized protein LOC114283198 [Camellia sinensis]	--	--	--	--	--	--	--	--	--	--	--	--	--	S	ENOG410ZGIA	WRC	--	PF08879.10	WRC
TRINITY_DN11596_c0_g1_i1_1	XP_028095641.1	agamous-like MADS-box protein AGL8 [Camellia sinensis]	--	--	--	--	--	--	--	--	--	--	--	--	--	--	--	--	--	--	--
TRINITY_DN11597_c0_g1_i1_1	XP_020258784.1	uncharacterized protein LOC109835211 [Asparagus officinalis]	--	--	--	--	--	--	--	--	--	--	--	--	--	--	--	--	--	--	--
TRINITY_DN11599_c0_g1_i1_1	--	--	--	--	--	--	--	--	--	--	--	--	--	--	--	--	--	--	--	--	--
TRINITY_DN11600_c0_g1_i1_1	--	--	--	--	--	--	--	--	--	--	--	--	--	--	--	--	--	--	--	--	--
TRINITY_DN11600_c0_g1_i1_2	XP_028096223.1	berberine bridge enzyme-like 15 [Camellia sinensis]	Q93ZA3|BBE13_ARATH	Berberine bridge enzyme-like 13 T17H7.1 OS=Arabidopsis thaliana (Mouse-ear cress) GN=T17H7.1 PE=1 SV=1	208/244(85.25)	K22395	K22395	cinnamyl-alcohol dehydrogenase [EC:1.1.1.195]	ko00940	Phenylpropanoid biosynthesis	--	--	--	--	--	C	COG0277	FAD linked oxidase domain protein	Cellular Component: extracellular region (GO:0005576);|Cellular Component: cell wall (GO:0005618);|Molecular Function: cinnamyl-alcohol dehydrogenase activity (GO:0045551);|Molecular Function: coniferyl-alcohol dehydrogenase activity (GO:0050268);|Molecular Function: sinapyl alcohol dehydrogenase activity (GO:0052747);|Molecular Function: FAD binding (GO:0071949);	PF01565.23	FAD binding domain
TRINITY_DN11602_c0_g1_i1_1	XP_028091373.1	microtubule-associated protein 70-2-like [Camellia sinensis]	Q6Z746|MP702_ORYSJ	Microtubule-associated protein 70-2 P0487D09.19-1 OS=Oryza sativa subsp. japonica (Rice) GN=P0487D09.19-1 PE=2 SV=1	--	--	--	--	--	--	--	--	--	--	--	S	ENOG411138Z	Myosin II heavy chain-like	Cellular Component: cytoplasm (GO:0005737);|Cellular Component: microtubule (GO:0005874);|Biological Process: cytoskeleton organization (GO:0007010);|Molecular Function: microtubule binding (GO:0008017);	PF07058.11	Microtubule-associated protein 70
TRINITY_DN11604_c0_g1_i1_1	XP_028064269.1	uncharacterized protein LOC114267433 [Camellia sinensis]	P0C2F6|RNHX1_ARATH	Putative ribonuclease H protein At1g65750 F1E22.12 OS=Arabidopsis thaliana (Mouse-ear cress) GN=F1E22.12 PE=3 SV=1	--	--	--	--	--	--	KOG1075	FOG: Reverse transcriptase	[R]	POORLY CHARACTERIZED	General function prediction only	S	ENOG410YADE	Reverse transcriptase (RNA-dependent DNA polymerase)	Molecular Function: nucleic acid binding (GO:0003676);|Molecular Function: RNA-DNA hybrid ribonuclease activity (GO:0004523);|Molecular Function: metal ion binding (GO:0046872);	PF00078.27	Reverse transcriptase (RNA-dependent DNA polymerase)
TRINITY_DN11604_c0_g1_i1_2	--	--	--	--	--	--	--	--	--	--	--	--	--	--	--	--	--	--	--	--	--
TRINITY_DN11607_c0_g1_i1_2	--	--	--	--	--	--	--	--	--	--	--	--	--	--	--	--	--	--	--	--	--
TRINITY_DN11609_c0_g1_i1_1	THG15959.1	hypothetical protein TEA_029918 [Camellia sinensis var. sinensis]	--	--	--	--	--	--	--	--	--	--	--	--	--	--	--	--	--	--	--
TRINITY_DN1160_c0_g1_i1_1	XP_028119373.1	mitogen-activated protein kinase kinase kinase NPK1-like isoform X1 [Camellia sinensis]	Q40541|NPK1_TOBAC	Mitogen-activated protein kinase kinase kinase NPK1 NPK1 OS=Nicotiana tabacum (Common tobacco) GN=NPK1 PE=1 SV=1	106/168(63.10)	K20606	ANP1	mitogen-activated protein kinase kinase kinase ANP1 [EC:2.7.11.25]	ko04016	MAPK signaling pathway - plant	KOG0198	MEKK and related serine/threonine protein kinases	[T]	CELLULAR PROCESSES AND SIGNALING	Signal transduction mechanisms	T	ENOG410XQGS	mitogen-activated protein kinase kinase kinase	Biological Process: cell plate assembly (GO:0000919);|Molecular Function: MAP kinase kinase kinase activity (GO:0004709);|Molecular Function: ATP binding (GO:0005524);|Cellular Component: nucleus (GO:0005634);|Cellular Component: cytoskeleton (GO:0005856);|Biological Process: defense response (GO:0006952);|Cellular Component: phragmoplast (GO:0009524);	--	--
TRINITY_DN11611_c0_g1_i1_2	--	--	--	--	--	--	--	--	--	--	--	--	--	--	--	--	--	--	--	--	--
TRINITY_DN11612_c0_g1_i1_1	--	--	--	--	--	--	--	--	--	--	--	--	--	--	--	--	--	--	--	--	--
TRINITY_DN11613_c0_g1_i1_1	PSR98696.1	Dammarenediol II synthase [Actinidia chinensis var. chinensis]	Q6Z2X6|CAS_ORYSJ	Cycloartenol synthase OJ1679_B08.9 OS=Oryza sativa subsp. japonica (Rice) GN=OJ1679_B08.9 PE=1 SV=1	--	--	--	--	--	--	KOG0497	Oxidosqualene-lanosterol cyclase and related proteins	[I]	METABOLISM	Lipid transport and metabolism	I	COG1657	Squalene--hopene cyclase	Molecular Function: cycloartenol synthase activity (GO:0016871);	--	--
TRINITY_DN11614_c0_g1_i1_2	XP_028065082.1	zingipain-2-like [Camellia sinensis]	A5HII1|ACTN_ACTDE	Actinidain . OS=Actinidia deliciosa (Kiwi) GN=. PE=1 SV=1	--	--	--	--	--	--	KOG1543	Cysteine proteinase Cathepsin L	[O]	CELLULAR PROCESSES AND SIGNALING	Posttranslational modification, protein turnover, chaperones	--	--	--	Molecular Function: cysteine-type peptidase activity (GO:0008234);	--	--
TRINITY_DN11615_c0_g1_i2_2	XP_028074215.1	telomere repeat-binding factor 4-like [Camellia sinensis]	Q8W119|SMH4_MAIZE	Single myb histone 4 HON108 OS=Zea mays (Maize) GN=HON108 PE=2 SV=1	--	--	--	--	--	--	--	--	--	--	--	B	ENOG410ZP2I	single myb histone	Cellular Component: chromosome, telomeric region (GO:0000781);|Cellular Component: chromatin (GO:0000785);|Cellular Component: nucleosome (GO:0000786);|Molecular Function: double-stranded telomeric DNA binding (GO:0003691);|Cellular Component: nucleus (GO:0005634);|Cellular Component: nucleolus (GO:0005730);|Biological Process: nucleosome assembly (GO:0006334);|Molecular Function: protein homodim…	PF00538.19,PF00249.31,PF13921.6	linker histone H1 and H5 family|Myb-like DNA-binding domain|Myb-like DNA-binding domain
TRINITY_DN11617_c0_g1_i1_1	THG16627.1	hypothetical protein TEA_025979 [Camellia sinensis var. sinensis]	--	--	--	--	--	--	--	--	KOG1211	Amidases	[J]	INFORMATION STORAGE AND PROCESSING	Translation, ribosomal structure and biogenesis	J	COG0154	Allows the formation of correctly charged Gln-tRNA(Gln) through the transamidation of misacylated Glu-tRNA(Gln) in organisms which lack glutaminyl-tRNA synthetase. The reaction takes place in the presence of glutamine and ATP through an activated gamma-phospho-Glu-tRNA(Gln) (By similarity)	--	--	--
TRINITY_DN11618_c0_g1_i2_1	XP_028101906.1	protein EXORDIUM-like [Camellia sinensis]	O82161|PHI1_TOBAC	Protein PHOSPHATE-INDUCED 1 PHI-1 OS=Nicotiana tabacum (Common tobacco) GN=PHI-1 PE=2 SV=1	--	--	--	--	--	--	--	--	--	--	--	S	ENOG410YFUT	Phi-1 protein	--	--	--
TRINITY_DN11619_c0_g1_i1_1	XP_028110298.1	uncharacterized protein LOC114308827 isoform X1 [Camellia sinensis]	--	--	--	--	--	--	--	--	--	--	--	--	--	--	--	--	--	--	--
TRINITY_DN11619_c0_g3_i1_1	XP_028087796.1	uncharacterized protein LOC114288484 isoform X2 [Camellia sinensis]	--	--	--	--	--	--	--	--	--	--	--	--	--	--	--	--	--	--	--
TRINITY_DN11620_c0_g2_i1_1	XP_028066214.1	uncharacterized protein LOC114269156 [Camellia sinensis]	--	--	--	--	--	--	--	--	--	--	--	--	--	--	--	--	--	--	--
TRINITY_DN11621_c0_g1_i1_2	--	--	--	--	--	--	--	--	--	--	--	--	--	--	--	--	--	--	--	--	--
TRINITY_DN11622_c0_g1_i1_1	--	--	--	--	--	--	--	--	--	--	--	--	--	--	--	--	--	--	--	--	--
TRINITY_DN11623_c0_g1_i1_1	OMO98543.1	hypothetical protein COLO4_13821 [Corchorus olitorius]	--	--	--	--	--	--	--	--	--	--	--	--	--	--	--	--	--	--	--
TRINITY_DN11623_c0_g1_i1_2	--	--	--	--	--	--	--	--	--	--	--	--	--	--	--	--	--	--	--	--	--
TRINITY_DN11624_c0_g1_i1_2	XP_028098805.1	phosphatidylinositol/phosphatidylcholine transfer protein SFH3-like isoform X2 [Camellia sinensis]	Q93ZE9|SFH3_ARATH	Phosphatidylinositol/phosphatidylcholine transfer protein SFH3 F2G1.19 OS=Arabidopsis thaliana (Mouse-ear cress) GN=F2G1.19 PE=2 SV=1	--	--	--	--	--	--	KOG1471	Phosphatidylinositol transfer protein SEC14 and related proteins	[I]	METABOLISM	Lipid transport and metabolism	S	ENOG410XRSQ	Transfer protein	Cellular Component: Golgi membrane (GO:0000139);|Cellular Component: plasma membrane (GO:0005886);|Biological Process: flower development (GO:0009908);|Biological Process: protein transport (GO:0015031);	PF00650.20	CRAL/TRIO domain
TRINITY_DN11626_c0_g1_i1_1	XP_028086279.1	myosin heavy chain, cardiac muscle isoform-like isoform X1 [Camellia sinensis]	--	--	--	--	--	--	--	--	--	--	--	--	--	S	ENOG410YFEM	NA	--	--	--
TRINITY_DN11626_c0_g2_i1_1	XP_028086279.1	myosin heavy chain, cardiac muscle isoform-like isoform X1 [Camellia sinensis]	--	--	--	--	--	--	--	--	--	--	--	--	--	S	ENOG410YFEM	NA	--	--	--
TRINITY_DN11627_c0_g1_i1_1	--	--	--	--	--	--	--	--	--	--	--	--	--	--	--	--	--	--	--	--	--
TRINITY_DN11628_c0_g1_i1_1	XP_028072089.1	LOW QUALITY PROTEIN: receptor protein kinase CLAVATA1-like [Camellia sinensis]	Q9SYQ8|CLV1_ARATH	Receptor protein kinase CLAVATA1 T4O12.5 OS=Arabidopsis thaliana (Mouse-ear cress) GN=T4O12.5 PE=1 SV=3	--	--	--	--	--	--	--	--	--	--	--	S	COG4886	leucine Rich Repeat	--	PF07714.17,PF00069.25,PF13855.6,PF12799.7,PF00560.33	Protein tyrosine kinase|Protein kinase domain|Leucine rich repeat|Leucine Rich repeats (2 copies)|Leucine Rich Repeat
TRINITY_DN11635_c0_g1_i1_2	XP_030928062.1	zinc finger BED domain-containing protein RICESLEEPER 2-like [Quercus lobata]	P03010|TRAC9_MAIZE	Putative AC9 transposase . OS=Zea mays (Maize) GN=. PE=4 SV=1	--	--	--	--	--	--	KOG1121	Tam3-transposase (Ac family)	[L]	INFORMATION STORAGE AND PROCESSING	Replication, recombination and repair	S	ENOG4111T8J	transposon protein	Molecular Function: DNA binding (GO:0003677);|Cellular Component: nucleus (GO:0005634);|Biological Process: DNA recombination (GO:0006310);|Biological Process: transposition (GO:0032196);|Molecular Function: protein dimerization activity (GO:0046983);	PF05699.14	hAT family C-terminal dimerisation region
TRINITY_DN11636_c0_g1_i1_2	--	--	--	--	--	--	--	--	--	--	--	--	--	--	--	--	--	--	--	--	--
TRINITY_DN11638_c0_g1_i1_2	--	--	--	--	--	--	--	--	--	--	--	--	--	--	--	--	--	--	--	--	--
TRINITY_DN11639_c0_g1_i1_1	--	--	--	--	--	--	--	--	--	--	--	--	--	--	--	--	--	--	--	--	--
TRINITY_DN11640_c0_g1_i1_2	XP_028084106.1	uncharacterized protein LOC114285267 [Camellia sinensis]	--	--	--	--	--	--	--	--	--	--	--	--	--	S	ENOG4112APU	NA	--	--	--
TRINITY_DN11642_c0_g1_i1_1	XP_028084598.1	cation/H(+) antiporter 15-like [Camellia sinensis]	Q9FFB8|CHX3_ARATH	Cation/H(+) antiporter 3 MRN17.13 OS=Arabidopsis thaliana (Mouse-ear cress) GN=MRN17.13 PE=2 SV=1	--	--	--	--	--	--	KOG1650	Predicted K+/H+-antiporter	[P]	METABOLISM	Inorganic ion transport and metabolism	P	COG0475	Sodium hydrogen exchanger	Biological Process: potassium ion transport (GO:0006813);|Biological Process: regulation of pH (GO:0006885);|Cellular Component: endomembrane system (GO:0012505);|Molecular Function: solute:proton antiporter activity (GO:0015299);|Cellular Component: integral component of membrane (GO:0016021);	--	--
TRINITY_DN11643_c0_g1_i1_1	--	--	--	--	--	--	--	--	--	--	--	--	--	--	--	--	--	--	--	--	--
TRINITY_DN11643_c0_g1_i1_2	XP_028062778.1	protein DETOXIFICATION 46, chloroplastic-like [Camellia sinensis]	--	--	--	--	--	--	--	--	--	--	--	--	--	--	--	--	--	--	--
TRINITY_DN11645_c0_g2_i1_2	--	--	--	--	--	--	--	--	--	--	--	--	--	--	--	--	--	--	--	--	--
TRINITY_DN11646_c0_g1_i1_2	--	--	--	--	--	--	--	--	--	--	--	--	--	--	--	--	--	--	--	--	--
TRINITY_DN11647_c0_g1_i1_2	XP_028067105.1	uncharacterized protein LOC114269935 [Camellia sinensis]	--	--	--	--	--	--	--	--	--	--	--	--	--	--	--	--	--	--	--
TRINITY_DN11648_c0_g1_i1_2	--	--	--	--	--	--	--	--	--	--	--	--	--	--	--	--	--	--	--	--	--
TRINITY_DN11651_c0_g2_i1_1	XP_028084009.1	kinesin-like protein KIN-10C isoform X3 [Camellia sinensis]	--	--	--	--	--	--	--	--	--	--	--	--	--	--	--	--	--	--	--
TRINITY_DN11652_c0_g1_i1_2	--	--	--	--	--	--	--	--	--	--	--	--	--	--	--	--	--	--	--	--	--
TRINITY_DN11656_c0_g1_i1_2	--	--	--	--	--	--	--	--	--	--	--	--	--	--	--	--	--	--	--	--	--
TRINITY_DN11658_c0_g1_i1_2	--	--	--	--	--	--	--	--	--	--	--	--	--	--	--	--	--	--	--	--	--
TRINITY_DN11661_c0_g1_i1_1	--	--	--	--	--	--	--	--	--	--	--	--	--	--	--	--	--	--	--	--	--
TRINITY_DN11662_c0_g1_i1_2	XP_028119881.1	receptor-like protein kinase FERONIA [Camellia sinensis]	--	--	--	--	--	--	--	--	--	--	--	--	--	--	--	--	--	--	--
TRINITY_DN11662_c0_g2_i1_1	THG19652.1	hypothetical protein TEA_024665 [Camellia sinensis var. sinensis]	Q9LYR6|PTR49_ARATH	Protein NRT1/ PTR FAMILY 6.1 T22N19.50 OS=Arabidopsis thaliana (Mouse-ear cress) GN=T22N19.50 PE=2 SV=1	--	--	--	--	--	--	KOG1237	H+/oligopeptide symporter	[E]	METABOLISM	Amino acid transport and metabolism	E	COG3104	transporter	Molecular Function: peptide:proton symporter activity (GO:0015333);|Cellular Component: integral component of membrane (GO:0016021);|Molecular Function: oligopeptide transmembrane transporter activity (GO:0035673);|Molecular Function: peptide transmembrane transporter activity (GO:1904680);	--	--
TRINITY_DN11662_c0_g2_i1_2	XP_028119881.1	receptor-like protein kinase FERONIA [Camellia sinensis]	Q9FID9|Y5389_ARATH	Probable receptor-like protein kinase At5g38990 K15E6.170 OS=Arabidopsis thaliana (Mouse-ear cress) GN=K15E6.170 PE=2 SV=1	--	--	--	--	--	--	KOG1187	Serine/threonine protein kinase	[T]	CELLULAR PROCESSES AND SIGNALING	Signal transduction mechanisms	T	COG0515	Serine Threonine protein kinase	--	PF07714.17,PF00069.25	Protein tyrosine kinase|Protein kinase domain
TRINITY_DN11662_c0_g3_i1_1	THG19652.1	hypothetical protein TEA_024665 [Camellia sinensis var. sinensis]	Q9LYR6|PTR49_ARATH	Protein NRT1/ PTR FAMILY 6.1 T22N19.50 OS=Arabidopsis thaliana (Mouse-ear cress) GN=T22N19.50 PE=2 SV=1	--	--	--	--	--	--	KOG1237	H+/oligopeptide symporter	[E]	METABOLISM	Amino acid transport and metabolism	E	COG3104	transporter	Molecular Function: peptide:proton symporter activity (GO:0015333);|Cellular Component: integral component of membrane (GO:0016021);|Molecular Function: oligopeptide transmembrane transporter activity (GO:0035673);|Molecular Function: peptide transmembrane transporter activity (GO:1904680);	PF00854.21	POT family
TRINITY_DN11663_c0_g1_i1_2	XP_028085999.1	receptor kinase-like protein Xa21 [Camellia sinensis]	--	--	--	--	--	--	--	--	--	--	--	--	--	--	--	--	--	--	--
TRINITY_DN11667_c0_g1_i1_1	XP_028082367.1	uncharacterized protein LOC114283689 isoform X1 [Camellia sinensis]	--	--	--	--	--	--	--	--	--	--	--	--	--	S	ENOG41100XI	NA	--	--	--
TRINITY_DN11668_c0_g1_i1_1	XP_028061098.1	calmodulin-binding receptor kinase CaMRLK-like [Camellia sinensis]	Q9FK63|CARLK_ARATH	Calmodulin-binding receptor kinase CaMRLK MRA19.24 OS=Arabidopsis thaliana (Mouse-ear cress) GN=MRA19.24 PE=1 SV=1	--	--	--	--	--	--	--	--	--	--	--	T	ENOG410XUCB	LRR receptor-like serine threonine-protein kinase	Molecular Function: protein kinase activity (GO:0004672);|Molecular Function: calmodulin binding (GO:0005516);|Molecular Function: ATP binding (GO:0005524);|Cellular Component: plasma membrane (GO:0005886);|Biological Process: response to osmotic stress (GO:0006970);|Biological Process: response to insect (GO:0009625);|Biological Process: response to auxin (GO:0009733);|Biological Process: embryo…	--	--
TRINITY_DN11670_c0_g1_i1_1	--	--	--	--	--	--	--	--	--	--	--	--	--	--	--	--	--	--	--	--	--
TRINITY_DN11672_c0_g1_i1_1	--	--	--	--	--	--	--	--	--	--	--	--	--	--	--	--	--	--	--	--	--
TRINITY_DN11675_c0_g1_i1_2	XP_028085924.1	uncharacterized protein LOC114286892 [Camellia sinensis]	--	--	--	--	--	--	--	--	KOG1075	FOG: Reverse transcriptase	[R]	POORLY CHARACTERIZED	General function prediction only	S	ENOG410Y65V	Retrotransposon protein	--	--	--
TRINITY_DN11677_c0_g1_i1_2	--	--	--	--	--	--	--	--	--	--	--	--	--	--	--	--	--	--	--	--	--
TRINITY_DN1167_c0_g1_i1_1	--	--	--	--	--	--	--	--	--	--	--	--	--	--	--	--	--	--	--	--	--
TRINITY_DN1167_c0_g1_i1_2	XP_028119976.1	pentatricopeptide repeat-containing protein At1g50270 [Camellia sinensis]	Q9SX45|PPR75_ARATH	Pentatricopeptide repeat-containing protein At1g50270 F14I3.12 OS=Arabidopsis thaliana (Mouse-ear cress) GN=F14I3.12 PE=2 SV=1	--	--	--	--	--	--	KOG4197	FOG: PPR repeat	[R]	POORLY CHARACTERIZED	General function prediction only	S	ENOG410Z7Z7	Pentatricopeptide repeat-containing protein	--	PF13041.6,PF01535.20	PPR repeat family|PPR repeat
TRINITY_DN11680_c0_g1_i2_2	XP_028113957.1	uncharacterized protein LOC114312000 [Camellia sinensis]	--	--	--	--	--	--	--	--	--	--	--	--	--	--	--	--	--	--	--
TRINITY_DN11681_c0_g1_i1_1	THG22776.1	hypothetical protein TEA_024701 [Camellia sinensis var. sinensis]	--	--	--	--	--	--	--	--	--	--	--	--	--	--	--	--	--	--	--
TRINITY_DN11685_c0_g1_i1_2	XP_028086291.1	uncharacterized endoplasmic reticulum membrane protein C16E8.02-like [Camellia sinensis]	O13737|MPO1_SCHPO	2-hydroxy-palmitic acid dioxygenase mpo1 SPAC16E8.02 OS=Schizosaccharomyces pombe (strain 972 / ATCC 24843) (Fission yeast) GN=SPAC16E8.02 PE=3 SV=2	--	--	--	--	--	--	KOG3292	Predicted membrane protein	[S]	POORLY CHARACTERIZED	Function unknown	S	COG4539	PRS2 protein	--	PF06127.11	Protein of unknown function (DUF962)
TRINITY_DN11686_c0_g1_i1_1	--	--	--	--	--	--	--	--	--	--	--	--	--	--	--	--	--	--	--	--	--
TRINITY_DN11689_c0_g1_i1_1	XP_028117173.1	uncharacterized protein LOC114314852 [Camellia sinensis]	--	--	--	--	--	--	--	--	--	--	--	--	--	S	ENOG410YMIV	NA	--	--	--
TRINITY_DN11692_c0_g1_i1_2	THG10223.1	hypothetical protein TEA_003625 [Camellia sinensis var. sinensis]	Q9LIQ7|PP252_ARATH	Pentatricopeptide repeat-containing protein At3g24000, mitochondrial F14O13.19 OS=Arabidopsis thaliana (Mouse-ear cress) GN=F14O13.19 PE=3 SV=1	--	--	--	--	--	--	KOG4197	FOG: PPR repeat	[R]	POORLY CHARACTERIZED	General function prediction only	S	ENOG410Z7Z7	Pentatricopeptide repeat-containing protein	--	PF14432.6	DYW family of nucleic acid deaminases
TRINITY_DN11695_c0_g1_i1_1	--	--	--	--	--	--	--	--	--	--	--	--	--	--	--	--	--	--	--	--	--
TRINITY_DN11695_c0_g1_i1_2	--	--	--	--	--	--	--	--	--	--	--	--	--	--	--	--	--	--	--	--	--
TRINITY_DN1169_c0_g1_i1_2	--	--	--	--	--	--	--	--	--	--	--	--	--	--	--	--	--	--	--	--	--
TRINITY_DN116_c0_g1_i1_1	--	--	--	--	--	--	--	--	--	--	--	--	--	--	--	--	--	--	--	--	--
TRINITY_DN11702_c0_g1_i1_1	XP_028078515.1	rho GTPase-activating protein REN1-like [Camellia sinensis]	F4JQZ3|REN1_ARATH	Rho GTPase-activating protein REN1 F22K18.2200 OS=Arabidopsis thaliana (Mouse-ear cress) GN=F22K18.2200 PE=1 SV=2	--	--	--	--	--	--	--	--	--	--	--	S	ENOG410XR4E	rho GTPase activating protein	Molecular Function: GTPase activator activity (GO:0005096);|Cellular Component: cell cortex (GO:0005938);|Biological Process: signal transduction (GO:0007165);|Biological Process: pollen germination (GO:0009846);|Biological Process: pollen tube growth (GO:0009860);|Biological Process: pollen tube adhesion (GO:0009865);|Cellular Component: apical plasma membrane (GO:0016324);|Molecular Function: R…	--	--
TRINITY_DN11703_c0_g1_i1_1	--	--	--	--	--	--	--	--	--	--	--	--	--	--	--	--	--	--	--	--	--
TRINITY_DN11703_c0_g1_i1_2	XP_028096289.1	probable E3 ubiquitin-protein ligase RHB1A [Camellia sinensis]	Q2HIJ8|RHB1A_ARATH	Probable E3 ubiquitin-protein ligase RHB1A At4g00335 OS=Arabidopsis thaliana (Mouse-ear cress) GN=At4g00335 PE=2 SV=1	--	--	--	--	--	--	KOG0800	FOG: Predicted E3 ubiquitin ligase	[O]	CELLULAR PROCESSES AND SIGNALING	Posttranslational modification, protein turnover, chaperones	O	ENOG41121N2	zinc ion binding	Molecular Function: ubiquitin-protein transferase activity (GO:0004842);|Molecular Function: metal ion binding (GO:0046872);	--	--
TRINITY_DN11706_c0_g1_i1_1	KAA8537098.1	hypothetical protein F0562_029576 [Nyssa sinensis]	--	--	55/99(55.56)	K01514	PRUNE, PPX1	exopolyphosphatase [EC:3.6.1.11]	ko00230	Purine metabolism	--	--	--	--	--	C	COG1227	Manganese-dependent inorganic pyrophosphatase	--	--	--
TRINITY_DN11706_c0_g1_i2_2	XP_021606368.1	peptidyl-tRNA hydrolase 2, mitochondrial isoform X2 [Manihot esculenta]	--	--	--	--	--	--	--	--	KOG3282	Uncharacterized conserved protein	[S]	POORLY CHARACTERIZED	Function unknown	S	COG1990	The natural substrate for this enzyme may be peptidyl- tRNAs which drop off the ribosome during protein synthesis (By similarity)	--	--	--
TRINITY_DN11707_c0_g1_i1_2	XP_028084797.1	protein SRC2-like [Camellia sinensis]	O04023|SRC2_ARATH	Protein SRC2 homolog F7G19.6 OS=Arabidopsis thaliana (Mouse-ear cress) GN=F7G19.6 PE=1 SV=1	--	--	--	--	--	--	--	--	--	--	--	S	ENOG410YJ7V	C2 domain	Cellular Component: protein storage vacuole (GO:0000326);|Cellular Component: endoplasmic reticulum (GO:0005783);|Cellular Component: endoplasmic reticulum membrane (GO:0005789);|Cellular Component: plasma membrane (GO:0005886);|Biological Process: protein targeting to vacuole (GO:0006623);|Cellular Component: integral component of membrane (GO:0016021);|Cellular Component: protein storage vacuol…	PF00168.30	C2 domain
TRINITY_DN11709_c0_g1_i1_2	XP_028094590.1	65-kDa microtubule-associated protein 3-like isoform X1 [Camellia sinensis]	--	--	--	--	--	--	--	--	--	--	--	--	--	S	ENOG410YZBK	protein regulator of cytokinesis	--	--	--
TRINITY_DN1170_c0_g1_i1_2	XP_028120909.1	uncharacterized protein LOC114318265 [Camellia sinensis]	--	--	--	--	--	--	--	--	--	--	--	--	--	--	--	--	--	--	--
TRINITY_DN11710_c0_g1_i1_1	XP_028101548.1	laccase-14-like [Camellia sinensis]	Q941X2|LAC3_ORYSJ	Laccase-3 B1088C09.5 OS=Oryza sativa subsp. japonica (Rice) GN=B1088C09.5 PE=2 SV=1	--	--	--	--	--	--	KOG1263	Multicopper oxidases	[Q]	METABOLISM	Secondary metabolites biosynthesis, transport and catabolism	Q	COG2132	Multicopper oxidase	Molecular Function: copper ion binding (GO:0005507);|Molecular Function: oxidoreductase activity, oxidizing metal ions (GO:0016722);|Biological Process: lignin catabolic process (GO:0046274);|Cellular Component: apoplast (GO:0048046);|Molecular Function: hydroquinone:oxygen oxidoreductase activity (GO:0052716);	--	--
TRINITY_DN11716_c0_g1_i1_2	--	--	--	--	--	--	--	--	--	--	--	--	--	--	--	--	--	--	--	--	--
TRINITY_DN11716_c0_g2_i1_2	XP_028071511.1	uncharacterized protein LOC114273894 [Camellia sinensis]	--	--	--	--	--	--	--	--	--	--	--	--	--	--	--	--	--	--	--
TRINITY_DN11716_c0_g3_i1_2	XP_028091041.1	GDSL esterase/lipase EXL3-like [Camellia sinensis]	--	--	--	--	--	--	--	--	--	--	--	--	--	--	--	--	--	--	--
TRINITY_DN11717_c0_g1_i1_2	XP_028075325.1	protein DETOXIFICATION 45, chloroplastic-like isoform X1 [Camellia sinensis]	Q9SVE7|DTX45_ARATH	Protein DETOXIFICATION 45, chloroplastic F22I13.150 OS=Arabidopsis thaliana (Mouse-ear cress) GN=F22I13.150 PE=2 SV=2	--	--	--	--	--	--	KOG1347	Uncharacterized membrane protein, predicted efflux pump	[R]	POORLY CHARACTERIZED	General function prediction only	V	COG0534	Mate efflux family protein	Cellular Component: chloroplast (GO:0009507);|Molecular Function: drug transmembrane transporter activity (GO:0015238);|Molecular Function: antiporter activity (GO:0015297);|Cellular Component: integral component of membrane (GO:0016021);|Cellular Component: chloroplast membrane (GO:0031969);	--	--
TRINITY_DN11718_c0_g1_i1_1	XP_028064698.1	G-type lectin S-receptor-like serine/threonine-protein kinase LECRK3 [Camellia sinensis]	Q39202|RLK1_ARATH	G-type lectin S-receptor-like serine/threonine-protein kinase RLK1 MSL3.2 OS=Arabidopsis thaliana (Mouse-ear cress) GN=MSL3.2 PE=2 SV=2	--	--	--	--	--	--	--	--	--	--	--	T	ENOG410YBN4	G-type lectin S-receptor-like serine threonine-protein kinase	--	PF07714.17,PF00069.25	Protein tyrosine kinase|Protein kinase domain
TRINITY_DN11719_c0_g1_i1_2	XP_028104888.1	pentatricopeptide repeat-containing protein At2g02980, chloroplastic [Camellia sinensis]	Q8LK93|PP145_ARATH	Pentatricopeptide repeat-containing protein At2g02980, chloroplastic T17M13.15 OS=Arabidopsis thaliana (Mouse-ear cress) GN=T17M13.15 PE=2 SV=2	--	--	--	--	--	--	KOG4197	FOG: PPR repeat	[R]	POORLY CHARACTERIZED	General function prediction only	S	ENOG410Z7Z7	Pentatricopeptide repeat-containing protein	--	--	--
TRINITY_DN11719_c0_g2_i1_2	XP_028104888.1	pentatricopeptide repeat-containing protein At2g02980, chloroplastic [Camellia sinensis]	Q8LK93|PP145_ARATH	Pentatricopeptide repeat-containing protein At2g02980, chloroplastic T17M13.15 OS=Arabidopsis thaliana (Mouse-ear cress) GN=T17M13.15 PE=2 SV=2	--	--	--	--	--	--	KOG4197	FOG: PPR repeat	[R]	POORLY CHARACTERIZED	General function prediction only	S	ENOG410Z7Z7	Pentatricopeptide repeat-containing protein	--	PF01535.20,PF13041.6	PPR repeat|PPR repeat family
TRINITY_DN11720_c0_g1_i1_1	XP_028078102.1	protein transport protein yos1-like [Camellia sinensis]	O13825|YOS1_SCHPO	Protein transport protein yos1 SPAC19A8.09 OS=Schizosaccharomyces pombe (strain 972 / ATCC 24843) (Fission yeast) GN=SPAC19A8.09 PE=3 SV=1	--	--	--	--	--	--	KOG4779	Predicted membrane protein	[S]	POORLY CHARACTERIZED	Function unknown	S	ENOG410Y6R2	immediate early response 3-interacting protein	Cellular Component: Golgi membrane (GO:0000139);|Cellular Component: endoplasmic reticulum (GO:0005783);|Cellular Component: endoplasmic reticulum membrane (GO:0005789);|Biological Process: intracellular protein transport (GO:0006886);|Biological Process: ER to Golgi vesicle-mediated transport (GO:0006888);|Cellular Component: COPII-coated ER to Golgi transport vesicle (GO:0030134);|Cellular Comp…	--	--
TRINITY_DN11720_c0_g1_i1_2	--	--	--	--	--	--	--	--	--	--	--	--	--	--	--	--	--	--	--	--	--
TRINITY_DN11725_c0_g2_i1_2	--	--	--	--	--	--	--	--	--	--	--	--	--	--	--	--	--	--	--	--	--
TRINITY_DN11726_c0_g1_i1_1	XP_028119135.1	AAA-ATPase At4g25835-like [Camellia sinensis]	Q9FKM3|AATPK_ARATH	AAA-ATPase At5g57480 MUA2.5 OS=Arabidopsis thaliana (Mouse-ear cress) GN=MUA2.5 PE=3 SV=1	--	--	--	--	--	--	KOG0743	AAA+-type ATPase	[O]	CELLULAR PROCESSES AND SIGNALING	Posttranslational modification, protein turnover, chaperones	O	COG0465	Acts as a processive, ATP-dependent zinc metallopeptidase for both cytoplasmic and membrane proteins. Plays a role in the quality control of integral membrane proteins (By similarity)	Molecular Function: ATP binding (GO:0005524);|Molecular Function: ATPase activity (GO:0016887);	--	--
TRINITY_DN11727_c0_g1_i1_2	GEX16651.1	putative reverse transcriptase domain, reverse transcriptase zinc-binding domain protein [Tanacetum cinerariifolium]	--	--	--	--	--	--	--	--	--	--	--	--	--	--	--	--	--	--	--
TRINITY_DN11731_c0_g1_i1_1	--	--	--	--	--	--	--	--	--	--	--	--	--	--	--	--	--	--	--	--	--
TRINITY_DN11734_c0_g1_i1_1	XP_028078616.1	calcium uniporter protein 2, mitochondrial-like isoform X2 [Camellia sinensis]	O64823|MCU2_ARATH	Calcium uniporter protein 2, mitochondrial F27L4.3 OS=Arabidopsis thaliana (Mouse-ear cress) GN=F27L4.3 PE=2 SV=1	--	--	--	--	--	--	KOG2966	Uncharacterized conserved protein	[R]	POORLY CHARACTERIZED	General function prediction only	S	ENOG410Y3YU	Coiled-coil domain containing 109B	Molecular Function: calcium channel activity (GO:0005262);|Cellular Component: mitochondrial inner membrane (GO:0005743);|Molecular Function: uniporter activity (GO:0015292);|Cellular Component: integral component of membrane (GO:0016021);|Biological Process: mitochondrial calcium ion homeostasis (GO:0051560);	PF04678.13	Mitochondrial calcium uniporter
TRINITY_DN11736_c0_g2_i1_1	--	--	--	--	--	--	--	--	--	--	--	--	--	--	--	--	--	--	--	--	--
TRINITY_DN11738_c0_g1_i1_2	--	--	--	--	--	--	--	--	--	--	--	--	--	--	--	--	--	--	--	--	--
TRINITY_DN11740_c0_g1_i1_1	--	--	--	--	--	--	--	--	--	--	--	--	--	--	--	--	--	--	--	--	--
TRINITY_DN11741_c0_g1_i1_1	--	--	--	--	--	--	--	--	--	--	--	--	--	--	--	--	--	--	--	--	--
TRINITY_DN11742_c0_g1_i2_2	XP_028117094.1	serine/threonine-protein kinase Aurora-3 isoform X2 [Camellia sinensis]	O64629|AUR3_ARATH	Serine/threonine-protein kinase Aurora-3 F17K2.2 OS=Arabidopsis thaliana (Mouse-ear cress) GN=F17K2.2 PE=2 SV=1	--	--	--	--	--	--	KOG0580	Serine/threonine protein kinase	[D]	CELLULAR PROCESSES AND SIGNALING	Cell cycle control, cell division, chromosome partitioning	T	ENOG410XNRB	serine threonine-protein kinase	Biological Process: microtubule cytoskeleton organization (GO:0000226);|Biological Process: mitotic cell cycle (GO:0000278);|Cellular Component: chromosome, centromeric region (GO:0000775);|Molecular Function: ATP binding (GO:0005524);|Cellular Component: nucleus (GO:0005634);|Cellular Component: spindle (GO:0005819);|Biological Process: chromosome segregation (GO:0007059);|Biological Process: hi…	PF00069.25,PF07714.17,PF14531.6	Protein kinase domain|Protein tyrosine kinase|Kinase-like
TRINITY_DN11744_c0_g1_i1_1	KAE9454319.1	hypothetical protein C3L33_13775, partial [Rhododendron williamsianum]	Q9FZ70|FDL1_ARATH	F-box/FBD/LRR-repeat protein At1g13570 F13B4.6 OS=Arabidopsis thaliana (Mouse-ear cress) GN=F13B4.6 PE=2 SV=1	--	--	--	--	--	--	--	--	--	--	--	--	--	--	--	--	--
TRINITY_DN11745_c0_g1_i1_1	XP_028055033.1	NAC domain-containing protein 62-like isoform X2 [Camellia sinensis]	Q9LKG8|NAC91_ARATH	NAC domain-containing protein 91 K18P6.12 OS=Arabidopsis thaliana (Mouse-ear cress) GN=K18P6.12 PE=1 SV=1	--	--	--	--	--	--	--	--	--	--	--	S	ENOG410ZJIT	nac domain	Biological Process: positive regulation of defense response to virus by host (GO:0002230);|Biological Process: response to molecule of bacterial origin (GO:0002237);|Molecular Function: DNA binding (GO:0003677);|Molecular Function: DNA-binding transcription factor activity (GO:0003700);|Molecular Function: transcription coactivator activity (GO:0003713);|Cellular Component: nucleus (GO:0005634);|…	PF02365.15	No apical meristem (NAM) protein
TRINITY_DN11745_c0_g1_i1_2	--	--	--	--	--	--	--	--	--	--	--	--	--	--	--	--	--	--	--	--	--
TRINITY_DN11747_c0_g1_i1_2	PSS04279.1	TRIO and F-actin-binding protein [Actinidia chinensis var. chinensis]	--	--	--	--	--	--	--	--	--	--	--	--	--	S	ENOG410Z7H4	NA	--	PF05553.11	Cotton fibre expressed protein
TRINITY_DN11750_c0_g1_i1_1	XP_028126390.1	mitochondrial inner membrane protease ATP23-like isoform X1 [Camellia sinensis]	P0CQ26|ATP23_CRYNJ	Mitochondrial inner membrane protease ATP23 CNE03410 OS=MYA-565) (Filobasidiella neoformans) GN=CNE03410 PE=3 SV=1	--	--	--	--	--	--	KOG3314	Ku70-binding protein	[L]	INFORMATION STORAGE AND PROCESSING	Replication, recombination and repair	O	ENOG4111IRG	Has a dual role in the assembly of mitochondrial ATPase. Acts as a protease that removes N-terminal residues of mitochondrial ATPase CF(0) subunit 6 at the intermembrane space side. Also involved in the correct assembly of the membrane- embedded ATPase CF(0) particle, probably mediating association of subunit 6 with the subunit 9 ring (By similarity)	Molecular Function: metalloendopeptidase activity (GO:0004222);|Cellular Component: mitochondrial inner membrane (GO:0005743);|Molecular Function: metal ion binding (GO:0046872);	--	--
TRINITY_DN11750_c0_g1_i1_2	--	--	--	--	--	--	--	--	--	--	--	--	--	--	--	--	--	--	--	--	--
TRINITY_DN11750_c0_g2_i1_1	XP_028126390.1	mitochondrial inner membrane protease ATP23-like isoform X1 [Camellia sinensis]	Q1MTR0|ATP23_SCHPO	Mitochondrial inner membrane protease atp23 SPCC320.12 OS=Schizosaccharomyces pombe (strain 972 / ATCC 24843) (Fission yeast) GN=SPCC320.12 PE=3 SV=1	--	--	--	--	--	--	KOG3314	Ku70-binding protein	[L]	INFORMATION STORAGE AND PROCESSING	Replication, recombination and repair	O	ENOG4111IRG	Has a dual role in the assembly of mitochondrial ATPase. Acts as a protease that removes N-terminal residues of mitochondrial ATPase CF(0) subunit 6 at the intermembrane space side. Also involved in the correct assembly of the membrane- embedded ATPase CF(0) particle, probably mediating association of subunit 6 with the subunit 9 ring (By similarity)	Molecular Function: metalloendopeptidase activity (GO:0004222);|Cellular Component: mitochondrial inner membrane (GO:0005743);|Biological Process: mitochondrial protein processing (GO:0034982);|Molecular Function: metal ion binding (GO:0046872);	PF09768.9	Peptidase M76 family
TRINITY_DN11751_c0_g1_i1_2	--	--	--	--	--	--	--	--	--	--	--	--	--	--	--	--	--	--	--	--	--
TRINITY_DN11753_c0_g1_i1_2	XP_028091309.1	uncharacterized protein At4g10930 isoform X1 [Camellia sinensis]	--	--	--	--	--	--	--	--	--	--	--	--	--	S	ENOG410Y9SP	RING	--	PF13639.6,PF13923.6,PF00097.25,PF13920.6	Ring finger domain|Zinc finger, C3HC4 type (RING finger)|Zinc finger, C3HC4 type (RING finger)|Zinc finger, C3HC4 type (RING finger)
TRINITY_DN11758_c0_g1_i1_2	PSS08126.1	Endonuclease [Actinidia chinensis var. chinensis]	--	--	--	--	--	--	--	--	--	--	--	--	--	--	--	--	--	--	--
TRINITY_DN11759_c0_g1_i1_2	--	--	--	--	--	--	--	--	--	--	--	--	--	--	--	--	--	--	--	--	--
TRINITY_DN1175_c0_g1_i1_1	--	--	--	--	--	--	--	--	--	--	--	--	--	--	--	--	--	--	--	--	--
TRINITY_DN11760_c0_g1_i1_2	XP_028117069.1	pentatricopeptide repeat-containing protein ELI1, chloroplastic [Camellia sinensis]	Q9SZT8|PP354_ARATH	Pentatricopeptide repeat-containing protein ELI1, chloroplastic F6G17.30 OS=Arabidopsis thaliana (Mouse-ear cress) GN=F6G17.30 PE=3 SV=1	--	--	--	--	--	--	KOG4197	FOG: PPR repeat	[R]	POORLY CHARACTERIZED	General function prediction only	S	ENOG410Z7Z7	Pentatricopeptide repeat-containing protein	--	PF13041.6,PF13812.6	PPR repeat family|Pentatricopeptide repeat domain
TRINITY_DN11761_c0_g1_i1_2	--	--	--	--	--	--	--	--	--	--	--	--	--	--	--	--	--	--	--	--	--
TRINITY_DN11764_c0_g1_i1_1	--	--	--	--	--	--	--	--	--	--	--	--	--	--	--	--	--	--	--	--	--
TRINITY_DN11766_c0_g1_i2_1	XP_028124466.1	pentatricopeptide repeat-containing protein At1g71210, mitochondrial [Camellia sinensis]	Q8GZA6|PP113_ARATH	Pentatricopeptide repeat-containing protein At1g71210, mitochondrial F23N20.20 OS=Arabidopsis thaliana (Mouse-ear cress) GN=F23N20.20 PE=1 SV=1	--	--	--	--	--	--	KOG4197	FOG: PPR repeat	[R]	POORLY CHARACTERIZED	General function prediction only	S	ENOG410Z7Z7	Pentatricopeptide repeat-containing protein	--	--	--
TRINITY_DN11768_c0_g1_i1_1	--	--	--	--	--	--	--	--	--	--	--	--	--	--	--	--	--	--	--	--	--
TRINITY_DN11769_c0_g1_i1_1	--	--	--	--	--	--	--	--	--	--	--	--	--	--	--	--	--	--	--	--	--
TRINITY_DN11769_c0_g1_i1_2	XP_030940244.1	uncharacterized protein LOC115965205 [Quercus lobata]	P0CT41|TF212_SCHPO	Transposon Tf2-12 polyprotein SPCC1020.14 OS=Schizosaccharomyces pombe (strain 972 / ATCC 24843) (Fission yeast) GN=SPCC1020.14 PE=3 SV=1	--	--	--	--	--	--	KOG0017	FOG: Transposon-encoded proteins with TYA, reverse transcriptase, integrase domains in various combinations	[R]	POORLY CHARACTERIZED	General function prediction only	L	COG2801	Retrotransposon protein	Molecular Function: DNA binding (GO:0003677);|Molecular Function: RNA binding (GO:0003723);|Molecular Function: DNA-directed DNA polymerase activity (GO:0003887);|Molecular Function: RNA-directed DNA polymerase activity (GO:0003964);|Molecular Function: aspartic-type endopeptidase activity (GO:0004190);|Molecular Function: endonuclease activity (GO:0004519);|Cellular Component: nucleus (GO:000563…	PF00078.27	Reverse transcriptase (RNA-dependent DNA polymerase)
TRINITY_DN11770_c0_g1_i1_2	--	--	--	--	--	--	--	--	--	--	--	--	--	--	--	--	--	--	--	--	--
TRINITY_DN11772_c0_g1_i1_2	--	--	--	--	--	--	--	--	--	--	--	--	--	--	--	--	--	--	--	--	--
TRINITY_DN11777_c0_g1_i1_1	--	--	--	--	--	--	--	--	--	--	--	--	--	--	--	--	--	--	--	--	--
TRINITY_DN11777_c0_g1_i1_2	--	--	--	--	--	--	--	--	--	--	--	--	--	--	--	--	--	--	--	--	--
TRINITY_DN11778_c0_g1_i1_1	XP_028084278.1	DNA replication licensing factor MCM3 homolog 2 [Camellia sinensis]	Q9SX04|MCM32_MAIZE	DNA replication licensing factor MCM3 homolog 2 ROA2 OS=Zea mays (Maize) GN=ROA2 PE=2 SV=1	123/188(65.43)	K02541	MCM3	DNA replication licensing factor MCM3 [EC:3.6.4.12]	ko03030	DNA replication	KOG0479	DNA replication licensing factor, MCM3 component	[L]	INFORMATION STORAGE AND PROCESSING	Replication, recombination and repair	L	COG1241	dna replication licensing factor	Molecular Function: DNA binding (GO:0003677);|Molecular Function: helicase activity (GO:0004386);|Molecular Function: ATP binding (GO:0005524);|Cellular Component: nucleus (GO:0005634);|Biological Process: DNA replication initiation (GO:0006270);|Biological Process: cell cycle (GO:0007049);|Cellular Component: MCM complex (GO:0042555);	PF17855.1	MCM AAA-lid domain
TRINITY_DN11778_c0_g1_i1_2	XP_028097450.1	ethylene-responsive transcription factor CRF1-like [Camellia sinensis]	Q9FK12|CRF3_ARATH	Ethylene-responsive transcription factor CRF3 K19E1.9 OS=Arabidopsis thaliana (Mouse-ear cress) GN=K19E1.9 PE=1 SV=1	--	--	--	--	--	--	--	--	--	--	--	K	ENOG410YM3E	Transcription factor	Molecular Function: DNA binding (GO:0003677);|Molecular Function: DNA-binding transcription factor activity (GO:0003700);|Cellular Component: nucleus (GO:0005634);|Cellular Component: cytoplasm (GO:0005737);|Biological Process: cytokinin-activated signaling pathway (GO:0009736);|Biological Process: ethylene-activated signaling pathway (GO:0009873);|Biological Process: leaf development (GO:0048366…	PF00847.20	AP2 domain
TRINITY_DN11779_c0_g1_i1_2	XP_028121671.1	probable phospholipid-transporting ATPase 4 [Camellia sinensis]	Q9SGG3|ALA5_ARATH	Probable phospholipid-transporting ATPase 5 F28P22.11 OS=Arabidopsis thaliana (Mouse-ear cress) GN=F28P22.11 PE=3 SV=1	--	--	--	--	--	--	KOG0206	P-type ATPase	[R]	POORLY CHARACTERIZED	General function prediction only	P	COG0474	P-type atpase	Cellular Component: Golgi membrane (GO:0000139);|Molecular Function: magnesium ion binding (GO:0000287);|Molecular Function: phospholipid-translocating ATPase activity (GO:0004012);|Molecular Function: ATP binding (GO:0005524);|Cellular Component: trans-Golgi network (GO:0005802);|Cellular Component: plasma membrane (GO:0005886);|Cellular Component: integral component of membrane (GO:0016021);|Bi…	--	--
TRINITY_DN11781_c0_g1_i1_2	--	--	--	--	--	--	--	--	--	--	--	--	--	--	--	--	--	--	--	--	--
TRINITY_DN11782_c0_g1_i1_1	THF94138.1	hypothetical protein TEA_011720 [Camellia sinensis var. sinensis]	--	--	--	--	--	--	--	--	--	--	--	--	--	--	--	--	--	--	--
TRINITY_DN11783_c0_g1_i3_1	KAE7996783.1	hypothetical protein FH972_001474 [Carpinus fangiana]	--	--	--	--	--	--	--	--	--	--	--	--	--	S	ENOG410YCB8	NA	--	--	--
TRINITY_DN11784_c0_g1_i1_2	XP_028096665.1	probable E3 ubiquitin-protein ligase XERICO [Camellia sinensis]	Q9XF92|BRH1_ARATH	Brassinosteroid-responsive RING protein 1 F2A19.60 OS=Arabidopsis thaliana (Mouse-ear cress) GN=F2A19.60 PE=2 SV=1	--	--	--	--	--	--	KOG0800	FOG: Predicted E3 ubiquitin ligase	[O]	CELLULAR PROCESSES AND SIGNALING	Posttranslational modification, protein turnover, chaperones	O	ENOG41121N2	zinc ion binding	--	PF13639.6,PF17123.5,PF13923.6,PF12678.7,PF00097.25	Ring finger domain|RING-like zinc finger|Zinc finger, C3HC4 type (RING finger)|RING-H2 zinc finger domain|Zinc finger, C3HC4 type (RING finger)
TRINITY_DN11788_c0_g1_i1_1	XP_028081528.1	TMV resistance protein N-like [Camellia sinensis]	Q40392|TMVRN_NICGU	TMV resistance protein N N OS=Nicotiana glutinosa (Tobacco) GN=N PE=1 SV=1	--	--	--	--	--	--	--	--	--	--	--	--	--	--	Molecular Function: ATP binding (GO:0005524);|Cellular Component: cytoplasm (GO:0005737);|Biological Process: signal transduction (GO:0007165);|Biological Process: plant-type hypersensitive response (GO:0009626);|Molecular Function: ADP binding (GO:0043531);	PF13855.6,PF12799.7	Leucine rich repeat|Leucine Rich repeats (2 copies)
TRINITY_DN1178_c0_g1_i1_2	RVW31229.1	Retrovirus-related Pol polyprotein from transposon RE1 [Vitis vinifera]	--	--	--	--	--	--	--	--	--	--	--	--	--	--	--	--	--	--	--
TRINITY_DN11790_c0_g1_i1_2	--	--	--	--	--	--	--	--	--	--	--	--	--	--	--	--	--	--	--	--	--
TRINITY_DN11793_c0_g2_i1_2	THG06288.1	hypothetical protein TEA_027499 [Camellia sinensis var. sinensis]	Q9C637|RLP6_ARATH	Receptor-like protein 6 F2G19.6 OS=Arabidopsis thaliana (Mouse-ear cress) GN=F2G19.6 PE=3 SV=1	--	--	--	--	--	--	KOG0619	FOG: Leucine rich repeat	[R]	POORLY CHARACTERIZED	General function prediction only	S	COG4886	leucine Rich Repeat	Cellular Component: plasma membrane (GO:0005886);|Cellular Component: membrane (GO:0016020);|Cellular Component: integral component of membrane (GO:0016021);	PF12799.7,PF13855.6,PF00560.33,PF13516.6	Leucine Rich repeats (2 copies)|Leucine rich repeat|Leucine Rich Repeat|Leucine Rich repeat
TRINITY_DN11795_c0_g1_i1_2	XP_028067277.1	SUPPRESSOR OF GAMMA RESPONSE 1-like [Camellia sinensis]	Q6NQK2|NAC8_ARATH	SUPPRESSOR OF GAMMA RESPONSE 1 F14G11.2 OS=Arabidopsis thaliana (Mouse-ear cress) GN=F14G11.2 PE=1 SV=1	--	--	--	--	--	--	--	--	--	--	--	S	ENOG410YADT	Nac domain-containing protein	Biological Process: DNA damage checkpoint (GO:0000077);|Molecular Function: DNA-binding transcription factor activity (GO:0003700);|Cellular Component: nucleus (GO:0005634);|Biological Process: response to gamma radiation (GO:0010332);|Biological Process: regulation of meiotic nuclear division (GO:0040020);|Molecular Function: sequence-specific DNA binding (GO:0043565);|Molecular Function: transc…	--	--
TRINITY_DN11799_c0_g1_i1_1	--	--	--	--	--	--	--	--	--	--	--	--	--	--	--	--	--	--	--	--	--
TRINITY_DN11799_c0_g1_i1_2	THF97112.1	hypothetical protein TEA_001923 [Camellia sinensis var. sinensis]	--	--	--	--	--	--	--	--	--	--	--	--	--	S	ENOG410ZEWH	NA	--	--	--
TRINITY_DN1179_c0_g1_i1_2	KAA8522599.1	hypothetical protein F0562_013040 [Nyssa sinensis]	Q2V3B2|CCD51_ARATH	Cyclin-D5-1 F19F18.120 OS=Arabidopsis thaliana (Mouse-ear cress) GN=F19F18.120 PE=2 SV=2	--	--	--	--	--	--	KOG0656	G1/S-specific cyclin D	[D]	CELLULAR PROCESSES AND SIGNALING	Cell cycle control, cell division, chromosome partitioning	D	ENOG410XRKC	(DC) complex that phosphorylates and inhibits members of the retinoblastoma (RB) protein family including RB1 and regulates the cell-cycle during G(1) S transition. Phosphorylation of RB1 allows dissociation of the transcription factor E2F from the RB E2F complex and the subsequent transcription of E2F target genes which are responsible for the progression through the G(1) phase. Hypophosphorylat…	Biological Process: regulation of cyclin-dependent protein serine/threonine kinase activity (GO:0000079);|Biological Process: mitotic cell cycle (GO:0000278);|Cellular Component: cyclin-dependent protein kinase holoenzyme complex (GO:0000307);|Cellular Component: nucleus (GO:0005634);|Cellular Component: cytoplasm (GO:0005737);|Biological Process: protein phosphorylation (GO:0006468);|Biological …	PF00134.23	Cyclin, N-terminal domain
TRINITY_DN117_c0_g1_i2_2	XP_028072755.1	uncharacterized protein LOC114274969 [Camellia sinensis]	Q9UR07|TF211_SCHPO	Transposon Tf2-11 polyprotein SPBC1289.17 OS=Schizosaccharomyces pombe (strain 972 / ATCC 24843) (Fission yeast) GN=SPBC1289.17 PE=3 SV=1	--	--	--	--	--	--	KOG0017	FOG: Transposon-encoded proteins with TYA, reverse transcriptase, integrase domains in various combinations	[R]	POORLY CHARACTERIZED	General function prediction only	L	COG2801	Retrotransposon protein	Molecular Function: DNA binding (GO:0003677);|Molecular Function: RNA binding (GO:0003723);|Molecular Function: DNA-directed DNA polymerase activity (GO:0003887);|Molecular Function: RNA-directed DNA polymerase activity (GO:0003964);|Molecular Function: aspartic-type endopeptidase activity (GO:0004190);|Molecular Function: endonuclease activity (GO:0004519);|Cellular Component: nucleus (GO:000563…	--	--
TRINITY_DN11800_c0_g1_i1_1	--	--	--	--	--	--	--	--	--	--	--	--	--	--	--	--	--	--	--	--	--
TRINITY_DN11802_c0_g1_i1_2	--	--	--	--	--	--	--	--	--	--	--	--	--	--	--	--	--	--	--	--	--
TRINITY_DN11803_c0_g1_i1_2	XP_028072614.1	E3 ubiquitin protein ligase DRIP2-like [Camellia sinensis]	Q94AY3|DRIP2_ARATH	E3 ubiquitin protein ligase DRIP2 T6B20.7 OS=Arabidopsis thaliana (Mouse-ear cress) GN=T6B20.7 PE=1 SV=1	--	--	--	--	--	--	KOG2660	Locus-specific chromosome binding proteins	[S]	POORLY CHARACTERIZED	Function unknown	S	ENOG410XPCN	Polycomb group ring finger	Molecular Function: ubiquitin-protein transferase activity (GO:0004842);|Biological Process: response to water deprivation (GO:0009414);|Biological Process: protein ubiquitination (GO:0016567);|Molecular Function: metal ion binding (GO:0046872);|Biological Process: protein autoubiquitination (GO:0051865);	--	--
TRINITY_DN11803_c0_g2_i1_2	XP_028112809.1	E3 ubiquitin protein ligase DRIP2-like [Camellia sinensis]	Q94AY3|DRIP2_ARATH	E3 ubiquitin protein ligase DRIP2 T6B20.7 OS=Arabidopsis thaliana (Mouse-ear cress) GN=T6B20.7 PE=1 SV=1	--	--	--	--	--	--	KOG2660	Locus-specific chromosome binding proteins	[S]	POORLY CHARACTERIZED	Function unknown	S	ENOG410XPCN	Polycomb group ring finger	Molecular Function: ubiquitin-protein transferase activity (GO:0004842);|Biological Process: response to water deprivation (GO:0009414);|Biological Process: protein ubiquitination (GO:0016567);|Molecular Function: metal ion binding (GO:0046872);|Biological Process: protein autoubiquitination (GO:0051865);	PF13923.6,PF00097.25,PF13445.6,PF15227.6	Zinc finger, C3HC4 type (RING finger)|Zinc finger, C3HC4 type (RING finger)|RING-type zinc-finger|zinc finger of C3HC4-type, RING
TRINITY_DN11805_c0_g1_i1_2	XP_028083363.1	secoisolariciresinol dehydrogenase-like isoform X1 [Camellia sinensis]	Q94KL7|SILD_FORIN	Secoisolariciresinol dehydrogenase . OS=viridissima) GN=. PE=1 SV=1	--	--	--	--	--	--	KOG0725	Reductases with broad range of substrate specificities	[R]	POORLY CHARACTERIZED	General function prediction only	S	COG1028	Dehydrogenase reductase	Biological Process: lignan biosynthetic process (GO:0009807);|Molecular Function: (-)-secoisolariciresinol dehydrogenase activity (GO:0102911);	PF13561.6,PF00106.25,PF08659.10	Enoyl-(Acyl carrier protein) reductase|short chain dehydrogenase|KR domain
TRINITY_DN11809_c0_g1_i1_1	--	--	--	--	--	--	--	--	--	--	--	--	--	--	--	--	--	--	--	--	--
TRINITY_DN1180_c0_g1_i1_1	XP_028102663.1	G-type lectin S-receptor-like serine/threonine-protein kinase LECRK1 [Camellia sinensis]	Q39202|RLK1_ARATH	G-type lectin S-receptor-like serine/threonine-protein kinase RLK1 MSL3.2 OS=Arabidopsis thaliana (Mouse-ear cress) GN=MSL3.2 PE=2 SV=2	--	--	--	--	--	--	--	--	--	--	--	T	COG0515	Serine Threonine protein kinase	--	PF07714.17,PF00069.25	Protein tyrosine kinase|Protein kinase domain
TRINITY_DN11812_c0_g1_i1_1	THG19384.1	hypothetical protein TEA_007043 [Camellia sinensis var. sinensis]	Q9ZU46|ZAR1_ARATH	Receptor protein kinase-like protein ZAR1 F10A8.9 OS=Arabidopsis thaliana (Mouse-ear cress) GN=F10A8.9 PE=1 SV=1	--	--	--	--	--	--	--	--	--	--	--	S	COG4886	leucine Rich Repeat	Molecular Function: protein serine/threonine kinase activity (GO:0004674);|Molecular Function: ATP binding (GO:0005524);|Cellular Component: plasma membrane (GO:0005886);|Cellular Component: plant-type cell wall (GO:0009505);|Cellular Component: chloroplast (GO:0009507);|Cellular Component: chloroplast stroma (GO:0009570);|Biological Process: zygote asymmetric cytokinesis in embryo sac (GO:001006…	PF08263.12,PF13855.6	Leucine rich repeat N-terminal domain|Leucine rich repeat
TRINITY_DN11812_c0_g1_i1_2	--	--	--	--	--	--	--	--	--	--	--	--	--	--	--	--	--	--	--	--	--
TRINITY_DN11813_c0_g1_i1_2	XP_021996476.1	sucrose synthase [Helianthus annuus]	P49035|SUS1_DAUCA	Sucrose synthase isoform 1 . OS=Daucus carota (Wild carrot) GN=. PE=2 SV=1	195/195(100.00)	K00695	E2.4.1.13	sucrose synthase [EC:2.4.1.13]	ko00500	Starch and sucrose metabolism	KOG0853	Glycosyltransferase	[M]	CELLULAR PROCESSES AND SIGNALING	Cell wall/membrane/envelope biogenesis	M	COG0438	Glycosyl transferase (Group 1	Biological Process: sucrose metabolic process (GO:0005985);|Molecular Function: sucrose synthase activity (GO:0016157);	PF00862.19	Sucrose synthase
TRINITY_DN11814_c0_g1_i1_1	--	--	--	--	--	--	--	--	--	--	--	--	--	--	--	--	--	--	--	--	--
TRINITY_DN11815_c0_g1_i1_2	XP_028070747.1	MDIS1-interacting receptor like kinase 2-like isoform X3 [Camellia sinensis]	Q8VZG8|MIK2_ARATH	MDIS1-interacting receptor like kinase 2 T32A17.160 OS=Arabidopsis thaliana (Mouse-ear cress) GN=T32A17.160 PE=1 SV=3	--	--	--	--	--	--	--	--	--	--	--	S	COG4886	leucine Rich Repeat	--	PF00069.25,PF07714.17	Protein kinase domain|Protein tyrosine kinase
TRINITY_DN11817_c0_g1_i1_2	THF99023.1	hypothetical protein TEA_002351 [Camellia sinensis var. sinensis]	Q9M907|PP217_ARATH	Pentatricopeptide repeat-containing protein At3g06920 F17A9.7 OS=Arabidopsis thaliana (Mouse-ear cress) GN=F17A9.7 PE=2 SV=1	--	--	--	--	--	--	KOG4197	FOG: PPR repeat	[R]	POORLY CHARACTERIZED	General function prediction only	S	ENOG410Z7Z7	Pentatricopeptide repeat-containing protein	--	PF01535.20,PF13041.6,PF13812.6	PPR repeat|PPR repeat family|Pentatricopeptide repeat domain
TRINITY_DN11819_c0_g1_i1_1	KAE9459025.1	hypothetical protein C3L33_09071, partial [Rhododendron williamsianum]	--	--	--	--	--	--	--	--	--	--	--	--	--	--	--	--	--	PF13041.6,PF12854.7,PF01535.20,PF13812.6,PF17177.4	PPR repeat family|PPR repeat|PPR repeat|Pentatricopeptide repeat domain|Pentacotripeptide-repeat region of PRORP
TRINITY_DN11819_c0_g1_i1_2	XP_028070665.1	pentatricopeptide repeat-containing protein At3g24000, mitochondrial-like [Camellia sinensis]	Q0WNP3|PP319_ARATH	Pentatricopeptide repeat-containing protein At4g18520, chloroplastic F28J12.180 OS=Arabidopsis thaliana (Mouse-ear cress) GN=F28J12.180 PE=1 SV=1	--	--	--	--	--	--	KOG4197	FOG: PPR repeat	[R]	POORLY CHARACTERIZED	General function prediction only	S	ENOG410Z7Z7	Pentatricopeptide repeat-containing protein	--	PF13041.6,PF01535.20,PF12854.7,PF13812.6	PPR repeat family|PPR repeat|PPR repeat|Pentatricopeptide repeat domain
TRINITY_DN11819_c0_g2_i1_2	XP_028070665.1	pentatricopeptide repeat-containing protein At3g24000, mitochondrial-like [Camellia sinensis]	P93005|PP181_ARATH	Pentatricopeptide repeat-containing protein At2g33680 T1B8.1 OS=Arabidopsis thaliana (Mouse-ear cress) GN=T1B8.1 PE=3 SV=1	--	--	--	--	--	--	KOG4197	FOG: PPR repeat	[R]	POORLY CHARACTERIZED	General function prediction only	S	ENOG410Z7Z7	Pentatricopeptide repeat-containing protein	--	PF13041.6,PF01535.20,PF13812.6,PF12854.7	PPR repeat family|PPR repeat|Pentatricopeptide repeat domain|PPR repeat
TRINITY_DN1181_c0_g1_i1_1	XP_024994549.1	COP9 signalosome complex subunit 5a-like [Cynara cardunculus var. scolymus]	Q8LAZ7|CSN5A_ARATH	COP9 signalosome complex subunit 5a F19G10.12 OS=Arabidopsis thaliana (Mouse-ear cress) GN=F19G10.12 PE=1 SV=2	--	--	--	--	--	--	KOG1554	COP9 signalosome, subunit CSN5	[OT]	CELLULAR PROCESSES AND SIGNALING|CELLULAR PROCESSES AND SIGNALING	Posttranslational modification, protein turnover, chaperones |Signal transduction mechanisms	S	COG1310	Component of the eukaryotic translation initiation factor 3 (eIF-3) complex, which is involved in protein synthesis and, together with other initiation factors, stimulates binding of mRNA and methionyl-tRNAi to the 40S ribosome (By similarity)	Biological Process: protein deneddylation (GO:0000338);|Cellular Component: cytoplasm (GO:0005737);|Cellular Component: COP9 signalosome (GO:0008180);|Molecular Function: metallopeptidase activity (GO:0008237);|Biological Process: red, far-red light phototransduction (GO:0009585);|Biological Process: response to auxin (GO:0009733);|Biological Process: specification of floral organ identity (GO:00…	--	--
TRINITY_DN11820_c0_g1_i1_2	XP_028116955.1	cytochrome c biogenesis protein CCS1, chloroplastic [Camellia sinensis]	--	--	--	--	--	--	--	--	--	--	--	--	--	--	--	--	--	--	--
TRINITY_DN11821_c0_g1_i1_2	XP_028091158.1	CLAVATA3/ESR (CLE)-related protein TDIF-like [Camellia sinensis]	--	--	--	--	--	--	--	--	--	--	--	--	--	S	ENOG4110862	NA	--	--	--
TRINITY_DN11824_c0_g1_i1_2	XP_028076406.1	pentatricopeptide repeat-containing protein At1g73400, mitochondrial [Camellia sinensis]	Q9FX35|PP117_ARATH	Pentatricopeptide repeat-containing protein At1g73400, mitochondrial T9L24.39 OS=Arabidopsis thaliana (Mouse-ear cress) GN=T9L24.39 PE=2 SV=2	--	--	--	--	--	--	KOG4197	FOG: PPR repeat	[R]	POORLY CHARACTERIZED	General function prediction only	S	ENOG410Z7Z7	Pentatricopeptide repeat-containing protein	--	PF13041.6,PF12854.7,PF01535.20,PF13812.6,PF17177.4	PPR repeat family|PPR repeat|PPR repeat|Pentatricopeptide repeat domain|Pentacotripeptide-repeat region of PRORP
TRINITY_DN11825_c0_g1_i2_2	--	--	--	--	--	--	--	--	--	--	--	--	--	--	--	--	--	--	--	--	--
TRINITY_DN11827_c0_g1_i1_1	--	--	--	--	--	--	--	--	--	--	--	--	--	--	--	--	--	--	--	--	--
TRINITY_DN11828_c0_g1_i1_1	--	--	--	--	--	--	--	--	--	--	--	--	--	--	--	--	--	--	--	--	--
TRINITY_DN11829_c0_g1_i1_2	--	--	--	--	--	--	--	--	--	--	--	--	--	--	--	--	--	--	--	--	--
TRINITY_DN1182_c0_g1_i1_2	THF96335.1	hypothetical protein TEA_015368 [Camellia sinensis var. sinensis]	--	--	--	--	--	--	--	--	--	--	--	--	--	S	ENOG410YVJ0	B12D protein	--	PF06522.11	NADH-ubiquinone reductase complex 1 MLRQ subunit
TRINITY_DN11833_c0_g1_i1_2	XP_028051288.1	mitogen-activated protein kinase kinase kinase 17-like [Camellia sinensis]	Q9SND6|M3K20_ARATH	Mitogen-activated protein kinase kinase kinase 20 F11C1.150 OS=Arabidopsis thaliana (Mouse-ear cress) GN=F11C1.150 PE=1 SV=1	--	--	--	--	--	--	KOG0198	MEKK and related serine/threonine protein kinases	[T]	CELLULAR PROCESSES AND SIGNALING	Signal transduction mechanisms	T	ENOG410XQGS	mitogen-activated protein kinase kinase kinase	--	PF00069.25	Protein kinase domain
TRINITY_DN11838_c0_g1_i1_1	XP_028117773.1	uncharacterized protein LOC114315356 [Camellia sinensis]	--	--	--	--	--	--	--	--	--	--	--	--	--	S	ENOG41115PH	NA	--	--	--
TRINITY_DN11838_c0_g1_i1_2	--	--	--	--	--	--	--	--	--	--	--	--	--	--	--	--	--	--	--	--	--
TRINITY_DN1183_c0_g1_i1_1	--	--	--	--	--	--	--	--	--	--	--	--	--	--	--	--	--	--	--	--	--
TRINITY_DN11842_c0_g1_i1_2	XP_028075553.1	probable lysophospholipase BODYGUARD 3 [Camellia sinensis]	Q9FJ24|BDG2_ARATH	Probable lysophospholipase BODYGUARD 2 K16L22.19 OS=Arabidopsis thaliana (Mouse-ear cress) GN=K16L22.19 PE=2 SV=1	--	--	--	--	--	--	KOG1454	Predicted hydrolase/acyltransferase (alpha/beta hydrolase superfamily)	[R]	POORLY CHARACTERIZED	General function prediction only	S	ENOG4111I4P	alpha/beta hydrolase fold	Cellular Component: extracellular region (GO:0005576);|Cellular Component: cell wall (GO:0005618);|Cellular Component: plasma membrane (GO:0005886);|Molecular Function: hydrolase activity (GO:0016787);|Biological Process: cell wall organization (GO:0071555);	PF00561.20,PF12697.7,PF12146.8	alpha/beta hydrolase fold|Alpha/beta hydrolase family|Serine aminopeptidase, S33
TRINITY_DN11845_c0_g1_i1_1	PRQ60431.1	putative RNA-directed DNA polymerase [Rosa chinensis]	--	--	--	--	--	--	--	--	--	--	--	--	--	L	COG2801	Retrotransposon protein	--	--	--
TRINITY_DN11845_c0_g1_i1_2	KAE8125817.1	hypothetical protein FH972_020588 [Carpinus fangiana]	Q96386|MT3_CARPA	Metallothionein-like protein type 3 . OS=Carica papaya (Papaya) GN=. PE=3 SV=1	--	--	--	--	--	--	--	--	--	--	--	S	ENOG410YZRT	Metallothioneins have a high content of cysteine residues that bind various heavy metals	Cellular Component: cell (GO:0005623);|Biological Process: cellular copper ion homeostasis (GO:0006878);|Molecular Function: metal ion binding (GO:0046872);	--	--
TRINITY_DN11847_c0_g1_i1_2	THG22604.1	hypothetical protein TEA_023460 [Camellia sinensis var. sinensis]	Q8RY25|NU98A_ARATH	Nuclear pore complex protein NUP98A F14N23.29 OS=Arabidopsis thaliana (Mouse-ear cress) GN=F14N23.29 PE=1 SV=1	123/164(75.00)	K14297	NUP98, ADAR2, NUP116	nuclear pore complex protein Nup98-Nup96	ko03013	RNA transport	KOG0845	Nuclear pore complex, Nup98 component (sc Nup145/Nup100/Nup116)	[YU]	CELLULAR PROCESSES AND SIGNALING|CELLULAR PROCESSES AND SIGNALING	Nuclear structure |Intracellular trafficking, secretion, and vesicular transport	U	ENOG4110027	nuclear pore complex protein	Biological Process: posttranscriptional tethering of RNA polymerase II gene DNA at nuclear periphery (GO:0000973);|Molecular Function: RNA binding (GO:0003723);|Cellular Component: nucleus (GO:0005634);|Cellular Component: nuclear envelope (GO:0005635);|Cellular Component: cytoplasm (GO:0005737);|Biological Process: RNA export from nucleus (GO:0006405);|Biological Process: mRNA export from nucleu…	PF04096.14	Nucleoporin autopeptidase
TRINITY_DN11848_c0_g1_i1_2	--	--	--	--	--	--	--	--	--	--	--	--	--	--	--	--	--	--	--	--	--
TRINITY_DN11853_c0_g1_i1_1	--	--	--	--	--	--	--	--	--	--	--	--	--	--	--	--	--	--	--	--	--
TRINITY_DN11855_c0_g1_i1_1	XP_028085774.1	uncharacterized protein LOC114286748 [Camellia sinensis]	--	--	--	--	--	--	--	--	--	--	--	--	--	S	ENOG410Y65V	Retrotransposon protein	--	PF13966.6	zinc-binding in reverse transcriptase
TRINITY_DN11856_c0_g1_i1_1	--	--	--	--	--	--	--	--	--	--	--	--	--	--	--	--	--	--	--	--	--
TRINITY_DN11858_c0_g1_i1_2	XP_028113955.1	wall-associated receptor kinase 2-like [Camellia sinensis]	Q8GZ99|HPCA1_ARATH	Leucine-rich repeat receptor protein kinase HPCA1 At5g49760 OS=Arabidopsis thaliana (Mouse-ear cress) GN=At5g49760 PE=1 SV=1	--	--	--	--	--	--	--	--	--	--	--	T	COG0515	Serine Threonine protein kinase	--	--	--
TRINITY_DN1185_c0_g1_i1_1	XP_028051960.1	uncharacterized protein At4g06744-like [Camellia sinensis]	--	--	--	--	--	--	--	--	--	--	--	--	--	S	COG4886	leucine Rich Repeat	--	--	--
TRINITY_DN11861_c0_g1_i1_2	--	--	--	--	--	--	--	--	--	--	--	--	--	--	--	--	--	--	--	--	--
TRINITY_DN11867_c0_g1_i1_2	--	--	--	--	--	--	--	--	--	--	--	--	--	--	--	--	--	--	--	--	--
TRINITY_DN11867_c0_g2_i1_1	XP_028120505.1	protein high chlorophyll fluorescent 107-like [Camellia sinensis]	Q8RWG2|CF107_ARATH	Protein high chlorophyll fluorescent 107 K14A17.11 OS=Arabidopsis thaliana (Mouse-ear cress) GN=K14A17.11 PE=1 SV=1	--	--	--	--	--	--	KOG1124	FOG: TPR repeat	[R]	POORLY CHARACTERIZED	General function prediction only	S	COG0457	repeat-containing protein	Molecular Function: single-stranded RNA binding (GO:0003727);|Cellular Component: vacuolar membrane (GO:0005774);|Biological Process: RNA processing (GO:0006396);|Biological Process: mRNA processing (GO:0006397);|Biological Process: regulation of translation (GO:0006417);|Cellular Component: chloroplast (GO:0009507);|Cellular Component: chloroplast stroma (GO:0009570);|Biological Process: plastid…	PF07719.17,PF13428.6,PF13432.6,PF13424.6,PF14559.6,PF13181.6,PF00515.28,PF13174.6,PF13431.6,PF13429.6	Tetratricopeptide repeat|Tetratricopeptide repeat|Tetratricopeptide repeat|Tetratricopeptide repeat|Tetratricopeptide repeat|Tetratricopeptide repeat|Tetratricopeptide repeat|Tetratricopeptide repeat|Tetratricopeptide repeat|Tetratricopeptide repeat
TRINITY_DN11868_c0_g1_i1_1	--	--	--	--	--	--	--	--	--	--	--	--	--	--	--	--	--	--	--	--	--
TRINITY_DN11868_c0_g2_i1_1	--	--	--	--	--	--	--	--	--	--	--	--	--	--	--	--	--	--	--	--	--
TRINITY_DN11869_c0_g1_i1_1	RVW84499.1	Retrovirus-related Pol polyprotein from transposon TNT 1-94 [Vitis vinifera]	--	--	--	--	--	--	--	--	--	--	--	--	--	--	--	--	--	PF14223.6	gag-polypeptide of LTR copia-type
TRINITY_DN11869_c0_g1_i1_2	--	--	--	--	--	--	--	--	--	--	--	--	--	--	--	--	--	--	--	--	--
TRINITY_DN11870_c0_g1_i1_2	--	--	--	--	--	--	--	--	--	--	--	--	--	--	--	--	--	--	--	--	--
TRINITY_DN11872_c0_g1_i1_1	--	--	--	--	--	--	--	--	--	--	--	--	--	--	--	--	--	--	--	--	--
TRINITY_DN11872_c0_g1_i1_2	--	--	--	--	--	--	--	--	--	--	--	--	--	--	--	--	--	--	--	--	--
TRINITY_DN11873_c0_g1_i1_2	XP_028100093.1	methionine S-methyltransferase-like [Camellia sinensis]	Q9LTB2|MMT1_ARATH	Methionine S-methyltransferase K21G20.2 OS=Arabidopsis thaliana (Mouse-ear cress) GN=K21G20.2 PE=1 SV=1	124/147(84.35)	K08247	E2.1.1.12	methionine S-methyltransferase [EC:2.1.1.12]	ko00450	Selenocompound metabolism	--	--	--	--	--	S	ENOG410Y93S	Catalyzes the S-methylmethionine (SMM) biosynthesis from adenosyl-L-homocysteine (AdoMet) and methionine. SMM biosynthesis (by MMT1) and degradation (by HMT-1, HMT-2 and HMT-3) constitute the SMM cycle in plants, which is probably required to achieve short term control of AdoMet level. Also able to catalyze the selenium-methylmethionine (SeMM) from AdoMet and selenium- methionine (SeMet). May pla…	Biological Process: selenium compound metabolic process (GO:0001887);|Cellular Component: cytosol (GO:0005829);|Molecular Function: S-adenosylmethionine-dependent methyltransferase activity (GO:0008757);|Biological Process: biosynthetic process (GO:0009058);|Molecular Function: pyridoxal phosphate binding (GO:0030170);|Molecular Function: methionine S-methyltransferase activity (GO:0030732);|Biol…	--	--
TRINITY_DN11875_c0_g1_i2_1	KAE8076717.1	hypothetical protein FH972_015349 [Carpinus fangiana]	B9RT04|CSPL9_RICCO	CASP-like protein 1E1 RCOM_0680180 OS=Ricinus communis (Castor bean) GN=RCOM_0680180 PE=2 SV=1	--	--	--	--	--	--	--	--	--	--	--	S	ENOG410YQ35	CASP-like protein	Cellular Component: plasma membrane (GO:0005886);|Cellular Component: integral component of membrane (GO:0016021);	PF04535.12	Domain of unknown function (DUF588)
TRINITY_DN11877_c0_g1_i1_2	KAA8529684.1	hypothetical protein F0562_034216 [Nyssa sinensis]	Q8H1F2|RGS1_ARATH	Regulator of G-protein signaling 1 MPE11.27 OS=Arabidopsis thaliana (Mouse-ear cress) GN=MPE11.27 PE=1 SV=1	--	--	--	--	--	--	--	--	--	--	--	U	ENOG4111T7B	Regulator of G-protein signaling 1	Molecular Function: G protein-coupled receptor activity (GO:0004930);|Molecular Function: GTPase activator activity (GO:0005096);|Cellular Component: nucleus (GO:0005634);|Cellular Component: plasma membrane (GO:0005886);|Biological Process: response to water deprivation (GO:0009414);|Biological Process: response to abscisic acid (GO:0009737);|Biological Process: response to glucose (GO:0009749);…	PF00615.19	Regulator of G protein signaling domain
TRINITY_DN11879_c0_g1_i1_1	--	--	--	--	--	--	--	--	--	--	--	--	--	--	--	--	--	--	--	--	--
TRINITY_DN11880_c0_g1_i1_2	--	--	--	--	--	--	--	--	--	--	--	--	--	--	--	--	--	--	--	--	--
TRINITY_DN11881_c0_g1_i1_2	XP_028080079.1	mitochondrial metalloendopeptidase OMA1-like [Camellia sinensis]	--	--	--	--	--	--	--	--	KOG2661	Peptidase family M48	[O]	CELLULAR PROCESSES AND SIGNALING	Posttranslational modification, protein turnover, chaperones	--	--	--	--	--	--
TRINITY_DN11887_c0_g1_i1_2	--	--	--	--	--	--	--	--	--	--	--	--	--	--	--	--	--	--	--	--	--
TRINITY_DN11893_c0_g2_i1_1	THG07482.1	hypothetical protein TEA_010389 [Camellia sinensis var. sinensis]	--	--	--	--	--	--	--	--	--	--	--	--	--	--	--	--	--	--	--
TRINITY_DN11894_c0_g1_i1_1	--	--	--	--	--	--	--	--	--	--	--	--	--	--	--	--	--	--	--	--	--
TRINITY_DN11894_c0_g1_i1_2	XP_028061224.1	uncharacterized protein LOC114264726 isoform X4 [Camellia sinensis]	O74452|SCW1_SCHPO	Cell wall integrity protein scw1 SPCC16C4.07 OS=Schizosaccharomyces pombe (strain 972 / ATCC 24843) (Fission yeast) GN=SPCC16C4.07 PE=1 SV=1	--	--	--	--	--	--	KOG1457	RNA binding protein (contains RRM repeats)	[R]	POORLY CHARACTERIZED	General function prediction only	S	ENOG410XSBT	RNA binding protein with multiple splicing	Biological Process: mRNA splicing, via spliceosome (GO:0000398);|Molecular Function: RNA binding (GO:0003723);|Cellular Component: U1 snRNP (GO:0005685);|Cellular Component: cytoplasm (GO:0005737);|Molecular Function: U1 snRNA binding (GO:0030619);|Biological Process: regulation of fungal-type cell wall biogenesis (GO:0032995);|Molecular Function: snRNA stem-loop binding (GO:0035614);	PF00076.22	RNA recognition motif. (a.k.a. RRM, RBD, or RNP domain)
TRINITY_DN11896_c0_g1_i1_2	--	--	--	--	--	--	--	--	--	--	--	--	--	--	--	--	--	--	--	--	--
TRINITY_DN11897_c0_g1_i1_2	THG10282.1	hypothetical protein TEA_010542 [Camellia sinensis var. sinensis]	O04682|PTI6_SOLLC	Pathogenesis-related genes transcriptional activator PTI6 PTI6 OS=Solanum lycopersicum (Tomato) (Lycopersicon esculentum) GN=PTI6 PE=2 SV=1	120/212(56.60)	K13434	PTI6	pathogenesis-related genes transcriptional activator PTI6	ko04626	Plant-pathogen interaction	--	--	--	--	--	K	ENOG410YQGI	Pathogenesis-related genes transcriptional activator	Molecular Function: DNA binding (GO:0003677);|Molecular Function: DNA-binding transcription factor activity (GO:0003700);|Cellular Component: nucleus (GO:0005634);|Biological Process: defense response (GO:0006952);	PF00847.20	AP2 domain
TRINITY_DN11898_c0_g1_i1_2	--	--	--	--	--	--	--	--	--	--	--	--	--	--	--	--	--	--	--	--	--
TRINITY_DN11899_c0_g1_i1_1	--	--	--	--	--	--	--	--	--	--	--	--	--	--	--	--	--	--	--	--	--
TRINITY_DN1189_c0_g1_i1_2	XP_028086102.1	pentatricopeptide repeat-containing protein At1g05750, chloroplastic-like [Camellia sinensis]	Q9MA50|PPR13_ARATH	Pentatricopeptide repeat-containing protein At1g05750, chloroplastic T20M3.1 OS=Arabidopsis thaliana (Mouse-ear cress) GN=T20M3.1 PE=2 SV=1	--	--	--	--	--	--	KOG4197	FOG: PPR repeat	[R]	POORLY CHARACTERIZED	General function prediction only	S	ENOG410Z7Z7	Pentatricopeptide repeat-containing protein	--	--	--
TRINITY_DN118_c0_g1_i1_1	--	--	--	--	--	--	--	--	--	--	--	--	--	--	--	--	--	--	--	--	--
TRINITY_DN11902_c0_g1_i1_2	--	--	--	--	--	--	--	--	--	--	--	--	--	--	--	--	--	--	--	--	--
TRINITY_DN11906_c0_g1_i1_2	XP_028065980.1	uncharacterized protein LOC114268949 [Camellia sinensis]	--	--	--	--	--	--	--	--	--	--	--	--	--	--	--	--	--	--	--
TRINITY_DN11908_c0_g1_i1_1	XP_028115136.1	uncharacterized protein LOC114313023 [Camellia sinensis]	--	--	--	--	--	--	--	--	--	--	--	--	--	--	--	--	--	--	--
TRINITY_DN11909_c0_g1_i1_1	XP_028097193.1	probable disease resistance protein At5g45490 [Camellia sinensis]	Q9FHI7|DRL35_ARATH	Probable disease resistance protein At5g45490 MFC19.16 OS=Arabidopsis thaliana (Mouse-ear cress) GN=MFC19.16 PE=2 SV=1	--	--	--	--	--	--	--	--	--	--	--	S	ENOG410YKJE	disease resistance	--	PF00931.22	NB-ARC domain
TRINITY_DN1190_c0_g1_i1_2	--	--	--	--	--	--	--	--	--	--	--	--	--	--	--	--	--	--	--	--	--
TRINITY_DN11910_c0_g1_i1_2	XP_028059096.1	probable receptor-like serine/threonine-protein kinase At5g57670 isoform X1 [Camellia sinensis]	Q5XF57|Y5576_ARATH	Probable receptor-like serine/threonine-protein kinase At5g57670 MRI1.2 OS=Arabidopsis thaliana (Mouse-ear cress) GN=MRI1.2 PE=2 SV=1	--	--	--	--	--	--	--	--	--	--	--	T	COG0515	Serine Threonine protein kinase	--	--	--
TRINITY_DN11913_c0_g1_i1_1	--	--	--	--	--	--	--	--	--	--	--	--	--	--	--	--	--	--	--	--	--
TRINITY_DN11914_c0_g1_i1_1	--	--	--	--	--	--	--	--	--	--	--	--	--	--	--	--	--	--	--	--	--
TRINITY_DN11916_c0_g1_i1_1	XP_028090040.1	putative E3 ubiquitin-protein ligase LIN-1 [Camellia sinensis]	--	--	--	--	--	--	--	--	--	--	--	--	--	S	ENOG410Y4J9	Ubox	--	--	--
TRINITY_DN11918_c0_g1_i1_2	XP_028104136.1	uncharacterized protein LOC114303194 isoform X1 [Camellia sinensis]	--	--	--	--	--	--	--	--	--	--	--	--	--	--	--	--	--	--	--
TRINITY_DN11921_c0_g1_i1_2	XP_030931748.1	chlorophyll a-b binding protein 5, chloroplastic-like [Quercus lobata]	P27518|CB21_GOSHI	Chlorophyll a-b binding protein 151, chloroplastic CAB-151 OS=Gossypium hirsutum (Upland cotton) (Gossypium mexicanum) GN=CAB-151 PE=2 SV=2	150/151(99.34)	K08913	LHCB2	light-harvesting complex II chlorophyll a/b binding protein 2	ko00196	Photosynthesis - antenna proteins	--	--	--	--	--	J	ENOG410ZHBU	Chlorophyll A-B binding protein	Cellular Component: photosystem I (GO:0009522);|Cellular Component: photosystem II (GO:0009523);|Cellular Component: chloroplast thylakoid membrane (GO:0009535);|Biological Process: photosynthesis, light harvesting (GO:0009765);|Cellular Component: integral component of membrane (GO:0016021);|Molecular Function: chlorophyll binding (GO:0016168);|Biological Process: protein-chromophore linkage (GO…	PF00504.21	Chlorophyll A-B binding protein
TRINITY_DN11924_c0_g1_i1_1	XP_028051573.1	SH2 domain-containing protein A-like isoform X3 [Camellia sinensis]	Q56XZ1|SHB_ARATH	SH2 domain-containing protein B T30F21.13 OS=Arabidopsis thaliana (Mouse-ear cress) GN=T30F21.13 PE=1 SV=1	--	--	--	--	--	--	--	--	--	--	--	S	ENOG41116R2	NA	Molecular Function: DNA-binding transcription factor activity (GO:0003700);|Cellular Component: nucleus (GO:0005634);|Biological Process: signal transduction (GO:0007165);	--	--
TRINITY_DN11924_c0_g2_i1_1	XP_028051573.1	SH2 domain-containing protein A-like isoform X3 [Camellia sinensis]	B5X561|SHA_ARATH	SH2 domain-containing protein A F20D23.26 OS=Arabidopsis thaliana (Mouse-ear cress) GN=F20D23.26 PE=1 SV=1	--	--	--	--	--	--	--	--	--	--	--	S	ENOG41116R2	NA	Molecular Function: DNA-binding transcription factor activity (GO:0003700);|Cellular Component: nucleus (GO:0005634);|Biological Process: signal transduction (GO:0007165);	--	--
TRINITY_DN11927_c0_g1_i1_1	--	--	--	--	--	--	--	--	--	--	--	--	--	--	--	--	--	--	--	--	--
TRINITY_DN11927_c0_g1_i1_2	THG02336.1	hypothetical protein TEA_021178 [Camellia sinensis var. sinensis]	F4IRM4|PHOX1_ARATH	Protein PHOX1 T22F11.12 OS=Arabidopsis thaliana (Mouse-ear cress) GN=T22F11.12 PE=1 SV=1	--	--	--	--	--	--	KOG4151	Myosin assembly protein/sexual cycle protein and related proteins	[ODR]	CELLULAR PROCESSES AND SIGNALING|CELLULAR PROCESSES AND SIGNALING|POORLY CHARACTERIZED	Posttranslational modification, protein turnover, chaperones |Cell cycle control, cell division, chromosome partitioning |General function prediction only	S	ENOG410YFGS	PB1 domain	Cellular Component: cytoplasmic vesicle membrane (GO:0030659);	--	--
TRINITY_DN11929_c0_g1_i1_1	--	--	--	--	--	--	--	--	--	--	--	--	--	--	--	--	--	--	--	--	--
[truncated: 45,181 more rows]
