# Supplementary material for: Integrative Metabolic and Transcriptomic Profiling in Camellia oleifera and Camellia meiocarpa Uncover Potential Mechanisms That Govern Triacylglycerol Degradation during Seed Desiccation
Source: Plants (Basel). 2023 Jul 8;12(14):2591. doi: 10.3390/plants12142591 (PMC10385360; doi:10.3390/plants12142591)
Supplement: Supplementary file 1 [file plants-12-02591-s001.zip › Supplementary Table S10.xls]

Supplementary Table S10. Identified DEGs list from C. meiocarpa var. Hongguo.
gene_id	BaseMean	lfcSE	stat	FoldChange	log2FoldChange	p-value	q-value	Regulation	Expression_H2_1	Expression_H2_2	Expression_H7_1	Expression_H7_2	NR.id	NR.annotation	Swissprot.id	Swissprot.annotation	KEGG.id	KO	KEGG.gene.name	KEGG.description	Pathway	Pathway.definition	KOG.id	KOG.defination	KOG.code	KOG.categories	KOG.class	eggNOG.abbreviation	eggNOG.id	eggNOG.description	GO.annotation	Pfam.IDs	Pfam.Description	iTAK_type	Family
M_TRINITY_DN10063_c0_g1_i1_1_H_TRINITY_DN15987_c0_g1_i1_1	130.0156676	0.35889604	-2.928915999	0.48257452	-1.051176352	0.003401463	0.010728712	Down	5.545449	7.327999	2.248484	3.900314	--	--	--	--	--	--	--	--	--	--	--	--	--	--	--	--	--	--	--	--	--
M_TRINITY_DN10068_c0_g1_i1_2_H_TRINITY_DN27180_c2_g3_i1_1	25.20928477	1.343922627	-2.813703862	0.072725227	-3.781400285	0.004897432	0.014725673	Down	8.123055	2.016486	0.7634242	0	--	--	--	--	--	--	--	--	--	--	--	--	--	--	--	--	--	--	--	--	--
M_TRINITY_DN10129_c0_g1_i1_2_H_TRINITY_DN8261_c0_g1_i1_1	5.510895394	2.505208265	-2.349904654	0.016898037	-5.887000562	0.018778221	0.04658916	Down	1.29133	0.9003807	0	0	XP_028094546.1	probable disease resistance protein RPP1 [Camellia sinensis]	A0A290U7C4|ROQ1_NICBE	Disease resistance protein Roq1 ROQ1 OS=Nicotiana benthamiana GN=ROQ1 PE=1 SV=1	--	--	--	--	--	--	--	--	--	--	--	S	ENOG4112BMQ	TMV resistance protein N-like	--	--	--
M_TRINITY_DN10134_c0_g1_i1_1_H_TRINITY_DN25353_c2_g4_i1_2	55.89618022	0.803581532	3.699766308	7.852020159	2.973063877	0.000215798	0.000932602	Up	1.737509	0.1429921	8.350245	7.02114	--	--	--	--	--	--	--	--	--	--	--	--	--	--	--	--	--	--	--	--	--
M_TRINITY_DN1016_c0_g1_i1_1_H_TRINITY_DN28020_c2_g6_i1_1	101.0182489	0.404965329	-7.580264777	0.119100847	-3.069744421	3.45E-14	4.67E-13	Down	3.149475	2.931344	0.4595964	0.2790303	XP_028056146.1	nuclear pore complex protein NUP98A-like [Camellia sinensis]	Q8RY25|NU98A_ARATH	Nuclear pore complex protein NUP98A F14N23.29 OS=Arabidopsis thaliana (Mouse-ear cress) GN=F14N23.29 PE=1 SV=1	129/195(66.15)	K14297	NUP98, ADAR2, NUP116	nuclear pore complex protein Nup98-Nup96	ko03013	RNA transport	KOG0845	Nuclear pore complex, Nup98 component (sc Nup145/Nup100/Nup116)	[YU]	CELLULAR PROCESSES AND SIGNALING|CELLULAR PROCESSES AND SIGNALING	Nuclear structure |Intracellular trafficking, secretion, and vesicular transport	U	ENOG4110027	nuclear pore complex protein	Biological Process: posttranscriptional tethering of RNA polymerase II gene DNA at nuclear periphery (GO:0000973);|Molecular Function: RNA binding (GO:0003723);|Cellular Component: nucleus (GO:0005634);|Cellular Component: nuclear envelope (GO:0005635);|Cellular Component: cytoplasm (GO:0005737);|Biological Process: RNA export from nucleus (GO:0006405);|Biological Process: mRNA export from nucleu…	PF04096.14	Nucleoporin autopeptidase
M_TRINITY_DN10186_c0_g1_i1_2_H_TRINITY_DN65_c0_g1_i1_1	7.219071729	2.281231121	-2.751265767	0.012901896	-6.276273089	0.005936546	0.017431725	Down	1.626318	1.537269	0	0	XP_028107087.1	putative pentatricopeptide repeat-containing protein At1g74580 [Camellia sinensis]	Q9CA58|PP120_ARATH	Putative pentatricopeptide repeat-containing protein At1g74580 F1M20.26 OS=Arabidopsis thaliana (Mouse-ear cress) GN=F1M20.26 PE=3 SV=1	--	--	--	--	--	--	KOG4197	FOG: PPR repeat	[R]	POORLY CHARACTERIZED	General function prediction only	S	ENOG410Z7Z7	Pentatricopeptide repeat-containing protein	--	PF13041.6,PF01535.20,PF12854.7	PPR repeat family|PPR repeat|PPR repeat
M_TRINITY_DN10199_c0_g1_i1_1_H_TRINITY_DN23771_c0_g1_i2_2	182.5725482	0.257887434	6.831369642	3.39103198	1.76172439	8.41E-12	9.49E-11	Up	1.342369	1.129516	3.984991	4.434689	XP_028108383.1	probable inactive receptor-like protein kinase At3g56050 isoform X3 [Camellia sinensis]	--	--	--	--	--	--	--	--	--	--	--	--	--	T	COG0515	Serine Threonine protein kinase	--	--	--
M_TRINITY_DN10244_c0_g1_i1_1_H_TRINITY_DN15047_c0_g1_i1_2	57.43437926	0.526774092	4.54715974	5.260959497	2.395325943	5.44E-06	3.18E-05	Up	1.033869	1.240923	4.597328	7.11377	--	--	--	--	--	--	--	--	--	--	--	--	--	--	--	--	--	--	--	--	--
M_TRINITY_DN10283_c0_g1_i1_2_H_TRINITY_DN25795_c0_g5_i1_2	29.03827523	0.861443635	3.811431565	9.73602898	3.283333462	0.000138164	0.000625826	Up	0.21622	0.656331	4.510593	3.365012	XP_028059591.1	uncharacterized protein LOC114263290 [Camellia sinensis]	--	--	--	--	--	--	--	--	--	--	--	--	--	--	--	--	--	--	--
M_TRINITY_DN10287_c0_g1_i1_1_H_TRINITY_DN14698_c0_g1_i1_2	24.90000572	1.231103483	2.561474484	8.897747503	3.153440159	0.01042289	0.028370579	Up	0	1.224672	4.498873	6.248462	XP_028098070.1	probable protein phosphatase 2C 15 [Camellia sinensis]	Q9M9C6|P2C15_ARATH	Probable protein phosphatase 2C 15 T2E12.9 OS=Arabidopsis thaliana (Mouse-ear cress) GN=T2E12.9 PE=2 SV=1	--	--	--	--	--	--	KOG0698	Serine/threonine protein phosphatase	[T]	CELLULAR PROCESSES AND SIGNALING	Signal transduction mechanisms	T	COG0631	Phosphatase	Molecular Function: protein serine/threonine phosphatase activity (GO:0004722);|Molecular Function: metal ion binding (GO:0046872);	--	--
M_TRINITY_DN10394_c0_g1_i1_2_H_TRINITY_DN4306_c0_g1_i1_2	16.95927949	1.909149475	3.964068623	189.7557157	7.567999532	7.37E-05	0.000352642	Up	0	0	5.749828	1.348171	--	--	--	--	--	--	--	--	--	--	--	--	--	--	--	--	--	--	--	--	--
M_TRINITY_DN10410_c0_g1_i1_1_H_TRINITY_DN16629_c0_g1_i1_2	22.54723991	0.952014555	3.401572197	9.437117348	3.238346243	0.000669994	0.002581997	Up	0.5751686	0.331398	5.635928	3.735742	--	--	--	--	--	--	--	--	--	--	--	--	--	--	--	--	--	--	--	--	--
M_TRINITY_DN10412_c0_g1_i1_2_H_TRINITY_DN32452_c0_g1_i1_1	10.31634705	2.145817808	-3.165568636	0.00901952	-6.79273355	0.001547801	0.005408542	Down	3.559026	0.8929948	0	0	--	--	--	--	--	--	--	--	--	--	--	--	--	--	--	--	--	--	--	--	--
M_TRINITY_DN10426_c0_g1_i1_1_H_TRINITY_DN18436_c0_g1_i2_2	87.53548037	0.484474836	3.131991375	2.862689126	1.517371009	0.00173625	0.005977731	Up	0.7387971	2.020847	3.842423	3.901273	XP_028064111.1	uncharacterized protein LOC114267289 [Camellia sinensis]	--	--	--	--	--	--	--	--	--	--	--	--	--	--	--	--	--	--	--
M_TRINITY_DN10433_c0_g1_i1_2_H_TRINITY_DN28375_c1_g1_i1_1	29.16027213	0.798690263	-3.948274512	0.112387352	-3.153448407	7.87E-05	0.000374695	Down	4.724083	4.325328	0.40924	0.5688683	--	--	--	--	--	--	--	--	--	--	--	--	--	--	--	--	--	--	--	--	--
M_TRINITY_DN10436_c0_g1_i1_1_H_TRINITY_DN2007_c0_g1_i1_1	19.48231832	1.048276544	-2.451765024	0.168389284	-2.570127766	0.014215746	0.036921965	Down	2.669151	1.909277	0.1602142	0.5679495	XP_028097559.1	transcriptional corepressor LEUNIG_HOMOLOG-like [Camellia sinensis]	O48847|LUH_ARATH	Transcriptional corepressor LEUNIG_HOMOLOG F24L7.16 OS=Arabidopsis thaliana (Mouse-ear cress) GN=F24L7.16 PE=1 SV=1	--	--	--	--	--	--	KOG0266	WD40 repeat-containing protein	[R]	POORLY CHARACTERIZED	General function prediction only	S	ENOG410XP3K	Positively regulates the activity of the minus-end directed microtubule motor protein dynein. May enhance dynein- mediated microtubule sliding by targeting dynein to the microtubule plus end. Required for	Biological Process: response to hypoxia (GO:0001666);|Molecular Function: transcription coactivator activity (GO:0003713);|Cellular Component: nucleus (GO:0005634);|Biological Process: regulation of transcription, DNA-templated (GO:0006355);|Biological Process: cellular response to DNA damage stimulus (GO:0006974);|Biological Process: response to oxidative stress (GO:0006979);|Biological Process:…	--	--
M_TRINITY_DN10464_c0_g1_i1_1_H_TRINITY_DN28553_c0_g1_i1_2	6.402860508	2.6457023	2.328925603	71.58789858	6.161643826	0.019863007	0.048799449	Up	0	0	2.613685	0.2253469	XP_028057806.1	uncharacterized protein LOC114261709 [Camellia sinensis]	--	--	--	--	--	--	--	--	--	--	--	--	--	S	ENOG4111D5R		--	PF14380.6	Wall-associated receptor kinase C-terminal
M_TRINITY_DN10511_c0_g1_i1_1_H_TRINITY_DN17054_c0_g1_i1_2	164.9479635	0.265417558	6.412722447	3.25362759	1.70204913	1.43E-10	1.47E-09	Up	3.204096	2.770114	10.33136	9.364765	XP_028059724.1	probable RNA-binding protein EIF1AD [Camellia sinensis]	--	--	--	--	--	--	--	--	KOG2925	Predicted translation initiation factor related to eIF-1A	[J]	INFORMATION STORAGE AND PROCESSING	Translation, ribosomal structure and biogenesis	J	ENOG4111N6Z	eukaryotic translation initiation factor 1A domain containing	--	PF01176.19	Translation initiation factor 1A / IF-1
M_TRINITY_DN10513_c0_g1_i1_1_H_TRINITY_DN28766_c0_g1_i2_1	866.17813	0.141629254	7.202248021	2.027987854	1.020049012	5.92E-13	7.32E-12	Up	6.038582	7.627959	15.40335	12.36559	--	--	--	--	--	--	--	--	--	--	--	--	--	--	--	--	--	--	--	--	--
M_TRINITY_DN10533_c0_g1_i1_1_H_TRINITY_DN22676_c0_g1_i1_2	32.91441405	0.677377173	2.451269892	3.161116643	1.660434271	0.014235317	0.036963176	Up	0.9565604	0.7433886	2.323015	2.933167	THG17949.1	hypothetical protein TEA_016525 [Camellia sinensis var. sinensis]	--	--	--	--	--	--	--	--	--	--	--	--	--	--	--	--	--	--	--
M_TRINITY_DN10538_c0_g1_i1_1_H_TRINITY_DN13111_c0_g2_i1_1	45.97016071	1.172637762	-5.573680786	0.01077694	-6.535908561	2.49E-08	2.00E-07	Down	5.287578	4.059665	0	0.09148753	THG20403.1	hypothetical protein TEA_004110 [Camellia sinensis var. sinensis]	C0LGP4|Y3475_ARATH	Probable LRR receptor-like serine/threonine-protein kinase At3g47570 F1P2.120 OS=Arabidopsis thaliana (Mouse-ear cress) GN=F1P2.120 PE=2 SV=1	--	--	--	--	--	--	--	--	--	--	--	S	COG4886	leucine Rich Repeat	--	--	--
M_TRINITY_DN10576_c0_g1_i1_1_H_TRINITY_DN10165_c0_g1_i1_2	47.76809539	0.770542575	3.282513257	5.772979954	2.529316216	0.001028861	0.00376989	Up	2.058522	0.4101032	8.666844	6.18537	--	--	--	--	--	--	--	--	--	--	--	--	--	--	--	--	--	--	--	--	--
M_TRINITY_DN10582_c0_g1_i1_1_H_TRINITY_DN33973_c0_g1_i1_1	31.62468929	0.802958472	-2.789012653	0.211765381	-2.239461338	0.0052869	0.015743424	Down	4.13956	8.268888	1.832119	0.8565036	--	--	--	--	--	--	--	--	--	--	--	--	--	--	--	--	--	--	--	--	--
M_TRINITY_DN10587_c0_g2_i1_1_H_TRINITY_DN10340_c0_g1_i1_2	17.74019985	1.090492048	2.954138283	9.327330934	3.221464305	0.003135435	0.009996797	Up	0.1152774	0.4147583	2.403498	2.346068	KZN02232.1	hypothetical protein DCAR_010986 [Daucus carota subsp. sativus]	--	--	--	--	--	--	--	--	--	--	--	--	--	--	--	--	--	PF13041.6,PF12854.7,PF13812.6,PF01535.20,PF17177.4	PPR repeat family|PPR repeat|Pentatricopeptide repeat domain|PPR repeat|Pentacotripeptide-repeat region of PRORP
M_TRINITY_DN10594_c0_g1_i1_1_H_TRINITY_DN27084_c1_g1_i2_1	5935.916812	0.04529296	23.09265988	2.06470394	1.045934927	5.49E-118	8.83E-116	Up	85.98724	91.47237	179.854	187.1739	--	--	--	--	--	--	--	--	--	--	--	--	--	--	--	--	--	--	--	--	--
M_TRINITY_DN10601_c0_g1_i1_2_H_TRINITY_DN4207_c0_g2_i1_2	31.76420889	0.783538373	2.644377067	4.204606841	2.071970905	0.008184143	0.023045857	Up	0.7149364	1.447844	3.097097	5.974901	--	--	--	--	--	--	--	--	--	--	--	--	--	--	--	--	--	--	--	--	--
M_TRINITY_DN10640_c0_g1_i1_1_H_TRINITY_DN28639_c3_g1_i2_1	21.69556851	1.146835619	-2.433147683	0.144543894	-2.79042043	0.014968194	0.038541877	Down	1.253755	3.43436	0.09888255	0.5449099	TXG59600.1	hypothetical protein EZV62_014173 [Acer yangbiense]	Q9ZT94|POLR2_ARATH	Endonuclease RE2 T4I9.16 OS=Arabidopsis thaliana (Mouse-ear cress) GN=T4I9.16 PE=4 SV=1	--	--	--	--	--	--	KOG0017	FOG: Transposon-encoded proteins with TYA, reverse transcriptase, integrase domains in various combinations	[R]	POORLY CHARACTERIZED	General function prediction only	L	COG2801	Retrotransposon protein	Cellular Component: retrotransposon nucleocapsid (GO:0000943);|Molecular Function: nucleic acid binding (GO:0003676);|Molecular Function: RNA-directed DNA polymerase activity (GO:0003964);|Molecular Function: aspartic-type endopeptidase activity (GO:0004190);|Molecular Function: endonuclease activity (GO:0004519);|Biological Process: DNA recombination (GO:0006310);|Biological Process: DNA integra…	--	--
M_TRINITY_DN10656_c0_g1_i1_1_H_TRINITY_DN29978_c0_g1_i1_2	14.1323058	1.513545444	2.456712882	13.16236283	3.718346591	0.01402147	0.036493368	Up	0	0.3194235	1.283585	3.052246	THG09921.1	hypothetical protein TEA_023578 [Camellia sinensis var. sinensis]	Q9LY77|ACA12_ARATH	Calcium-transporting ATPase 12, plasma membrane-type MAA21_10 OS=Arabidopsis thaliana (Mouse-ear cress) GN=MAA21_10 PE=2 SV=1	--	--	--	--	--	--	KOG0204	Calcium transporting ATPase	[P]	METABOLISM	Inorganic ion transport and metabolism	P	ENOG410XNNC	ATPase, Ca transporting, plasma membrane	Molecular Function: calcium-transporting ATPase activity (GO:0005388);|Molecular Function: calmodulin binding (GO:0005516);|Molecular Function: ATP binding (GO:0005524);|Cellular Component: integral component of plasma membrane (GO:0005887);|Molecular Function: metal ion binding (GO:0046872);	PF00690.26	Cation transporter/ATPase, N-terminus
M_TRINITY_DN10663_c0_g1_i1_2_H_TRINITY_DN11571_c0_g2_i1_1	36.67819659	0.999667469	-3.419538233	0.093531677	-3.41840113	0.000627275	0.002431768	Down	3.521851	3.097261	0	0.6014833	--	--	--	--	--	--	--	--	--	--	--	--	--	--	--	--	--	--	--	--	--
M_TRINITY_DN10666_c0_g1_i1_1_H_TRINITY_DN18665_c0_g1_i1_1	66.64784981	0.577512993	-2.441615022	0.376294889	-1.410064399	0.01462173	0.0377781	Down	2.053403	5.082418	1.713414	0.9687318	--	--	--	--	--	--	--	--	--	--	--	--	--	--	--	--	--	--	--	--	--
M_TRINITY_DN10673_c0_g1_i1_2_H_TRINITY_DN24441_c1_g1_i2_1	91.03019577	0.357677019	-3.830018065	0.386915533	-1.369909445	0.000128134	0.000585174	Down	4.534668	4.828654	1.62407	1.967546	THG05674.1	hypothetical protein TEA_013324 [Camellia sinensis var. sinensis]	--	--	--	--	--	--	--	--	--	--	--	--	--	--	--	--	--	--	--
M_TRINITY_DN10691_c0_g1_i1_2_H_TRINITY_DN19127_c0_g1_i1_1	21.39093364	1.024428202	-3.620538522	0.076468969	-3.708981768	0.00029399	0.001236429	Down	5.201078	3.625441	0.4264682	0.2982054	--	--	--	--	--	--	--	--	--	--	--	--	--	--	--	--	--	--	--	--	--
M_TRINITY_DN10697_c0_g1_i1_1_H_TRINITY_DN19298_c0_g1_i1_2	67.80133745	0.437600609	-4.120486556	0.286552736	-1.803127425	3.78E-05	0.000191441	Down	6.265349	5.463355	1.826036	1.566806	XP_028067368.1	RNA demethylase ALKBH10B-like [Camellia sinensis]	Q9ZT92|AK10B_ARATH	RNA demethylase ALKBH10B T4I9.18 OS=Arabidopsis thaliana (Mouse-ear cress) GN=T4I9.18 PE=1 SV=1	--	--	--	--	--	--	KOG4176	Uncharacterized conserved protein	[S]	POORLY CHARACTERIZED	Function unknown	L	COG3145	Alkylated DNA repair protein	Molecular Function: mRNA binding (GO:0003729);|Biological Process: mRNA catabolic process (GO:0006402);|Biological Process: vegetative to reproductive phase transition of meristem (GO:0010228);|Molecular Function: demethylase activity (GO:0032451);|Molecular Function: metal ion binding (GO:0046872);|Molecular Function: dioxygenase activity (GO:0051213);|Biological Process: response to karrikin (G…	--	--
M_TRINITY_DN10698_c0_g1_i1_1_H_TRINITY_DN15645_c0_g1_i1_2	37.41961748	0.802323837	5.245705684	18.49104316	4.208754711	1.56E-07	1.13E-06	Up	0.4088101	0.2491773	4.773611	7.236056	THG16318.1	hypothetical protein TEA_022582 [Camellia sinensis var. sinensis]	--	--	--	--	--	--	--	--	--	--	--	--	--	--	--	--	--	--	--
M_TRINITY_DN10749_c1_g1_i1_1_H_TRINITY_DN29206_c0_g2_i1_1	26.2934462	0.823492225	-2.344242781	0.262344472	-1.930465704	0.019065756	0.047185225	Down	2.589604	4.376425	1.2019	0.6643067	--	--	--	--	--	--	--	--	--	--	--	--	--	--	--	--	--	--	--	--	--
M_TRINITY_DN10779_c0_g1_i1_2_H_TRINITY_DN15703_c0_g1_i1_1	39.54524714	0.598579165	-2.542516847	0.348227583	-1.521897611	0.01100573	0.029700489	Down	3.585912	4.034051	1.568659	1.134597	--	--	--	--	--	--	--	--	--	--	--	--	--	--	--	--	--	--	--	--	--
M_TRINITY_DN10780_c0_g1_i1_2_H_TRINITY_DN26502_c2_g3_i1_2	21.30121177	1.322919124	2.56041891	10.46301799	3.387227142	0.010454606	0.028438808	Up	0.7551905	0	2.099327	5.932768	--	--	--	--	--	--	--	--	--	--	--	--	--	--	--	--	--	--	--	--	--
M_TRINITY_DN10786_c0_g1_i1_2_H_TRINITY_DN8223_c0_g1_i1_2	16.76095908	1.142026486	2.970701307	10.50219931	3.392619575	0.002971206	0.009537425	Up	0.3124525	0.3794073	4.769648	2.422512	--	--	--	--	--	--	--	--	--	--	--	--	--	--	--	--	--	--	--	--	--
M_TRINITY_DN10812_c0_g1_i1_1_H_TRINITY_DN27403_c2_g2_i16_2	502.0022063	0.140602636	7.212952253	2.019726718	1.014160101	5.48E-13	6.80E-12	Up	4.13841	3.990325	8.530768	7.979007	XP_028089746.1	protein NLP7-like isoform X7 [Camellia sinensis]	--	--	--	--	--	--	--	--	--	--	--	--	--	--	--	--	--	--	--
M_TRINITY_DN10828_c0_g1_i1_1_H_TRINITY_DN17838_c0_g2_i1_1	23.75790581	1.156094217	-3.706767294	0.051283117	-4.285372231	0.000209922	0.000909306	Down	3.311545	2.179821	0	0.2561008	XP_028085234.1	uncharacterized protein LOC114286280 [Camellia sinensis]	--	--	--	--	--	--	--	--	KOG1075	FOG: Reverse transcriptase	[R]	POORLY CHARACTERIZED	General function prediction only	S	ENOG410Y65V	Retrotransposon protein	--	--	--
M_TRINITY_DN10834_c0_g1_i1_1_H_TRINITY_DN31374_c0_g1_i1_2	9.782007951	2.258742226	3.004429174	110.3720478	6.786231039	0.002660797	0.008659885	Up	0	0	0.5292684	3.932152	--	--	--	--	--	--	--	--	--	--	--	--	--	--	--	--	--	--	--	--	--
M_TRINITY_DN10840_c0_g1_i1_2_H_TRINITY_DN12586_c0_g1_i1_2	18.4309748	1.080969512	2.693985266	7.527213741	2.912115939	0.007060329	0.020227581	Up	0.5219687	0.3218878	4.215682	1.802641	--	--	--	--	--	--	--	--	--	--	--	--	--	--	--	--	--	--	--	--	--
M_TRINITY_DN10850_c0_g1_i1_1_H_TRINITY_DN12847_c0_g1_i1_2	179.7708511	0.306231246	-5.845627395	0.289149245	-1.790113758	5.05E-09	4.38E-08	Down	13.21652	15.6627	3.052679	5.19914	XP_028126316.1	uncharacterized protein LOC114323057 [Camellia sinensis]	--	--	--	--	--	--	--	--	--	--	--	--	--	S	ENOG410ZEJB	Pollen proteins Ole e I like	--	--	--
M_TRINITY_DN10864_c0_g1_i1_2_H_TRINITY_DN26977_c0_g5_i1_1	48.45039171	0.54245081	-3.656176755	0.252911397	-1.983296042	0.000256005	0.001090927	Down	3.915741	3.227186	0.9799364	0.8899298	--	--	--	--	--	--	--	--	--	--	--	--	--	--	--	--	--	--	--	--	--
M_TRINITY_DN10871_c0_g1_i1_2_H_TRINITY_DN19290_c0_g1_i1_2	49.0108697	0.597339227	2.484021759	2.796851463	1.483803636	0.012990787	0.034194337	Up	1.131898	0.8509406	1.889881	3.611617	XP_028087458.1	uncharacterized protein LOC114288172 [Camellia sinensis]	--	--	--	--	--	--	--	--	--	--	--	--	--	--	--	--	--	--	--
M_TRINITY_DN10878_c0_g1_i1_1_H_TRINITY_DN1893_c0_g1_i1_1	18.06327686	1.638755417	-2.657939995	0.048842689	-4.355713566	0.007861989	0.022234908	Down	4.291577	0.4130861	0.2291449	0	--	--	--	--	--	--	--	--	--	--	--	--	--	--	--	--	--	--	--	--	--
M_TRINITY_DN10885_c0_g1_i1_2_H_TRINITY_DN2550_c0_g1_i1_1	36.9197448	0.863649479	-3.262024059	0.141881129	-2.817245379	0.001106198	0.004019314	Down	1.865015	1.207787	0.06343248	0.3614716	XP_028052204.1	LRR receptor-like serine/threonine-protein kinase GHR1 [Camellia sinensis]	C0LGQ9|GHR1_ARATH	LRR receptor-like serine/threonine-protein kinase GHR1 T13K14.100 OS=Arabidopsis thaliana (Mouse-ear cress) GN=T13K14.100 PE=1 SV=2	--	--	--	--	--	--	--	--	--	--	--	S	COG4886	leucine Rich Repeat	--	PF07714.17,PF00069.25	Protein tyrosine kinase|Protein kinase domain
M_TRINITY_DN10893_c0_g1_i1_1_H_TRINITY_DN32946_c0_g1_i1_1	28.71357614	1.66542425	-4.965206183	0.003241383	-8.269174786	6.86E-07	4.59E-06	Down	5.771503	2.898141	0	0	THG16792.1	hypothetical protein TEA_029436 [Camellia sinensis var. sinensis]	--	--	--	--	--	--	--	--	--	--	--	--	--	--	--	--	--	--	--
M_TRINITY_DN10902_c0_g1_i1_2_H_TRINITY_DN17288_c0_g1_i1_1	94.51420418	0.413301415	-7.09464834	0.131012085	-2.932228196	1.30E-12	1.56E-11	Down	8.233354	8.447947	0.7818144	1.368672	XP_028057186.1	uncharacterized protein LOC114261176 isoform X2 [Camellia sinensis]	P93092|ACP1_CASGL	Acyl carrier protein 1, chloroplastic ACP1 OS=Casuarina glauca (Swamp oak) GN=ACP1 PE=2 SV=1	--	--	--	--	--	--	KOG1748	Acyl carrier protein/NADH-ubiquinone oxidoreductase, NDUFAB1/SDAP subunit	[CIQ]	METABOLISM|METABOLISM|METABOLISM	Energy production and conversion |Lipid transport and metabolism |Secondary metabolites biosynthesis, transport and catabolism	I	COG0236	Carrier of the growing fatty acid chain in fatty acid biosynthesis (By similarity)	Biological Process: fatty acid biosynthetic process (GO:0006633);|Cellular Component: chloroplast (GO:0009507);|Molecular Function: phosphopantetheine binding (GO:0031177);	PF00550.25	Phosphopantetheine attachment site
M_TRINITY_DN10915_c0_g1_i1_1_H_TRINITY_DN163_c0_g1_i1_2	50.76395398	0.598180422	3.433573187	4.152258489	2.053896258	0.000595681	0.002319802	Up	0.888172	0.6045081	4.04937	2.151617	THG13175.1	hypothetical protein TEA_028726 [Camellia sinensis var. sinensis]	Q9C6T2|PPR68_ARATH	Pentatricopeptide repeat-containing protein At1g31920 F5M6.8 OS=Arabidopsis thaliana (Mouse-ear cress) GN=F5M6.8 PE=2 SV=1	--	--	--	--	--	--	KOG4197	FOG: PPR repeat	[R]	POORLY CHARACTERIZED	General function prediction only	S	ENOG410Z7Z7	Pentatricopeptide repeat-containing protein	--	PF01535.20,PF13041.6,PF12854.7,PF13812.6	PPR repeat|PPR repeat family|PPR repeat|Pentatricopeptide repeat domain
M_TRINITY_DN10931_c0_g1_i1_1_H_TRINITY_DN27119_c0_g4_i2_2	488.4668449	0.170420725	14.91692562	5.824576967	2.542153272	2.56E-50	1.35E-48	Up	1.500284	1.526605	9.754131	7.982391	--	--	--	--	--	--	--	--	--	--	--	--	--	--	--	--	--	--	--	--	--
M_TRINITY_DN10937_c0_g1_i1_1_H_TRINITY_DN29293_c2_g2_i14_1	221.4010713	0.2148169	-7.035078852	0.350806204	-1.511253832	1.99E-12	2.37E-11	Down	5.876748	5.979549	2.108103	2.05463	--	--	--	--	--	--	--	--	--	--	--	--	--	--	--	--	--	--	--	--	--
M_TRINITY_DN10938_c0_g1_i1_1_H_TRINITY_DN12538_c0_g1_i1_2	124.0093742	0.291950907	4.423892266	2.447925007	1.291559361	9.69E-06	5.43E-05	Up	2.539572	2.59872	6.311821	6.352	XP_028068275.1	probable histone chaperone ASF1A [Camellia sinensis]	Q9LS09|ASF1B_ARATH	Histone chaperone ASF1B F16F17.110 OS=Arabidopsis thaliana (Mouse-ear cress) GN=F16F17.110 PE=1 SV=1	--	--	--	--	--	--	KOG3265	Histone chaperone involved in gene silencing	[KB]	INFORMATION STORAGE AND PROCESSING|INFORMATION STORAGE AND PROCESSING	Transcription |Chromatin structure and dynamics	BK	COG5137	ASF1 anti-silencing function 1 homolog	Biological Process: double-strand break repair via homologous recombination (GO:0000724);|Cellular Component: nucleus (GO:0005634);|Cellular Component: cytoplasm (GO:0005737);|Biological Process: chromatin assembly or disassembly (GO:0006333);|Biological Process: regulation of cell size (GO:0008361);|Biological Process: DNA mediated transformation (GO:0009294);|Biological Process: trichome branch…	PF04729.13	ASF1 like histone chaperone
M_TRINITY_DN10947_c0_g1_i1_2_H_TRINITY_DN18890_c0_g1_i3_2	32.12516363	0.734607323	3.100790308	4.849591629	2.277863267	0.001930049	0.006552274	Up	0.595673	0.3649345	1.992096	2.886544	XP_028083155.1	uncharacterized protein LOC114284461 [Camellia sinensis]	--	--	--	--	--	--	--	--	KOG0017	FOG: Transposon-encoded proteins with TYA, reverse transcriptase, integrase domains in various combinations	[R]	POORLY CHARACTERIZED	General function prediction only	--	--	--	--	--	--
M_TRINITY_DN10960_c0_g1_i1_1_H_TRINITY_DN28646_c1_g1_i1_1	131.4200218	0.345187914	-4.401876274	0.348812951	-1.519474489	1.07E-05	5.98E-05	Down	2.425163	2.676067	0.6368798	1.112607	XP_028094559.1	uncharacterized protein LOC114294626 [Camellia sinensis]	P0C2F6|RNHX1_ARATH	Putative ribonuclease H protein At1g65750 F1E22.12 OS=Arabidopsis thaliana (Mouse-ear cress) GN=F1E22.12 PE=3 SV=1	--	--	--	--	--	--	KOG1075	FOG: Reverse transcriptase	[R]	POORLY CHARACTERIZED	General function prediction only	S	ENOG410Y65V	Retrotransposon protein	Molecular Function: nucleic acid binding (GO:0003676);|Molecular Function: RNA-DNA hybrid ribonuclease activity (GO:0004523);|Molecular Function: metal ion binding (GO:0046872);	--	--
M_TRINITY_DN10971_c0_g1_i1_1_H_TRINITY_DN16598_c0_g1_i1_2	21.40867299	1.146948741	2.497206464	7.28115747	2.864167811	0.012517605	0.03311187	Up	0.698049	0.116132	4.08233	1.842388	XP_028069054.1	uncharacterized protein LOC114271648 [Camellia sinensis]	--	--	--	--	--	--	--	--	--	--	--	--	--	S	ENOG410ZEKY		--	--	--
M_TRINITY_DN10972_c0_g3_i1_1_H_TRINITY_DN5670_c0_g1_i1_2	10.82720567	2.00576133	3.452971877	121.5863503	6.925837465	0.000554447	0.002177062	Up	0.000352938	4.26E-11	1.991326	1.805012	--	--	--	--	--	--	--	--	--	--	--	--	--	--	--	--	--	--	--	--	--
M_TRINITY_DN10977_c0_g1_i1_2_H_TRINITY_DN7432_c0_g1_i1_1	37.37918237	0.764756007	-3.271431245	0.17655056	-2.501846695	0.001070046	0.003907881	Down	6.897483	5.376243	0.4497656	1.608203	--	--	--	--	--	--	--	--	--	--	--	--	--	--	--	--	--	--	--	--	--
M_TRINITY_DN10979_c0_g1_i1_1_H_TRINITY_DN20244_c0_g1_i2_2	52.33689541	0.658617445	3.115052361	4.14573479	2.051627828	0.001839123	0.006285646	Up	1.208743	0.355961	3.89114	2.838126	XP_028103752.1	protein MAINTENANCE OF PSII UNDER HIGH LIGHT 1 [Camellia sinensis]	Q9FL44|MPH1_ARATH	Protein MAINTENANCE OF PSII UNDER HIGH LIGHT 1 MOJ9.19 OS=Arabidopsis thaliana (Mouse-ear cress) GN=MOJ9.19 PE=1 SV=1	--	--	--	--	--	--	--	--	--	--	--	S	ENOG4111PN6		Cellular Component: chloroplast (GO:0009507);|Cellular Component: chloroplast thylakoid membrane (GO:0009535);|Cellular Component: thylakoid (GO:0009579);|Biological Process: response to cytokinin (GO:0009735);|Cellular Component: integral component of membrane (GO:0016021);|Biological Process: regulation of protein complex stability (GO:0061635);	--	--
M_TRINITY_DN10989_c0_g1_i1_1_H_TRINITY_DN31747_c0_g1_i1_1	24.85919769	1.174371171	-3.124684883	0.078588398	-3.669539846	0.001779956	0.006107137	Down	1.799148	4.064281	0	0.4408305	XP_028074876.1	kinesin-like protein KIN-8B isoform X3 [Camellia sinensis]	Q9SCJ4|KN8B_ARATH	Kinesin-like protein KIN-8B T9C5.240 OS=Arabidopsis thaliana (Mouse-ear cress) GN=T9C5.240 PE=2 SV=1	--	--	--	--	--	--	KOG0242	Kinesin-like protein	[Z]	CELLULAR PROCESSES AND SIGNALING	Cytoskeleton	Z	COG5059	Kinesin family member	Molecular Function: microtubule motor activity (GO:0003777);|Molecular Function: ATP binding (GO:0005524);|Cellular Component: kinesin complex (GO:0005871);|Cellular Component: microtubule (GO:0005874);|Biological Process: microtubule-based movement (GO:0007018);|Molecular Function: microtubule binding (GO:0008017);|Molecular Function: ATP-dependent microtubule motor activity, plus-end-directed (…	--	--
M_TRINITY_DN10992_c0_g1_i1_1_H_TRINITY_DN24245_c0_g1_i2_1	185.1036014	0.291390056	-4.656303655	0.390447213	-1.356800581	3.22E-06	1.95E-05	Down	7.839243	6.160462	2.274193	3.167183	--	--	--	--	--	--	--	--	--	--	--	--	--	--	--	--	--	--	--	--	--
M_TRINITY_DN10992_c0_g1_i1_2_H_TRINITY_DN22057_c0_g1_i1_1	382.5364432	0.155319064	6.532509632	2.020375259	1.01462328	6.47E-11	6.83E-10	Up	6.687387	7.165212	14.22816	13.80929	XP_028062789.1	pentatricopeptide repeat-containing protein At3g13160, mitochondrial-like [Camellia sinensis]	Q9LK57|PP226_ARATH	Pentatricopeptide repeat-containing protein At3g13160, mitochondrial MJG19.11 OS=Arabidopsis thaliana (Mouse-ear cress) GN=MJG19.11 PE=1 SV=1	--	--	--	--	--	--	KOG4197	FOG: PPR repeat	[R]	POORLY CHARACTERIZED	General function prediction only	S	ENOG410Z7Z7	Pentatricopeptide repeat-containing protein	--	PF13041.6,PF12854.7,PF01535.20,PF13812.6,PF17177.4	PPR repeat family|PPR repeat|PPR repeat|Pentatricopeptide repeat domain|Pentacotripeptide-repeat region of PRORP
M_TRINITY_DN109_c0_g1_i1_1_H_TRINITY_DN3389_c0_g1_i1_1	29.15537555	1.621640428	-5.112202388	0.003194589	-8.290154066	3.18E-07	2.23E-06	Down	5.478974	5.19379	0	0	--	--	--	--	--	--	--	--	--	--	--	--	--	--	--	--	--	--	--	--	--
M_TRINITY_DN11003_c0_g1_i1_2_H_TRINITY_DN34708_c0_g1_i1_1	21.57686105	1.017179814	-2.69227404	0.149837765	-2.738526807	0.007096661	0.02031806	Down	4.184103	2.56844	0.2656969	0.7732819	--	--	--	--	--	--	--	--	--	--	--	--	--	--	--	--	--	--	--	--	--
M_TRINITY_DN11004_c0_g1_i2_1_H_TRINITY_DN15984_c0_g1_i1_2	50.14155425	0.536325801	3.249031755	3.346236839	1.74253956	0.001157986	0.004187661	Up	1.290028	1.178081	3.380742	4.789711	XP_028125322.1	uncharacterized protein LOC114322241 [Camellia sinensis]	--	--	--	--	--	--	--	--	--	--	--	--	--	S	ENOG4111K5V	Reverse transcriptase (RNA-dependent DNA polymerase)	--	--	--
M_TRINITY_DN11024_c0_g1_i1_2_H_TRINITY_DN27307_c4_g3_i2_1	46.36752819	0.586497692	-4.3876298	0.168015385	-2.573334752	1.15E-05	6.35E-05	Down	4.959349	5.14825	1.068069	0.6661393	THG04369.1	hypothetical protein TEA_025706 [Camellia sinensis var. sinensis]	Q9C585|UBP8_ARATH	Ubiquitin carboxyl-terminal hydrolase 8 T6G21.4 OS=Arabidopsis thaliana (Mouse-ear cress) GN=T6G21.4 PE=2 SV=2	--	--	--	--	--	--	--	--	--	--	--	O	COG5560	ubiquitin carboxyl-terminal hydrolase	Biological Process: ubiquitin-dependent protein catabolic process (GO:0006511);|Biological Process: protein deubiquitination (GO:0016579);|Molecular Function: thiol-dependent ubiquitinyl hydrolase activity (GO:0036459);	--	--
M_TRINITY_DN11034_c0_g1_i1_1_H_TRINITY_DN12118_c0_g1_i1_2	66.76877511	0.538637244	6.211934968	10.16810923	3.345979528	5.23E-10	5.09E-09	Up	0.5349471	0.2273829	4.447018	3.669453	XP_028120966.1	putative F-box/LRR-repeat protein At3g18150 isoform X1 [Camellia sinensis]	Q9LYZ2|FBL80_ARATH	Putative F-box/LRR-repeat protein At5g02930 F9G14.240 OS=Arabidopsis thaliana (Mouse-ear cress) GN=F9G14.240 PE=4 SV=1	--	--	--	--	--	--	--	--	--	--	--	--	--	--	--	PF08387.10	FBD
M_TRINITY_DN11046_c0_g1_i1_1_H_TRINITY_DN17682_c0_g1_i1_2	105.0554941	0.344473653	3.434918206	2.270860088	1.183238822	0.000592733	0.002309821	Up	1.921246	2.677744	5.809497	4.633825	XP_028065815.1	probable E3 ubiquitin-protein ligase RNF217 [Camellia sinensis]	Q9LVX0|ARI3_ARATH	Probable E3 ubiquitin-protein ligase ARI3 MGF10.7 OS=Arabidopsis thaliana (Mouse-ear cress) GN=MGF10.7 PE=2 SV=1	--	--	--	--	--	--	KOG1812	Predicted E3 ubiquitin ligase	[O]	CELLULAR PROCESSES AND SIGNALING	Posttranslational modification, protein turnover, chaperones	S	ENOG410XS1H	RING finger) protein	Cellular Component: ubiquitin ligase complex (GO:0000151);|Biological Process: protein polyubiquitination (GO:0000209);|Cellular Component: cytoplasm (GO:0005737);|Biological Process: ubiquitin-dependent protein catabolic process (GO:0006511);|Molecular Function: ubiquitin conjugating enzyme binding (GO:0031624);|Biological Process: positive regulation of proteasomal ubiquitin-dependent protein c…	PF01485.21	IBR domain, a half RING-finger domain
M_TRINITY_DN11067_c0_g1_i1_2_H_TRINITY_DN8891_c0_g1_i1_2	7.504490022	2.356102485	2.717724104	84.6381691	6.403236514	0.006573262	0.019004943	Up	0	0	0.7628357	2.908435	THG20211.1	hypothetical protein TEA_028766 [Camellia sinensis var. sinensis]	--	--	--	--	--	--	--	--	--	--	--	--	--	--	--	--	--	--	--
M_TRINITY_DN1109_c0_g1_i1_1_H_TRINITY_DN34922_c0_g1_i1_1	7.087249563	2.305630656	-2.710201088	0.013150644	-6.248722713	0.006724243	0.019389032	Down	0.8879612	1.576384	0	0	XP_028079440.1	anthocyanidin 3-O-glucosyltransferase 5-like [Camellia sinensis]	Q40287|UFOG5_MANES	Anthocyanidin 3-O-glucosyltransferase 5 UGT73A5 OS=Manihot esculenta (Cassava) (Jatropha manihot) GN=UGT73A5 PE=2 SV=1	294/483(60.87)	K12356	UGT72E	coniferyl-alcohol glucosyltransferase [EC:2.4.1.111]	ko00940	Phenylpropanoid biosynthesis	KOG1192	UDP-glucuronosyl and UDP-glucosyl transferase	[GC]	METABOLISM|METABOLISM	Carbohydrate transport and metabolism |Energy production and conversion	S	COG1819	Transferase	Biological Process: anthocyanin-containing compound biosynthetic process (GO:0009718);|Molecular Function: anthocyanidin 3-O-glucosyltransferase activity (GO:0047213);	PF00201.18	UDP-glucoronosyl and UDP-glucosyl transferase
M_TRINITY_DN11102_c0_g1_i2_2_H_TRINITY_DN6525_c0_g1_i1_2	49.06698652	0.659039218	2.620895638	3.311013773	1.727273012	0.00876991	0.024435596	Up	0.6322616	2.146963	5.017496	3.964103	THF94079.1	hypothetical protein TEA_018413 [Camellia sinensis var. sinensis]	O82485|OPT7_ARATH	Oligopeptide transporter 7 T12H20.7 OS=Arabidopsis thaliana (Mouse-ear cress) GN=T12H20.7 PE=2 SV=1	--	--	--	--	--	--	KOG2262	Sexual differentiation process protein ISP4	[T]	CELLULAR PROCESSES AND SIGNALING	Signal transduction mechanisms	S	ENOG410XNZC	oligo-peptide transporter	Cellular Component: integral component of plasma membrane (GO:0005887);|Biological Process: protein transport (GO:0015031);|Cellular Component: membrane (GO:0016020);|Molecular Function: oligopeptide transmembrane transporter activity (GO:0035673);	PF03169.15	OPT oligopeptide transporter protein
M_TRINITY_DN11123_c0_g1_i1_1_H_TRINITY_DN11589_c0_g2_i1_1	30.52609276	0.734797931	-3.263372491	0.189738013	-2.397919355	0.001100947	0.004003152	Down	1.991972	2.079207	0.4747323	0.2904347	XP_028076721.1	exocyst complex component EXO70B1-like [Camellia sinensis]	--	--	--	--	--	--	--	--	--	--	--	--	--	--	--	--	--	--	--
M_TRINITY_DN11132_c0_g1_i1_2_H_TRINITY_DN30994_c0_g1_i1_1	10.78570121	1.687210436	-2.644950895	0.045355183	-4.462588752	0.008170277	0.023014527	Down	1.463016	1.366067	0	0.09969577	XP_028080035.1	uncharacterized protein LOC114281679 isoform X2 [Camellia sinensis]	--	--	--	--	--	--	--	--	--	--	--	--	--	S	ENOG4110UCC		--	--	--
M_TRINITY_DN11136_c0_g1_i1_2_H_TRINITY_DN31446_c0_g1_i1_2	33.04041805	0.700181175	3.645715877	5.867157112	2.552661625	0.000266648	0.001133057	Up	1.045138	0.8361686	6.01478	5.269245	--	--	--	--	--	--	--	--	--	--	--	--	--	--	--	--	--	--	--	--	--
M_TRINITY_DN11158_c0_g1_i1_2_H_TRINITY_DN25811_c3_g2_i6_2	591.7127028	0.145653432	9.973964363	2.737278331	1.452742138	1.98E-23	4.45E-22	Up	3.150631	2.704226	8.179941	7.977662	XP_028099266.1	uncharacterized protein LOC114298836 [Camellia sinensis]	P0C2F6|RNHX1_ARATH	Putative ribonuclease H protein At1g65750 F1E22.12 OS=Arabidopsis thaliana (Mouse-ear cress) GN=F1E22.12 PE=3 SV=1	--	--	--	--	--	--	KOG1075	FOG: Reverse transcriptase	[R]	POORLY CHARACTERIZED	General function prediction only	S	ENOG410Y65V	Retrotransposon protein	Molecular Function: nucleic acid binding (GO:0003676);|Molecular Function: RNA-DNA hybrid ribonuclease activity (GO:0004523);|Molecular Function: metal ion binding (GO:0046872);	--	--
M_TRINITY_DN11164_c0_g1_i1_2_H_TRINITY_DN28178_c2_g2_i1_1	68.18678225	0.457346514	-2.518216752	0.450095282	-1.151697654	0.011795071	0.031520911	Down	5.238127	4.561771	2.759232	1.726802	KAF3442161.1	hypothetical protein FNV43_RR16077 [Rhamnella rubrinervis]	--	--	--	--	--	--	--	--	--	--	--	--	--	S	ENOG41107MQ		--	--	--
M_TRINITY_DN11174_c0_g1_i1_1_H_TRINITY_DN3949_c0_g1_i1_2	17.97115315	1.090181298	2.81923345	8.417988742	3.07347558	0.004813849	0.014496267	Up	0.2340809	0.1131041	1.866912	1.183786	XP_028085003.1	ABC transporter G family member 12-like [Camellia sinensis]	Q8RWI9|AB15G_ARATH	ABC transporter G family member 15 MSA6.13 OS=Arabidopsis thaliana (Mouse-ear cress) GN=MSA6.13 PE=2 SV=2	--	--	--	--	--	--	KOG0061	Transporter, ABC superfamily (Breast cancer resistance protein)	[Q]	METABOLISM	Secondary metabolites biosynthesis, transport and catabolism	V	COG1131	(ABC) transporter	Molecular Function: ATP binding (GO:0005524);|Cellular Component: plasma membrane (GO:0005886);|Cellular Component: integral component of membrane (GO:0016021);|Molecular Function: ATPase activity, coupled to transmembrane movement of substances (GO:0042626);|Biological Process: transmembrane transport (GO:0055085);|Biological Process: response to karrikin (GO:0080167);	PF00005.27	ABC transporter
M_TRINITY_DN11194_c0_g1_i1_2_H_TRINITY_DN3970_c0_g1_i1_1	23.38359174	1.742046064	-4.576860158	0.003979764	-7.973101224	4.72E-06	2.79E-05	Down	2.931762	1.157454	0	0	XP_028058454.1	uncharacterized protein LOC114262299 [Camellia sinensis]	--	--	--	--	--	--	--	--	KOG0017	FOG: Transposon-encoded proteins with TYA, reverse transcriptase, integrase domains in various combinations	[R]	POORLY CHARACTERIZED	General function prediction only	--	--	--	--	--	--
M_TRINITY_DN11207_c0_g1_i1_1_H_TRINITY_DN27382_c1_g1_i1_1	30.30549088	1.104493686	-2.830329376	0.114539656	-3.126080925	0.004650011	0.014067986	Down	7.400616	5.483682	0	1.409634	--	--	--	--	--	--	--	--	--	--	--	--	--	--	--	--	--	--	--	--	--
M_TRINITY_DN11215_c0_g1_i1_2_H_TRINITY_DN30938_c0_g1_i1_2	21.98321445	1.336827265	2.360156751	8.90812556	3.155121893	0.018267215	0.045570611	Up	0.1354227	0.4883534	0.3715497	4.671652	--	--	--	--	--	--	--	--	--	--	--	--	--	--	--	--	--	--	--	--	--
M_TRINITY_DN1121_c0_g1_i1_1_H_TRINITY_DN15776_c0_g2_i1_2	26.98343678	1.14718182	2.590943527	7.847773003	2.972283312	0.00957132	0.026323108	Up	0.5878939	0.08648822	4.298234	1.140909	XP_028104073.1	probable esterase KAI2 [Camellia sinensis]	Q9SZU7|KAI2_ARATH	Probable esterase KAI2 F6G17.120 OS=Arabidopsis thaliana (Mouse-ear cress) GN=F6G17.120 PE=1 SV=1	--	--	--	--	--	--	--	--	--	--	--	S	COG0596	Alpha beta hydrolase	Cellular Component: nucleus (GO:0005634);|Cellular Component: cytosol (GO:0005829);|Biological Process: photomorphogenesis (GO:0009640);|Biological Process: de-etiolation (GO:0009704);|Molecular Function: hydrolase activity (GO:0016787);|Biological Process: response to karrikin (GO:0080167);	PF00561.20,PF12697.7,PF12146.8	alpha/beta hydrolase fold|Alpha/beta hydrolase family|Serine aminopeptidase, S33
M_TRINITY_DN11232_c0_g1_i1_2_H_TRINITY_DN32308_c0_g1_i1_1	15.05450966	1.848860225	-3.968456309	0.006184527	-7.337121025	7.23E-05	0.000347379	Down	3.442628	2.321552	0	0	--	--	--	--	--	--	--	--	--	--	--	--	--	--	--	--	--	--	--	--	--
M_TRINITY_DN1124_c0_g1_i1_1_H_TRINITY_DN28418_c0_g1_i1_1	38.8398034	0.61487678	-2.41898326	0.356660503	-1.487376637	0.015563956	0.039842877	Down	7.682004	6.299592	2.956494	2.087348	--	--	--	--	--	--	--	--	--	--	--	--	--	--	--	--	--	--	--	--	--
M_TRINITY_DN11254_c0_g1_i1_1_H_TRINITY_DN26105_c1_g5_i1_2	82.75642272	0.487901608	4.762347631	5.005648783	2.323557069	1.91E-06	1.20E-05	Up	2.158829	0.9567752	7.06817	8.937607	--	--	--	--	--	--	--	--	--	--	--	--	--	--	--	--	--	--	--	--	--
M_TRINITY_DN1125_c0_g1_i1_1_H_TRINITY_DN29587_c1_g3_i2_1	86.28996157	0.393807622	-4.128459146	0.324025963	-1.625818679	3.65E-05	0.000185489	Down	7.112286	5.407008	1.988414	2.104255	XP_028073194.1	coiled-coil domain-containing protein SCD2-like isoform X3 [Camellia sinensis]	Q8RWD5|SCD2_ARATH	Coiled-coil domain-containing protein SCD2 T21J18.130 OS=Arabidopsis thaliana (Mouse-ear cress) GN=T21J18.130 PE=1 SV=1	--	--	--	--	--	--	--	--	--	--	--	S	ENOG410ZI6D		Biological Process: cytokinesis by cell plate formation (GO:0000911);|Cellular Component: plasma membrane (GO:0005886);|Biological Process: multidimensional cell growth (GO:0009825);|Cellular Component: clathrin-coated vesicle (GO:0030136);|Biological Process: regulation of growth (GO:0040008);	--	--
M_TRINITY_DN11261_c0_g1_i1_2_H_TRINITY_DN1822_c0_g1_i1_1	22.90375893	1.417452174	-3.019071535	0.051496225	-4.279389511	0.002535507	0.008316256	Down	8.258584	1.614428	0.6087663	0	--	--	--	--	--	--	--	--	--	--	--	--	--	--	--	--	--	--	--	--	--
M_TRINITY_DN11280_c0_g1_i1_2_H_TRINITY_DN6007_c0_g1_i1_2	24.56027439	1.277372648	3.302507278	18.61679043	4.218532466	0.000958246	0.00353974	Up	0	0.5655813	7.725509	2.245503	--	--	--	--	--	--	--	--	--	--	--	--	--	--	--	--	--	--	--	--	--
M_TRINITY_DN11307_c0_g1_i1_1_H_TRINITY_DN24081_c0_g2_i1_1	114.8692103	0.340289707	-8.057620508	0.149485212	-2.741925323	7.78E-16	1.18E-14	Down	5.698163	6.505698	0.8802454	0.9368608	--	--	--	--	--	--	--	--	--	--	--	--	--	--	--	--	--	--	--	--	--
M_TRINITY_DN11307_c0_g1_i1_2_H_TRINITY_DN26364_c1_g2_i1_2	72.11403131	0.61119155	3.492409275	4.390943707	2.134531039	0.000478684	0.001911807	Up	0.3010621	1.255584	2.918926	3.774441	--	--	--	--	--	--	--	--	--	--	--	--	--	--	--	--	--	--	--	--	--
M_TRINITY_DN1135_c0_g1_i1_1_H_TRINITY_DN20081_c0_g1_i1_2	32.69759013	1.027874263	2.395421714	5.510534757	2.462192329	0.016601259	0.042048844	Up	0.2447043	2.187985	9.189969	3.688704	THG15226.1	hypothetical protein TEA_013849 [Camellia sinensis var. sinensis]	--	--	--	--	--	--	--	--	--	--	--	--	--	--	--	--	--	--	--
M_TRINITY_DN11365_c0_g2_i1_1_H_TRINITY_DN16015_c0_g1_i1_2	39.17858711	0.661269897	3.114220005	4.167955699	2.059339943	0.001844319	0.006301248	Up	0.3818717	0.8023194	2.095719	2.724994	KAA8523022.1	hypothetical protein F0562_009445 [Nyssa sinensis]	Q9LJJ1|PP259_ARATH	Putative pentatricopeptide repeat-containing protein At3g28640 MZN14.11 OS=Arabidopsis thaliana (Mouse-ear cress) GN=MZN14.11 PE=3 SV=1	--	--	--	--	--	--	KOG4197	FOG: PPR repeat	[R]	POORLY CHARACTERIZED	General function prediction only	S	ENOG410Z7Z7	Pentatricopeptide repeat-containing protein	--	PF01535.20,PF13041.6	PPR repeat|PPR repeat family
M_TRINITY_DN11371_c0_g1_i1_1_H_TRINITY_DN25956_c1_g1_i1_1	30.0535863	1.718078573	-4.851501692	0.003096253	-8.335261104	1.23E-06	7.93E-06	Down	9.348468	2.668309	0	0	--	--	--	--	--	--	--	--	--	--	--	--	--	--	--	--	--	--	--	--	--
M_TRINITY_DN11386_c0_g1_i1_2_H_TRINITY_DN3956_c0_g1_i1_1	10.59543568	2.097727298	-3.256425477	0.008782865	-6.831092616	0.001128245	0.004093462	Down	3.562583	1.141025	0	0	XP_028106812.1	protein MIZU-KUSSEI 1-like [Camellia sinensis]	O22227|MIZ1_ARATH	Protein MIZU-KUSSEI 1 T32G6.18 OS=Arabidopsis thaliana (Mouse-ear cress) GN=T32G6.18 PE=1 SV=1	--	--	--	--	--	--	--	--	--	--	--	S	ENOG411142I	Protein of unknown function, DUF617	Cellular Component: cytoplasm (GO:0005737);|Cellular Component: endoplasmic reticulum (GO:0005783);|Cellular Component: endoplasmic reticulum membrane (GO:0005789);|Biological Process: chloroplast organization (GO:0009658);|Biological Process: hydrotropism (GO:0010274);|Cellular Component: membrane (GO:0016020);|Cellular Component: cortical endoplasmic reticulum (GO:0032541);	PF04759.13	Protein of unknown function, DUF617
M_TRINITY_DN11406_c0_g1_i1_2_H_TRINITY_DN6875_c0_g1_i1_2	6.62694853	2.37759988	2.613756024	74.25756016	6.214466009	0.008955296	0.024885036	Up	0	0	2.114669	1.017458	--	--	--	--	--	--	--	--	--	--	--	--	--	--	--	--	--	--	--	--	--
M_TRINITY_DN11411_c0_g1_i1_2_H_TRINITY_DN17576_c0_g1_i1_2	45.83610073	0.723052006	3.474779197	5.705866796	2.512446067	0.000511274	0.002027055	Up	0.8386253	0.2079627	2.931692	3.285914	XP_028124686.1	aquaporin AQPAn.G-like [Camellia sinensis]	Q7XLR1|PIP26_ORYSJ	Probable aquaporin PIP2-6 OSJNBb0093G06.10 OS=Oryza sativa subsp. japonica (Rice) GN=OSJNBb0093G06.10 PE=2 SV=2	--	--	--	--	--	--	KOG0223	Aquaporin (major intrinsic protein family)	[G]	METABOLISM	Carbohydrate transport and metabolism	G	COG0580	Channel that permits osmotically driven movement of water in both directions. It is involved in the osmoregulation and in the maintenance of cell turgor during volume expansion in rapidly growing cells. It mediates rapid entry or exit of water in response to abrupt changes in osmolarity (By similarity)	Cellular Component: vacuole (GO:0005773);|Cellular Component: plasma membrane (GO:0005886);|Biological Process: response to water deprivation (GO:0009414);|Cellular Component: plasmodesma (GO:0009506);|Molecular Function: water channel activity (GO:0015250);|Cellular Component: integral component of membrane (GO:0016021);	PF00230.20	Major intrinsic protein
M_TRINITY_DN11421_c0_g1_i1_2_H_TRINITY_DN32812_c0_g1_i1_1	11.35549596	1.680008158	-2.558246614	0.050840598	-4.297875181	0.010520146	0.028601497	Down	1.301767	2.216208	0.2024948	0	--	--	--	--	--	--	--	--	--	--	--	--	--	--	--	--	--	--	--	--	--
M_TRINITY_DN1142_c0_g1_i1_2_H_TRINITY_DN18910_c0_g1_i1_1	52.59347155	0.494834295	-2.529530985	0.419953448	-1.251698682	0.011421509	0.030618276	Down	4.351428	3.784324	1.785928	1.668107	XP_028081779.1	uncharacterized protein LOC114283148 [Camellia sinensis]	--	--	--	--	--	--	--	--	--	--	--	--	--	S	ENOG41113DC		--	--	--
M_TRINITY_DN11446_c0_g1_i1_1_H_TRINITY_DN16465_c0_g1_i1_2	7.243108634	2.326139811	2.73015388	81.61257919	6.350719631	0.006330477	0.018398947	Up	0	0	1.019836	2.405285	--	--	--	--	--	--	--	--	--	--	--	--	--	--	--	--	--	--	--	--	--
M_TRINITY_DN11451_c0_g2_i1_2_H_TRINITY_DN30868_c0_g1_i1_1	41.54889748	3.430199679	-2.565643499	0.002242511	-8.800669508	0.010298461	0.028085519	Down	0.7871444	18.93422	0	0	--	--	--	--	--	--	--	--	--	--	--	--	--	--	--	--	--	--	--	--	--
M_TRINITY_DN11471_c0_g1_i1_2_H_TRINITY_DN25614_c0_g1_i1_1	70.9520397	0.43842068	-4.540204455	0.251648251	-1.990519523	5.62E-06	3.28E-05	Down	5.58503	5.143152	1.614619	1.160063	--	--	--	--	--	--	--	--	--	--	--	--	--	--	--	--	--	--	--	--	--
M_TRINITY_DN1148_c0_g1_i1_2_H_TRINITY_DN17950_c0_g1_i1_1	121.1797659	0.319316986	-6.224155656	0.252179233	-1.987478623	4.84E-10	4.72E-09	Down	8.096995	7.824744	1.788885	2.204953	XP_028116758.1	peroxiredoxin Q, chloroplastic-like [Camellia sinensis]	Q6QPJ6|PRXQ_POPJC	Peroxiredoxin Q, chloroplastic PRXQ OS=Populus jackii (Balm of Gilead) (Populus deltoides x Populus balsamifera) GN=PRXQ PE=1 SV=1	--	--	--	--	--	--	KOG0855	Alkyl hydroperoxide reductase, thiol specific antioxidant and related enzymes	[O]	CELLULAR PROCESSES AND SIGNALING	Posttranslational modification, protein turnover, chaperones	O	COG1225	alkyl hydroperoxide reductase Thiol specific antioxidant Mal allergen	Molecular Function: peroxidase activity (GO:0004601);|Cellular Component: chloroplast thylakoid lumen (GO:0009543);|Biological Process: cell redox homeostasis (GO:0045454);|Molecular Function: peroxiredoxin activity (GO:0051920);	PF00578.21,PF08534.10	AhpC/TSA family|Redoxin
M_TRINITY_DN11560_c0_g1_i1_1_H_TRINITY_DN30818_c0_g1_i1_2	12.27313337	1.607253203	2.508896697	16.36375857	4.032432252	0.01211089	0.032215354	Up	0.3067539	0	4.029328	1.530379	--	--	--	--	--	--	--	--	--	--	--	--	--	--	--	--	--	--	--	--	--
M_TRINITY_DN11561_c0_g1_i1_2_H_TRINITY_DN17096_c0_g1_i1_1	28.92393549	0.781844422	-2.97594376	0.199336108	-2.32672503	0.002920884	0.009398483	Down	2.14523	1.321936	0.3980653	0.3157461	RVW78765.1	Transposon Ty3-I Gag-Pol polyprotein [Vitis vinifera]	Q9UR07|TF211_SCHPO	Transposon Tf2-11 polyprotein SPBC1289.17 OS=Schizosaccharomyces pombe (strain 972 / ATCC 24843) (Fission yeast) GN=SPBC1289.17 PE=3 SV=1	--	--	--	--	--	--	KOG0017	FOG: Transposon-encoded proteins with TYA, reverse transcriptase, integrase domains in various combinations	[R]	POORLY CHARACTERIZED	General function prediction only	L	COG2801	Retrotransposon protein	Molecular Function: DNA binding (GO:0003677);|Molecular Function: RNA binding (GO:0003723);|Molecular Function: DNA-directed DNA polymerase activity (GO:0003887);|Molecular Function: RNA-directed DNA polymerase activity (GO:0003964);|Molecular Function: aspartic-type endopeptidase activity (GO:0004190);|Molecular Function: endonuclease activity (GO:0004519);|Cellular Component: nucleus (GO:000563…	--	--
M_TRINITY_DN1157_c0_g1_i1_1_H_TRINITY_DN3487_c0_g1_i1_2	29.34253393	0.960176769	2.413001861	4.982633056	2.316908331	0.015821739	0.040433633	Up	0.3419554	1.028543	1.38902	5.221671	--	--	--	--	--	--	--	--	--	--	--	--	--	--	--	--	--	--	--	--	--
M_TRINITY_DN11582_c0_g2_i1_1_H_TRINITY_DN32886_c0_g1_i1_1	18.62088471	1.945258138	-3.929951845	0.004996831	-7.644770807	8.50E-05	0.000402063	Down	6.675292	1.004788	0	0	--	--	--	--	--	--	--	--	--	--	--	--	--	--	--	--	--	--	--	--	--
M_TRINITY_DN11600_c0_g1_i1_1_H_TRINITY_DN21146_c0_g1_i1_1	153.0083335	0.28358166	-4.357849382	0.424605169	-1.235806162	1.31E-05	7.21E-05	Down	8.468952	10.16697	3.387908	4.459926	XP_028064400.1	CASP-like protein 2B1 [Camellia sinensis]	A7R385|CSPLC_VITVI	CASP-like protein 2B1 GSVIVT00013502001 OS=Vitis vinifera (Grape) GN=GSVIVT00013502001 PE=2 SV=1	--	--	--	--	--	--	--	--	--	--	--	S	ENOG410YHDU	CASP-like protein	Cellular Component: plasma membrane (GO:0005886);|Cellular Component: integral component of membrane (GO:0016021);	PF04535.12	Domain of unknown function (DUF588)
M_TRINITY_DN11606_c0_g1_i2_1_H_TRINITY_DN21736_c0_g1_i1_2	49.93540769	0.610994312	2.483150256	2.862331331	1.517190682	0.013022614	0.03426305	Up	2.214747	1.32923	6.751135	3.529096	--	--	--	--	--	--	--	--	--	--	--	--	--	--	--	--	--	--	--	--	--
M_TRINITY_DN11617_c0_g1_i1_2_H_TRINITY_DN28368_c3_g2_i1_1	80.77570347	0.492396259	-4.064049665	0.249805501	-2.00112285	4.82E-05	0.000238956	Down	5.662715	5.645494	2.052783	0.8444517	XP_028115033.1	uncharacterized protein LOC114312942 [Camellia sinensis]	--	--	--	--	--	--	--	--	--	--	--	--	--	--	--	--	--	PF13966.6	zinc-binding in reverse transcriptase
M_TRINITY_DN11625_c0_g1_i1_1_H_TRINITY_DN26645_c1_g7_i1_2	73.85866001	0.553704945	3.16483549	3.369150936	1.752385062	0.001551707	0.005419026	Up	1.105915	1.931313	7.248488	3.015742	THG19680.1	hypothetical protein TEA_013945 [Camellia sinensis var. sinensis]	--	--	--	--	--	--	--	--	--	--	--	--	--	--	--	--	--	--	--
M_TRINITY_DN11643_c0_g1_i1_1_H_TRINITY_DN9045_c0_g1_i1_1	438.2223523	0.159628696	-7.545626895	0.43392013	-1.204498579	4.50E-14	6.05E-13	Down	24.9981	28.63151	12.77032	10.63065	XP_028051407.1	outer envelope pore protein 24A, chloroplastic-like [Camellia sinensis]	Q1H5C9|OP24A_ARATH	Outer envelope pore protein 24A, chloroplastic F27F5.25 OS=Arabidopsis thaliana (Mouse-ear cress) GN=F27F5.25 PE=1 SV=1	--	--	--	--	--	--	--	--	--	--	--	U	ENOG410YICA	High-conductance voltage-dependent solute channel with a slight selectivity for cations transporting triosephosphates, dicarboxylic acids, ATP, inorganic phosphate (Pi), sugars, and positively or negatively charged amino acids (By similarity)	Cellular Component: plastid (GO:0009536);|Molecular Function: porin activity (GO:0015288);|Molecular Function: voltage-gated cation channel activity (GO:0022843);|Cellular Component: integral component of chloroplast outer membrane (GO:0031359);|Cellular Component: etioplast membrane (GO:0034426);|Biological Process: regulation of ion transmembrane transport (GO:0034765);|Cellular Component: pore…	--	--
M_TRINITY_DN11660_c0_g1_i1_1_H_TRINITY_DN23081_c0_g1_i1_1	146.470199	0.283650346	-4.095496336	0.446988942	-1.161688954	4.21E-05	0.000211204	Down	2.801598	2.737392	1.432948	1.080588	KAA8518734.1	hypothetical protein F0562_016491 [Nyssa sinensis]	Q93ZS1|LPAH2_ARATH	P-loop NTPase domain-containing protein LPA1 homolog 2 T14D3.30 OS=Arabidopsis thaliana (Mouse-ear cress) GN=T14D3.30 PE=2 SV=1	--	--	--	--	--	--	--	--	--	--	--	G	COG2074	2-Phosphoglycerate kinase	--	--	--
M_TRINITY_DN11673_c0_g1_i1_1_H_TRINITY_DN30470_c0_g1_i1_2	143.8451882	0.32113584	3.697403112	2.277369921	1.187368652	0.000217816	0.00094078	Up	7.004727	6.015038	17.99324	11.99314	XP_028076928.1	uncharacterized protein LOC114278976 [Camellia sinensis]	--	--	--	--	--	--	--	--	--	--	--	--	--	S	ENOG4111AYD		--	--	--
M_TRINITY_DN11676_c0_g1_i1_1_H_TRINITY_DN16445_c0_g1_i1_2	92.12895993	0.438781292	2.789531731	2.335925621	1.223994338	0.005278432	0.015719772	Up	4.560965	4.643388	14.41117	7.291867	--	--	--	--	--	--	--	--	--	--	--	--	--	--	--	--	--	--	--	--	--
M_TRINITY_DN11691_c0_g1_i1_1_H_TRINITY_DN14644_c0_g1_i1_2	67.53218073	0.54625524	3.306420735	3.497077221	1.806149653	0.000944961	0.00349757	Up	0.5121581	1.465395	3.14261	3.685682	--	--	--	--	--	--	--	--	--	--	--	--	--	--	--	--	--	--	--	--	--
M_TRINITY_DN11708_c0_g1_i1_1_H_TRINITY_DN7837_c0_g1_i1_2	25.01050728	1.139882755	4.094393758	25.40655454	4.667128835	4.23E-05	0.000212069	Up	0.4416982	0	6.3599	5.249097	THG06085.1	hypothetical protein TEA_027047 [Camellia sinensis var. sinensis]	--	--	--	--	--	--	--	--	--	--	--	--	--	--	--	--	--	--	--
M_TRINITY_DN11722_c0_g2_i1_2_H_TRINITY_DN10287_c0_g1_i1_2	32.24382276	0.677126434	2.834368475	3.782200429	1.919225818	0.004591635	0.013914476	Up	0.9449824	0.856467	3.513907	3.410438	XP_028107271.1	nuclear intron maturase 3, mitochondrial [Camellia sinensis]	Q9LZA5|NMAT3_ARATH	Nuclear intron maturase 3, mitochondrial F8F6.260 OS=Arabidopsis thaliana (Mouse-ear cress) GN=F8F6.260 PE=3 SV=2	--	--	--	--	--	--	KOG1075	FOG: Reverse transcriptase	[R]	POORLY CHARACTERIZED	General function prediction only	L	COG3344	RNA-directed DNA polymerase	Biological Process: Group II intron splicing (GO:0000373);|Molecular Function: DNA binding (GO:0003677);|Molecular Function: RNA-directed DNA polymerase activity (GO:0003964);|Molecular Function: endonuclease activity (GO:0004519);|Cellular Component: mitochondrion (GO:0005739);|Biological Process: intron homing (GO:0006314);|Molecular Function: metal ion binding (GO:0046872);|Biological Process:…	PF01348.21	Type II intron maturase
M_TRINITY_DN11746_c0_g1_i1_2_H_TRINITY_DN16998_c0_g1_i1_1	58.93655093	0.520217543	-4.137108716	0.224969834	-2.152196533	3.52E-05	0.000179183	Down	3.889297	3.150823	1.028228	0.5951665	XP_028097644.1	CBL-interacting protein kinase 23-like isoform X2 [Camellia sinensis]	Q93VD3|CIPKN_ARATH	CBL-interacting serine/threonine-protein kinase 23 F12P21.6 OS=Arabidopsis thaliana (Mouse-ear cress) GN=F12P21.6 PE=1 SV=1	--	--	--	--	--	--	KOG0583	Serine/threonine protein kinase	[T]	CELLULAR PROCESSES AND SIGNALING	Signal transduction mechanisms	T	COG0515	Serine Threonine protein kinase	Molecular Function: protein serine/threonine kinase activity (GO:0004674);|Molecular Function: potassium channel activity (GO:0005267);|Molecular Function: ATP binding (GO:0005524);|Cellular Component: nucleus (GO:0005634);|Cellular Component: cytoplasm (GO:0005737);|Cellular Component: cytosol (GO:0005829);|Cellular Component: plasma membrane (GO:0005886);|Biological Process: protein phosphoryla…	--	--
M_TRINITY_DN11767_c0_g1_i1_1_H_TRINITY_DN5288_c0_g1_i1_2	22.18410112	0.906350338	2.730769015	5.559801673	2.475033421	0.006318674	0.018369994	Up	0.5360688	0.4853076	3.707084	2.125774	XP_028098815.1	GPN-loop GTPase 3-like isoform X1 [Camellia sinensis]	P0CN94|GPN3_CRYNJ	GPN-loop GTPase 3 CNB04680 OS=MYA-565) (Filobasidiella neoformans) GN=CNB04680 PE=3 SV=1	--	--	--	--	--	--	KOG1534	Putative transcription factor FET5	[K]	INFORMATION STORAGE AND PROCESSING	Transcription	S	ENOG410XPBZ	GPN-loop GTPase 3	Molecular Function: GTPase activity (GO:0003924);|Molecular Function: GTP binding (GO:0005525);	PF03029.17	Conserved hypothetical ATP binding protein
M_TRINITY_DN11771_c0_g1_i1_2_H_TRINITY_DN11109_c0_g1_i1_2	128.4347698	0.333851909	-3.49641081	0.445258968	-1.167283425	0.000471562	0.001885996	Down	13.67079	9.774308	5.696335	4.884098	XP_028088741.1	sigma intracellular receptor 2-like [Camellia sinensis]	--	--	--	--	--	--	--	--	--	--	--	--	--	S	ENOG411240R	Protein of unknown function (DUF2781)	--	PF10914.8	Protein of unknown function (DUF2781)
M_TRINITY_DN11795_c0_g1_i1_2_H_TRINITY_DN25796_c0_g1_i1_1	37.83599368	0.644813785	-4.081107052	0.161370181	-2.631554086	4.48E-05	0.000223481	Down	2.421515	2.440033	0.423236	0.3901171	XP_028079666.1	G-type lectin S-receptor-like serine/threonine-protein kinase At1g34300 [Camellia sinensis]	Q9XID3|Y1343_ARATH	G-type lectin S-receptor-like serine/threonine-protein kinase At1g34300 F23M19.5 OS=Arabidopsis thaliana (Mouse-ear cress) GN=F23M19.5 PE=1 SV=1	--	--	--	--	--	--	--	--	--	--	--	T	COG0515	Serine Threonine protein kinase	--	--	--
M_TRINITY_DN117_c0_g1_i1_2_H_TRINITY_DN14140_c0_g1_i1_1	18.21631811	1.765346094	-4.311891154	0.005111703	-7.611980205	1.62E-05	8.74E-05	Down	3.50219	2.711269	0	0	--	--	--	--	--	--	--	--	--	--	--	--	--	--	--	--	--	--	--	--	--
M_TRINITY_DN11832_c0_g1_i1_1_H_TRINITY_DN16587_c0_g1_i2_2	34.12192752	0.763143463	3.598292727	6.708608592	2.746013573	0.000320313	0.001334014	Up	0.1380011	0.4701268	1.98267	2.015236	XP_028102009.1	pollen-specific leucine-rich repeat extensin-like protein 1 [Camellia sinensis]	Q9XIL9|PLRX3_ARATH	Pollen-specific leucine-rich repeat extensin-like protein 3 F19G14.12 OS=Arabidopsis thaliana (Mouse-ear cress) GN=F19G14.12 PE=2 SV=1	--	--	--	--	--	--	--	--	--	--	--	S	ENOG410Y973	leucine-rich repeat extensin-like protein	Molecular Function: structural constituent of cell wall (GO:0005199);|Cellular Component: extracellular region (GO:0005576);|Cellular Component: cell wall (GO:0005618);|Biological Process: cell wall organization (GO:0071555);	--	--
M_TRINITY_DN11837_c0_g1_i1_2_H_TRINITY_DN1631_c0_g1_i1_2	35.14141387	0.660874559	3.537290551	5.054979825	2.337705334	0.000404255	0.001641585	Up	0.6878665	0.8189996	3.592533	4.198634	--	--	--	--	--	--	--	--	--	--	--	--	--	--	--	--	--	--	--	--	--
M_TRINITY_DN11846_c0_g1_i1_1_H_TRINITY_DN24739_c0_g2_i1_2	48.12348071	0.526588735	2.556300062	2.542272746	1.346118817	0.010579185	0.028725485	Up	1.572435	2.11165	4.373671	5.050955	--	--	--	--	--	--	--	--	--	--	--	--	--	--	--	--	--	--	--	--	--
M_TRINITY_DN11857_c0_g1_i2_2_H_TRINITY_DN31812_c0_g1_i1_1	358.9240821	0.338872998	-17.39275033	0.016817028	-5.893933446	9.36E-68	7.24E-66	Down	14.19768	14.83095	0.1322289	0.3334973	ANB66343.1	terpene synthase [Camellia sinensis]	A0A167V661|TPS8_CAMSI	Valerianol synthase TPS8 TPS8 OS=Camellia sinensis (Tea) GN=TPS8 PE=1 SV=2	--	--	--	--	--	--	--	--	--	--	--	S	ENOG410YBXH	synthase	--	PF03936.16,PF01397.21	Terpene synthase family, metal binding domain|Terpene synthase, N-terminal domain
M_TRINITY_DN11888_c0_g1_i1_2_H_TRINITY_DN29091_c1_g1_i1_1	66.00293115	0.654084577	-4.892117734	0.108829475	-3.199858756	9.98E-07	6.55E-06	Down	2.535929	2.396337	0.08174193	0.4461464	XP_028089653.1	transcription factor bHLH57-like isoform X4 [Camellia sinensis]	Q700E4|BH067_ARATH	Transcription factor bHLH67 F21F14.120 OS=Arabidopsis thaliana (Mouse-ear cress) GN=F21F14.120 PE=2 SV=1	--	--	--	--	--	--	--	--	--	--	--	K	ENOG41115JJ	Transcription factor	Molecular Function: DNA binding (GO:0003677);|Molecular Function: DNA-binding transcription factor activity (GO:0003700);|Cellular Component: nucleus (GO:0005634);|Biological Process: regulation of transcription, DNA-templated (GO:0006355);|Molecular Function: protein dimerization activity (GO:0046983);	PF00010.26	Helix-loop-helix DNA-binding domain	0F	bHLH
M_TRINITY_DN11895_c0_g1_i1_1_H_TRINITY_DN24576_c0_g2_i1_1	21.28308646	1.257303655	-3.863407463	0.034494823	-4.857476324	0.000111816	0.000516245	Down	3.814267	3.052759	0	0.2490989	--	--	--	--	--	--	--	--	--	--	--	--	--	--	--	--	--	--	--	--	--
M_TRINITY_DN11918_c0_g1_i1_1_H_TRINITY_DN20291_c0_g1_i1_1	59.76595709	0.497114544	-4.034996986	0.248987344	-2.005855685	5.46E-05	0.000267659	Down	2.773412	1.998018	0.5691488	0.6201924	XP_028070311.1	IQ domain-containing protein IQM6-like [Camellia sinensis]	Q9LHN9|IQM2_ARATH	IQ domain-containing protein IQM2 K20M4.4 OS=Arabidopsis thaliana (Mouse-ear cress) GN=K20M4.4 PE=2 SV=1	--	--	--	--	--	--	--	--	--	--	--	S	ENOG410XYNX	Calmodulin-binding	Cellular Component: nucleus (GO:0005634);|Cellular Component: cytoplasm (GO:0005737);	--	--
M_TRINITY_DN11923_c0_g1_i1_2_H_TRINITY_DN3007_c0_g1_i1_1	13.3035887	1.934410243	-3.699686782	0.007008338	-7.156712007	0.000215866	0.000932759	Down	1.895217	4.488258	0	0	--	--	--	--	--	--	--	--	--	--	--	--	--	--	--	--	--	--	--	--	--
M_TRINITY_DN11927_c0_g1_i1_1_H_TRINITY_DN29641_c1_g6_i1_1	27.54556958	0.868853988	-3.106896408	0.15395287	-2.699439333	0.001890626	0.006441816	Down	0.9259477	2.216574	0.1865672	0.2816086	THG06614.1	hypothetical protein TEA_005237 [Camellia sinensis var. sinensis]	--	--	--	--	--	--	--	--	--	--	--	--	--	--	--	--	--	--	--
M_TRINITY_DN11935_c0_g1_i1_1_H_TRINITY_DN19810_c1_g2_i1_1	38.4753342	1.574425062	-5.519072398	0.002422369	-8.689365902	3.41E-08	2.70E-07	Down	5.132048	7.480477	0	0	QGW58451.1	ribulose-1,5-bisphosphate carboxylase/oxygenase small subunit 1 [Camellia oleifera]	P31333|RBS_GOSHI	Ribulose bisphosphate carboxylase small chain, chloroplastic RBCS OS=Gossypium hirsutum (Upland cotton) (Gossypium mexicanum) GN=RBCS PE=3 SV=2	62/80(77.50)	K01602	rbcS	ribulose-bisphosphate carboxylase small chain [EC:4.1.1.39]	ko00630|ko00710	Glyoxylate and dicarboxylate metabolism|Carbon fixation in photosynthetic organisms	--	--	--	--	--	C	COG4451	RuBisCO catalyzes two reactions the carboxylation of D- ribulose 1,5-bisphosphate, the primary event in carbon dioxide fixation, as well as the oxidative fragmentation of the pentose substrate. Both reactions occur simultaneously and in competition at the same active site	Molecular Function: monooxygenase activity (GO:0004497);|Cellular Component: chloroplast (GO:0009507);|Biological Process: photorespiration (GO:0009853);|Molecular Function: ribulose-bisphosphate carboxylase activity (GO:0016984);|Biological Process: reductive pentose-phosphate cycle (GO:0019253);	--	--
M_TRINITY_DN11939_c0_g1_i1_2_H_TRINITY_DN2144_c0_g1_i1_2	17.37049	1.916214574	3.973574114	195.9335478	7.614220627	7.08E-05	0.000340706	Up	0	0	1.493499	6.888697	--	--	--	--	--	--	--	--	--	--	--	--	--	--	--	--	--	--	--	--	--
M_TRINITY_DN11942_c0_g1_i1_1_H_TRINITY_DN17063_c0_g1_i2_1	167.0026746	0.291601467	-10.74297621	0.114017911	-3.13266762	6.39E-27	1.67E-25	Down	19.0085	18.92041	2.366283	2.026212	--	--	--	--	--	--	--	--	--	--	--	--	--	--	--	--	--	--	--	--	--
M_TRINITY_DN11951_c0_g1_i1_1_H_TRINITY_DN28243_c0_g1_i1_1	174.0761414	0.257227157	-7.128488703	0.280555698	-1.833640882	1.01E-12	1.23E-11	Down	6.455758	7.333556	2.133692	1.752056	--	--	--	--	--	--	--	--	--	--	--	--	--	--	--	--	--	--	--	--	--
M_TRINITY_DN11972_c0_g1_i1_1_H_TRINITY_DN19915_c0_g1_i1_1	224.8506129	0.227692471	-6.20997384	0.375279064	-1.413964288	5.30E-10	5.15E-09	Down	13.05467	15.30314	4.743549	5.840888	THG02701.1	hypothetical protein TEA_003060 [Camellia sinensis var. sinensis]	Q9M015|Y5161_ARATH	Uncharacterized protein At5g01610 F7A7.130 OS=Arabidopsis thaliana (Mouse-ear cress) GN=F7A7.130 PE=1 SV=1	--	--	--	--	--	--	--	--	--	--	--	S	ENOG410YDTS	Protein of unknown function, DUF538	--	PF04398.12	Protein of unknown function, DUF538
M_TRINITY_DN11972_c0_g1_i1_2_H_TRINITY_DN13956_c0_g2_i1_1	22.86477941	0.866866892	-2.464740391	0.227414817	-2.136601842	0.013711255	0.035810517	Down	5.23255	3.473034	0.950965	1.015656	XP_028061248.1	uncharacterized protein LOC114264754 [Camellia sinensis]	--	--	--	--	--	--	--	--	KOG1075	FOG: Reverse transcriptase	[R]	POORLY CHARACTERIZED	General function prediction only	S	ENOG410Y65V	Retrotransposon protein	--	--	--
M_TRINITY_DN11976_c0_g1_i1_2_H_TRINITY_DN34559_c0_g1_i1_1	13.48368321	1.58660287	-2.881868473	0.04203163	-4.57238079	0.003953247	0.01223957	Down	2.78754	1.842821	0.2137515	0	XP_028124064.1	uncharacterized protein LOC114321118 [Camellia sinensis]	--	--	--	--	--	--	--	--	--	--	--	--	--	S	ENOG410Y00J		--	--	--
M_TRINITY_DN11977_c0_g1_i1_1_H_TRINITY_DN21667_c1_g2_i2_2	120.3412272	0.3099021	5.980955954	3.613785342	1.853510813	2.22E-09	2.01E-08	Up	1.772701	1.956608	6.352041	7.05578	--	--	--	--	--	--	--	--	--	--	--	--	--	--	--	--	--	--	--	--	--
M_TRINITY_DN11979_c0_g1_i1_1_H_TRINITY_DN13910_c0_g1_i1_2	40.90649753	0.581126855	2.429080537	2.660327637	1.411603934	0.015137169	0.038903176	Up	0.8513795	1.10911	2.904235	2.309687	XP_028122139.1	pentatricopeptide repeat-containing protein At3g47530-like [Camellia sinensis]	Q9SN85|PP267_ARATH	Pentatricopeptide repeat-containing protein At3g47530 F1P2.80 OS=Arabidopsis thaliana (Mouse-ear cress) GN=F1P2.80 PE=2 SV=1	--	--	--	--	--	--	KOG4197	FOG: PPR repeat	[R]	POORLY CHARACTERIZED	General function prediction only	S	ENOG410Z7Z7	Pentatricopeptide repeat-containing protein	--	--	--
M_TRINITY_DN12000_c0_g1_i1_1_H_TRINITY_DN26239_c0_g1_i4_1	206.6835249	0.307728501	-3.730889649	0.451218749	-1.148101079	0.000190805	0.000834614	Down	4.92998	4.265339	2.698725	1.514699	--	--	--	--	--	--	--	--	--	--	--	--	--	--	--	--	--	--	--	--	--
M_TRINITY_DN12006_c0_g1_i1_1_H_TRINITY_DN24991_c0_g1_i2_1	128.508702	0.297340415	-4.840254132	0.368770928	-1.43920317	1.30E-06	8.36E-06	Down	4.922688	5.82188	1.829608	2.11141	XP_028097126.1	uncharacterized protein LOC114296993 isoform X3 [Camellia sinensis]	--	--	--	--	--	--	--	--	KOG1043	Ca2+-binding transmembrane protein LETM1/MRS7	[S]	POORLY CHARACTERIZED	Function unknown	S	ENOG410XRSP	Leucine zipper-ef-hand containing transmembrane protein	--	PF07766.13	LETM1-like protein
M_TRINITY_DN12011_c0_g1_i1_1_H_TRINITY_DN25538_c0_g1_i1_2	104.5853718	0.338347865	3.804476684	2.440601182	1.287236564	0.000142104	0.000641828	Up	1.341305	1.885473	4.109515	3.750471	XP_028106757.1	zinc finger CCCH domain-containing protein 62-like [Camellia sinensis]	Q338N2|C3H62_ORYSJ	Zinc finger CCCH domain-containing protein 62 OsJ_030157 OS=Oryza sativa subsp. japonica (Rice) GN=OsJ_030157 PE=4 SV=2	--	--	--	--	--	--	--	--	--	--	--	S	ENOG410YC7U	zinc finger CCCH domain-containing protein	Molecular Function: DNA binding (GO:0003677);|Molecular Function: metal ion binding (GO:0046872);	PF02037.27	SAP domain
M_TRINITY_DN1202_c0_g1_i1_2_H_TRINITY_DN29592_c0_g1_i1_2	13.01057887	1.514000639	2.722248872	17.40568312	4.121486532	0.006483929	0.018786576	Up	0.3231866	0	3.494684	2.448378	--	--	--	--	--	--	--	--	--	--	--	--	--	--	--	--	--	--	--	--	--
M_TRINITY_DN12034_c0_g1_i1_1_H_TRINITY_DN16852_c0_g1_i1_1	18.58693257	1.092058429	-3.237264023	0.086253005	-3.535281462	0.001206817	0.004337749	Down	2.562577	4.473833	0.2345137	0.3276713	XP_028068720.1	uncharacterized protein LOC114271294 [Camellia sinensis]	--	--	--	--	--	--	--	--	KOG4585	Predicted transposase	[L]	INFORMATION STORAGE AND PROCESSING	Replication, recombination and repair	S	ENOG411206Y	transposon protein	--	PF13359.6,PF01609.21	DDE superfamily endonuclease|Transposase DDE domain
M_TRINITY_DN12039_c0_g1_i1_1_H_TRINITY_DN15374_c0_g1_i1_2	24.42175755	0.852782655	3.246285566	6.813405284	2.768376026	0.001169215	0.004221131	Up	0.5459175	0.3837959	3.527711	2.837833	XP_028062017.1	ankyrin repeat-containing protein ITN1-like [Camellia sinensis]	--	--	--	--	--	--	--	--	--	--	--	--	--	S	COG0666	Ankyrin Repeat	--	PF13962.6,PF13637.6,PF12796.7,PF13857.6	Domain of unknown function|Ankyrin repeats (many copies)|Ankyrin repeats (3 copies)|Ankyrin repeats (many copies)
M_TRINITY_DN12058_c0_g1_i1_1_H_TRINITY_DN18231_c0_g2_i1_2	26.38423841	0.939991969	4.127560442	14.72171321	3.879873666	3.67E-05	0.000186152	Up	0.2720475	0.1078653	3.529083	2.40555	XP_028076297.1	pentatricopeptide repeat-containing protein At4g02750-like [Camellia sinensis]	Q9FFG8|PP417_ARATH	Pentatricopeptide repeat-containing protein At5g44230 MLN1.16 OS=Arabidopsis thaliana (Mouse-ear cress) GN=MLN1.16 PE=2 SV=1	--	--	--	--	--	--	KOG4197	FOG: PPR repeat	[R]	POORLY CHARACTERIZED	General function prediction only	S	ENOG410Z7Z7	Pentatricopeptide repeat-containing protein	--	--	--
M_TRINITY_DN1205_c0_g1_i1_1_H_TRINITY_DN29477_c0_g1_i1_2	16.79012847	1.343603805	2.572956903	10.98173946	3.457034684	0.010083376	0.02758943	Up	0.5951989	0	3.369103	3.513356	XP_028069954.1	putative pentatricopeptide repeat-containing protein At5g06400, mitochondrial [Camellia sinensis]	--	--	--	--	--	--	--	--	--	--	--	--	--	S	ENOG410Z7Z7	Pentatricopeptide repeat-containing protein	--	--	--
M_TRINITY_DN12071_c0_g2_i1_1_H_TRINITY_DN14631_c0_g1_i1_2	5.89890833	2.484302727	2.433664383	66.07163151	6.045959065	0.014946847	0.038496843	Up	0	0	2.008119	0.829386	XP_028085003.1	ABC transporter G family member 12-like [Camellia sinensis]	Q8RWI9|AB15G_ARATH	ABC transporter G family member 15 MSA6.13 OS=Arabidopsis thaliana (Mouse-ear cress) GN=MSA6.13 PE=2 SV=2	--	--	--	--	--	--	KOG0061	Transporter, ABC superfamily (Breast cancer resistance protein)	[Q]	METABOLISM	Secondary metabolites biosynthesis, transport and catabolism	V	COG1131	(ABC) transporter	Molecular Function: ATP binding (GO:0005524);|Cellular Component: plasma membrane (GO:0005886);|Cellular Component: integral component of membrane (GO:0016021);|Molecular Function: ATPase activity, coupled to transmembrane movement of substances (GO:0042626);|Biological Process: transmembrane transport (GO:0055085);|Biological Process: response to karrikin (GO:0080167);	PF01061.24	ABC-2 type transporter
M_TRINITY_DN1209_c0_g1_i1_2_H_TRINITY_DN2565_c0_g1_i1_1	26.57018807	1.201812911	-2.339601802	0.142421252	-2.811763653	0.01930431	0.047673141	Down	7.246155	4.338375	0	1.648763	--	--	--	--	--	--	--	--	--	--	--	--	--	--	--	--	--	--	--	--	--
M_TRINITY_DN12104_c0_g1_i1_1_H_TRINITY_DN15588_c0_g1_i2_1	15.23259565	1.394988732	-2.406698706	0.09757683	-3.357317577	0.016097444	0.041022652	Down	1.471715	2.543245	0	0.3394437	--	--	--	--	--	--	--	--	--	--	--	--	--	--	--	--	--	--	--	--	--
M_TRINITY_DN12117_c0_g1_i1_1_H_TRINITY_DN22427_c0_g1_i1_1	121.8235164	0.298359421	-3.782771212	0.457351273	-1.128625427	0.000155092	0.0006941	Down	8.4851	8.172101	3.657434	3.973061	XP_028051775.1	protein LOW PSII ACCUMULATION 2, chloroplastic isoform X1 [Camellia sinensis]	F4KDA6|LPA2_ARATH	Protein LOW PSII ACCUMULATION 2, chloroplastic K17N15.9 OS=Arabidopsis thaliana (Mouse-ear cress) GN=K17N15.9 PE=1 SV=1	--	--	--	--	--	--	KOG2090	Metalloendopeptidase family - mitochondrial intermediate peptidase	[O]	CELLULAR PROCESSES AND SIGNALING	Posttranslational modification, protein turnover, chaperones	S	ENOG410YS92		Cellular Component: chloroplast (GO:0009507);|Cellular Component: chloroplast thylakoid (GO:0009534);|Cellular Component: chloroplast thylakoid membrane (GO:0009535);|Cellular Component: integral component of membrane (GO:0016021);	--	--
M_TRINITY_DN1213_c0_g1_i1_1_H_TRINITY_DN16937_c0_g1_i1_1	74.11891533	0.441374135	-4.420230337	0.258641316	-1.950975342	9.86E-06	5.52E-05	Down	8.81936	6.773432	1.734406	2.247553	--	--	--	--	--	--	--	--	--	--	--	--	--	--	--	--	--	--	--	--	--
M_TRINITY_DN12152_c0_g1_i1_1_H_TRINITY_DN32579_c0_g1_i1_2	28.21423407	0.886300566	2.925614998	6.033412526	2.592974228	0.003437761	0.01082609	Up	0.5831918	0.1232065	2.149338	2.406335	XP_028073379.1	UDP-glycosyltransferase 91A1-like [Camellia sinensis]	Q940V3|U91A1_ARATH	UDP-glycosyltransferase 91A1 T9I22.3 OS=Arabidopsis thaliana (Mouse-ear cress) GN=T9I22.3 PE=2 SV=1	--	--	--	--	--	--	KOG1192	UDP-glucuronosyl and UDP-glucosyl transferase	[GC]	METABOLISM|METABOLISM	Carbohydrate transport and metabolism |Energy production and conversion	S	COG1819	Transferase	Molecular Function: UDP-glycosyltransferase activity (GO:0008194);|Cellular Component: intracellular membrane-bounded organelle (GO:0043231);|Molecular Function: quercetin 3-O-glucosyltransferase activity (GO:0080043);|Molecular Function: quercetin 7-O-glucosyltransferase activity (GO:0080044);	--	--
M_TRINITY_DN12153_c0_g1_i1_1_H_TRINITY_DN27968_c1_g1_i1_1	150.9833201	0.276010883	-4.48521846	0.423969061	-1.237969106	7.28E-06	4.18E-05	Down	5.135568	5.500441	2.568763	1.977928	--	--	--	--	--	--	--	--	--	--	--	--	--	--	--	--	--	--	--	--	--
M_TRINITY_DN12162_c0_g1_i1_1_H_TRINITY_DN17447_c0_g1_i1_1	43.58474011	0.953503356	-2.920502647	0.14511725	-2.784709075	0.003494672	0.010984514	Down	11.08599	2.711896	1.78582	0.316651	--	--	--	--	--	--	--	--	--	--	--	--	--	--	--	--	--	--	--	--	--
M_TRINITY_DN12176_c0_g1_i1_2_H_TRINITY_DN29010_c7_g4_i1_1	34.38952549	0.763618547	-2.606458293	0.251679586	-1.990339893	0.009148396	0.02533923	Down	2.200696	3.777157	1.081927	0.4227081	--	--	--	--	--	--	--	--	--	--	--	--	--	--	--	--	--	--	--	--	--
M_TRINITY_DN12177_c0_g1_i1_1_H_TRINITY_DN27609_c0_g1_i2_2	147.244525	0.271834446	6.380953106	3.327786439	1.734562851	1.76E-10	1.79E-09	Up	0.9789775	0.9990639	3.241273	3.352148	XP_028118768.1	polyribonucleotide nucleotidyltransferase 2, mitochondrial [Camellia sinensis]	Q9S7G6|PNP2_ARATH	Polyribonucleotide nucleotidyltransferase 2, mitochondrial T15N1.70 OS=Arabidopsis thaliana (Mouse-ear cress) GN=T15N1.70 PE=2 SV=1	61/88(69.32)	K00962	pnp, PNPT1	polyribonucleotide nucleotidyltransferase [EC:2.7.7.8]	ko03018	RNA degradation	KOG1067	Predicted RNA-binding polyribonucleotide nucleotidyltransferase	[R]	POORLY CHARACTERIZED	General function prediction only	J	COG1185	Involved in mRNA degradation. Hydrolyzes single-stranded polyribonucleotides processively in the 3'- to 5'-direction (By similarity)	Molecular Function: 3'-5'-exoribonuclease activity (GO:0000175);|Biological Process: mitochondrial RNA catabolic process (GO:0000957);|Biological Process: mitochondrial mRNA catabolic process (GO:0000958);|Biological Process: mitochondrial RNA processing (GO:0000963);|Biological Process: mitochondrial RNA 3'-end processing (GO:0000965);|Molecular Function: RNA binding (GO:0003723);|Molecular Func…	--	--
M_TRINITY_DN12179_c0_g1_i1_1_H_TRINITY_DN17566_c0_g1_i1_2	93.54754843	0.511091647	5.006293372	5.891662243	2.558674726	5.55E-07	3.76E-06	Up	0.6143753	1.973072	8.793724	6.402697	--	--	--	--	--	--	--	--	--	--	--	--	--	--	--	--	--	--	--	--	--
M_TRINITY_DN12198_c0_g1_i1_2_H_TRINITY_DN18211_c0_g1_i1_1	293.712259	0.185557565	-7.93176264	0.360532554	-1.471798562	2.16E-15	3.20E-14	Down	16.26106	18.08168	5.977898	6.386123	XP_028113877.1	NDR1/HIN1-like protein 12 [Camellia sinensis]	Q9SJ54|NHL12_ARATH	NDR1/HIN1-like protein 12 F11F19.13 OS=Arabidopsis thaliana (Mouse-ear cress) GN=F11F19.13 PE=2 SV=1	--	--	--	--	--	--	--	--	--	--	--	S	ENOG410YH2V	Late embryogenesis abundant protein	Biological Process: defense response (GO:0006952);|Cellular Component: plasmodesma (GO:0009506);|Cellular Component: integral component of membrane (GO:0016021);|Cellular Component: anchored component of plasma membrane (GO:0046658);	--	--
M_TRINITY_DN12206_c0_g1_i1_2_H_TRINITY_DN11028_c0_g1_i1_1	16.61541953	1.831766114	-4.083417573	0.005601908	-7.479865939	4.44E-05	0.000221602	Down	4.125174	2.053338	0	0	--	--	--	--	--	--	--	--	--	--	--	--	--	--	--	--	--	--	--	--	--
M_TRINITY_DN1220_c0_g1_i1_2_H_TRINITY_DN27185_c0_g1_i2_2	277.1282083	0.22767687	4.709670798	2.102758409	1.072283105	2.48E-06	1.53E-05	Up	3.178743	3.552336	5.954172	8.154004	--	--	--	--	--	--	--	--	--	--	--	--	--	--	--	--	--	--	--	--	--
M_TRINITY_DN12214_c0_g1_i1_1_H_TRINITY_DN11747_c0_g1_i1_2	26.32957111	1.166418085	3.264519149	14.00426318	3.807794174	0.001096501	0.003987953	Up	0	0.5510514	4.774689	2.711208	XP_006453388.1	uncharacterized protein LOC18054127 [Citrus clementina]	--	--	--	--	--	--	--	--	--	--	--	--	--	S	ENOG410Z7H4		--	PF05553.11	Cotton fibre expressed protein
M_TRINITY_DN12274_c0_g1_i1_1_H_TRINITY_DN6257_c0_g1_i1_1	25.58134327	0.782169738	-2.593233827	0.24513544	-2.028349023	0.00950781	0.026170082	Down	3.414624	3.597702	0.9431917	0.8270448	--	--	--	--	--	--	--	--	--	--	--	--	--	--	--	--	--	--	--	--	--
M_TRINITY_DN12279_c0_g1_i2_1_H_TRINITY_DN3732_c0_g1_i1_1	16.83631923	1.789798549	-4.189333579	0.005531693	-7.498063161	2.80E-05	0.000144977	Down	3.947329	3.550042	0	0	XP_028101404.1	uncharacterized protein LOC114300740 [Camellia sinensis]	--	--	--	--	--	--	--	--	--	--	--	--	--	--	--	--	--	--	--
M_TRINITY_DN12323_c0_g1_i1_2_H_TRINITY_DN19378_c0_g1_i1_1	61.51431486	0.46432085	-3.356361286	0.339520708	-1.558428524	0.000789753	0.002985108	Down	2.800981	3.886674	1.033806	1.188107	XP_028103838.1	36.4 kDa proline-rich protein-like [Camellia sinensis]	Q00451|PRF1_SOLLC	36.4 kDa proline-rich protein TPRP-F1 OS=Solanum lycopersicum (Tomato) (Lycopersicon esculentum) GN=TPRP-F1 PE=2 SV=1	--	--	--	--	--	--	--	--	--	--	--	U	ENOG41117UE	AAI	--	PF14547.6,PF14368.6	Hydrophobic seed protein|Probable lipid transfer
M_TRINITY_DN12351_c0_g1_i1_1_H_TRINITY_DN25807_c0_g1_i10_1	175.7878484	0.318109452	-6.923199194	0.217285664	-2.202335102	4.42E-12	5.12E-11	Down	5.18596	6.355294	0.8895959	1.578726	XP_028059274.1	transcription factor bHLH74-like isoform X2 [Camellia sinensis]	Q6NKN9|BH074_ARATH	Transcription factor bHLH74 T27I1.15 OS=Arabidopsis thaliana (Mouse-ear cress) GN=T27I1.15 PE=1 SV=1	--	--	--	--	--	--	--	--	--	--	--	K	ENOG4111DWU	Transcription factor	Molecular Function: DNA-binding transcription factor activity (GO:0003700);|Cellular Component: nucleus (GO:0005634);|Biological Process: regulation of transcription, DNA-templated (GO:0006355);|Biological Process: response to blue light (GO:0009637);|Biological Process: regulation of growth (GO:0040008);|Molecular Function: sequence-specific DNA binding (GO:0043565);|Molecular Function: protein …	--	--
M_TRINITY_DN12399_c0_g1_i2_2_H_TRINITY_DN717_c0_g1_i1_1	120.6767162	0.357068949	-8.639416372	0.117858906	-3.08486732	5.65E-18	9.74E-17	Down	6.097872	6.485598	0.9258472	0.5931902	OMO82839.1	hypothetical protein COLO4_22802 [Corchorus olitorius]	--	--	--	--	--	--	--	--	--	--	--	--	--	--	--	--	--	--	--
M_TRINITY_DN1239_c0_g1_i1_2_H_TRINITY_DN15492_c0_g1_i1_1	41.82919173	0.968234151	-2.424096028	0.196541713	-2.34709256	0.015346547	0.039346885	Down	2.433585	3.526316	1.13656	0.08288109	THG13908.1	hypothetical protein TEA_016063 [Camellia sinensis var. sinensis]	--	--	--	--	--	--	--	--	--	--	--	--	--	--	--	--	--	--	--
M_TRINITY_DN12411_c0_g1_i1_2_H_TRINITY_DN4490_c0_g1_i2_1	25.70217172	1.202144071	-4.267462977	0.028555148	-5.130105315	1.98E-05	0.000105351	Down	3.809766	2.466542	0	0.1547938	--	--	--	--	--	--	--	--	--	--	--	--	--	--	--	--	--	--	--	--	--
M_TRINITY_DN12417_c0_g1_i1_1_H_TRINITY_DN22413_c0_g1_i1_1	24.31883899	1.411242903	-3.082722311	0.049020534	-4.350469984	0.002051165	0.006901614	Down	8.383385	1.053854	0	0.4040353	--	--	--	--	--	--	--	--	--	--	--	--	--	--	--	--	--	--	--	--	--
M_TRINITY_DN12420_c0_g1_i1_1_H_TRINITY_DN15926_c0_g1_i1_2	40.59008572	0.836139806	5.680101572	26.89673269	4.749359026	1.35E-08	1.12E-07	Up	0.1329022	0.1535506	4.670165	2.970462	XP_028055379.1	uncharacterized protein LOC114259552 [Camellia sinensis]	--	--	--	--	--	--	--	--	--	--	--	--	--	S	ENOG41116KI		--	--	--
M_TRINITY_DN12422_c0_g1_i1_2_H_TRINITY_DN29596_c0_g1_i1_2	31.79648583	0.721775092	2.416975493	3.35081656	1.744512709	0.015650071	0.040035936	Up	0.4487486	0.7780254	1.681477	2.420096	XP_024196177.1	uncharacterized protein LOC112199378 [Rosa chinensis]	P92520|M820_ARATH	Uncharacterized mitochondrial protein AtMg00820 At2g07683 OS=Arabidopsis thaliana (Mouse-ear cress) GN=At2g07683 PE=4 SV=1	--	--	--	--	--	--	KOG0017	FOG: Transposon-encoded proteins with TYA, reverse transcriptase, integrase domains in various combinations	[R]	POORLY CHARACTERIZED	General function prediction only	S	ENOG410Y066	Reverse transcriptase (RNA-dependent DNA polymerase)	Cellular Component: retrotransposon nucleocapsid (GO:0000943);|Cellular Component: mitochondrion (GO:0005739);	--	--
M_TRINITY_DN12430_c0_g1_i1_2_H_TRINITY_DN27976_c1_g4_i1_1	26.3771085	1.08529706	-3.842801445	0.055530296	-4.170581112	0.000121638	0.000557634	Down	4.212013	6.172645	0	0.5563245	--	--	--	--	--	--	--	--	--	--	--	--	--	--	--	--	--	--	--	--	--
M_TRINITY_DN12445_c0_g1_i1_2_H_TRINITY_DN2727_c0_g1_i1_2	67.75398372	0.599420097	2.322359949	2.624548441	1.392069225	0.020213562	0.04955882	Up	4.688975	2.9565	14.85901	5.48692	--	--	--	--	--	--	--	--	--	--	--	--	--	--	--	--	--	--	--	--	--
M_TRINITY_DN12449_c0_g1_i2_1_H_TRINITY_DN30155_c0_g1_i1_2	30.55842823	0.820067404	4.16054792	10.64371391	3.411929734	3.17E-05	0.000162799	Up	0.5228287	0.2102852	3.79877	4.291519	--	--	--	--	--	--	--	--	--	--	--	--	--	--	--	--	--	--	--	--	--
M_TRINITY_DN12464_c0_g1_i1_1_H_TRINITY_DN17944_c0_g1_i1_2	26.15316884	0.97137594	2.338946867	4.829911358	2.271996712	0.019338184	0.047744978	Up	0.1853823	1.103968	3.610191	2.483538	--	--	--	--	--	--	--	--	--	--	--	--	--	--	--	--	--	--	--	--	--
M_TRINITY_DN12482_c0_g1_i1_1_H_TRINITY_DN31484_c0_g1_i1_2	57.13600781	0.521693769	3.81269999	3.969787621	1.989061827	0.000137457	0.000623282	Up	0.4965308	0.9328884	3.054221	2.546201	THG01174.1	hypothetical protein TEA_015887 [Camellia sinensis var. sinensis]	Q9LN01|PPR21_ARATH	Pentatricopeptide repeat-containing protein At1g08070, chloroplastic T6D22.15 OS=Arabidopsis thaliana (Mouse-ear cress) GN=T6D22.15 PE=2 SV=1	--	--	--	--	--	--	KOG4197	FOG: PPR repeat	[R]	POORLY CHARACTERIZED	General function prediction only	S	ENOG410Z7Z7	Pentatricopeptide repeat-containing protein	--	PF14432.6	DYW family of nucleic acid deaminases
M_TRINITY_DN12483_c0_g1_i4_2_H_TRINITY_DN19431_c0_g1_i3_1	66.65588638	0.49890967	-2.400954357	0.435921617	-1.197859347	0.016352376	0.041548526	Down	2.360341	2.775524	1.522594	0.7439764	THG13519.1	hypothetical protein TEA_012091 [Camellia sinensis var. sinensis]	--	--	--	--	--	--	--	--	--	--	--	--	--	S	ENOG4111468		--	--	--
M_TRINITY_DN1249_c0_g1_i1_1_H_TRINITY_DN16699_c0_g1_i1_1	29.78429198	1.077198325	-3.093603994	0.099275048	-3.33242504	0.001977412	0.006692574	Down	3.555583	4.688212	0	0.7953003	--	--	--	--	--	--	--	--	--	--	--	--	--	--	--	--	--	--	--	--	--
M_TRINITY_DN12501_c0_g1_i1_2_H_TRINITY_DN23589_c0_g1_i1_1	464.0577904	0.193142657	-8.420052564	0.323924316	-1.626271323	3.76E-17	6.20E-16	Down	8.464519	12.12356	3.078235	3.539065	XP_028062286.1	neutral ceramidase 2-like [Camellia sinensis]	F4HQM3|NCER1_ARATH	Neutral ceramidase 1 F22G5.28 OS=Arabidopsis thaliana (Mouse-ear cress) GN=F22G5.28 PE=2 SV=1	649/778(83.42)	K12349	ASAH2	neutral ceramidase [EC:3.5.1.23]	ko00600	Sphingolipid metabolism	KOG2232	Ceramidases	[T]	CELLULAR PROCESSES AND SIGNALING	Signal transduction mechanisms	S	ENOG410XQWE	Ceramidase	Cellular Component: extracellular region (GO:0005576);|Cellular Component: vacuolar membrane (GO:0005774);|Cellular Component: endoplasmic reticulum (GO:0005783);|Cellular Component: Golgi apparatus (GO:0005794);|Biological Process: sphingolipid metabolic process (GO:0006665);|Molecular Function: N-acylsphingosine amidohydrolase activity (GO:0017040);|Biological Process: cellular response to oxid…	PF04734.13,PF17048.5	Neutral/alkaline non-lysosomal ceramidase, N-terminal|Neutral/alkaline non-lysosomal ceramidase, C-terminal
M_TRINITY_DN12515_c0_g1_i1_1_H_TRINITY_DN14616_c0_g1_i1_2	56.85405152	1.978619842	2.405508802	27.08810275	4.759587446	0.016149963	0.04113898	Up	0	0.7028798	7.875885	11.21561	--	--	--	--	--	--	--	--	--	--	--	--	--	--	--	--	--	--	--	--	--
M_TRINITY_DN12538_c0_g1_i1_2_H_TRINITY_DN30259_c2_g4_i1_1	56.05721952	0.472287361	-2.607673447	0.425853405	-1.23157121	0.009115987	0.025275187	Down	1.958389	2.491079	0.9542366	0.9420674	THF99107.1	hypothetical protein TEA_021355 [Camellia sinensis var. sinensis]	--	--	--	--	--	--	--	--	--	--	--	--	--	--	--	--	--	--	--
M_TRINITY_DN12539_c0_g1_i1_2_H_TRINITY_DN19170_c0_g1_i1_1	41.36640314	0.64855334	-4.964167094	0.10735586	-3.219527151	6.90E-07	4.61E-06	Down	6.61692	6.296197	0.7057881	0.6598642	XP_028114272.1	photosystem II 5 kDa protein, chloroplastic-like [Camellia sinensis]	B3EWI4|PST2_PETHY	Photosystem II 5 kDa protein, chloroplastic . OS=Petunia hybrida (Petunia) GN=. PE=1 SV=1	--	--	--	--	--	--	--	--	--	--	--	S	ENOG410Z5TB	Photosystem II 5 kDa protein	Cellular Component: photosystem II (GO:0009523);|Cellular Component: chloroplast thylakoid membrane (GO:0009535);|Biological Process: photosynthesis (GO:0015979);	--	--
M_TRINITY_DN12548_c0_g1_i1_1_H_TRINITY_DN17665_c0_g1_i1_2	214.414372	0.221805584	4.607580209	2.030713929	1.021987018	4.07E-06	2.43E-05	Up	3.364345	4.189597	7.447209	7.85084	XP_028080571.1	inhibitor of growth protein 1 homolog [Camellia sinensis]	--	--	--	--	--	--	--	--	--	--	--	--	--	S	ENOG410YRGG	expressed protein	--	PF07797.14	Protein of unknown function (DUF1639)
M_TRINITY_DN12563_c0_g1_i1_1_H_TRINITY_DN16048_c0_g1_i1_2	52.58539083	0.550897573	3.553942739	3.884848742	1.957858428	0.000379502	0.001551398	Up	0.4200059	0.8881943	2.505028	2.58504	--	--	--	--	--	--	--	--	--	--	--	--	--	--	--	--	--	--	--	--	--
M_TRINITY_DN1259_c0_g1_i1_2_H_TRINITY_DN6012_c0_g1_i1_1	33.15697465	1.129429946	-3.522467425	0.06344366	-3.978380192	0.00042755	0.001725647	Down	4.603952	11.17923	1.085257	0	--	--	--	--	--	--	--	--	--	--	--	--	--	--	--	--	--	--	--	--	--
M_TRINITY_DN12601_c0_g1_i1_1_H_TRINITY_DN17842_c0_g1_i2_1	50.5309268	0.573065249	-3.603745587	0.238956288	-2.06518136	0.000313664	0.001308507	Down	9.335912	6.237236	1.535408	2.223523	--	--	--	--	--	--	--	--	--	--	--	--	--	--	--	--	--	--	--	--	--
M_TRINITY_DN12603_c0_g1_i1_2_H_TRINITY_DN225_c0_g1_i1_1	23.80776035	1.277628626	-3.771420196	0.035440078	-4.818474404	0.000162321	0.000722779	Down	2.754221	6.536937	0.4148211	0	--	--	--	--	--	--	--	--	--	--	--	--	--	--	--	--	--	--	--	--	--
M_TRINITY_DN12611_c0_g1_i1_2_H_TRINITY_DN32210_c0_g1_i1_1	30.58772802	1.062659044	-4.670831871	0.032050669	-4.96350173	3.00E-06	1.83E-05	Down	4.56388	6.811956	0	0.3519714	--	--	--	--	--	--	--	--	--	--	--	--	--	--	--	--	--	--	--	--	--
M_TRINITY_DN12614_c0_g1_i1_1_H_TRINITY_DN17090_c0_g1_i1_2	29.88228468	0.744006534	2.560462533	3.745091208	1.905000855	0.010453293	0.028437822	Up	0.6566551	0.8903055	2.245433	3.590172	THF95779.1	hypothetical protein TEA_020453 [Camellia sinensis var. sinensis]	--	--	--	--	--	--	--	--	KOG3067	Translin family protein	[R]	POORLY CHARACTERIZED	General function prediction only	S	ENOG410XR87	Translin	--	PF01997.16	Translin family
M_TRINITY_DN12628_c0_g1_i1_2_H_TRINITY_DN15666_c0_g1_i2_2	80.02548189	0.4639906	7.174601112	10.04877318	3.328947474	7.25E-13	8.91E-12	Up	0.9673602	1.109231	8.93368	12.18466	--	--	--	--	--	--	--	--	--	--	--	--	--	--	--	--	--	--	--	--	--
M_TRINITY_DN12631_c0_g1_i2_2_H_TRINITY_DN19498_c0_g1_i1_2	323.6612765	0.211108461	5.400609066	2.203984791	1.140114268	6.64E-08	5.09E-07	Up	14.28088	16.67151	29.16786	38.86716	KAA8536842.1	hypothetical protein F0562_029320 [Nyssa sinensis]	Q3E902|RS212_ARATH	40S ribosomal protein S21-2 T1G16.30 OS=Arabidopsis thaliana (Mouse-ear cress) GN=T1G16.30 PE=1 SV=2	76/81(93.83)	K02971	RP-S21e, RPS21	small subunit ribosomal protein S21e	ko03010	Ribosome	KOG3486	40S ribosomal protein S21	[J]	INFORMATION STORAGE AND PROCESSING	Translation, ribosomal structure and biogenesis	J	ENOG4112266	40S ribosomal protein S21	Biological Process: endonucleolytic cleavage in ITS1 to separate SSU-rRNA from 5.8S rRNA and LSU-rRNA from tricistronic rRNA transcript (SSU-rRNA, 5.8S rRNA, LSU-rRNA) (GO:0000447);|Biological Process: endonucleolytic cleavage to generate mature 3'-end of SSU-rRNA from (SSU-rRNA, 5.8S rRNA, LSU-rRNA) (GO:0000461);|Molecular Function: structural constituent of ribosome (GO:0003735);|Cellular Compo…	--	--
M_TRINITY_DN12672_c0_g1_i1_2_H_TRINITY_DN17226_c0_g2_i1_2	57.46659259	0.561370424	4.135824352	4.999311668	2.321729471	3.54E-05	0.000180004	Up	1.266678	0.7283272	6.197239	3.915182	--	--	--	--	--	--	--	--	--	--	--	--	--	--	--	--	--	--	--	--	--
M_TRINITY_DN12676_c0_g1_i1_2_H_TRINITY_DN33536_c0_g1_i1_1	10.99128383	1.647386668	-2.368853188	0.066873704	-3.902417161	0.017843335	0.044662046	Down	1.052539	2.428139	0	0.2173165	XP_028074190.1	heat stress transcription factor A-2-like [Camellia sinensis]	--	--	--	--	--	--	--	--	--	--	--	--	--	--	--	--	--	--	--
M_TRINITY_DN12680_c0_g1_i2_1_H_TRINITY_DN25008_c0_g2_i1_1	45.86219429	0.716634534	2.421125588	3.328938478	1.735062209	0.015472531	0.039635947	Up	1.834194	0.5340954	3.269896	4.851816	THF99985.1	hypothetical protein TEA_017523 [Camellia sinensis var. sinensis]	Q5QLS7|MRL7_ORYSJ	Thioredoxin-like fold domain-containing protein MRL7 homolog, chloroplastic B1088C09.28 OS=Oryza sativa subsp. japonica (Rice) GN=B1088C09.28 PE=2 SV=1	--	--	--	--	--	--	--	--	--	--	--	S	ENOG410YAAY		Biological Process: regulation of transcription, DNA-templated (GO:0006355);|Cellular Component: chloroplast stroma (GO:0009570);|Biological Process: chloroplast organization (GO:0009658);|Cellular Component: chloroplast nucleoid (GO:0042644);	--	--
M_TRINITY_DN12686_c0_g1_i1_2_H_TRINITY_DN22627_c1_g1_i1_1	174.4337746	0.277622305	-5.505229856	0.346667717	-1.5283746	3.69E-08	2.91E-07	Down	5.190654	7.13753	2.398023	1.877874	--	--	--	--	--	--	--	--	--	--	--	--	--	--	--	--	--	--	--	--	--
M_TRINITY_DN12694_c0_g1_i1_1_H_TRINITY_DN12312_c0_g1_i1_2	57.31142468	0.485468236	3.068394188	2.808126475	1.489607914	0.002152125	0.007202462	Up	1.54591	2.212155	4.651921	5.675046	XP_028073000.1	uncharacterized protein LOC114275200 [Camellia sinensis]	--	--	--	--	--	--	--	--	--	--	--	--	--	S	ENOG41118J3		--	--	--
M_TRINITY_DN12703_c0_g1_i1_1_H_TRINITY_DN29391_c0_g1_i2_1	62.54823272	0.502689204	-2.836507791	0.372191795	-1.425881844	0.004560987	0.013839215	Down	3.26475	2.283116	0.7985899	1.249123	--	--	--	--	--	--	--	--	--	--	--	--	--	--	--	--	--	--	--	--	--
M_TRINITY_DN12708_c0_g1_i1_1_H_TRINITY_DN20287_c0_g1_i1_2	81.91179856	0.4720614	5.119382685	5.33934569	2.416662958	3.07E-07	2.15E-06	Up	0.3700376	0.7193593	2.278543	3.367238	XP_028074576.1	ABC transporter G family member 23 [Camellia sinensis]	Q3E9B8|AB23G_ARATH	ABC transporter G family member 23 F7K24.160 OS=Arabidopsis thaliana (Mouse-ear cress) GN=F7K24.160 PE=2 SV=1	--	--	--	--	--	--	KOG0061	Transporter, ABC superfamily (Breast cancer resistance protein)	[Q]	METABOLISM	Secondary metabolites biosynthesis, transport and catabolism	V	COG1131	(ABC) transporter	Molecular Function: ATP binding (GO:0005524);|Cellular Component: plasma membrane (GO:0005886);|Cellular Component: integral component of membrane (GO:0016021);|Molecular Function: ATPase activity, coupled to transmembrane movement of substances (GO:0042626);|Biological Process: transmembrane transport (GO:0055085);	PF01061.24	ABC-2 type transporter
M_TRINITY_DN12709_c0_g1_i1_2_H_TRINITY_DN20665_c0_g1_i1_1	105.0357855	0.330868794	-5.163315787	0.306003473	-1.708380069	2.43E-07	1.73E-06	Down	6.521783	7.532443	2.256059	2.052173	--	--	--	--	--	--	--	--	--	--	--	--	--	--	--	--	--	--	--	--	--
M_TRINITY_DN12718_c0_g1_i1_2_H_TRINITY_DN24450_c0_g1_i1_1	133.2402884	0.451145068	-5.00906352	0.208798854	-2.259814303	5.47E-07	3.71E-06	Down	6.423202	5.012281	0.6276787	1.729817	XP_028121070.1	mechanosensitive ion channel protein 10-like [Camellia sinensis]	Q9LYG9|MSL10_ARATH	Mechanosensitive ion channel protein 10 F14F18.230 OS=Arabidopsis thaliana (Mouse-ear cress) GN=F14F18.230 PE=1 SV=1	--	--	--	--	--	--	KOG4629	Predicted mechanosensitive ion channel	[M]	CELLULAR PROCESSES AND SIGNALING	Cell wall/membrane/envelope biogenesis	M	COG0668	Mechanosensitive ion channel	Cellular Component: plasma membrane (GO:0005886);|Biological Process: anion transport (GO:0006820);|Molecular Function: mechanosensitive ion channel activity (GO:0008381);|Biological Process: leaf senescence (GO:0010150);|Cellular Component: integral component of membrane (GO:0016021);|Biological Process: detection of mechanical stimulus (GO:0050982);|Biological Process: programmed cell death in …	--	--
M_TRINITY_DN1271_c0_g1_i1_1_H_TRINITY_DN30124_c2_g2_i1_1	18.10904035	1.759397333	-4.321313331	0.005143952	-7.60290715	1.55E-05	8.40E-05	Down	2.683616	2.778999	0	0	THG09471.1	hypothetical protein TEA_003934 [Camellia sinensis var. sinensis]	A0A290U7C4|ROQ1_NICBE	Disease resistance protein Roq1 ROQ1 OS=Nicotiana benthamiana GN=ROQ1 PE=1 SV=1	--	--	--	--	--	--	--	--	--	--	--	S	ENOG4112BMQ	TMV resistance protein N-like	--	PF00931.22	NB-ARC domain
M_TRINITY_DN1273_c0_g1_i1_2_H_TRINITY_DN10169_c0_g1_i1_2	20.53603355	1.299735057	2.465303695	9.216644713	3.204241638	0.013689717	0.035760502	Up	0	0.5592801	2.237305	2.976908	--	--	--	--	--	--	--	--	--	--	--	--	--	--	--	--	--	--	--	--	--
M_TRINITY_DN12750_c0_g1_i1_1_H_TRINITY_DN25623_c0_g1_i1_1	102.5638455	0.356893257	-6.338937995	0.208435912	-2.262324228	2.31E-10	2.33E-09	Down	4.034092	3.741952	0.9083748	0.7163858	XP_028106402.1	uncharacterized protein LOC114305511 [Camellia sinensis]	--	--	--	--	--	--	--	--	--	--	--	--	--	S	ENOG41119MB		--	--	--
M_TRINITY_DN12751_c0_g1_i1_1_H_TRINITY_DN25943_c1_g3_i1_1	42.58733765	0.682090885	-3.994011265	0.151324902	-2.724278679	6.50E-05	0.000314538	Down	2.386118	4.794512	0.3936143	0.6753902	XP_028118105.1	dymeclin-like isoform X1 [Camellia sinensis]	--	--	--	--	--	--	--	--	--	--	--	--	--	--	--	--	--	--	--
M_TRINITY_DN12758_c0_g1_i1_2_H_TRINITY_DN21349_c0_g1_i1_1	94.72405981	0.378689027	-2.9968357	0.455376329	-1.134868795	0.002727977	0.008847748	Down	3.404315	4.229669	1.365318	2.071065	--	--	--	--	--	--	--	--	--	--	--	--	--	--	--	--	--	--	--	--	--
M_TRINITY_DN12759_c0_g1_i1_1_H_TRINITY_DN6680_c0_g2_i1_2	29.90091183	0.949930067	2.941028786	6.934402944	2.793771671	0.003271241	0.010368224	Up	0.7468805	0.1152396	3.965359	2.224783	XP_028061186.1	pentatricopeptide repeat-containing protein At3g18020 [Camellia sinensis]	--	--	--	--	--	--	--	--	--	--	--	--	--	--	--	--	--	PF13041.6,PF12854.7,PF01535.20,PF13812.6	PPR repeat family|PPR repeat|PPR repeat|Pentatricopeptide repeat domain
M_TRINITY_DN1281_c0_g1_i2_2_H_TRINITY_DN28074_c0_g1_i1_1	8.123626675	2.420687144	-2.663799497	0.011452249	-6.448225198	0.00772636	0.021907209	Down	2.293647	0.2309018	0	0	--	--	--	--	--	--	--	--	--	--	--	--	--	--	--	--	--	--	--	--	--
M_TRINITY_DN12823_c0_g1_i1_1_H_TRINITY_DN17162_c0_g1_i1_2	84.23442675	0.418950154	5.138964868	4.447424533	2.152970125	2.76E-07	1.95E-06	Up	0.8511209	0.7683036	4.34764	2.925057	RDX63225.1	Trihelix transcription factor ASIL1, partial [Mucuna pruriens]	--	--	--	--	--	--	--	--	--	--	--	--	--	S	ENOG410Z7Z7	Pentatricopeptide repeat-containing protein	--	PF13041.6,PF12854.7,PF01535.20,PF13812.6,PF17177.4	PPR repeat family|PPR repeat|PPR repeat|Pentatricopeptide repeat domain|Pentacotripeptide-repeat region of PRORP
M_TRINITY_DN12838_c0_g1_i1_2_H_TRINITY_DN31353_c0_g1_i1_2	8.484506311	2.200214312	2.989927815	95.56973877	6.57848197	0.002790434	0.009020996	Up	0	0	1.189921	2.551551	--	--	--	--	--	--	--	--	--	--	--	--	--	--	--	--	--	--	--	--	--
M_TRINITY_DN12844_c0_g1_i1_2_H_TRINITY_DN26977_c0_g6_i1_1	67.50161389	0.475935827	-2.482519032	0.440886819	-1.181519748	0.01304571	0.034305242	Down	3.643833	2.758277	1.788082	1.09424	--	--	--	--	--	--	--	--	--	--	--	--	--	--	--	--	--	--	--	--	--
M_TRINITY_DN12860_c0_g1_i1_2_H_TRINITY_DN15013_c0_g1_i1_1	18.17036684	1.327050007	-3.489503578	0.040365155	-4.630745746	0.000483919	0.001930258	Down	2.217261	1.799876	0	0.1503469	VVA93331.1	unnamed protein product [Arabis nemorensis]	Q93ZB1|LOL1_ARATH	Protein LOL1 T9G5.1 OS=Arabidopsis thaliana (Mouse-ear cress) GN=T9G5.1 PE=2 SV=1	--	--	--	--	--	--	--	--	--	--	--	S	ENOG4111MH5	LSD1 zinc finger domain containing protein, expressed	Molecular Function: DNA binding (GO:0003677);|Cellular Component: nucleus (GO:0005634);|Biological Process: plant-type hypersensitive response (GO:0009626);|Biological Process: defense response, incompatible interaction (GO:0009814);|Biological Process: positive regulation of plant-type hypersensitive response (GO:0034052);|Biological Process: positive regulation of programmed cell death (GO:0043…	PF06943.12	LSD1 zinc finger	0R	C2C2-LSD
M_TRINITY_DN12864_c0_g2_i1_1_H_TRINITY_DN24153_c0_g1_i3_1	195.0939088	0.280928311	-8.022353051	0.209684759	-2.253706096	1.04E-15	1.57E-14	Down	3.296213	3.711344	0.5670349	0.8903284	XP_028111605.1	leucine-rich repeat receptor-like protein kinase TDR [Camellia sinensis]	Q9ZUI0|Y2241_ARATH	Putative leucine-rich repeat receptor-like serine/threonine-protein kinase At2g24130 F27D4.4 OS=Arabidopsis thaliana (Mouse-ear cress) GN=F27D4.4 PE=3 SV=1	--	--	--	--	--	--	--	--	--	--	--	S	COG4886	leucine Rich Repeat	--	PF12799.7,PF13855.6,PF00560.33	Leucine Rich repeats (2 copies)|Leucine rich repeat|Leucine Rich Repeat
M_TRINITY_DN1286_c0_g1_i1_1_H_TRINITY_DN31739_c0_g1_i1_2	16.68711974	1.375726224	3.214335152	21.43720869	4.422045161	0.00130747	0.004659018	Up	0	0.2442671	2.497374	2.535165	XP_028073379.1	UDP-glycosyltransferase 91A1-like [Camellia sinensis]	Q940V3|U91A1_ARATH	UDP-glycosyltransferase 91A1 T9I22.3 OS=Arabidopsis thaliana (Mouse-ear cress) GN=T9I22.3 PE=2 SV=1	--	--	--	--	--	--	KOG1192	UDP-glucuronosyl and UDP-glucosyl transferase	[GC]	METABOLISM|METABOLISM	Carbohydrate transport and metabolism |Energy production and conversion	S	COG1819	Transferase	Molecular Function: UDP-glycosyltransferase activity (GO:0008194);|Cellular Component: intracellular membrane-bounded organelle (GO:0043231);|Molecular Function: quercetin 3-O-glucosyltransferase activity (GO:0080043);|Molecular Function: quercetin 7-O-glucosyltransferase activity (GO:0080044);	PF00201.18	UDP-glucoronosyl and UDP-glucosyl transferase
M_TRINITY_DN12875_c0_g1_i1_1_H_TRINITY_DN10365_c0_g1_i1_2	39.22647728	0.808775801	5.271099952	19.20137988	4.263138087	1.36E-07	9.97E-07	Up	0.2200273	0.2633403	5.551519	2.979273	--	--	--	--	--	--	--	--	--	--	--	--	--	--	--	--	--	--	--	--	--
M_TRINITY_DN12929_c0_g1_i1_1_H_TRINITY_DN21547_c0_g2_i1_2	195.9360931	0.326061273	3.07810338	2.005066805	1.003650306	0.002083226	0.006996126	Up	4.639321	9.519561	13.4562	14.5955	--	--	--	--	--	--	--	--	--	--	--	--	--	--	--	--	--	--	--	--	--
M_TRINITY_DN1292_c0_g1_i1_2_H_TRINITY_DN17133_c0_g1_i1_1	19.79003506	1.098121422	-3.265912497	0.083252161	-3.586368476	0.00109112	0.00397176	Down	5.298418	2.471573	0.4385063	0.2992733	XP_028113460.1	uncharacterized protein LOC114311511 [Camellia sinensis]	--	--	--	--	--	--	--	--	--	--	--	--	--	--	--	--	--	--	--
M_TRINITY_DN12942_c0_g1_i1_2_H_TRINITY_DN30335_c0_g1_i1_1	19.52004653	1.242090072	-2.867883368	0.084660366	-3.562169458	0.004132278	0.012720194	Down	5.284121	1.042311	0.3740619	0.2638301	--	--	--	--	--	--	--	--	--	--	--	--	--	--	--	--	--	--	--	--	--
M_TRINITY_DN12972_c0_g1_i1_2_H_TRINITY_DN14727_c0_g1_i1_1	320.6381664	0.200176656	5.60494161	2.176452401	1.121978469	2.08E-08	1.69E-07	Up	2.845897	3.53097	6.212015	7.598512	THG23224.1	hypothetical protein TEA_018999 [Camellia sinensis var. sinensis]	Q9FQ02|XRN2_ARATH	5'-3' exoribonuclease 2 K16E1.1/K16E1.2 OS=Arabidopsis thaliana (Mouse-ear cress) GN=K16E1.1/K16E1.2 PE=1 SV=1	--	--	--	--	--	--	KOG2044	5'-3' exonuclease HKE1/RAT1	[LA]	INFORMATION STORAGE AND PROCESSING|INFORMATION STORAGE AND PROCESSING	Replication, recombination and repair |RNA processing and modification	ADL	COG5049	5'-3' exoribonuclease	Biological Process: rRNA 5'-end processing (GO:0000967);|Molecular Function: nucleic acid binding (GO:0003676);|Molecular Function: 5'-3' exoribonuclease activity (GO:0004534);|Cellular Component: nucleus (GO:0005634);|Biological Process: mRNA processing (GO:0006397);|Molecular Function: zinc ion binding (GO:0008270);|Biological Process: miRNA catabolic process (GO:0010587);|Biological Process: n…	PF17846.1	Xrn1 helical domain
M_TRINITY_DN13007_c0_g1_i1_2_H_TRINITY_DN18867_c1_g1_i1_2	63.08241843	0.532228302	3.507282889	3.64691157	1.866675218	0.000452708	0.001817875	Up	2.288481	3.391538	7.130786	13.48519	--	--	--	--	--	--	--	--	--	--	--	--	--	--	--	--	--	--	--	--	--
M_TRINITY_DN13024_c0_g1_i1_2_H_TRINITY_DN24404_c0_g1_i1_1	4579.940972	0.061992501	17.82642195	2.151144557	1.105104477	4.41E-71	3.63E-69	Up	118.0474	126.8851	251.1362	276.2556	XP_028069706.1	universal stress protein A-like protein [Camellia sinensis]	Q8LGG8|USPAL_ARATH	Universal stress protein A-like protein F4P13.7 OS=Arabidopsis thaliana (Mouse-ear cress) GN=F4P13.7 PE=1 SV=2	--	--	--	--	--	--	--	--	--	--	--	T	COG0589	Universal stress protein	Cellular Component: plasma membrane (GO:0005886);|Molecular Function: AMP binding (GO:0016208);	PF00582.26	Universal stress protein family
M_TRINITY_DN13027_c0_g1_i1_2_H_TRINITY_DN29358_c2_g2_i1_1	93.62192996	0.385990104	-3.558946205	0.385895462	-1.373718015	0.000372346	0.001525461	Down	6.874894	9.853015	3.767079	2.68637	--	--	--	--	--	--	--	--	--	--	--	--	--	--	--	--	--	--	--	--	--
M_TRINITY_DN13056_c0_g1_i1_1_H_TRINITY_DN16027_c0_g1_i1_2	48.08640081	0.590689628	2.61373549	2.915829666	1.543906444	0.008955834	0.024885036	Up	0.9167034	2.136167	4.613524	4.075693	RVW30099.1	Berberine bridge enzyme-like 14 [Vitis vinifera]	Q9SVG3|BBE21_ARATH	Berberine bridge enzyme-like 21 F21C20.190 OS=Arabidopsis thaliana (Mouse-ear cress) GN=F21C20.190 PE=2 SV=1	--	--	--	--	--	--	--	--	--	--	--	C	COG0277	FAD linked oxidase domain protein	Cellular Component: cell wall (GO:0005618);|Cellular Component: plasma membrane (GO:0005886);|Molecular Function: oxidoreductase activity, acting on the CH-OH group of donors, oxygen as acceptor (GO:0016899);|Cellular Component: apoplast (GO:0048046);|Molecular Function: FAD binding (GO:0071949);	PF01565.23	FAD binding domain
M_TRINITY_DN13070_c0_g1_i1_1_H_TRINITY_DN17483_c0_g1_i2_2	16.89164977	1.126900472	3.022120903	10.59733406	3.405629471	0.002510103	0.008243822	Up	0.1933889	0.2263622	2.922893	1.625816	XP_028068978.1	nodulation receptor kinase-like [Camellia sinensis]	--	--	--	--	--	--	--	--	--	--	--	--	--	--	--	--	--	--	--
M_TRINITY_DN13070_c0_g1_i1_2_H_TRINITY_DN14165_c0_g1_i1_1	46.32347296	0.702873082	-2.594448257	0.28252142	-1.823567844	0.009474287	0.026089805	Down	3.932371	2.37554	1.406315	0.4722634	XP_028072356.1	protein FAR1-RELATED SEQUENCE 8-like [Camellia sinensis]	Q9SWG3|FAR1_ARATH	Protein FAR-RED IMPAIRED RESPONSE 1 dl3590w OS=Arabidopsis thaliana (Mouse-ear cress) GN=dl3590w PE=1 SV=1	--	--	--	--	--	--	--	--	--	--	--	S	ENOG410YB4A	Protein FAR-RED IMPAIRED RESPONSE	Molecular Function: DNA-binding transcription factor activity (GO:0003700);|Cellular Component: nucleus (GO:0005634);|Molecular Function: zinc ion binding (GO:0008270);|Biological Process: response to red or far red light (GO:0009639);|Biological Process: red or far-red light signaling pathway (GO:0010017);|Biological Process: far-red light signaling pathway (GO:0010018);|Biological Process: resp…	--	--
M_TRINITY_DN13073_c1_g1_i1_2_H_TRINITY_DN12963_c0_g1_i1_1	37.79777136	0.622105326	-2.561235111	0.331399194	-1.593358003	0.010430075	0.028382393	Down	1.975253	1.669076	0.7064846	0.534627	XP_028123358.1	leucine-rich repeat receptor-like tyrosine-protein kinase PXC3 [Camellia sinensis]	O22938|PXC3_ARATH	Leucine-rich repeat receptor-like tyrosine-protein kinase PXC3 T11A7.8 OS=Arabidopsis thaliana (Mouse-ear cress) GN=T11A7.8 PE=2 SV=1	--	--	--	--	--	--	--	--	--	--	--	S	COG4886	leucine Rich Repeat	--	PF07714.17,PF00069.25	Protein tyrosine kinase|Protein kinase domain
M_TRINITY_DN13099_c0_g1_i1_1_H_TRINITY_DN14009_c0_g1_i1_1	21.0780127	1.403356916	-2.752419815	0.068743762	-3.862627383	0.005915663	0.017375519	Down	1.141732	7.125693	0	0.5380129	--	--	--	--	--	--	--	--	--	--	--	--	--	--	--	--	--	--	--	--	--
M_TRINITY_DN13109_c0_g1_i1_2_H_TRINITY_DN28444_c1_g2_i3_2	103.6957914	0.366282792	2.881711752	2.07846928	1.055521425	0.003955214	0.012244393	Up	2.062353	2.196202	5.454059	3.493978	--	--	--	--	--	--	--	--	--	--	--	--	--	--	--	--	--	--	--	--	--
M_TRINITY_DN13122_c0_g1_i1_1_H_TRINITY_DN26626_c2_g1_i1_2	5614.487735	0.045202156	23.37221208	2.079842622	1.056474366	8.19E-121	1.36E-118	Up	64.75753	65.77772	135.7171	136.6585	--	--	--	--	--	--	--	--	--	--	--	--	--	--	--	--	--	--	--	--	--
M_TRINITY_DN13138_c0_g1_i1_2_H_TRINITY_DN34743_c0_g1_i1_1	22.70628069	1.73864012	-4.55979013	0.004106617	-7.927834058	5.12E-06	3.01E-05	Down	3.208509	8.079569	0	0	--	--	--	--	--	--	--	--	--	--	--	--	--	--	--	--	--	--	--	--	--
M_TRINITY_DN13148_c0_g1_i1_2_H_TRINITY_DN8757_c0_g1_i1_2	249.2318496	0.222756073	6.895787759	2.900051664	1.536078602	5.36E-12	6.15E-11	Up	7.29745	9.164153	21.69937	25.94028	XP_028060388.1	uncharacterized protein LOC114264002 [Camellia sinensis]	--	--	--	--	--	--	--	--	--	--	--	--	--	S	ENOG41118JI		--	--	--
M_TRINITY_DN13149_c0_g1_i1_1_H_TRINITY_DN16219_c0_g1_i1_1	29.04150411	0.885212558	-3.488378786	0.117606793	-3.087956707	0.000485959	0.001937881	Down	2.585305	3.894489	0.1661294	0.6044797	THG12709.1	hypothetical protein TEA_026836 [Camellia sinensis var. sinensis]	--	--	--	--	--	--	--	--	--	--	--	--	--	--	--	--	--	--	--
M_TRINITY_DN13151_c0_g1_i1_1_H_TRINITY_DN17097_c0_g1_i1_2	18.1740123	1.093980401	3.239489639	11.66357519	3.543938175	0.001197438	0.004309511	Up	0.2495147	0.1452476	2.020487	2.808824	--	--	--	--	--	--	--	--	--	--	--	--	--	--	--	--	--	--	--	--	--
M_TRINITY_DN13155_c0_g1_i1_1_H_TRINITY_DN28352_c2_g1_i1_1	25.50902307	1.655042483	-4.892619714	0.003650998	-8.097493478	9.95E-07	6.53E-06	Down	5.796045	5.188601	0	0	--	--	--	--	--	--	--	--	--	--	--	--	--	--	--	--	--	--	--	--	--
M_TRINITY_DN13189_c0_g1_i1_1_H_TRINITY_DN18574_c0_g1_i2_2	62.86847385	0.469198774	2.994535615	2.648237366	1.405032439	0.00274863	0.008905049	Up	1.390615	0.9276943	3.131148	3.124346	XP_028097333.1	cyclic pyranopterin monophosphate synthase, mitochondrial isoform X1 [Camellia sinensis]	Q39056|CNX3_ARATH	Cyclic pyranopterin monophosphate synthase, mitochondrial F6F3.9 OS=Arabidopsis thaliana (Mouse-ear cress) GN=F6F3.9 PE=1 SV=1	172/230(74.78)	K03637	moaC, CNX3	cyclic pyranopterin monophosphate synthase [EC:4.6.1.17]	ko00790|ko04122	Folate biosynthesis|Sulfur relay system	KOG2876	Molybdenum cofactor biosynthesis pathway protein	[H]	METABOLISM	Coenzyme transport and metabolism	H	COG0315	Together with MoaA, is involved in the conversion of 5'- GTP to cyclic pyranopterin monophosphate (cPMP or molybdopterin precursor Z) (By similarity)	Cellular Component: mitochondrion (GO:0005739);|Cellular Component: mitochondrial matrix (GO:0005759);|Biological Process: Mo-molybdopterin cofactor biosynthetic process (GO:0006777);|Cellular Component: chloroplast (GO:0009507);|Molecular Function: cyclic pyranopterin monophosphate synthase activity (GO:0061799);	PF01967.21	MoaC family
M_TRINITY_DN13200_c0_g1_i1_1_H_TRINITY_DN29043_c0_g1_i1_2	28.5482952	0.797224297	3.225117991	5.942798334	2.571142425	0.001259208	0.004505275	Up	0.7078896	0.9039514	3.542615	5.94292	--	--	--	--	--	--	--	--	--	--	--	--	--	--	--	--	--	--	--	--	--
M_TRINITY_DN13204_c0_g1_i1_2_H_TRINITY_DN28725_c0_g3_i2_1	51.19393732	0.542748843	-2.364395482	0.410862364	-1.283272913	0.018059522	0.045154085	Down	5.175161	3.564808	1.527382	2.051111	XP_028099259.1	high mobility group B protein 3-like isoform X1 [Camellia sinensis]	--	--	--	--	--	--	--	--	--	--	--	--	--	--	--	--	--	--	--
M_TRINITY_DN13227_c0_g1_i1_2_H_TRINITY_DN7961_c0_g1_i1_2	15.42894019	1.878215663	3.962265011	173.8848226	7.441988203	7.42E-05	0.000354977	Up	0	0	1.978206	4.757048	--	--	--	--	--	--	--	--	--	--	--	--	--	--	--	--	--	--	--	--	--
M_TRINITY_DN13238_c0_g1_i1_1_H_TRINITY_DN99_c0_g1_i1_2	16.33917819	1.473248586	3.397212083	32.10971371	5.004937897	0.000680762	0.002616755	Up	0	0.1305514	2.584536	1.922161	XP_028111685.1	pentatricopeptide repeat-containing protein At3g05340-like [Camellia sinensis]	Q9MA85|PP215_ARATH	Pentatricopeptide repeat-containing protein At3g05340 T12H1.31 OS=Arabidopsis thaliana (Mouse-ear cress) GN=T12H1.31 PE=2 SV=2	--	--	--	--	--	--	KOG4197	FOG: PPR repeat	[R]	POORLY CHARACTERIZED	General function prediction only	S	ENOG410Z7Z7	Pentatricopeptide repeat-containing protein	--	PF01535.20,PF13041.6,PF12854.7,PF13812.6,PF17177.4	PPR repeat|PPR repeat family|PPR repeat|Pentatricopeptide repeat domain|Pentacotripeptide-repeat region of PRORP
M_TRINITY_DN13261_c0_g1_i1_1_H_TRINITY_DN19604_c0_g1_i1_2	85.37195014	0.367381618	3.968122505	2.74692071	1.457815268	7.24E-05	0.000347699	Up	1.010888	1.245831	3.162652	3.043475	XP_028056432.1	uncharacterized protein LOC114260486 [Camellia sinensis]	--	--	--	--	--	--	--	--	--	--	--	--	--	S	ENOG4111KG5	expressed protein	--	--	--
M_TRINITY_DN13271_c0_g1_i1_2_H_TRINITY_DN27997_c0_g6_i1_1	45.43164621	0.536004503	-2.542004494	0.38890081	-1.362525856	0.011021876	0.029736019	Down	3.299344	3.979026	1.414447	1.403323	--	--	--	--	--	--	--	--	--	--	--	--	--	--	--	--	--	--	--	--	--
M_TRINITY_DN13272_c0_g1_i1_1_H_TRINITY_DN12726_c0_g1_i1_1	21.54718152	1.864550834	-4.211167088	0.004328446	-7.851935106	2.54E-05	0.00013259	Down	0.746666	4.633643	0	0	XP_028080624.1	protein disulfide isomerase pTAC5, chloroplastic-like isoform X1 [Camellia sinensis]	A1A6M1|PTAC5_ARATH	Protein disulfide isomerase pTAC5, chloroplastic F18A5.60 OS=Arabidopsis thaliana (Mouse-ear cress) GN=F18A5.60 PE=1 SV=1	--	--	--	--	--	--	--	--	--	--	--	S	ENOG4111TC7	Putative peptidoglycan binding domain	Molecular Function: protein disulfide isomerase activity (GO:0003756);|Biological Process: regulation of transcription, DNA-templated (GO:0006355);|Cellular Component: nucleoid (GO:0009295);|Biological Process: response to heat (GO:0009408);|Biological Process: response to light stimulus (GO:0009416);|Cellular Component: chloroplast (GO:0009507);|Cellular Component: plastid chromosome (GO:0009508…	PF01471.18	Putative peptidoglycan binding domain
M_TRINITY_DN13274_c0_g1_i1_1_H_TRINITY_DN13726_c0_g1_i1_2	87.70110239	0.440535509	3.37520992	2.802860261	1.48689982	0.000737594	0.002811027	Up	0.5992782	1.237795	2.836796	2.240446	XP_028058118.1	pentatricopeptide repeat-containing protein At1g08070, chloroplastic-like [Camellia sinensis]	Q9MA95|PP214_ARATH	Putative pentatricopeptide repeat-containing protein At3g05240 T12H1.21 OS=Arabidopsis thaliana (Mouse-ear cress) GN=T12H1.21 PE=3 SV=2	--	--	--	--	--	--	KOG4197	FOG: PPR repeat	[R]	POORLY CHARACTERIZED	General function prediction only	S	ENOG410Z7Z7	Pentatricopeptide repeat-containing protein	--	PF13041.6,PF01535.20,PF12854.7,PF13812.6	PPR repeat family|PPR repeat|PPR repeat|Pentatricopeptide repeat domain
M_TRINITY_DN13277_c0_g2_i1_2_H_TRINITY_DN34028_c0_g1_i1_1	28.80022013	1.173071547	-3.015289873	0.08614132	-3.537150757	0.002567338	0.008397707	Down	3.309706	5.676284	0.862036	0	--	--	--	--	--	--	--	--	--	--	--	--	--	--	--	--	--	--	--	--	--
M_TRINITY_DN13325_c0_g1_i1_1_H_TRINITY_DN11252_c0_g2_i1_1	24.49217036	0.84906881	-3.039250769	0.167179165	-2.580533034	0.002371673	0.007839066	Down	1.749016	2.723037	0.4026493	0.3601941	XP_028126863.1	F-box protein At2g39490 [Camellia sinensis]	Q5S4V7|FB129_ARATH	F-box protein At2g39490 F12L6.15 OS=Arabidopsis thaliana (Mouse-ear cress) GN=F12L6.15 PE=2 SV=1	--	--	--	--	--	--	--	--	--	--	--	S	ENOG4111ACM	F-box protein	--	--	--
M_TRINITY_DN13328_c0_g1_i1_1_H_TRINITY_DN28032_c0_g1_i1_2	47.75771206	0.523199835	3.208179849	3.200992216	1.678519169	0.001335779	0.004748028	Up	1.160119	1.324238	3.989442	4.034181	XP_028119379.1	probable ATP-dependent DNA helicase CHR12 [Camellia sinensis]	F4J9M5|CHR12_ARATH	Probable ATP-dependent DNA helicase CHR12 F2O10.3 OS=Arabidopsis thaliana (Mouse-ear cress) GN=F2O10.3 PE=2 SV=1	--	--	--	--	--	--	KOG0386	Chromatin remodeling complex SWI/SNF, component SWI2 and related ATPases (DNA/RNA helicase superfamily)	[BK]	INFORMATION STORAGE AND PROCESSING|INFORMATION STORAGE AND PROCESSING	Chromatin structure and dynamics |Transcription	L	COG0553	helicase	Molecular Function: helicase activity (GO:0004386);|Molecular Function: ATP binding (GO:0005524);|Cellular Component: nucleus (GO:0005634);|Biological Process: chromatin organization (GO:0006325);|Biological Process: response to heat (GO:0009408);|Biological Process: response to water deprivation (GO:0009414);|Biological Process: response to salt stress (GO:0009651);|Biological Process: maintenan…	--	--
M_TRINITY_DN13343_c0_g1_i1_1_H_TRINITY_DN17027_c0_g1_i1_2	53.74860918	0.574908769	3.203070252	3.583757888	1.841473175	0.001359708	0.004826778	Up	1.030872	0.5842318	3.674021	2.24503	THG10435.1	hypothetical protein TEA_003233 [Camellia sinensis var. sinensis]	--	--	--	--	--	--	--	--	--	--	--	--	--	S	ENOG410YE8S	expressed protein	--	PF04862.12	Protein of unknown function (DUF642)
M_TRINITY_DN13345_c0_g1_i1_1_H_TRINITY_DN26108_c1_g3_i4_2	397.1718753	0.178729633	8.482882572	2.860252452	1.516142488	2.20E-17	3.67E-16	Up	6.420051	7.856947	22.40771	18.47377	--	--	--	--	--	--	--	--	--	--	--	--	--	--	--	--	--	--	--	--	--
M_TRINITY_DN13350_c0_g2_i1_1_H_TRINITY_DN26604_c0_g1_i1_2	115.1452016	0.361318028	3.1599891	2.206501963	1.141761031	0.00157775	0.005502276	Up	0.9513862	1.735134	2.828417	3.02517	XP_028085459.1	cysteine-rich receptor-like protein kinase 3 [Camellia sinensis]	Q9CAL2|CRK3_ARATH	Cysteine-rich receptor-like protein kinase 3 F24J13.10 OS=Arabidopsis thaliana (Mouse-ear cress) GN=F24J13.10 PE=2 SV=1	--	--	--	--	--	--	--	--	--	--	--	T	COG0515	Serine Threonine protein kinase	--	PF00069.25,PF07714.17,PF01657.17	Protein kinase domain|Protein tyrosine kinase|Salt stress response/antifungal
M_TRINITY_DN13351_c0_g1_i1_2_H_TRINITY_DN18867_c0_g1_i1_2	8.577903639	2.284787449	2.887087113	96.76278576	6.596380399	0.003888266	0.01205459	Up	0	0	0.5153567	2.447129	--	--	--	--	--	--	--	--	--	--	--	--	--	--	--	--	--	--	--	--	--
M_TRINITY_DN13358_c0_g1_i1_2_H_TRINITY_DN26923_c3_g3_i1_2	67.77597472	0.530761673	3.095809756	3.123442921	1.643137166	0.001962762	0.006649005	Up	0.7198099	1.690399	3.083315	4.309228	--	--	--	--	--	--	--	--	--	--	--	--	--	--	--	--	--	--	--	--	--
M_TRINITY_DN13363_c0_g1_i1_1_H_TRINITY_DN20478_c0_g1_i4_1	56.21961773	0.481203619	-3.101821881	0.355369578	-1.492607914	0.001923336	0.006532448	Down	4.701193	5.497448	2.044656	1.588307	--	--	--	--	--	--	--	--	--	--	--	--	--	--	--	--	--	--	--	--	--
M_TRINITY_DN13373_c0_g1_i2_1_H_TRINITY_DN21342_c0_g1_i1_1	261.5982886	0.330802757	-9.522859864	0.112641605	-3.150188296	1.68E-21	3.45E-20	Down	16.86702	22.02884	3.141265	1.343356	--	--	--	--	--	--	--	--	--	--	--	--	--	--	--	--	--	--	--	--	--
M_TRINITY_DN13382_c0_g1_i1_1_H_TRINITY_DN10312_c0_g1_i1_2	201.5076148	0.246854708	4.136798726	2.029589897	1.021188243	3.52E-05	0.000179394	Up	3.058032	4.235395	6.896807	7.816833	XP_028056183.1	glycerate dehydrogenase [Camellia sinensis]	P13443|DHGY_CUCSA	Glycerate dehydrogenase HPR-A OS=Cucumis sativus (Cucumber) GN=HPR-A PE=2 SV=1	362/386(93.78)	K15893	HPR1	glycerate dehydrogenase [EC:1.1.1.29]	ko00260|ko00630	Glycine, serine and threonine metabolism|Glyoxylate and dicarboxylate metabolism	KOG0069	Glyoxylate/hydroxypyruvate reductase (D-isomer-specific 2-hydroxy acid dehydrogenase superfamily)	[C]	METABOLISM	Energy production and conversion	C	COG1052	Dehydrogenase	Cellular Component: peroxisome (GO:0005777);|Molecular Function: glycerate dehydrogenase activity (GO:0008465);|Biological Process: oxidative photosynthetic carbon pathway (GO:0009854);|Molecular Function: NAD binding (GO:0051287);	PF02826.19,PF00389.30	D-isomer specific 2-hydroxyacid dehydrogenase, NAD binding domain|D-isomer specific 2-hydroxyacid dehydrogenase, catalytic domain
M_TRINITY_DN13388_c0_g1_i1_1_H_TRINITY_DN17243_c0_g1_i1_2	47.64341917	0.593644709	2.840816852	3.218605802	1.686435894	0.004499815	0.013679948	Up	0.5872711	1.2759	3.276997	2.668079	XP_028071395.1	pentatricopeptide repeat-containing protein At2g13600-like [Camellia sinensis]	Q9LTF4|PP429_ARATH	Putative pentatricopeptide repeat-containing protein At5g52630 F6N7.12 OS=Arabidopsis thaliana (Mouse-ear cress) GN=F6N7.12 PE=3 SV=1	--	--	--	--	--	--	KOG4197	FOG: PPR repeat	[R]	POORLY CHARACTERIZED	General function prediction only	S	ENOG410Z7Z7	Pentatricopeptide repeat-containing protein	--	PF13041.6,PF01535.20,PF12854.7	PPR repeat family|PPR repeat|PPR repeat
M_TRINITY_DN13389_c0_g1_i1_1_H_TRINITY_DN14681_c0_g1_i1_2	27.11454893	1.658694933	4.972194441	303.879117	8.247353724	6.62E-07	4.44E-06	Up	0	0	7.962037	4.655387	--	--	--	--	--	--	--	--	--	--	--	--	--	--	--	--	--	--	--	--	--
M_TRINITY_DN13391_c0_g1_i1_2_H_TRINITY_DN28814_c1_g5_i1_1	26.46643932	0.769618938	-2.74366649	0.231393831	-2.11157769	0.006075723	0.017775055	Down	4.554852	4.779267	1.057666	1.086464	--	--	--	--	--	--	--	--	--	--	--	--	--	--	--	--	--	--	--	--	--
M_TRINITY_DN13394_c0_g1_i1_1_H_TRINITY_DN29306_c0_g1_i1_2	127.0309087	0.291519976	4.036082934	2.260432444	1.176598801	5.44E-05	0.000266511	Up	3.518375	3.826985	8.974916	7.758711	XP_028118307.1	uncharacterized protein LOC114315883 [Camellia sinensis]	--	--	--	--	--	--	--	--	--	--	--	--	--	S	ENOG410Y5DT	GCK domain	--	PF07802.11	GCK domain
M_TRINITY_DN133_c0_g1_i1_1_H_TRINITY_DN26845_c2_g7_i1_2	77.10302212	0.421306175	5.503498326	4.988678962	2.31865783	3.72E-08	2.93E-07	Up	0.7800282	1.019898	4.930449	4.018082	THG00694.1	hypothetical protein TEA_025442 [Camellia sinensis var. sinensis]	Q10NX8|BGAL6_ORYSJ	Beta-galactosidase 6 Os03g0255100 OS=Oryza sativa subsp. japonica (Rice) GN=Os03g0255100 PE=1 SV=2	--	--	--	--	--	--	KOG0496	Beta-galactosidase	[G]	METABOLISM	Carbohydrate transport and metabolism	G	COG1874	beta-galactosidase	Molecular Function: beta-galactosidase activity (GO:0004565);|Cellular Component: cell wall (GO:0005618);|Cellular Component: vacuole (GO:0005773);|Biological Process: carbohydrate metabolic process (GO:0005975);|Molecular Function: carbohydrate binding (GO:0030246);|Cellular Component: apoplast (GO:0048046);	--	--
M_TRINITY_DN13408_c0_g2_i1_1_H_TRINITY_DN32497_c0_g1_i1_2	31.11546666	0.799801869	2.992695363	5.254535893	2.393563344	0.002765256	0.008950233	Up	1.008784	0.3388361	3.199971	4.139533	--	--	--	--	--	--	--	--	--	--	--	--	--	--	--	--	--	--	--	--	--
M_TRINITY_DN13413_c0_g1_i1_1_H_TRINITY_DN27931_c0_g2_i1_1	742.6201425	0.133985626	-8.803968645	0.441472276	-1.179605254	1.32E-18	2.34E-17	Down	22.48387	23.89646	9.161931	11.25854	--	--	--	--	--	--	--	--	--	--	--	--	--	--	--	--	--	--	--	--	--
M_TRINITY_DN13446_c0_g1_i1_1_H_TRINITY_DN22791_c0_g2_i1_1	76.96690613	0.572313274	-5.275463703	0.123345937	-3.019217903	1.32E-07	9.75E-07	Down	3.774945	2.822854	0.1711834	0.6110901	XP_028087286.1	probable serine/threonine-protein kinase PBL3 isoform X5 [Camellia sinensis]	O49840|PBL3_ARATH	Probable serine/threonine-protein kinase PBL3 T20F6.6 OS=Arabidopsis thaliana (Mouse-ear cress) GN=T20F6.6 PE=1 SV=1	--	--	--	--	--	--	KOG1187	Serine/threonine protein kinase	[T]	CELLULAR PROCESSES AND SIGNALING	Signal transduction mechanisms	T	COG0515	Serine Threonine protein kinase	--	PF07714.17,PF00069.25	Protein tyrosine kinase|Protein kinase domain
M_TRINITY_DN13465_c0_g1_i1_1_H_TRINITY_DN19052_c0_g1_i1_2	69.00512736	0.473902822	2.947912211	2.633577503	1.397023917	0.003199279	0.010167152	Up	1.036186	1.781821	2.974358	4.319114	XP_028122860.1	uncharacterized protein LOC114319975 [Camellia sinensis]	--	--	83/197(42.13)	K13130	GEMIN2, SIP1	gem associated protein 2	ko03013	RNA transport	--	--	--	--	--	--	--	--	--	--	--
M_TRINITY_DN13515_c0_g1_i1_1_H_TRINITY_DN27790_c0_g1_i2_1	439.7358411	0.237710334	4.751048189	2.187636823	1.129373251	2.02E-06	1.27E-05	Up	7.117605	4.417509	12.44369	13.11475	--	--	--	--	--	--	--	--	--	--	--	--	--	--	--	--	--	--	--	--	--
M_TRINITY_DN13528_c0_g1_i1_1_H_TRINITY_DN16415_c0_g1_i1_2	22.46124917	1.132784948	3.930247756	21.88886891	4.452125501	8.49E-05	0.000401695	Up	0.07897865	0.1932916	3.607259	2.011448	--	--	--	--	--	--	--	--	--	--	--	--	--	--	--	--	--	--	--	--	--
M_TRINITY_DN13541_c0_g2_i1_1_H_TRINITY_DN12812_c0_g1_i2_1	35.5390714	0.63088076	-2.423559525	0.346522978	-1.528977074	0.015369234	0.039397534	Down	2.139756	2.575642	0.7663273	0.8561727	XP_028057019.1	leucine-rich repeat receptor-like protein kinase PXC1 [Camellia sinensis]	Q9SJQ1|PXC1_ARATH	Leucine-rich repeat receptor-like protein kinase PXC1 At2g36570 OS=Arabidopsis thaliana (Mouse-ear cress) GN=At2g36570 PE=1 SV=1	--	--	--	--	--	--	--	--	--	--	--	T	ENOG4111API	Leucine-rich repeat receptor-like protein kinase	--	PF00069.25,PF07714.17	Protein kinase domain|Protein tyrosine kinase
M_TRINITY_DN13554_c0_g1_i1_2_H_TRINITY_DN28315_c0_g3_i1_1	23.91805582	0.969458739	-2.788379765	0.153550048	-2.703219131	0.005297241	0.01577049	Down	1.758211	3.88795	0.6077689	0.2110114	XP_028127080.1	uncharacterized protein LOC114323611 [Camellia sinensis]	--	--	--	--	--	--	--	--	--	--	--	--	--	--	--	--	--	PF03107.16,PF00130.22	C1 domain|Phorbol esters/diacylglycerol binding domain (C1 domain)
M_TRINITY_DN13571_c0_g1_i1_1_H_TRINITY_DN26056_c2_g1_i3_2	252.7440991	0.222227075	-6.079855432	0.391990749	-1.351108486	1.20E-09	1.12E-08	Down	10.39911	8.858071	4.04312	3.575254	XP_028117522.1	putative leucine-rich repeat receptor-like protein kinase At2g19210 isoform X4 [Camellia sinensis]	Q9LIG2|RLK6_ARATH	Receptor-like protein kinase At3g21340 MHC9.2 OS=Arabidopsis thaliana (Mouse-ear cress) GN=MHC9.2 PE=1 SV=1	--	--	--	--	--	--	--	--	--	--	--	T	COG0515	Serine Threonine protein kinase	--	--	--
M_TRINITY_DN13572_c0_g1_i1_1_H_TRINITY_DN25997_c0_g1_i3_1	102.4184788	0.403813685	-3.632413111	0.361779327	-1.466818123	0.000280783	0.001185714	Down	3.336531	2.280229	1.255844	0.8139296	--	--	--	--	--	--	--	--	--	--	--	--	--	--	--	--	--	--	--	--	--
M_TRINITY_DN13573_c0_g1_i1_1_H_TRINITY_DN23770_c0_g1_i1_2	213.9945001	0.236484126	4.990997716	2.266225985	1.180291732	6.01E-07	4.05E-06	Up	3.017787	3.606453	8.399205	6.634529	--	--	--	--	--	--	--	--	--	--	--	--	--	--	--	--	--	--	--	--	--
M_TRINITY_DN13596_c0_g1_i1_1_H_TRINITY_DN23771_c1_g1_i1_1	198.2253228	0.328176047	-7.42773977	0.18458967	-2.437606275	1.10E-13	1.44E-12	Down	5.267369	6.036408	0.6643287	1.381404	THG14118.1	hypothetical protein TEA_028754 [Camellia sinensis var. sinensis]	--	--	--	--	--	--	--	--	--	--	--	--	--	S	COG4886	leucine Rich Repeat	--	--	--
M_TRINITY_DN13600_c0_g1_i1_1_H_TRINITY_DN17707_c0_g1_i1_2	20.45971233	1.717719957	4.566887625	229.8635681	7.844634016	4.95E-06	2.92E-05	Up	0	0	2.11852	2.108506	PSS33564.1	Disease resistance RPP13-like protein [Actinidia chinensis var. chinensis]	Q9STE7|R13L3_ARATH	Putative disease resistance RPP13-like protein 3 T6H20.240 OS=Arabidopsis thaliana (Mouse-ear cress) GN=T6H20.240 PE=3 SV=1	--	--	--	--	--	--	KOG4658	Apoptotic ATPase	[T]	CELLULAR PROCESSES AND SIGNALING	Signal transduction mechanisms	S	COG4886	leucine Rich Repeat	--	--	--
M_TRINITY_DN13626_c0_g1_i1_1_H_TRINITY_DN24544_c0_g1_i1_1	191.0924188	0.358104261	-4.844839896	0.300417798	-1.734957809	1.27E-06	8.18E-06	Down	10.36493	8.835808	1.817295	3.919625	--	--	--	--	--	--	--	--	--	--	--	--	--	--	--	--	--	--	--	--	--
M_TRINITY_DN13635_c0_g1_i1_1_H_TRINITY_DN20419_c1_g1_i1_2	42.60203759	0.696048795	4.081477289	7.164705214	2.840907347	4.48E-05	0.000223237	Up	0.5575385	0.1882042	2.548802	3.011469	XP_028108064.1	myb-related protein 306-like isoform X2 [Camellia sinensis]	P81392|MYB06_ANTMA	Myb-related protein 306 MYB306 OS=Antirrhinum majus (Garden snapdragon) GN=MYB306 PE=2 SV=1	--	--	--	--	--	--	KOG0048	Transcription factor, Myb superfamily	[K]	INFORMATION STORAGE AND PROCESSING	Transcription	K	COG5147	Myblike DNAbinding domain containing protein	Molecular Function: DNA binding (GO:0003677);|Cellular Component: nucleus (GO:0005634);	PF00249.31,PF13921.6	Myb-like DNA-binding domain|Myb-like DNA-binding domain	1F	MYB
M_TRINITY_DN1363_c0_g1_i1_1_H_TRINITY_DN31567_c0_g1_i1_1	16.0332067	1.713130341	-2.372259661	0.059788424	-4.063990003	0.017679661	0.044322469	Down	0.361246	6.490471	0	0.3473448	XP_028085247.1	uncharacterized protein LOC114286295 [Camellia sinensis]	--	--	--	--	--	--	--	--	--	--	--	--	--	--	--	--	--	--	--
M_TRINITY_DN13668_c1_g1_i1_1_H_TRINITY_DN25166_c1_g6_i3_1	30.57467766	0.701868024	-2.324013073	0.322830667	-1.631150464	0.020124793	0.049365439	Down	2.88472	4.123004	1.090193	1.165679	XP_028051187.1	transcription factor MYB119-like [Camellia sinensis]	--	--	--	--	--	--	--	--	--	--	--	--	--	--	--	--	--	--	--
M_TRINITY_DN13676_c0_g1_i1_2_H_TRINITY_DN20972_c0_g1_i2_1	465.1438493	0.159180276	-12.48790626	0.252118105	-1.987828369	8.69E-36	3.18E-34	Down	37.92225	40.63162	8.991549	10.71941	THG13696.1	hypothetical protein TEA_022193 [Camellia sinensis var. sinensis]	Q8GWP3|COPT6_ARATH	Copper transporter 6 T20P8 OS=Arabidopsis thaliana (Mouse-ear cress) GN=T20P8 PE=2 SV=1	--	--	--	--	--	--	KOG3386	Copper transporter	[P]	METABOLISM	Inorganic ion transport and metabolism	P	ENOG4111I8D	Solute carrier family 31 copper transporters member	Molecular Function: copper ion transmembrane transporter activity (GO:0005375);|Cellular Component: vacuole (GO:0005773);|Cellular Component: integral component of membrane (GO:0016021);	PF04145.15	Ctr copper transporter family
M_TRINITY_DN13696_c0_g1_i1_1_H_TRINITY_DN18023_c0_g1_i1_1	27.33972516	1.150710069	-3.907835768	0.044292739	-4.496785968	9.31E-05	0.000437307	Down	8.4857	3.734672	0	0.5248001	THF97589.1	hypothetical protein TEA_007591 [Camellia sinensis var. sinensis]	--	--	--	--	--	--	--	--	--	--	--	--	--	--	--	--	--	--	--
M_TRINITY_DN13701_c0_g1_i1_1_H_TRINITY_DN7_c0_g1_i1_1	54.12888709	0.504659237	-3.958132859	0.25043215	-1.997508308	7.55E-05	0.000360712	Down	5.230524	4.838456	1.162664	1.421171	--	--	--	--	--	--	--	--	--	--	--	--	--	--	--	--	--	--	--	--	--
M_TRINITY_DN13714_c0_g1_i1_1_H_TRINITY_DN18877_c0_g1_i2_2	58.75463986	0.501380236	2.335503944	2.251638964	1.170975519	0.01951711	0.048095506	Up	0.8751126	1.603896	2.525197	2.998537	THG06594.1	hypothetical protein TEA_013286 [Camellia sinensis var. sinensis]	--	--	--	--	--	--	--	--	--	--	--	--	--	--	--	--	--	--	--
M_TRINITY_DN13738_c0_g1_i1_1_H_TRINITY_DN33841_c0_g1_i1_1	11.70269012	1.96785446	-3.543132914	0.007963565	-6.972369906	0.000395403	0.001609791	Down	2.166962	3.365656	0	0	XP_028058886.1	uncharacterized protein LOC114262720 [Camellia sinensis]	--	--	--	--	--	--	--	--	KOG1075	FOG: Reverse transcriptase	[R]	POORLY CHARACTERIZED	General function prediction only	S	ENOG4111MK6	Retrotransposon protein	--	--	--
M_TRINITY_DN13746_c0_g1_i1_2_H_TRINITY_DN10784_c0_g1_i1_2	16.00715127	2.099534798	3.564902562	179.1019185	7.484636981	0.000363991	0.001495737	Up	0	0.005665773	7.303065	0.564375	--	--	--	--	--	--	--	--	--	--	--	--	--	--	--	--	--	--	--	--	--
M_TRINITY_DN13768_c0_g1_i1_1_H_TRINITY_DN16115_c0_g1_i1_2	30.92879185	0.728761818	2.55116138	3.628036587	1.859189005	0.01073646	0.029086576	Up	0.8497482	0.4519518	2.521321	2.425697	XP_028071703.1	protein ACCELERATED CELL DEATH 6-like [Camellia sinensis]	Q8LPS2|ACD6_ARATH	Protein ACCELERATED CELL DEATH 6 dl3240w OS=Arabidopsis thaliana (Mouse-ear cress) GN=dl3240w PE=1 SV=1	--	--	--	--	--	--	KOG0504	FOG: Ankyrin repeat	[R]	POORLY CHARACTERIZED	General function prediction only	S	COG0666	Ankyrin Repeat	Cellular Component: integral component of plasma membrane (GO:0005887);|Biological Process: cell death (GO:0008219);|Biological Process: response to light stimulus (GO:0009416);|Biological Process: response to virus (GO:0009615);|Biological Process: response to bacterium (GO:0009617);|Biological Process: response to salicylic acid (GO:0009751);|Biological Process: defense response to bacterium, i…	PF13962.6,PF13857.6	Domain of unknown function|Ankyrin repeats (many copies)
M_TRINITY_DN13789_c0_g1_i1_1_H_TRINITY_DN4061_c0_g1_i1_2	43.18523318	0.650149407	2.586271406	3.207530139	1.681462822	0.00970205	0.026638592	Up	3.274096	1.683202	9.957397	6.193029	--	--	--	--	--	--	--	--	--	--	--	--	--	--	--	--	--	--	--	--	--
M_TRINITY_DN13796_c0_g1_i1_2_H_TRINITY_DN8659_c0_g1_i1_1	11.61995678	2.022021738	-3.442767823	0.008024619	-6.961351378	0.000575793	0.002250842	Down	1.512695	4.158876	0	0	XP_028105949.1	uncharacterized protein LOC114305009 [Camellia sinensis]	--	--	--	--	--	--	--	--	--	--	--	--	--	--	--	--	--	--	--
M_TRINITY_DN13819_c0_g1_i1_1_H_TRINITY_DN15269_c0_g1_i1_2	68.07176519	0.53905162	3.734147266	4.035921554	2.012898133	0.000188352	0.000825309	Up	1.019863	0.4173578	2.587896	3.287079	XP_028127249.1	NAC domain-containing protein 35-like isoform X3 [Camellia sinensis]	Q9ZVP8|NAC35_ARATH	NAC domain-containing protein 35 At2g02450 OS=Arabidopsis thaliana (Mouse-ear cress) GN=At2g02450 PE=1 SV=2	--	--	--	--	--	--	--	--	--	--	--	S	ENOG410YIMX	nac domain	Molecular Function: DNA binding (GO:0003677);|Molecular Function: DNA-binding transcription factor activity (GO:0003700);|Cellular Component: nucleus (GO:0005634);|Biological Process: flower development (GO:0009908);	PF02365.15	No apical meristem (NAM) protein	1R	NAC
M_TRINITY_DN13820_c0_g1_i1_1_H_TRINITY_DN19209_c0_g1_i1_1	55.29452317	0.5313918	-2.808962789	0.355356799	-1.492659794	0.004970139	0.014916706	Down	2.333898	4.116373	1.009158	1.264615	--	--	--	--	--	--	--	--	--	--	--	--	--	--	--	--	--	--	--	--	--
M_TRINITY_DN13851_c0_g1_i1_1_H_TRINITY_DN4400_c0_g1_i1_1	13.15632223	1.904768354	-3.749179429	0.007083518	-7.14131833	0.000177414	0.000782997	Down	2.469059	3.593999	0	0	--	--	--	--	--	--	--	--	--	--	--	--	--	--	--	--	--	--	--	--	--
M_TRINITY_DN13856_c0_g1_i1_2_H_TRINITY_DN18746_c0_g1_i1_1	94.58688034	0.510971502	-4.567655392	0.198341471	-2.333941736	4.93E-06	2.91E-05	Down	13.3766	13.803	1.281342	4.059073	--	--	--	--	--	--	--	--	--	--	--	--	--	--	--	--	--	--	--	--	--
M_TRINITY_DN13860_c0_g1_i1_2_H_TRINITY_DN25486_c2_g1_i3_1	182.6431859	0.250489227	-6.487647116	0.324190628	-1.625085712	8.72E-11	9.13E-10	Down	4.213249	5.239842	1.459338	1.597709	XP_028106471.1	uncharacterized protein LOC114305560 [Camellia sinensis]	--	--	--	--	--	--	--	--	--	--	--	--	--	S	ENOG410YQ10	protease inhibitor seed storage	--	PF14368.6	Probable lipid transfer
M_TRINITY_DN13867_c0_g1_i1_1_H_TRINITY_DN19687_c0_g1_i2_1	198.7323103	0.237187499	-5.300499259	0.418351593	-1.257212165	1.15E-07	8.57E-07	Down	4.460823	4.671277	1.699603	2.107476	--	--	--	--	--	--	--	--	--	--	--	--	--	--	--	--	--	--	--	--	--
M_TRINITY_DN13871_c0_g1_i1_1_H_TRINITY_DN9564_c0_g1_i1_2	44.92413751	1.613052192	5.569743962	506.4540981	8.984287708	2.55E-08	2.04E-07	Up	0	0	5.919381	16.5962	--	--	--	--	--	--	--	--	--	--	--	--	--	--	--	--	--	--	--	--	--
M_TRINITY_DN13876_c0_g1_i1_1_H_TRINITY_DN25280_c1_g7_i1_1	77.74894627	0.504108356	-8.020402507	0.060658266	-4.043151923	1.05E-15	1.59E-14	Down	3.758257	3.828434	0.1865716	0.2611113	--	--	--	--	--	--	--	--	--	--	--	--	--	--	--	--	--	--	--	--	--
M_TRINITY_DN13929_c0_g1_i1_2_H_TRINITY_DN1564_c0_g1_i1_1	12.99731843	1.240419044	-2.346925908	0.132938272	-2.911171591	0.018929018	0.046897219	Down	2.144505	1.409364	0.3051691	0.2108296	XP_028079839.1	zinc finger protein WIP2-like [Camellia sinensis]	Q9SVY1|ZWIP2_ARATH	Zinc finger protein WIP2 F15B8.140 OS=Arabidopsis thaliana (Mouse-ear cress) GN=F15B8.140 PE=1 SV=1	--	--	--	--	--	--	KOG1721	FOG: Zn-finger	[R]	POORLY CHARACTERIZED	General function prediction only	S	COG5048	Zinc finger protein	Biological Process: cell fate determination (GO:0001709);|Molecular Function: nucleic acid binding (GO:0003676);|Molecular Function: DNA-binding transcription factor activity (GO:0003700);|Cellular Component: nucleus (GO:0005634);|Biological Process: regulation of transcription, DNA-templated (GO:0006355);|Biological Process: pollen tube growth (GO:0009860);|Biological Process: regulation of gene…	--	--	0F	C2H2
M_TRINITY_DN1393_c0_g1_i1_2_H_TRINITY_DN31371_c0_g1_i1_2	27.06969911	1.107922861	2.555221633	7.115615044	2.830988463	0.01061202	0.028805284	Up	0.7966311	0.4856654	1.123083	8.439941	--	--	--	--	--	--	--	--	--	--	--	--	--	--	--	--	--	--	--	--	--
M_TRINITY_DN13963_c0_g1_i2_1_H_TRINITY_DN29262_c2_g1_i1_1	23.43902476	1.67577163	-4.759032925	0.003974386	-7.975052365	1.95E-06	1.22E-05	Down	2.94915	3.109522	0	0	THG17887.1	hypothetical protein TEA_019485 [Camellia sinensis var. sinensis]	--	--	--	--	--	--	--	--	--	--	--	--	--	--	--	--	--	--	--
M_TRINITY_DN13977_c0_g1_i1_2_H_TRINITY_DN6811_c0_g1_i1_1	8.163615391	2.19336329	-2.942428392	0.011407967	-6.453814418	0.003256491	0.010328034	Down	2.007167	1.680831	0	0	--	--	--	--	--	--	--	--	--	--	--	--	--	--	--	--	--	--	--	--	--
M_TRINITY_DN13983_c0_g1_i1_1_H_TRINITY_DN29415_c0_g1_i1_2	14.560804	1.859482456	3.955955399	163.8270371	7.356029661	7.62E-05	0.000363744	Up	0	0	2.795299	4.053996	THF98165.1	hypothetical protein TEA_014492 [Camellia sinensis var. sinensis]	P93604|LRK10_WHEAT	Rust resistance kinase Lr10 LRK10 OS=Triticum aestivum (Wheat) GN=LRK10 PE=2 SV=1	--	--	--	--	--	--	KOG1187	Serine/threonine protein kinase	[T]	CELLULAR PROCESSES AND SIGNALING	Signal transduction mechanisms	T	COG0515	Serine Threonine protein kinase	Molecular Function: protein serine/threonine kinase activity (GO:0004674);|Molecular Function: ATP binding (GO:0005524);|Cellular Component: plasma membrane (GO:0005886);|Cellular Component: integral component of membrane (GO:0016021);	PF07714.17,PF00069.25	Protein tyrosine kinase|Protein kinase domain
M_TRINITY_DN13991_c0_g1_i1_1_H_TRINITY_DN26167_c0_g2_i1_2	206.3408995	0.235402919	-4.594796336	0.472495184	-1.081628471	4.33E-06	2.57E-05	Down	9.121039	8.047552	3.895616	4.265315	--	--	--	--	--	--	--	--	--	--	--	--	--	--	--	--	--	--	--	--	--
M_TRINITY_DN13993_c0_g1_i1_1_H_TRINITY_DN12531_c0_g1_i1_1	71.88615285	0.501098568	-7.046664373	0.086504954	-3.531073429	1.83E-12	2.19E-11	Down	11.62297	16.35686	1.083208	1.238024	--	--	--	--	--	--	--	--	--	--	--	--	--	--	--	--	--	--	--	--	--
M_TRINITY_DN14031_c0_g1_i1_2_H_TRINITY_DN30570_c0_g1_i1_1	9.988169588	2.274715952	-2.965766429	0.009314692	-6.746276205	0.003019297	0.009667951	Down	3.558719	0.4374644	0	0	THG19769.1	hypothetical protein TEA_008323 [Camellia sinensis var. sinensis]	--	--	--	--	--	--	--	--	--	--	--	--	--	--	--	--	--	--	--
M_TRINITY_DN14033_c0_g1_i1_1_H_TRINITY_DN3258_c0_g1_i2_2	47.5209034	1.159914395	5.699882693	97.77379778	6.611375987	1.20E-08	9.99E-08	Up	0.04297646	0	3.454817	2.572109	XP_028104945.1	probable flavin-containing monooxygenase 1 [Camellia sinensis]	Q9LMA1|FMO1_ARATH	Probable flavin-containing monooxygenase 1 T29M8.12 OS=Arabidopsis thaliana (Mouse-ear cress) GN=T29M8.12 PE=2 SV=1	--	--	--	--	--	--	KOG1399	Flavin-containing monooxygenase	[Q]	METABOLISM	Secondary metabolites biosynthesis, transport and catabolism	P	COG2072	Monooxygenase	Molecular Function: monooxygenase activity (GO:0004497);|Molecular Function: N,N-dimethylaniline monooxygenase activity (GO:0004499);|Biological Process: plant-type hypersensitive response (GO:0009626);|Biological Process: systemic acquired resistance (GO:0009627);|Biological Process: defense response signaling pathway, resistance gene-dependent (GO:0009870);|Biological Process: defense response …	PF00743.19	Flavin-binding monooxygenase-like
M_TRINITY_DN14036_c0_g1_i1_2_H_TRINITY_DN14264_c0_g1_i1_1	30.7683155	1.110816537	-3.594532061	0.062809837	-3.992865656	0.000324975	0.001350824	Down	7.357535	2.950298	0	0.6032448	--	--	--	--	--	--	--	--	--	--	--	--	--	--	--	--	--	--	--	--	--
M_TRINITY_DN14039_c0_g1_i1_1_H_TRINITY_DN25218_c2_g1_i2_2	73.82321361	0.448455952	2.631619514	2.266027602	1.180165434	0.008497897	0.023810656	Up	1.328818	1.625552	4.240358	2.50945	PSS19208.1	CBS domain-containing protein [Actinidia chinensis var. chinensis]	O23193|CBSX1_ARATH	CBS domain-containing protein CBSX1, chloroplastic AP22.61 OS=Arabidopsis thaliana (Mouse-ear cress) GN=AP22.61 PE=1 SV=2	--	--	--	--	--	--	--	--	--	--	--	S	ENOG4111TWY	(CBS) domain	Cellular Component: chloroplast (GO:0009507);|Biological Process: cell redox homeostasis (GO:0045454);	PF00571.28	CBS domain
M_TRINITY_DN14040_c0_g1_i1_1_H_TRINITY_DN25821_c2_g2_i1_2	227.2207625	0.244108846	7.124586896	3.338441324	1.739174684	1.04E-12	1.27E-11	Up	1.682254	1.44326	4.682296	5.817288	--	--	--	--	--	--	--	--	--	--	--	--	--	--	--	--	--	--	--	--	--
M_TRINITY_DN14042_c0_g1_i1_2_H_TRINITY_DN11535_c0_g1_i1_2	7.793759476	2.230436839	2.893531094	87.65948807	6.453838348	0.003809366	0.011840637	Up	0	0	1.386048	1.969471	--	--	--	--	--	--	--	--	--	--	--	--	--	--	--	--	--	--	--	--	--
M_TRINITY_DN14046_c0_g1_i1_1_H_TRINITY_DN13111_c0_g1_i1_1	32.41561607	1.28650001	-4.695657098	0.015187593	-6.040962901	2.66E-06	1.63E-05	Down	2.410908	5.333275	0	0.1168545	XP_028075673.1	putative receptor-like protein kinase At3g47110 [Camellia sinensis]	--	--	--	--	--	--	--	--	--	--	--	--	--	S	COG4886	leucine Rich Repeat	--	--	--
M_TRINITY_DN14047_c0_g1_i1_1_H_TRINITY_DN27863_c2_g1_i2_2	220.3982614	0.263209827	4.072373534	2.102183683	1.071888734	4.65E-05	0.000231223	Up	1.781771	2.436958	3.721775	5.097886	--	--	--	--	--	--	--	--	--	--	--	--	--	--	--	--	--	--	--	--	--
M_TRINITY_DN14079_c1_g1_i1_2_H_TRINITY_DN33044_c0_g1_i1_1	19.96498349	0.979471458	-3.071551999	0.12426591	-3.008497516	0.002129491	0.007135486	Down	2.114626	1.805429	0.1729413	0.301237	--	--	--	--	--	--	--	--	--	--	--	--	--	--	--	--	--	--	--	--	--
M_TRINITY_DN14105_c0_g1_i1_2_H_TRINITY_DN8744_c0_g1_i1_2	49.35874765	0.609361002	2.59681111	2.99466665	1.582395419	0.009409365	0.025942048	Up	2.730429	1.158918	6.552727	5.339332	XP_028122455.1	uncharacterized protein LOC114319626 [Camellia sinensis]	--	--	--	--	--	--	--	--	--	--	--	--	--	--	--	--	--	PF12609.8	Wound-induced protein
M_TRINITY_DN14116_c0_g1_i2_1_H_TRINITY_DN23216_c0_g1_i6_1	251.3856241	0.216269592	-9.719756968	0.232920919	-2.102087876	2.48E-22	5.25E-21	Down	20.11902	21.17563	5.396825	4.323366	--	--	--	--	--	--	--	--	--	--	--	--	--	--	--	--	--	--	--	--	--
M_TRINITY_DN14120_c0_g1_i1_1_H_TRINITY_DN22094_c0_g1_i3_2	75.10768374	0.461229907	2.630581862	2.318678874	1.213303028	0.008523884	0.023876765	Up	2.683804	1.467658	4.768142	4.94487	XP_028056995.1	uncharacterized protein LOC114260987 [Camellia sinensis]	Q99315|YG31B_YEAST	Integrase p58 G5984 OS=Saccharomyces cerevisiae (strain ATCC 204508 / S288c) (Baker's yeast) GN=G5984 PE=1 SV=3	--	--	--	--	--	--	KOG0017	FOG: Transposon-encoded proteins with TYA, reverse transcriptase, integrase domains in various combinations	[R]	POORLY CHARACTERIZED	General function prediction only	L	COG2801	Retrotransposon protein	Cellular Component: retrotransposon nucleocapsid (GO:0000943);|Molecular Function: DNA binding (GO:0003677);|Molecular Function: RNA binding (GO:0003723);|Molecular Function: DNA-directed DNA polymerase activity (GO:0003887);|Molecular Function: RNA-directed DNA polymerase activity (GO:0003964);|Molecular Function: aspartic-type endopeptidase activity (GO:0004190);|Molecular Function: RNA-DNA hyb…	PF00078.27	Reverse transcriptase (RNA-dependent DNA polymerase)
M_TRINITY_DN14127_c0_g1_i1_1_H_TRINITY_DN23732_c1_g1_i1_2	67.70087312	0.531704602	5.0084833	6.333634522	2.66303362	5.49E-07	3.72E-06	Up	0.5698877	0.673886	5.365815	2.738193	--	--	--	--	--	--	--	--	--	--	--	--	--	--	--	--	--	--	--	--	--
M_TRINITY_DN14137_c0_g1_i1_1_H_TRINITY_DN18625_c0_g1_i1_1	43.48493201	0.556155983	-2.592160309	0.368147175	-1.441645466	0.009537532	0.026249476	Down	3.056913	3.945496	1.269332	1.316476	XP_028106618.1	probable mediator of RNA polymerase II transcription subunit 26b isoform X1 [Camellia sinensis]	--	--	--	--	--	--	--	--	--	--	--	--	--	--	--	--	--	--	--
M_TRINITY_DN14139_c0_g1_i1_1_H_TRINITY_DN15183_c0_g1_i2_2	105.518049	0.368728269	2.861468057	2.077868225	1.055104164	0.00421684	0.012941903	Up	7.136726	5.905925	10.97452	16.14211	--	--	--	--	--	--	--	--	--	--	--	--	--	--	--	--	--	--	--	--	--
M_TRINITY_DN14143_c0_g1_i1_1_H_TRINITY_DN6989_c0_g1_i1_2	19.4469114	0.994300607	2.530005922	5.718300453	2.515586425	0.01140606	0.030582339	Up	0.5486696	0.6565317	2.292041	4.705844	--	--	--	--	--	--	--	--	--	--	--	--	--	--	--	--	--	--	--	--	--
M_TRINITY_DN14148_c0_g1_i1_1_H_TRINITY_DN20136_c0_g1_i2_1	21.03155995	0.911457587	-2.841553272	0.166090874	-2.589955287	0.004489435	0.013652553	Down	1.724421	1.530818	0.2878031	0.2533085	THF98153.1	hypothetical protein TEA_024362 [Camellia sinensis var. sinensis]	Q9ZPY6|ARFK_ARATH	Auxin response factor 11 F11C10.34 OS=Arabidopsis thaliana (Mouse-ear cress) GN=F11C10.34 PE=2 SV=3	105/113(92.92)	K14486	K14486, ARF	auxin response factor	ko04075	Plant hormone signal transduction	--	--	--	--	--	K	ENOG410YECH	auxin response factor	Molecular Function: DNA binding (GO:0003677);|Molecular Function: DNA-binding transcription factor activity (GO:0003700);|Cellular Component: nucleus (GO:0005634);|Cellular Component: plasmodesma (GO:0009506);|Biological Process: auxin-activated signaling pathway (GO:0009734);	PF06507.13,PF02362.21	Auxin response factor|B3 DNA binding domain	0F:2F	B3-ARF|B3
M_TRINITY_DN14153_c0_g1_i1_1_H_TRINITY_DN33617_c0_g1_i1_1	18.66426541	1.272182919	-3.090131818	0.065552158	-3.931212916	0.002000677	0.006759086	Down	2.204026	3.616164	0	0.351951	--	--	--	--	--	--	--	--	--	--	--	--	--	--	--	--	--	--	--	--	--
M_TRINITY_DN14167_c0_g1_i1_1_H_TRINITY_DN21035_c0_g1_i1_2	69.46840893	0.43281271	3.954867537	3.275504061	1.711716937	7.66E-05	0.000365266	Up	0.5937362	0.8115773	2.083576	2.446162	XP_028069158.1	pentatricopeptide repeat-containing protein At1g74630 [Camellia sinensis]	Q9CA54|PP122_ARATH	Pentatricopeptide repeat-containing protein At1g74630 F1M20.31 OS=Arabidopsis thaliana (Mouse-ear cress) GN=F1M20.31 PE=2 SV=1	--	--	--	--	--	--	KOG4197	FOG: PPR repeat	[R]	POORLY CHARACTERIZED	General function prediction only	S	ENOG410Z7Z7	Pentatricopeptide repeat-containing protein	--	PF01535.20,PF13041.6,PF12854.7,PF13812.6,PF17177.4	PPR repeat|PPR repeat family|PPR repeat|Pentatricopeptide repeat domain|Pentacotripeptide-repeat region of PRORP
M_TRINITY_DN14168_c0_g1_i1_2_H_TRINITY_DN14480_c0_g1_i1_1	15.5390537	1.834078067	-4.025347316	0.005991773	-7.382801222	5.69E-05	0.000277739	Down	4.299739	2.951501	0	0	--	--	--	--	--	--	--	--	--	--	--	--	--	--	--	--	--	--	--	--	--
M_TRINITY_DN14178_c0_g1_i1_1_H_TRINITY_DN19924_c0_g1_i1_1	21.88665295	1.089804956	-4.008484604	0.048412843	-4.368466386	6.11E-05	0.000296881	Down	3.757013	4.622295	0.2516665	0.1748207	XP_028084919.1	uncharacterized protein LOC114286030 [Camellia sinensis]	--	--	--	--	--	--	--	--	--	--	--	--	--	S	ENOG4111EDU		--	--	--
M_TRINITY_DN14193_c0_g1_i1_1_H_TRINITY_DN12039_c0_g1_i1_2	12.25507017	2.12918114	3.334075815	137.0778203	7.098851346	0.000855833	0.003202528	Up	0	0	5.151819	0.7532077	XP_028076380.1	pleiotropic drug resistance protein 2-like isoform X1 [Camellia sinensis]	Q7PC87|AB34G_ARATH	ABC transporter G family member 34 F1O11.1 OS=Arabidopsis thaliana (Mouse-ear cress) GN=F1O11.1 PE=2 SV=1	--	--	--	--	--	--	KOG0065	Pleiotropic drug resistance proteins (PDR1-15), ABC superfamily	[Q]	METABOLISM	Secondary metabolites biosynthesis, transport and catabolism	V	COG0842	(ABC) transporter	Molecular Function: ATP binding (GO:0005524);|Cellular Component: plasma membrane (GO:0005886);|Cellular Component: integral component of membrane (GO:0016021);|Molecular Function: ATPase activity, coupled to transmembrane movement of substances (GO:0042626);|Biological Process: transmembrane transport (GO:0055085);	PF01061.24	ABC-2 type transporter
M_TRINITY_DN14212_c0_g1_i1_2_H_TRINITY_DN33900_c0_g1_i1_1	27.87401127	0.992912679	-2.420838013	0.188981805	-2.403680756	0.015484776	0.039663921	Down	3.131045	6.685894	1.629755	0.2908752	--	--	--	--	--	--	--	--	--	--	--	--	--	--	--	--	--	--	--	--	--
M_TRINITY_DN14227_c0_g1_i2_1_H_TRINITY_DN18116_c0_g1_i1_2	1858.523789	0.077138011	15.05609992	2.236740055	1.161397602	3.15E-51	1.70E-49	Up	52.08502	55.45121	116.162	124.6178	XP_028054965.1	60S ribosomal protein L24-like [Camellia sinensis]	P38666|RL242_ARATH	60S ribosomal protein L24-2 F8J2_190 OS=Arabidopsis thaliana (Mouse-ear cress) GN=F8J2_190 PE=1 SV=2	144/163(88.34)	K02896	RP-L24e, RPL24	large subunit ribosomal protein L24e	ko03010	Ribosome	KOG1722	60s ribosomal protein L24	[J]	INFORMATION STORAGE AND PROCESSING	Translation, ribosomal structure and biogenesis	J	COG2075	Ribosomal protein	Biological Process: ribosomal large subunit assembly (GO:0000027);|Molecular Function: RNA binding (GO:0003723);|Molecular Function: mRNA binding (GO:0003729);|Molecular Function: structural constituent of ribosome (GO:0003735);|Cellular Component: nucleolus (GO:0005730);|Biological Process: translation (GO:0006412);|Biological Process: auxin-activated signaling pathway (GO:0009734);|Cellular Com…	PF01246.20	Ribosomal protein L24e
M_TRINITY_DN14254_c0_g1_i1_1_H_TRINITY_DN30421_c0_g1_i1_1	47.50183345	0.55684002	-3.51422711	0.257588074	-1.956862293	0.000441036	0.00177386	Down	3.008896	4.52888	0.9677293	0.9617453	--	--	--	--	--	--	--	--	--	--	--	--	--	--	--	--	--	--	--	--	--
M_TRINITY_DN14258_c0_g1_i1_1_H_TRINITY_DN3495_c0_g1_i1_2	39.49332635	0.694741617	3.146474013	4.550378158	2.185986445	0.001652519	0.005726337	Up	0.6173503	1.585059	4.031231	5.541881	XP_028082306.1	uncharacterized protein LOC114283643 [Camellia sinensis]	--	--	--	--	--	--	--	--	--	--	--	--	--	S	ENOG410Z7NP		--	--	--
M_TRINITY_DN14265_c0_g1_i1_2_H_TRINITY_DN23259_c0_g2_i1_1	32.68892635	0.696323759	-3.053085652	0.229102312	-2.125936077	0.002265013	0.007533503	Down	4.54048	5.365901	0.90775	1.302166	XP_028062999.1	putative receptor-like protein kinase At3g47110 [Camellia sinensis]	C0LGP4|Y3475_ARATH	Probable LRR receptor-like serine/threonine-protein kinase At3g47570 F1P2.120 OS=Arabidopsis thaliana (Mouse-ear cress) GN=F1P2.120 PE=2 SV=1	--	--	--	--	--	--	--	--	--	--	--	S	COG4886	leucine Rich Repeat	--	--	--
M_TRINITY_DN14282_c0_g1_i1_2_H_TRINITY_DN8844_c0_g1_i1_1	20.12016784	1.041313988	-2.600194928	0.153082434	-2.707619351	0.009317082	0.025735022	Down	1.985067	3.579683	0.6987333	0.2004296	THG14614.1	hypothetical protein TEA_022794 [Camellia sinensis var. sinensis]	O22227|MIZ1_ARATH	Protein MIZU-KUSSEI 1 T32G6.18 OS=Arabidopsis thaliana (Mouse-ear cress) GN=T32G6.18 PE=1 SV=1	--	--	--	--	--	--	--	--	--	--	--	S	ENOG411142I	Protein of unknown function, DUF617	Cellular Component: cytoplasm (GO:0005737);|Cellular Component: endoplasmic reticulum (GO:0005783);|Cellular Component: endoplasmic reticulum membrane (GO:0005789);|Biological Process: chloroplast organization (GO:0009658);|Biological Process: hydrotropism (GO:0010274);|Cellular Component: membrane (GO:0016020);|Cellular Component: cortical endoplasmic reticulum (GO:0032541);	PF04759.13	Protein of unknown function, DUF617
M_TRINITY_DN14333_c1_g1_i1_1_H_TRINITY_DN9850_c0_g1_i1_1	48.44530358	1.541297131	-5.853360778	0.001923876	-9.021768173	4.82E-09	4.19E-08	Down	5.640202	8.016064	0	0	--	--	--	--	--	--	--	--	--	--	--	--	--	--	--	--	--	--	--	--	--
M_TRINITY_DN14356_c0_g1_i1_2_H_TRINITY_DN8776_c0_g1_i1_1	59.48059713	0.502139224	-2.576858238	0.407835257	-1.293941596	0.009970283	0.027307447	Down	7.304559	4.668676	2.488426	2.46585	--	--	--	--	--	--	--	--	--	--	--	--	--	--	--	--	--	--	--	--	--
M_TRINITY_DN14371_c0_g1_i1_1_H_TRINITY_DN22256_c0_g1_i1_1	124.198939	0.394295703	-4.238466462	0.313990081	-1.671209111	2.25E-05	0.000118591	Down	12.13208	7.451379	2.489978	3.66659	RVW61522.1	Ferredoxin-3, chloroplastic [Vitis vinifera]	P27788|FER3_MAIZE	Ferredoxin-3, chloroplastic PFD3 OS=Zea mays (Maize) GN=PFD3 PE=1 SV=1	71/81(87.65)	K02639	petF	ferredoxin	ko00195	Photosynthesis	--	--	--	--	--	C	COG0633	Ferredoxin	Molecular Function: electron transfer activity (GO:0009055);|Cellular Component: chloroplast (GO:0009507);|Cellular Component: chloroplast stroma (GO:0009570);|Cellular Component: etioplast stroma (GO:0009578);|Biological Process: electron transport chain (GO:0022900);|Molecular Function: metal ion binding (GO:0046872);|Molecular Function: 2 iron, 2 sulfur cluster binding (GO:0051537);	--	--
M_TRINITY_DN14378_c0_g1_i1_2_H_TRINITY_DN14360_c0_g1_i1_1	43.09353067	1.560805688	-5.673013087	0.002160422	-8.854471094	1.40E-08	1.16E-07	Down	10.70744	7.788093	0	0	--	--	--	--	--	--	--	--	--	--	--	--	--	--	--	--	--	--	--	--	--
M_TRINITY_DN14383_c0_g1_i1_1_H_TRINITY_DN28137_c0_g1_i1_1	7.415427022	2.310997749	-2.731893997	0.012574101	-6.313400877	0.00629714	0.018322421	Down	0.9933175	2.721733	5.25E-61	0	--	--	--	--	--	--	--	--	--	--	--	--	--	--	--	--	--	--	--	--	--
M_TRINITY_DN14384_c0_g1_i1_1_H_TRINITY_DN5602_c0_g1_i1_2	22.29699831	0.905926743	2.347156211	4.366119388	2.12635158	0.018917322	0.046875999	Up	0.6029011	1.234538	3.146661	4.698781	THG00633.1	hypothetical protein TEA_011636 [Camellia sinensis var. sinensis]	--	--	--	--	--	--	--	--	--	--	--	--	--	--	--	--	--	--	--
M_TRINITY_DN14384_c0_g1_i1_2_H_TRINITY_DN27772_c2_g1_i2_1	49.99925663	0.518645843	-2.970084947	0.34378483	-1.54042221	0.002977174	0.009552485	Down	5.255854	7.229852	2.243158	2.0944	--	--	--	--	--	--	--	--	--	--	--	--	--	--	--	--	--	--	--	--	--
M_TRINITY_DN14393_c0_g1_i1_1_H_TRINITY_DN10193_c0_g1_i1_2	55.88170604	1.525701336	6.093376337	628.8937186	9.296672416	1.11E-09	1.04E-08	Up	0	0	5.824907	7.721328	XP_028106506.1	ethylene-responsive transcription factor ABR1-like isoform X2 [Camellia sinensis]	--	--	--	--	--	--	--	--	--	--	--	--	--	--	--	--	--	--	--
M_TRINITY_DN14405_c0_g1_i1_2_H_TRINITY_DN42_c0_g1_i1_1	8.608170712	2.344560271	-2.785927044	0.010807871	-6.531773866	0.005337488	0.015875117	Down	3.638079	0.5596499	0	0	--	--	--	--	--	--	--	--	--	--	--	--	--	--	--	--	--	--	--	--	--
M_TRINITY_DN14408_c0_g1_i1_1_H_TRINITY_DN28535_c0_g4_i1_1	31.05990718	1.608976878	-5.208788418	0.003000003	-8.380820128	1.90E-07	1.37E-06	Down	2.208747	2.737792	0	0	THG19356.1	hypothetical protein TEA_004033 [Camellia sinensis var. sinensis]	Q9SUU1|BOR7_ARATH	Probable boron transporter 7 F8B4.210 OS=Arabidopsis thaliana (Mouse-ear cress) GN=F8B4.210 PE=2 SV=3	--	--	--	--	--	--	KOG1172	Na+-independent Cl/HCO3 exchanger AE1 and related transporters (SLC4 family)	[P]	METABOLISM	Inorganic ion transport and metabolism	U	ENOG410XPHD	solute carrier family 4	Molecular Function: inorganic anion exchanger activity (GO:0005452);|Cellular Component: integral component of plasma membrane (GO:0005887);|Molecular Function: anion:anion antiporter activity (GO:0015301);|Biological Process: borate transport (GO:0046713);|Biological Process: regulation of intracellular pH (GO:0051453);|Molecular Function: borate efflux transmembrane transporter activity (GO:008…	--	--
M_TRINITY_DN14430_c0_g1_i2_2_H_TRINITY_DN21649_c0_g1_i1_1	94.21334274	1.488508484	-6.705540067	0.000989335	-9.981253282	2.01E-11	2.21E-10	Down	4.37008	6.227759	0	0	XP_024185434.1	uncharacterized protein LOC112190241 [Rosa chinensis]	--	--	--	--	--	--	--	--	--	--	--	--	--	--	--	--	--	--	--
M_TRINITY_DN14433_c0_g1_i1_1_H_TRINITY_DN13365_c0_g1_i1_1	69.29815396	0.418371453	-3.78378537	0.333780648	-1.583027784	0.000154461	0.000691483	Down	5.00123	5.580342	1.675796	1.856286	--	--	--	--	--	--	--	--	--	--	--	--	--	--	--	--	--	--	--	--	--
M_TRINITY_DN14473_c0_g1_i1_2_H_TRINITY_DN11528_c0_g1_i1_1	26.81181632	1.280930783	-4.409947629	0.019931061	-5.648837668	1.03E-05	5.78E-05	Down	3.307092	4.199663	0.1628926	0	XP_028120543.1	cytochrome b561 and DOMON domain-containing protein At3g25290-like [Camellia sinensis]	Q9SV71|B561O_ARATH	Cytochrome b561 and DOMON domain-containing protein At4g12980 F25G13.70 OS=Arabidopsis thaliana (Mouse-ear cress) GN=F25G13.70 PE=2 SV=1	--	--	--	--	--	--	KOG4293	Predicted membrane protein, contains DoH and Cytochrome b-561/ferric reductase transmembrane domains	[T]	CELLULAR PROCESSES AND SIGNALING	Signal transduction mechanisms	S	ENOG410Y10S	auxin-responsive protein	Cellular Component: integral component of membrane (GO:0016021);|Molecular Function: metal ion binding (GO:0046872);|Biological Process: oxidation-reduction process (GO:0055114);	PF04526.13	Protein of unknown function (DUF568)
M_TRINITY_DN1447_c0_g1_i1_2_H_TRINITY_DN6250_c0_g1_i1_1	13.74179982	2.062792937	-3.493559256	0.006770653	-7.206489359	0.000476627	0.001904473	Down	4.74974	0.7500158	0	0	--	--	--	--	--	--	--	--	--	--	--	--	--	--	--	--	--	--	--	--	--
M_TRINITY_DN14492_c0_g1_i1_2_H_TRINITY_DN18780_c0_g1_i2_2	99.7183802	0.406844158	3.437314946	2.636184794	1.398451505	0.000587512	0.002292005	Up	2.227364	4.570097	8.529431	9.141737	XP_028074954.1	NDR1/HIN1-like protein 1 [Camellia sinensis]	Q9SRN0|NHL1_ARATH	NDR1/HIN1-like protein 1 T19F11.6 OS=Arabidopsis thaliana (Mouse-ear cress) GN=T19F11.6 PE=2 SV=1	--	--	--	--	--	--	--	--	--	--	--	S	ENOG41119PU	Late embryogenesis abundant protein	Cellular Component: plasmodesma (GO:0009506);|Cellular Component: integral component of membrane (GO:0016021);|Cellular Component: anchored component of plasma membrane (GO:0046658);|Biological Process: defense response to virus (GO:0051607);	PF03168.13	Late embryogenesis abundant protein
M_TRINITY_DN14495_c0_g1_i1_2_H_TRINITY_DN31392_c0_g1_i1_1	20.50087193	1.796621984	-4.332219179	0.004539156	-7.783360218	1.48E-05	8.04E-05	Down	6.432681	2.241421	0	0	--	--	--	--	--	--	--	--	--	--	--	--	--	--	--	--	--	--	--	--	--
M_TRINITY_DN14501_c0_g1_i1_2_H_TRINITY_DN15479_c0_g1_i1_1	23.10890671	0.919734577	-3.242566811	0.126542963	-2.982300814	0.001184582	0.004269914	Down	3.144463	2.863678	0.5701431	0.2705953	XP_019263627.1	PREDICTED: uncharacterized protein LOC109241348 [Nicotiana attenuata]	--	--	--	--	--	--	--	--	KOG1075	FOG: Reverse transcriptase	[R]	POORLY CHARACTERIZED	General function prediction only	S	ENOG410XS82	Retrotransposon protein	--	--	--
M_TRINITY_DN14508_c0_g1_i1_1_H_TRINITY_DN21503_c0_g2_i1_2	85.40129413	0.496801297	7.054289492	11.34968356	3.50458017	1.73E-12	2.08E-11	Up	0.3963681	0.1806341	2.893363	3.858241	XP_028096420.1	uncharacterized protein LOC114296291 [Camellia sinensis]	--	--	--	--	--	--	--	--	--	--	--	--	--	--	--	--	--	--	--
M_TRINITY_DN14512_c0_g1_i1_1_H_TRINITY_DN18707_c0_g1_i1_1	44.66600745	0.5515038	-2.651062767	0.362971659	-1.46207119	0.008023893	0.022639327	Down	3.702502	3.336421	1.409124	1.136401	--	--	--	--	--	--	--	--	--	--	--	--	--	--	--	--	--	--	--	--	--
M_TRINITY_DN14515_c0_g1_i1_1_H_TRINITY_DN26846_c0_g3_i1_2	28.68767192	0.76902542	2.806145802	4.462949415	2.157997455	0.0050138	0.01502584	Up	0.6362508	0.3369401	2.30828	2.30451	XP_028084809.1	uncharacterized protein LOC114285917 [Camellia sinensis]	--	--	--	--	--	--	--	--	--	--	--	--	--	--	--	--	--	--	--
M_TRINITY_DN14541_c0_g2_i1_2_H_TRINITY_DN11380_c0_g2_i1_2	51.04412333	0.634353296	3.26825904	4.208280569	2.073230893	0.001082113	0.00394425	Up	0.5750768	1.040563	4.636461	2.096832	--	--	--	--	--	--	--	--	--	--	--	--	--	--	--	--	--	--	--	--	--
M_TRINITY_DN14559_c0_g1_i1_1_H_TRINITY_DN12566_c0_g1_i1_2	33.70443641	0.946290257	2.532625793	5.265604309	2.396599112	0.011321174	0.030398302	Up	1.221482	0.1625968	4.182168	3.135806	--	--	--	--	--	--	--	--	--	--	--	--	--	--	--	--	--	--	--	--	--
M_TRINITY_DN14574_c0_g1_i1_2_H_TRINITY_DN26625_c2_g3_i1_1	1492.904863	0.082558485	-18.54731224	0.34598035	-1.531237991	8.57E-77	7.82E-75	Down	49.15868	51.29562	16.87128	17.90476	--	--	--	--	--	--	--	--	--	--	--	--	--	--	--	--	--	--	--	--	--
M_TRINITY_DN14575_c0_g1_i2_2_H_TRINITY_DN24543_c2_g1_i1_1	24.93264558	1.67499817	-4.813902067	0.003738623	-8.063277155	1.48E-06	9.48E-06	Down	2.559734	4.386255	0	0	--	--	--	--	--	--	--	--	--	--	--	--	--	--	--	--	--	--	--	--	--
M_TRINITY_DN14585_c0_g1_i1_1_H_TRINITY_DN15399_c0_g1_i1_2	44.7267704	0.67609915	2.441934419	3.140490236	1.650989784	0.0146088	0.037752852	Up	0.7342215	0.4760531	2.772915	1.161151	XP_028060389.1	PAN domain-containing protein At5g03700 [Camellia sinensis]	Q9LZR8|Y5370_ARATH	PAN domain-containing protein At5g03700 F17C15.120 OS=Arabidopsis thaliana (Mouse-ear cress) GN=F17C15.120 PE=1 SV=1	--	--	--	--	--	--	--	--	--	--	--	S	ENOG410Y9E1	PAN domain-containing protein	Cellular Component: endosome (GO:0005768);|Cellular Component: Golgi apparatus (GO:0005794);|Cellular Component: trans-Golgi network (GO:0005802);|Cellular Component: plasma membrane (GO:0005886);|Cellular Component: integral component of membrane (GO:0016021);|Biological Process: recognition of pollen (GO:0048544);	--	--
M_TRINITY_DN14593_c0_g1_i1_1_H_TRINITY_DN29634_c0_g1_i1_2	16.06907529	1.674506976	2.403021151	16.26699296	4.02387568	0.016260247	0.04135305	Up	0.430192	0	0.6134352	6.421562	--	--	--	--	--	--	--	--	--	--	--	--	--	--	--	--	--	--	--	--	--
M_TRINITY_DN14594_c0_g1_i1_1_H_TRINITY_DN22024_c0_g1_i1_1	71.9443384	0.431461839	-2.766485488	0.437200539	-1.193632915	0.005666411	0.016732065	Down	2.418922	2.947863	0.9359995	1.396315	XP_028076791.1	exocyst complex component EXO70B1-like [Camellia sinensis]	--	--	--	--	--	--	--	--	--	--	--	--	--	S	ENOG410YIGI	exocyst complex	--	--	--
M_TRINITY_DN14613_c0_g1_i1_1_H_TRINITY_DN3554_c0_g1_i1_1	94.41188114	0.419734247	-5.620746787	0.194896499	-2.359219922	1.90E-08	1.55E-07	Down	2.533549	2.678058	0.3316531	0.6637045	PSR96342.1	Disease resistance protein [Actinidia chinensis var. chinensis]	P60839|DRL2_ARATH	Probable disease resistance protein At1g12290 F5O11.3 OS=Arabidopsis thaliana (Mouse-ear cress) GN=F5O11.3 PE=3 SV=1	133/226(58.85)	K13459	RPS2	disease resistance protein RPS2	ko04626	Plant-pathogen interaction	KOG4658	Apoptotic ATPase	[T]	CELLULAR PROCESSES AND SIGNALING	Signal transduction mechanisms	S	COG4886	leucine Rich Repeat	--	PF13855.6,PF12799.7	Leucine rich repeat|Leucine Rich repeats (2 copies)
M_TRINITY_DN14635_c0_g1_i1_2_H_TRINITY_DN26214_c2_g2_i3_2	242.2924193	0.259878228	6.098162513	2.999619829	1.584779666	1.07E-09	1.01E-08	Up	4.231075	3.83658	14.59332	9.892561	--	--	--	--	--	--	--	--	--	--	--	--	--	--	--	--	--	--	--	--	--
M_TRINITY_DN14637_c0_g1_i1_2_H_TRINITY_DN27791_c2_g1_i6_1	205.7847636	0.240440375	-5.782651661	0.381463538	-1.390382932	7.35E-09	6.26E-08	Down	12.88693	12.42803	5.484142	4.273531	--	--	--	--	--	--	--	--	--	--	--	--	--	--	--	--	--	--	--	--	--
M_TRINITY_DN14647_c0_g1_i1_1_H_TRINITY_DN28820_c0_g1_i1_2	90.469916	0.562768319	3.418782426	3.794691072	1.92398244	0.00062902	0.002437585	Up	4.610193	1.612063	8.691375	15.33364	--	--	--	--	--	--	--	--	--	--	--	--	--	--	--	--	--	--	--	--	--
M_TRINITY_DN14652_c0_g1_i1_1_H_TRINITY_DN31333_c0_g1_i1_2	22.73066091	0.869353809	2.512966808	4.546187754	2.184657268	0.01197206	0.031905598	Up	0.4497519	0.3854832	2.44429	1.543582	XP_028118120.1	pentatricopeptide repeat-containing protein At5g43790 [Camellia sinensis]	A8MQA3|PP330_ARATH	Pentatricopeptide repeat-containing protein At4g21065 T13K14.230 OS=Arabidopsis thaliana (Mouse-ear cress) GN=T13K14.230 PE=2 SV=2	--	--	--	--	--	--	KOG4197	FOG: PPR repeat	[R]	POORLY CHARACTERIZED	General function prediction only	S	ENOG410Z7Z7	Pentatricopeptide repeat-containing protein	--	PF14432.6	DYW family of nucleic acid deaminases
M_TRINITY_DN14655_c0_g1_i1_1_H_TRINITY_DN18765_c0_g1_i1_2	33.0828777	0.782995507	4.006300224	8.796411381	3.136915076	6.17E-05	0.000299395	Up	0.2392268	0.2776097	1.513664	2.902902	XP_028090540.1	uncharacterized protein LOC114290770 [Camellia sinensis]	--	--	--	--	--	--	--	--	KOG1801	tRNA-splicing endonuclease positive effector (SEN1)	[A]	INFORMATION STORAGE AND PROCESSING	RNA processing and modification	L	COG1112	Helicase	--	--	--
M_TRINITY_DN14656_c0_g1_i1_1_H_TRINITY_DN15383_c0_g1_i1_1	42.36222705	0.684774844	-3.54514833	0.185870743	-2.427628395	0.000392392	0.001599054	Down	2.050069	3.113136	0.2634386	0.6643804	XP_028082962.1	TMV resistance protein N-like [Camellia sinensis]	Q40392|TMVRN_NICGU	TMV resistance protein N N OS=Nicotiana glutinosa (Tobacco) GN=N PE=1 SV=1	--	--	--	--	--	--	--	--	--	--	--	--	--	--	Molecular Function: ATP binding (GO:0005524);|Cellular Component: cytoplasm (GO:0005737);|Biological Process: signal transduction (GO:0007165);|Biological Process: plant-type hypersensitive response (GO:0009626);|Molecular Function: ADP binding (GO:0043531);	PF12799.7	Leucine Rich repeats (2 copies)
M_TRINITY_DN14660_c0_g1_i1_1_H_TRINITY_DN27382_c2_g1_i1_1	159.9017266	0.292565038	-6.210081083	0.283839523	-1.816852606	5.30E-10	5.14E-09	Down	5.883228	6.067163	1.362147	1.998139	XP_015962617.1	cytochrome P450 85A [Arachis duranensis]	Q69F95|C85A_PHAVU	Cytochrome P450 85A BA13 OS=Phaseolus vulgaris (Kidney bean) (French bean) GN=BA13 PE=3 SV=2	54/54(100.00)	K09590	CYP85A1, BR6OX1	brassinosteroid-6-oxidase 1 [EC:1.14.-.-]	ko00905	Brassinosteroid biosynthesis	KOG0157	Cytochrome P450 CYP4/CYP19/CYP26 subfamilies	[QI]	METABOLISM|METABOLISM	Secondary metabolites biosynthesis, transport and catabolism |Lipid transport and metabolism	Q	COG2124	Cytochrome p450	Molecular Function: monooxygenase activity (GO:0004497);|Molecular Function: iron ion binding (GO:0005506);|Cellular Component: integral component of membrane (GO:0016021);|Molecular Function: oxidoreductase activity, acting on paired donors, with incorporation or reduction of molecular oxygen (GO:0016705);|Molecular Function: heme binding (GO:0020037);	--	--
M_TRINITY_DN14667_c0_g2_i1_1_H_TRINITY_DN30412_c0_g1_i1_1	33.45135846	0.740658146	-2.400079663	0.291660405	-1.777638554	0.016391504	0.041641036	Down	5.70573	5.189997	0.9387012	2.276753	--	--	--	--	--	--	--	--	--	--	--	--	--	--	--	--	--	--	--	--	--
M_TRINITY_DN14678_c0_g1_i1_1_H_TRINITY_DN27450_c2_g2_i1_2	205.2130129	0.24151872	7.758649925	3.66511686	1.873859199	8.58E-15	1.21E-13	Up	1.525126	1.51851	6.167164	5.056317	--	--	--	--	--	--	--	--	--	--	--	--	--	--	--	--	--	--	--	--	--
M_TRINITY_DN14678_c0_g1_i1_2_H_TRINITY_DN11183_c0_g1_i1_2	17.23206489	1.337863529	2.82147278	13.687106	3.774745531	0.004780369	0.014405591	Up	0.4626255	0	4.318257	2.649394	--	--	--	--	--	--	--	--	--	--	--	--	--	--	--	--	--	--	--	--	--
M_TRINITY_DN14680_c0_g1_i1_2_H_TRINITY_DN23259_c0_g1_i1_1	59.56909166	0.586729837	-4.105354096	0.188321061	-2.40873374	4.04E-05	0.000203281	Down	3.018934	4.022775	0.348641	0.9551689	--	--	--	--	--	--	--	--	--	--	--	--	--	--	--	--	--	--	--	PF13855.6	Leucine rich repeat
M_TRINITY_DN14689_c0_g1_i1_2_H_TRINITY_DN10392_c0_g1_i1_2	64.39171553	0.590636894	3.214606174	3.728680044	1.898665005	0.001306236	0.004655176	Up	1.375317	2.396173	4.043963	9.812826	--	--	--	--	--	--	--	--	--	--	--	--	--	--	--	--	--	--	--	--	--
M_TRINITY_DN14729_c0_g1_i1_1_H_TRINITY_DN26104_c3_g3_i1_2	189.740943	0.335817413	7.099494808	5.220304561	2.384133979	1.25E-12	1.51E-11	Up	1.654902	0.881279	6.073667	7.427412	--	--	--	--	--	--	--	--	--	--	--	--	--	--	--	--	--	--	--	--	--
M_TRINITY_DN14739_c0_g1_i1_1_H_TRINITY_DN5313_c0_g1_i1_1	13.41086645	1.896882959	-3.77930967	0.006949341	-7.168908111	0.000157264	0.000702664	Down	2.73265	4.075085	0	0	--	--	--	--	--	--	--	--	--	--	--	--	--	--	--	--	--	--	--	--	--
M_TRINITY_DN14740_c0_g1_i1_2_H_TRINITY_DN32189_c0_g1_i1_2	37.02205317	0.95024937	5.480466934	36.95788389	5.207810249	4.24E-08	3.32E-07	Up	0.0390183	0.09356594	2.705387	2.183752	XP_028079569.1	uncharacterized protein LOC114281313 [Camellia sinensis]	--	--	--	--	--	--	--	--	--	--	--	--	--	S	ENOG410YT2Z		--	--	--
M_TRINITY_DN14749_c0_g1_i1_1_H_TRINITY_DN15647_c0_g1_i1_1	68.69124362	0.673700379	-5.121399203	0.091487054	-3.450288585	3.03E-07	2.13E-06	Down	2.142613	2.082653	0.04639117	0.3312015	THG23719.1	hypothetical protein TEA_019516 [Camellia sinensis var. sinensis]	--	--	--	--	--	--	--	--	--	--	--	--	--	--	--	--	--	--	--
M_TRINITY_DN14752_c0_g1_i1_2_H_TRINITY_DN11423_c0_g1_i1_1	53.47228511	0.556936996	-3.139905879	0.29756366	-1.748729748	0.001690021	0.005836022	Down	4.783343	2.787786	1.152236	1.098729	--	--	--	--	--	--	--	--	--	--	--	--	--	--	--	--	--	--	--	--	--
M_TRINITY_DN14761_c0_g1_i1_2_H_TRINITY_DN29377_c5_g1_i1_1	78.24438944	0.57326639	-2.607211401	0.354872659	-1.494626667	0.009128298	0.025299703	Down	7.001018	3.464269	1.115276	2.618845	--	--	--	--	--	--	--	--	--	--	--	--	--	--	--	--	--	--	--	--	--
M_TRINITY_DN14776_c0_g1_i1_1_H_TRINITY_DN29658_c0_g1_i1_2	76.91272827	0.38817374	2.919972456	2.193837441	1.133456629	0.003500623	0.010999754	Up	1.524039	1.356971	3.242254	3.080689	--	--	--	--	--	--	--	--	--	--	--	--	--	--	--	--	--	--	--	--	--
M_TRINITY_DN14780_c0_g1_i1_2_H_TRINITY_DN14788_c0_g1_i1_2	54.31255386	0.512805209	2.69122672	2.602819165	1.380075082	0.00711898	0.020370271	Up	3.080445	3.832592	11.04178	7.171549	--	--	--	--	--	--	--	--	--	--	--	--	--	--	--	--	--	--	--	--	--
M_TRINITY_DN14783_c0_g2_i1_2_H_TRINITY_DN33944_c0_g1_i1_1	7.449071542	2.259055118	-2.798343344	0.01250274	-6.321611852	0.005136548	0.015343015	Down	1.988444	1.609611	0	0	--	--	--	--	--	--	--	--	--	--	--	--	--	--	--	--	--	--	--	--	--
M_TRINITY_DN14815_c0_g1_i1_2_H_TRINITY_DN14768_c0_g1_i1_2	43.2895961	0.634296749	4.445687864	7.061062846	2.819885357	8.76E-06	4.95E-05	Up	0.4255524	0.8713076	4.408783	4.826926	--	--	--	--	--	--	--	--	--	--	--	--	--	--	--	--	--	--	--	--	--
M_TRINITY_DN14826_c0_g1_i1_2_H_TRINITY_DN15141_c0_g1_i1_1	11.2581348	2.126376824	-3.252158724	0.008284814	-6.915314938	0.00114532	0.004145866	Down	0.8289647	4.361843	0	0	--	--	--	--	--	--	--	--	--	--	--	--	--	--	--	--	--	--	--	--	--
M_TRINITY_DN14842_c0_g1_i1_2_H_TRINITY_DN23641_c0_g1_i1_1	50.04047834	0.576989087	-2.899809283	0.313566141	-1.673158312	0.003733898	0.011638688	Down	3.652497	3.158969	0.700156	1.40644	XP_028059506.1	uncharacterized protein LOC114263197 [Camellia sinensis]	--	--	--	--	--	--	--	--	--	--	--	--	--	--	--	--	--	--	--
M_TRINITY_DN14847_c0_g1_i1_1_H_TRINITY_DN16605_c0_g1_i1_1	21.34723794	1.817239055	-4.315242518	0.004358879	-7.841827233	1.59E-05	8.63E-05	Down	8.033535	2.170551	0	0	THG01230.1	hypothetical protein TEA_027342 [Camellia sinensis var. sinensis]	--	--	--	--	--	--	--	--	--	--	--	--	--	O	ENOG410YFY9	family with sequence similarity 213, member	--	--	--
M_TRINITY_DN14867_c0_g1_i1_2_H_TRINITY_DN17070_c0_g1_i1_1	11.08632392	2.031411804	-3.393554332	0.008409838	-6.893706328	0.000689919	0.002647873	Down	1.518477	3.509576	0	0	--	--	--	--	--	--	--	--	--	--	--	--	--	--	--	--	--	--	--	--	--
M_TRINITY_DN14871_c0_g1_i1_2_H_TRINITY_DN24589_c0_g1_i1_1	10.66906892	2.054713646	-3.32930018	0.008724218	-6.840758511	0.000870645	0.003249019	Down	3.048603	1.488227	0	0	--	--	--	--	--	--	--	--	--	--	--	--	--	--	--	--	--	--	--	--	--
M_TRINITY_DN1488_c0_g1_i1_1_H_TRINITY_DN24099_c0_g2_i1_2	65.66319683	0.505874459	2.402831187	2.322262287	1.215530926	0.016268696	0.041363995	Up	2.795784	1.426889	5.365423	4.664975	--	--	--	--	--	--	--	--	--	--	--	--	--	--	--	--	--	--	--	--	--
M_TRINITY_DN14921_c0_g1_i1_2_H_TRINITY_DN27205_c0_g3_i1_2	27.46891166	0.837539011	2.437219605	4.11606709	2.041266498	0.014800688	0.038179525	Up	0.7045003	1.444348	3.038809	5.921031	--	--	--	--	--	--	--	--	--	--	--	--	--	--	--	--	--	--	--	--	--
M_TRINITY_DN14941_c0_g2_i1_1_H_TRINITY_DN25561_c1_g4_i1_2	265.2063451	0.224831179	6.121907397	2.59618944	1.376395658	9.25E-10	8.75E-09	Up	2.660544	3.871055	9.015376	7.904157	XP_028119766.1	subtilisin-like protease SBT5.3 [Camellia sinensis]	--	--	--	--	--	--	--	--	--	--	--	--	--	--	--	--	--	--	--
M_TRINITY_DN14943_c0_g1_i1_2_H_TRINITY_DN17177_c0_g1_i1_2	27.45989234	1.048868114	3.552268466	13.23110021	3.725861126	0.000381925	0.001560435	Up	0.4406908	0.2682177	8.379038	1.989928	XP_028052509.1	putative nuclease HARBI1 [Camellia sinensis]	--	--	--	--	--	--	--	--	--	--	--	--	--	S	ENOG410Z1UH	transposon protein	--	PF04827.14,PF13359.6	Plant transposon protein|DDE superfamily endonuclease
M_TRINITY_DN14958_c0_g1_i1_1_H_TRINITY_DN519_c0_g1_i1_2	26.75693595	0.907602686	2.374443297	4.453844264	2.155051113	0.017575435	0.044091028	Up	0.3287144	0.9728572	1.725712	3.951535	--	--	--	--	--	--	--	--	--	--	--	--	--	--	--	--	--	--	--	--	--
M_TRINITY_DN14973_c0_g1_i1_2_H_TRINITY_DN31670_c0_g1_i1_2	20.21681371	1.784444825	4.383620665	226.3370907	7.822329213	1.17E-05	6.46E-05	Up	0	0	7.208568	2.699282	--	--	--	--	--	--	--	--	--	--	--	--	--	--	--	--	--	--	--	--	--
M_TRINITY_DN14986_c0_g1_i1_2_H_TRINITY_DN28624_c0_g1_i1_2	35.29211571	0.835171754	2.355736222	3.910747395	1.967444352	0.018486039	0.046012977	Up	0.2833475	1.368861	2.329941	3.935114	--	--	--	--	--	--	--	--	--	--	--	--	--	--	--	--	--	--	--	--	--
M_TRINITY_DN14990_c0_g1_i1_1_H_TRINITY_DN1462_c0_g1_i1_2	14.8147788	1.432833976	2.47626244	11.69705109	3.548072957	0.013276595	0.034827211	Up	0.3425031	0	1.741603	2.925145	KAF3685658.1	hypothetical protein FXO37_00410 [Capsicum annuum]	--	--	--	--	--	--	--	--	--	--	--	--	--	--	--	--	--	--	--
M_TRINITY_DN15003_c0_g1_i1_1_H_TRINITY_DN33197_c0_g1_i1_1	12.21491612	1.579820839	-2.568387202	0.060054176	-4.057591624	0.010217296	0.027892118	Down	1.738198	3.89594	0	0.2866663	XP_028089459.1	uncharacterized protein LOC114289837 [Camellia sinensis]	--	--	--	--	--	--	--	--	--	--	--	--	--	--	--	--	--	--	--
M_TRINITY_DN15019_c0_g1_i1_2_H_TRINITY_DN32304_c0_g1_i1_1	36.30440233	1.671910361	-5.146642077	0.002568739	-8.604724213	2.65E-07	1.88E-06	Down	3.595335	13.31576	0	0	--	--	--	--	--	--	--	--	--	--	--	--	--	--	--	--	--	--	--	--	--
M_TRINITY_DN15028_c0_g1_i1_1_H_TRINITY_DN19786_c0_g1_i1_2	89.84490455	0.353349965	3.368108857	2.281719025	1.190121146	0.000756857	0.002877114	Up	1.119392	1.296232	2.899627	2.578761	XP_028094016.1	uncharacterized protein LOC114294104 isoform X1 [Camellia sinensis]	--	--	--	--	--	--	--	--	--	--	--	--	--	U	ENOG410YCX3	endosomal transport	--	--	--
M_TRINITY_DN15030_c0_g1_i1_1_H_TRINITY_DN24024_c1_g1_i1_2	296.2282553	0.231072005	5.853304886	2.553604138	1.352534895	4.82E-09	4.19E-08	Up	5.076023	5.603185	16.19843	11.17069	XP_028080247.1	plant cysteine oxidase 3 [Camellia sinensis]	Q1G3U6|PCO3_ARATH	Plant cysteine oxidase 3 F15H18.26 OS=Arabidopsis thaliana (Mouse-ear cress) GN=F15H18.26 PE=1 SV=1	--	--	--	--	--	--	KOG4281	Uncharacterized conserved protein	[S]	POORLY CHARACTERIZED	Function unknown	S	ENOG4111Y3H	2-aminoethanethiol	Cellular Component: nucleus (GO:0005634);|Cellular Component: cytoplasm (GO:0005737);|Molecular Function: cysteine dioxygenase activity (GO:0017172);|Molecular Function: metal ion binding (GO:0046872);	PF07847.12	PCO_ADO
M_TRINITY_DN15052_c0_g1_i2_2_H_TRINITY_DN19073_c0_g2_i1_1	45.05746294	0.623020887	-3.908911222	0.184880717	-2.435333336	9.27E-05	0.000435571	Down	2.37998	3.203349	0.7026947	0.356995	--	--	--	--	--	--	--	--	--	--	--	--	--	--	--	--	--	--	--	--	--
M_TRINITY_DN15059_c0_g1_i1_2_H_TRINITY_DN23670_c0_g1_i1_2	100.0596163	0.414674466	6.410591862	6.312925633	2.658308756	1.45E-10	1.49E-09	Up	0.8989053	0.557081	5.473744	3.911286	--	--	--	--	--	--	--	--	--	--	--	--	--	--	--	--	--	--	--	--	--
M_TRINITY_DN15064_c0_g1_i1_2_H_TRINITY_DN33985_c0_g1_i1_1	6.939983093	2.319081722	-2.681980902	0.013417569	-6.219732889	0.007318764	0.020876085	Down	1.777801	1.266482	0	0	THG18364.1	hypothetical protein TEA_003343 [Camellia sinensis var. sinensis]	--	--	--	--	--	--	--	--	--	--	--	--	--	S	ENOG41119WH		--	--	--
M_TRINITY_DN15087_c0_g1_i1_1_H_TRINITY_DN25314_c1_g2_i1_2	66.13494494	0.452768909	4.443580423	4.033172358	2.011915061	8.85E-06	4.99E-05	Up	0.8675258	1.258737	4.611291	4.016785	THG15974.1	hypothetical protein TEA_029933 [Camellia sinensis var. sinensis]	--	--	--	--	--	--	--	--	--	--	--	--	--	O	ENOG4111QPP	OTU-like cysteine protease	--	--	--
M_TRINITY_DN15091_c0_g1_i1_1_H_TRINITY_DN19250_c1_g1_i1_1	31.16102608	1.019041956	-3.924889623	0.062516152	-3.999627198	8.68E-05	0.000409899	Down	6.137791	4.488856	1.12E-27	0.6535526	--	--	--	--	--	--	--	--	--	--	--	--	--	--	--	--	--	--	--	--	--
M_TRINITY_DN15104_c0_g1_i1_1_H_TRINITY_DN26096_c2_g1_i1_1	44.9745988	0.543390754	-2.803331613	0.347888169	-1.523304479	0.005057764	0.015131842	Down	2.455614	2.561317	0.9709019	0.8026608	XP_028052107.1	uncharacterized protein LOC114256653 isoform X1 [Camellia sinensis]	--	--	--	--	--	--	--	--	--	--	--	--	--	S	ENOG4111SW7		--	--	--
M_TRINITY_DN15116_c0_g1_i1_1_H_TRINITY_DN5482_c0_g1_i1_2	21.18115506	0.901145661	2.509087267	4.793412517	2.261053102	0.012104358	0.032204203	Up	0.230289	0.38304	1.326046	1.564183	XP_028117605.1	vinorine synthase-like [Camellia sinensis]	A0A2P1GIW7|SAT_CATRO	Stemmadenine O-acetyltransferase SAT OS=Catharanthus roseus (Madagascar periwinkle) (Vinca rosea) GN=SAT PE=1 SV=1	155/314(49.36)	K13065	E2.3.1.133, HCT	shikimate O-hydroxycinnamoyltransferase [EC:2.3.1.133]	ko00940|ko00941|ko00945	Phenylpropanoid biosynthesis|Flavonoid biosynthesis|Stilbenoid, diarylheptanoid and gingerol biosynthesis	--	--	--	--	--	S	ENOG4111CPX	Transferase family	--	PF02458.15	Transferase family
M_TRINITY_DN15117_c0_g1_i1_2_H_TRINITY_DN34197_c0_g1_i1_1	29.08149526	1.141865482	-3.784622734	0.050013797	-4.321530063	0.000153942	0.000689365	Down	7.58501	4.193807	0.6522421	0	--	--	--	--	--	--	--	--	--	--	--	--	--	--	--	--	--	--	--	--	--
M_TRINITY_DN15128_c0_g1_i1_2_H_TRINITY_DN24723_c5_g2_i1_2	39.88423695	0.724477287	2.48172976	3.477274222	1.797956844	0.013074639	0.034357654	Up	0.3779207	1.335069	3.028555	2.727112	--	--	--	--	--	--	--	--	--	--	--	--	--	--	--	--	--	--	--	--	--
M_TRINITY_DN15130_c0_g1_i1_1_H_TRINITY_DN29380_c0_g2_i1_1	41.94372432	0.661027289	-5.103663798	0.096477675	-3.373661042	3.33E-07	2.33E-06	Down	7.733352	9.40556	0.6588812	0.9379513	--	--	--	--	--	--	--	--	--	--	--	--	--	--	--	--	--	--	--	--	--
M_TRINITY_DN15139_c0_g1_i2_1_H_TRINITY_DN22912_c1_g1_i1_1	177.0794109	0.268855541	-6.483017603	0.298748795	-1.742995202	8.99E-11	9.41E-10	Down	6.311992	5.921031	1.58054	2.082881	XP_028097983.1	receptor protein kinase TMK1-like [Camellia sinensis]	P43298|TMK1_ARATH	Receptor protein kinase TMK1 F15E12.4 OS=Arabidopsis thaliana (Mouse-ear cress) GN=F15E12.4 PE=1 SV=1	--	--	--	--	--	--	--	--	--	--	--	T	ENOG41102Z7	receptor protein kinase	--	PF00069.25	Protein kinase domain
M_TRINITY_DN15163_c0_g1_i1_1_H_TRINITY_DN26617_c1_g1_i2_2	231.6326001	0.247276302	5.994031318	2.793709281	1.482181899	2.05E-09	1.86E-08	Up	1.920339	1.735767	5.952056	4.359722	XP_028070379.1	TMV resistance protein N-like [Camellia sinensis]	--	--	--	--	--	--	--	--	--	--	--	--	--	S	COG4886	leucine Rich Repeat	--	--	--
M_TRINITY_DN15166_c1_g1_i1_2_H_TRINITY_DN24693_c1_g1_i1_1	89.49559292	0.360263598	-4.276224158	0.343750114	-1.540567901	1.90E-05	0.000101435	Down	2.725591	3.251534	1.000783	1.052172	--	--	--	--	--	--	--	--	--	--	--	--	--	--	--	--	--	--	--	--	--
M_TRINITY_DN15196_c0_g1_i1_1_H_TRINITY_DN7263_c0_g1_i1_1	87.63605797	0.366359572	4.195407024	2.901959778	1.537027523	2.72E-05	0.000141514	Up	4.270514	4.125882	13.31204	11.32203	--	--	--	--	--	--	--	--	--	--	--	--	--	--	--	--	--	--	--	--	--
M_TRINITY_DN15239_c0_g1_i1_1_H_TRINITY_DN10751_c0_g1_i2_1	48.87259385	0.887016887	-6.312873501	0.020622665	-5.599625403	2.74E-10	2.74E-09	Down	3.290783	3.101698	0.03564504	0.09853239	AUN87466.1	chitinase [Camellia fraterna]	P21226|CHI2_PEA	Endochitinase A2 CHI2 OS=Pisum sativum (Garden pea) GN=CHI2 PE=1 SV=2	76/103(73.79)	K20547	CHIB	basic endochitinase B [EC:3.2.1.14]	ko00520|ko04016	Amino sugar and nucleotide sugar metabolism|MAPK signaling pathway - plant	KOG4742	Predicted chitinase	[R]	POORLY CHARACTERIZED	General function prediction only	G	COG3979	chitinase	Biological Process: polysaccharide catabolic process (GO:0000272);|Molecular Function: chitinase activity (GO:0004568);|Biological Process: chitin catabolic process (GO:0006032);|Biological Process: defense response (GO:0006952);|Molecular Function: chitin binding (GO:0008061);|Biological Process: cell wall macromolecule catabolic process (GO:0016998);	PF00182.19	Chitinase class I
M_TRINITY_DN15243_c0_g1_i1_2_H_TRINITY_DN20734_c0_g1_i1_2	137.8584312	0.322074586	4.634305577	2.81394094	1.492592049	3.58E-06	2.16E-05	Up	2.323201	1.668006	5.107725	6.203783	--	--	--	--	--	--	--	--	--	--	--	--	--	--	--	--	--	--	--	--	--
M_TRINITY_DN15248_c0_g1_i1_2_H_TRINITY_DN6759_c0_g1_i1_1	17.17830803	1.479647651	-2.589110391	0.07026884	-3.830971109	0.009622424	0.026444005	Down	5.686624	1.718482	0.5243553	0	--	--	--	--	--	--	--	--	--	--	--	--	--	--	--	--	--	--	--	--	--
M_TRINITY_DN15249_c0_g1_i1_1_H_TRINITY_DN15790_c0_g1_i1_2	12.28585421	1.867229402	3.013644095	49.4248562	5.627164863	0.002581304	0.00843786	Up	0	0.03889088	0.9154479	1.130699	--	--	--	--	--	--	--	--	--	--	--	--	--	--	--	--	--	--	--	--	--
M_TRINITY_DN15267_c0_g2_i1_1_H_TRINITY_DN33085_c0_g1_i1_1	20.98429186	0.977048265	-3.298354813	0.107123592	-3.222651847	0.000972532	0.003587199	Down	3.326967	2.539398	0.3722566	0.2638657	XP_028101968.1	sister chromatid cohesion 1 protein 3-like [Camellia sinensis]	--	--	--	--	--	--	--	--	--	--	--	--	--	S	ENOG410XRB4	Doublestrandbreak repair protein rad21	--	--	--
M_TRINITY_DN15274_c0_g1_i1_1_H_TRINITY_DN27710_c6_g1_i14_2	265.7001814	0.227334274	12.29596877	6.941729411	2.79529513	9.52E-35	3.35E-33	Up	1.775777	1.412631	11.5467	10.94174	--	--	--	--	--	--	--	--	--	--	--	--	--	--	--	--	--	--	--	--	--
M_TRINITY_DN15285_c0_g1_i2_2_H_TRINITY_DN34817_c0_g1_i1_1	12.46689221	1.604069453	-2.361372813	0.072403036	-3.787805996	0.018207416	0.045455526	Down	1.740298	3.898905	0.4042039	0	XP_028127051.1	kinesin-like protein KIN-12F isoform X2 [Camellia sinensis]	Q8L7Y8|KN12B_ARATH	Kinesin-like protein KIN-12B MDB19.16 OS=Arabidopsis thaliana (Mouse-ear cress) GN=MDB19.16 PE=1 SV=1	--	--	--	--	--	--	--	--	--	--	--	Z	COG5059	Kinesin family member	Molecular Function: microtubule motor activity (GO:0003777);|Molecular Function: ATP binding (GO:0005524);|Cellular Component: kinesin complex (GO:0005871);|Cellular Component: microtubule (GO:0005874);|Biological Process: microtubule-based movement (GO:0007018);|Biological Process: male meiosis cytokinesis (GO:0007112);|Molecular Function: microtubule binding (GO:0008017);|Molecular Function: AT…	--	--
M_TRINITY_DN15286_c0_g1_i1_1_H_TRINITY_DN23541_c1_g2_i1_2	13.97253196	1.958864095	3.72097368	156.376698	7.28888174	0.000198456	0.000863892	Up	0	0	3.834476	1.111529	--	--	--	--	--	--	--	--	--	--	--	--	--	--	--	--	--	--	--	--	--
M_TRINITY_DN15299_c0_g1_i1_1_H_TRINITY_DN32792_c0_g1_i1_1	38.05576928	0.691895112	-2.995500616	0.237735255	-2.072572234	0.002739947	0.008881762	Down	1.478537	3.183933	0.5697182	0.5171158	--	--	--	--	--	--	--	--	--	--	--	--	--	--	--	--	--	--	--	--	--
M_TRINITY_DN15300_c0_g1_i1_1_H_TRINITY_DN29205_c0_g1_i1_2	64.37018316	0.427799024	2.62280825	2.176537397	1.122034809	0.008720834	0.024323757	Up	1.164845	1.198412	2.48632	2.696567	GAU48489.1	hypothetical protein TSUD_291740 [Trifolium subterraneum]	--	--	--	--	--	--	--	--	--	--	--	--	--	S	ENOG4111713		--	--	--
M_TRINITY_DN1533_c0_g1_i1_2_H_TRINITY_DN5683_c0_g1_i1_1	28.38898697	1.68124777	-4.907097409	0.003284646	-8.250046575	9.24E-07	6.08E-06	Down	3.906338	10.13857	0	0	--	--	--	--	--	--	--	--	--	--	--	--	--	--	--	--	--	--	--	--	--
M_TRINITY_DN15340_c0_g1_i1_1_H_TRINITY_DN27514_c1_g3_i1_1	77.7198129	1.505552933	-6.446431986	0.001197761	-9.705444585	1.15E-10	1.19E-09	Down	4.920798	3.457271	0	0	--	--	--	--	--	--	--	--	--	--	--	--	--	--	--	--	--	--	--	--	--
M_TRINITY_DN15374_c0_g1_i1_1_H_TRINITY_DN13407_c0_g1_i1_2	31.41632547	0.765944715	3.437464592	6.202749394	2.632907838	0.000587187	0.002291195	Up	0.3259729	0.4955319	1.911532	3.285149	--	--	--	--	--	--	--	--	--	--	--	--	--	--	--	--	--	--	--	--	--
M_TRINITY_DN15374_c0_g1_i1_2_H_TRINITY_DN34007_c0_g1_i1_1	36.51721977	0.886398264	-2.449213784	0.222059955	-2.170978846	0.014316844	0.037136215	Down	3.969859	8.715351	2.347562	0.4130821	--	--	--	--	--	--	--	--	--	--	--	--	--	--	--	--	--	--	--	--	--
M_TRINITY_DN15379_c0_g1_i1_2_H_TRINITY_DN14177_c0_g2_i1_2	43.92143284	0.647126434	2.52527902	3.104099507	1.634174806	0.011560646	0.030966312	Up	2.024116	3.389463	5.655617	11.10657	--	--	--	--	--	--	--	--	--	--	--	--	--	--	--	--	--	--	--	--	--
M_TRINITY_DN15391_c0_g1_i1_1_H_TRINITY_DN24408_c1_g2_i1_1	57.35849587	0.516124436	-4.305872208	0.214289659	-2.222365865	1.66E-05	8.97E-05	Down	4.722667	3.49095	1.02123	0.7757864	XP_028120352.1	uncharacterized protein LOC114317794 [Camellia sinensis]	--	--	--	--	--	--	--	--	KOG0017	FOG: Transposon-encoded proteins with TYA, reverse transcriptase, integrase domains in various combinations	[R]	POORLY CHARACTERIZED	General function prediction only	L	COG2801	Retrotransposon protein	--	--	--
M_TRINITY_DN15396_c0_g1_i1_1_H_TRINITY_DN9103_c0_g1_i1_2	333.1430107	0.242983625	6.835615823	3.162230901	1.660942715	8.17E-12	9.22E-11	Up	10.60178	9.652189	25.7154	38.54666	XP_028118990.1	cytochrome c oxidase copper chaperone 1 [Camellia sinensis]	Q9LJQ9|CX171_ARATH	Cytochrome c oxidase copper chaperone 1 K7L4.21 OS=Arabidopsis thaliana (Mouse-ear cress) GN=K7L4.21 PE=2 SV=1	63/85(74.12)	K02260	COX17	cytochrome c oxidase assembly protein subunit 17	ko00190	Oxidative phosphorylation	KOG3496	Cytochrome c oxidase assembly protein/Cu2+ chaperone COX17	[O]	CELLULAR PROCESSES AND SIGNALING	Posttranslational modification, protein turnover, chaperones	O	ENOG410XVYQ	cytochrome C oxidase	Cellular Component: mitochondrial intermembrane space (GO:0005758);|Biological Process: copper ion transport (GO:0006825);|Biological Process: response to bacterium (GO:0009617);|Molecular Function: copper chaperone activity (GO:0016531);|Biological Process: response to copper ion (GO:0046688);	--	--
M_TRINITY_DN15405_c0_g1_i1_1_H_TRINITY_DN16215_c0_g1_i1_1	25.58260196	0.800445049	-2.504017945	0.249251006	-2.004328767	0.012279181	0.032595228	Down	3.210772	4.537864	1.136168	0.7922414	--	--	--	--	--	--	--	--	--	--	--	--	--	--	--	--	--	--	--	--	--
M_TRINITY_DN15409_c0_g1_i1_1_H_TRINITY_DN32653_c0_g1_i1_2	8.988458488	2.123691125	3.135069646	100.9795667	6.657919581	0.001718133	0.005920124	Up	0	0	2.063431	2.046087	XP_028110377.1	uncharacterized protein LOC114308885 [Camellia sinensis]	--	--	--	--	--	--	--	--	--	--	--	--	--	S	ENOG410YE9P	Protein of unknown function (DUF620)	--	PF04788.12	Protein of unknown function (DUF620)
M_TRINITY_DN15417_c0_g1_i1_2_H_TRINITY_DN34795_c0_g1_i1_1	32.67518294	0.691096327	-2.795092895	0.262124038	-1.931678434	0.00518848	0.015479604	Down	2.18573	1.644167	0.5228928	0.4626075	--	--	--	--	--	--	--	--	--	--	--	--	--	--	--	--	--	--	--	--	--
M_TRINITY_DN15421_c0_g1_i1_1_H_TRINITY_DN20171_c0_g1_i1_2	56.87372747	0.547270935	5.971215808	9.632250127	3.267872856	2.35E-09	2.12E-08	Up	0.3209591	0.5543006	4.074689	4.192269	XP_028052821.1	ethylene-responsive transcription factor 1B-like [Camellia sinensis]	A0A3Q7I5Y9|ERFC3_SOLLC	Ethylene-response factor C3 Solyc09g066360 OS=Solanum lycopersicum (Tomato) (Lycopersicon esculentum) GN=Solyc09g066360 PE=2 SV=1	71/104(68.27)	K14516	ERF1	ethylene-responsive transcription factor 1	ko04016|ko04075	MAPK signaling pathway - plant|Plant hormone signal transduction	--	--	--	--	--	K	ENOG410YJNR	Transcription factor	--	PF00847.20	AP2 domain	2R	AP2/ERF-ERF
M_TRINITY_DN15429_c0_g1_i1_1_H_TRINITY_DN16160_c0_g1_i1_1	22.79260117	1.024289393	-2.556768853	0.162795055	-2.618871216	0.010564939	0.028694613	Down	1.983903	5.716473	0.8873037	0.3184944	--	--	--	--	--	--	--	--	--	--	--	--	--	--	--	--	--	--	--	--	--
M_TRINITY_DN15430_c0_g2_i1_1_H_TRINITY_DN19340_c0_g1_i1_2	45.65826917	0.561688801	4.189203156	5.108955957	2.353028499	2.80E-05	0.000145036	Up	0.5759617	0.5618622	2.873091	3.108226	XP_028079884.1	pentatricopeptide repeat-containing protein At4g14170 [Camellia sinensis]	Q5XEY7|PP309_ARATH	Pentatricopeptide repeat-containing protein At4g14170 dl3125c OS=Arabidopsis thaliana (Mouse-ear cress) GN=dl3125c PE=2 SV=2	--	--	--	--	--	--	KOG4197	FOG: PPR repeat	[R]	POORLY CHARACTERIZED	General function prediction only	S	ENOG410Z7Z7	Pentatricopeptide repeat-containing protein	--	PF01535.20	PPR repeat
M_TRINITY_DN15432_c0_g1_i1_2_H_TRINITY_DN4549_c0_g1_i1_2	15.13934291	1.852775598	3.997722158	169.7046239	7.406882064	6.40E-05	0.000309949	Up	0	0	4.540114	2.627988	--	--	--	--	--	--	--	--	--	--	--	--	--	--	--	--	--	--	--	--	--
M_TRINITY_DN15434_c0_g1_i1_2_H_TRINITY_DN28910_c0_g2_i1_1	32.68704011	0.75633472	-3.969868526	0.124779306	-3.002549402	7.19E-05	0.000345493	Down	5.082024	4.676117	0.3888108	0.8255496	--	--	--	--	--	--	--	--	--	--	--	--	--	--	--	--	--	--	--	--	--
M_TRINITY_DN15463_c0_g1_i1_1_H_TRINITY_DN12220_c0_g1_i1_1	94.34248055	0.408345701	3.458310941	2.661401933	1.412186407	0.000543574	0.002139419	Up	4.908233	3.001412	9.443213	11.90968	KAE8036966.1	hypothetical protein FH972_009596 [Carpinus fangiana]	--	--	--	--	--	--	--	--	--	--	--	--	--	S	ENOG410Z3XU		--	--	--
M_TRINITY_DN15470_c0_g1_i1_1_H_TRINITY_DN1182_c0_g1_i1_2	45.97020964	0.760938003	2.335719408	3.427930028	1.777337661	0.01950587	0.048075723	Up	0.6579807	2.492788	3.31069	7.256285	THF96335.1	hypothetical protein TEA_015368 [Camellia sinensis var. sinensis]	--	--	--	--	--	--	--	--	--	--	--	--	--	S	ENOG410YVJ0	B12D protein	--	--	--
M_TRINITY_DN15481_c0_g1_i1_1_H_TRINITY_DN30025_c0_g1_i1_2	91.00224848	0.35195991	4.16868558	2.764867225	1.467210201	3.06E-05	0.000157771	Up	1.529666	1.599513	4.479474	4.131766	--	--	--	--	--	--	--	--	--	--	--	--	--	--	--	--	--	--	--	--	--
M_TRINITY_DN15488_c0_g1_i1_2_H_TRINITY_DN8682_c0_g1_i1_2	55.28815315	0.504326016	3.255825459	3.120976474	1.641997482	0.001130632	0.00410013	Up	0.8286067	1.37742	3.599632	3.180312	--	--	--	--	--	--	--	--	--	--	--	--	--	--	--	--	--	--	--	--	--
M_TRINITY_DN15495_c0_g1_i1_2_H_TRINITY_DN27097_c3_g1_i1_1	10.51270234	2.036382102	-3.348589363	0.008856747	-6.819007446	0.000812241	0.003058906	Down	1.832863	1.220035	0	0	THG00824.1	hypothetical protein TEA_016886 [Camellia sinensis var. sinensis]	--	--	--	--	--	--	--	--	--	--	--	--	--	--	--	--	--	--	--
M_TRINITY_DN15497_c0_g1_i1_1_H_TRINITY_DN20014_c0_g1_i1_1	50.61586611	0.589804692	-5.572070318	0.102490833	-3.286433217	2.52E-08	2.02E-07	Down	1.678481	2.272949	0.1813184	0.2192924	XP_028070991.1	VAN3-binding protein-like isoform X2 [Camellia sinensis]	Q8W4K5|VAB_ARATH	VAN3-binding protein F16M2_150 OS=Arabidopsis thaliana (Mouse-ear cress) GN=F16M2_150 PE=1 SV=1	--	--	--	--	--	--	--	--	--	--	--	S	ENOG4111DWT	Plant pleckstrin homology-like region	Biological Process: response to auxin (GO:0009733);|Biological Process: auxin-activated signaling pathway (GO:0009734);|Biological Process: phloem or xylem histogenesis (GO:0010087);|Biological Process: leaf vascular tissue pattern formation (GO:0010305);	PF08458.10	Plant pleckstrin homology-like region
M_TRINITY_DN15501_c0_g1_i1_2_H_TRINITY_DN13115_c0_g1_i1_1	47.07295117	0.739984195	-2.748875164	0.244156117	-2.034124175	0.005980016	0.017537005	Down	3.662808	6.854567	0.5167722	1.984437	--	--	--	--	--	--	--	--	--	--	--	--	--	--	--	--	--	--	--	--	--
M_TRINITY_DN15504_c0_g1_i1_2_H_TRINITY_DN20232_c0_g1_i1_1	31.49272274	1.168608382	-2.730845692	0.109477844	-3.191289166	0.006317204	0.018367504	Down	3.232002	9.96797	0	1.37173	--	--	--	--	--	--	--	--	--	--	--	--	--	--	--	--	--	--	--	--	--
M_TRINITY_DN15509_c0_g2_i1_1_H_TRINITY_DN23982_c0_g1_i1_2	55.8753726	0.492617223	3.168372502	2.9501634	1.560794863	0.00153295	0.005367924	Up	1.964964	1.521908	4.865187	5.524368	THG17373.1	hypothetical protein TEA_024152 [Camellia sinensis var. sinensis]	--	--	--	--	--	--	--	--	--	--	--	--	--	--	--	--	--	--	--
M_TRINITY_DN15530_c0_g1_i1_1_H_TRINITY_DN15265_c0_g1_i1_2	10.64665063	1.994495904	2.729493308	43.53075758	5.443963223	0.006343174	0.018426904	Up	0.09592298	0	0.8818948	2.473038	--	--	--	--	--	--	--	--	--	--	--	--	--	--	--	--	--	--	--	--	--
M_TRINITY_DN1555_c0_g1_i1_1_H_TRINITY_DN27206_c0_g2_i4_1	194.6296425	0.235701366	-4.974298731	0.443667566	-1.172449006	6.55E-07	4.39E-06	Down	4.648329	5.451163	2.431844	2.068372	--	--	--	--	--	--	--	--	--	--	--	--	--	--	--	--	--	--	--	--	--
M_TRINITY_DN15568_c0_g1_i1_2_H_TRINITY_DN31999_c0_g1_i1_1	38.84493967	0.610718936	-2.56509254	0.33761465	-1.566550588	0.010314829	0.028119909	Down	3.868898	3.283206	1.011044	1.366998	XP_028072985.1	uncharacterized protein LOC114275189 [Camellia sinensis]	--	--	--	--	--	--	--	--	--	--	--	--	--	S	ENOG411197G		--	PF13405.6,PF00036.32,PF13499.6,PF13202.6,PF13833.6	EF-hand domain|EF hand|EF-hand domain pair|EF hand|EF-hand domain pair
M_TRINITY_DN15571_c0_g1_i1_1_H_TRINITY_DN25160_c1_g2_i1_2	50.97997975	0.517788084	2.996559231	2.931385413	1.551582663	0.002730452	0.008853805	Up	1.182676	0.8658281	3.219822	2.868217	XP_028095495.1	cyclin-D1-1 [Camellia sinensis]	P42751|CCD11_ARATH	Cyclin-D1-1 F20P5.7 OS=Arabidopsis thaliana (Mouse-ear cress) GN=F20P5.7 PE=1 SV=3	--	--	--	--	--	--	KOG0656	G1/S-specific cyclin D	[D]	CELLULAR PROCESSES AND SIGNALING	Cell cycle control, cell division, chromosome partitioning	D	ENOG410XRKC	(DC) complex that phosphorylates and inhibits members of the retinoblastoma (RB) protein family including RB1 and regulates the cell-cycle during G(1) S transition. Phosphorylation of RB1 allows dissociation of the transcription factor E2F from the RB E2F complex and the subsequent transcription of E2F target genes which are responsible for the progression through the G(1) phase. Hypophosphorylat…	Biological Process: regulation of cyclin-dependent protein serine/threonine kinase activity (GO:0000079);|Biological Process: mitotic cell cycle (GO:0000278);|Cellular Component: cyclin-dependent protein kinase holoenzyme complex (GO:0000307);|Cellular Component: nucleus (GO:0005634);|Cellular Component: cytoplasm (GO:0005737);|Biological Process: protein phosphorylation (GO:0006468);|Biological …	--	--
M_TRINITY_DN15598_c0_g1_i1_1_H_TRINITY_DN21211_c0_g1_i1_2	213.2706407	0.223502428	4.592659229	2.037034606	1.02647049	4.38E-06	2.60E-05	Up	1.905546	2.34524	4.112387	4.496503	XP_028078067.1	uncharacterized protein LOC114279964 [Camellia sinensis]	--	--	--	--	--	--	--	--	--	--	--	--	--	S	ENOG410XWK2	transposon protein	--	PF05699.14	hAT family C-terminal dimerisation region
M_TRINITY_DN15615_c0_g1_i1_1_H_TRINITY_DN16030_c0_g1_i1_1	25.94116769	1.249497173	-2.386392267	0.126587742	-2.98179039	0.017014592	0.042925065	Down	0.7228742	10.277	1.007097	0.3559414	--	--	--	--	--	--	--	--	--	--	--	--	--	--	--	--	--	--	--	--	--
M_TRINITY_DN15620_c0_g1_i1_2_H_TRINITY_DN27578_c2_g4_i2_1	84.46209543	0.424435815	-5.0047991	0.229375628	-2.124215985	5.59E-07	3.79E-06	Down	8.508175	8.425512	2.54161	1.446566	--	--	--	--	--	--	--	--	--	--	--	--	--	--	--	--	--	--	--	--	--
M_TRINITY_DN15631_c0_g1_i1_1_H_TRINITY_DN26128_c0_g3_i1_2	116.8430363	0.304457961	3.95091318	2.301998626	1.202886972	7.79E-05	0.000370941	Up	2.898778	3.500431	7.565406	7.184165	--	--	--	--	--	--	--	--	--	--	--	--	--	--	--	--	--	--	--	--	--
M_TRINITY_DN15638_c0_g1_i1_1_H_TRINITY_DN21198_c2_g1_i2_2	554.7420114	0.133444157	8.019125936	2.099586897	1.070105499	1.07E-15	1.61E-14	Up	4.109955	4.732346	9.022843	9.535058	THG08346.1	hypothetical protein TEA_027844 [Camellia sinensis var. sinensis]	--	--	--	--	--	--	--	--	--	--	--	--	--	--	--	--	--	--	--
M_TRINITY_DN15640_c0_g1_i1_1_H_TRINITY_DN27088_c4_g2_i3_2	45.2932215	0.603794459	2.660348345	3.044707397	1.606303589	0.007805987	0.022093628	Up	1.028026	1.337655	4.703058	2.498427	--	--	--	--	--	--	--	--	--	--	--	--	--	--	--	--	--	--	--	--	--
M_TRINITY_DN15660_c0_g1_i1_1_H_TRINITY_DN17814_c0_g1_i1_1	41.71628412	0.875696926	-3.37154893	0.129188089	-2.952455035	0.000747468	0.00284431	Down	10.11206	2.432981	0.5234194	1.14394	--	--	--	--	--	--	--	--	--	--	--	--	--	--	--	--	--	--	--	--	--
M_TRINITY_DN15663_c0_g1_i1_1_H_TRINITY_DN21388_c0_g1_i1_2	141.0725914	0.277152122	4.669379863	2.452288201	1.294128539	3.02E-06	1.84E-05	Up	1.983276	2.050527	5.347553	4.622517	XP_028066193.1	uncharacterized protein LOC114269137 isoform X2 [Camellia sinensis]	--	--	--	--	--	--	--	--	--	--	--	--	--	S	ENOG410YIPR		--	PF00076.22	RNA recognition motif. (a.k.a. RRM, RBD, or RNP domain)
M_TRINITY_DN15666_c0_g2_i1_1_H_TRINITY_DN29917_c2_g1_i2_1	57.37506563	0.534561768	-2.489011476	0.397622038	-1.330530374	0.012809883	0.03378649	Down	2.619732	4.787346	1.182042	1.721114	PSR87675.1	E3 ubiquitin-protein like isoform 1 [Actinidia chinensis var. chinensis]	--	--	--	--	--	--	--	--	KOG1609	Protein involved in mRNA turnover and stability	[A]	INFORMATION STORAGE AND PROCESSING	RNA processing and modification	O	COG5183	(Membrane-Associated Ring finger (C3HC4))	--	--	--
M_TRINITY_DN15698_c0_g1_i1_2_H_TRINITY_DN29069_c0_g1_i1_2	13.26330236	1.89852548	3.801713239	148.8431949	7.217649453	0.000143699	0.000648639	Up	0	0	1.846335	1.446634	THG01543.1	hypothetical protein TEA_020294 [Camellia sinensis var. sinensis]	--	--	--	--	--	--	--	--	--	--	--	--	--	--	--	--	--	--	--
M_TRINITY_DN15744_c0_g1_i1_1_H_TRINITY_DN30514_c0_g1_i1_1	14.83995415	1.845403399	-3.96397652	0.006279495	-7.315135743	7.37E-05	0.000352722	Down	2.785098	3.868779	0	0	XP_028124606.1	disease resistance protein At4g27190-like [Camellia sinensis]	Q9T048|DRL27_ARATH	Disease resistance protein At4g27190 T24A18.140 OS=Arabidopsis thaliana (Mouse-ear cress) GN=T24A18.140 PE=2 SV=1	161/282(57.09)	K13459	RPS2	disease resistance protein RPS2	ko04626	Plant-pathogen interaction	KOG4658	Apoptotic ATPase	[T]	CELLULAR PROCESSES AND SIGNALING	Signal transduction mechanisms	S	COG4886	leucine Rich Repeat	--	PF00931.22,PF13401.6,PF13191.6	NB-ARC domain|AAA domain|AAA ATPase domain
M_TRINITY_DN15755_c0_g1_i1_1_H_TRINITY_DN21540_c0_g1_i1_1	86.55048065	0.398960497	-3.091545284	0.425312616	-1.233404444	0.001991176	0.00673535	Down	3.123194	4.990611	1.629215	1.787128	XP_028075280.1	LOW QUALITY PROTEIN: sugar transporter ERD6-like 5 [Camellia sinensis]	Q3ECP7|ERDL5_ARATH	Sugar transporter ERD6-like 5 T22H22.15 OS=Arabidopsis thaliana (Mouse-ear cress) GN=T22H22.15 PE=2 SV=2	--	--	--	--	--	--	KOG0254	Predicted transporter (major facilitator superfamily)	[R]	POORLY CHARACTERIZED	General function prediction only	G	ENOG410XNQK	Transporter	Molecular Function: carbohydrate:proton symporter activity (GO:0005351);|Molecular Function: glucose transmembrane transporter activity (GO:0005355);|Cellular Component: integral component of plasma membrane (GO:0005887);|Biological Process: hexose transmembrane transport (GO:0008645);	PF00083.24,PF07690.16	Sugar (and other) transporter|Major Facilitator Superfamily
M_TRINITY_DN15761_c0_g1_i1_1_H_TRINITY_DN34210_c0_g1_i1_1	9.049970122	2.133077215	-3.09475125	0.010299061	-6.601343378	0.00196978	0.006669005	Down	1.44908	2.506421	0	0	ALE65999.1	cytochrome b5 [Camellia sinensis var. sinensis]	O04354|CYB5_BOROF	Cytochrome b5 . OS=Borago officinalis (Bourrache) (Borage) GN=. PE=2 SV=1	--	--	--	--	--	--	KOG0537	Cytochrome b5	[C]	METABOLISM	Energy production and conversion	CI	COG5274	cytochrome b5	Cellular Component: endoplasmic reticulum membrane (GO:0005789);|Cellular Component: integral component of membrane (GO:0016021);|Molecular Function: heme binding (GO:0020037);|Cellular Component: organelle membrane (GO:0031090);|Molecular Function: metal ion binding (GO:0046872);|Biological Process: oxidation-reduction process (GO:0055114);	PF00173.28	Cytochrome b5-like Heme/Steroid binding domain
M_TRINITY_DN15763_c0_g1_i1_1_H_TRINITY_DN28903_c2_g3_i2_1	72.7110603	0.416777537	-3.045555325	0.414855538	-1.269319048	0.00232251	0.007694408	Down	2.716688	2.189049	1.087308	0.9825034	--	--	--	--	--	--	--	--	--	--	--	--	--	--	--	--	--	--	--	--	--
M_TRINITY_DN15767_c0_g1_i1_2_H_TRINITY_DN4862_c0_g1_i1_1	69.66111836	0.441484555	-4.430386562	0.257751506	-1.955947239	9.41E-06	5.28E-05	Down	2.545905	3.122836	0.87294	0.6026307	XP_028122824.1	serine/threonine-protein kinase-like protein ACR4 [Camellia sinensis]	Q75J39|CKI4_ORYSJ	Serine/threonine-protein kinase-like protein CR4 OSJNBa0066H15.11 OS=Oryza sativa subsp. japonica (Rice) GN=OSJNBa0066H15.11 PE=1 SV=1	--	--	--	--	--	--	--	--	--	--	--	T	COG0515	Serine Threonine protein kinase	Molecular Function: protein kinase activity (GO:0004672);|Molecular Function: protein serine/threonine kinase activity (GO:0004674);|Molecular Function: ATP binding (GO:0005524);|Cellular Component: plasma membrane (GO:0005886);|Biological Process: regulation of asymmetric cell division (GO:0009786);|Biological Process: embryo development ending in seed dormancy (GO:0009793);|Cellular Component: …	PF00069.25,PF07714.17,PF13540.6	Protein kinase domain|Protein tyrosine kinase|Regulator of chromosome condensation (RCC1) repeat
M_TRINITY_DN15809_c0_g1_i1_1_H_TRINITY_DN29120_c0_g4_i1_1	139.4071718	0.382491981	-5.524663817	0.231143451	-2.113139606	3.30E-08	2.62E-07	Down	7.025228	5.156576	0.9901902	1.819996	ASJ80803.1	starch branching enzyme II [Castanea mollissima]	Q41058|GLGB1_PEA	1,4-alpha-glucan-branching enzyme 1, chloroplastic/amyloplastic SBEI OS=Pisum sativum (Garden pea) GN=SBEI PE=1 SV=1	69/81(85.19)	K00700	GBE1, glgB	1,4-alpha-glucan branching enzyme [EC:2.4.1.18]	ko00500	Starch and sucrose metabolism	KOG0470	1,4-alpha-glucan branching enzyme/starch branching enzyme II	[G]	METABOLISM	Carbohydrate transport and metabolism	G	COG0296	Catalyzes the formation of the alpha-1,6-glucosidic linkages in glycogen by scission of a 1,4-alpha-linked oligosaccharide from growing alpha-1,4-glucan chains and the subsequent attachment of the oligosaccharide to the alpha-1,6 position (By similarity)	--	--	--
M_TRINITY_DN15823_c0_g1_i1_1_H_TRINITY_DN28803_c0_g1_i1_1	24.62625547	0.907657477	-3.03893333	0.147797056	-2.758310559	0.002374174	0.007845598	Down	2.872734	2.423012	0.584596	0.207433	XP_028073221.1	uncharacterized protein LOC114275392 isoform X1 [Camellia sinensis]	--	--	--	--	--	--	--	--	--	--	--	--	--	--	--	--	--	--	--
M_TRINITY_DN15830_c0_g1_i1_1_H_TRINITY_DN3793_c0_g1_i1_2	58.62687515	0.530565335	3.034370757	3.052374413	1.609931938	0.00241038	0.007949448	Up	0.7298892	1.412843	3.819494	2.719564	XP_028068207.1	thymidine kinase a-like isoform X2 [Camellia sinensis]	O81263|KITH_ORYSJ	Thymidine kinase OSJNBa0090O10.3 OS=Oryza sativa subsp. japonica (Rice) GN=OSJNBa0090O10.3 PE=2 SV=2	206/279(73.84)	K00857	tdk, TK	thymidine kinase [EC:2.7.1.21]	ko00240	Pyrimidine metabolism	KOG3125	Thymidine kinase	[F]	METABOLISM	Nucleotide transport and metabolism	F	COG1435	THymidine Kinase	Molecular Function: thymidine kinase activity (GO:0004797);|Molecular Function: ATP binding (GO:0005524);|Biological Process: DNA metabolic process (GO:0006259);|Biological Process: thymidine metabolic process (GO:0046104);|Molecular Function: metal ion binding (GO:0046872);|Biological Process: DNA biosynthetic process (GO:0071897);	PF00265.18	Thymidine kinase
M_TRINITY_DN15855_c0_g1_i1_1_H_TRINITY_DN29188_c0_g4_i1_1	30.31078248	0.972329765	-3.790035164	0.07774189	-3.685164002	0.000150626	0.00067597	Down	2.694803	2.758095	0.4255983	0.06114956	XP_028058088.1	disease resistance protein At4g27190-like isoform X2 [Camellia sinensis]	--	--	--	--	--	--	--	--	--	--	--	--	--	--	--	--	--	--	--
M_TRINITY_DN15867_c0_g1_i1_1_H_TRINITY_DN17213_c0_g1_i1_1	68.46673813	0.420986769	-2.980404386	0.419077563	-1.254710813	0.002878681	0.009280227	Down	2.625939	2.488859	1.190638	0.9765402	XP_028076984.1	inactive leucine-rich repeat receptor-like protein kinase CORYNE [Camellia sinensis]	Q9LYU7|CRN_ARATH	Inactive leucine-rich repeat receptor-like protein kinase CORYNE T31B5.110 OS=Arabidopsis thaliana (Mouse-ear cress) GN=T31B5.110 PE=1 SV=1	--	--	--	--	--	--	KOG1187	Serine/threonine protein kinase	[T]	CELLULAR PROCESSES AND SIGNALING	Signal transduction mechanisms	T	COG0515	Serine Threonine protein kinase	--	PF00069.25,PF07714.17	Protein kinase domain|Protein tyrosine kinase
M_TRINITY_DN15888_c0_g1_i1_2_H_TRINITY_DN3818_c0_g1_i1_1	41.84849152	1.0417368	-5.588590923	0.017678739	-5.821840827	2.29E-08	1.85E-07	Down	6.23032	4.718893	0	0.1809644	--	--	--	--	--	--	--	--	--	--	--	--	--	--	--	--	--	--	--	--	--
M_TRINITY_DN15894_c0_g1_i1_1_H_TRINITY_DN1251_c0_g1_i1_2	61.22622993	0.458809857	2.376807425	2.129482205	1.090502674	0.017463203	0.043864611	Up	1.713372	1.626164	4.10662	3.032569	XP_028103132.1	syntaxin-132-like [Camellia sinensis]	Q9SRV7|SY131_ARATH	Putative syntaxin-131 F20H23.28 OS=Arabidopsis thaliana (Mouse-ear cress) GN=F20H23.28 PE=3 SV=1	146/175(83.43)	K08486	STX1B_2_3	syntaxin 1B/2/3	ko04130	SNARE interactions in vesicular transport	KOG0810	SNARE protein Syntaxin 1 and related proteins	[U]	CELLULAR PROCESSES AND SIGNALING	Intracellular trafficking, secretion, and vesicular transport	U	COG5074	SYNtaxin	Molecular Function: SNARE binding (GO:0000149);|Molecular Function: SNAP receptor activity (GO:0005484);|Cellular Component: plasma membrane (GO:0005886);|Biological Process: intracellular protein transport (GO:0006886);|Biological Process: exocytosis (GO:0006887);|Biological Process: vesicle fusion (GO:0006906);|Cellular Component: endomembrane system (GO:0012505);|Cellular Component: integral c…	PF00804.25	Syntaxin
M_TRINITY_DN15898_c0_g1_i2_1_H_TRINITY_DN22206_c0_g1_i1_2	355.9394978	0.194718866	15.83538561	8.476380415	3.083448336	1.77E-56	1.07E-54	Up	2.102448	2.740638	20.92054	20.0193	THG11651.1	hypothetical protein TEA_005898 [Camellia sinensis var. sinensis]	--	--	--	--	--	--	--	--	--	--	--	--	--	S	ENOG410YW5Y		--	--	--
M_TRINITY_DN15903_c0_g1_i1_1_H_TRINITY_DN18836_c0_g1_i1_2	37.29956434	0.762380641	2.330134291	3.425819819	1.776449275	0.019799055	0.048682094	Up	0.197354	0.7924	1.818958	1.5308	PSS28529.1	Inorganic phosphate transporter 2-1 like [Actinidia chinensis var. chinensis]	Q38954|PHT21_ARATH	Inorganic phosphate transporter 2-1, chloroplastic MFE16.10 OS=Arabidopsis thaliana (Mouse-ear cress) GN=MFE16.10 PE=1 SV=1	--	--	--	--	--	--	KOG2493	Na+/Pi symporter	[P]	METABOLISM	Inorganic ion transport and metabolism	P	COG0306	inorganic phosphate transmembrane transporter activity	Molecular Function: inorganic phosphate transmembrane transporter activity (GO:0005315);|Cellular Component: integral component of plasma membrane (GO:0005887);|Biological Process: phosphate ion transport (GO:0006817);|Cellular Component: chloroplast (GO:0009507);|Molecular Function: low-affinity phosphate transmembrane transporter activity (GO:0009673);|Cellular Component: chloroplast inner memb…	PF01384.20	Phosphate transporter family
M_TRINITY_DN15912_c0_g1_i1_1_H_TRINITY_DN7707_c0_g1_i1_2	34.55430689	0.640479604	2.439707363	2.953821825	1.562582805	0.014699164	0.037953611	Up	0.6224021	0.8491774	2.202219	2.121157	XP_028051564.1	uncharacterized protein LOC114256153 isoform X2 [Camellia sinensis]	--	--	--	--	--	--	--	--	KOG1454	Predicted hydrolase/acyltransferase (alpha/beta hydrolase superfamily)	[R]	POORLY CHARACTERIZED	General function prediction only	S	COG0596	Alpha beta hydrolase	--	--	--
M_TRINITY_DN15913_c0_g1_i1_2_H_TRINITY_DN1110_c0_g1_i1_1	38.8008201	0.640814576	-3.557138631	0.205973939	-2.279466282	0.000374916	0.001534942	Down	2.317293	3.267973	0.6525902	0.4669529	--	--	--	--	--	--	--	--	--	--	--	--	--	--	--	--	--	--	--	--	--
M_TRINITY_DN15920_c0_g1_i1_1_H_TRINITY_DN29140_c0_g1_i1_2	26.5909525	1.148945679	3.328512045	14.16520456	3.82427953	0.000873112	0.003257008	Up	0	0.3878526	3.040079	1.949685	XP_028064266.1	GDSL esterase/lipase 5 isoform X3 [Camellia sinensis]	Q9SSA7|GLIP5_ARATH	GDSL esterase/lipase 5 T18A20.15 OS=Arabidopsis thaliana (Mouse-ear cress) GN=T18A20.15 PE=2 SV=2	--	--	--	--	--	--	--	--	--	--	--	S	COG3240	GDSL esterase lipase	Cellular Component: extracellular region (GO:0005576);|Biological Process: lipid catabolic process (GO:0016042);|Molecular Function: lipase activity (GO:0016298);	--	--
M_TRINITY_DN15926_c0_g1_i1_1_H_TRINITY_DN17064_c0_g1_i1_2	40.98245184	0.620224219	2.617469838	3.081041654	1.623418187	0.008858432	0.02465127	Up	1.458503	0.8856869	4.026173	3.236435	--	--	--	--	--	--	--	--	--	--	--	--	--	--	--	--	--	--	--	--	--
M_TRINITY_DN1592_c0_g1_i1_1_H_TRINITY_DN18348_c0_g1_i1_1	40.50543384	0.878099637	-2.410170545	0.230626487	-2.116369881	0.015945065	0.040700159	Down	6.806298	6.603169	2.855815	0.3243352	--	--	--	--	--	--	--	--	--	--	--	--	--	--	--	--	--	--	--	--	--
M_TRINITY_DN15931_c1_g1_i1_1_H_TRINITY_DN28020_c2_g5_i1_1	17.86994043	1.784193676	-4.249954751	0.005216354	-7.582742389	2.14E-05	0.000113207	Down	2.08975	3.847697	0	0	THG21095.1	hypothetical protein TEA_003178 [Camellia sinensis var. sinensis]	--	--	104/149(69.80)	K14297	NUP98, ADAR2, NUP116	nuclear pore complex protein Nup98-Nup96	ko03013	RNA transport	--	--	--	--	--	--	--	--	--	--	--
M_TRINITY_DN15932_c0_g1_i1_1_H_TRINITY_DN20399_c1_g1_i1_2	97.38207275	0.462571534	2.971387122	2.592742804	1.3744791	0.002964578	0.009521255	Up	5.679508	2.632817	12.60029	9.242083	--	--	--	--	--	--	--	--	--	--	--	--	--	--	--	--	--	--	--	--	--
M_TRINITY_DN15948_c0_g1_i1_2_H_TRINITY_DN24707_c0_g5_i1_2	81.30569775	2.130933292	4.615048334	912.929814	9.83436014	3.93E-06	2.35E-05	Up	0	0	29.89788	7.989083	--	--	--	--	--	--	--	--	--	--	--	--	--	--	--	--	--	--	--	--	--
M_TRINITY_DN15952_c0_g1_i1_1_H_TRINITY_DN27929_c0_g2_i1_2	19.37554847	1.135484668	3.466313604	15.30515715	3.935945953	0.000527647	0.002083035	Up	0.1224225	0.04995211	1.1257	1.608786	THG00445.1	hypothetical protein TEA_022213 [Camellia sinensis var. sinensis]	--	--	--	--	--	--	--	--	--	--	--	--	--	--	--	--	--	--	--
M_TRINITY_DN15962_c0_g1_i1_1_H_TRINITY_DN28148_c4_g1_i4_1	92.89614912	0.360129448	-3.006335927	0.472154165	-1.082670098	0.002644167	0.008612315	Down	5.672862	6.705142	3.383839	2.518158	--	--	--	--	--	--	--	--	--	--	--	--	--	--	--	--	--	--	--	--	--
M_TRINITY_DN15962_c0_g3_i1_1_H_TRINITY_DN18716_c0_g1_i1_2	43.15307609	0.601250348	2.645213694	3.011402716	1.590435653	0.008163934	0.023001933	Up	3.171228	1.903935	8.434817	6.996144	--	--	--	--	--	--	--	--	--	--	--	--	--	--	--	--	--	--	--	--	--
M_TRINITY_DN15974_c0_g1_i1_1_H_TRINITY_DN28126_c1_g1_i1_2	25.28180526	1.142549701	3.492064817	15.88791177	3.989857612	0.000479302	0.001913883	Up	0	0.5366431	3.966241	3.908464	--	--	--	--	--	--	--	--	--	--	--	--	--	--	--	--	--	--	--	--	--
M_TRINITY_DN15991_c0_g1_i1_1_H_TRINITY_DN22375_c0_g1_i1_1	60.70824139	0.495875628	-5.715833895	0.140209623	-2.834342723	1.09E-08	9.13E-08	Down	4.034941	3.880519	0.5336624	0.558099	XP_028117917.1	uncharacterized protein LOC114315501 [Camellia sinensis]	--	--	--	--	--	--	--	--	--	--	--	--	--	S	ENOG410YFKY		--	--	--
M_TRINITY_DN15997_c0_g1_i1_1_H_TRINITY_DN16784_c0_g1_i2_2	174.2854223	0.395273349	5.281532912	4.25054903	2.087649202	1.28E-07	9.45E-07	Up	8.138431	3.303144	25.15594	24.62612	--	--	--	--	--	--	--	--	--	--	--	--	--	--	--	--	--	--	--	--	--
M_TRINITY_DN16010_c0_g1_i1_1_H_TRINITY_DN21054_c0_g1_i2_2	228.9455652	0.24708705	5.278328073	2.469478676	1.304206511	1.30E-07	9.61E-07	Up	2.871846	2.363427	5.788903	7.253577	XP_028066620.1	gibberellin receptor GID1B-like [Camellia sinensis]	Q9LYC1|GID1B_ARATH	Gibberellin receptor GID1B T20O10.110 OS=Arabidopsis thaliana (Mouse-ear cress) GN=T20O10.110 PE=1 SV=1	287/345(83.19)	K14493	GID1	gibberellin receptor GID1 [EC:3.-.-.-]	ko04075	Plant hormone signal transduction	KOG1515	Arylacetamide deacetylase	[V]	CELLULAR PROCESSES AND SIGNALING	Defense mechanisms	I	COG0657	alpha beta hydrolase fold-3 domain protein	Cellular Component: nucleus (GO:0005634);|Cellular Component: cytoplasm (GO:0005737);|Biological Process: response to gibberellin (GO:0009739);|Biological Process: positive regulation of gibberellic acid mediated signaling pathway (GO:0009939);|Biological Process: raffinose family oligosaccharide biosynthetic process (GO:0010325);|Molecular Function: gibberellin binding (GO:0010331);|Biological P…	PF07859.13,PF00135.28	alpha/beta hydrolase fold|Carboxylesterase family
M_TRINITY_DN16013_c0_g1_i1_2_H_TRINITY_DN34532_c0_g1_i1_1	31.57992026	0.696689613	-3.129399417	0.22064209	-2.180220069	0.00175164	0.006025868	Down	3.132116	3.478989	0.7183611	0.76076	--	--	--	--	--	--	--	--	--	--	--	--	--	--	--	--	--	--	--	--	--
M_TRINITY_DN16034_c0_g1_i1_1_H_TRINITY_DN27972_c0_g3_i1_2	251.0948041	0.20747506	6.827067645	2.669271896	1.416446268	8.67E-12	9.78E-11	Up	1.694393	1.752477	4.985425	4.251315	XP_028054561.1	ribonucleoside-diphosphate reductase large subunit-like isoform X2 [Camellia sinensis]	Q9SJ20|RIR1_ARATH	Ribonucleoside-diphosphate reductase large subunit F7D8.11 OS=Arabidopsis thaliana (Mouse-ear cress) GN=F7D8.11 PE=1 SV=1	129/145(88.97)	K10807	RRM1	ribonucleoside-diphosphate reductase subunit M1 [EC:1.17.4.1]	ko00230|ko00240|ko00480	Purine metabolism|Pyrimidine metabolism|Glutathione metabolism	KOG1112	Ribonucleotide reductase, alpha subunit	[F]	METABOLISM	Nucleotide transport and metabolism	F	COG0209	Provides the precursors necessary for DNA synthesis. Catalyzes the biosynthesis of deoxyribonucleotides from the corresponding ribonucleotides (By similarity)	Molecular Function: ribonucleoside-diphosphate reductase activity, thioredoxin disulfide as acceptor (GO:0004748);|Molecular Function: ATP binding (GO:0005524);|Cellular Component: ribonucleoside-diphosphate reductase complex (GO:0005971);|Biological Process: DNA replication (GO:0006260);|Biological Process: deoxyribonucleoside triphosphate biosynthetic process (GO:0009202);|Biological Process: d…	PF03477.16	ATP cone domain
M_TRINITY_DN16078_c0_g1_i1_1_H_TRINITY_DN24070_c0_g2_i1_2	118.6476241	0.427749362	3.940181138	3.21631781	1.685409969	8.14E-05	0.000386704	Up	2.251547	2.514402	10.59132	4.861321	--	--	--	--	--	--	--	--	--	--	--	--	--	--	--	--	--	--	--	--	--
M_TRINITY_DN16085_c0_g1_i1_1_H_TRINITY_DN20645_c0_g1_i1_1	64.48076605	0.525515132	-4.602053928	0.187057151	-2.418448977	4.18E-06	2.49E-05	Down	3.57271	5.769579	0.6165913	1.099709	--	--	--	--	--	--	--	--	--	--	--	--	--	--	--	--	--	--	--	--	--
M_TRINITY_DN1609_c0_g1_i1_1_H_TRINITY_DN5367_c0_g1_i2_2	15.62481232	1.819161306	4.098674201	175.6000584	7.456149514	4.16E-05	0.00020878	Up	0	0	1.4981	1.587798	--	--	--	--	--	--	--	--	--	--	--	--	--	--	--	--	--	--	--	--	--
M_TRINITY_DN16135_c0_g1_i2_2_H_TRINITY_DN26459_c6_g2_i1_2	123.8834745	0.314946516	-4.489233121	0.375304025	-1.413868332	7.15E-06	4.10E-05	Down	12.26334	10.09637	4.343626	4.082737	--	--	--	--	--	--	--	--	--	--	--	--	--	--	--	--	--	--	--	--	--
M_TRINITY_DN16159_c0_g1_i1_1_H_TRINITY_DN28643_c0_g1_i1_2	25.61329277	1.560076651	2.964280493	24.66690465	4.624504784	0.003033916	0.009707744	Up	0	0.3064131	0.3422818	7.513541	--	--	--	--	--	--	--	--	--	--	--	--	--	--	--	--	--	--	--	--	--
M_TRINITY_DN16161_c0_g1_i1_2_H_TRINITY_DN14414_c0_g1_i1_1	11.80996787	1.95487103	-3.573798717	0.007886957	-6.98631558	0.000351839	0.00145098	Down	2.813145	2.636312	0	0	--	--	--	--	--	--	--	--	--	--	--	--	--	--	--	--	--	--	--	--	--
M_TRINITY_DN16163_c0_g1_i1_1_H_TRINITY_DN19405_c0_g1_i1_2	60.62228862	0.563437924	3.04524976	3.284808357	1.715809203	0.002324872	0.007701378	Up	0.8684781	1.661284	2.846295	5.248015	XP_028084740.1	uncharacterized protein LOC114285857 [Camellia sinensis]	--	--	--	--	--	--	--	--	--	--	--	--	--	S	ENOG410ZWEA	Cell division cycle associated 7	--	--	--
M_TRINITY_DN16169_c0_g1_i1_2_H_TRINITY_DN25200_c2_g2_i1_2	21.84449152	1.019990552	3.721975386	13.89390015	3.796379729	0.00019767	0.000861097	Up	0.1303463	0.3182097	3.131608	2.444573	--	--	--	--	--	--	--	--	--	--	--	--	--	--	--	--	--	--	--	--	--
M_TRINITY_DN16171_c0_g1_i2_1_H_TRINITY_DN23025_c1_g8_i1_2	114.6643536	0.332683552	4.286158008	2.686884436	1.425934272	1.82E-05	9.73E-05	Up	2.245914	3.315586	6.933622	7.875297	XP_028116842.1	DNA-directed RNA polymerases II, IV and V subunit 9A [Camellia sinensis]	Q6NLH0|RPB9A_ARATH	DNA-directed RNA polymerases II, IV and V subunit 9A K14A17 OS=Arabidopsis thaliana (Mouse-ear cress) GN=K14A17 PE=1 SV=1	113/114(99.12)	K03017	RPB9, POLR2I	DNA-directed RNA polymerase II subunit RPB9	ko03020	RNA polymerase	KOG2691	RNA polymerase II subunit 9	[K]	INFORMATION STORAGE AND PROCESSING	Transcription	K	COG1594	DNA-dependent RNA polymerase catalyzes the transcription of DNA into RNA using the four ribonucleoside triphosphates as substrates (By similarity)	Cellular Component: RNA polymerase V complex (GO:0000419);|Biological Process: maintenance of transcriptional fidelity during DNA-templated transcription elongation from RNA polymerase II promoter (GO:0001193);|Molecular Function: nucleic acid binding (GO:0003676);|Molecular Function: DNA-directed 5'-3' RNA polymerase activity (GO:0003899);|Cellular Component: RNA polymerase II, core complex (GO:…	PF02150.16,PF01096.18	RNA polymerases M/15 Kd subunit|Transcription factor S-II (TFIIS)
M_TRINITY_DN16178_c0_g1_i1_1_H_TRINITY_DN30275_c0_g1_i1_1	1327.46388	0.094424075	11.94919712	2.185997701	1.128291884	6.56E-33	2.16E-31	Up	26.4176	29.54035	65.17135	57.51587	XP_028099417.1	mitochondrial import receptor subunit TOM20-like [Camellia sinensis]	P92792|TOM20_SOLTU	Mitochondrial import receptor subunit TOM20 TOM20 OS=Solanum tuberosum (Potato) GN=TOM20 PE=1 SV=1	--	--	--	--	--	--	--	--	--	--	--	U	ENOG4111JA8	Mitochondrial import receptor subunit	Cellular Component: mitochondrial outer membrane translocase complex (GO:0005742);|Cellular Component: integral component of membrane (GO:0016021);|Biological Process: protein import into mitochondrial outer membrane (GO:0045040);	PF06552.12,PF13414.6	Plant specific mitochondrial import receptor subunit TOM20|TPR repeat
M_TRINITY_DN16178_c0_g1_i1_2_H_TRINITY_DN434_c0_g1_i1_1	29.45957444	0.730473284	-2.844152657	0.236911883	-2.077577532	0.004452971	0.013566262	Down	2.41416	2.269556	0.4979342	0.6257196	RVW74561.1	Copper-transporting ATPase PAA1, chloroplastic [Vitis vinifera]	--	--	--	--	--	--	--	--	KOG1075	FOG: Reverse transcriptase	[R]	POORLY CHARACTERIZED	General function prediction only	--	--	--	--	--	--
M_TRINITY_DN1618_c0_g1_i1_1_H_TRINITY_DN30301_c0_g1_i1_2	26.35521888	1.121744122	3.614919339	16.62191294	4.05501452	0.000300441	0.001260194	Up	0	0.3714391	2.892335	3.042544	--	--	--	--	--	--	--	--	--	--	--	--	--	--	--	--	--	--	--	--	--
M_TRINITY_DN16199_c0_g1_i1_1_H_TRINITY_DN25353_c2_g1_i2_2	743.5835269	0.133605857	8.755181943	2.249717089	1.169743588	2.04E-18	3.58E-17	Up	13.3209	11.46958	28.66189	27.50862	--	--	--	--	--	--	--	--	--	--	--	--	--	--	--	--	--	--	--	--	--
M_TRINITY_DN16199_c0_g1_i1_2_H_TRINITY_DN21194_c0_g2_i1_1	43.46923443	0.621523763	-3.431010293	0.228069522	-2.132454428	0.000601338	0.002339091	Down	1.810133	3.149345	0.4503986	0.6549713	--	--	--	--	--	--	--	--	--	--	--	--	--	--	--	--	--	--	--	--	--
M_TRINITY_DN16201_c0_g1_i1_2_H_TRINITY_DN31255_c0_g1_i1_1	15.7599534	1.815377031	-4.077471789	0.005911957	-7.402148629	4.55E-05	0.000226739	Down	2.856758	3.474467	0	0	--	--	--	--	--	--	--	--	--	--	--	--	--	--	--	--	--	--	--	--	--
M_TRINITY_DN16204_c0_g1_i1_2_H_TRINITY_DN16550_c0_g1_i1_2	198.8826823	0.247935889	7.268323499	3.487222086	1.802078246	3.64E-13	4.59E-12	Up	3.474337	3.781858	14.14448	11.22633	XP_028056048.1	actin-depolymerizing factor [Camellia sinensis]	Q8SAG3|ADF_VITVI	Actin-depolymerizing factor . OS=Vitis vinifera (Grape) GN=. PE=2 SV=1	--	--	--	--	--	--	KOG1735	Actin depolymerizing factor	[Z]	CELLULAR PROCESSES AND SIGNALING	Cytoskeleton	S	ENOG41122P5	actin-depolymerizing factor	Molecular Function: actin binding (GO:0003779);|Cellular Component: actin cytoskeleton (GO:0015629);|Biological Process: actin filament depolymerization (GO:0030042);	PF00241.20	Cofilin/tropomyosin-type actin-binding protein
M_TRINITY_DN16205_c0_g1_i1_2_H_TRINITY_DN13299_c0_g1_i1_2	27.70490952	0.78188682	2.886245486	4.779028279	2.256717304	0.003898679	0.012084372	Up	0.9398334	0.5613367	4.123254	3.21445	--	--	--	--	--	--	--	--	--	--	--	--	--	--	--	--	--	--	--	--	--
M_TRINITY_DN16216_c0_g1_i1_1_H_TRINITY_DN27456_c0_g1_i2_1	365.0966615	0.177897154	-5.765825923	0.491163744	-1.025724024	8.13E-09	6.90E-08	Down	8.156782	9.317731	3.874751	4.685092	--	--	--	--	--	--	--	--	--	--	--	--	--	--	--	--	--	--	--	--	--
M_TRINITY_DN16223_c0_g1_i1_1_H_TRINITY_DN30285_c0_g1_i1_1	17.47440485	1.324687833	-2.691869707	0.084442491	-3.565887049	0.00710527	0.020338818	Down	2.347597	4.658946	0	0.5804508	--	--	--	--	--	--	--	--	--	--	--	--	--	--	--	--	--	--	--	--	--
M_TRINITY_DN16241_c0_g1_i1_1_H_TRINITY_DN26072_c2_g1_i4_2	107.99509	0.338969083	6.667562651	4.790238868	2.260097599	2.60E-11	2.84E-10	Up	0.9915894	1.150463	5.508132	4.762291	XP_028054501.1	protein NDL1-like isoform X2 [Camellia sinensis]	Q9ZUN1|NDL3_ARATH	Protein NDL3 At2g19620 OS=Arabidopsis thaliana (Mouse-ear cress) GN=At2g19620 PE=1 SV=1	--	--	--	--	--	--	KOG2931	Differentiation-related gene 1 protein (NDR1 protein), related proteins	[S]	POORLY CHARACTERIZED	Function unknown	S	ENOG410XSPF	NDRG family member	Cellular Component: cytoplasm (GO:0005737);|Biological Process: regulation of growth (GO:0040008);|Biological Process: regulation of auxin polar transport (GO:2000012);	PF03096.14	Ndr family
M_TRINITY_DN16259_c0_g1_i1_1_H_TRINITY_DN17623_c0_g2_i1_1	42.59839552	0.734471123	-3.91651875	0.136165212	-2.876569925	8.98E-05	0.000423054	Down	5.778177	5.466695	1.312135	0.3212078	--	--	--	--	--	--	--	--	--	--	--	--	--	--	--	--	--	--	--	--	--
M_TRINITY_DN16272_c0_g2_i1_1_H_TRINITY_DN22143_c0_g1_i1_1	95.31955857	0.357723049	-3.338110251	0.437053265	-1.194118978	0.000843503	0.003164298	Down	3.91397	4.844502	2.202466	1.658898	XP_028090901.1	2-oxoglutarate-dependent dioxygenase DAO-like [Camellia sinensis]	Q7XKU5|DAO_ORYSJ	2-oxoglutarate-dependent dioxygenase DAO OSJNBa0022H21.12 OS=Oryza sativa subsp. japonica (Rice) GN=OSJNBa0022H21.12 PE=1 SV=2	78/97(80.41)	K23947	DAO	2-oxoglutarate-dependent dioxygenase [EC:1.14.11.-]	ko00380	Tryptophan metabolism	KOG0143	Iron/ascorbate family oxidoreductases	[QR]	METABOLISM|POORLY CHARACTERIZED	Secondary metabolites biosynthesis, transport and catabolism |General function prediction only	S	COG3491	2OGFe(II) oxygenase	Biological Process: auxin catabolic process (GO:0009852);|Biological Process: auxin homeostasis (GO:0010252);|Molecular Function: metal ion binding (GO:0046872);|Molecular Function: indole-3-acetaldehyde oxidase activity (GO:0050302);|Molecular Function: dioxygenase activity (GO:0051213);	PF03171.20	2OG-Fe(II) oxygenase superfamily
M_TRINITY_DN16280_c0_g1_i2_1_H_TRINITY_DN22421_c1_g1_i2_1	134.8847625	0.306405137	-3.565863431	0.468915908	-1.092598872	0.00036266	0.001491086	Down	5.031407	7.2597	3.060187	2.711979	--	--	--	--	--	--	--	--	--	--	--	--	--	--	--	--	--	--	--	--	--
M_TRINITY_DN16292_c0_g1_i1_1_H_TRINITY_DN20814_c0_g1_i1_2	90.66392569	0.376613494	4.22122875	3.010017156	1.58977171	2.43E-05	0.00012714	Up	1.089763	1.432642	4.296967	3.288745	KAE9463194.1	hypothetical protein C3L33_04929, partial [Rhododendron williamsianum]	--	--	--	--	--	--	--	--	--	--	--	--	--	--	--	--	--	PF13041.6,PF12854.7,PF01535.20,PF13812.6	PPR repeat family|PPR repeat|PPR repeat|Pentatricopeptide repeat domain
M_TRINITY_DN16310_c0_g1_i1_1_H_TRINITY_DN33976_c0_g1_i1_1	67.0523547	0.467704184	-2.334528626	0.46915326	-1.091868806	0.019568059	0.048197253	Down	4.83135	7.023946	3.446653	2.193008	--	--	--	--	--	--	--	--	--	--	--	--	--	--	--	--	--	--	--	--	--
M_TRINITY_DN16330_c0_g1_i2_1_H_TRINITY_DN26216_c4_g2_i1_2	75.82387772	0.397624184	3.209333089	2.421848215	1.27610845	0.001330433	0.004732395	Up	2.051498	1.759804	4.955859	4.366247	--	--	--	--	--	--	--	--	--	--	--	--	--	--	--	--	--	--	--	--	--
M_TRINITY_DN16334_c0_g1_i2_1_H_TRINITY_DN23336_c0_g1_i1_2	195.0261665	0.265364105	4.47811664	2.278890198	1.188331414	7.53E-06	4.30E-05	Up	4.221321	6.055163	10.38222	12.86432	XP_028070778.1	RING finger protein 44-like [Camellia sinensis]	Q852U6|RHY1A_ARATH	Probable E3 ubiquitin-protein ligase RHY1A F10F5.8 OS=Arabidopsis thaliana (Mouse-ear cress) GN=F10F5.8 PE=1 SV=1	--	--	--	--	--	--	KOG0800	FOG: Predicted E3 ubiquitin ligase	[O]	CELLULAR PROCESSES AND SIGNALING	Posttranslational modification, protein turnover, chaperones	O	ENOG41121N2	zinc ion binding	Biological Process: protein ubiquitination (GO:0016567);|Molecular Function: transferase activity (GO:0016740);|Molecular Function: metal ion binding (GO:0046872);	PF13639.6,PF17123.5,PF13920.6,PF13923.6,PF12678.7,PF00097.25	Ring finger domain|RING-like zinc finger|Zinc finger, C3HC4 type (RING finger)|Zinc finger, C3HC4 type (RING finger)|RING-H2 zinc finger domain|Zinc finger, C3HC4 type (RING finger)
M_TRINITY_DN16341_c0_g1_i1_2_H_TRINITY_DN17069_c0_g1_i1_1	18.36421213	1.003511098	-2.7032309	0.152541933	-2.712722208	0.006866903	0.019756617	Down	2.688688	2.999375	0.3770903	0.529911	--	--	--	--	--	--	--	--	--	--	--	--	--	--	--	--	--	--	--	--	--
M_TRINITY_DN16372_c0_g1_i1_1_H_TRINITY_DN23428_c0_g1_i2_2	189.4689883	0.246596905	4.500352043	2.158116708	1.109772886	6.78E-06	3.91E-05	Up	2.261094	3.100922	5.748137	5.805108	XP_028056733.1	probable 28S rRNA (cytosine-C(5))-methyltransferase isoform X1 [Camellia sinensis]	Q8GYE8|NSUN5_ARATH	25S rRNA (cytosine-C(5))-methyltransferase NSUN5 T19G15.30 OS=Arabidopsis thaliana (Mouse-ear cress) GN=T19G15.30 PE=1 SV=1	--	--	--	--	--	--	KOG2360	Proliferation-associated nucleolar protein (NOL1)	[D]	CELLULAR PROCESSES AND SIGNALING	Cell cycle control, cell division, chromosome partitioning	J	COG0144	nOP2 Sun	--	PF01189.17,PF13649.6	16S rRNA methyltransferase RsmB/F|Methyltransferase domain
M_TRINITY_DN16401_c0_g1_i1_1_H_TRINITY_DN17490_c0_g1_i1_1	45.37909747	0.571828116	-3.267504131	0.273867366	-1.86845073	0.001085003	0.00395334	Down	4.606488	5.928552	1.179883	1.718325	THG03650.1	hypothetical protein TEA_016030 [Camellia sinensis var. sinensis]	Q9MAH4|AB10G_ARATH	ABC transporter G family member 10 F12M16.17 OS=Arabidopsis thaliana (Mouse-ear cress) GN=F12M16.17 PE=3 SV=1	--	--	--	--	--	--	KOG0061	Transporter, ABC superfamily (Breast cancer resistance protein)	[Q]	METABOLISM	Secondary metabolites biosynthesis, transport and catabolism	V	COG1131	(ABC) transporter	Molecular Function: ATP binding (GO:0005524);|Cellular Component: plasma membrane (GO:0005886);|Cellular Component: integral component of membrane (GO:0016021);|Molecular Function: ATPase activity, coupled to transmembrane movement of substances (GO:0042626);|Biological Process: transmembrane transport (GO:0055085);	PF01061.24	ABC-2 type transporter
M_TRINITY_DN16421_c0_g1_i1_1_H_TRINITY_DN25674_c5_g3_i1_2	51.03295353	0.508126792	3.461898262	3.38482972	1.759083258	0.00053638	0.002113885	Up	0.8001796	0.9972506	3.019309	3.071833	--	--	--	--	--	--	--	--	--	--	--	--	--	--	--	--	--	--	--	--	--
M_TRINITY_DN16439_c0_g1_i1_1_H_TRINITY_DN17003_c0_g1_i1_2	28.25482033	1.080404424	2.605742343	7.038439275	2.815255557	0.009167539	0.025382858	Up	0.1248715	1.391542	6.48747	3.419914	XP_028103526.1	F-box protein At1g70590-like [Camellia sinensis]	Q94C27|FB84_ARATH	F-box protein At1g70590 F24J13.16 OS=Arabidopsis thaliana (Mouse-ear cress) GN=F24J13.16 PE=2 SV=1	--	--	--	--	--	--	KOG1550	Extracellular protein SEL-1 and related proteins	[MOT]	CELLULAR PROCESSES AND SIGNALING|CELLULAR PROCESSES AND SIGNALING|CELLULAR PROCESSES AND SIGNALING	Cell wall/membrane/envelope biogenesis |Posttranslational modification, protein turnover, chaperones |Signal transduction mechanisms	S	COG0790	Sel1 domain protein repeat-containing protein	--	--	--
M_TRINITY_DN16453_c0_g1_i1_2_H_TRINITY_DN17921_c0_g1_i1_2	203.3719731	0.304825598	3.811099486	2.237241009	1.161720681	0.00013835	0.000626573	Up	4.65021	2.81709	9.222047	7.746075	XP_028053270.1	protein IRX15-LIKE-like [Camellia sinensis]	Q9FH92|IX15L_ARATH	Protein IRX15-LIKE K21H1.17 OS=Arabidopsis thaliana (Mouse-ear cress) GN=K21H1.17 PE=2 SV=1	--	--	--	--	--	--	--	--	--	--	--	S	ENOG410YAEW	Plant-specific domain TIGR01627 family protein	Cellular Component: Golgi membrane (GO:0000139);|Cellular Component: Golgi apparatus (GO:0005794);|Biological Process: plant-type secondary cell wall biogenesis (GO:0009834);|Cellular Component: integral component of membrane (GO:0016021);|Biological Process: xylan metabolic process (GO:0045491);|Biological Process: xylan biosynthetic process (GO:0045492);	PF04669.13	Polysaccharide biosynthesis
M_TRINITY_DN16454_c0_g1_i1_1_H_TRINITY_DN29499_c0_g1_i1_2	25.28228106	0.863916637	2.983310821	5.968348797	2.577331851	0.002851483	0.009201464	Up	0.2919385	0.4364132	1.485911	2.791924	XP_028096728.1	LOW QUALITY PROTEIN: midasin-like [Camellia sinensis]	A0A1P8AUY4|MDN1_ARATH	Midasin F5A8.11 OS=Arabidopsis thaliana (Mouse-ear cress) GN=F5A8.11 PE=1 SV=1	196/264(74.24)	K14572	MDN1, REA1	midasin	ko03008	Ribosome biogenesis in eukaryotes	KOG1808	AAA ATPase containing von Willebrand factor type A (vWA) domain	[R]	POORLY CHARACTERIZED	General function prediction only	S	COG5271	Nuclear chaperone required for maturation and nuclear export of pre-60S ribosome subunits (By similarity)	Biological Process: ribosomal large subunit assembly (GO:0000027);|Molecular Function: ATP binding (GO:0005524);|Cellular Component: nucleoplasm (GO:0005654);|Cellular Component: nucleolus (GO:0005730);|Biological Process: rRNA processing (GO:0006364);|Cellular Component: plasmodesma (GO:0009506);|Biological Process: embryo sac development (GO:0009553);|Biological Process: abscisic acid-activated…	PF07728.14,PF17867.1	AAA domain (dynein-related subfamily)|Midasin AAA lid domain
M_TRINITY_DN16462_c0_g1_i1_2_H_TRINITY_DN30489_c0_g1_i1_1	28.23708456	1.189137621	-2.784136393	0.100779819	-3.310721328	0.005367046	0.01594996	Down	5.10925	7.204916	1.263957	0	--	--	--	--	--	--	--	--	--	--	--	--	--	--	--	--	--	--	--	--	--
M_TRINITY_DN16465_c0_g1_i1_2_H_TRINITY_DN29953_c0_g1_i1_2	71.15852226	0.563797161	6.152619774	11.07188963	3.468829561	7.62E-10	7.27E-09	Up	0.2966955	1.044428	6.958033	7.526346	--	--	--	--	--	--	--	--	--	--	--	--	--	--	--	--	--	--	--	--	--
M_TRINITY_DN16469_c0_g1_i1_1_H_TRINITY_DN29673_c0_g2_i2_1	1293.071178	0.089653068	15.33615497	2.593559265	1.374933337	4.38E-53	2.47E-51	Up	7.150091	8.38183	20.52577	19.76127	XP_028088057.1	triacylglycerol lipase SDP1-like [Camellia sinensis]	--	--	69/136(50.74)	K14674	TGL4	TAG lipase / steryl ester hydrolase / phospholipase A2 / LPA acyltransferase [EC:3.1.1.3 3.1.1.13 3.1.1.4 2.3.1.51]	ko00100|ko00561|ko00564|ko00565|ko00590|ko00591|ko00592	Steroid biosynthesis|Glycerolipid metabolism|Glycerophospholipid metabolism|Ether lipid metabolism|Arachidonic acid metabolism|Linoleic acid metabolism|alpha-Linolenic acid metabolism	--	--	--	--	--	S	COG1752	K07001 NTE family protein	--	--	--
M_TRINITY_DN16479_c0_g1_i1_1_H_TRINITY_DN21887_c0_g1_i1_1	91.95933095	0.542139308	-5.625592725	0.120754182	-3.049854946	1.85E-08	1.50E-07	Down	10.18005	6.315397	0.5099131	1.475188	--	--	--	--	--	--	--	--	--	--	--	--	--	--	--	--	--	--	--	--	--
M_TRINITY_DN16480_c0_g1_i1_1_H_TRINITY_DN26868_c1_g2_i1_2	107.3320905	0.380980888	4.333506323	3.140475658	1.650983087	1.47E-05	7.99E-05	Up	0.7310329	1.314637	3.584665	2.850939	XP_028060533.1	APO protein 1, chloroplastic isoform X1 [Camellia sinensis]	Q9XIR4|APO1_ARATH	APO protein 1, chloroplastic F13O11.11 OS=Arabidopsis thaliana (Mouse-ear cress) GN=F13O11.11 PE=2 SV=1	--	--	--	--	--	--	--	--	--	--	--	S	ENOG410XP6U	APO protein	Biological Process: Group II intron splicing (GO:0000373);|Molecular Function: RNA binding (GO:0003723);|Cellular Component: chloroplast (GO:0009507);|Biological Process: chloroplast organization (GO:0009658);	PF05634.11	APO RNA-binding
M_TRINITY_DN16491_c0_g1_i1_1_H_TRINITY_DN4987_c0_g1_i1_1	6.915438682	2.330069538	-2.667231249	0.013463205	-6.214834284	0.007647903	0.021719725	Down	1.535202	0.9398007	0	0	XP_028099383.1	putative F-box protein At5g55150 [Camellia sinensis]	--	--	--	--	--	--	--	--	--	--	--	--	--	--	--	--	--	--	--
M_TRINITY_DN1649_c0_g1_i1_2_H_TRINITY_DN15590_c0_g1_i1_1	53.74869672	0.633943511	-3.015880548	0.265742724	-1.911897904	0.002562342	0.008386865	Down	8.588143	7.373309	3.347777	1.049963	--	--	--	--	--	--	--	--	--	--	--	--	--	--	--	--	--	--	--	--	--
M_TRINITY_DN16502_c0_g1_i1_1_H_TRINITY_DN22273_c0_g1_i1_2	76.6872336	0.414025003	3.164678132	2.479855185	1.310255875	0.001552546	0.005421325	Up	1.118198	0.8056394	2.280405	2.550215	XP_028125011.1	pentatricopeptide repeat-containing protein At5g66520-like [Camellia sinensis]	Q9FJY7|PP449_ARATH	Pentatricopeptide repeat-containing protein At5g66520 K1F13.18 OS=Arabidopsis thaliana (Mouse-ear cress) GN=K1F13.18 PE=2 SV=1	--	--	--	--	--	--	KOG4197	FOG: PPR repeat	[R]	POORLY CHARACTERIZED	General function prediction only	S	ENOG410Z7Z7	Pentatricopeptide repeat-containing protein	--	PF01535.20,PF13041.6	PPR repeat|PPR repeat family
M_TRINITY_DN16503_c0_g1_i1_2_H_TRINITY_DN97_c0_g1_i1_1	26.75444028	0.927092518	-2.376209215	0.217190697	-2.202965784	0.017491542	0.043918754	Down	1.389412	4.243704	0.3627472	0.7804491	--	--	--	--	--	--	--	--	--	--	--	--	--	--	--	--	--	--	--	--	--
M_TRINITY_DN16512_c0_g1_i1_2_H_TRINITY_DN14884_c0_g1_i1_2	28.57176438	0.821739705	2.781746513	4.876586201	2.285871559	0.005406725	0.016050746	Up	0.8066344	0.9837915	6.125939	2.668279	--	--	--	--	--	--	--	--	--	--	--	--	--	--	--	--	--	--	--	--	--
M_TRINITY_DN16513_c0_g1_i1_1_H_TRINITY_DN26255_c5_g1_i1_2	79.77127078	0.405466802	4.208574414	3.263538842	1.70643721	2.57E-05	0.00013398	Up	0.8745233	1.314979	3.333019	3.781332	XP_028072661.1	ATP synthase gamma chain, chloroplastic-like [Camellia sinensis]	P29790|ATPG_TOBAC	ATP synthase gamma chain, chloroplastic ATPC OS=Nicotiana tabacum (Common tobacco) GN=ATPC PE=1 SV=1	88/104(84.62)	K02115	ATPF1G, atpG	F-type H+-transporting ATPase subunit gamma	ko00190|ko00195	Oxidative phosphorylation|Photosynthesis	KOG1531	F0F1-type ATP synthase, gamma subunit	[C]	METABOLISM	Energy production and conversion	C	COG0224	Produces ATP from ADP in the presence of a proton gradient across the membrane. The gamma chain is believed to be important in regulating ATPase activity and the flow of protons through the CF(0) complex (By similarity)	Cellular Component: chloroplast thylakoid membrane (GO:0009535);|Biological Process: ATP synthesis coupled proton transport (GO:0015986);|Cellular Component: proton-transporting ATP synthase complex, catalytic core F(1) (GO:0045261);|Molecular Function: proton-transporting ATP synthase activity, rotational mechanism (GO:0046933);	PF00231.19	ATP synthase
M_TRINITY_DN16514_c1_g1_i1_2_H_TRINITY_DN32796_c0_g1_i1_2	9.016346555	2.199712679	3.026359656	100.9237359	6.657121707	0.002475177	0.008138939	Up	0	0	3.324205	1.038481	--	--	--	--	--	--	--	--	--	--	--	--	--	--	--	--	--	--	--	--	--
M_TRINITY_DN16518_c0_g1_i2_1_H_TRINITY_DN26357_c1_g1_i1_1	73.45788467	0.500636899	-3.854304037	0.262500701	-1.929606822	0.000116059	0.000533776	Down	13.90952	12.51618	5.012115	2.171979	--	--	--	--	--	--	--	--	--	--	--	--	--	--	--	--	--	--	--	--	--
M_TRINITY_DN16520_c0_g1_i2_1_H_TRINITY_DN26804_c2_g3_i3_1	103.6051205	0.341307344	-4.011857851	0.387085307	-1.369276548	6.02E-05	0.000293145	Down	2.971457	3.853462	1.220514	1.415681	THG18529.1	hypothetical protein TEA_015227 [Camellia sinensis var. sinensis]	Q94C70|NAT2_ARATH	Nucleobase-ascorbate transporter 2 F13P17.3 OS=Arabidopsis thaliana (Mouse-ear cress) GN=F13P17.3 PE=2 SV=2	--	--	--	--	--	--	KOG1292	Xanthine/uracil transporters	[F]	METABOLISM	Nucleotide transport and metabolism	F	COG2233	permease	Cellular Component: plasmodesma (GO:0009506);|Cellular Component: integral component of membrane (GO:0016021);|Molecular Function: transmembrane transporter activity (GO:0022857);	--	--
M_TRINITY_DN16526_c0_g1_i1_2_H_TRINITY_DN33291_c0_g1_i1_1	17.16424963	1.420502413	-2.44260398	0.090262788	-3.469724847	0.014581728	0.037702793	Down	4.734199	2.461796	0.7238535	0	XP_028051381.1	sulfite exporter TauE/SafE family protein 3-like isoform X1 [Camellia sinensis]	--	--	--	--	--	--	--	--	--	--	--	--	--	--	--	--	--	--	--
M_TRINITY_DN16533_c0_g1_i1_2_H_TRINITY_DN11372_c0_g1_i1_2	55.31207015	0.713033696	-2.793860523	0.251369812	-1.992116696	0.005208294	0.015530691	Down	8.903719	4.274119	0.7445898	2.544455	--	--	--	--	--	--	--	--	--	--	--	--	--	--	--	--	--	--	--	--	--
M_TRINITY_DN16547_c0_g1_i1_1_H_TRINITY_DN29612_c3_g3_i2_1	38.79804586	0.687985778	-2.946752126	0.245309744	-2.027323555	0.003211305	0.010198772	Down	1.97286	3.20646	0.397747	0.8527315	THG15094.1	hypothetical protein TEA_014011 [Camellia sinensis var. sinensis]	--	--	--	--	--	--	--	--	--	--	--	--	--	--	--	--	--	--	--
M_TRINITY_DN16550_c0_g1_i1_2_H_TRINITY_DN449_c0_g1_i1_1	22.24043721	0.95778812	-3.322519827	0.110164399	-3.182270019	0.000892083	0.003320329	Down	3.130763	2.00776	0.239799	0.3404075	XP_028057193.1	uncharacterized protein LOC114261186 isoform X1 [Camellia sinensis]	--	--	--	--	--	--	--	--	KOG2043	Signaling protein SWIFT and related BRCT domain proteins	[KTDL]	INFORMATION STORAGE AND PROCESSING|CELLULAR PROCESSES AND SIGNALING|CELLULAR PROCESSES AND SIGNALING|INFORMATION STORAGE AND PROCESSING	Transcription |Signal transduction mechanisms |Cell cycle control, cell division, chromosome partitioning |Replication, recombination and repair	S	ENOG41120J7	BRCA1 C Terminus (BRCT) domain	--	PF16589.5	BRCT domain, a BRCA1 C-terminus domain
M_TRINITY_DN16557_c0_g1_i2_1_H_TRINITY_DN9736_c0_g2_i1_1	9.307524687	1.781475443	-2.385350671	0.052576297	-4.249443643	0.017062848	0.043028677	Down	1.515422	1.196761	0	0.1616091	--	--	--	--	--	--	--	--	--	--	--	--	--	--	--	--	--	--	--	--	--
M_TRINITY_DN16560_c0_g1_i1_1_H_TRINITY_DN22376_c0_g1_i1_1	123.86176	0.294709198	-4.374350294	0.409188848	-1.289161269	1.22E-05	6.72E-05	Down	7.726286	8.958746	3.417434	3.407713	QEE59971.1	histone H2B.2 [Betula platyphylla]	Q9SGE3|H2B2_ARATH	Histone H2B.2 T23G18.3 OS=Arabidopsis thaliana (Mouse-ear cress) GN=T23G18.3 PE=2 SV=1	--	--	--	--	--	--	KOG1744	Histone H2B	[B]	INFORMATION STORAGE AND PROCESSING	Chromatin structure and dynamics	B	ENOG4111NV5	Core component of nucleosome. Nucleosomes wrap and compact DNA into chromatin, limiting DNA accessibility to the cellular machineries which require DNA as a template. Histones thereby play a central role in transcription regulation, DNA repair, DNA replication and chromosomal stability. DNA accessibility is regulated via a complex set of post-translational modifications of histones, also called h…	Cellular Component: nucleosome (GO:0000786);|Molecular Function: DNA binding (GO:0003677);|Cellular Component: nucleus (GO:0005634);|Molecular Function: protein heterodimerization activity (GO:0046982);	--	--
M_TRINITY_DN16563_c0_g1_i2_1_H_TRINITY_DN16853_c0_g1_i1_2	35.56433001	1.558105743	4.612284677	145.6565979	7.186427243	3.98E-06	2.38E-05	Up	0	0.03114696	1.864004	1.794688	XP_028061245.1	vacuolar cation/proton exchanger 3-like [Camellia sinensis]	Q93Z81|CAX3_ARATH	Vacuolar cation/proton exchanger 3 ATEM1.11 OS=Arabidopsis thaliana (Mouse-ear cress) GN=ATEM1.11 PE=1 SV=1	--	--	--	--	--	--	KOG1397	Ca2+/H+ antiporter VCX1 and related proteins	[P]	METABOLISM	Inorganic ion transport and metabolism	P	COG0387	Calcium Proton	Cellular Component: vacuole (GO:0005773);|Cellular Component: vacuolar membrane (GO:0005774);|Biological Process: phosphorus metabolic process (GO:0006793);|Biological Process: cellular calcium ion homeostasis (GO:0006874);|Biological Process: cellular zinc ion homeostasis (GO:0006882);|Biological Process: response to nematode (GO:0009624);|Cellular Component: plant-type vacuole membrane (GO:0009…	--	--
M_TRINITY_DN16564_c0_g1_i1_1_H_TRINITY_DN30235_c2_g1_i6_1	703.4819451	0.1364282	-22.54525509	0.118601276	-3.075808564	1.49E-112	2.23E-110	Down	14.82749	15.34093	1.69374	1.87365	THG15951.1	hypothetical protein TEA_029910 [Camellia sinensis var. sinensis]	--	--	--	--	--	--	--	--	--	--	--	--	--	--	--	--	--	--	--
M_TRINITY_DN16567_c1_g1_i1_1_H_TRINITY_DN14793_c0_g1_i1_2	71.27033854	0.458904367	3.330238674	2.884379651	1.528261069	0.000867716	0.003240511	Up	2.503663	2.959261	5.940061	9.64309	--	--	--	--	--	--	--	--	--	--	--	--	--	--	--	--	--	--	--	--	--
M_TRINITY_DN16586_c0_g2_i1_1_H_TRINITY_DN28971_c0_g1_i11_1	71.03561048	0.471347967	-2.325753648	0.467734174	-1.096239254	0.020031697	0.049161245	Down	3.190271	2.582259	1.765675	0.9691649	XP_028104288.1	pleiotropic drug resistance protein 3-like, partial [Camellia sinensis]	Q5W274|PDR3_TOBAC	Pleiotropic drug resistance protein 3 PDR3 OS=Nicotiana tabacum (Common tobacco) GN=PDR3 PE=2 SV=1	--	--	--	--	--	--	KOG0065	Pleiotropic drug resistance proteins (PDR1-15), ABC superfamily	[Q]	METABOLISM	Secondary metabolites biosynthesis, transport and catabolism	V	COG0842	(ABC) transporter	Molecular Function: ATP binding (GO:0005524);|Cellular Component: integral component of membrane (GO:0016021);|Molecular Function: ATPase activity (GO:0016887);	PF00005.27	ABC transporter
M_TRINITY_DN16588_c0_g1_i1_1_H_TRINITY_DN19694_c0_g1_i1_1	21.21265987	1.715294103	-4.565030045	0.004393635	-7.830369118	4.99E-06	2.94E-05	Down	3.654787	5.554859	0	0	--	--	--	--	--	--	--	--	--	--	--	--	--	--	--	--	--	--	--	--	--
M_TRINITY_DN16594_c0_g1_i1_1_H_TRINITY_DN9657_c0_g1_i1_2	218.2222842	0.22510345	9.211588063	4.20924142	2.073560258	3.21E-20	6.16E-19	Up	2.319027	2.756187	10.7842	10.51253	KAA8532875.1	hypothetical protein F0562_033008 [Nyssa sinensis]	--	--	--	--	--	--	--	--	--	--	--	--	--	S	ENOG410ZFMS		--	--	--
M_TRINITY_DN16600_c0_g1_i1_1_H_TRINITY_DN21077_c0_g1_i1_2	80.6387832	0.477568728	4.597942608	4.581543141	2.195833604	4.27E-06	2.54E-05	Up	0.413142	0.9662991	2.750246	3.495609	XP_028095176.1	uncharacterized protein LOC114295177 isoform X3 [Camellia sinensis]	--	--	--	--	--	--	--	--	--	--	--	--	--	S	ENOG411298C		--	--	--
M_TRINITY_DN16610_c0_g1_i1_2_H_TRINITY_DN15848_c0_g1_i1_1	26.33448257	0.918063639	-3.295352751	0.122823324	-3.025343538	0.000982982	0.003619502	Down	3.207411	1.612747	0.2131409	0.3858601	--	--	--	--	--	--	--	--	--	--	--	--	--	--	--	--	--	--	--	--	--
M_TRINITY_DN16612_c0_g1_i1_2_H_TRINITY_DN23120_c0_g1_i2_1	44.17366539	0.59387841	-3.067393201	0.282895553	-1.821658597	0.002159346	0.007223397	Down	4.358134	3.291715	0.897042	1.298637	THG09632.1	hypothetical protein TEA_000345 [Camellia sinensis var. sinensis]	--	--	--	--	--	--	--	--	--	--	--	--	--	--	--	--	--	--	--
M_TRINITY_DN16613_c0_g1_i1_1_H_TRINITY_DN18012_c0_g1_i1_2	16.89257514	1.182407503	3.417480469	16.45956779	4.040854548	0.000632036	0.002447056	Up	0.09492101	0.1042096	1.512454	1.598909	XP_028084464.1	uncharacterized protein LOC114285612 isoform X1 [Camellia sinensis]	--	--	--	--	--	--	--	--	--	--	--	--	--	S	ENOG410YECT	Plant protein of unknown function (DUF863)	--	PF05904.11	Plant protein of unknown function (DUF863)
M_TRINITY_DN16619_c0_g1_i1_2_H_TRINITY_DN25592_c2_g1_i1_1	106.2028235	0.363443815	-2.986233878	0.471285032	-1.085328233	0.002824365	0.009121826	Down	6.077692	5.588494	3.415381	2.143652	XP_028093669.1	indole-3-acetic acid-induced protein ARG7-like [Camellia sinensis]	Q9SA49|SAU41_ARATH	Auxin-responsive protein SAUR41 F3O9.31 OS=Arabidopsis thaliana (Mouse-ear cress) GN=F3O9.31 PE=2 SV=1	94/134(70.15)	K14488	SAUR	SAUR family protein	ko04075	Plant hormone signal transduction	--	--	--	--	--	S	ENOG410YQVF	Auxin-induced protein	Cellular Component: cytoplasm (GO:0005737);|Biological Process: auxin-activated signaling pathway (GO:0009734);|Biological Process: positive gravitropism (GO:0009958);|Biological Process: regulation of growth (GO:0040008);|Biological Process: auxin transport (GO:0060918);|Biological Process: root radial pattern formation (GO:0090057);	PF02519.14	Auxin responsive protein
M_TRINITY_DN16624_c0_g1_i1_1_H_TRINITY_DN18203_c0_g1_i1_2	98.78663436	0.374534673	3.316476701	2.365484188	1.242135517	0.000911602	0.003385401	Up	3.923209	4.383866	11.93025	7.790892	XP_028113283.1	uncharacterized protein At4g14450, chloroplastic-like [Camellia sinensis]	Q6NN02|Y4445_ARATH	Uncharacterized protein At4g14450, chloroplastic dl3265w OS=Arabidopsis thaliana (Mouse-ear cress) GN=dl3265w PE=2 SV=1	--	--	--	--	--	--	--	--	--	--	--	S	ENOG411154Q		Cellular Component: nucleus (GO:0005634);|Cellular Component: cytoplasm (GO:0005737);|Cellular Component: chloroplast (GO:0009507);	--	--
M_TRINITY_DN16631_c0_g1_i1_1_H_TRINITY_DN10394_c0_g1_i1_2	59.28918357	0.733331823	3.450432141	5.776964748	2.530311691	0.00055969	0.002195633	Up	1.799202	0.5141262	9.968359	3.7919	XP_028112150.1	heat shock factor-binding protein-like [Camellia sinensis]	Q8GW48|HSBP_ARATH	Heat shock factor-binding protein dl3940c OS=Arabidopsis thaliana (Mouse-ear cress) GN=dl3940c PE=1 SV=1	--	--	--	--	--	--	--	--	--	--	--	S	ENOG41122JH	heat shock factor binding protein	Molecular Function: transcription corepressor activity (GO:0003714);|Cellular Component: nucleus (GO:0005634);|Cellular Component: cytoplasm (GO:0005737);|Cellular Component: Golgi apparatus (GO:0005794);|Cellular Component: cytosol (GO:0005829);|Biological Process: response to heat (GO:0009408);|Molecular Function: protein self-association (GO:0043621);|Biological Process: seed development (GO:0…	PF06825.12	Heat shock factor binding protein 1
M_TRINITY_DN16639_c0_g1_i1_1_H_TRINITY_DN19164_c0_g1_i1_2	91.68108021	0.392370383	7.297051865	7.276007541	2.863147038	2.94E-13	3.72E-12	Up	0.5415734	0.4454302	3.661353	3.496949	XP_028073357.1	cyclic dof factor 1-like [Camellia sinensis]	Q93ZL5|CDF2_ARATH	Cyclic dof factor 2 MIJ24.16 OS=Arabidopsis thaliana (Mouse-ear cress) GN=MIJ24.16 PE=1 SV=2	--	--	--	--	--	--	--	--	--	--	--	S	ENOG410YN7N	zinc finger protein	Molecular Function: DNA binding (GO:0003677);|Molecular Function: DNA-binding transcription factor activity (GO:0003700);|Cellular Component: nucleus (GO:0005634);|Biological Process: regulation of transcription, DNA-templated (GO:0006355);|Biological Process: flower development (GO:0009908);|Molecular Function: sequence-specific DNA binding (GO:0043565);|Molecular Function: metal ion binding (GO…	PF02701.15	Dof domain, zinc finger	2F	C2C2-Dof
M_TRINITY_DN16648_c0_g1_i2_1_H_TRINITY_DN15287_c0_g1_i1_2	1474.087658	0.083784345	12.37470071	2.051680659	1.036806195	3.58E-35	1.29E-33	Up	71.21242	69.33756	144.5663	144.9174	KHG03179.1	60S ribosomal L37a [Gossypium arboreum]	Q9XHE4|RL37A_GOSHI	60S ribosomal protein L37a RL37A OS=Gossypium hirsutum (Upland cotton) (Gossypium mexicanum) GN=RL37A PE=3 SV=1	94/95(98.95)	K02921	RP-L37Ae, RPL37A	large subunit ribosomal protein L37Ae	ko03010	Ribosome	KOG0402	60S ribosomal protein L37	[J]	INFORMATION STORAGE AND PROCESSING	Translation, ribosomal structure and biogenesis	J	COG1997	Ribosomal protein	Molecular Function: structural constituent of ribosome (GO:0003735);|Cellular Component: ribosome (GO:0005840);|Biological Process: translation (GO:0006412);|Molecular Function: metal ion binding (GO:0046872);	--	--
M_TRINITY_DN1668_c0_g1_i1_1_H_TRINITY_DN13128_c0_g1_i1_1	47.51464054	0.540938608	-3.118697828	0.310566891	-1.687024061	0.001816522	0.006221898	Down	4.743736	6.697903	1.839156	1.716358	THF97865.1	hypothetical protein TEA_005724 [Camellia sinensis var. sinensis]	--	--	--	--	--	--	--	--	--	--	--	--	--	S	ENOG410Z8TV		--	--	--
M_TRINITY_DN16696_c0_g1_i1_2_H_TRINITY_DN19385_c0_g1_i1_2	98.70578536	0.36980822	3.055916167	2.188743534	1.130102917	0.00224374	0.007471479	Up	2.585376	4.289575	7.154352	7.729608	--	--	--	--	--	--	--	--	--	--	--	--	--	--	--	--	--	--	--	--	--
M_TRINITY_DN16705_c0_g1_i1_1_H_TRINITY_DN20536_c1_g1_i3_2	303.7645714	0.189944147	11.07936378	4.300368531	2.104460301	1.58E-28	4.42E-27	Up	1.854349	1.964323	8.649907	7.838425	AYQ58377.1	beta-glucosidase 2 [Camellia sinensis]	B0YB65|BGLL_ASPFC	Probable beta-glucosidase L AFUB_091720 OS=fumigatus) GN=AFUB_091720 PE=3 SV=1	235/285(82.46)	K05349	bglX	beta-glucosidase [EC:3.2.1.21]	ko00460|ko00500|ko00940	Cyanoamino acid metabolism|Starch and sucrose metabolism|Phenylpropanoid biosynthesis	--	--	--	--	--	G	COG1472	hydrolase family 3	Cellular Component: extracellular region (GO:0005576);|Molecular Function: beta-glucosidase activity (GO:0008422);|Biological Process: cellulose catabolic process (GO:0030245);|Molecular Function: scopolin beta-glucosidase activity (GO:0102483);	PF01915.22	Glycosyl hydrolase family 3 C-terminal domain
M_TRINITY_DN16721_c0_g1_i1_1_H_TRINITY_DN32577_c0_g1_i2_1	9.190892396	2.180137316	-3.039199757	0.010125431	-6.625872801	0.002372075	0.007839528	Down	2.088024	0.7123723	0	0	THG04889.1	hypothetical protein TEA_010130 [Camellia sinensis var. sinensis]	--	--	--	--	--	--	--	--	--	--	--	--	--	--	--	--	--	--	--
M_TRINITY_DN16726_c0_g1_i1_1_H_TRINITY_DN26491_c0_g1_i1_2	92.49473066	0.380391677	5.922767584	4.766636114	2.252971494	3.17E-09	2.81E-08	Up	0.5695943	0.8744244	3.351187	3.464158	XP_028075618.1	probable disease resistance protein At1g61300 [Camellia sinensis]	Q9FG91|DRL32_ARATH	Probable disease resistance protein At5g43730 MQD19.6 OS=Arabidopsis thaliana (Mouse-ear cress) GN=MQD19.6 PE=2 SV=1	65/120(54.17)	K13459	RPS2	disease resistance protein RPS2	ko04626	Plant-pathogen interaction	KOG4658	Apoptotic ATPase	[T]	CELLULAR PROCESSES AND SIGNALING	Signal transduction mechanisms	S	COG4886	leucine Rich Repeat	--	PF00931.22	NB-ARC domain
M_TRINITY_DN16732_c0_g1_i1_1_H_TRINITY_DN11330_c0_g1_i1_1	3402.319197	0.063188679	-18.30693754	0.448508987	-1.156791201	7.29E-75	6.41E-73	Down	93.32528	108.6942	45.36296	45.2892	XP_028057575.1	ethylene-responsive transcription factor ABI4 [Camellia sinensis]	A0MES8|ABI4_ARATH	Ethylene-responsive transcription factor ABI4 T7M7.16 OS=Arabidopsis thaliana (Mouse-ear cress) GN=T7M7.16 PE=1 SV=2	--	--	--	--	--	--	--	--	--	--	--	K	ENOG410YPH3	Transcription factor	Molecular Function: DNA binding (GO:0003677);|Molecular Function: DNA-binding transcription factor activity (GO:0003700);|Cellular Component: nucleus (GO:0005634);|Biological Process: starch catabolic process (GO:0005983);|Biological Process: defense response (GO:0006952);|Biological Process: response to osmotic stress (GO:0006970);|Biological Process: response to water deprivation (GO:0009414);|…	PF00847.20	AP2 domain	0F	AP2/ERF-ERF
M_TRINITY_DN16737_c0_g1_i1_1_H_TRINITY_DN8803_c0_g1_i1_2	79.65693712	0.458083067	7.61943476	11.2381608	3.490334042	2.55E-14	3.49E-13	Up	0.2656355	0.2251873	2.983107	2.594135	XP_028098951.1	ammonium transporter 3 member 1-like [Camellia sinensis]	Q84KJ6|AMT31_ORYSJ	Ammonium transporter 3 member 1 OsJ_04233 OS=Oryza sativa subsp. japonica (Rice) GN=OsJ_04233 PE=2 SV=1	--	--	--	--	--	--	KOG0682	Ammonia permease	[P]	METABOLISM	Inorganic ion transport and metabolism	P	COG0004	ammonium Transporter	Molecular Function: ammonium transmembrane transporter activity (GO:0008519);|Cellular Component: integral component of membrane (GO:0016021);	PF00909.21	Ammonium Transporter Family
M_TRINITY_DN16744_c0_g1_i1_1_H_TRINITY_DN26321_c0_g1_i1_1	217.5828135	0.231857657	4.801192553	2.163239283	1.113193256	1.58E-06	1.01E-05	Up	3.422976	4.690658	9.173255	8.405078	--	--	--	--	--	--	--	--	--	--	--	--	--	--	--	--	--	--	--	--	--
M_TRINITY_DN16770_c0_g1_i2_1_H_TRINITY_DN13219_c0_g1_i3_2	21.48415697	1.007299568	3.542039389	11.85887086	3.567894746	0.000397046	0.001615601	Up	0.3402321	0.134706	2.728841	3.443984	XP_028086252.1	protein RKD4 [Camellia sinensis]	Q9LVU8|RKD4_ARATH	Protein RKD4 MNB8.10 OS=Arabidopsis thaliana (Mouse-ear cress) GN=MNB8.10 PE=3 SV=1	--	--	--	--	--	--	--	--	--	--	--	S	ENOG41120E0	RWP-RK domain-containing protein	Molecular Function: DNA binding (GO:0003677);|Molecular Function: DNA-binding transcription factor activity (GO:0003700);|Cellular Component: nucleus (GO:0005634);|Biological Process: embryo development ending in seed dormancy (GO:0009793);	--	--
M_TRINITY_DN16779_c0_g1_i1_1_H_TRINITY_DN20571_c0_g2_i1_2	103.4480054	0.371249776	3.078750318	2.208375292	1.142985365	0.002078708	0.006983302	Up	2.409187	4.006215	7.870893	6.238545	XP_028085983.1	vinorine synthase-like [Camellia sinensis]	I3PLR4|AT1_PAPSO	(13S,14R)-1,13-dihydroxy-N-methylcanadine 13-O-acetyltransferase AT1 AT1 OS=Papaver somniferum (Opium poppy) GN=AT1 PE=1 SV=1	--	--	--	--	--	--	--	--	--	--	--	--	--	--	--	PF02458.15	Transferase family
M_TRINITY_DN1678_c0_g1_i1_1_H_TRINITY_DN12431_c0_g1_i1_1	31.97922095	0.679391909	-2.526359197	0.304309653	-1.716387997	0.011525158	0.030882306	Down	3.09002	4.097326	1.096657	1.108774	--	--	--	--	--	--	--	--	--	--	--	--	--	--	--	--	--	--	--	--	--
M_TRINITY_DN16792_c0_g1_i1_1_H_TRINITY_DN5513_c0_g1_i1_1	112.1239098	0.33737514	-3.025307408	0.492889615	-1.020663512	0.002483805	0.00816462	Down	14.90316	21.16344	8.122317	9.563323	XP_028092799.1	uncharacterized protein LOC114292991 [Camellia sinensis]	--	--	--	--	--	--	--	--	--	--	--	--	--	S	ENOG411167R		--	--	--
M_TRINITY_DN16801_c0_g2_i1_2_H_TRINITY_DN13841_c0_g1_i1_2	18.19858483	1.181222818	2.632392819	8.630489957	3.109442464	0.008478577	0.023767645	Up	0.3517354	0.06008525	2.359913	1.197014	XP_028078383.1	polyadenylate-binding protein, cytoplasmic and nuclear-like isoform X2 [Camellia sinensis]	--	--	--	--	--	--	--	--	--	--	--	--	--	--	--	--	--	--	--
M_TRINITY_DN16811_c0_g1_i1_1_H_TRINITY_DN18777_c0_g1_i1_2	108.1890402	0.348309771	3.219832511	2.17572938	1.121499124	0.001282655	0.004582595	Up	3.481542	2.520803	7.068097	6.129254	THF96668.1	hypothetical protein TEA_000855 [Camellia sinensis var. sinensis]	P93823|ATL1_ARATH	RING-H2 finger protein ATL1 F19P19.21 OS=Arabidopsis thaliana (Mouse-ear cress) GN=F19P19.21 PE=2 SV=1	--	--	--	--	--	--	KOG0800	FOG: Predicted E3 ubiquitin ligase	[O]	CELLULAR PROCESSES AND SIGNALING	Posttranslational modification, protein turnover, chaperones	O	ENOG41121N2	zinc ion binding	Cellular Component: integral component of membrane (GO:0016021);|Biological Process: protein ubiquitination (GO:0016567);|Molecular Function: transferase activity (GO:0016740);|Molecular Function: metal ion binding (GO:0046872);	PF13639.6,PF17123.5,PF12678.7,PF13923.6,PF00097.25	Ring finger domain|RING-like zinc finger|RING-H2 zinc finger domain|Zinc finger, C3HC4 type (RING finger)|Zinc finger, C3HC4 type (RING finger)
M_TRINITY_DN16815_c0_g1_i1_2_H_TRINITY_DN18064_c0_g1_i1_1	238.1568658	0.207829099	-7.207264307	0.354073495	-1.497879244	5.71E-13	7.07E-12	Down	9.082756	9.340735	3.436159	3.112763	XP_028071679.1	zinc finger CCCH domain-containing protein 14-like [Camellia sinensis]	A2ZVY5|C3H9_ORYSJ	Zinc finger CCCH domain-containing protein 9 OsJ_002707 OS=Oryza sativa subsp. japonica (Rice) GN=OsJ_002707 PE=2 SV=1	--	--	--	--	--	--	KOG1677	CCCH-type Zn-finger protein	[R]	POORLY CHARACTERIZED	General function prediction only	S	COG5063	zinc finger	Molecular Function: DNA binding (GO:0003677);|Molecular Function: mRNA 3'-UTR binding (GO:0003730);|Cellular Component: cytosol (GO:0005829);|Molecular Function: metal ion binding (GO:0046872);|Biological Process: 3'-UTR-mediated mRNA destabilization (GO:0061158);	PF00642.24,PF18044.1,PF18345.1	Zinc finger C-x8-C-x5-C-x3-H type (and similar)|CCCH-type zinc finger|Zinc finger domain	2R	C3H
M_TRINITY_DN16822_c1_g1_i1_2_H_TRINITY_DN25303_c2_g1_i1_1	67.22815206	0.425967477	-2.420401843	0.489366597	-1.031012465	0.015503364	0.039708137	Down	3.046611	3.341572	1.346138	1.751703	XP_028053500.1	putative uncharacterized protein DDB_G0292292 isoform X2 [Camellia sinensis]	--	--	--	--	--	--	--	--	--	--	--	--	--	S	ENOG410YM6J	Protein of unknown function (DUF1639)	--	--	--
M_TRINITY_DN1685_c0_g1_i1_1_H_TRINITY_DN24138_c0_g1_i1_1	89.39394421	0.418195445	-6.619180835	0.146796424	-2.768111275	3.61E-11	3.89E-10	Down	3.682693	3.614301	0.3893212	0.6573988	ALO19891.1	UDP-glycosyltransferase 84J2 [Camellia sinensis]	O22182|U84B1_ARATH	UDP-glycosyltransferase 84B1 T20D16.11 OS=Arabidopsis thaliana (Mouse-ear cress) GN=T20D16.11 PE=2 SV=1	--	--	--	--	--	--	KOG1192	UDP-glucuronosyl and UDP-glucosyl transferase	[GC]	METABOLISM|METABOLISM	Carbohydrate transport and metabolism |Energy production and conversion	S	COG1819	Transferase	Molecular Function: UDP-glycosyltransferase activity (GO:0008194);|Cellular Component: intracellular membrane-bounded organelle (GO:0043231);|Molecular Function: indole-3-acetate beta-glucosyltransferase activity (GO:0047215);|Molecular Function: quercetin 3-O-glucosyltransferase activity (GO:0080043);|Molecular Function: quercetin 7-O-glucosyltransferase activity (GO:0080044);	PF00201.18	UDP-glucoronosyl and UDP-glucosyl transferase
M_TRINITY_DN16861_c0_g1_i1_2_H_TRINITY_DN34185_c0_g1_i1_1	18.93777557	1.399074745	-3.183506512	0.045627153	-4.453963562	0.001455028	0.005125132	Down	2.18898	5.834745	0.4345158	0	--	--	--	--	--	--	--	--	--	--	--	--	--	--	--	--	--	--	--	--	--
M_TRINITY_DN16868_c0_g1_i2_1_H_TRINITY_DN27116_c0_g1_i4_1	1029.277968	0.129787937	-19.46624255	0.173561221	-2.526483454	2.12E-84	2.21E-82	Down	48.66462	49.83865	9.872656	7.425063	XP_028068393.1	ganglioside-induced differentiation-associated protein 2 [Camellia sinensis]	--	--	--	--	--	--	--	--	KOG2633	Hismacro and SEC14 domain-containing proteins	[BK]	INFORMATION STORAGE AND PROCESSING|INFORMATION STORAGE AND PROCESSING	Chromatin structure and dynamics |Transcription	S	COG2110	appr-1-p processing domain protein	--	PF13716.6	Divergent CRAL/TRIO domain
M_TRINITY_DN16868_c0_g1_i2_2_H_TRINITY_DN23579_c1_g2_i1_1	53.20124893	0.5067314	-2.692342065	0.3884244	-1.364294264	0.007095213	0.020317802	Down	2.033571	2.273975	1.023405	0.6762922	XP_028069993.1	kinesin-like protein NACK2 isoform X1 [Camellia sinensis]	Q8S949|KN7B_TOBAC	Kinesin-like protein NACK2 NACK2 OS=Nicotiana tabacum (Common tobacco) GN=NACK2 PE=1 SV=1	--	--	--	--	--	--	KOG0242	Kinesin-like protein	[Z]	CELLULAR PROCESSES AND SIGNALING	Cytoskeleton	Z	COG5059	Kinesin family member	Biological Process: cell plate assembly (GO:0000919);|Molecular Function: microtubule motor activity (GO:0003777);|Molecular Function: ATP binding (GO:0005524);|Cellular Component: nucleus (GO:0005634);|Cellular Component: microtubule (GO:0005874);|Biological Process: microtubule-based movement (GO:0007018);|Molecular Function: microtubule binding (GO:0008017);|Cellular Component: phragmoplast (G…	PF11995.8	Domain of unknown function (DUF3490)
M_TRINITY_DN16870_c0_g1_i1_2_H_TRINITY_DN20408_c0_g1_i1_1	49.5299606	0.509690568	-2.667280538	0.389720646	-1.359487734	0.007646781	0.0217186	Down	2.404268	2.288442	0.8627059	0.9525405	THG22066.1	hypothetical protein TEA_026030 [Camellia sinensis var. sinensis]	Q058P4|PUB30_ARATH	U-box domain-containing protein 30 T16K5.160 OS=Arabidopsis thaliana (Mouse-ear cress) GN=T16K5.160 PE=1 SV=1	--	--	--	--	--	--	--	--	--	--	--	O	ENOG410YIZZ	Ubox domain-containing protein	Molecular Function: ubiquitin protein ligase activity (GO:0061630);|Biological Process: cellular response to salt stress (GO:0071472);|Biological Process: negative regulation of response to salt stress (GO:1901001);	PF04564.15	U-box domain
M_TRINITY_DN16874_c0_g1_i1_2_H_TRINITY_DN31254_c0_g1_i1_1	16.52282772	1.168502286	-2.353465467	0.148647821	-2.750029779	0.018599335	0.046241151	Down	4.007651	1.651518	0.2692429	0.5767977	--	--	--	--	--	--	--	--	--	--	--	--	--	--	--	--	--	--	--	--	--
M_TRINITY_DN16885_c0_g1_i1_1_H_TRINITY_DN5876_c0_g1_i1_2	20.20074922	1.489916181	3.604658272	41.37360282	5.370638688	0.000312564	0.001305009	Up	0.2073957	0	6.261232	1.79547	--	--	--	--	--	--	--	--	--	--	--	--	--	--	--	--	--	--	--	--	--
M_TRINITY_DN16901_c0_g1_i1_1_H_TRINITY_DN19608_c1_g2_i1_2	66.33893555	0.439494731	4.69358944	4.177986497	2.06280783	2.68E-06	1.65E-05	Up	1.105713	1.299028	4.82869	5.258554	--	--	--	--	--	--	--	--	--	--	--	--	--	--	--	--	--	--	--	--	--
M_TRINITY_DN16909_c0_g2_i1_1_H_TRINITY_DN12408_c0_g2_i1_2	32.11331004	0.692063349	2.682968336	3.621993739	1.856784052	0.00729719	0.020830426	Up	0.8835579	0.6322434	2.557253	2.966205	--	--	--	--	--	--	--	--	--	--	--	--	--	--	--	--	--	--	--	PF13041.6,PF12854.7,PF01535.20,PF13812.6,PF17177.4	PPR repeat family|PPR repeat|PPR repeat|Pentatricopeptide repeat domain|Pentacotripeptide-repeat region of PRORP
M_TRINITY_DN16913_c0_g1_i1_1_H_TRINITY_DN16178_c0_g1_i1_1	199.3795517	0.232899154	4.712760452	2.139980903	1.097597922	2.44E-06	1.51E-05	Up	2.91965	2.821741	6.678457	5.700777	XP_028126914.1	uncharacterized protein LOC114323498 [Camellia sinensis]	--	--	--	--	--	--	--	--	--	--	--	--	--	--	--	--	--	--	--
M_TRINITY_DN16915_c0_g1_i1_2_H_TRINITY_DN15203_c0_g1_i1_1	42.60986503	0.633409319	-3.459038234	0.219001544	-2.190987053	0.000542108	0.002134773	Down	3.160922	3.480819	0.4817163	0.9813041	PSS13873.1	UDP-sugar transporter like [Actinidia chinensis var. chinensis]	A8MRY9|UGNT1_ARATH	UDP-N-acetylglucosamine transporter UGNT1 F10M6.90 OS=Arabidopsis thaliana (Mouse-ear cress) GN=F10M6.90 PE=1 SV=1	--	--	--	--	--	--	KOG1444	Nucleotide-sugar transporter VRG4/SQV-7	[GOU]	METABOLISM|CELLULAR PROCESSES AND SIGNALING|CELLULAR PROCESSES AND SIGNALING	Carbohydrate transport and metabolism |Posttranslational modification, protein turnover, chaperones |Intracellular trafficking, secretion, and vesicular transport	U	COG5070	Solute carrier family 35	--	PF03151.16,PF00892.20	Triose-phosphate Transporter family|EamA-like transporter family
M_TRINITY_DN16938_c0_g1_i1_1_H_TRINITY_DN16876_c0_g1_i1_2	30.21714945	0.735134221	2.502050653	3.57847043	1.839343058	0.012347626	0.032751951	Up	0.4819326	0.8145407	2.64427	1.869138	XP_028091828.1	uncharacterized protein LOC114292112 [Camellia sinensis]	--	--	--	--	--	--	--	--	--	--	--	--	--	--	--	--	--	--	--
M_TRINITY_DN16961_c0_g1_i1_1_H_TRINITY_DN17067_c0_g1_i2_1	57.76747345	0.499919219	-3.115895331	0.339693152	-1.557695962	0.001833874	0.006269854	Down	2.975032	2.517827	1.18125	0.7288579	XP_028059079.1	hippocampus abundant transcript 1 protein-like [Camellia sinensis]	--	--	--	--	--	--	--	--	KOG2816	Predicted transporter ADD1 (major facilitator superfamily)	[R]	POORLY CHARACTERIZED	General function prediction only	G	ENOG410ZVCA	solute carrier family 46	--	PF07690.16	Major Facilitator Superfamily
M_TRINITY_DN16961_c0_g1_i1_2_H_TRINITY_DN24227_c0_g3_i1_1	14.52401436	1.448337976	-2.974935386	0.050460143	-4.308711896	0.002930503	0.009421923	Down	2.94237	2.140137	0	0.2117622	--	--	--	--	--	--	--	--	--	--	--	--	--	--	--	--	--	--	--	--	--
M_TRINITY_DN16975_c0_g1_i2_1_H_TRINITY_DN27791_c2_g7_i1_1	153.2048499	0.344954727	-6.389404782	0.217026725	-2.204055385	1.67E-10	1.70E-09	Down	6.723979	6.911264	2.006822	1.030368	--	--	--	--	--	--	--	--	--	--	--	--	--	--	--	--	--	--	--	--	--
M_TRINITY_DN16987_c0_g1_i1_1_H_TRINITY_DN32146_c0_g1_i1_1	14.99632073	1.835615287	-3.993577909	0.006212232	-7.33067266	6.51E-05	0.00031496	Down	3.104861	3.474958	0	0	--	--	--	--	--	--	--	--	--	--	--	--	--	--	--	--	--	--	--	--	--
M_TRINITY_DN16992_c0_g1_i1_2_H_TRINITY_DN30854_c0_g1_i1_2	29.35098026	0.82259363	4.062468046	10.13841583	3.341760338	4.86E-05	0.000240382	Up	0.5820235	0.3545387	3.988377	5.570371	--	--	--	--	--	--	--	--	--	--	--	--	--	--	--	--	--	--	--	--	--
M_TRINITY_DN16994_c0_g1_i1_2_H_TRINITY_DN2339_c0_g1_i1_1	58.84050542	0.627595783	-2.442263437	0.345616923	-1.532754234	0.014595492	0.037728231	Down	15.49026	5.81938	4.485742	3.100496	--	--	--	--	--	--	--	--	--	--	--	--	--	--	--	--	--	--	--	--	--
M_TRINITY_DN16995_c0_g1_i1_1_H_TRINITY_DN30703_c0_g1_i1_2	35.57319759	0.677483009	3.273583501	4.65182621	2.217797199	0.00106193	0.003880608	Up	0.7028991	0.7261016	4.194234	2.603802	XP_028077450.1	pollen-specific protein C13-like [Camellia sinensis]	P33050|PSC13_MAIZE	Pollen-specific protein C13 MGS1 OS=Zea mays (Maize) GN=MGS1 PE=2 SV=1	--	--	--	--	--	--	--	--	--	--	--	S	ENOG410YRT5	Pollen-specific protein	Cellular Component: extracellular space (GO:0005615);	PF01190.17	Pollen proteins Ole e I like
M_TRINITY_DN17000_c0_g1_i1_1_H_TRINITY_DN22202_c0_g1_i1_1	658.6058596	0.126808953	-12.8818775	0.322296985	-1.633537401	5.69E-38	2.18E-36	Down	51.65855	50.11536	16.5553	16.41953	XP_028065528.1	heavy metal-associated isoprenylated plant protein 39-like [Camellia sinensis]	O03982|HIP39_ARATH	Heavy metal-associated isoprenylated plant protein 39 F22L4.5 OS=Arabidopsis thaliana (Mouse-ear cress) GN=F22L4.5 PE=2 SV=1	--	--	--	--	--	--	KOG1603	Copper chaperone	[P]	METABOLISM	Inorganic ion transport and metabolism	U	ENOG4111DYM		Biological Process: metal ion transport (GO:0030001);|Molecular Function: metal ion binding (GO:0046872);	--	--
M_TRINITY_DN17000_c0_g1_i1_2_H_TRINITY_DN31618_c0_g1_i1_2	47.59246864	0.67325805	2.974087283	4.006460364	2.002328204	0.002938615	0.009445976	Up	3.116387	1.229522	11.22543	6.409912	--	--	--	--	--	--	--	--	--	--	--	--	--	--	--	--	--	--	--	--	--
M_TRINITY_DN17003_c0_g1_i1_1_H_TRINITY_DN22530_c0_g1_i4_1	1565.344884	0.094737487	16.28104042	2.912836752	1.542424849	1.35E-59	8.80E-58	Up	20.32383	18.36127	57.40327	55.99667	XP_028118991.1	uncharacterized protein LOC114316532 [Camellia sinensis]	--	--	--	--	--	--	--	--	--	--	--	--	--	S	ENOG41115QZ		--	--	--
M_TRINITY_DN17005_c0_g1_i4_1_H_TRINITY_DN22614_c0_g1_i3_2	1050.705922	0.125025618	17.39641393	4.515849476	2.174997398	8.78E-68	6.81E-66	Up	6.986579	6.715255	34.12908	28.17666	THG08604.1	hypothetical protein TEA_005446 [Camellia sinensis var. sinensis]	--	--	--	--	--	--	--	--	--	--	--	--	--	S	ENOG4111804	Protein of unknown function (DUF3049)	--	PF11250.8	Fantastic Four meristem regulator
M_TRINITY_DN17033_c0_g1_i1_1_H_TRINITY_DN15639_c0_g1_i1_2	75.05567271	0.477235961	3.156000758	2.840523923	1.506157053	0.001599484	0.005565752	Up	1.116382	0.6874306	2.031629	3.116858	XP_028070731.1	pentatricopeptide repeat-containing protein At5g19020, mitochondrial [Camellia sinensis]	P0C8Q8|PP394_ARATH	Pentatricopeptide repeat-containing protein At5g19020, mitochondrial T16G12_60 OS=Arabidopsis thaliana (Mouse-ear cress) GN=T16G12_60 PE=2 SV=1	--	--	--	--	--	--	KOG4197	FOG: PPR repeat	[R]	POORLY CHARACTERIZED	General function prediction only	S	ENOG410Z7Z7	Pentatricopeptide repeat-containing protein	--	PF01535.20,PF13041.6,PF12854.7,PF13812.6	PPR repeat|PPR repeat family|PPR repeat|Pentatricopeptide repeat domain
M_TRINITY_DN17040_c0_g1_i1_2_H_TRINITY_DN20441_c0_g2_i1_1	50.41474524	0.569278079	-3.989913039	0.207133093	-2.271370031	6.61E-05	0.000319511	Down	2.781121	4.745687	0.7163006	0.8550626	XP_028117163.1	protein NUCLEAR FUSION DEFECTIVE 4-like isoform X2 [Camellia sinensis]	F4I9E1|NFD4_ARATH	Protein NUCLEAR FUSION DEFECTIVE 4 T8E3.15 OS=Arabidopsis thaliana (Mouse-ear cress) GN=T8E3.15 PE=3 SV=1	--	--	--	--	--	--	--	--	--	--	--	S	ENOG410Y90Q	Nodulin-like	Biological Process: karyogamy (GO:0000741);|Cellular Component: mitochondrion (GO:0005739);|Biological Process: response to salt stress (GO:0009651);|Biological Process: polar nucleus fusion (GO:0010197);|Cellular Component: integral component of membrane (GO:0016021);	PF06813.13	Nodulin-like
M_TRINITY_DN17058_c0_g1_i1_1_H_TRINITY_DN23798_c1_g3_i1_1	78.1874513	0.409926003	-2.832784538	0.447130529	-1.161232042	0.004614448	0.013974518	Down	3.83914	4.090438	2.167423	1.417001	--	--	--	--	--	--	--	--	--	--	--	--	--	--	--	--	--	--	--	--	--
M_TRINITY_DN17060_c0_g1_i1_2_H_TRINITY_DN7054_c0_g1_i1_1	18.1408715	0.993083528	-2.45062745	0.185093001	-2.433677754	0.014260747	0.037013154	Down	3.260649	3.945213	0.7963184	0.5445834	XP_028076024.1	uncharacterized protein LOC114278181 [Camellia sinensis]	--	--	--	--	--	--	--	--	--	--	--	--	--	--	--	--	--	--	--
M_TRINITY_DN17086_c0_g1_i1_2_H_TRINITY_DN14799_c0_g1_i1_1	12.0645121	1.942648848	-3.61208019	0.007720963	-7.017003419	0.000303751	0.001271581	Down	2.83595	2.781923	0	0	--	--	--	--	--	--	--	--	--	--	--	--	--	--	--	--	--	--	--	--	--
M_TRINITY_DN17103_c0_g1_i1_2_H_TRINITY_DN9776_c0_g1_i1_1	11.43583915	1.582822421	-2.501293199	0.064297081	-3.959102956	0.012374069	0.032809194	Down	2.730082	2.171991	0	0.2917453	XP_028121512.1	DNA mismatch repair protein MSH4 isoform X1 [Camellia sinensis]	F4JP48|MSH4_ARATH	DNA mismatch repair protein MSH4 dl4725w OS=Arabidopsis thaliana (Mouse-ear cress) GN=dl4725w PE=2 SV=1	--	--	--	--	--	--	KOG0220	Mismatch repair ATPase MSH4 (MutS family)	[L]	INFORMATION STORAGE AND PROCESSING	Replication, recombination and repair	L	COG0249	that it carries out the mismatch recognition step. This protein has a weak ATPase activity (By similarity)	Cellular Component: nuclear chromosome (GO:0000228);|Biological Process: resolution of meiotic recombination intermediates (GO:0000712);|Cellular Component: condensed nuclear chromosome (GO:0000794);|Cellular Component: synaptonemal complex (GO:0000795);|Molecular Function: damaged DNA binding (GO:0003684);|Molecular Function: ATP binding (GO:0005524);|Biological Process: mismatch repair (GO:0006…	PF00488.21	MutS domain V
M_TRINITY_DN17127_c0_g1_i1_1_H_TRINITY_DN3455_c0_g1_i1_2	16.28429742	1.077562505	2.684209606	7.425064853	2.892403627	0.007270151	0.020763141	Up	0.3288092	0.411386	2.378252	3.360174	--	--	--	--	--	--	--	--	--	--	--	--	--	--	--	--	--	--	--	--	--
M_TRINITY_DN17131_c0_g1_i2_1_H_TRINITY_DN19318_c0_g2_i1_2	29.61859938	0.817359174	2.724245254	4.680578498	2.226686851	0.006444863	0.018684235	Up	0.54077	0.1942016	1.855447	1.665599	THG03002.1	hypothetical protein TEA_005691 [Camellia sinensis var. sinensis]	--	--	--	--	--	--	--	--	--	--	--	--	--	S	COG4886	leucine Rich Repeat	--	PF13855.6,PF12799.7	Leucine rich repeat|Leucine Rich repeats (2 copies)
M_TRINITY_DN17132_c0_g1_i1_2_H_TRINITY_DN2652_c0_g1_i1_2	19.37059566	1.644411367	2.337451108	14.35748522	3.843731172	0.01941574	0.047896959	Up	0	0.6059045	8.243221	0.5137943	--	--	--	--	--	--	--	--	--	--	--	--	--	--	--	--	--	--	--	--	--
M_TRINITY_DN17142_c0_g1_i1_1_H_TRINITY_DN11370_c0_g1_i1_1	155.711802	0.275775957	-6.382551617	0.295216593	-1.760154281	1.74E-10	1.78E-09	Down	10.8878	11.34919	3.754139	2.903088	XP_028091852.1	glutathione S-transferase U25-like isoform X1 [Camellia sinensis]	Q9SHH7|GSTUP_ARATH	Glutathione S-transferase U25 F20D23.12A OS=Arabidopsis thaliana (Mouse-ear cress) GN=F20D23.12A PE=1 SV=1	153/219(69.86)	K00799	GST, gst	glutathione S-transferase [EC:2.5.1.18]	ko00480	Glutathione metabolism	KOG0406	Glutathione S-transferase	[O]	CELLULAR PROCESSES AND SIGNALING	Posttranslational modification, protein turnover, chaperones	O	ENOG410XSIX	glutathione Stransferase	Molecular Function: glutathione transferase activity (GO:0004364);|Cellular Component: cytoplasm (GO:0005737);|Cellular Component: cytosol (GO:0005829);|Biological Process: glutathione metabolic process (GO:0006749);|Biological Process: toxin catabolic process (GO:0009407);|Biological Process: 2,4,6-trinitrotoluene catabolic process (GO:0046256);	PF02798.20,PF13417.6,PF13410.6,PF13409.6,PF00043.25,PF16865.5	Glutathione S-transferase, N-terminal domain|Glutathione S-transferase, N-terminal domain|Glutathione S-transferase, C-terminal domain|Glutathione S-transferase, N-terminal domain|Glutathione S-transferase, C-terminal domain|Glutathione S-transferase, C-terminal domain
M_TRINITY_DN17158_c0_g1_i1_1_H_TRINITY_DN21151_c0_g1_i1_2	461.3954863	0.151495276	7.062485015	2.099336043	1.069933119	1.64E-12	1.96E-11	Up	4.633622	5.625335	11.29743	10.2877	XP_028067594.1	probable protein phosphatase 2C 12 [Camellia sinensis]	Q9FX08|P2C12_ARATH	Probable protein phosphatase 2C 12 T3F24.2 OS=Arabidopsis thaliana (Mouse-ear cress) GN=T3F24.2 PE=2 SV=1	--	--	--	--	--	--	KOG0698	Serine/threonine protein phosphatase	[T]	CELLULAR PROCESSES AND SIGNALING	Signal transduction mechanisms	T	COG0631	Phosphatase	Molecular Function: protein serine/threonine phosphatase activity (GO:0004722);|Cellular Component: cytosol (GO:0005829);|Molecular Function: metal ion binding (GO:0046872);	PF00481.21	Protein phosphatase 2C
M_TRINITY_DN17159_c0_g1_i1_2_H_TRINITY_DN2037_c0_g1_i1_1	16.19428451	1.179122895	-2.369586327	0.144182354	-2.794033491	0.017807997	0.044593749	Down	1.084721	3.571535	0.4118571	0.2944148	--	--	--	--	--	--	--	--	--	--	--	--	--	--	--	--	--	--	--	--	--
M_TRINITY_DN17177_c0_g1_i1_1_H_TRINITY_DN30765_c0_g1_i1_1	32.58523194	0.806085072	-4.389187541	0.086087134	-3.538058553	1.14E-05	6.31E-05	Down	3.492844	4.923354	0.4717889	0.2413762	XP_028055780.1	uncharacterized protein LOC114259949 [Camellia sinensis]	--	--	--	--	--	--	--	--	--	--	--	--	--	--	--	--	--	--	--
M_TRINITY_DN17180_c0_g1_i1_1_H_TRINITY_DN29096_c0_g1_i1_2	12.97645119	1.715073528	2.752455329	26.36703187	4.720663271	0.005915022	0.01737534	Up	0.1472541	0	2.746512	0.6315481	THG02790.1	hypothetical protein TEA_017020 [Camellia sinensis var. sinensis]	P93004|PIP27_ARATH	Aquaporin PIP2-7 M4E13.150 OS=Arabidopsis thaliana (Mouse-ear cress) GN=M4E13.150 PE=1 SV=2	--	--	--	--	--	--	KOG0223	Aquaporin (major intrinsic protein family)	[G]	METABOLISM	Carbohydrate transport and metabolism	G	COG0580	Channel that permits osmotically driven movement of water in both directions. It is involved in the osmoregulation and in the maintenance of cell turgor during volume expansion in rapidly growing cells. It mediates rapid entry or exit of water in response to abrupt changes in osmolarity (By similarity)	Molecular Function: mRNA binding (GO:0003729);|Cellular Component: nucleus (GO:0005634);|Cellular Component: vacuole (GO:0005773);|Cellular Component: plasma membrane (GO:0005886);|Biological Process: response to water deprivation (GO:0009414);|Cellular Component: plasmodesma (GO:0009506);|Biological Process: response to abscisic acid (GO:0009737);|Molecular Function: water channel activity (GO:0…	PF00230.20	Major intrinsic protein
M_TRINITY_DN17186_c0_g1_i1_1_H_TRINITY_DN27213_c4_g1_i1_1	220.8046113	0.221931473	-4.56785672	0.495256848	-1.01375117	4.93E-06	2.91E-05	Down	6.53821	8.236879	3.547067	3.758996	--	--	--	--	--	--	--	--	--	--	--	--	--	--	--	--	--	--	--	--	--
M_TRINITY_DN17197_c0_g1_i1_1_H_TRINITY_DN7497_c0_g1_i1_1	87.98083306	0.394814968	-4.588571516	0.284867568	-1.811636715	4.46E-06	2.65E-05	Down	7.072602	7.179625	2.531071	1.606208	XP_028054303.1	dCTP pyrophosphatase 1-like [Camellia sinensis]	--	--	103/120(85.83)	K16904	DCTPP1	dCTP diphosphatase [EC:3.6.1.12]	ko00240	Pyrimidine metabolism	--	--	--	--	--	S	ENOG4111PYX	dCTP pyrophosphatase 1	--	PF12643.7,PF03819.17	MazG-like family|MazG nucleotide pyrophosphohydrolase domain
M_TRINITY_DN17203_c0_g1_i1_1_H_TRINITY_DN27896_c1_g2_i1_1	18.88918709	0.963415327	-2.46163242	0.193234634	-2.371574403	0.013830633	0.036068807	Down	2.758519	3.778851	0.7628067	0.545755	XP_028095248.1	growth-regulating factor 10-like isoform X2 [Camellia sinensis]	Q6AWX7|GRF12_ORYSJ	Growth-regulating factor 12 OsJ_15856 OS=Oryza sativa subsp. japonica (Rice) GN=OsJ_15856 PE=2 SV=1	--	--	--	--	--	--	--	--	--	--	--	K	ENOG410YJFR	growth regulating factor protein	Molecular Function: ATP binding (GO:0005524);|Cellular Component: nucleus (GO:0005634);|Biological Process: transcription, DNA-templated (GO:0006351);|Biological Process: regulation of transcription, DNA-templated (GO:0006355);|Biological Process: developmental process (GO:0032502);	PF08879.10,PF08880.11	WRC|QLQ	1F	GRF
M_TRINITY_DN17214_c0_g1_i1_2_H_TRINITY_DN32318_c0_g1_i1_1	19.11177294	1.756318325	-4.373607552	0.004871403	-7.681447091	1.22E-05	6.74E-05	Down	5.070534	3.343379	0	0	--	--	--	--	--	--	--	--	--	--	--	--	--	--	--	--	--	--	--	--	--
M_TRINITY_DN17215_c0_g1_i1_2_H_TRINITY_DN28558_c0_g1_i1_2	45.6720107	0.698540612	2.474320695	3.313632234	1.728413493	0.013348981	0.034992565	Up	1.199374	2.625534	8.869428	3.643554	--	--	--	--	--	--	--	--	--	--	--	--	--	--	--	--	--	--	--	--	--
M_TRINITY_DN17216_c0_g1_i2_2_H_TRINITY_DN28341_c2_g7_i1_1	26.12532756	0.848777235	-3.334566102	0.1406027	-2.830303796	0.000854326	0.003197287	Down	4.511812	2.869812	0.5268096	0.5818895	--	--	--	--	--	--	--	--	--	--	--	--	--	--	--	--	--	--	--	--	--
M_TRINITY_DN17219_c0_g1_i2_1_H_TRINITY_DN14209_c0_g1_i2_2	23.82243745	1.053222139	3.000391481	8.938784914	3.160078733	0.002696328	0.008761237	Up	0.2912198	0.1431945	3.143795	0.8577324	KAE9457044.1	hypothetical protein C3L33_11068, partial [Rhododendron williamsianum]	E1U332|ALL12_OLEEU	Isoflavone reductase-like protein . OS=Olea europaea (Common olive) GN=. PE=1 SV=1	--	--	--	--	--	--	--	--	--	--	--	S	ENOG410Y0DY	Isoflavone reductase	Cellular Component: cytoplasm (GO:0005737);|Molecular Function: oxidoreductase activity (GO:0016491);	PF05368.13	NmrA-like family
M_TRINITY_DN17223_c1_g1_i1_1_H_TRINITY_DN25542_c1_g2_i1_2	69.69921785	0.450495598	3.14831508	2.672707735	1.418302085	0.001642146	0.005698305	Up	1.687267	2.727687	5.149775	6.599304	--	--	--	--	--	--	--	--	--	--	--	--	--	--	--	--	--	--	--	--	--
M_TRINITY_DN17232_c0_g1_i1_2_H_TRINITY_DN16079_c0_g1_i1_1	26.32890409	0.88876403	-3.595633015	0.109145966	-3.195669288	0.000323604	0.001345659	Down	4.406898	3.082783	0.5971725	0.2798617	THG15349.1	hypothetical protein TEA_005326 [Camellia sinensis var. sinensis]	--	--	--	--	--	--	--	--	--	--	--	--	--	--	--	--	--	--	--
M_TRINITY_DN17239_c0_g1_i1_2_H_TRINITY_DN6920_c0_g1_i1_1	11.29177932	2.00668029	-3.448676715	0.008255712	-6.920391589	0.000563341	0.002207641	Down	1.53796	3.049071	0	0	--	--	--	--	--	--	--	--	--	--	--	--	--	--	--	--	--	--	--	--	--
M_TRINITY_DN17262_c0_g1_i1_1_H_TRINITY_DN18845_c0_g1_i1_2	21.52127236	1.005829078	3.765270756	13.8059553	3.787218813	0.000166369	0.000739592	Up	0.2850846	0.3340542	4.452354	3.573215	XP_023892692.1	zinc finger BED domain-containing protein RICESLEEPER 2-like [Quercus suber]	P08770|TRA1_MAIZE	Putative AC transposase . OS=Zea mays (Maize) GN=. PE=2 SV=2	--	--	--	--	--	--	KOG1121	Tam3-transposase (Ac family)	[L]	INFORMATION STORAGE AND PROCESSING	Replication, recombination and repair	S	ENOG4111T8J	transposon protein	Molecular Function: DNA binding (GO:0003677);|Cellular Component: nucleus (GO:0005634);|Biological Process: DNA recombination (GO:0006310);|Biological Process: transposition (GO:0032196);|Molecular Function: protein dimerization activity (GO:0046983);	--	--
M_TRINITY_DN17279_c0_g1_i1_2_H_TRINITY_DN31550_c0_g1_i1_2	19.35841065	1.748615654	4.441951327	217.861223	7.767265625	8.91E-06	5.03E-05	Up	1.87E-15	1.05E-23	2.689624	3.937573	--	--	--	--	--	--	--	--	--	--	--	--	--	--	--	--	--	--	--	--	--
M_TRINITY_DN17291_c0_g1_i1_1_H_TRINITY_DN27533_c1_g1_i1_1	262.2212834	0.289806094	-5.909791816	0.305089898	-1.712693682	3.43E-09	3.03E-08	Down	4.758628	5.166383	1.041562	1.957064	--	--	--	--	--	--	--	--	--	--	--	--	--	--	--	--	--	--	--	--	--
M_TRINITY_DN17291_c0_g1_i1_2_H_TRINITY_DN19367_c0_g1_i2_2	247.641387	0.228550238	8.014889891	3.559821732	1.831804996	1.10E-15	1.66E-14	Up	3.33354	2.61153	11.00718	10.44663	--	--	--	--	--	--	--	--	--	--	--	--	--	--	--	--	--	--	--	--	--
M_TRINITY_DN17294_c0_g1_i2_1_H_TRINITY_DN26511_c2_g1_i5_2	556.2122383	0.175529575	-9.761211449	0.304944521	-1.713381299	1.65E-22	3.52E-21	Down	57.95302	57.22987	14.67729	20.31924	--	--	--	--	--	--	--	--	--	--	--	--	--	--	--	--	--	--	--	--	--
M_TRINITY_DN17298_c0_g1_i1_1_H_TRINITY_DN23960_c0_g1_i1_1	226.201237	0.323623472	-3.805771268	0.425834012	-1.231636911	0.000141363	0.000638576	Down	19.15525	18.16869	5.218351	10.53837	XP_028081360.1	protein yippee-like At4g27745 isoform X1 [Camellia sinensis]	Q9T096|YIPL6_ARATH	Protein yippee-like At4g27745 T29A15.230 OS=Arabidopsis thaliana (Mouse-ear cress) GN=T29A15.230 PE=3 SV=2	--	--	--	--	--	--	KOG3399	Predicted Yippee-type zinc-binding protein	[R]	POORLY CHARACTERIZED	General function prediction only	S	ENOG4111VJ1	Yippee-like	Molecular Function: metal ion binding (GO:0046872);	PF03226.14	Yippee zinc-binding/DNA-binding /Mis18, centromere assembly
M_TRINITY_DN17303_c0_g1_i1_2_H_TRINITY_DN2177_c0_g2_i1_2	21.39795824	1.133716239	2.746499871	8.656306036	3.113751505	0.006023491	0.017645486	Up	0.2436593	0.5678397	5.900579	1.356611	XP_028064972.1	DELLA protein RGL1-like [Camellia sinensis]	G7L166|RAM1_MEDTR	GRAS family protein RAM1 MtrunA17_Chr7g0224271 OS=Medicago truncatula (Barrel medic) (Medicago tribuloides) GN=MtrunA17_Chr7g0224271 PE=1 SV=1	--	--	--	--	--	--	--	--	--	--	--	K	ENOG4111DWN	GRAS family transcription factor	--	PF03514.14	GRAS domain family	1R	GRAS
M_TRINITY_DN17310_c0_g1_i1_2_H_TRINITY_DN10955_c0_g1_i1_2	111.0423981	0.488379221	3.027116108	2.786357951	1.478380606	0.002468991	0.008122167	Up	2.519859	0.9180418	5.444808	4.369683	--	--	--	--	--	--	--	--	--	--	--	--	--	--	--	--	--	--	--	--	--
M_TRINITY_DN17311_c0_g1_i1_2_H_TRINITY_DN328_c0_g1_i1_2	24.24908679	1.687532228	4.791781135	271.7780431	8.086285096	1.65E-06	1.05E-05	Up	0	0	4.540563	2.634273	THG08538.1	hypothetical protein TEA_005077 [Camellia sinensis var. sinensis]	--	--	21/23(91.30)	K12472	EPS15	epidermal growth factor receptor substrate 15	ko04144	Endocytosis	KOG0998	Synaptic vesicle protein EHS-1 and related EH domain proteins	[TU]	CELLULAR PROCESSES AND SIGNALING|CELLULAR PROCESSES AND SIGNALING	Signal transduction mechanisms |Intracellular trafficking, secretion, and vesicular transport	--	--	--	--	--	--
M_TRINITY_DN17312_c0_g1_i1_1_H_TRINITY_DN23889_c0_g1_i1_1	151.0812597	0.294231871	-5.044951512	0.357400728	-1.48438552	4.54E-07	3.11E-06	Down	3.481033	3.921707	1.074013	1.546272	XP_028073706.1	probable tetraacyldisaccharide 4'-kinase, mitochondrial isoform X1 [Camellia sinensis]	--	--	--	--	--	--	--	--	--	--	--	--	--	--	--	--	--	--	--
M_TRINITY_DN17317_c0_g1_i1_2_H_TRINITY_DN15623_c0_g1_i1_2	47.46443781	0.548956261	3.1426956	3.306265147	1.725202427	0.001673998	0.005790042	Up	1.702504	1.15424	4.844691	4.775843	--	--	--	--	--	--	--	--	--	--	--	--	--	--	--	--	--	--	--	--	--
M_TRINITY_DN17324_c0_g1_i1_2_H_TRINITY_DN13144_c0_g1_i1_1	30.11205177	0.803979498	-2.454291247	0.254687517	-1.973199846	0.01411626	0.03670886	Down	1.749953	2.73699	0.8455421	0.3367818	XP_028103222.1	uncharacterized protein LOC114302406 [Camellia sinensis]	--	--	--	--	--	--	--	--	--	--	--	--	--	--	--	--	--	--	--
M_TRINITY_DN17325_c0_g1_i1_2_H_TRINITY_DN7153_c0_g1_i1_1	26.29940875	0.856117088	-2.532147974	0.222547446	-2.167815149	0.011336614	0.03043157	Down	5.180783	4.776726	1.613087	0.5704318	--	--	--	--	--	--	--	--	--	--	--	--	--	--	--	--	--	--	--	--	--
M_TRINITY_DN17342_c0_g1_i3_1_H_TRINITY_DN19286_c0_g1_i1_1	34.74246873	0.862622013	-3.149075362	0.152147051	-2.716461728	0.00163788	0.005687456	Down	3.337788	2.855084	0.09243548	0.7933723	XP_028063757.1	protein SODIUM POTASSIUM ROOT DEFECTIVE 1-like [Camellia sinensis]	Q58FZ0|NAKR2_ARATH	Protein SODIUM POTASSIUM ROOT DEFECTIVE 2 F3G5.18 OS=Arabidopsis thaliana (Mouse-ear cress) GN=F3G5.18 PE=2 SV=1	--	--	--	--	--	--	KOG1603	Copper chaperone	[P]	METABOLISM	Inorganic ion transport and metabolism	S	COG2608	heavy metal transport detoxification protein	Biological Process: metal ion transport (GO:0030001);|Molecular Function: metal ion binding (GO:0046872);	PF00403.26	Heavy-metal-associated domain
M_TRINITY_DN17345_c0_g1_i1_2_H_TRINITY_DN219_c0_g1_i1_2	53.01711115	0.91986949	6.233992439	53.24076684	5.734459446	4.55E-10	4.45E-09	Up	0	0.326671	6.060613	9.622128	--	--	--	--	--	--	--	--	--	--	--	--	--	--	--	--	--	--	--	--	--
M_TRINITY_DN17380_c1_g1_i1_1_H_TRINITY_DN29331_c1_g2_i1_1	53.46457828	0.508695696	-2.813440346	0.37082618	-1.431184995	0.004901448	0.014733381	Down	3.034736	4.39101	1.522205	1.203734	--	--	--	--	--	--	--	--	--	--	--	--	--	--	--	--	--	--	--	--	--
M_TRINITY_DN17383_c1_g1_i1_1_H_TRINITY_DN14606_c0_g1_i1_1	38.33191551	0.683786138	-2.574258667	0.295198564	-1.760242391	0.010045514	0.027500915	Down	3.920842	4.214929	1.785958	0.731785	--	--	--	--	--	--	--	--	--	--	--	--	--	--	--	--	--	--	--	--	--
M_TRINITY_DN17391_c0_g1_i1_2_H_TRINITY_DN27743_c0_g1_i1_2	41.80180271	0.992591287	5.459772827	42.79359382	5.419322937	4.77E-08	3.71E-07	Up	0.1877839	0	5.573951	3.065003	THG09035.1	hypothetical protein TEA_014130 [Camellia sinensis var. sinensis]	--	--	--	--	--	--	--	--	--	--	--	--	--	--	--	--	--	--	--
M_TRINITY_DN17414_c0_g1_i1_1_H_TRINITY_DN6976_c0_g1_i1_2	81.51853121	0.396922543	3.317075252	2.490822029	1.316621944	0.000909651	0.003378575	Up	0.8016273	1.068675	2.66788	2.020877	XP_028093964.1	pentatricopeptide repeat-containing protein At3g51320 [Camellia sinensis]	Q0WVU0|PP278_ARATH	Pentatricopeptide repeat-containing protein At3g51320 F24M12.360 OS=Arabidopsis thaliana (Mouse-ear cress) GN=F24M12.360 PE=2 SV=1	--	--	--	--	--	--	KOG4197	FOG: PPR repeat	[R]	POORLY CHARACTERIZED	General function prediction only	S	ENOG410Z7Z7	Pentatricopeptide repeat-containing protein	--	PF01535.20,PF13041.6,PF12854.7,PF13812.6	PPR repeat|PPR repeat family|PPR repeat|Pentatricopeptide repeat domain
M_TRINITY_DN17415_c0_g1_i2_1_H_TRINITY_DN29001_c0_g1_i1_2	20.39038172	1.068259093	2.85591853	8.287063283	3.050860939	0.004291252	0.013144677	Up	0.2386306	0.559424	1.976792	4.991595	XP_008784810.1	homeobox protein knotted-1-like 13 isoform X1 [Phoenix dactylifera]	P48000|KNAT3_ARATH	Homeobox protein knotted-1-like 3 F21J6.18 OS=Arabidopsis thaliana (Mouse-ear cress) GN=F21J6.18 PE=1 SV=1	--	--	--	--	--	--	KOG0773	Transcription factor MEIS1 and related HOX domain proteins	[K]	INFORMATION STORAGE AND PROCESSING	Transcription	K	ENOG410XPMQ	homeobox	Molecular Function: DNA binding (GO:0003677);|Molecular Function: DNA-binding transcription factor activity (GO:0003700);|Cellular Component: nucleus (GO:0005634);|Cellular Component: cytosol (GO:0005829);|Biological Process: response to light stimulus (GO:0009416);|Biological Process: detection of cytokinin stimulus (GO:0009722);|Biological Process: cellular response to cytokine stimulus (GO:007…	PF03791.13	KNOX2 domain
M_TRINITY_DN17418_c0_g1_i1_1_H_TRINITY_DN21871_c0_g1_i2_2	155.6865862	0.298927983	4.663077203	2.627925296	1.393924265	3.12E-06	1.89E-05	Up	0.9893851	1.53923	3.631976	3.019762	XP_028051941.1	pentatricopeptide repeat-containing protein At1g32415, mitochondrial [Camellia sinensis]	P0C7R0|PPR69_ARATH	Pentatricopeptide repeat-containing protein At1g32415, mitochondrial F5D14.18 OS=Arabidopsis thaliana (Mouse-ear cress) GN=F5D14.18 PE=2 SV=1	--	--	--	--	--	--	KOG4197	FOG: PPR repeat	[R]	POORLY CHARACTERIZED	General function prediction only	S	ENOG410Z7Z7	Pentatricopeptide repeat-containing protein	--	PF01535.20,PF13041.6,PF12854.7,PF13812.6	PPR repeat|PPR repeat family|PPR repeat|Pentatricopeptide repeat domain
M_TRINITY_DN17428_c0_g1_i1_2_H_TRINITY_DN18054_c0_g1_i1_2	16.29038719	1.077978729	2.361844292	5.840200535	2.546017908	0.018184278	0.045409121	Up	0.6925209	0.4218369	2.858278	3.694689	--	--	--	--	--	--	--	--	--	--	--	--	--	--	--	--	--	--	--	--	--
M_TRINITY_DN1742_c0_g1_i1_1_H_TRINITY_DN5226_c0_g1_i1_2	15.42025228	1.212373249	2.919474142	11.62768792	3.539492351	0.003506225	0.011016199	Up	0.08128737	0.1920882	2.104319	1.117354	XP_028095079.1	uncharacterized protein LOC114295081 isoform X2 [Camellia sinensis]	--	--	--	--	--	--	--	--	--	--	--	--	--	S	ENOG410XRXE	Conserved hypothetical, protein	--	--	--
M_TRINITY_DN17433_c0_g1_i1_1_H_TRINITY_DN29087_c0_g1_i2_1	246.8623495	0.246185701	-5.076262862	0.420534675	-1.249703332	3.85E-07	2.67E-06	Down	8.480058	6.571411	3.517635	2.889882	PON65458.1	Zinc finger, CCHC-type, partial [Trema orientale]	--	--	--	--	--	--	--	--	KOG0017	FOG: Transposon-encoded proteins with TYA, reverse transcriptase, integrase domains in various combinations	[R]	POORLY CHARACTERIZED	General function prediction only	L	COG2801	Retrotransposon protein	--	--	--
M_TRINITY_DN17470_c0_g1_i1_1_H_TRINITY_DN9938_c0_g1_i1_1	6.7436278	2.523172871	-2.449156402	0.013795629	-6.17964499	0.014319126	0.037138914	Down	2.188214	0.317795	0	0	THF99105.1	hypothetical protein TEA_021946 [Camellia sinensis var. sinensis]	--	--	--	--	--	--	--	--	--	--	--	--	--	M	COG0770	UDP-N-acetylmuramoylalanyl-D-glutamyl-2,6-diaminopimelate-D-alanyl-D-alanine ligase activity	--	--	--
M_TRINITY_DN17478_c0_g2_i1_2_H_TRINITY_DN18272_c0_g1_i1_2	13.86151911	1.46955821	2.50835693	12.8721088	3.686176521	0.012129408	0.032256014	Up	0	0.3860281	1.997564	2.209449	--	--	--	--	--	--	--	--	--	--	--	--	--	--	--	--	--	--	--	--	--
M_TRINITY_DN17490_c0_g2_i1_2_H_TRINITY_DN32876_c0_g1_i1_1	7.81089352	2.266968205	-2.819152336	0.011916227	-6.390928712	0.004815066	0.014498473	Down	1.926783	0.8376763	0	0	--	--	--	--	--	--	--	--	--	--	--	--	--	--	--	--	--	--	--	--	--
M_TRINITY_DN17492_c0_g1_i1_2_H_TRINITY_DN6150_c0_g1_i1_1	20.69452944	1.255852879	-2.860319229	0.082919766	-3.592140137	0.004232148	0.01298489	Down	2.60248	5.811959	0	0.6027061	--	--	--	--	--	--	--	--	--	--	--	--	--	--	--	--	--	--	--	--	--
M_TRINITY_DN17500_c0_g1_i1_2_H_TRINITY_DN15713_c1_g1_i1_1	42.26787623	0.763399556	-3.226572922	0.181348367	-2.463164337	0.001252823	0.004485112	Down	2.186902	3.608143	0.1909887	0.8240935	THF96101.1	hypothetical protein TEA_020838 [Camellia sinensis var. sinensis]	--	--	--	--	--	--	--	--	--	--	--	--	--	--	--	--	--	--	--
M_TRINITY_DN17510_c0_g1_i1_1_H_TRINITY_DN16704_c0_g1_i1_2	295.8815225	0.270734367	10.0669483	6.613751649	2.725468872	7.73E-24	1.77E-22	Up	1.163649	2.334111	11.41145	11.37062	XP_028108292.1	UDP-glucuronate 4-epimerase 1 [Camellia sinensis]	Q9M0B6|GAE1_ARATH	UDP-glucuronate 4-epimerase 1 F17I23.220 OS=Arabidopsis thaliana (Mouse-ear cress) GN=F17I23.220 PE=1 SV=1	391/431(90.72)	K08679	E5.1.3.6	UDP-glucuronate 4-epimerase [EC:5.1.3.6]	ko00520	Amino sugar and nucleotide sugar metabolism	KOG1371	UDP-glucose 4-epimerase/UDP-sulfoquinovose synthase	[M]	CELLULAR PROCESSES AND SIGNALING	Cell wall/membrane/envelope biogenesis	M	COG0451	Nad-dependent epimerase dehydratase	Cellular Component: endosome (GO:0005768);|Cellular Component: Golgi apparatus (GO:0005794);|Cellular Component: trans-Golgi network (GO:0005802);|Cellular Component: integral component of membrane (GO:0016021);|Cellular Component: Golgi cisterna membrane (GO:0032580);|Biological Process: galacturonate biosynthetic process (GO:0033481);|Molecular Function: UDP-glucuronate 4-epimerase activity (GO…	PF16363.5,PF01370.21,PF01073.19,PF04321.17,PF02719.15,PF07993.12	GDP-mannose 4,6 dehydratase|NAD dependent epimerase/dehydratase family|3-beta hydroxysteroid dehydrogenase/isomerase family|RmlD substrate binding domain|Polysaccharide biosynthesis protein|Male sterility protein
M_TRINITY_DN17519_c0_g1_i1_1_H_TRINITY_DN23232_c1_g2_i1_2	20.45481575	0.91780199	2.826755826	6.039387001	2.594402123	0.004702217	0.014202962	Up	0.6768162	0.7750707	4.3288	4.058307	--	--	--	--	--	--	--	--	--	--	--	--	--	--	--	--	--	--	--	--	--
M_TRINITY_DN17521_c0_g1_i1_1_H_TRINITY_DN9670_c0_g1_i1_2	855.5500426	0.123339217	-8.840395082	0.469641758	-1.090367403	9.54E-19	1.71E-17	Down	48.16501	59.36485	26.87542	23.77927	XP_002320498.1	eukaryotic translation initiation factor 1A [Populus trichocarpa]	P56331|IF1A_ONOVI	Eukaryotic translation initiation factor 1A . OS=Onobrychis viciifolia (Common sainfoin) GN=. PE=2 SV=2	142/145(97.93)	K03236	EIF1A	translation initiation factor 1A	ko03013	RNA transport	KOG3403	Translation initiation factor 1A (eIF-1A)	[J]	INFORMATION STORAGE AND PROCESSING	Translation, ribosomal structure and biogenesis	J	COG0361	however, it seems to stimulate more or less all the activities of the other two initiation factors, IF-2 and IF-3 (By similarity)	Molecular Function: translation initiation factor activity (GO:0003743);	PF01176.19	Translation initiation factor 1A / IF-1
M_TRINITY_DN17522_c0_g1_i1_2_H_TRINITY_DN25293_c1_g1_i6_1	1153.798341	0.10431066	-29.32734987	0.119978249	-3.059155215	4.65E-189	1.48E-186	Down	11.82362	12.1971	1.446613	1.440407	XP_028071092.1	uncharacterized protein LOC114273489 isoform X2 [Camellia sinensis]	--	--	--	--	--	--	--	--	--	--	--	--	--	L	COG2801	Retrotransposon protein	--	--	--
M_TRINITY_DN17525_c0_g1_i2_1_H_TRINITY_DN10061_c1_g1_i1_1	12.18723416	1.945207953	-3.614478391	0.007646885	-7.030912111	0.000300953	0.001262164	Down	1.196257	1.751695	0	0	THF95415.1	hypothetical protein TEA_026547 [Camellia sinensis var. sinensis]	Q9LPZ9|SD113_ARATH	G-type lectin S-receptor-like serine/threonine-protein kinase SD1-13 T23J18.2 OS=Arabidopsis thaliana (Mouse-ear cress) GN=T23J18.2 PE=1 SV=2	--	--	--	--	--	--	--	--	--	--	--	--	--	--	--	--	--
M_TRINITY_DN17528_c0_g1_i1_1_H_TRINITY_DN16763_c0_g1_i1_1	35.37045979	0.660200669	-3.215639388	0.229574248	-2.122967276	0.001301543	0.004641766	Down	2.079666	2.421455	0.4192932	0.587513	XP_028084572.1	zinc finger protein GIS3 [Camellia sinensis]	Q9C9H1|GIS3_ARATH	Zinc finger protein GIS3 T22E19.1 OS=Arabidopsis thaliana (Mouse-ear cress) GN=T22E19.1 PE=1 SV=1	--	--	--	--	--	--	--	--	--	--	--	S	ENOG410YQ3P	Zinc finger protein	Molecular Function: DNA-binding transcription factor activity (GO:0003700);|Cellular Component: nucleus (GO:0005634);|Biological Process: regulation of transcription, DNA-templated (GO:0006355);|Biological Process: multicellular organism development (GO:0007275);|Biological Process: cytokinin-activated signaling pathway (GO:0009736);|Biological Process: gibberellic acid mediated signaling pathway…	--	--
M_TRINITY_DN17534_c0_g1_i2_1_H_TRINITY_DN24776_c0_g1_i7_1	57.03269498	0.622404517	-6.57226979	0.058695332	-4.090610407	4.96E-11	5.28E-10	Down	3.489996	4.019694	0.1398303	0.2971497	XP_028082724.1	CASP-like protein 4A3 [Camellia sinensis]	Q84WP5|CSPL8_ARATH	CASP-like protein 4A3 F2H17.6 OS=Arabidopsis thaliana (Mouse-ear cress) GN=F2H17.6 PE=2 SV=1	--	--	--	--	--	--	--	--	--	--	--	S	ENOG410YK4M	CASP-like protein	Cellular Component: plasma membrane (GO:0005886);|Cellular Component: integral component of membrane (GO:0016021);|Molecular Function: 4 iron, 4 sulfur cluster binding (GO:0051539);	PF04535.12,PF01284.23	Domain of unknown function (DUF588)|Membrane-associating domain
M_TRINITY_DN17540_c0_g1_i1_1_H_TRINITY_DN19009_c0_g1_i1_2	32.50206659	0.706995052	2.494145523	3.394851677	1.763348544	0.012626077	0.03336637	Up	1.435136	0.849342	3.892009	4.011402	PSS36432.1	CASP-like protein [Actinidia chinensis var. chinensis]	Q10EJ2|CSPLU_ORYSJ	CASP-like protein 5C1 OsJ_12722 OS=Oryza sativa subsp. japonica (Rice) GN=OsJ_12722 PE=2 SV=1	--	--	--	--	--	--	--	--	--	--	--	S	ENOG410YMN0	CASP-like protein	Cellular Component: plasma membrane (GO:0005886);|Cellular Component: integral component of membrane (GO:0016021);	--	--
M_TRINITY_DN17546_c0_g1_i2_1_H_TRINITY_DN27612_c2_g4_i5_2	123.3248771	0.301843815	-3.710003381	0.460144352	-1.119841574	0.000207256	0.000898932	Down	4.337351	5.283954	2.388463	2.030475	--	--	--	--	--	--	--	--	--	--	--	--	--	--	--	--	--	--	--	--	--
M_TRINITY_DN17547_c0_g1_i1_1_H_TRINITY_DN26389_c1_g2_i1_2	93.00991057	0.419405165	3.265112706	2.58364013	1.369405134	0.001094205	0.003980572	Up	2.949424	4.341338	7.043539	11.5938	THF97265.1	hypothetical protein TEA_008093 [Camellia sinensis var. sinensis]	--	--	--	--	--	--	--	--	--	--	--	--	--	--	--	--	--	--	--
M_TRINITY_DN17554_c0_g1_i1_2_H_TRINITY_DN18123_c1_g1_i1_1	48.98102276	0.778348131	-3.01518568	0.196572834	-2.346864139	0.00256822	0.008398758	Down	2.016561	9.560036	1.148014	1.041379	--	--	--	--	--	--	--	--	--	--	--	--	--	--	--	--	--	--	--	--	--
M_TRINITY_DN17570_c0_g1_i2_1_H_TRINITY_DN16293_c0_g1_i1_1	39.48114642	0.612238954	-2.379245906	0.364333858	-1.456667024	0.017348099	0.043630403	Down	1.977848	2.934663	0.762971	1.000052	XP_028097441.1	putative disease resistance protein At4g19050 [Camellia sinensis]	--	--	--	--	--	--	--	--	--	--	--	--	--	S	COG4886	leucine Rich Repeat	--	--	--
M_TRINITY_DN17581_c0_g1_i1_1_H_TRINITY_DN32541_c0_g1_i1_2	28.6638749	0.782955828	3.081294502	5.324025531	2.41251749	0.002061027	0.006930903	Up	1.256815	0.7414307	4.801857	5.723013	--	--	--	--	--	--	--	--	--	--	--	--	--	--	--	--	--	--	--	--	--
M_TRINITY_DN17583_c0_g2_i1_1_H_TRINITY_DN33214_c0_g1_i1_1	20.31249264	1.155552541	-2.741353331	0.111276603	-3.167777806	0.006118667	0.017884048	Down	6.809652	1.581891	0.6162853	0.4460253	--	--	--	--	--	--	--	--	--	--	--	--	--	--	--	--	--	--	--	--	--
M_TRINITY_DN17588_c0_g1_i1_1_H_TRINITY_DN28445_c0_g1_i1_2	12.35395973	1.530518935	2.358691961	12.21026587	3.610022709	0.018339472	0.045712775	Up	0.2902074	0	1.419698	2.00241	--	--	--	--	--	--	--	--	--	--	--	--	--	--	--	--	--	--	--	--	--
M_TRINITY_DN1758_c0_g1_i1_2_H_TRINITY_DN13360_c0_g2_i1_1	21.54616874	1.005862871	-3.520747766	0.085888605	-3.541389456	0.000430332	0.001735472	Down	2.449561	1.844943	0.1049253	0.223976	XP_028102205.1	uncharacterized protein LOC114301452 [Camellia sinensis]	Q94HW2|POLR1_ARATH	Endonuclease RE1 T4M14.18 OS=Arabidopsis thaliana (Mouse-ear cress) GN=T4M14.18 PE=2 SV=1	--	--	--	--	--	--	KOG0017	FOG: Transposon-encoded proteins with TYA, reverse transcriptase, integrase domains in various combinations	[R]	POORLY CHARACTERIZED	General function prediction only	BDLTU	COG5032	phosphatidylinositol kinase activity	Cellular Component: retrotransposon nucleocapsid (GO:0000943);|Molecular Function: nucleic acid binding (GO:0003676);|Molecular Function: RNA-directed DNA polymerase activity (GO:0003964);|Molecular Function: aspartic-type endopeptidase activity (GO:0004190);|Molecular Function: endonuclease activity (GO:0004519);|Biological Process: DNA recombination (GO:0006310);|Biological Process: DNA integra…	--	--
M_TRINITY_DN17603_c0_g1_i2_1_H_TRINITY_DN17252_c0_g1_i1_2	49.66707855	0.61044902	4.226748674	5.980286428	2.580214584	2.37E-05	0.00012441	Up	0.2846513	0.7283087	2.961385	3.080491	XP_028087156.1	auxin-induced protein 22B [Camellia sinensis]	P32294|AX22B_VIGRR	Auxin-induced protein 22B ARG4 OS=Vigna radiata var. radiata (Mung bean) (Phaseolus aureus) GN=ARG4 PE=2 SV=1	150/194(77.32)	K14484	IAA	auxin-responsive protein IAA	ko04075	Plant hormone signal transduction	--	--	--	--	--	K	ENOG410YIDV	auxin-induced protein	Cellular Component: nucleus (GO:0005634);|Biological Process: regulation of transcription, DNA-templated (GO:0006355);|Biological Process: auxin-activated signaling pathway (GO:0009734);	PF02309.16	AUX/IAA family
M_TRINITY_DN17609_c0_g1_i1_1_H_TRINITY_DN16359_c0_g1_i1_1	18.34519543	0.97561234	-2.414651698	0.195363927	-2.355763993	0.015750263	0.040278478	Down	2.309721	3.448084	0.529639	0.5481788	XP_028116487.1	uncharacterized protein LOC114314231 [Camellia sinensis]	Q9ZT94|POLR2_ARATH	Endonuclease RE2 T4I9.16 OS=Arabidopsis thaliana (Mouse-ear cress) GN=T4I9.16 PE=4 SV=1	--	--	--	--	--	--	KOG0017	FOG: Transposon-encoded proteins with TYA, reverse transcriptase, integrase domains in various combinations	[R]	POORLY CHARACTERIZED	General function prediction only	L	COG2801	Retrotransposon protein	Cellular Component: retrotransposon nucleocapsid (GO:0000943);|Molecular Function: nucleic acid binding (GO:0003676);|Molecular Function: RNA-directed DNA polymerase activity (GO:0003964);|Molecular Function: aspartic-type endopeptidase activity (GO:0004190);|Molecular Function: endonuclease activity (GO:0004519);|Biological Process: DNA recombination (GO:0006310);|Biological Process: DNA integra…	--	--
M_TRINITY_DN17611_c0_g1_i1_1_H_TRINITY_DN19114_c0_g1_i1_1	61.74269266	0.472471341	-3.792713037	0.288781812	-1.791948215	0.00014901	0.000670088	Down	3.887616	3.988437	1.412838	0.9173301	XP_028057574.1	asparagine--tRNA ligase, cytoplasmic 2-like [Camellia sinensis]	Q9SW95|SYNC2_ARATH	Asparagine--tRNA ligase, cytoplasmic 2 F21O3.13 OS=Arabidopsis thaliana (Mouse-ear cress) GN=F21O3.13 PE=1 SV=2	102/149(68.46)	K01893	NARS, asnS	asparaginyl-tRNA synthetase [EC:6.1.1.22]	ko00970	Aminoacyl-tRNA biosynthesis	KOG0554	Asparaginyl-tRNA synthetase (mitochondrial)	[J]	INFORMATION STORAGE AND PROCESSING	Translation, ribosomal structure and biogenesis	J	COG0017	asparaginyl-tRNA synthetase	Molecular Function: asparagine-tRNA ligase activity (GO:0004816);|Molecular Function: ATP binding (GO:0005524);|Cellular Component: mitochondrion (GO:0005739);|Cellular Component: cytosol (GO:0005829);|Biological Process: asparaginyl-tRNA aminoacylation (GO:0006421);|Cellular Component: chloroplast (GO:0009507);	PF00152.20	tRNA synthetases class II (D, K and N)
M_TRINITY_DN17614_c0_g1_i1_1_H_TRINITY_DN29728_c0_g1_i1_1	184.5993697	0.244962323	-5.443595737	0.396811059	-1.33347586	5.22E-08	4.04E-07	Down	3.3786	3.223485	1.22763	1.398095	XP_028097533.1	protein NRT1/ PTR FAMILY 8.1-like [Camellia sinensis]	Q9M390|PTR1_ARATH	Protein NRT1/ PTR FAMILY 8.1 F24B22.100 OS=Arabidopsis thaliana (Mouse-ear cress) GN=F24B22.100 PE=1 SV=1	--	--	--	--	--	--	KOG1237	H+/oligopeptide symporter	[E]	METABOLISM	Amino acid transport and metabolism	E	COG3104	transporter	Cellular Component: plasma membrane (GO:0005886);|Biological Process: nitrogen compound metabolic process (GO:0006807);|Cellular Component: plasmodesma (GO:0009506);|Biological Process: protein transport (GO:0015031);|Molecular Function: peptide:proton symporter activity (GO:0015333);|Cellular Component: integral component of membrane (GO:0016021);|Molecular Function: oligopeptide transmembrane t…	--	--
M_TRINITY_DN17650_c0_g1_i1_2_H_TRINITY_DN21397_c0_g1_i1_1	22.06561598	0.987558976	-3.581043984	0.086180655	-3.53649213	0.000342224	0.00141503	Down	4.095517	2.806348	0.3571603	0.2618052	--	--	--	--	--	--	--	--	--	--	--	--	--	--	--	--	--	--	--	--	--
M_TRINITY_DN17655_c0_g1_i1_1_H_TRINITY_DN12712_c0_g1_i1_1	10.19387942	1.731458889	-2.530163242	0.047998275	-4.380873635	0.011400947	0.030571368	Down	1.66474	2.594425	0	0.2304229	--	--	--	--	--	--	--	--	--	--	--	--	--	--	--	--	--	--	--	--	--
M_TRINITY_DN17659_c0_g1_i1_2_H_TRINITY_DN17165_c0_g1_i1_1	71.91121119	0.447761971	-4.339065132	0.260098799	-1.942868355	1.43E-05	7.81E-05	Down	2.829155	2.392031	0.8379555	0.5512126	XP_028072040.1	F-box/kelch-repeat protein At1g51550 [Camellia sinensis]	Q9C8K7|FBK21_ARATH	F-box/kelch-repeat protein At1g51550 F5D21.4 OS=Arabidopsis thaliana (Mouse-ear cress) GN=F5D21.4 PE=2 SV=1	--	--	--	--	--	--	KOG0379	Kelch repeat-containing proteins	[R]	POORLY CHARACTERIZED	General function prediction only	S	ENOG410Y5WM	Kelch domain containing	Cellular Component: nucleus (GO:0005634);|Cellular Component: cytosol (GO:0005829);|Biological Process: circadian rhythm (GO:0007623);|Biological Process: response to blue light (GO:0009637);|Cellular Component: SCF ubiquitin ligase complex (GO:0019005);	PF13418.6,PF13415.6,PF13854.6,PF13964.6,PF01344.25,PF07646.15	Galactose oxidase, central domain|Galactose oxidase, central domain|Kelch motif|Kelch motif|Kelch motif|Kelch motif
M_TRINITY_DN17662_c0_g1_i1_2_H_TRINITY_DN15570_c0_g1_i1_1	45.7389715	0.567646	-3.084807236	0.297079614	-1.751078487	0.002036841	0.006859588	Down	7.197852	6.215407	1.637632	2.340094	--	--	--	--	--	--	--	--	--	--	--	--	--	--	--	--	--	--	--	--	--
M_TRINITY_DN17664_c0_g1_i1_1_H_TRINITY_DN19589_c0_g1_i1_2	79.97016608	0.545359907	3.136802858	3.273165419	1.710686515	0.001708009	0.005892022	Up	0.7369338	2.099398	3.509612	5.530462	XP_028077040.1	uncharacterized protein LOC114279064 [Camellia sinensis]	--	--	--	--	--	--	--	--	--	--	--	--	--	S	ENOG4111VEE	Late embryogenesis abundant protein	--	PF03168.13	Late embryogenesis abundant protein
M_TRINITY_DN17666_c1_g1_i1_1_H_TRINITY_DN30003_c3_g4_i1_1	70.46243638	0.636659353	-4.094421152	0.164168413	-2.60675152	4.23E-05	0.000212069	Down	5.646614	3.931994	0.2880107	1.261888	THG22490.1	hypothetical protein TEA_002258 [Camellia sinensis var. sinensis]	--	--	--	--	--	--	--	--	--	--	--	--	--	--	--	--	--	--	--
M_TRINITY_DN17669_c0_g1_i1_1_H_TRINITY_DN14892_c0_g1_i3_2	209.8670372	0.228864237	6.457078702	2.785225988	1.47779439	1.07E-10	1.11E-09	Up	5.16126	6.360869	15.34884	16.76582	--	--	--	--	--	--	--	--	--	--	--	--	--	--	--	--	--	--	--	--	--
M_TRINITY_DN17678_c0_g1_i1_2_H_TRINITY_DN5834_c0_g1_i1_2	30.45210397	0.799112229	4.420891713	11.5737833	3.532788632	9.83E-06	5.51E-05	Up	0.5593825	0.6889722	7.439079	6.354502	--	--	--	--	--	--	--	--	--	--	--	--	--	--	--	--	--	--	--	--	--
M_TRINITY_DN1767_c0_g1_i1_1_H_TRINITY_DN33784_c0_g1_i1_1	15.03931979	1.517333105	-3.255919244	0.032569964	-4.940314056	0.001130259	0.004099774	Down	2.1061	3.129643	0	0.1636229	XP_030975277.1	uncharacterized protein LOC115995018 [Quercus lobata]	--	--	--	--	--	--	--	--	KOG0017	FOG: Transposon-encoded proteins with TYA, reverse transcriptase, integrase domains in various combinations	[R]	POORLY CHARACTERIZED	General function prediction only	--	--	--	--	--	--
M_TRINITY_DN17716_c0_g1_i1_2_H_TRINITY_DN25753_c9_g5_i1_2	5279.185481	0.170127196	47.53982366	272.0667581	8.087816884	0	0	Up	0.7434747	1.139179	244.6593	261.7165	THG14720.1	hypothetical protein TEA_015651 [Camellia sinensis var. sinensis]	--	--	--	--	--	--	--	--	--	--	--	--	--	--	--	--	--	--	--
M_TRINITY_DN1771_c0_g1_i1_1_H_TRINITY_DN157_c0_g1_i1_2	10.69651498	2.016123362	3.426141756	120.0527328	6.907524434	0.000612221	0.002378025	Up	0	0	2.106794	1.639564	--	--	--	--	--	--	--	--	--	--	--	--	--	--	--	--	--	--	--	--	--
M_TRINITY_DN17724_c0_g1_i1_1_H_TRINITY_DN10026_c0_g1_i1_2	103.06852	0.38093352	7.934880976	8.126657785	3.022662143	2.11E-15	3.12E-14	Up	1.550573	1.155645	10.91735	11.3102	XP_028069023.1	uncharacterized protein At5g65660-like [Camellia sinensis]	Q9LSK9|Y5566_ARATH	Uncharacterized protein At5g65660 K21L13.18 OS=Arabidopsis thaliana (Mouse-ear cress) GN=K21L13.18 PE=2 SV=1	--	--	--	--	--	--	--	--	--	--	--	S	ENOG410XWC4	hydroxyproline-rich glycoprotein	Cellular Component: plasma membrane (GO:0005886);|Cellular Component: integral component of membrane (GO:0016021);	--	--
M_TRINITY_DN1772_c0_g1_i1_1_H_TRINITY_DN28957_c3_g2_i1_1	68.58569866	0.50787754	-4.310403101	0.219279535	-2.189156924	1.63E-05	8.80E-05	Down	8.521021	9.148623	2.765774	1.215018	--	--	--	--	--	--	--	--	--	--	--	--	--	--	--	--	--	--	--	--	--
M_TRINITY_DN17757_c0_g1_i1_2_H_TRINITY_DN6424_c0_g1_i1_1	13.73904391	1.902321137	-3.786636964	0.006785169	-7.203399533	0.0001527	0.000684623	Down	1.792197	3.547188	0	0	--	--	--	--	--	--	--	--	--	--	--	--	--	--	--	--	--	--	--	--	--
M_TRINITY_DN17778_c0_g1_i1_1_H_TRINITY_DN24608_c0_g3_i1_2	80.37933125	0.3986129	2.732020113	2.127292567	1.089018461	0.00629473	0.018318172	Up	2.440436	2.162968	4.251405	5.595722	THF98922.1	hypothetical protein TEA_028358 [Camellia sinensis var. sinensis]	--	--	--	--	--	--	--	--	--	--	--	--	--	--	--	--	--	--	--
M_TRINITY_DN17779_c0_g1_i1_2_H_TRINITY_DN2556_c0_g1_i1_1	23.04092104	0.979259152	-3.905541501	0.070582911	-3.824537257	9.40E-05	0.000440786	Down	3.647145	3.84214	0.2892615	0.2033008	--	--	--	--	--	--	--	--	--	--	--	--	--	--	--	--	--	--	--	--	--
M_TRINITY_DN17782_c0_g1_i1_1_H_TRINITY_DN29462_c0_g1_i1_2	17.09937548	1.830466937	4.141654106	191.4947334	7.581160905	3.45E-05	0.000175907	Up	0	0	5.561754	2.302959	XP_028105587.1	uncharacterized protein LOC114304644 isoform X2 [Camellia sinensis]	--	--	--	--	--	--	--	--	--	--	--	--	--	DZ	COG5184	regulator of chromosome condensation	--	--	--
M_TRINITY_DN17805_c0_g1_i1_2_H_TRINITY_DN15789_c0_g1_i1_2	26.78855174	0.780939468	2.390555807	3.647427697	1.86687938	0.016822892	0.042509505	Up	0.4270117	0.2956649	1.55763	1.087953	--	--	--	--	--	--	--	--	--	--	--	--	--	--	--	--	--	--	--	--	--
M_TRINITY_DN17821_c0_g1_i1_1_H_TRINITY_DN18594_c1_g2_i1_1	58.28753845	0.493119666	-2.637319622	0.405981482	-1.300514172	0.008356405	0.023466919	Down	1.748417	2.809584	0.8688333	0.9731206	XP_028080081.1	cytochrome P450 704C1-like [Camellia sinensis]	Q50EK3|C04C1_PINTA	Cytochrome P450 704C1 CYP704C1 OS=Pinus taeda (Loblolly pine) GN=CYP704C1 PE=2 SV=1	--	--	--	--	--	--	KOG0157	Cytochrome P450 CYP4/CYP19/CYP26 subfamilies	[QI]	METABOLISM|METABOLISM	Secondary metabolites biosynthesis, transport and catabolism |Lipid transport and metabolism	Q	COG2124	Cytochrome p450	Molecular Function: monooxygenase activity (GO:0004497);|Molecular Function: iron ion binding (GO:0005506);|Cellular Component: integral component of membrane (GO:0016021);|Molecular Function: oxidoreductase activity, acting on paired donors, with incorporation or reduction of molecular oxygen (GO:0016705);|Molecular Function: heme binding (GO:0020037);	--	--
M_TRINITY_DN17826_c0_g1_i1_2_H_TRINITY_DN20662_c0_g2_i1_1	33.40484873	0.773889957	-3.460744719	0.156232274	-2.678235582	0.000538683	0.002122125	Down	4.201085	6.0944	0.3864553	1.104253	--	--	--	--	--	--	--	--	--	--	--	--	--	--	--	--	--	--	--	--	--
M_TRINITY_DN17834_c0_g1_i1_2_H_TRINITY_DN11838_c0_g1_i1_1	123.2722956	0.306356132	3.607897542	2.151438404	1.105301536	0.000308688	0.001289547	Up	4.098143	5.704136	10.46945	10.4692	XP_028117773.1	uncharacterized protein LOC114315356 [Camellia sinensis]	--	--	--	--	--	--	--	--	--	--	--	--	--	S	ENOG41115PH		--	--	--
M_TRINITY_DN17834_c0_g2_i1_1_H_TRINITY_DN16090_c0_g1_i1_1	25.53683225	1.14248245	-4.120084312	0.03828375	-4.70712402	3.79E-05	0.000191711	Down	3.703392	6.100972	0	0.327386	--	--	--	--	--	--	--	--	--	--	--	--	--	--	--	--	--	--	--	--	--
M_TRINITY_DN17835_c0_g1_i1_2_H_TRINITY_DN815_c0_g1_i1_1	35.27135055	1.164074387	-4.660901941	0.023265942	-5.425636568	3.15E-06	1.91E-05	Down	3.74688	10.70964	0.4204486	0	--	--	--	--	--	--	--	--	--	--	--	--	--	--	--	--	--	--	--	--	--
M_TRINITY_DN17838_c0_g1_i1_1_H_TRINITY_DN26595_c0_g3_i12_1	312.4394844	0.248793034	-12.17762293	0.12245234	-3.029707755	4.09E-34	1.41E-32	Down	7.950168	7.33868	1.2006	0.7132375	--	--	--	--	--	--	--	--	--	--	--	--	--	--	--	--	--	--	--	--	--
M_TRINITY_DN1783_c0_g1_i1_2_H_TRINITY_DN29978_c0_g2_i1_1	49.77183949	0.775581483	-4.123635009	0.108953545	-3.198214956	3.73E-05	0.000189098	Down	3.462403	7.375202	0.98759	0.1818938	--	--	--	--	--	--	--	--	--	--	--	--	--	--	--	--	--	--	--	--	--
M_TRINITY_DN17859_c0_g1_i1_1_H_TRINITY_DN13944_c0_g1_i1_2	140.7033739	0.332249089	5.138608089	3.265486304	1.707297857	2.77E-07	1.95E-06	Up	2.470337	4.359403	11.97823	10.27336	XP_028067900.1	uncharacterized protein LOC114270583 [Camellia sinensis]	--	--	--	--	--	--	--	--	--	--	--	--	--	S	ENOG410Z0WX		--	--	--
M_TRINITY_DN17871_c0_g1_i1_1_H_TRINITY_DN30631_c0_g1_i1_1	34.48668056	0.668381245	-2.486720574	0.315983823	-1.662077394	0.012892662	0.033970751	Down	3.171767	4.360451	0.9474062	1.373438	--	--	--	--	--	--	--	--	--	--	--	--	--	--	--	--	--	--	--	--	--
M_TRINITY_DN17871_c0_g1_i1_2_H_TRINITY_DN15405_c0_g1_i1_1	54.01929563	0.53416993	-3.535831655	0.270043748	-1.888734949	0.000406494	0.001649373	Down	3.428151	5.85551	1.255363	1.232362	THG07091.1	hypothetical protein TEA_022512 [Camellia sinensis var. sinensis]	--	--	--	--	--	--	--	--	--	--	--	--	--	S	COG4886	leucine Rich Repeat	--	--	--
M_TRINITY_DN17876_c0_g1_i2_1_H_TRINITY_DN29031_c1_g3_i1_1	56.91525736	0.477941179	-4.060867069	0.260461926	-1.940855596	4.89E-05	0.000241917	Down	2.868483	2.937165	0.7775231	0.729788	KAA8539153.1	hypothetical protein F0562_025845 [Nyssa sinensis]	Q9SF94|GDL50_ARATH	GDSL esterase/lipase At3g09930 F8A24.1 OS=Arabidopsis thaliana (Mouse-ear cress) GN=F8A24.1 PE=2 SV=1	--	--	--	--	--	--	--	--	--	--	--	S	ENOG4111T31	GDSL esterase lipase	Cellular Component: extracellular region (GO:0005576);|Biological Process: lipid catabolic process (GO:0016042);|Molecular Function: hydrolase activity, acting on ester bonds (GO:0016788);	--	--
M_TRINITY_DN17878_c0_g1_i1_1_H_TRINITY_DN27868_c5_g1_i1_1	48.71208566	0.560053316	-2.853471885	0.330312532	-1.598096391	0.004324435	0.013227373	Down	7.649194	10.55286	2.218077	3.653822	--	--	--	--	--	--	--	--	--	--	--	--	--	--	--	--	--	--	--	--	--
M_TRINITY_DN17890_c0_g1_i1_1_H_TRINITY_DN20062_c0_g1_i1_2	138.6353596	0.37742297	3.745404804	2.664014258	1.413601804	0.000180103	0.000793344	Up	4.813887	5.179948	9.173744	17.44046	XP_028075295.1	uncharacterized protein LOC114277596 [Camellia sinensis]	--	--	--	--	--	--	--	--	--	--	--	--	--	S	ENOG4110ZMY	protein-kinase, interferon-inducible double stranded RNA dependent inhibitor, repressor of (P58 repressor)	--	--	--
M_TRINITY_DN17893_c1_g1_i1_1_H_TRINITY_DN26060_c3_g2_i1_2	147.4508076	0.326274162	3.098529108	2.015265598	1.010969988	0.001944839	0.006593919	Up	1.105075	2.014929	3.197538	3.034728	--	--	--	--	--	--	--	--	--	--	--	--	--	--	--	--	--	--	--	--	--
M_TRINITY_DN17896_c0_g1_i1_1_H_TRINITY_DN22672_c2_g2_i1_2	219.1803223	0.234111452	8.10620643	3.726330811	1.897755758	5.22E-16	8.01E-15	Up	1.009768	1.138909	3.648123	4.350387	PSS04590.1	Mannan synthase [Actinidia chinensis var. chinensis]	Q6UDF0|CSLA1_CYATE	Glucomannan 4-beta-mannosyltransferase 1 ManS OS=Cyamopsis tetragonoloba (Guar) (Cluster bean) GN=ManS PE=1 SV=1	--	--	--	--	--	--	--	--	--	--	--	--	--	--	Cellular Component: Golgi membrane (GO:0000139);|Cellular Component: integral component of membrane (GO:0016021);|Molecular Function: glucomannan 4-beta-mannosyltransferase activity (GO:0047259);|Biological Process: cell wall organization (GO:0071555);	--	--
M_TRINITY_DN178_c0_g1_i1_1_H_TRINITY_DN22054_c0_g3_i1_1	45.87929928	0.684873304	-2.460228783	0.311014766	-1.684945016	0.013884847	0.036184973	Down	1.568147	3.322887	1.078535	0.4561053	XP_028092543.1	probable methyltransferase PMT11 isoform X1 [Camellia sinensis]	Q8RWB7|PMT12_ARATH	Probable methyltransferase At1g29790 F1N18.26 OS=Arabidopsis thaliana (Mouse-ear cress) GN=F1N18.26 PE=2 SV=1	--	--	--	--	--	--	--	--	--	--	--	S	ENOG4111F5T	Pfam:DUF248	--	PF03141.16,PF08241.12	Putative S-adenosyl-L-methionine-dependent methyltransferase|Methyltransferase domain
M_TRINITY_DN17932_c0_g1_i1_2_H_TRINITY_DN28233_c3_g1_i1_2	72.52833275	0.417371788	3.128976194	2.472458641	1.305946388	0.001754165	0.006033167	Up	4.766416	4.025291	9.926762	11.81065	--	--	--	--	--	--	--	--	--	--	--	--	--	--	--	--	--	--	--	--	--
M_TRINITY_DN17936_c0_g1_i1_1_H_TRINITY_DN32876_c0_g1_i1_2	9.62310136	2.094231849	3.224869482	107.9054841	6.753624378	0.001260301	0.004508641	Up	0	0	2.206775	1.338128	--	--	--	--	--	--	--	--	--	--	--	--	--	--	--	--	--	--	--	--	--
M_TRINITY_DN17939_c0_g1_i1_1_H_TRINITY_DN21440_c0_g2_i1_1	37.43375795	0.835128957	-2.588601529	0.223474776	-2.161816095	0.009636653	0.026476033	Down	6.418904	3.682668	1.878402	0.4496076	XP_028063624.1	protein PARTING DANCERS isoform X1 [Camellia sinensis]	F4IDW9|PTD_ARATH	Protein PARTING DANCERS F13K23.4 OS=Arabidopsis thaliana (Mouse-ear cress) GN=F13K23.4 PE=1 SV=1	--	--	--	--	--	--	--	--	--	--	--	S	ENOG410YEBZ		Biological Process: resolution of meiotic recombination intermediates (GO:0000712);|Molecular Function: endonuclease activity (GO:0004519);|Cellular Component: nucleus (GO:0005634);|Biological Process: chromosome segregation (GO:0007059);|Biological Process: reciprocal meiotic recombination (GO:0007131);|Biological Process: male meiotic nuclear division (GO:0007140);|Biological Process: pollen de…	--	--
M_TRINITY_DN1793_c0_g1_i1_1_H_TRINITY_DN1158_c0_g1_i1_1	22.85328178	1.230518029	-2.486101372	0.119975143	-3.059192561	0.012915117	0.034016096	Down	4.86061	2.907897	0	0.887629	XP_028053435.1	LOW QUALITY PROTEIN: protein DOS2-like [Camellia sinensis]	--	--	--	--	--	--	--	--	--	--	--	--	--	--	--	--	--	--	--
M_TRINITY_DN17944_c0_g1_i1_1_H_TRINITY_DN24716_c4_g2_i1_2	21.29963263	1.721903217	4.587666204	238.7765252	7.899517198	4.48E-06	2.66E-05	Up	0	0	4.19681	2.551045	--	--	--	--	--	--	--	--	--	--	--	--	--	--	--	--	--	--	--	--	--
M_TRINITY_DN17946_c0_g1_i1_1_H_TRINITY_DN17726_c0_g1_i1_1	25.52039106	0.997851406	-2.827814033	0.141439971	-2.82173821	0.004686702	0.014160388	Down	2.265956	8.659874	0.6388302	0.8735596	--	--	--	--	--	--	--	--	--	--	--	--	--	--	--	--	--	--	--	--	--
M_TRINITY_DN17950_c0_g1_i1_1_H_TRINITY_DN17839_c0_g1_i1_1	1504.951167	0.118009664	10.71485033	2.402365872	1.264455885	8.67E-27	2.26E-25	Up	52.1076	43.41363	120.6996	110.5865	XP_028068802.1	translocator protein homolog [Camellia sinensis]	O82245|TSPO_ARATH	Translocator protein homolog F17A22.16 OS=Arabidopsis thaliana (Mouse-ear cress) GN=F17A22.16 PE=1 SV=1	--	--	--	--	--	--	--	--	--	--	--	U	ENOG410YY8X	TspO/MBR family	Cellular Component: Golgi membrane (GO:0000139);|Cellular Component: endoplasmic reticulum (GO:0005783);|Cellular Component: endoplasmic reticulum membrane (GO:0005789);|Cellular Component: Golgi apparatus (GO:0005794);|Cellular Component: Golgi stack (GO:0005795);|Biological Process: porphyrin-containing compound metabolic process (GO:0006778);|Biological Process: response to osmotic stress (GO:…	PF03073.15	TspO/MBR family
M_TRINITY_DN17982_c0_g1_i1_2_H_TRINITY_DN7566_c0_g1_i1_2	44.53651224	0.700233707	2.79691558	3.886562091	1.958494565	0.005159301	0.015400223	Up	2.232207	1.346871	10.14732	3.98368	--	--	--	--	--	--	--	--	--	--	--	--	--	--	--	--	--	--	--	--	--
M_TRINITY_DN17986_c0_g1_i1_1_H_TRINITY_DN21601_c0_g1_i1_2	141.2690372	0.406955596	3.400255369	2.60946301	1.383752951	0.000673229	0.002591795	Up	5.145169	2.29756	9.863954	9.957333	XP_028101266.1	uncharacterized protein LOC114300602 [Camellia sinensis]	--	--	--	--	--	--	--	--	--	--	--	--	--	--	--	--	--	--	--
M_TRINITY_DN17997_c0_g1_i1_2_H_TRINITY_DN33441_c0_g1_i1_1	12.77905595	1.912544486	-3.712367863	0.007288973	-7.100068686	0.000205329	0.00089109	Down	1.395625	1.363562	0	0	THG10573.1	hypothetical protein TEA_005658 [Camellia sinensis var. sinensis]	--	--	--	--	--	--	--	--	KOG0504	FOG: Ankyrin repeat	[R]	POORLY CHARACTERIZED	General function prediction only	S	COG0666	Ankyrin Repeat	--	PF12796.7,PF13637.6,PF13606.6,PF13857.6,PF00023.30	Ankyrin repeats (3 copies)|Ankyrin repeats (many copies)|Ankyrin repeat|Ankyrin repeats (many copies)|Ankyrin repeat
M_TRINITY_DN17998_c0_g1_i1_1_H_TRINITY_DN17707_c0_g3_i2_2	23.42797709	1.690572341	4.757438462	263.7073328	8.042793878	1.96E-06	1.23E-05	Up	0	0	2.51454	3.753791	PSS33561.1	Late blight resistance protein like [Actinidia chinensis var. chinensis]	Q9FJB5|RP8L3_ARATH	Disease resistance RPP8-like protein 3 K21B8.10 OS=Arabidopsis thaliana (Mouse-ear cress) GN=K21B8.10 PE=2 SV=1	--	--	--	--	--	--	KOG4658	Apoptotic ATPase	[T]	CELLULAR PROCESSES AND SIGNALING	Signal transduction mechanisms	S	COG4886	leucine Rich Repeat	--	--	--
M_TRINITY_DN18021_c0_g1_i1_1_H_TRINITY_DN20498_c0_g1_i1_2	142.0419814	0.320322473	9.861179503	8.930601881	3.15875741	6.13E-23	1.34E-21	Up	1.179774	1.648117	12.31389	12.68246	ARE30662.1	putative invertase inhibitor InvInh3 [Camellia sinensis]	P17407|21KD_DAUCA	21 kDa protein . OS=Daucus carota (Wild carrot) GN=. PE=2 SV=1	--	--	--	--	--	--	--	--	--	--	--	S	ENOG41116V7	PMEI	Molecular Function: enzyme inhibitor activity (GO:0004857);	PF04043.15	Plant invertase/pectin methylesterase inhibitor
M_TRINITY_DN18057_c0_g1_i1_1_H_TRINITY_DN14899_c0_g1_i1_2	80.62913064	0.372978585	3.234117634	2.307381596	1.206256617	0.001220192	0.004379291	Up	2.566133	2.64667	5.952412	6.157123	--	--	--	--	--	--	--	--	--	--	--	--	--	--	--	--	--	--	--	--	--
M_TRINITY_DN18084_c0_g1_i1_2_H_TRINITY_DN3252_c0_g1_i1_2	12.23658741	1.939863011	3.660812704	137.3273487	7.101475156	0.000251417	0.001073055	Up	0	0	2.864895	2.138505	XP_028058257.1	pentatricopeptide repeat-containing protein At5g15280, mitochondrial [Camellia sinensis]	P0DI54|CASP1_MALDO	Casparian strip membrane protein 1 . OS=Malus domestica (Apple) (Pyrus malus) GN=. PE=2 SV=1	--	--	--	--	--	--	--	--	--	--	--	S	ENOG410Z7Z7	Pentatricopeptide repeat-containing protein	Cellular Component: plasma membrane (GO:0005886);|Cellular Component: integral component of membrane (GO:0016021);|Biological Process: cell wall organization (GO:0071555);	PF04535.12	Domain of unknown function (DUF588)
M_TRINITY_DN18086_c0_g1_i1_1_H_TRINITY_DN25812_c1_g2_i5_1	33.72461041	1.567485404	-4.509648472	0.007448635	-7.068808158	6.49E-06	3.75E-05	Down	6.879523	3.672803	0	0.09626248	--	--	--	--	--	--	--	--	--	--	--	--	--	--	--	--	--	--	--	--	--
M_TRINITY_DN18088_c0_g1_i1_1_H_TRINITY_DN19004_c0_g1_i1_2	89.31664785	0.370113997	5.006331227	3.612288849	1.852913259	5.55E-07	3.76E-06	Up	2.110534	2.570516	7.864947	8.916047	--	--	--	--	--	--	--	--	--	--	--	--	--	--	--	--	--	--	--	--	--
M_TRINITY_DN18093_c0_g1_i1_1_H_TRINITY_DN19797_c0_g1_i1_2	118.0908671	0.412600003	4.680840484	3.814026322	1.9313148	2.86E-06	1.75E-05	Up	1.31632	0.6468329	4.231665	3.427383	XP_028090789.1	pentatricopeptide repeat-containing protein At1g71420 [Camellia sinensis]	Q9C9H9|PP114_ARATH	Pentatricopeptide repeat-containing protein At1g71420 F26A9.20 OS=Arabidopsis thaliana (Mouse-ear cress) GN=F26A9.20 PE=2 SV=1	--	--	--	--	--	--	KOG4197	FOG: PPR repeat	[R]	POORLY CHARACTERIZED	General function prediction only	S	ENOG410Z7Z7	Pentatricopeptide repeat-containing protein	--	--	--
M_TRINITY_DN18108_c0_g1_i1_1_H_TRINITY_DN29780_c0_g1_i4_1	338.9210512	0.180705841	-10.07152595	0.283224198	-1.819983565	7.38E-24	1.69E-22	Down	9.488667	11.2036	2.81261	3.034993	XP_028126107.1	proteinaceous RNase P 1, chloroplastic/mitochondrial-like isoform X2 [Camellia sinensis]	--	--	26/56(46.43)	K18213	PRORP	proteinaceous RNase P [EC:3.1.26.5]	ko03013	RNA transport	--	--	--	--	--	--	--	--	--	--	--
M_TRINITY_DN18116_c0_g1_i1_1_H_TRINITY_DN16757_c0_g1_i1_2	64.57089393	0.479806331	6.095670386	7.593374928	2.924741244	1.09E-09	1.02E-08	Up	1.217186	1.507244	10.90784	10.01949	XP_028059564.1	phytosulfokines-like [Camellia sinensis]	Q9M2Y0|PSK3_ARATH	Phytosulfokine-beta T16K5.130 OS=Arabidopsis thaliana (Mouse-ear cress) GN=T16K5.130 PE=2 SV=2	--	--	--	--	--	--	--	--	--	--	--	S	ENOG410ZAZR	Phytosulfokines	Cellular Component: Golgi apparatus (GO:0005794);|Biological Process: multicellular organism development (GO:0007275);|Molecular Function: growth factor activity (GO:0008083);|Biological Process: cell proliferation (GO:0008283);|Biological Process: cell differentiation (GO:0030154);|Cellular Component: extracellular matrix (GO:0031012);	--	--
M_TRINITY_DN18119_c0_g1_i1_1_H_TRINITY_DN13793_c0_g1_i1_2	114.4314735	0.432048111	7.830133873	10.43236649	3.382994552	4.87E-15	7.01E-14	Up	2.07811	0.8297509	14.6968	16.66263	XP_028091782.1	uncharacterized protein LOC114292074 [Camellia sinensis]	--	--	--	--	--	--	--	--	--	--	--	--	--	--	--	--	--	--	--
M_TRINITY_DN18125_c0_g1_i1_1_H_TRINITY_DN25821_c2_g3_i1_2	33.71360939	1.596521082	5.363538674	378.1992173	8.563002567	8.16E-08	6.19E-07	Up	0	0	5.17517	3.858647	--	--	--	--	--	--	--	--	--	--	--	--	--	--	--	--	--	--	--	--	--
M_TRINITY_DN18129_c0_g1_i2_1_H_TRINITY_DN15686_c0_g1_i1_2	91.80358671	0.411145238	3.211144274	2.497088024	1.320246678	0.001322075	0.004708262	Up	7.152744	5.70356	20.00305	12.37074	XP_028069096.1	galactomannan galactosyltransferase 1-like [Camellia sinensis]	Q9SZG1|GT6_ARATH	Glycosyltransferase 6 F19F18.180 OS=Arabidopsis thaliana (Mouse-ear cress) GN=F19F18.180 PE=2 SV=1	--	--	--	--	--	--	KOG4748	Subunit of Golgi mannosyltransferase complex	[GM]	METABOLISM|CELLULAR PROCESSES AND SIGNALING	Carbohydrate transport and metabolism |Cell wall/membrane/envelope biogenesis	S	ENOG410XSJS	glycosyltransferase	Cellular Component: Golgi membrane (GO:0000139);|Cellular Component: endosome (GO:0005768);|Cellular Component: Golgi apparatus (GO:0005794);|Cellular Component: trans-Golgi network (GO:0005802);|Molecular Function: galactosyltransferase activity (GO:0008378);|Cellular Component: integral component of membrane (GO:0016021);	--	--
M_TRINITY_DN18136_c0_g1_i1_1_H_TRINITY_DN31539_c0_g1_i1_2	44.51949615	0.579494304	4.07559306	5.140052027	2.361782962	4.59E-05	0.00022835	Up	1.203096	1.435917	6.223405	7.736869	--	--	--	--	--	--	--	--	--	--	--	--	--	--	--	--	--	--	--	--	--
M_TRINITY_DN18148_c1_g1_i1_2_H_TRINITY_DN15916_c0_g1_i1_2	11.95672325	1.996003343	3.54402305	134.7257544	7.073881855	0.000394071	0.001605239	Up	0	0	1.139303	2.701435	--	--	--	--	--	--	--	--	--	--	--	--	--	--	--	--	--	--	--	--	--
M_TRINITY_DN1814_c0_g1_i1_2_H_TRINITY_DN6295_c0_g1_i1_1	21.67943494	0.949306919	-2.48283963	0.195199757	-2.356976839	0.013033975	0.034283901	Down	1.845216	2.343652	0.2067764	0.5914998	--	--	--	--	--	--	--	--	--	--	--	--	--	--	--	--	--	--	--	--	--
M_TRINITY_DN18150_c0_g1_i1_2_H_TRINITY_DN24935_c0_g2_i1_2	49.16694414	1.524254181	5.025325009	202.2327241	7.659872654	5.03E-07	3.43E-06	Up	0.01305297	0	1.99282	1.361295	THG02570.1	hypothetical protein TEA_003125 [Camellia sinensis var. sinensis]	--	--	--	--	--	--	--	--	--	--	--	--	--	--	--	--	--	--	--
M_TRINITY_DN18158_c0_g1_i1_2_H_TRINITY_DN15567_c0_g1_i3_1	38.04652364	0.682838519	-2.771175999	0.269383667	-1.892265716	0.005585423	0.016514095	Down	4.334185	3.875984	0.6360635	1.520327	--	--	--	--	--	--	--	--	--	--	--	--	--	--	--	--	--	--	--	--	--
M_TRINITY_DN18162_c0_g1_i1_1_H_TRINITY_DN28433_c1_g1_i1_2	98.86725143	0.674619038	8.993513728	67.05140139	6.06719558	2.39E-19	4.41E-18	Up	0.06433751	0.1504406	6.523952	7.110371	XP_028127352.1	ethylene-responsive transcription factor ABR1-like isoform X1 [Camellia sinensis]	Q70II3|EF110_ARATH	Ethylene-responsive transcription factor ERF110 MPF21.9 OS=Arabidopsis thaliana (Mouse-ear cress) GN=MPF21.9 PE=2 SV=2	--	--	--	--	--	--	--	--	--	--	--	K	ENOG410YYVP	AP2	Molecular Function: DNA binding (GO:0003677);|Molecular Function: DNA-binding transcription factor activity (GO:0003700);|Cellular Component: nucleus (GO:0005634);|Biological Process: ethylene-activated signaling pathway (GO:0009873);|Biological Process: positive regulation of transcription, DNA-templated (GO:0045893);|Biological Process: regulation of timing of transition from vegetative to repr…	PF00847.20	AP2 domain	0R	AP2/ERF-ERF
M_TRINITY_DN18164_c0_g1_i1_1_H_TRINITY_DN23664_c0_g2_i1_1	35.84879421	0.628768647	-2.609907169	0.320627972	-1.6410278	0.00905668	0.025129369	Down	2.574877	3.170313	0.8963281	0.9256795	--	--	--	--	--	--	--	--	--	--	--	--	--	--	--	--	--	--	--	--	--
M_TRINITY_DN18165_c0_g1_i1_1_H_TRINITY_DN15746_c0_g1_i2_2	37.65177492	0.749318826	2.471849289	3.610511421	1.852203206	0.013441617	0.035204571	Up	0.2799466	1.006706	2.202917	2.224214	XP_028101485.1	uncharacterized protein LOC114300822 [Camellia sinensis]	--	--	--	--	--	--	--	--	--	--	--	--	--	--	--	--	--	--	--
M_TRINITY_DN18186_c0_g1_i1_1_H_TRINITY_DN1511_c0_g1_i1_2	9.679205323	2.085979175	3.243996941	108.9037681	6.766910063	0.00117865	0.004251605	Up	0	0	1.629802	2.4481	XP_028096019.1	serine/threonine-protein phosphatase 7 long form homolog [Camellia sinensis]	Q9LNG5|PPP7L_ARATH	Serine/threonine-protein phosphatase 7 long form homolog F21D18.16 OS=Arabidopsis thaliana (Mouse-ear cress) GN=F21D18.16 PE=2 SV=1	--	--	--	--	--	--	--	--	--	--	--	T	COG0639	serine threonine-protein phosphatase	Molecular Function: phosphoprotein phosphatase activity (GO:0004721);|Cellular Component: nucleus (GO:0005634);|Molecular Function: metal ion binding (GO:0046872);	PF10536.9	Plant mobile domain
M_TRINITY_DN18197_c0_g1_i1_2_H_TRINITY_DN23484_c0_g1_i1_1	188.2587182	0.238196603	-5.996427287	0.371561104	-1.428328609	2.02E-09	1.83E-08	Down	5.237028	5.436973	1.849127	2.109256	XP_028112242.1	BEL1-like homeodomain protein 11 isoform X1 [Camellia sinensis]	--	--	--	--	--	--	--	--	--	--	--	--	--	K	ENOG410XPMQ	homeobox	--	--	--
M_TRINITY_DN18205_c0_g1_i5_1_H_TRINITY_DN4425_c0_g1_i2_2	97.36972072	0.352885626	3.641757967	2.43703005	1.28512404	0.000270783	0.001148993	Up	1.109011	0.8924107	2.320399	2.576069	XP_028102451.1	probable serine/threonine-protein kinase PBL25 isoform X2 [Camellia sinensis]	Q9SFT7|PBL26_ARATH	Probable serine/threonine-protein kinase PBL26 F17A9.25 OS=Arabidopsis thaliana (Mouse-ear cress) GN=F17A9.25 PE=2 SV=1	--	--	--	--	--	--	KOG1187	Serine/threonine protein kinase	[T]	CELLULAR PROCESSES AND SIGNALING	Signal transduction mechanisms	T	COG0515	Serine Threonine protein kinase	--	PF00069.25,PF07714.17	Protein kinase domain|Protein tyrosine kinase
M_TRINITY_DN18206_c0_g2_i1_2_H_TRINITY_DN32767_c0_g1_i1_1	26.47491187	0.870196926	-3.720821852	0.106001182	-3.237847738	0.000198575	0.000864286	Down	5.703588	3.912755	0.668445	0.4566059	--	--	--	--	--	--	--	--	--	--	--	--	--	--	--	--	--	--	--	--	--
M_TRINITY_DN18212_c0_g1_i1_1_H_TRINITY_DN22633_c0_g1_i1_1	104.9362404	0.327857907	-3.087187893	0.495803733	-1.012158962	0.002020598	0.006816261	Down	3.359561	4.151153	2.002432	1.728495	XP_028056471.1	hippocampus abundant transcript 1 protein-like isoform X1 [Camellia sinensis]	--	--	--	--	--	--	--	--	KOG2816	Predicted transporter ADD1 (major facilitator superfamily)	[R]	POORLY CHARACTERIZED	General function prediction only	G	ENOG410ZVCA	solute carrier family 46	--	--	--
M_TRINITY_DN18228_c0_g1_i1_2_H_TRINITY_DN5421_c0_g1_i1_1	17.93227854	1.108336461	-2.592069779	0.136513407	-2.872885446	0.009540042	0.026253971	Down	2.453596	2.653437	0.6410396	0.1089975	XP_028084420.1	uncharacterized protein YKR070W-like isoform X2 [Camellia sinensis]	--	--	--	--	--	--	--	--	KOG1618	Predicted phosphatase	[R]	POORLY CHARACTERIZED	General function prediction only	G	COG0647	Hydrolase	--	--	--
M_TRINITY_DN18234_c0_g1_i1_2_H_TRINITY_DN7391_c0_g1_i1_1	219.055371	0.26688278	-9.51403361	0.17204624	-2.539131735	1.83E-21	3.74E-20	Down	10.54661	9.640594	2.140499	1.406161	--	--	--	--	--	--	--	--	--	--	--	--	--	--	--	--	--	--	--	--	--
M_TRINITY_DN18236_c0_g1_i1_1_H_TRINITY_DN22424_c0_g1_i4_2	112.6948502	0.31240562	3.767414623	2.261000798	1.176961501	0.000164947	0.000733598	Up	1.375741	1.565094	3.11149	3.508456	XP_028111868.1	subtilisin-like protease SBT5.6 isoform X2 [Camellia sinensis]	Q9FK76|SBT56_ARATH	Subtilisin-like protease SBT5.6 MRA19.5 OS=Arabidopsis thaliana (Mouse-ear cress) GN=MRA19.5 PE=2 SV=1	--	--	--	--	--	--	--	--	--	--	--	O	COG1404	peptidase (S8 and S53, subtilisin, kexin, sedolisin	Molecular Function: serine-type endopeptidase activity (GO:0004252);|Cellular Component: extracellular region (GO:0005576);	PF17766.1	Fibronectin type-III domain
M_TRINITY_DN18238_c0_g1_i1_2_H_TRINITY_DN28873_c0_g1_i1_2	14.11776423	1.538790158	3.109588156	27.56954686	4.78500365	0.001873484	0.006391408	Up	0	0.1951985	2.308324	2.025519	--	--	--	--	--	--	--	--	--	--	--	--	--	--	--	--	--	--	--	--	--
M_TRINITY_DN18240_c0_g1_i1_1_H_TRINITY_DN15387_c0_g1_i1_2	52.87453307	0.513604824	3.737721403	3.783474557	1.919711743	0.000185696	0.000814742	Up	0.9939609	0.7812486	3.598792	3.196941	XP_028060497.1	uncharacterized protein LOC114264087 [Camellia sinensis]	--	--	--	--	--	--	--	--	--	--	--	--	--	S	ENOG41125BH		--	--	--
M_TRINITY_DN18240_c0_g1_i1_2_H_TRINITY_DN29379_c4_g4_i1_1	40.25368649	0.652455251	-3.490731588	0.206248259	-2.277546154	0.0004817	0.001922177	Down	9.852567	6.290924	1.396406	1.914605	XP_028108695.1	F-box/FBD/LRR-repeat protein At1g13570-like [Camellia sinensis]	--	--	--	--	--	--	--	--	--	--	--	--	--	--	--	--	--	--	--
M_TRINITY_DN18246_c0_g2_i1_1_H_TRINITY_DN25542_c0_g1_i2_2	151.144994	0.425615024	2.599339712	2.152954805	1.106318035	0.009340329	0.025784958	Up	2.537038	5.047309	5.403893	10.68004	--	--	--	--	--	--	--	--	--	--	--	--	--	--	--	--	--	--	--	--	--
M_TRINITY_DN18260_c0_g1_i1_2_H_TRINITY_DN25438_c0_g1_i1_1	69.32629287	0.443339417	-2.396175342	0.478861721	-1.062318979	0.016567163	0.04197669	Down	2.70513	4.295616	1.785627	1.559149	XP_028114377.1	uncharacterized protein LOC114312339 [Camellia sinensis]	--	--	--	--	--	--	--	--	--	--	--	--	--	S	ENOG411057I	MULE transposase domain	--	--	--
M_TRINITY_DN18264_c0_g1_i1_2_H_TRINITY_DN13604_c0_g1_i1_1	20.11809382	1.929913691	-4.01723876	0.004635935	-7.75292408	5.89E-05	0.000286906	Down	1.145303	9.168734	0	0	--	--	--	--	--	--	--	--	--	--	--	--	--	--	--	--	--	--	--	--	--
M_TRINITY_DN18275_c0_g1_i1_2_H_TRINITY_DN1504_c0_g1_i1_2	10.54734152	2.110974264	3.265780701	118.930836	6.89397901	0.001091628	0.003972601	Up	0	0	1.225315	4.070549	--	--	--	--	--	--	--	--	--	--	--	--	--	--	--	--	--	--	--	--	--
M_TRINITY_DN18280_c0_g1_i1_1_H_TRINITY_DN22095_c0_g1_i1_2	717.8383427	0.11670992	11.77992551	2.593380981	1.374834161	4.95E-32	1.57E-30	Up	17.63985	17.27365	45.97921	44.96526	XP_028052601.1	ethylene-responsive transcription factor 8-like [Camellia sinensis]	Q40477|ERF4_TOBAC	Ethylene-responsive transcription factor 4 ERF-3 OS=Nicotiana tabacum (Common tobacco) GN=ERF-3 PE=1 SV=1	--	--	--	--	--	--	--	--	--	--	--	K	ENOG410YQ8J	Transcription factor	Molecular Function: DNA binding (GO:0003677);|Molecular Function: DNA-binding transcription factor activity (GO:0003700);|Cellular Component: nucleus (GO:0005634);|Biological Process: defense response (GO:0006952);|Biological Process: ethylene-activated signaling pathway (GO:0009873);	PF00847.20	AP2 domain	0F	AP2/ERF-ERF
M_TRINITY_DN18281_c0_g1_i1_2_H_TRINITY_DN23955_c0_g2_i1_2	118.3830097	0.395472821	2.745462467	2.122487102	1.085755787	0.006042568	0.017694491	Up	3.524148	3.161506	4.968661	9.268196	--	--	--	--	--	--	--	--	--	--	--	--	--	--	--	--	--	--	--	--	--
M_TRINITY_DN18283_c0_g1_i2_1_H_TRINITY_DN13956_c0_g1_i1_2	122.4386972	0.534168057	-2.528289623	0.392147537	-1.350531554	0.011461976	0.030721255	Down	3.279139	9.341706	3.429357	1.49936	XP_028072689.1	LIM domain-containing protein WLIM2b [Camellia sinensis]	Q9M047|WLI2B_ARATH	LIM domain-containing protein WLIM2b F1I16.180 OS=Arabidopsis thaliana (Mouse-ear cress) GN=F1I16.180 PE=1 SV=1	--	--	--	--	--	--	KOG1700	Regulatory protein MLP and related LIM proteins	[TZ]	CELLULAR PROCESSES AND SIGNALING|CELLULAR PROCESSES AND SIGNALING	Signal transduction mechanisms |Cytoskeleton	S	ENOG4111UN7	Pollen-specific protein	Molecular Function: mRNA binding (GO:0003729);|Cellular Component: cytoplasm (GO:0005737);|Cellular Component: cytoskeleton (GO:0005856);|Molecular Function: metal ion binding (GO:0046872);|Molecular Function: actin filament binding (GO:0051015);|Biological Process: actin filament bundle assembly (GO:0051017);	PF00412.22	LIM domain	2F	LIM
M_TRINITY_DN18285_c0_g2_i1_2_H_TRINITY_DN3415_c0_g1_i1_1	28.53367435	0.86899261	-3.485667513	0.122510787	-3.029019311	0.000490911	0.001955023	Down	3.002824	5.68122	0.3431321	0.740718	XP_028067873.1	uncharacterized protein LOC114270535 [Camellia sinensis]	--	--	--	--	--	--	--	--	--	--	--	--	--	--	--	--	--	--	--
M_TRINITY_DN18289_c0_g1_i3_1_H_TRINITY_DN25873_c2_g2_i3_1	542.1077051	0.156212974	-8.10971557	0.415568214	-1.266842786	5.07E-16	7.79E-15	Down	14.76363	14.57866	5.421434	6.743764	XP_028088909.1	inactive TPR repeat-containing thioredoxin TTL3-like isoform X2 [Camellia sinensis]	Q9MAH1|TTL1_ARATH	TPR repeat-containing thioredoxin TTL1 F12M16.20 OS=Arabidopsis thaliana (Mouse-ear cress) GN=F12M16.20 PE=1 SV=1	--	--	--	--	--	--	KOG1124	FOG: TPR repeat	[R]	POORLY CHARACTERIZED	General function prediction only	S	COG0457	repeat-containing protein	Cellular Component: cell (GO:0005623);|Biological Process: response to osmotic stress (GO:0006970);|Biological Process: response to salt stress (GO:0009651);|Biological Process: response to abscisic acid (GO:0009737);|Biological Process: abscisic acid-activated signaling pathway (GO:0009738);|Biological Process: positive regulation of abscisic acid-activated signaling pathway (GO:0009789);|Biolog…	--	--
M_TRINITY_DN18298_c0_g1_i1_1_H_TRINITY_DN21503_c0_g1_i1_1	56.41338657	0.490465846	-2.744990488	0.393292865	-1.346324083	0.006051265	0.017714715	Down	4.551045	3.454684	1.585553	1.63998	XP_028087996.1	protein C2-DOMAIN ABA-RELATED 11 [Camellia sinensis]	Q9FIK8|CAR11_ARATH	Protein C2-DOMAIN ABA-RELATED 11, N-terminally processed At5g47710 OS=Arabidopsis thaliana (Mouse-ear cress) GN=At5g47710 PE=1 SV=1	--	--	--	--	--	--	KOG1030	Predicted Ca2+-dependent phospholipid-binding protein	[R]	POORLY CHARACTERIZED	General function prediction only	S	ENOG410YGAU	ADP-ribosylation factor GTPase-activating protein	Molecular Function: GTPase activator activity (GO:0005096);|Molecular Function: phospholipid binding (GO:0005543);|Cellular Component: nucleus (GO:0005634);|Cellular Component: vacuole (GO:0005773);|Cellular Component: plasma membrane (GO:0005886);|Biological Process: abscisic acid-activated signaling pathway (GO:0009738);|Biological Process: positive regulation of abscisic acid-activated signali…	PF00168.30	C2 domain
M_TRINITY_DN18305_c0_g1_i1_1_H_TRINITY_DN17313_c0_g1_i1_1	31.75160393	0.698250926	-3.237249543	0.208712297	-2.260412491	0.001206878	0.004337749	Down	3.305018	3.23128	0.6756009	0.6788192	XP_028062538.1	cytochrome c6, chloroplastic isoform X5 [Camellia sinensis]	Q93VA3|CYC6_ARATH	Cytochrome c6, chloroplastic K21C13.23 OS=Arabidopsis thaliana (Mouse-ear cress) GN=K21C13.23 PE=1 SV=1	117/144(81.25)	K08906	petJ	cytochrome c6	ko00195	Photosynthesis	--	--	--	--	--	O	ENOG410Y8VD	Cytochrome c6	Molecular Function: electron transfer activity (GO:0009055);|Cellular Component: chloroplast thylakoid lumen (GO:0009543);|Biological Process: photosynthetic electron transport in photosystem I (GO:0009773);|Molecular Function: heme binding (GO:0020037);|Molecular Function: metal ion binding (GO:0046872);	PF13442.6	Cytochrome C oxidase, cbb3-type, subunit III
M_TRINITY_DN18331_c0_g1_i2_2_H_TRINITY_DN15672_c0_g1_i1_1	57.2272469	0.465626876	-2.496934531	0.446694432	-1.162639825	0.012527208	0.033134344	Down	3.549494	3.348654	1.718585	1.437864	XP_028126250.1	tyrosine-protein phosphatase DSP1-like [Camellia sinensis]	Q9ZVN4|DSP1_ARATH	Tyrosine-protein phosphatase DSP1 T7A14.14 OS=Arabidopsis thaliana (Mouse-ear cress) GN=T7A14.14 PE=1 SV=1	--	--	--	--	--	--	KOG1572	Predicted protein tyrosine phosphatase	[V]	CELLULAR PROCESSES AND SIGNALING	Defense mechanisms	T	COG2365	protein tyrosine serine phosphatase	Molecular Function: protein tyrosine phosphatase activity (GO:0004725);|Cellular Component: cytoplasm (GO:0005737);|Molecular Function: phosphatase activity (GO:0016791);	PF03162.13,PF13350.6	Tyrosine phosphatase family|Tyrosine phosphatase family
M_TRINITY_DN18333_c0_g1_i1_1_H_TRINITY_DN15606_c0_g1_i1_2	66.69884507	0.496706867	4.708404026	5.058454301	2.338696612	2.50E-06	1.54E-05	Up	2.240848	1.257678	10.07082	7.875191	PSS24469.1	CUB and sushi domain-containing protein [Actinidia chinensis var. chinensis]	--	--	--	--	--	--	--	--	KOG4443	Putative transcription factor HALR/MLL3, involved in embryonic development	[R]	POORLY CHARACTERIZED	General function prediction only	S	COG2940	Histone-lysine N-methyltransferase	--	--	--
M_TRINITY_DN18334_c0_g1_i3_1_H_TRINITY_DN19273_c0_g1_i4_1	17.76855614	1.370792037	-3.358197178	0.041137846	-4.603389948	0.000784526	0.002966475	Down	2.601859	1.441921	0	0.1626434	XP_028124339.1	beta-glucosidase 46-like isoform X1 [Camellia sinensis]	Q9SVS1|BGL47_ARATH	Beta-glucosidase 47 F17L22.220 OS=Arabidopsis thaliana (Mouse-ear cress) GN=F17L22.220 PE=3 SV=2	270/349(77.36)	K05350	bglB	beta-glucosidase [EC:3.2.1.21]	ko00460|ko00500|ko00940	Cyanoamino acid metabolism|Starch and sucrose metabolism|Phenylpropanoid biosynthesis	KOG0626	Beta-glucosidase, lactase phlorizinhydrolase, and related proteins	[G]	METABOLISM	Carbohydrate transport and metabolism	G	COG2723	beta-glucosidase	Biological Process: carbohydrate metabolic process (GO:0005975);|Molecular Function: beta-glucosidase activity (GO:0008422);|Molecular Function: scopolin beta-glucosidase activity (GO:0102483);	PF00232.18	Glycosyl hydrolase family 1
M_TRINITY_DN1833_c0_g1_i1_1_H_TRINITY_DN14018_c0_g1_i1_2	42.33895889	0.56417266	2.789761402	2.97709882	1.57390711	0.00527469	0.015710556	Up	0.7047154	0.8078475	2.105852	2.343037	EOY32308.1	Uncharacterized protein TCM_040047 [Theobroma cacao]	--	--	--	--	--	--	--	--	KOG0017	FOG: Transposon-encoded proteins with TYA, reverse transcriptase, integrase domains in various combinations	[R]	POORLY CHARACTERIZED	General function prediction only	--	--	--	--	--	--
M_TRINITY_DN1833_c0_g1_i1_2_H_TRINITY_DN14056_c0_g1_i1_1	42.59273079	0.678547197	-4.765457042	0.106314662	-3.23358752	1.88E-06	1.19E-05	Down	1.663535	2.148163	0.1253487	0.2662055	XP_028053227.1	cytochrome P450 711A1-like isoform X1 [Camellia sinensis]	B9DFU2|MAX1_ARATH	Cytochrome P450 711A1 T19L18.2 OS=Arabidopsis thaliana (Mouse-ear cress) GN=T19L18.2 PE=2 SV=1	--	--	--	--	--	--	KOG0158	Cytochrome P450 CYP3/CYP5/CYP6/CYP9 subfamilies	[Q]	METABOLISM	Secondary metabolites biosynthesis, transport and catabolism	Q	COG2124	Cytochrome p450	Molecular Function: monooxygenase activity (GO:0004497);|Molecular Function: iron ion binding (GO:0005506);|Biological Process: auxin polar transport (GO:0009926);|Biological Process: regulation of meristem structural organization (GO:0009934);|Biological Process: positive regulation of flavonoid biosynthetic process (GO:0009963);|Biological Process: secondary shoot formation (GO:0010223);|Cellul…	PF00067.22	Cytochrome P450
M_TRINITY_DN18346_c0_g1_i2_2_H_TRINITY_DN20610_c0_g1_i1_1	713.3853236	0.126324542	8.286902394	2.06599842	1.046839151	1.16E-16	1.87E-15	Up	11.80089	13.0795	27.81241	23.81804	XP_028054174.1	uncharacterized protein LOC114258415 [Camellia sinensis]	Q09818|YAC4_SCHPO	Putative general negative regulator of transcription C16C9.04c SPAC16C9.04c OS=Schizosaccharomyces pombe (strain 972 / ATCC 24843) (Fission yeast) GN=SPAC16C9.04c PE=3 SV=1	--	--	--	--	--	--	KOG2068	MOT2 transcription factor	[K]	INFORMATION STORAGE AND PROCESSING	Transcription	K	COG5175	CCR4-NOT transcription complex subunit 4	Biological Process: nuclear-transcribed mRNA poly(A) tail shortening (GO:0000289);|Molecular Function: RNA binding (GO:0003723);|Molecular Function: ubiquitin-protein transferase activity (GO:0004842);|Cellular Component: nucleus (GO:0005634);|Cellular Component: cytosol (GO:0005829);|Biological Process: negative regulation of gene expression (GO:0010629);|Biological Process: protein ubiquitinati…	PF14570.6	RING/Ubox like zinc-binding domain
M_TRINITY_DN18362_c0_g1_i1_1_H_TRINITY_DN16163_c0_g1_i1_2	50.38719709	0.530157199	2.505021581	2.510640085	1.328055225	0.012244392	0.032512695	Up	1.295001	0.868767	2.5741	2.951567	XP_028117439.1	AP2/ERF and B3 domain-containing transcription factor RAV1-like [Camellia sinensis]	Q9ZWM9|RAV1_ARATH	AP2/ERF and B3 domain-containing transcription factor RAV1 T6J4.2 OS=Arabidopsis thaliana (Mouse-ear cress) GN=T6J4.2 PE=1 SV=1	--	--	--	--	--	--	--	--	--	--	--	K	ENOG4110AU5	AP2 ERF and B3 domain-containing	Molecular Function: DNA binding (GO:0003677);|Molecular Function: DNA-binding transcription factor activity (GO:0003700);|Cellular Component: nucleus (GO:0005634);|Biological Process: response to brassinosteroid (GO:0009741);|Biological Process: ethylene-activated signaling pathway (GO:0009873);|Biological Process: negative regulation of flower development (GO:0009910);|Biological Process: negati…	PF02362.21,PF00847.20	B3 DNA binding domain|AP2 domain	1R	AP2/ERF-RAV
M_TRINITY_DN18381_c0_g1_i2_1_H_TRINITY_DN22203_c0_g1_i1_1	1057.868166	0.095914643	10.45192689	2.00345879	1.002492835	1.44E-25	3.57E-24	Up	27.52645	30.81526	57.08373	59.90428	PSS31329.1	Tat-binding like [Actinidia chinensis var. chinensis]	--	--	--	--	--	--	--	--	--	--	--	--	--	S	ENOG410YWFS		--	--	--
M_TRINITY_DN18385_c0_g1_i1_1_H_TRINITY_DN15841_c0_g1_i1_2	201.1821765	0.252885406	6.953690513	3.383430717	1.758486847	3.56E-12	4.16E-11	Up	3.594847	4.148669	11.54675	14.64958	XP_028078394.1	probable ascorbate-specific transmembrane electron transporter 1 [Camellia sinensis]	A3A9H6|ACET1_ORYSJ	Probable ascorbate-specific transmembrane electron transporter 1 OJ1112_G03.14 OS=Oryza sativa subsp. japonica (Rice) GN=OJ1112_G03.14 PE=3 SV=1	--	--	--	--	--	--	KOG1619	Cytochrome b	[C]	METABOLISM	Energy production and conversion	O	ENOG4111FKI	Cytochrome	Cellular Component: integral component of membrane (GO:0016021);|Molecular Function: oxidoreductase activity (GO:0016491);|Molecular Function: metal ion binding (GO:0046872);	PF03188.16	Eukaryotic cytochrome b561
M_TRINITY_DN18394_c0_g1_i2_1_H_TRINITY_DN25910_c0_g1_i2_1	1880.17877	0.085671319	13.1831412	2.187703311	1.129417098	1.10E-39	4.43E-38	Up	25.77114	31.38914	64.69545	60.39357	XP_028055009.1	growth-regulating factor 7 [Camellia sinensis]	Q9FJB8|GRF7_ARATH	Growth-regulating factor 7 MNC6.20 OS=Arabidopsis thaliana (Mouse-ear cress) GN=MNC6.20 PE=2 SV=1	--	--	--	--	--	--	--	--	--	--	--	K	ENOG4111821	WRC	Molecular Function: ATP binding (GO:0005524);|Cellular Component: nucleus (GO:0005634);|Biological Process: transcription, DNA-templated (GO:0006351);|Biological Process: regulation of transcription, DNA-templated (GO:0006355);|Biological Process: response to red light (GO:0010114);|Biological Process: response to far red light (GO:0010218);|Biological Process: leaf development (GO:0048366);|Biol…	PF08879.10,PF08880.11	WRC|QLQ	1F	GRF
M_TRINITY_DN18410_c0_g1_i1_2_H_TRINITY_DN29472_c0_g1_i1_1	26.94331991	0.897944032	-2.404900881	0.223839043	-2.159466394	0.016176853	0.041189952	Down	2.103097	4.1994	0.3534728	1.030224	GAV92989.1	zf-RVT domain-containing protein, partial [Cephalotus follicularis]	--	--	--	--	--	--	--	--	--	--	--	--	--	--	--	--	--	--	--
M_TRINITY_DN18414_c0_g1_i1_1_H_TRINITY_DN27797_c2_g2_i1_1	72.03988106	0.527588412	-4.864192628	0.168837624	-2.566291664	1.15E-06	7.46E-06	Down	4.524474	2.448096	0.6731284	0.5231248	--	--	--	--	--	--	--	--	--	--	--	--	--	--	--	--	--	--	--	--	--
M_TRINITY_DN18415_c0_g1_i2_1_H_TRINITY_DN27660_c1_g2_i2_2	760.6764856	0.124094498	10.74740379	2.520471563	1.333693678	6.10E-27	1.60E-25	Up	3.60432	4.568384	10.3923	10.17395	--	--	--	--	--	--	--	--	--	--	--	--	--	--	--	--	--	--	--	--	--
M_TRINITY_DN18427_c0_g1_i1_1_H_TRINITY_DN25113_c0_g1_i1_1	252.5676326	0.278292529	-9.698076213	0.154010204	-2.698902154	3.07E-22	6.46E-21	Down	7.692462	6.720272	0.811161	1.377905	XP_028108694.1	fatty acid amide hydrolase-like [Camellia sinensis]	Q01N44|FAAH_ORYSI	Fatty acid amide hydrolase OSIGBa0123D13.5 OS=Oryza sativa subsp. indica (Rice) GN=OSIGBa0123D13.5 PE=3 SV=1	--	--	--	--	--	--	KOG1211	Amidases	[J]	INFORMATION STORAGE AND PROCESSING	Translation, ribosomal structure and biogenesis	J	COG0154	Allows the formation of correctly charged Gln-tRNA(Gln) through the transamidation of misacylated Glu-tRNA(Gln) in organisms which lack glutaminyl-tRNA synthetase. The reaction takes place in the presence of glutamine and ATP through an activated gamma-phospho-Glu-tRNA(Gln) (By similarity)	--	PF01425.21	Amidase
M_TRINITY_DN18433_c0_g2_i1_2_H_TRINITY_DN16887_c0_g1_i1_1	10.70271344	2.2084895	-3.099829064	0.008692941	-6.845939938	0.001936324	0.006572829	Down	3.604481	0.5142262	0	0	--	--	--	--	--	--	--	--	--	--	--	--	--	--	--	--	--	--	--	--	--
M_TRINITY_DN18450_c0_g1_i1_1_H_TRINITY_DN28257_c0_g3_i1_2	105.5287261	0.403766246	4.909764007	3.951490619	1.982396983	9.12E-07	6.00E-06	Up	0.7647454	1.622845	4.767732	4.563616	XP_028090668.1	uncharacterized protein LOC114290858 isoform X1 [Camellia sinensis]	P10978|POLX_TOBAC	Endonuclease . OS=Nicotiana tabacum (Common tobacco) GN=. PE=2 SV=1	77/138(55.80)	K07151	STT3	dolichyl-diphosphooligosaccharide---protein glycosyltransferase [EC:2.4.99.18]	ko00510|ko00513|ko04141	N-Glycan biosynthesis|Various types of N-glycan biosynthesis|Protein processing in endoplasmic reticulum	KOG0017	FOG: Transposon-encoded proteins with TYA, reverse transcriptase, integrase domains in various combinations	[R]	POORLY CHARACTERIZED	General function prediction only	L	COG2801	Retrotransposon protein	Cellular Component: retrotransposon nucleocapsid (GO:0000943);|Molecular Function: nucleic acid binding (GO:0003676);|Molecular Function: RNA-directed DNA polymerase activity (GO:0003964);|Molecular Function: aspartic-type endopeptidase activity (GO:0004190);|Molecular Function: endonuclease activity (GO:0004519);|Molecular Function: zinc ion binding (GO:0008270);|Biological Process: DNA integrat…	--	--
M_TRINITY_DN18453_c0_g1_i1_2_H_TRINITY_DN28637_c2_g2_i2_1	37.73870045	0.743046453	-3.034658781	0.209512403	-2.254892444	0.00240808	0.007943611	Down	6.551413	3.407562	1.457957	0.6829919	THG06170.1	hypothetical protein TEA_014176 [Camellia sinensis var. sinensis]	Q6R8G3|PHO17_ARATH	Phosphate transporter PHO1 homolog 7 T24P13.11 OS=Arabidopsis thaliana (Mouse-ear cress) GN=T24P13.11 PE=2 SV=1	--	--	--	--	--	--	KOG1162	Predicted small molecule transporter	[U]	CELLULAR PROCESSES AND SIGNALING	Intracellular trafficking, secretion, and vesicular transport	T	COG5409	Xenotropic and polytropic retrovirus receptor 1	Cellular Component: Golgi apparatus (GO:0005794);|Cellular Component: trans-Golgi network (GO:0005802);|Cellular Component: plasma membrane (GO:0005886);|Biological Process: phosphate ion transport (GO:0006817);|Molecular Function: phosphate ion transmembrane transporter activity (GO:0015114);|Cellular Component: integral component of membrane (GO:0016021);|Biological Process: cellular response t…	--	--
M_TRINITY_DN18462_c0_g2_i1_1_H_TRINITY_DN21895_c0_g1_i1_1	41.31468203	0.710759875	-2.591556119	0.278939838	-1.841974103	0.009554296	0.026285948	Down	1.204274	3.216605	0.4986416	0.7164325	XP_028090058.1	pentatricopeptide repeat-containing protein At2g17033 [Camellia sinensis]	Q8GWA9|PP157_ARATH	Pentatricopeptide repeat-containing protein At2g17033 F6P23.19 OS=Arabidopsis thaliana (Mouse-ear cress) GN=F6P23.19 PE=2 SV=1	--	--	--	--	--	--	--	--	--	--	--	S	ENOG410Z7Z7	Pentatricopeptide repeat-containing protein	--	--	--
M_TRINITY_DN18484_c0_g1_i1_2_H_TRINITY_DN14794_c0_g1_i1_1	23.8194286	1.21858747	-4.117867616	0.030862915	-5.017981881	3.82E-05	0.00019327	Down	3.591145	5.48154	0	0.2439185	XP_028127367.1	ABC transporter C family member 13 isoform X3 [Camellia sinensis]	Q9SKX0|AB13C_ARATH	ABC transporter C family member 13 T5E7.1 OS=Arabidopsis thaliana (Mouse-ear cress) GN=T5E7.1 PE=2 SV=3	76/100(76.00)	K05674	ABCC10	ATP-binding cassette, subfamily C (CFTR/MRP), member 10	ko02010	ABC transporters	KOG0054	Multidrug resistance-associated protein/mitoxantrone resistance protein, ABC superfamily	[Q]	METABOLISM	Secondary metabolites biosynthesis, transport and catabolism	V	COG1132	(ABC) transporter	Molecular Function: ATP binding (GO:0005524);|Molecular Function: xenobiotic transmembrane transporting ATPase activity (GO:0008559);|Cellular Component: integral component of membrane (GO:0016021);	--	--
M_TRINITY_DN18488_c1_g1_i1_2_H_TRINITY_DN26705_c0_g4_i1_2	219.7117692	0.221453581	7.968040409	3.397682583	1.76455108	1.61E-15	2.41E-14	Up	4.311651	4.132174	15.00603	13.84576	XP_028065587.1	transcription repressor OFP12-like [Camellia sinensis]	O23341|OFP11_ARATH	Transcription repressor OFP11 dl3470w OS=Arabidopsis thaliana (Mouse-ear cress) GN=dl3470w PE=2 SV=1	--	--	--	--	--	--	--	--	--	--	--	S	ENOG410YWPI	Pfam:DUF623	Cellular Component: nucleus (GO:0005634);|Biological Process: negative regulation of transcription, DNA-templated (GO:0045892);	PF04844.13	Transcriptional repressor, ovate	2F	OFP
M_TRINITY_DN18497_c0_g1_i1_1_H_TRINITY_DN27710_c4_g1_i1_2	9.408418636	2.112794194	3.180995459	105.4773001	6.720788738	0.001467699	0.005164426	Up	0	0	2.146671	1.24461	--	--	--	--	--	--	--	--	--	--	--	--	--	--	--	--	--	--	--	--	--
M_TRINITY_DN18530_c0_g1_i1_1_H_TRINITY_DN27203_c3_g1_i2_2	91.53209548	0.381484843	3.634031199	2.614124445	1.386327822	0.000279027	0.001179589	Up	0.8484506	1.35408	2.713688	2.972182	THG08308.1	hypothetical protein TEA_019972 [Camellia sinensis var. sinensis]	Q9LDD4|ARID2_ARATH	AT-rich interactive domain-containing protein 2 F25E4.20 OS=Arabidopsis thaliana (Mouse-ear cress) GN=F25E4.20 PE=1 SV=1	--	--	--	--	--	--	--	--	--	--	--	S	ENOG410YGXF		Molecular Function: DNA binding (GO:0003677);|Cellular Component: nucleus (GO:0005634);|Cellular Component: vacuole (GO:0005773);	--	--
M_TRINITY_DN18573_c0_g2_i1_1_H_TRINITY_DN28437_c2_g1_i10_1	125.9067579	0.354850782	-7.555425823	0.155927926	-2.68104876	4.17E-14	5.62E-13	Down	4.670202	6.707953	0.7385716	1.003848	--	--	--	--	--	--	--	--	--	--	--	--	--	--	--	--	--	--	--	--	--
M_TRINITY_DN18578_c0_g1_i1_1_H_TRINITY_DN3599_c0_g1_i1_2	32.88634443	1.103181277	2.996582187	9.888648541	3.305773365	0.002730246	0.008853805	Up	0.9276945	0	3.901968	6.013377	--	--	--	--	--	--	--	--	--	--	--	--	--	--	--	--	--	--	--	--	--
M_TRINITY_DN18585_c0_g2_i1_1_H_TRINITY_DN17467_c0_g2_i1_1	51.55269819	0.493330748	-2.652353259	0.40374396	-1.308487416	0.007993286	0.022565732	Down	2.899584	2.997382	1.238649	1.149161	XP_028084717.1	protein SRG1 [Camellia sinensis]	Q39224|SRG1_ARATH	Protein SRG1 F20D23.28 OS=Arabidopsis thaliana (Mouse-ear cress) GN=F20D23.28 PE=2 SV=1	--	--	--	--	--	--	KOG0143	Iron/ascorbate family oxidoreductases	[QR]	METABOLISM|POORLY CHARACTERIZED	Secondary metabolites biosynthesis, transport and catabolism |General function prediction only	S	COG3491	2OGFe(II) oxygenase	Biological Process: leaf senescence (GO:0010150);|Molecular Function: oxidoreductase activity, acting on diphenols and related substances as donors, oxygen as acceptor (GO:0016682);|Molecular Function: metal ion binding (GO:0046872);|Molecular Function: dioxygenase activity (GO:0051213);	PF03171.20	2OG-Fe(II) oxygenase superfamily
M_TRINITY_DN18602_c0_g1_i1_1_H_TRINITY_DN33858_c0_g1_i1_1	13.17095005	1.579108793	-2.873219499	0.043071394	-4.537126177	0.004063117	0.012538241	Down	2.328059	2.553747	0.2656142	0	THF99415.1	hypothetical protein TEA_016438 [Camellia sinensis var. sinensis]	--	--	--	--	--	--	--	--	--	--	--	--	--	--	--	--	--	--	--
M_TRINITY_DN18615_c0_g1_i1_1_H_TRINITY_DN21842_c0_g1_i2_2	153.7126945	0.340984432	2.960856265	2.013361023	1.009605891	0.003067851	0.009808734	Up	2.201082	1.264275	3.487007	3.598317	XP_028060286.1	protein RRP6-like 3 isoform X2 [Camellia sinensis]	A9LLI8|RP6L3_ARATH	Protein RRP6-like 3 At2g32415 OS=Arabidopsis thaliana (Mouse-ear cress) GN=At2g32415 PE=2 SV=1	--	--	--	--	--	--	--	--	--	--	--	S	ENOG410XS63	Exonuclease 3'-5' domain containing 2	Molecular Function: nucleotide binding (GO:0000166);|Molecular Function: nucleic acid binding (GO:0003676);|Cellular Component: cytoplasm (GO:0005737);|Cellular Component: cytosol (GO:0005829);|Molecular Function: 3'-5' exonuclease activity (GO:0008408);	--	--
M_TRINITY_DN18621_c0_g1_i1_2_H_TRINITY_DN26131_c0_g5_i1_1	31.15865425	1.129865306	-4.646832807	0.026272637	-5.250295173	3.37E-06	2.04E-05	Down	3.597596	5.700943	0.2880335	0.01071636	XP_028106996.1	LOW QUALITY PROTEIN: beta-galactosidase 16-like [Camellia sinensis]	Q8GX69|BGA16_ARATH	Beta-galactosidase 16 F2P24.12 OS=Arabidopsis thaliana (Mouse-ear cress) GN=F2P24.12 PE=2 SV=2	--	--	--	--	--	--	KOG0496	Beta-galactosidase	[G]	METABOLISM	Carbohydrate transport and metabolism	G	COG1874	beta-galactosidase	Molecular Function: beta-galactosidase activity (GO:0004565);|Cellular Component: cell wall (GO:0005618);|Cellular Component: vacuole (GO:0005773);|Biological Process: carbohydrate metabolic process (GO:0005975);|Molecular Function: carbohydrate binding (GO:0030246);|Cellular Component: apoplast (GO:0048046);	--	--
M_TRINITY_DN18631_c0_g1_i1_1_H_TRINITY_DN29476_c4_g1_i1_1	79.91408586	0.449466249	-3.558754452	0.329982172	-1.599540015	0.000372618	0.001526366	Down	3.732836	4.589973	1.854601	0.9620793	--	--	--	--	--	--	--	--	--	--	--	--	--	--	--	--	--	--	--	--	--
M_TRINITY_DN18633_c0_g1_i1_1_H_TRINITY_DN29878_c1_g2_i1_1	47.1294747	0.617339117	-3.132638516	0.261720657	-1.933900295	0.001732427	0.005968	Down	3.264314	6.451308	1.537392	0.9698556	--	--	--	--	--	--	--	--	--	--	--	--	--	--	--	--	--	--	--	--	--
M_TRINITY_DN18644_c0_g1_i1_1_H_TRINITY_DN16115_c0_g2_i1_2	67.24993622	0.602843259	3.065714751	3.600370735	1.84814547	0.002171504	0.007257579	Up	2.1634	0.6733704	4.497471	6.000144	XP_028071703.1	protein ACCELERATED CELL DEATH 6-like [Camellia sinensis]	Q8LPS2|ACD6_ARATH	Protein ACCELERATED CELL DEATH 6 dl3240w OS=Arabidopsis thaliana (Mouse-ear cress) GN=dl3240w PE=1 SV=1	--	--	--	--	--	--	KOG0504	FOG: Ankyrin repeat	[R]	POORLY CHARACTERIZED	General function prediction only	S	COG0666	Ankyrin Repeat	Cellular Component: integral component of plasma membrane (GO:0005887);|Biological Process: cell death (GO:0008219);|Biological Process: response to light stimulus (GO:0009416);|Biological Process: response to virus (GO:0009615);|Biological Process: response to bacterium (GO:0009617);|Biological Process: response to salicylic acid (GO:0009751);|Biological Process: defense response to bacterium, i…	PF12796.7,PF13637.6,PF13606.6,PF00023.30,PF13857.6	Ankyrin repeats (3 copies)|Ankyrin repeats (many copies)|Ankyrin repeat|Ankyrin repeat|Ankyrin repeats (many copies)
M_TRINITY_DN18649_c0_g1_i1_1_H_TRINITY_DN15180_c0_g1_i1_2	66.21397489	0.433686102	2.898022511	2.389704258	1.256832086	0.003755236	0.011695459	Up	1.400152	1.231192	3.497753	2.831695	XP_028115885.1	transcription factor MYB36-like [Camellia sinensis]	Q9FKL2|MYB36_ARATH	Transcription factor MYB36 MUA2.20 OS=Arabidopsis thaliana (Mouse-ear cress) GN=MUA2.20 PE=1 SV=1	--	--	--	--	--	--	KOG0048	Transcription factor, Myb superfamily	[K]	INFORMATION STORAGE AND PROCESSING	Transcription	K	COG5147	Myblike DNAbinding domain containing protein	Molecular Function: DNA-binding transcription factor activity (GO:0003700);|Cellular Component: nucleus (GO:0005634);|Biological Process: negative regulation of cell proliferation (GO:0008285);|Biological Process: cell differentiation (GO:0030154);|Biological Process: endodermal cell differentiation (GO:0035987);|Molecular Function: sequence-specific DNA binding (GO:0043565);|Molecular Function: …	PF00249.31,PF13921.6	Myb-like DNA-binding domain|Myb-like DNA-binding domain	1R	MYB
M_TRINITY_DN18656_c0_g1_i1_2_H_TRINITY_DN10405_c0_g1_i1_2	17.86470905	1.834382823	4.166941353	199.987448	7.643765643	3.09E-05	0.000158873	Up	0	0	5.385839	1.923131	--	--	--	--	--	--	--	--	--	--	--	--	--	--	--	--	--	--	--	--	--
M_TRINITY_DN18666_c0_g1_i1_1_H_TRINITY_DN18938_c0_g1_i1_2	139.7044296	0.385003743	4.408902129	3.243258065	1.697443823	1.04E-05	5.80E-05	Up	2.944117	1.559621	8.677814	6.231942	XP_028056212.1	probable BOI-related E3 ubiquitin-protein ligase 2 [Camellia sinensis]	Q9LDD1|BRG3_ARATH	Probable BOI-related E3 ubiquitin-protein ligase 3 MGH6.3 OS=Arabidopsis thaliana (Mouse-ear cress) GN=MGH6.3 PE=1 SV=1	--	--	--	--	--	--	KOG1100	Predicted E3 ubiquitin ligase	[O]	CELLULAR PROCESSES AND SIGNALING	Posttranslational modification, protein turnover, chaperones	S	ENOG4111S1X	protein binding zinc ion binding	Molecular Function: ubiquitin-protein transferase activity (GO:0004842);|Cellular Component: nucleus (GO:0005634);|Biological Process: defense response (GO:0006952);|Biological Process: regulation of programmed cell death (GO:0043067);|Biological Process: proteasome-mediated ubiquitin-dependent protein catabolic process (GO:0043161);|Molecular Function: metal ion binding (GO:0046872);	PF13920.6	Zinc finger, C3HC4 type (RING finger)
M_TRINITY_DN18672_c0_g1_i1_1_H_TRINITY_DN25441_c0_g1_i2_2	229.7047248	0.252279759	7.436001202	3.670438919	1.875952594	1.04E-13	1.36E-12	Up	3.031683	2.604867	11.94602	8.941552	--	--	--	--	--	--	--	--	--	--	--	--	--	--	--	--	--	--	--	--	--
M_TRINITY_DN1867_c0_g1_i1_2_H_TRINITY_DN8657_c0_g1_i1_1	30.14541975	3.018987789	-2.761949107	0.003089758	-8.338290627	0.005745743	0.01693792	Down	13.05217	1.335081	0	0	--	--	--	--	--	--	--	--	--	--	--	--	--	--	--	--	--	--	--	--	--
M_TRINITY_DN18688_c0_g1_i1_2_H_TRINITY_DN19085_c0_g1_i1_1	67.0960247	0.415711949	-2.49263069	0.487604599	-1.036216363	0.012680066	0.033491305	Down	3.824608	3.780249	1.900054	1.834981	XP_028068068.1	plasmodesmata-located protein 7-like [Camellia sinensis]	Q9ZU94|PDLP6_ARATH	Plasmodesmata-located protein 6 T8O11.17 OS=Arabidopsis thaliana (Mouse-ear cress) GN=T8O11.17 PE=1 SV=2	--	--	--	--	--	--	--	--	--	--	--	U	ENOG410YCA0	cysteine-rich repeat secretory protein	--	PF01657.17	Salt stress response/antifungal
M_TRINITY_DN18706_c1_g1_i1_1_H_TRINITY_DN20300_c0_g2_i1_2	351.7701672	0.193135908	15.42704044	7.887212223	2.979515462	1.08E-53	6.15E-52	Up	6.088304	6.327353	46.97963	51.35384	XP_028082143.1	WASH complex subunit 3-like [Camellia sinensis]	--	--	--	--	--	--	--	--	--	--	--	--	--	--	--	--	--	--	--
M_TRINITY_DN18709_c0_g1_i1_1_H_TRINITY_DN19631_c0_g1_i1_2	154.958308	0.29093878	3.905778052	2.19822994	1.136342303	9.39E-05	0.000440424	Up	1.303975	2.031613	3.561314	3.719511	XP_028055506.1	uncharacterized protein LOC114259682 [Camellia sinensis]	--	--	--	--	--	--	--	--	--	--	--	--	--	S	ENOG410XUP5	expressed protein	--	PF14389.6	Leucine-zipper of ternary complex factor MIP1
M_TRINITY_DN18710_c0_g1_i1_1_H_TRINITY_DN21249_c0_g1_i1_2	125.7211639	0.299137005	3.838624247	2.216486478	1.148274561	0.000123726	0.000566511	Up	1.980469	2.118584	4.149172	4.946906	XP_028114110.1	protein WHAT'S THIS FACTOR 1 homolog, chloroplastic-like isoform X2 [Camellia sinensis]	A0MFS5|WTF1_ARATH	Protein WHAT'S THIS FACTOR 1 homolog, chloroplastic A_IG002N01.30 OS=Arabidopsis thaliana (Mouse-ear cress) GN=A_IG002N01.30 PE=3 SV=1	--	--	--	--	--	--	--	--	--	--	--	S	ENOG410YFBX	Plant organelle RNA recognition domain	Biological Process: Group II intron splicing (GO:0000373);|Molecular Function: RNA binding (GO:0003723);|Biological Process: mRNA processing (GO:0006397);|Cellular Component: chloroplast (GO:0009507);|Biological Process: photosynthesis (GO:0015979);	PF11955.8	Plant organelle RNA recognition domain
M_TRINITY_DN18716_c0_g1_i1_1_H_TRINITY_DN18855_c0_g1_i1_2	123.5604698	0.35491975	4.272900651	2.861034371	1.516536829	1.93E-05	0.000102905	Up	4.410234	2.711535	9.813889	10.82479	XP_028090210.1	uncharacterized protein At4g29660 [Camellia sinensis]	Q94K18|Y4966_ARATH	Uncharacterized protein At4g29660 T16L4.170 OS=Arabidopsis thaliana (Mouse-ear cress) GN=T16L4.170 PE=4 SV=1	--	--	--	--	--	--	KOG3142	Prenylated rab acceptor 1	[U]	CELLULAR PROCESSES AND SIGNALING	Intracellular trafficking, secretion, and vesicular transport	S	ENOG410YPE8		Cellular Component: integral component of membrane (GO:0016021);	--	--
M_TRINITY_DN18721_c0_g1_i1_1_H_TRINITY_DN10434_c0_g1_i1_2	23.44813074	1.332465951	3.184645506	18.94088325	4.243431703	0.001449314	0.005108521	Up	0.4528322	0	7.941841	1.731419	--	--	--	--	--	--	--	--	--	--	--	--	--	--	--	--	--	--	--	--	--
M_TRINITY_DN18727_c0_g1_i1_1_H_TRINITY_DN14954_c0_g1_i1_2	23.79816274	0.829733189	2.857506134	5.172879825	2.370967676	0.004269844	0.013088475	Up	0.3463564	0.3404206	1.711238	1.756565	THG06975.1	hypothetical protein TEA_022890 [Camellia sinensis var. sinensis]	Q9M9S4|Y1143_ARATH	Probable LRR receptor-like serine/threonine-protein kinase At1g14390 F14L17.16 OS=Arabidopsis thaliana (Mouse-ear cress) GN=F14L17.16 PE=1 SV=1	--	--	--	--	--	--	--	--	--	--	--	T	ENOG410YDYY	LRR receptor-like serine threonine-protein kinase	Molecular Function: protein serine/threonine kinase activity (GO:0004674);|Molecular Function: ATP binding (GO:0005524);|Cellular Component: integral component of membrane (GO:0016021);	PF12799.7,PF13855.6	Leucine Rich repeats (2 copies)|Leucine rich repeat
M_TRINITY_DN18737_c1_g1_i1_1_H_TRINITY_DN21788_c0_g1_i2_1	85.31906013	0.371231787	-3.654060166	0.390527681	-1.356503284	0.000258126	0.001099182	Down	2.943657	2.634858	1.096984	1.082824	XP_028123548.1	putative B3 domain-containing protein At1g78640 isoform X2 [Camellia sinensis]	--	--	--	--	--	--	--	--	--	--	--	--	--	--	--	--	--	--	--
M_TRINITY_DN18742_c0_g1_i1_2_H_TRINITY_DN15971_c0_g2_i1_1	49.42153663	0.600912339	-3.212976385	0.262298751	-1.930717156	0.001313671	0.004680558	Down	5.149774	3.804901	0.7625468	1.577655	--	--	--	--	--	--	--	--	--	--	--	--	--	--	--	--	--	--	--	--	--
M_TRINITY_DN18747_c0_g1_i1_1_H_TRINITY_DN13126_c0_g1_i1_1	679.8953087	0.133140794	13.00534171	3.320824596	1.731541522	1.14E-38	4.45E-37	Up	12.26098	15.75941	46.17899	46.62694	XP_028051248.1	uncharacterized protein LOC114255903 [Camellia sinensis]	--	--	--	--	--	--	--	--	--	--	--	--	--	S	ENOG410YW5Y		--	--	--
M_TRINITY_DN18751_c0_g1_i1_1_H_TRINITY_DN23072_c0_g1_i2_2	513.7455848	0.147269764	9.209964552	2.560364667	1.356349305	3.26E-20	6.24E-19	Up	5.502187	4.949187	13.78887	13.1921	XP_028105711.1	uncharacterized protein LOC114304755 [Camellia sinensis]	--	--	--	--	--	--	--	--	--	--	--	--	--	S	ENOG410YGJ3	DNA-binding bromodomain-containing protein	--	PF00439.25,PF00249.31	Bromodomain|Myb-like DNA-binding domain	1R	MYB-related
M_TRINITY_DN18760_c0_g1_i1_2_H_TRINITY_DN29051_c0_g2_i1_1	39.15530342	0.849535071	-2.48522349	0.231440859	-2.111284515	0.012947012	0.034088106	Down	6.208831	2.595929	1.707807	0.4042065	--	--	--	--	--	--	--	--	--	--	--	--	--	--	--	--	--	--	--	--	--
M_TRINITY_DN18770_c0_g1_i1_1_H_TRINITY_DN19199_c0_g1_i1_2	93.20278972	0.387233436	6.861447607	6.307122396	2.65698193	6.82E-12	7.75E-11	Up	0.6708473	0.6161044	3.749634	4.464413	XP_028060341.1	transcription factor MYB86-like [Camellia sinensis]	Q8LPH6|MYB86_ARATH	Transcription factor MYB86 F21E10.4 OS=Arabidopsis thaliana (Mouse-ear cress) GN=F21E10.4 PE=2 SV=1	--	--	--	--	--	--	KOG0048	Transcription factor, Myb superfamily	[K]	INFORMATION STORAGE AND PROCESSING	Transcription	K	COG5147	Myblike DNAbinding domain containing protein	Cellular Component: nucleus (GO:0005634);|Biological Process: regulation of stomatal movement (GO:0010119);|Biological Process: cell differentiation (GO:0030154);|Molecular Function: sequence-specific DNA binding (GO:0043565);|Molecular Function: transcription regulatory region DNA binding (GO:0044212);	PF00249.31,PF13921.6	Myb-like DNA-binding domain|Myb-like DNA-binding domain	0F	MYB
M_TRINITY_DN18774_c0_g1_i1_1_H_TRINITY_DN33039_c0_g1_i1_1	20.46158722	1.039523524	-2.466410583	0.16911871	-2.563891821	0.01364748	0.035662618	Down	3.183306	2.068315	0.7030519	0.170913	--	--	--	--	--	--	--	--	--	--	--	--	--	--	--	--	--	--	--	--	--
M_TRINITY_DN18774_c0_g1_i1_2_H_TRINITY_DN25507_c1_g2_i1_1	18.15818731	1.278255448	-2.652714609	0.09533522	-3.390846901	0.007984735	0.022550097	Down	3.982912	4.075798	0	0.7262927	--	--	--	--	--	--	--	--	--	--	--	--	--	--	--	--	--	--	--	--	--
M_TRINITY_DN18778_c0_g1_i1_2_H_TRINITY_DN13303_c0_g1_i1_1	47.47577592	0.568294278	-3.617046192	0.240557444	-2.055546653	0.000297984	0.001251467	Down	3.79357	2.707337	0.7852479	0.7931566	THG21617.1	hypothetical protein TEA_007685 [Camellia sinensis var. sinensis]	--	--	--	--	--	--	--	--	--	--	--	--	--	S	ENOG410YTP7		--	--	--
M_TRINITY_DN18779_c0_g1_i1_1_H_TRINITY_DN22459_c0_g1_i1_1	171.9045091	0.273221264	-8.126364369	0.214597394	-2.220295541	4.42E-16	6.83E-15	Down	7.798843	9.492677	2.084087	1.64698	XP_028096282.1	syntaxin-71-like [Camellia sinensis]	Q9SF29|SYP71_ARATH	Syntaxin-71 F11F8_33 OS=Arabidopsis thaliana (Mouse-ear cress) GN=F11F8_33 PE=1 SV=1	213/266(80.08)	K08506	SYP7	syntaxin of plants SYP7	ko04130	SNARE interactions in vesicular transport	--	--	--	--	--	U	ENOG410XS1R	syntaxin of plants	Molecular Function: SNARE binding (GO:0000149);|Molecular Function: SNAP receptor activity (GO:0005484);|Cellular Component: endoplasmic reticulum (GO:0005783);|Cellular Component: plasma membrane (GO:0005886);|Biological Process: protein targeting to membrane (GO:0006612);|Biological Process: intracellular protein transport (GO:0006886);|Biological Process: vesicle fusion (GO:0006906);|Molecular…	PF05739.19	SNARE domain
M_TRINITY_DN18782_c2_g1_i1_1_H_TRINITY_DN26459_c5_g1_i5_2	173.4588495	0.261794968	5.429690966	2.678575147	1.421465771	5.65E-08	4.36E-07	Up	1.312172	1.790305	4.409439	3.899033	--	--	--	--	--	--	--	--	--	--	--	--	--	--	--	--	--	--	--	--	--
M_TRINITY_DN18787_c0_g1_i1_1_H_TRINITY_DN24070_c0_g1_i1_1	268.8386517	0.222909405	-13.65749756	0.121212916	-3.044384655	1.82E-42	8.01E-41	Down	10.05678	11.1319	1.185642	1.362914	XP_028121602.1	ribulose bisphosphate carboxylase/oxygenase activase, chloroplastic [Camellia sinensis]	Q7X9A0|RCA1_LARTR	Ribulose bisphosphate carboxylase/oxygenase activase 1, chloroplastic RCA1 OS=Larrea tridentata (Creosote bush) (Zygophyllum tridentatum) GN=RCA1 PE=1 SV=1	--	--	--	--	--	--	KOG0651	26S proteasome regulatory complex, ATPase RPT4	[O]	CELLULAR PROCESSES AND SIGNALING	Posttranslational modification, protein turnover, chaperones	O	COG1222	26S protease regulatory subunit	Molecular Function: ATP binding (GO:0005524);|Cellular Component: chloroplast stroma (GO:0009570);	PF00004.29	ATPase family associated with various cellular activities (AAA)
M_TRINITY_DN18789_c0_g1_i1_2_H_TRINITY_DN26479_c1_g4_i1_2	83.88805319	0.486929909	2.435290762	2.274920151	1.185815908	0.014879828	0.038360116	Up	2.437975	1.045531	4.178653	3.999714	XP_028127512.1	uncharacterized protein LOC114324006 [Camellia sinensis]	--	--	--	--	--	--	--	--	--	--	--	--	--	S	COG0666	Ankyrin Repeat	--	--	--
M_TRINITY_DN18799_c0_g1_i1_1_H_TRINITY_DN11008_c0_g1_i1_2	40.06622317	0.807511541	2.377080742	3.78297209	1.919520133	0.017450268	0.0438369	Up	0.8281551	2.659369	3.471167	9.043856	--	--	--	--	--	--	--	--	--	--	--	--	--	--	--	--	--	--	--	--	--
M_TRINITY_DN18800_c0_g1_i1_1_H_TRINITY_DN20030_c0_g1_i1_1	13.13422611	1.227537039	-2.432706956	0.126198101	-2.986237893	0.014986424	0.038572229	Down	1.897773	2.611933	0.2848799	0.3703634	QHO07454.1	putative serine/threonine-protein phosphatase 2A regulatory subunit B'' subunit [Arachis hypogaea]	Q9FEE2|TON2_ARATH	Probable serine/threonine-protein phosphatase 2A regulatory subunit B'' subunit TON2 T28N17 OS=Arabidopsis thaliana (Mouse-ear cress) GN=T28N17 PE=1 SV=1	36/40(90.00)	K11583	PPP2R3	serine/threonine-protein phosphatase 2A regulatory subunit B''	ko03015	mRNA surveillance pathway	KOG2562	Protein phosphatase 2 regulatory subunit	[A]	INFORMATION STORAGE AND PROCESSING	RNA processing and modification	T	ENOG410XRBK	Protein phosphatase 2, regulatory subunit B	Biological Process: microtubule cytoskeleton organization (GO:0000226);|Biological Process: preprophase band assembly (GO:0000913);|Molecular Function: calcium ion binding (GO:0005509);|Cellular Component: nucleus (GO:0005634);|Cellular Component: cytoplasm (GO:0005737);|Cellular Component: centrosome (GO:0005813);|Cellular Component: spindle (GO:0005819);|Cellular Component: phragmoplast (GO:000…	--	--
M_TRINITY_DN18809_c1_g1_i1_1_H_TRINITY_DN19279_c0_g1_i1_1	49.91457533	0.509328711	-2.804298828	0.371565921	-1.428309906	0.005042614	0.015094061	Down	2.119446	2.660789	0.9027176	0.875868	XP_028075500.1	serine/threonine-protein kinase AtPK2/AtPK19-like isoform X1 [Camellia sinensis]	Q39030|KPK2_ARATH	Serine/threonine-protein kinase AtPK2/AtPK19 F17O14.19 OS=Arabidopsis thaliana (Mouse-ear cress) GN=F17O14.19 PE=1 SV=2	--	--	--	--	--	--	KOG0598	Ribosomal protein S6 kinase and related proteins	[RT]	POORLY CHARACTERIZED|CELLULAR PROCESSES AND SIGNALING	General function prediction only |Signal transduction mechanisms	T	ENOG410XNPH	protein serine/threonine kinase activity	Molecular Function: protein kinase activity (GO:0004672);|Molecular Function: protein serine/threonine kinase activity (GO:0004674);|Molecular Function: ATP binding (GO:0005524);|Cellular Component: nucleus (GO:0005634);|Cellular Component: cytoplasm (GO:0005737);|Biological Process: protein phosphorylation (GO:0006468);|Biological Process: response to heat (GO:0009408);|Biological Process: respo…	--	--
M_TRINITY_DN18830_c0_g1_i1_1_H_TRINITY_DN20310_c0_g1_i1_2	141.9937147	0.310511105	3.737111962	2.235216794	1.160414766	0.000186146	0.000816479	Up	1.834843	1.30754	3.810062	3.30702	XP_028092411.1	probable E3 ubiquitin-protein ligase ARI2 [Camellia sinensis]	Q84RR2|ARI2_ARATH	Probable E3 ubiquitin-protein ligase ARI2 F7H1.11 OS=Arabidopsis thaliana (Mouse-ear cress) GN=F7H1.11 PE=2 SV=1	--	--	--	--	--	--	KOG1815	Predicted E3 ubiquitin ligase	[O]	CELLULAR PROCESSES AND SIGNALING	Posttranslational modification, protein turnover, chaperones	O	ENOG410XP9Y	RING finger) protein	Cellular Component: ubiquitin ligase complex (GO:0000151);|Biological Process: protein polyubiquitination (GO:0000209);|Cellular Component: cytoplasm (GO:0005737);|Biological Process: ubiquitin-dependent protein catabolic process (GO:0006511);|Molecular Function: ubiquitin conjugating enzyme binding (GO:0031624);|Biological Process: positive regulation of proteasomal ubiquitin-dependent protein c…	--	--
M_TRINITY_DN18832_c0_g1_i1_1_H_TRINITY_DN17883_c0_g1_i1_2	128.0304977	0.370319018	3.915127637	2.731789315	1.449846222	9.04E-05	0.0004253	Up	2.462457	5.112125	10.45808	10.0583	XP_028126234.1	uncharacterized protein LOC114322972 [Camellia sinensis]	--	--	--	--	--	--	--	--	--	--	--	--	--	--	--	--	--	--	--
M_TRINITY_DN18833_c0_g1_i1_1_H_TRINITY_DN27709_c0_g1_i2_1	573.969266	0.132196982	-14.45896612	0.265828614	-1.911431688	2.20E-47	1.08E-45	Down	66.31787	69.44859	18.43905	17.77184	--	--	--	--	--	--	--	--	--	--	--	--	--	--	--	--	--	--	--	--	--
M_TRINITY_DN18835_c0_g1_i2_1_H_TRINITY_DN18175_c0_g1_i1_2	140.1157991	0.289663949	4.962632335	2.708502985	1.437495681	6.95E-07	4.65E-06	Up	4.262928	3.563975	11.25871	10.19232	XP_028093694.1	uncharacterized protein LOC114293770 [Camellia sinensis]	--	--	--	--	--	--	--	--	--	--	--	--	--	S	ENOG410YTPC	expressed protein	--	PF11820.8	Protein of unknown function (DUF3339)
M_TRINITY_DN18838_c0_g1_i1_1_H_TRINITY_DN32575_c0_g1_i1_2	9.63764293	1.809342958	2.323911359	18.4398198	4.204752653	0.020130245	0.049370721	Up	0	0.2450964	1.194503	2.748104	XP_028079610.1	uncharacterized protein LOC114281363 [Camellia sinensis]	P0C2F6|RNHX1_ARATH	Putative ribonuclease H protein At1g65750 F1E22.12 OS=Arabidopsis thaliana (Mouse-ear cress) GN=F1E22.12 PE=3 SV=1	--	--	--	--	--	--	KOG1075	FOG: Reverse transcriptase	[R]	POORLY CHARACTERIZED	General function prediction only	S	ENOG410Y65V	Retrotransposon protein	Molecular Function: nucleic acid binding (GO:0003676);|Molecular Function: RNA-DNA hybrid ribonuclease activity (GO:0004523);|Molecular Function: metal ion binding (GO:0046872);	PF13456.6	Reverse transcriptase-like
M_TRINITY_DN18842_c0_g1_i1_1_H_TRINITY_DN26765_c2_g5_i1_2	78.38813245	0.49693455	2.687457951	2.523613034	1.335490707	0.007199817	0.020580358	Up	1.227854	1.554683	2.226379	4.757422	XP_028101338.1	pentatricopeptide repeat-containing protein At1g07590, mitochondrial [Camellia sinensis]	Q940Q2|PPR19_ARATH	Pentatricopeptide repeat-containing protein At1g07590, mitochondrial F22G5.3 OS=Arabidopsis thaliana (Mouse-ear cress) GN=F22G5.3 PE=2 SV=1	--	--	--	--	--	--	KOG4197	FOG: PPR repeat	[R]	POORLY CHARACTERIZED	General function prediction only	S	ENOG410Z7Z7	Pentatricopeptide repeat-containing protein	--	--	--
M_TRINITY_DN18845_c0_g1_i1_2_H_TRINITY_DN14780_c0_g1_i1_1	40.10347633	0.805694112	-2.883037793	0.199872712	-2.322846576	0.003938602	0.01219675	Down	3.066111	10.44665	0.8448434	1.802533	THG03031.1	hypothetical protein TEA_026248 [Camellia sinensis var. sinensis]	--	--	--	--	--	--	--	--	--	--	--	--	--	--	--	--	--	--	--
M_TRINITY_DN18852_c1_g2_i1_1_H_TRINITY_DN28841_c0_g1_i1_1	42.87157973	0.595053336	-3.816056522	0.207221103	-2.270757164	0.000135601	0.000615895	Down	5.84096	7.747604	1.658787	1.191026	--	--	--	--	--	--	--	--	--	--	--	--	--	--	--	--	--	--	--	--	--
M_TRINITY_DN18855_c0_g1_i1_1_H_TRINITY_DN28755_c0_g1_i3_1	114.0917591	0.356693025	-5.490216744	0.257327578	-1.958322016	4.01E-08	3.15E-07	Down	4.929976	6.111945	1.085117	1.715075	XP_021843668.1	probable bifunctional methylthioribulose-1-phosphate dehydratase/enolase-phosphatase E1 1 [Spinacia oleracea]	E0CSI1|MTBC1_VITVI	Enolase-phosphatase E1 VIT_19s0014g02480 OS=Vitis vinifera (Grape) GN=VIT_19s0014g02480 PE=3 SV=2	29/30(96.67)	K16054	DEP1	methylthioribulose 1-phosphate dehydratase / enolase-phosphatase E1 [EC:4.2.1.109 3.1.3.77]	ko00270	Cysteine and methionine metabolism	KOG2630	Enolase-phosphatase E-1	[E]	METABOLISM	Amino acid transport and metabolism	C	COG4229	Bifunctional enzyme that catalyzes the enolization of 2,3-diketo-5-methylthiopentyl-1-phosphate (DK-MTP-1-P) into the intermediate 2-hydroxy-3-keto-5-methylthiopentenyl-1-phosphate (HK-MTPenyl-1-P), which is then dephosphorylated to form the acireductone 1,2-dihydroxy-3-keto-5-methylthiopentene (DHK-MTPene) (By similarity)	Molecular Function: magnesium ion binding (GO:0000287);|Cellular Component: cytoplasm (GO:0005737);|Molecular Function: zinc ion binding (GO:0008270);|Biological Process: L-methionine salvage from S-adenosylmethionine (GO:0019284);|Biological Process: L-methionine salvage from methylthioadenosine (GO:0019509);|Molecular Function: 2,3-diketo-5-methylthiopentyl-1-phosphate enolase activity (GO:0043…	--	--
M_TRINITY_DN18863_c0_g1_i1_1_H_TRINITY_DN32268_c0_g1_i1_1	12.4817671	2.050725994	-3.44474219	0.007472349	-7.064222351	0.000571604	0.002236803	Down	0.6265083	3.057625	0	0	--	--	--	--	--	--	--	--	--	--	--	--	--	--	--	--	--	--	--	--	--
M_TRINITY_DN18864_c0_g1_i1_1_H_TRINITY_DN26032_c1_g1_i13_1	181.3307403	0.240827131	-6.565950927	0.334190094	-1.581259126	5.17E-11	5.50E-10	Down	5.374049	5.795162	1.969596	1.790244	XP_028082089.1	uncharacterized protein LOC114283475 isoform X4 [Camellia sinensis]	--	--	--	--	--	--	--	--	--	--	--	--	--	J	COG0539	thus facilitating recognition of the initiation point. It is needed to translate mRNA with a short Shine-Dalgarno (SD) purine-rich sequence (By similarity)	--	--	--
M_TRINITY_DN18866_c0_g1_i1_1_H_TRINITY_DN22864_c0_g1_i2_1	125.1025216	0.361855886	-3.602598254	0.405108038	-1.303621383	0.000315052	0.001313383	Down	5.686444	3.591611	1.949178	1.841706	XP_028094402.1	F-box protein At5g07670-like isoform X1 [Camellia sinensis]	Q9FGN3|FB290_ARATH	F-box protein At5g51380 MFG13.9 OS=Arabidopsis thaliana (Mouse-ear cress) GN=MFG13.9 PE=2 SV=1	--	--	--	--	--	--	KOG1947	Leucine rich repeat proteins, some proteins contain F-box	[R]	POORLY CHARACTERIZED	General function prediction only	S	ENOG410XQ54	F-box and leucine-rich repeat protein	Biological Process: ubiquitin-dependent protein catabolic process (GO:0006511);|Biological Process: protein ubiquitination (GO:0016567);|Cellular Component: SCF ubiquitin ligase complex (GO:0019005);|Biological Process: SCF-dependent proteasomal ubiquitin-dependent protein catabolic process (GO:0031146);	--	--
M_TRINITY_DN18880_c0_g1_i2_2_H_TRINITY_DN26040_c3_g1_i1_2	132.7983942	0.331366929	3.416216383	2.191655634	1.132021131	0.000634978	0.002457491	Up	1.576941	1.03072	2.880124	2.914635	XP_023907727.1	uncharacterized protein LOC112019442 [Quercus suber]	--	--	--	--	--	--	--	--	KOG1075	FOG: Reverse transcriptase	[R]	POORLY CHARACTERIZED	General function prediction only	S	ENOG410Y65V	Retrotransposon protein	--	PF00078.27	Reverse transcriptase (RNA-dependent DNA polymerase)
M_TRINITY_DN18886_c0_g1_i2_1_H_TRINITY_DN29476_c4_g2_i4_1	92.89728606	0.465631997	-2.666481631	0.422903625	-1.241599167	0.00766498	0.021759965	Down	4.021689	5.02556	1.122481	2.641962	XP_028056784.1	uncharacterized protein LOC114260796 [Camellia sinensis]	P0C2F6|RNHX1_ARATH	Putative ribonuclease H protein At1g65750 F1E22.12 OS=Arabidopsis thaliana (Mouse-ear cress) GN=F1E22.12 PE=3 SV=1	--	--	--	--	--	--	KOG1075	FOG: Reverse transcriptase	[R]	POORLY CHARACTERIZED	General function prediction only	K	ENOG41128X0	calmodulin-binding transcription activator	Molecular Function: nucleic acid binding (GO:0003676);|Molecular Function: RNA-DNA hybrid ribonuclease activity (GO:0004523);|Molecular Function: metal ion binding (GO:0046872);	--	--
M_TRINITY_DN18889_c0_g1_i1_2_H_TRINITY_DN26735_c1_g2_i1_1	56.6865334	0.585431855	-2.730074627	0.330272178	-1.598272653	0.006331999	0.018401584	Down	5.416796	4.309873	2.354712	0.9524619	--	--	--	--	--	--	--	--	--	--	--	--	--	--	--	--	--	--	--	--	--
M_TRINITY_DN188_c0_g1_i1_2_H_TRINITY_DN1552_c0_g1_i1_1	8.393615204	2.175571186	-2.984952556	0.011094767	-6.493976773	0.002836223	0.009157159	Down	1.772747	1.469475	0	0	--	--	--	--	--	--	--	--	--	--	--	--	--	--	--	--	--	--	--	--	--
M_TRINITY_DN18919_c0_g1_i1_2_H_TRINITY_DN24956_c0_g1_i1_1	8.34452638	2.192838996	-2.957751953	0.011157257	-6.485873823	0.003098914	0.009895578	Down	2.072148	1.280014	0	0	--	--	--	--	--	--	--	--	--	--	--	--	--	--	--	--	--	--	--	--	--
M_TRINITY_DN18929_c0_g1_i1_2_H_TRINITY_DN21637_c0_g1_i2_1	61.24244746	0.450523459	-3.60928668	0.3239699	-1.626068318	0.00030704	0.001283557	Down	4.04736	4.69754	1.408547	1.415336	XP_028065923.1	protein MOTHER of FT and TFL1 isoform X2 [Camellia sinensis]	Q9XFK7|MFT_ARATH	Protein MOTHER of FT and TFL1 E12A11 OS=Arabidopsis thaliana (Mouse-ear cress) GN=E12A11 PE=1 SV=1	--	--	--	--	--	--	KOG3346	Phosphatidylethanolamine binding protein	[R]	POORLY CHARACTERIZED	General function prediction only	S	COG1881	phosphatidylethanolamine-binding protein	Cellular Component: nucleus (GO:0005634);|Cellular Component: cytoplasm (GO:0005737);|Biological Process: response to abscisic acid (GO:0009737);|Biological Process: abscisic acid-activated signaling pathway (GO:0009738);|Biological Process: positive regulation of seed germination (GO:0010030);	PF01161.20	Phosphatidylethanolamine-binding protein
M_TRINITY_DN18939_c0_g1_i1_1_H_TRINITY_DN9489_c0_g1_i2_2	237.924286	0.227303191	4.524329857	2.039753214	1.028394614	6.06E-06	3.52E-05	Up	5.28514	6.961984	13.69102	11.31543	XP_028055681.1	uncharacterized protein LOC114259849 [Camellia sinensis]	--	--	--	--	--	--	--	--	--	--	--	--	--	S	ENOG4111C19		--	--	--
M_TRINITY_DN18940_c0_g1_i1_1_H_TRINITY_DN30425_c0_g1_i1_2	10.85509374	2.072834864	3.340884443	121.5243619	6.925101748	0.00083512	0.003135994	Up	0	0	3.743443	1.305151	XP_028119496.1	probable carboxylesterase 18 [Camellia sinensis]	Q9LT10|CXE18_ARATH	Probable carboxylesterase 18 MQM1.21 OS=Arabidopsis thaliana (Mouse-ear cress) GN=MQM1.21 PE=1 SV=1	--	--	--	--	--	--	KOG1515	Arylacetamide deacetylase	[V]	CELLULAR PROCESSES AND SIGNALING	Defense mechanisms	I	COG0657	alpha beta hydrolase fold-3 domain protein	Biological Process: pollen tube growth (GO:0009860);|Molecular Function: carboxylic ester hydrolase activity (GO:0052689);	PF07859.13,PF00135.28	alpha/beta hydrolase fold|Carboxylesterase family
M_TRINITY_DN18946_c0_g1_i2_1_H_TRINITY_DN31850_c0_g1_i1_1	15.76905351	1.829401549	-4.047246586	0.005904214	-7.404039173	5.18E-05	0.000255373	Down	2.479136	1.653387	0	0	THG12814.1	hypothetical protein TEA_016144 [Camellia sinensis var. sinensis]	--	--	--	--	--	--	--	--	--	--	--	--	--	--	--	--	--	--	--
M_TRINITY_DN18958_c0_g1_i1_1_H_TRINITY_DN21587_c0_g1_i1_2	89.3306538	0.442073847	6.668067135	7.715598613	2.947778092	2.59E-11	2.83E-10	Up	0.6961203	1.25242	8.700493	6.163527	XP_028125975.1	ethylene-responsive transcription factor TINY-like [Camellia sinensis]	Q9LYD3|DREB3_ARATH	Dehydration-responsive element-binding protein 3 F15N18.180 OS=Arabidopsis thaliana (Mouse-ear cress) GN=F15N18.180 PE=2 SV=1	--	--	--	--	--	--	--	--	--	--	--	K	ENOG410YM26	dehydration-responsive element-binding protein	Molecular Function: DNA-binding transcription factor activity (GO:0003700);|Cellular Component: nucleus (GO:0005634);|Biological Process: ethylene-activated signaling pathway (GO:0009873);|Molecular Function: sequence-specific DNA binding (GO:0043565);|Biological Process: positive regulation of transcription, DNA-templated (GO:0045893);	PF00847.20	AP2 domain	2R	AP2/ERF-ERF
M_TRINITY_DN18958_c0_g2_i1_2_H_TRINITY_DN8771_c0_g1_i1_1	14.01813255	1.901933965	-3.802589361	0.006650719	-7.232273861	0.000143192	0.000646544	Down	2.107325	4.573865	0	0	--	--	--	--	--	--	--	--	--	--	--	--	--	--	--	--	--	--	--	--	--
M_TRINITY_DN18964_c0_g2_i1_1_H_TRINITY_DN27939_c1_g1_i2_2	187.2970685	0.249106069	9.774593572	5.407308173	2.434910581	1.45E-22	3.10E-21	Up	5.573987	5.888879	31.30809	30.9357	THG08125.1	hypothetical protein TEA_015096 [Camellia sinensis var. sinensis]	O23262|RLF32_ARATH	Protein RALF-like 32 dl3045c OS=Arabidopsis thaliana (Mouse-ear cress) GN=dl3045c PE=3 SV=1	--	--	--	--	--	--	--	--	--	--	--	O	ENOG41119R7	Rapid ALkalinization Factor (RALF)	Molecular Function: hormone activity (GO:0005179);|Cellular Component: intracellular (GO:0005622);|Biological Process: cell-cell signaling (GO:0007267);|Cellular Component: plasmodesma (GO:0009506);|Biological Process: calcium-mediated signaling (GO:0019722);|Cellular Component: apoplast (GO:0048046);	--	--
M_TRINITY_DN18967_c0_g1_i2_1_H_TRINITY_DN24249_c0_g2_i1_2	36.74860831	0.625991088	2.77526326	3.334083109	1.737290067	0.005515704	0.016338622	Up	1.230914	1.357586	4.857832	3.747636	XP_028057473.1	uncharacterized protein LOC114261400 [Camellia sinensis]	--	--	--	--	--	--	--	--	--	--	--	--	--	M	COG0812	cell wall formation (By similarity)	--	PF02873.16	UDP-N-acetylenolpyruvoylglucosamine reductase, C-terminal domain
M_TRINITY_DN18968_c0_g1_i1_1_H_TRINITY_DN23955_c0_g2_i2_1	75.00853125	0.425973662	-3.228913078	0.385437293	-1.375431928	0.001242617	0.0044523	Down	2.760509	2.74517	0.81816	1.281862	XP_028079552.1	carboxyl-terminal-processing peptidase 3, chloroplastic isoform X1 [Camellia sinensis]	F4J3G5|CTPA3_ARATH	Carboxyl-terminal-processing peptidase 3, chloroplastic F15B8.130 OS=Arabidopsis thaliana (Mouse-ear cress) GN=F15B8.130 PE=3 SV=1	--	--	--	--	--	--	--	--	--	--	--	M	COG0793	protease	Molecular Function: endopeptidase activity (GO:0004175);|Molecular Function: serine-type peptidase activity (GO:0008236);|Cellular Component: chloroplast thylakoid lumen (GO:0009543);|Cellular Component: membrane (GO:0016020);	PF03572.18,PF17820.1,PF00595.24,PF13180.6	Peptidase family S41|PDZ domain|PDZ domain|PDZ domain
M_TRINITY_DN18970_c0_g1_i1_1_H_TRINITY_DN28334_c2_g1_i1_2	27.04291799	0.794590667	2.352516938	3.653522273	1.869288002	0.01864684	0.046328477	Up	0.6369399	0.6502124	3.052441	1.638215	--	--	--	--	--	--	--	--	--	--	--	--	--	--	--	--	--	--	--	--	--
M_TRINITY_DN18989_c0_g1_i1_2_H_TRINITY_DN28933_c0_g5_i1_1	26.11830262	0.916745745	-3.387934683	0.116155172	-3.105874706	0.00070421	0.002694433	Down	3.068806	7.544579	0.4919576	0.6904664	--	--	--	--	--	--	--	--	--	--	--	--	--	--	--	--	--	--	--	--	--
M_TRINITY_DN18_c0_g1_i1_2_H_TRINITY_DN25588_c2_g2_i1_2	95.34968226	0.466140974	4.358230223	4.088437771	2.031549682	1.31E-05	7.19E-05	Up	1.957127	2.497494	12.4587	5.834958	--	--	--	--	--	--	--	--	--	--	--	--	--	--	--	--	--	--	--	--	--
M_TRINITY_DN19009_c0_g1_i1_1_H_TRINITY_DN32735_c0_g1_i1_1	15.76905351	1.829401549	-4.047246586	0.005904214	-7.404039173	5.18E-05	0.000255373	Down	3.828095	2.60768	0	0	KAA8522140.1	hypothetical protein F0562_012546 [Nyssa sinensis]	--	--	--	--	--	--	--	--	--	--	--	--	--	S	ENOG4111EDW		--	PF14368.6	Probable lipid transfer
M_TRINITY_DN19018_c0_g1_i1_1_H_TRINITY_DN16057_c0_g1_i1_2	276.0578162	0.193713929	6.869481593	2.515271735	1.330714269	6.44E-12	7.35E-11	Up	2.285131	2.773242	6.581626	6.138967	XP_028065502.1	F-box/LRR-repeat MAX2 homolog A [Camellia sinensis]	I1SSI5|MAX2A_PETHY	F-box/LRR-repeat MAX2 homolog A MAX2A OS=Petunia hybrida (Petunia) GN=MAX2A PE=1 SV=1	--	--	--	--	--	--	--	--	--	--	--	S	ENOG4110R60	regulation of meristem structural organization	--	PF18511.1	F-box
M_TRINITY_DN19019_c0_g1_i1_1_H_TRINITY_DN18891_c0_g1_i1_1	77.09467658	0.573692341	2.377753619	2.574155202	1.36409904	0.01741846	0.043781614	Up	1.175409	4.005652	7.496139	5.566261	THG12585.1	hypothetical protein TEA_028348 [Camellia sinensis var. sinensis]	--	--	--	--	--	--	--	--	KOG4197	FOG: PPR repeat	[R]	POORLY CHARACTERIZED	General function prediction only	S	ENOG410Z7Z7	Pentatricopeptide repeat-containing protein	--	PF07939.11	Protein of unknown function (DUF1685)
M_TRINITY_DN19022_c0_g1_i3_1_H_TRINITY_DN15903_c0_g1_i2_2	49.04401578	0.538531123	3.364499785	3.511014236	1.811887846	0.000766825	0.002910331	Up	0.7614858	0.7267631	3.088063	2.239051	XP_028118034.1	cinnamoyl-CoA reductase-like SNL6 [Camellia sinensis]	A0A059TC02|CCR1_PETHY	Cinnamoyl-CoA reductase 1 CCR1 OS=Petunia hybrida (Petunia) GN=CCR1 PE=1 SV=1	--	--	--	--	--	--	KOG1502	Flavonol reductase/cinnamoyl-CoA reductase	[V]	CELLULAR PROCESSES AND SIGNALING	Defense mechanisms	M	COG0451	Nad-dependent epimerase dehydratase	--	PF13460.6,PF01370.21,PF01073.19,PF05368.13	NAD(P)H-binding|NAD dependent epimerase/dehydratase family|3-beta hydroxysteroid dehydrogenase/isomerase family|NmrA-like family
M_TRINITY_DN19027_c0_g1_i1_1_H_TRINITY_DN16658_c0_g1_i1_1	104.1422527	0.380425138	-7.871257669	0.125484034	-2.994424286	3.51E-15	5.11E-14	Down	5.722825	5.13592	0.593292	0.7571107	XP_028115303.1	heavy metal-associated isoprenylated plant protein 35-like [Camellia sinensis]	Q84J88|HIP36_ARATH	Heavy metal-associated isoprenylated plant protein 36 T1G16.20 OS=Arabidopsis thaliana (Mouse-ear cress) GN=T1G16.20 PE=1 SV=1	--	--	--	--	--	--	KOG1603	Copper chaperone	[P]	METABOLISM	Inorganic ion transport and metabolism	S	COG2608	heavy metal transport detoxification protein	Biological Process: metal ion transport (GO:0030001);|Molecular Function: metal ion binding (GO:0046872);	PF00403.26	Heavy-metal-associated domain
M_TRINITY_DN19028_c0_g2_i1_1_H_TRINITY_DN14565_c0_g1_i1_1	308.6686909	0.194603166	-7.10118793	0.383709489	-1.38191365	1.24E-12	1.49E-11	Down	9.75482	9.138474	3.998929	3.318844	AYA60136.1	putative polyamine transporter At3g13620 [Camellia sinensis]	Q9LHN7|PHSC_ARATH	Probable polyamine transporter At3g13620 K20M4.6 OS=Arabidopsis thaliana (Mouse-ear cress) GN=K20M4.6 PE=2 SV=1	--	--	--	--	--	--	KOG1287	Amino acid transporters	[E]	METABOLISM	Amino acid transport and metabolism	E	COG0531	amino acid	Cellular Component: plasma membrane (GO:0005886);|Molecular Function: polyamine transmembrane transporter activity (GO:0015203);|Molecular Function: symporter activity (GO:0015293);|Biological Process: polyamine transport (GO:0015846);|Cellular Component: integral component of membrane (GO:0016021);	PF13520.6,PF00324.21	Amino acid permease|Amino acid permease
M_TRINITY_DN19030_c0_g1_i1_2_H_TRINITY_DN17401_c0_g1_i1_1	22.00931329	0.864886965	-2.389239399	0.238750885	-2.066422011	0.016883297	0.042622565	Down	1.737183	2.501836	0.4916116	0.5087306	THG23279.1	hypothetical protein TEA_020244 [Camellia sinensis var. sinensis]	--	--	--	--	--	--	--	--	--	--	--	--	--	--	--	--	--	--	--
M_TRINITY_DN19039_c0_g1_i1_1_H_TRINITY_DN16286_c0_g1_i1_2	93.4186392	0.3526818	4.637118939	3.106795873	1.635427455	3.53E-06	2.13E-05	Up	1.984524	2.14252	6.878856	5.956041	XP_006469037.1	uncharacterized protein LOC102612716 [Citrus sinensis]	--	--	--	--	--	--	--	--	--	--	--	--	--	S	ENOG410YUNQ		--	--	--
M_TRINITY_DN19043_c0_g1_i2_2_H_TRINITY_DN24010_c0_g1_i1_1	109.7797662	0.34432669	-5.898655913	0.244674445	-2.031064666	3.66E-09	3.23E-08	Down	6.041772	6.951876	1.312285	1.820873	XP_028127510.1	uncharacterized protein LOC114324003 [Camellia sinensis]	Q9FKA9|LATE_ARATH	Protein LATE FLOWERING K24G6.23 OS=Arabidopsis thaliana (Mouse-ear cress) GN=K24G6.23 PE=2 SV=1	--	--	--	--	--	--	--	--	--	--	--	S	ENOG410Z8PA	Zinc finger protein	Molecular Function: nucleic acid binding (GO:0003676);|Molecular Function: DNA-binding transcription factor activity (GO:0003700);|Cellular Component: nucleus (GO:0005634);|Biological Process: regulation of transcription, DNA-templated (GO:0006355);|Biological Process: flower development (GO:0009908);|Biological Process: negative regulation of flower development (GO:0009910);|Biological Process: …	--	--
M_TRINITY_DN19048_c0_g1_i2_1_H_TRINITY_DN14600_c0_g1_i1_2	731.5569188	0.121447686	-13.10975323	0.331676982	-1.5921492	2.90E-39	1.16E-37	Down	22.06554	26.07495	7.964644	8.001209	XP_028112936.1	protein trichome birefringence-like 19 [Camellia sinensis]	Q9LFT0|TBL19_ARATH	Protein trichome birefringence-like 19 F1N13.40 OS=Arabidopsis thaliana (Mouse-ear cress) GN=F1N13.40 PE=3 SV=1	--	--	--	--	--	--	--	--	--	--	--	S	ENOG410YEYH	Pfam:DUF231	Cellular Component: Golgi apparatus (GO:0005794);|Cellular Component: integral component of membrane (GO:0016021);|Molecular Function: O-acetyltransferase activity (GO:0016413);	PF13839.6,PF14416.6	GDSL/SGNH-like Acyl-Esterase family found in Pmr5 and Cas1p|PMR5 N terminal Domain
M_TRINITY_DN1904_c0_g1_i1_1_H_TRINITY_DN17769_c0_g1_i1_1	31.71593858	1.09956721	-4.57022287	0.030707456	-5.025267212	4.87E-06	2.88E-05	Down	6.070069	3.045448	0	0.2259277	--	--	--	--	--	--	--	--	--	--	--	--	--	--	--	--	--	--	--	--	--
M_TRINITY_DN19051_c0_g1_i1_1_H_TRINITY_DN22184_c0_g1_i3_2	197.4963919	0.305136332	6.323664449	3.809442226	1.929579776	2.55E-10	2.56E-09	Up	2.676623	1.562155	8.065618	8.340581	XP_028053187.1	zinc-finger homeodomain protein 6 [Camellia sinensis]	Q9ZPW7|ZHD6_ARATH	Zinc-finger homeodomain protein 6 T30D6.14 OS=Arabidopsis thaliana (Mouse-ear cress) GN=T30D6.14 PE=1 SV=1	--	--	--	--	--	--	--	--	--	--	--	S	ENOG410YKZ6	ZF-HD protein dimerisation region	Molecular Function: DNA binding (GO:0003677);|Cellular Component: nucleus (GO:0005634);|Molecular Function: protein homodimerization activity (GO:0042803);|Molecular Function: metal ion binding (GO:0046872);	PF04770.12	ZF-HD protein dimerisation region	2R	zf-HD
M_TRINITY_DN19059_c0_g1_i1_1_H_TRINITY_DN19868_c0_g1_i1_2	59.91269213	0.605902457	4.095940887	5.585709903	2.481740648	4.20E-05	0.000210895	Up	1.256765	0.6813425	7.632058	3.64362	XP_028113444.1	uncharacterized protein LOC114311494 [Camellia sinensis]	--	--	--	--	--	--	--	--	--	--	--	--	--	S	ENOG410YK3X		--	--	--
M_TRINITY_DN19064_c0_g1_i6_1_H_TRINITY_DN5131_c0_g1_i1_1	19.43637801	1.415000761	-3.636473984	0.028249841	-5.145613455	0.000276396	0.001170242	Down	1.525398	2.670652	0.1019358	0	XP_028088201.1	uncharacterized protein LOC114288810 [Camellia sinensis]	Q5PNZ7|HIP46_ARATH	Heavy metal-associated isoprenylated plant protein 46 K23F3.1 OS=Arabidopsis thaliana (Mouse-ear cress) GN=K23F3.1 PE=2 SV=1	--	--	--	--	--	--	KOG1075	FOG: Reverse transcriptase	[R]	POORLY CHARACTERIZED	General function prediction only	S	ENOG410Y65V	Retrotransposon protein	Molecular Function: metal ion binding (GO:0046872);	PF14111.6	Domain of unknown function (DUF4283)
M_TRINITY_DN19065_c0_g1_i1_1_H_TRINITY_DN19426_c0_g1_i1_2	30.90983328	0.733080717	3.454558397	5.785614297	2.532470148	0.000551195	0.002165997	Up	0.7228476	0.5144673	3.572452	3.762509	XP_028109866.1	triphosphate tunnel metalloenzyme 3-like [Camellia sinensis]	Q9SIY3|TTM3_ARATH	Triphosphate tunnel metalloenzyme 3 F23M2.5 OS=Arabidopsis thaliana (Mouse-ear cress) GN=F23M2.5 PE=1 SV=1	--	--	--	--	--	--	--	--	--	--	--	S	ENOG4111IHI	Adenylate cyclase	Molecular Function: ATP binding (GO:0005524);|Cellular Component: nucleus (GO:0005634);|Molecular Function: ATPase activity (GO:0016887);|Biological Process: root development (GO:0048364);|Molecular Function: triphosphatase activity (GO:0050355);	PF01928.21	CYTH domain
M_TRINITY_DN19067_c0_g1_i1_1_H_TRINITY_DN22146_c0_g1_i1_2	5289.048501	0.05176924	29.66798084	2.899670225	1.535888834	1.99E-193	6.61E-191	Up	42.60475	41.93201	125.4046	120.8037	--	--	--	--	--	--	--	--	--	--	--	--	--	--	--	--	--	--	--	--	--
M_TRINITY_DN19069_c0_g1_i1_1_H_TRINITY_DN13182_c0_g1_i1_1	20.18218359	0.975818451	-2.861031027	0.14440105	-2.791846866	0.004222657	0.012958428	Down	2.585002	4.476609	0.6128237	0.4228479	PSR84931.1	ACD11 protein [Actinidia chinensis var. chinensis]	Q8L7U7|ACDH_ARATH	ACD11 homolog protein T19P19.60 OS=Arabidopsis thaliana (Mouse-ear cress) GN=T19P19.60 PE=2 SV=1	--	--	--	--	--	--	KOG4189	Uncharacterized conserved protein	[S]	POORLY CHARACTERIZED	Function unknown	U	ENOG4111NKT	glycolipid transfer protein domain containing	Cellular Component: nucleus (GO:0005634);|Cellular Component: cytoplasm (GO:0005737);|Cellular Component: cytosol (GO:0005829);|Molecular Function: lipid binding (GO:0008289);|Cellular Component: membrane (GO:0016020);|Biological Process: ceramide transport (GO:0035627);|Biological Process: intermembrane lipid transfer (GO:0120009);|Molecular Function: intermembrane lipid transfer activity (GO:01…	PF08718.11	Glycolipid transfer protein (GLTP)
M_TRINITY_DN19070_c1_g1_i1_1_H_TRINITY_DN21685_c0_g1_i2_1	162.8000164	0.30697262	-10.44819038	0.108268963	-3.20730837	1.49E-25	3.71E-24	Down	7.373432	6.543735	0.7146471	0.7914955	XP_028102529.1	receptor-like protein kinase THESEUS 1 [Camellia sinensis]	O04086|Y1105_ARATH	Probable receptor-like protein kinase At1g11050 T19D16.6 OS=Arabidopsis thaliana (Mouse-ear cress) GN=T19D16.6 PE=2 SV=1	--	--	--	--	--	--	KOG1187	Serine/threonine protein kinase	[T]	CELLULAR PROCESSES AND SIGNALING	Signal transduction mechanisms	T	COG0515	Serine Threonine protein kinase	--	--	--
M_TRINITY_DN19072_c1_g1_i4_1_H_TRINITY_DN26305_c4_g1_i2_1	155.2899521	0.26782065	-6.170158677	0.318089376	-1.652495907	6.82E-10	6.56E-09	Down	5.893572	5.551502	1.837656	1.822169	--	--	--	--	--	--	--	--	--	--	--	--	--	--	--	--	--	--	--	--	--
M_TRINITY_DN19076_c0_g1_i1_1_H_TRINITY_DN20174_c0_g1_i1_2	87.65836945	0.399827931	4.352066173	3.340531381	1.740077612	1.35E-05	7.38E-05	Up	0.5634564	0.9279437	2.248689	2.688609	XP_028057578.1	protein NRT1/ PTR FAMILY 6.1-like [Camellia sinensis]	Q9LYR6|PTR49_ARATH	Protein NRT1/ PTR FAMILY 6.1 T22N19.50 OS=Arabidopsis thaliana (Mouse-ear cress) GN=T22N19.50 PE=2 SV=1	--	--	--	--	--	--	KOG1237	H+/oligopeptide symporter	[E]	METABOLISM	Amino acid transport and metabolism	E	COG3104	transporter	Molecular Function: peptide:proton symporter activity (GO:0015333);|Cellular Component: integral component of membrane (GO:0016021);|Molecular Function: oligopeptide transmembrane transporter activity (GO:0035673);|Molecular Function: peptide transmembrane transporter activity (GO:1904680);	PF00854.21	POT family
M_TRINITY_DN19093_c0_g1_i1_1_H_TRINITY_DN18509_c0_g1_i1_1	71.46751215	0.445461922	-3.810348776	0.308348709	-1.69736529	0.000138771	0.000628289	Down	3.767568	3.061214	0.8875446	1.223995	XP_028095980.1	probable membrane-associated kinase regulator 2 [Camellia sinensis]	Q9SH58|MAKR2_ARATH	Probable membrane-associated kinase regulator 2 F22C12.16 OS=Arabidopsis thaliana (Mouse-ear cress) GN=F22C12.16 PE=2 SV=1	--	--	--	--	--	--	--	--	--	--	--	S	ENOG411176B	membrane-associated kinase regulator	Cellular Component: plasma membrane (GO:0005886);	--	--
M_TRINITY_DN19102_c0_g1_i2_1_H_TRINITY_DN15580_c0_g1_i1_2	21.11809409	1.008530092	3.070958376	8.557289699	3.097153932	0.002133729	0.007145689	Up	0.3139337	0.7784264	5.834877	3.081159	THG01416.1	hypothetical protein TEA_020194 [Camellia sinensis var. sinensis]	Q9FM20|PTR54_ARATH	Protein NRT1/ PTR FAMILY 4.7 MQB2.30 OS=Arabidopsis thaliana (Mouse-ear cress) GN=MQB2.30 PE=2 SV=2	--	--	--	--	--	--	KOG1237	H+/oligopeptide symporter	[E]	METABOLISM	Amino acid transport and metabolism	E	COG3104	transporter	Molecular Function: peptide:proton symporter activity (GO:0015333);|Cellular Component: integral component of membrane (GO:0016021);|Molecular Function: oligopeptide transmembrane transporter activity (GO:0035673);|Molecular Function: peptide transmembrane transporter activity (GO:1904680);	--	--
M_TRINITY_DN19109_c0_g1_i1_1_H_TRINITY_DN27794_c0_g1_i1_1	232.3272827	0.245963406	6.168942976	2.862616143	1.517334228	6.87E-10	6.61E-09	Up	13.14071	10.53298	38.13525	30.46466	KVH95919.1	hypothetical protein Ccrd_001987 [Cynara cardunculus var. scolymus]	--	--	--	--	--	--	--	--	--	--	--	--	--	S	ENOG41118SX		--	--	--
M_TRINITY_DN19118_c0_g1_i2_1_H_TRINITY_DN19636_c0_g1_i1_2	45.06067619	0.59821293	2.804747093	3.199476738	1.677835977	0.005035607	0.015079118	Up	1.554289	0.8137549	4.030156	3.810631	--	--	--	--	--	--	--	--	--	--	--	--	--	--	--	--	--	--	--	--	--
M_TRINITY_DN19126_c0_g1_i1_1_H_TRINITY_DN23463_c0_g1_i1_1	69.24385978	0.430219064	-3.247478728	0.37968443	-1.397127258	0.001164324	0.00420804	Down	3.040849	2.45833	1.092031	1.000943	XP_028123359.1	uncharacterized protein LOC114320495 isoform X1 [Camellia sinensis]	--	--	--	--	--	--	--	--	KOG1877	Putative transmembrane protein cmp44E	[R]	POORLY CHARACTERIZED	General function prediction only	S	ENOG410YJSK	EFR3 homolog	--	--	--
M_TRINITY_DN19132_c0_g1_i1_1_H_TRINITY_DN19577_c0_g1_i1_2	235.8726678	0.20627474	5.477087336	2.188260917	1.129784768	4.32E-08	3.38E-07	Up	3.430801	3.893019	7.757977	8.290798	XP_028107676.1	heat stress transcription factor A-3 [Camellia sinensis]	Q8GYY1|HSFA3_ARATH	Heat stress transcription factor A-3 F17C15.140 OS=Arabidopsis thaliana (Mouse-ear cress) GN=F17C15.140 PE=1 SV=2	--	--	--	--	--	--	KOG0627	Heat shock transcription factor	[K]	INFORMATION STORAGE AND PROCESSING	Transcription	K	COG5169	Transcription factor	Molecular Function: RNA polymerase II proximal promoter sequence-specific DNA binding (GO:0000978);|Molecular Function: DNA binding (GO:0003677);|Molecular Function: DNA-binding transcription factor activity (GO:0003700);|Cellular Component: nucleus (GO:0005634);|Biological Process: regulation of transcription, DNA-templated (GO:0006355);|Biological Process: response to heat (GO:0009408);|Biologi…	PF00447.17	HSF-type DNA-binding	2R	HSF
M_TRINITY_DN19134_c0_g1_i1_2_H_TRINITY_DN10448_c0_g1_i1_1	37.22722921	0.681523488	-2.57065643	0.296897585	-1.751962736	0.010150597	0.02774546	Down	5.896535	3.707416	1.851111	1.072331	--	--	--	--	--	--	--	--	--	--	--	--	--	--	--	--	--	--	--	--	--
M_TRINITY_DN19146_c0_g1_i1_1_H_TRINITY_DN21611_c0_g1_i1_1	250.214771	0.214426649	-4.931310662	0.480495752	-1.057404419	8.17E-07	5.41E-06	Down	10.03809	12.26961	4.8934	5.793676	XP_028103658.1	uncharacterized protein LOC114302778 [Camellia sinensis]	Q56Y11|DDPS2_ARATH	Dehydrodolichyl diphosphate synthase 2 MZN1.21 OS=Arabidopsis thaliana (Mouse-ear cress) GN=MZN1.21 PE=2 SV=2	149/248(60.08)	K11778	DHDDS, RER2, SRT1	ditrans,polycis-polyprenyl diphosphate synthase [EC:2.5.1.87]	ko00900	Terpenoid backbone biosynthesis	KOG1602	Cis-prenyltransferase	[I]	METABOLISM	Lipid transport and metabolism	I	COG0020	Catalyzes the condensation of isopentenyl diphosphate (IPP) with allylic pyrophosphates generating different type of terpenoids (By similarity)	Molecular Function: polyprenyltransferase activity (GO:0002094);|Cellular Component: endoplasmic reticulum (GO:0005783);|Biological Process: protein glycosylation (GO:0006486);|Cellular Component: chloroplast (GO:0009507);|Cellular Component: chloroplast stroma (GO:0009570);|Biological Process: plastid membrane organization (GO:0009668);|Biological Process: polyprenol biosynthetic process (GO:001…	PF01255.19	Putative undecaprenyl diphosphate synthase
M_TRINITY_DN19156_c0_g2_i1_1_H_TRINITY_DN28890_c0_g1_i1_2	23.12980626	1.249674178	2.40906899	8.058723368	3.010551311	0.015993274	0.040800754	Up	0.983047	0	3.326338	4.812225	XP_028056059.1	transcription factor TGA3-like isoform X1 [Camellia sinensis]	Q39237|TGA1_ARATH	Transcription factor TGA1 MQN23.15 OS=Arabidopsis thaliana (Mouse-ear cress) GN=MQN23.15 PE=1 SV=2	105/169(62.13)	K14431	TGA	transcription factor TGA	ko04075	Plant hormone signal transduction	--	--	--	--	--	K	ENOG410YEGW	Transcription factor	Molecular Function: DNA-binding transcription factor activity (GO:0003700);|Cellular Component: nucleus (GO:0005634);|Biological Process: transcription, DNA-templated (GO:0006351);|Biological Process: defense response to bacterium (GO:0042742);|Molecular Function: sequence-specific DNA binding (GO:0043565);|Molecular Function: transcription regulatory region DNA binding (GO:0044212);	PF00170.21,PF07716.15	bZIP transcription factor|Basic region leucine zipper	2F	bZIP
M_TRINITY_DN19161_c0_g1_i1_2_H_TRINITY_DN2792_c0_g1_i1_1	18.1084783	1.170495744	-3.483400588	0.059239137	-4.077305564	0.000495087	0.00196825	Down	1.614521	2.500639	0.1493919	0.1078998	--	--	--	--	--	--	--	--	--	--	--	--	--	--	--	--	--	--	--	--	--
M_TRINITY_DN19165_c0_g1_i1_2_H_TRINITY_DN5771_c0_g1_i1_1	20.40884218	1.4490368	-2.821305718	0.058794467	-4.088175809	0.00478286	0.014411645	Down	4.929961	0.8288532	0	0.3240108	--	--	--	--	--	--	--	--	--	--	--	--	--	--	--	--	--	--	--	--	--
M_TRINITY_DN19171_c0_g1_i2_1_H_TRINITY_DN16835_c0_g1_i1_1	71.31781193	0.474968904	-6.43243331	0.120307143	-3.055205797	1.26E-10	1.30E-09	Down	7.88137	8.311856	1.231832	0.7728245	--	--	--	--	--	--	--	--	--	--	--	--	--	--	--	--	--	--	--	--	--
M_TRINITY_DN19185_c0_g1_i1_1_H_TRINITY_DN22582_c0_g1_i1_2	142.2946805	0.383150157	2.952813133	2.190667938	1.131370817	0.003148925	0.010034727	Up	2.196778	1.208398	4.447949	3.139721	XP_028110119.1	protein PTST homolog 2, chloroplastic isoform X1 [Camellia sinensis]	--	--	--	--	--	--	--	--	--	--	--	--	--	--	--	--	--	--	--
M_TRINITY_DN1918_c0_g1_i1_1_H_TRINITY_DN23469_c1_g1_i6_2	97.92624786	0.396313834	2.962549436	2.256519622	1.174099324	0.003051028	0.00976016	Up	2.133935	1.358608	3.551103	4.445477	--	--	--	--	--	--	--	--	--	--	--	--	--	--	--	--	--	--	--	--	--
M_TRINITY_DN19197_c0_g1_i1_1_H_TRINITY_DN20967_c0_g1_i1_1	746.424106	0.125748584	8.13744256	2.032523285	1.02327188	4.04E-16	6.26E-15	Up	26.7698	30.54163	62.98139	53.77941	XP_028064288.1	60S ribosomal protein L37-3 [Camellia sinensis]	Q8LEM8|RL373_ARATH	60S ribosomal protein L37-3 MSL1.12 OS=Arabidopsis thaliana (Mouse-ear cress) GN=MSL1.12 PE=3 SV=1	91/95(95.79)	K02922	RP-L37e, RPL37	large subunit ribosomal protein L37e	ko03010	Ribosome	KOG3475	60S ribosomal protein L37	[J]	INFORMATION STORAGE AND PROCESSING	Translation, ribosomal structure and biogenesis	J	COG2126	Binds to the 23S rRNA (By similarity)	Molecular Function: structural constituent of ribosome (GO:0003735);|Biological Process: translation (GO:0006412);|Molecular Function: rRNA binding (GO:0019843);|Cellular Component: cytosolic large ribosomal subunit (GO:0022625);|Molecular Function: metal ion binding (GO:0046872);	--	--
M_TRINITY_DN19207_c0_g1_i1_2_H_TRINITY_DN34415_c0_g1_i1_1	13.20541105	1.911436626	-3.738784524	0.007058368	-7.146449677	0.000184912	0.000811661	Down	1.501816	2.571711	0	0	--	--	--	--	--	--	--	--	--	--	--	--	--	--	--	--	--	--	--	--	--
M_TRINITY_DN19212_c0_g1_i1_2_H_TRINITY_DN26946_c0_g3_i1_2	54.35264788	0.537853806	4.221320563	4.824747133	2.270453332	2.43E-05	0.00012711	Up	1.585143	0.9537237	6.552239	5.901005	--	--	--	--	--	--	--	--	--	--	--	--	--	--	--	--	--	--	--	--	--
M_TRINITY_DN19217_c0_g1_i1_2_H_TRINITY_DN5752_c0_g1_i1_2	27.38076498	0.839304826	2.466666583	4.199696773	2.070285166	0.013637728	0.035640246	Up	1.194363	0.5967963	5.100734	2.6383	--	--	--	--	--	--	--	--	--	--	--	--	--	--	--	--	--	--	--	--	--
M_TRINITY_DN19221_c0_g1_i1_1_H_TRINITY_DN22846_c0_g2_i1_2	53.30909611	0.516305186	-2.425382351	0.419796637	-1.252237487	0.015292271	0.039227887	Down	6.447288	6.825103	3.542637	2.092416	XP_028063153.1	heterogeneous nuclear ribonucleoprotein Q-like isoform X2 [Camellia sinensis]	Q9ASP6|HNRPQ_ARATH	Heterogeneous nuclear ribonucleoprotein Q A_TM018A10.14 OS=Arabidopsis thaliana (Mouse-ear cress) GN=A_TM018A10.14 PE=1 SV=1	--	--	--	--	--	--	KOG0117	Heterogeneous nuclear ribonucleoprotein R (RRM superfamily)	[A]	INFORMATION STORAGE AND PROCESSING	RNA processing and modification	S	ENOG410XTJ5	RNA binding motif protein	Molecular Function: chromatin binding (GO:0003682);|Molecular Function: mRNA binding (GO:0003729);|Cellular Component: nucleus (GO:0005634);|Cellular Component: cytoplasm (GO:0005737);|Cellular Component: endoplasmic reticulum (GO:0005783);|Cellular Component: cytosol (GO:0005829);|Biological Process: multicellular organism development (GO:0007275);|Biological Process: response to bacterium (GO:0…	--	--
[truncated: 5,058 more rows]
