# Supplementary material for: Integrative Metabolic and Transcriptomic Profiling in Camellia oleifera and Camellia meiocarpa Uncover Potential Mechanisms That Govern Triacylglycerol Degradation during Seed Desiccation
Source: Plants (Basel). 2023 Jul 8;12(14):2591. doi: 10.3390/plants12142591 (PMC10385360; doi:10.3390/plants12142591)
Supplement: Supplementary file 1 [file plants-12-02591-s001.zip › Supplementary Table S10.xlsx]

## Sheet: Sheet1
Supplementary Table S10. Differentially expressed lipid genes from C. meiocarpa var Hongguo and C. oleifera cv Min 43.
						RPKM									Average					Ratio
Gene ID in HG	Gene ID in Min 43	ko name	KEGG annotation	HG7-vs-HG2	M43_7-vs-M43_2	H2_1	H2_2	H7_1	H7_2	M2_1	M2_2	M7_1	M7_2		H2	H7	M2	M7		H7 : H2	M7 : M2		Min 43 : HG7
TRINITY_DN10717_c0_g1_i1_2	TRINITY_DN25787_c1_g1_i1_1	ko00062|ko04626	Fatty acid elongation|Plant-pathogen interaction	Up	Up	0.104472	0.241529	0.8363	2.14722	0	0	7.42427	7.82366		0.173001	1.49176	0	7.62397		8.62285	~		~
TRINITY_DN11159_c0_g1_i1_2	TRINITY_DN22144_c0_g1_i1_1	ko00600	Sphingolipid metabolism	--	Up	1.99378	3.55278	3.37551	5.10809	0.976449	1.21352	2.41498	5.19755		2.77328	4.2418	1.09499	3.80626		1.52953	3.47609		2.27266
TRINITY_DN11295_c0_g1_i1_1	TRINITY_DN35999_c0_g3_i1_2	ko00591	Linoleic acid metabolism	--	Down	2.40494	1.32408	2.41507	1.14481	3.36891	3.01209	1.32905	0.413538		1.86451	1.77994	3.1905	0.871293		0.954645	0.27309		0.286065
TRINITY_DN12457_c0_g2_i1_1	TRINITY_DN40773_c0_g1_i1_2	ko00564|ko00565|ko04144	Glycerophospholipid metabolism|Ether lipid metabolism|Endocytosis	--	Down	2.1532	2.091	3.22598	0	1.09036	2.15167	0	0		2.1221	1.61299	1.62102	0		0.760092	0		0
TRINITY_DN13855_c0_g1_i1_2	TRINITY_DN20446_c0_g1_i1_1	ko00564	Glycerophospholipid metabolism	Up	Up	3.4347	1.42722	5.40509	8.26179	2.61615	2.97769	6.06381	6.98625		2.43096	6.83344	2.79692	6.52503		2.811	2.33293		0.829929
TRINITY_DN15140_c0_g1_i1_1	TRINITY_DN23601_c0_g1_i2_1	ko00600	Sphingolipid metabolism	--	Up	1.95803	2.7849	1.05564	1.70836	1.35373	1.09335	9.40801	8.54264		2.37146	1.382	1.22354	8.97532		0.582762	7.33554		12.5875
TRINITY_DN15365_c0_g1_i1_2	TRINITY_DN32115_c0_g1_i1_1	ko00062|ko04626	Fatty acid elongation|Plant-pathogen interaction	--	Up	2.14667	1.0442	4.32922	3.44812	0	0	0.348535	1.31689		1.59543	3.88867	0	0.832713		2.43737	~		~
TRINITY_DN16030_c0_g1_i1_2	TRINITY_DN30055_c1_g2_i2_1	ko00592	alpha-Linolenic acid metabolism	Down	--	7.84746	8.94171	2.22419	3.39192	19.0353	21.0919	24.1563	17.0793		8.39459	2.80806	20.0636	20.6178		0.334508	1.02762		3.07205
TRINITY_DN16292_c0_g1_i1_1	TRINITY_DN23768_c0_g1_i1_2	ko00010|ko00040|ko00561	Glycolysis / Gluconeogenesis|Pentose and glucuronate interconversions|Glycerolipid metabolism	--	Down	2.64721	5.66647	0.735259	5.55232	2.2132	1.97184	0.19596	0.223447		4.15684	3.14379	2.09252	0.209703		0.756294	0.100216		0.132509
TRINITY_DN16539_c0_g1_i1_2	TRINITY_DN24218_c0_g1_i2_1	ko00592	alpha-Linolenic acid metabolism	Up	Up	2.23728	1.61058	6.14005	5.52998	3.89814	2.64936	27.4752	26.247		1.92393	5.83501	3.27375	26.8611		3.03286	8.20499		2.70536
TRINITY_DN16629_c0_g1_i1_1	TRINITY_DN23517_c0_g1_i1_2	ko00010|ko00071|ko00350	Glycolysis / Gluconeogenesis|Fatty acid degradation|Tyrosine metabolism	Down	Down	3.80844	4.11407	0.236152	0.237398	2.2702	2.79051	0.361393	0.639824		3.96126	0.236775	2.53035	0.500608		0.0597726	0.197841		3.3099
TRINITY_DN16908_c0_g1_i2_2	TRINITY_DN26195_c3_g2_i1_1	ko00562|ko00564|ko00565	Inositol phosphate metabolism|Glycerophospholipid metabolism|Ether lipid metabolism	--	Up	1.00333	0.722966	2.39118	1.63873	1.57746	2.25806	8.16799	8.60652		0.863148	2.01496	1.91776	8.38726		2.33443	4.37347		1.87347
TRINITY_DN17229_c0_g1_i1_2	TRINITY_DN22569_c0_g1_i2_1	ko00564	Glycerophospholipid metabolism	Up	Up	0.716237	0.282647	3.13618	3.0316	1.58459	1.21276	3.3648	3.77765		0.499442	3.08389	1.39867	3.57123		6.17466	2.5533		0.413512
TRINITY_DN17413_c0_g1_i1_2	TRINITY_DN30341_c0_g1_i3_1	ko00100|ko00909	Steroid biosynthesis|Sesquiterpenoid and triterpenoid biosynthesis	--	Up	0.31057	1.11136	1.30471	2.81111	1.10455	1.04964	54.9129	54.5159		0.710966	2.05791	1.0771	54.7144		2.89453	50.798		17.5497
TRINITY_DN17491_c0_g1_i1_2	TRINITY_DN20003_c0_g2_i1_1	ko00073	Cutin, suberine and wax biosynthesis	Up	Up	1.69018	1.85543	5.78376	4.86162	1.09258	1.01326	2.6328	2.59353		1.7728	5.32269	1.05292	2.61316		3.00241	2.48183		0.826612
TRINITY_DN17686_c0_g1_i1_2	TRINITY_DN25284_c0_g1_i1_1	ko00073	Cutin, suberine and wax biosynthesis	Up	--	0.510677	0.266531	1.73606	1.91445	0.993285	1.84132	3.01977	2.53888		0.388604	1.82526	1.4173	2.77933		4.69696	1.961		0.417504
TRINITY_DN17930_c0_g1_i1_1	TRINITY_DN21306_c0_g1_i1_1	ko00564|ko00565|ko04144	Glycerophospholipid metabolism|Ether lipid metabolism|Endocytosis	--	Up	2.92198	2.29367	2.1359	2.21033	0.483472	0.779428	4.06806	3.64684		2.60783	2.17311	0.63145	3.85745		0.833303	6.10888		7.33093
TRINITY_DN18298_c0_g1_i1_1	TRINITY_DN22374_c0_g1_i1_1	ko00561|ko00564	Glycerolipid metabolism|Glycerophospholipid metabolism	--	Up	12.929	14.1451	15.5703	16.406	5.80898	5.38343	16.0955	15.75		13.5371	15.9881	5.5962	15.9228		1.18106	2.84528		2.40909
TRINITY_DN18365_c0_g2_i1_1	TRINITY_DN30341_c0_g2_i2_1	ko00100|ko00909	Steroid biosynthesis|Sesquiterpenoid and triterpenoid biosynthesis	--	Up	2.10208	1.45405	1.26662	0.90017	0.469797	0.344025	5.79788	6.93782		1.77807	1.0834	0.406911	6.36785		0.609312	15.6492		25.6835
TRINITY_DN18887_c0_g1_i1_1	TRINITY_DN27285_c0_g1_i2_1	ko00062|ko04626	Fatty acid elongation|Plant-pathogen interaction	--	Up	24.4504	22.7817	18.5144	16.8267	7.94604	5.90633	21.8659	18.5593		23.6161	17.6706	6.92619	20.2126		0.748243	2.91829		3.90019
TRINITY_DN19430_c0_g1_i1_1	TRINITY_DN27285_c0_g2_i2_1	ko00062|ko04626	Fatty acid elongation|Plant-pathogen interaction	--	Up	1.46231	2.64153	1.62668	2.39023	0.850869	1.24579	4.07858	4.94385		2.05192	2.00846	1.04833	4.51121		0.978817	4.30324		4.39637
TRINITY_DN19520_c0_g1_i1_1	TRINITY_DN2720_c0_g1_i1_1	ko00591	Linoleic acid metabolism	Down	--	3.22565	2.32663	1.05348	1.00437	3.90052	0	3.48867	6.07495		2.77614	1.02893	1.95026	4.78181		0.370631	2.45188		6.61541
TRINITY_DN19788_c0_g1_i1_2	TRINITY_DN28336_c0_g1_i1_2	ko00600	Sphingolipid metabolism	--	Down	5.17051	3.67969	8.36424	5.03752	8.93801	14.054	3.50069	7.94426		4.4251	6.70088	11.496	5.72248		1.51429	0.49778		0.328722
TRINITY_DN20079_c0_g1_i2_1	TRINITY_DN20611_c0_g1_i1_1	ko00561	Glycerolipid metabolism	Down	--	47.6976	51.2683	16.6215	14.7667	11.8701	9.88243	8.54504	7.72947		49.4829	15.6941	10.8762	8.13725		0.317161	0.748168		2.35895
TRINITY_DN20304_c0_g1_i1_1	TRINITY_DN20388_c0_g1_i2_1	ko00561	Glycerolipid metabolism	--	Up	2.8583	3.27451	6.38048	4.537	2.70146	2.48855	10.1213	8.81253		3.0664	5.45874	2.595	9.46693		1.78018	3.64814		2.04931
TRINITY_DN20368_c0_g1_i1_2	TRINITY_DN24269_c0_g1_i2_1	ko00564	Glycerophospholipid metabolism	--	Up	10.9568	14.0192	19.6564	19.7971	4.11677	4.34789	15.2152	12.6365		12.488	19.7268	4.23233	13.9259		1.57966	3.29035		2.08295
TRINITY_DN20394_c0_g1_i1_2	TRINITY_DN24587_c0_g1_i1_1	ko00010|ko00040|ko00561	Glycolysis / Gluconeogenesis|Pentose and glucuronate interconversions|Glycerolipid metabolism	Up	Up	17.3848	23.3104	96.1692	90.3811	11.3312	10.5137	107.379	110.405		20.3476	93.2752	10.9225	108.892		4.58409	9.96955		2.17482
TRINITY_DN20974_c0_g1_i1_2	TRINITY_DN20019_c0_g1_i1_1	ko00592	alpha-Linolenic acid metabolism	--	Up	2.96853	4.63992	5.19487	4.39357	1.90598	2.54118	9.61613	10.0784		3.80422	4.79422	2.22358	9.84727		1.26024	4.42857		3.51408
TRINITY_DN21049_c0_g1_i1_2	TRINITY_DN24633_c0_g1_i1_1	ko00062|ko01040	Fatty acid elongation|Biosynthesis of unsaturated fatty acids	--	Up	13.8728	13.0151	13.5461	11.0576	5.08551	5.95979	19.6535	19.841		13.444	12.3018	5.52265	19.7472		0.915043	3.57568		3.90767
TRINITY_DN21122_c0_g1_i2_1	TRINITY_DN21923_c0_g1_i1_1	ko00100	Steroid biosynthesis	--	Up	10.1782	6.78489	14.9476	10.7138	10.6294	10.4724	24.419	19.7098		8.48153	12.8307	10.5509	22.0644		1.51278	2.09123		1.38237
TRINITY_DN21443_c0_g1_i1_2	TRINITY_DN32311_c1_g3_i3_2	ko01040	Biosynthesis of unsaturated fatty acids	Up	Up	14.3002	14.3927	28.3595	29.3805	6.05945	3.98362	28.0839	30.084		14.3465	28.87	5.02154	29.0839		2.01234	5.79184		2.87816
TRINITY_DN21463_c0_g1_i2_2	TRINITY_DN33185_c1_g2_i12_2	ko00071|ko00280|ko00592|ko01040|ko04146	Fatty acid degradation|Valine, leucine and isoleucine degradation|alpha-Linolenic acid metabolism|Biosynthesis of unsaturated fatty acids|Peroxisome	Up	Up	2.05492	3.04255	7.04052	6.66425	2.87805	2.41673	6.79663	6.60922		2.54874	6.85239	2.64739	6.70293		2.68854	2.5319		0.941736
TRINITY_DN21501_c0_g1_i1_1	TRINITY_DN26190_c1_g1_i1_1	ko00100|ko00909	Steroid biosynthesis|Sesquiterpenoid and triterpenoid biosynthesis	Down	Up	3.71216	3.85415	1.13526	1.24109	1.432	2.54365	38.1697	40.7768		3.78316	1.18818	1.98783	39.4733		0.314071	19.8575		63.2262
TRINITY_DN21792_c0_g1_i2_2	TRINITY_DN30927_c0_g1_i2_2	ko00061	Fatty acid biosynthesis	Down	Down	37.6307	40.3562	16.8103	14.4185	56.3741	59.0224	23.7351	25.1969		38.9935	15.6144	57.6983	24.466		0.400436	0.424033		1.05893
TRINITY_DN21906_c1_g1_i1_2	TRINITY_DN23493_c0_g1_i4_1	ko00561|ko00564	Glycerolipid metabolism|Glycerophospholipid metabolism	Up	Up	5.31493	5.7287	36.9049	33.4706	11.6695	11.8199	28.2012	28.6976		5.52182	35.1877	11.7447	28.4494		6.3725	2.42232		0.380121
TRINITY_DN22004_c0_g1_i7_2	TRINITY_DN31043_c0_g2_i9_2	ko00440|ko00564	Phosphonate and phosphinate metabolism|Glycerophospholipid metabolism	Up	--	6.16209	6.47553	15.7822	15.0602	6.01948	6.39154	9.57741	10.2145		6.31881	15.4212	6.20551	9.89596		2.44052	1.5947		0.653428
TRINITY_DN22290_c0_g2_i1_2	TRINITY_DN26386_c2_g5_i1_1	ko00564	Glycerophospholipid metabolism	--	Up	4.16523	3.87053	1.25683	3.25124	2.32725	2.01404	5.64199	3.72282		4.01788	2.25404	2.17065	4.68241		0.561001	2.15715		3.84517
TRINITY_DN22957_c0_g1_i1_2	TRINITY_DN30490_c2_g1_i1_1	ko00564|ko00565|ko04144	Glycerophospholipid metabolism|Ether lipid metabolism|Endocytosis	--	Down	3.56604	4.09108	3.82735	3.17578	8.60308	6.99803	2.01902	2.08541		3.82856	3.50157	7.80056	2.05222		0.914593	0.263086		0.287654
TRINITY_DN23141_c0_g2_i1_1	TRINITY_DN25944_c0_g1_i2_1	ko00100|ko00909	Steroid biosynthesis|Sesquiterpenoid and triterpenoid biosynthesis	Down	--	84.8505	94.3114	40.6433	43.1011	88.322	89.9555	70.625	66.7928		89.581	41.8722	89.1388	68.7089		0.467423	0.770808		1.64906
TRINITY_DN23188_c1_g1_i1_1	TRINITY_DN24343_c0_g2_i3_1	ko00071	Fatty acid degradation	Down	--	2.7622	3.36642	1.42074	1.16701	3.91844	3.54876	6.85791	6.09968		3.06431	1.29388	3.7336	6.47879		0.422241	1.73527		4.10966
TRINITY_DN23273_c1_g1_i1_1	TRINITY_DN28897_c0_g1_i4_2	ko00100	Steroid biosynthesis	Down	--	11.2368	12.4795	2.5241	3.38264	8.85793	11.2396	4.65147	5.7842		11.8582	2.95337	10.0488	5.21783		0.249058	0.519252		2.08486
TRINITY_DN23374_c4_g1_i1_2	TRINITY_DN31952_c2_g1_i1_2	ko00061	Fatty acid biosynthesis	--	Down	4.21178	4.70693	4.79305	3.5389	8.82297	6.15231	1.98269	4.04163		4.45935	4.16598	7.48764	3.01216		0.934211	0.402285		0.430614
TRINITY_DN23410_c0_g1_i1_1	TRINITY_DN23078_c0_g1_i2_1	ko00561	Glycerolipid metabolism	--	Up	4.88651	5.71935	3.37057	3.7541	5.15449	4.74072	11.8973	12.9015		5.30293	3.56233	4.9476	12.3994		0.671767	2.50614		3.73067
TRINITY_DN23589_c0_g1_i1_1	TRINITY_DN12501_c0_g1_i1_2	ko00600	Sphingolipid metabolism	Down	Down	8.46452	12.1236	3.07823	3.53906	14.5006	16.213	6.59929	6.74947		10.294	3.30865	15.3568	6.67438		0.321414	0.434621		1.35221
TRINITY_DN23821_c0_g1_i1_1	TRINITY_DN25231_c0_g1_i1_1	ko00590	Arachidonic acid metabolism	--	Up	18.4863	22.1546	36.0733	38.006	13.7534	14.3408	31.3783	29.9808		20.3205	37.0397	14.0471	30.6795		1.82277	2.18405		1.1982
TRINITY_DN23972_c0_g1_i3_2	TRINITY_DN27858_c0_g1_i9_2	ko00052|ko00561|ko00600|ko00603	Galactose metabolism|Glycerolipid metabolism|Sphingolipid metabolism|Glycosphingolipid biosynthesis - globo and isoglobo series	--	Down	29.9272	31.7831	18.9474	16.9376	50.6905	51.758	21.1137	24.0708		30.8552	17.9425	51.2242	22.5922		0.581506	0.441046		0.758455
TRINITY_DN23983_c2_g1_i6_2	TRINITY_DN23829_c1_g1_i3_1	ko00561|ko00564	Glycerolipid metabolism|Glycerophospholipid metabolism	Up	Up	21.4677	25.3333	52.9414	48.5019	4.31755	5.99586	14.8194	13.3025		23.4005	50.7217	5.1567	14.061		2.16755	2.72673		1.25798
TRINITY_DN24038_c0_g1_i1_2	TRINITY_DN27084_c0_g1_i2_1	ko00592	alpha-Linolenic acid metabolism	--	Up	9.16936	7.21894	11.1358	11.5951	13.3019	12.775	41.5855	41.8634		8.19415	11.3654	13.0385	41.7245		1.38702	3.2001		2.30719
TRINITY_DN24126_c0_g1_i2_2	TRINITY_DN28833_c1_g1_i1_2	ko00061|ko00062	Fatty acid biosynthesis|Fatty acid elongation	--	Down	6.4418	7.10201	5.89891	5.65524	4.05375	3.93571	0.768178	0.559937		6.77191	5.77708	3.99473	0.664058		0.853095	0.166233		0.194859
TRINITY_DN24259_c1_g1_i1_2	TRINITY_DN28974_c0_g1_i2_1	ko00430|ko00460|ko00480|ko00590	Taurine and hypotaurine metabolism|Cyanoamino acid metabolism|Glutathione metabolism|Arachidonic acid metabolism	Up	Up	3.58335	4.87335	10.902	9.65535	3.40164	3.45463	9.94991	11.4836		4.22835	10.2787	3.42814	10.7167		2.43089	3.12611		1.28599
TRINITY_DN24321_c0_g1_i3_2	TRINITY_DN23690_c1_g2_i1_1	ko00440|ko00564	Phosphonate and phosphinate metabolism|Glycerophospholipid metabolism	Up	--	12.852	13.7676	33.3548	31.7831	27.3835	27.1751	39.9433	37.3984		13.3098	32.5689	27.2793	38.6708		2.44699	1.41759		0.579319
TRINITY_DN24322_c0_g1_i1_2	TRINITY_DN30372_c1_g1_i1_1	ko00564	Glycerophospholipid metabolism	Up	Up	11.4982	11.7624	33.3683	30.9976	11.2554	10.269	43.2312	42.613		11.6303	32.1829	10.7622	42.9221		2.76716	3.98823		1.44127
TRINITY_DN24440_c0_g2_i6_1	TRINITY_DN25625_c0_g1_i2_1	ko00480|ko00590	Glutathione metabolism|Arachidonic acid metabolism	--	Up	42.8123	47.3173	72.6482	79.2505	143.98	146.192	293.505	284.759		45.0648	75.9493	145.086	289.132		1.68534	1.99283		1.18245
TRINITY_DN24459_c0_g1_i1_2	TRINITY_DN28859_c0_g2_i1_2	ko00062|ko01040	Fatty acid elongation|Biosynthesis of unsaturated fatty acids	--	Down	0.297601	0.60389	1.21765	2.47513	3.45696	1.5451	0.318843	0		0.450746	1.84639	2.50103	0.159421		4.0963	0.0637423		0.0155609
TRINITY_DN24459_c1_g1_i1_2	TRINITY_DN19707_c0_g1_i1_1	ko00062|ko01040	Fatty acid elongation|Biosynthesis of unsaturated fatty acids	--	Up	18.5481	18.0669	29.2131	32.5362	16.7427	16.826	33.8165	34.3108		18.3075	30.8746	16.7843	34.0637		1.68644	2.02949		1.20342
TRINITY_DN24610_c0_g1_i2_1	TRINITY_DN289_c0_g1_i1_1	ko00260|ko00561|ko00630	Glycine, serine and threonine metabolism|Glycerolipid metabolism|Glyoxylate and dicarboxylate metabolism	Down	--	8.6833	5.88941	2.57482	2.45469	4.67336	8.99587	3.43148	5.49959		7.28635	2.51475	6.83462	4.46554		0.345132	0.65337		1.8931
TRINITY_DN24679_c0_g2_i1_1	TRINITY_DN27816_c0_g1_i1_1	ko00564	Glycerophospholipid metabolism	Down	Up	11.5122	9.83511	3.8831	4.45734	7.34982	8.60676	20.0835	19.2939		10.6737	4.17022	7.97829	19.6887		0.390702	2.46778		6.31627
TRINITY_DN24706_c3_g2_i1_2	TRINITY_DN1471_c0_g1_i1_2	ko00564|ko00565	Glycerophospholipid metabolism|Ether lipid metabolism	--	Down	7.85896	8.96812	6.67328	5.45057	9.48438	8.46029	2.70056	0.859461		8.41354	6.06193	8.97233	1.78001		0.720497	0.198389		0.27535
TRINITY_DN24725_c0_g1_i2_2	TRINITY_DN29282_c0_g1_i1_2	ko00062|ko01040	Fatty acid elongation|Biosynthesis of unsaturated fatty acids	--	Up	19.2909	20.5863	30.2228	24.905	17.2147	17.1025	35.8827	33.5859		19.9386	27.5639	17.1586	34.7343		1.38244	2.02431		1.4643
TRINITY_DN25017_c0_g1_i1_1	TRINITY_DN29166_c0_g3_i1_1	ko00073	Cutin, suberine and wax biosynthesis	--	Up	4.76692	4.64784	8.36576	6.45006	3.11022	4.94633	7.1941	9.58077		4.70738	7.40791	4.02828	8.38744		1.57368	2.08214		1.3231
TRINITY_DN25017_c0_g2_i1_1	TRINITY_DN35515_c0_g4_i1_2	ko00073	Cutin, suberine and wax biosynthesis	Down	--	9.00592	6.09163	2.89583	3.30512	10.2353	9.46686	5.27745	6.17281		7.54878	3.10047	9.85108	5.72513		0.410725	0.581168		1.41498
TRINITY_DN25045_c1_g1_i1_1	TRINITY_DN26386_c2_g2_i1_1	ko00564	Glycerophospholipid metabolism	Up	Up	10.3129	9.64231	20.7022	23.2562	12.9738	14.8172	26.2658	29.4822		9.97762	21.9792	13.8955	27.874		2.20285	2.00597		0.910625
TRINITY_DN25072_c1_g6_i3_2	TRINITY_DN28154_c1_g2_i4_1	ko00561|ko00564|ko04070	Glycerolipid metabolism|Glycerophospholipid metabolism|Phosphatidylinositol signaling system	Up	Up	1.57779	1.26331	3.4927	2.9961	0.835484	1.61466	3.66884	3.43258		1.42055	3.2444	1.22507	3.55071		2.28391	2.89837		1.26904
TRINITY_DN25104_c0_g1_i3_1	TRINITY_DN33017_c0_g1_i2_2	ko00511|ko00600	Other glycan degradation|Sphingolipid metabolism	Down	Down	24.0042	25.8672	12.844	11.1548	34.3044	36.0893	14.6167	13.6168		24.9357	11.9994	35.1969	14.1167		0.481215	0.401079		0.833473
TRINITY_DN25109_c0_g1_i1_1	TRINITY_DN29602_c0_g1_i1_2	ko00561|ko00564	Glycerolipid metabolism|Glycerophospholipid metabolism	Down	Down	8.16657	8.71474	3.99622	2.5583	10.8834	10.6961	2.95759	3.29623		8.44066	3.27726	10.7898	3.12691		0.388271	0.289803		0.746395
TRINITY_DN25372_c4_g1_i7_2	TRINITY_DN27330_c2_g2_i2_1	ko00061|ko01040	Fatty acid biosynthesis|Biosynthesis of unsaturated fatty acids	Down	--	577.402	614.302	296.664	289.366	246.21	261.327	154.071	176.722		595.852	293.015	253.768	165.397		0.491758	0.651762		1.32537
TRINITY_DN25372_c4_g5_i1_2	TRINITY_DN33403_c2_g2_i1_2	ko00061|ko01040	Fatty acid biosynthesis|Biosynthesis of unsaturated fatty acids	--	Down	13.9232	15.7842	12.336	12.8558	26.9696	27.1828	11.6997	10.781		14.8537	12.5959	27.0762	11.2403		0.847995	0.415137		0.489551
TRINITY_DN25437_c0_g1_i1_1	TRINITY_DN30757_c0_g1_i1_1	ko00600	Sphingolipid metabolism	Down	--	4.76832	4.66045	1.36179	0.911716	0	1.69589	3.31224	1.04948		4.71439	1.13675	0.847944	2.18086		0.241124	2.57194		10.6664
TRINITY_DN25437_c0_g2_i1_1	TRINITY_DN29761_c0_g1_i1_2	ko00600	Sphingolipid metabolism	Down	--	6.14804	6.98618	2.31303	2.20915	10.5644	9.02205	5.01023	5.61273		6.56711	2.26109	9.79323	5.31148		0.344306	0.542362		1.57523
TRINITY_DN25522_c0_g1_i1_1	TRINITY_DN32370_c0_g1_i4_2	ko00592	alpha-Linolenic acid metabolism	Down	Down	10.7796	11.2133	1.73798	1.49993	6.35198	5.20097	1.88134	1.87685		10.9964	1.61895	5.77647	1.8791		0.147225	0.325302		2.20955
TRINITY_DN25538_c0_g2_i2_1	TRINITY_DN28189_c0_g1_i1_1	ko00061	Fatty acid biosynthesis	--	Down	33.4434	38.8819	28.5721	23.8299	37.4599	43.4036	17.2889	22.4108		36.1626	26.201	40.4318	19.8499		0.724532	0.490947		0.677606
TRINITY_DN25575_c0_g2_i1_1	TRINITY_DN23850_c1_g1_i1_1	ko00480|ko00590	Glutathione metabolism|Arachidonic acid metabolism	--	Up	44.983	45.2086	31.4829	33.6262	1.64692	1.06215	11.3071	10.2006		45.0958	32.5546	1.35453	10.7539		0.721898	7.93915		10.9976
TRINITY_DN25877_c1_g4_i4_2	TRINITY_DN23850_c0_g1_i1_1	ko00480|ko00590	Glutathione metabolism|Arachidonic acid metabolism	Up	--	0.318166	1.70759	4.6521	5.32915	9.39821	2.33893	5.93443	2.67548		1.01288	4.99062	5.86857	4.30496		4.92718	0.733561		0.148881
TRINITY_DN25885_c0_g3_i2_1	TRINITY_DN29056_c0_g1_i2_2	ko00600	Sphingolipid metabolism	Down	--	22.6933	26.6683	13.6771	10.4969	38.2745	39.9447	32.8337	26.1706		24.6808	12.087	39.1096	29.5021		0.489734	0.754345		1.54032
TRINITY_DN25961_c1_g1_i1_2	TRINITY_DN26552_c0_g1_i1_1	ko00062|ko04626	Fatty acid elongation|Plant-pathogen interaction	Up	Up	3.56637	3.85905	7.05919	9.09033	5.48233	5.32279	11.6557	11.8501		3.71271	8.07476	5.40256	11.7529		2.1749	2.17544		1.00025
TRINITY_DN25961_c1_g2_i1_2	TRINITY_DN27285_c0_g3_i1_1	ko00062|ko04626	Fatty acid elongation|Plant-pathogen interaction	--	Up	28.087	31.2964	41.8169	46.0575	0	0.0553563	3.15118	3.21853		29.6917	43.9372	0.0276782	3.18486		1.47978	115.067		77.7599
TRINITY_DN25994_c0_g1_i2_1	TRINITY_DN36021_c0_g2_i1_2	ko00480|ko00590	Glutathione metabolism|Arachidonic acid metabolism	Down	--	12.1049	12.8422	6.19432	5.13645	1.20788	6.26899	3.35311	2.35774		12.4735	5.66538	3.73844	2.85543		0.454193	0.763802		1.68167
TRINITY_DN26101_c0_g4_i2_2	TRINITY_DN28113_c0_g1_i1_1	ko00564|ko04070	Glycerophospholipid metabolism|Phosphatidylinositol signaling system	--	Up	16.7475	17.492	28.8131	29.2465	12.3796	10.9862	24.0286	27.4834		17.1198	29.0298	11.6829	25.756		1.69569	2.20459		1.30012
TRINITY_DN26102_c2_g3_i1_1	TRINITY_DN31693_c4_g1_i7_2	ko00511|ko00600	Other glycan degradation|Sphingolipid metabolism	--	Down	0.627858	2.60752	1.09818	0.399171	1.92803	3.12614	0.590023	0.228639		1.61769	0.748676	2.52708	0.409331		0.462806	0.161978		0.34999
TRINITY_DN26102_c2_g4_i1_1	TRINITY_DN31693_c4_g3_i1_2	ko00511|ko00600	Other glycan degradation|Sphingolipid metabolism	Down	--	9.21151	3.25123	2.14468	0.826051	6.48213	6.01165	4.69936	4.49405		6.23137	1.48537	6.24689	4.5967		0.238369	0.735838		3.08697
TRINITY_DN26461_c0_g1_i1_1	TRINITY_DN24037_c0_g1_i2_1	ko00061|ko00780	Fatty acid biosynthesis|Biotin metabolism	--	Up	45.0913	52.3901	53.1774	58.1758	40.8225	43.2576	87.9048	92.1258		48.7407	55.6766	42.0401	90.0153		1.1423	2.14118		1.87444
TRINITY_DN26549_c2_g1_i1_1	TRINITY_DN26052_c3_g2_i1_1	ko00100	Steroid biosynthesis	--	Up	25.1688	26.8107	29.6252	28.6814	0.723447	0	4.99381	3.03274		25.9897	29.1533	0.361723	4.01328		1.12172	11.0949		9.89091
TRINITY_DN27008_c0_g1_i2_1	TRINITY_DN32496_c0_g2_i2_2	ko00440|ko00564|ko00565	Phosphonate and phosphinate metabolism|Glycerophospholipid metabolism|Ether lipid metabolism	Up	--	10.3417	14.3575	25.4718	25.5413	12.7173	11.6944	19.1634	15.9406		12.3496	25.5065	12.2059	17.552		2.06537	1.438		0.696241
TRINITY_DN27019_c0_g1_i1_1	TRINITY_DN32740_c0_g2_i1_2	ko00564|ko00565|ko04144	Glycerophospholipid metabolism|Ether lipid metabolism|Endocytosis	--	Down	6.03371	7.02746	4.77522	4.82233	4.44327	4.76907	1.43195	2.13298		6.53059	4.79878	4.60617	1.78247		0.734815	0.386974		0.526627
TRINITY_DN27117_c0_g1_i6_2	TRINITY_DN30251_c2_g1_i2_1	ko00561|ko00564|ko04070	Glycerolipid metabolism|Glycerophospholipid metabolism|Phosphatidylinositol signaling system	--	Up	17.3703	19.3514	35.6322	34.3264	11.8636	10.5346	45.4996	47.861		18.3609	34.9793	11.1991	46.6803		1.9051	4.16821		2.18792
TRINITY_DN27198_c2_g4_i1_2	TRINITY_DN22432_c0_g1_i1_2	ko00073	Cutin, suberine and wax biosynthesis	Up	Down	0.63748	0.567268	2.50876	1.93449	2.07061	2.40047	0.826485	0.79063		0.602374	2.22163	2.23554	0.808558		3.68812	0.361683		0.0980671
TRINITY_DN27207_c0_g1_i3_1	TRINITY_DN27509_c2_g1_i11_1	ko00100	Steroid biosynthesis	Down	--	3.57049	3.18575	0.858946	1.58602	11.6955	12.8658	9.84681	8.91431		3.37812	1.22248	12.2807	9.38056		0.361883	0.763849		2.11076
TRINITY_DN27215_c2_g2_i2_1	TRINITY_DN33370_c1_g1_i2_2	ko00561	Glycerolipid metabolism	--	Down	17.8005	18.1121	17.3634	17.7803	11.0549	11.132	4.54806	5.28952		17.9563	17.5719	11.0934	4.91879		0.978589	0.443396		0.453098
TRINITY_DN27229_c3_g2_i1_2	TRINITY_DN27962_c3_g1_i1_1	ko00600	Sphingolipid metabolism	Up	--	2.50828	1.67997	7.06362	3.55898	0.70043	1.37786	2.06646	1.52126		2.09413	5.3113	1.03915	1.79386		2.53628	1.72628		0.680634
TRINITY_DN27258_c0_g1_i3_2	TRINITY_DN29228_c1_g1_i3_1	ko00061|ko00780	Fatty acid biosynthesis|Biotin metabolism	--	Down	66.9981	67.9402	40.2981	37.9981	55.3849	58.1735	28.8435	22.4529		67.4692	39.1481	56.7792	25.6482		0.580237	0.451719		0.778507
TRINITY_DN27451_c3_g1_i6_2	TRINITY_DN26042_c0_g1_i1_1	ko00100	Steroid biosynthesis	Up	--	5.65896	6.17798	11.9923	12.1948	1.01372	5.28421	5.8222	8.43362		5.91847	12.0936	3.14897	7.12791		2.04336	2.26357		1.10777
TRINITY_DN27617_c0_g2_i7_1	TRINITY_DN26628_c3_g3_i4_1	ko00561	Glycerolipid metabolism	--	Up	11.4806	11.7637	21.4605	19.8608	6.10009	5.78989	16.8358	20.2008		11.6221	20.6607	5.94499	18.5183		1.7777	3.11494		1.75223
TRINITY_DN27634_c2_g2_i15_2	TRINITY_DN26627_c0_g1_i1_1	ko00071|ko00410|ko00592|ko00640|ko01040|ko04146	Fatty acid degradation|beta-Alanine metabolism|alpha-Linolenic acid metabolism|Propanoate metabolism|Biosynthesis of unsaturated fatty acids|Peroxisome	--	Down	64.4707	71.5927	38.822	38.7549	11.0758	10.6251	2.6366	3.23407		68.0317	38.7885	10.8505	2.93534		0.570153	0.270526		0.47448
TRINITY_DN27681_c1_g3_i1_1	TRINITY_DN35019_c2_g1_i6_2	ko00561|ko00564	Glycerolipid metabolism|Glycerophospholipid metabolism	Down	Down	5.46225	5.70428	1.55312	0.81723	8.29083	6.49397	3.30282	3.64127		5.58327	1.18518	7.3924	3.47204		0.212273	0.469677		2.21261
TRINITY_DN27792_c0_g4_i1_2	TRINITY_DN29127_c0_g1_i1_2	ko00562|ko00564|ko00565	Inositol phosphate metabolism|Glycerophospholipid metabolism|Ether lipid metabolism	--	Down	12.5546	11.5996	7.45004	7.04747	14.77	15.554	6.88074	7.36691		12.0771	7.24876	15.162	7.12382		0.600207	0.469847		0.782808
TRINITY_DN27801_c1_g4_i1_1	TRINITY_DN34373_c1_g1_i1_2	ko00564	Glycerophospholipid metabolism	--	Down	2.3102	3.3593	1.11295	3.07765	4.47825	3.8058	0.944362	1.43617		2.83475	2.0953	4.14203	1.19026		0.739148	0.287363		0.388775
TRINITY_DN27969_c6_g1_i5_2	TRINITY_DN29893_c0_g3_i1_1	ko00561	Glycerolipid metabolism	--	Up	16.3704	18.3186	15.485	16.7536	4.91944	5.63524	12.9367	12.9764		17.3445	16.1193	5.27734	12.9565		0.929363	2.45513		2.64174
TRINITY_DN27983_c0_g1_i1_1	TRINITY_DN31392_c1_g1_i2_2	ko00511|ko00600	Other glycan degradation|Sphingolipid metabolism	Down	Down	20.1177	21.9886	7.99609	8.2085	30.4943	31.9768	11.9816	11.6084		21.0531	8.10229	31.2355	11.795		0.38485	0.377615		0.981201
TRINITY_DN28042_c0_g1_i1_2	TRINITY_DN30108_c0_g1_i1_1	ko00592	alpha-Linolenic acid metabolism	Up	Up	20.0461	22.4207	47.3997	50.2764	0.406627	0.952938	2.44427	7.02745		21.2334	48.838	0.679783	4.73586		2.30006	6.96672		3.02893
TRINITY_DN28162_c1_g1_i1_1	TRINITY_DN30108_c1_g2_i3_1	ko00592	alpha-Linolenic acid metabolism	Up	Up	12.472	12.7734	30.5597	35.5683	10.509	8.62012	310.786	312.118		12.6227	33.064	9.56457	311.452		2.6194	32.5631		12.4315
TRINITY_DN28263_c2_g1_i1_1	TRINITY_DN34930_c2_g1_i1_2	ko00061|ko00780	Fatty acid biosynthesis|Biotin metabolism	Down	--	8.54697	8.33566	3.91842	4.32202	35.1115	33.413	22.1494	19.7341		8.44132	4.12022	34.2623	20.9417		0.488102	0.611218		1.25224
TRINITY_DN28276_c1_g1_i4_2	TRINITY_DN38161_c0_g1_i1_2	ko00592	alpha-Linolenic acid metabolism	Down	Down	1181.94	1250.93	387.178	395.408	12.4314	9.37696	2.73006	1.08234		1216.44	391.293	10.9042	1.9062		0.321671	0.174814		0.543456
TRINITY_DN28288_c0_g1_i6_2	TRINITY_DN29047_c0_g1_i3_1	ko00100|ko00909	Steroid biosynthesis|Sesquiterpenoid and triterpenoid biosynthesis	--	Down	267.155	274.86	177.276	163.743	436.819	441.478	187.316	191.474		271.007	170.51	439.149	189.395		0.62917	0.431277		0.685471
TRINITY_DN28400_c1_g1_i21_2	TRINITY_DN10141_c0_g1_i1_2	ko00061|ko00620|ko00640	Fatty acid biosynthesis|Pyruvate metabolism|Propanoate metabolism	--	Down	28.898	38.3668	27.119	28.0179	5.83328	0.469391	0	0		33.6324	27.5685	3.15133	0		0.819699	0		0
TRINITY_DN28455_c1_g1_i7_2	TRINITY_DN30495_c3_g2_i2_1	ko00073	Cutin, suberine and wax biosynthesis	--	Up	1179.33	1254.82	1372.19	1368.22	0.665367	0.322977	7.3327	4.19442		1217.08	1370.2	0.494172	5.76356		1.12582	11.6631		10.3597
TRINITY_DN28626_c0_g5_i2_1	TRINITY_DN24405_c0_g1_i3_1	ko00100	Steroid biosynthesis	Up	Up	17.8706	21.8844	41.7678	43.4304	36.218	37.2699	94.6756	107.134		19.8775	42.5991	36.7439	100.905		2.14308	2.74616		1.28141
TRINITY_DN28746_c0_g1_i2_1	TRINITY_DN34342_c1_g2_i5_2	ko00061|ko00780	Fatty acid biosynthesis|Biotin metabolism	Down	--	44.177	54.1443	16.9525	17.4142	75.4	72.0311	38.992	42.7711		49.1607	17.1833	73.7155	40.8815		0.349534	0.554585		1.58664
TRINITY_DN28894_c0_g2_i1_1	TRINITY_DN35399_c0_g3_i1_2	ko00061|ko00071|ko04146	Fatty acid biosynthesis|Fatty acid degradation|Peroxisome	Down	--	2.72107	1.12733	0	0	3.76446	1.87599	1.18804	2.20933		1.9242	0	2.82022	1.69868		0	0.602322		~
TRINITY_DN28994_c1_g1_i1_1	TRINITY_DN30362_c1_g2_i13_1	ko00100	Steroid biosynthesis	--	Up	36.4539	38.6569	25.0029	23.244	6.02801	4.92156	9.17292	13.0909		37.5554	24.1235	5.47478	11.1319		0.642344	2.03331		3.16545
TRINITY_DN29032_c0_g1_i2_1	TRINITY_DN30481_c0_g1_i1_2	ko00592	alpha-Linolenic acid metabolism	Down	Down	45.1226	56.341	7.66677	5.97128	59.8203	63.8946	4.29149	4.73809		50.7318	6.81902	61.8574	4.51479		0.134413	0.072987		0.543005
TRINITY_DN29059_c1_g1_i4_1	TRINITY_DN27160_c0_g1_i1_1	ko00564	Glycerophospholipid metabolism	Down	--	5.00257	6.89063	3.17779	2.31173	1.66904	0.826314	2.91291	1.72518		5.9466	2.74476	1.24768	2.31904		0.461568	1.85869		4.0269
TRINITY_DN29303_c2_g1_i4_1	TRINITY_DN24438_c0_g1_i1_1	ko00561	Glycerolipid metabolism	Down	Up	4.67322	4.41105	2.39827	1.83388	2.2655	3.55709	7.06455	5.99365		4.54214	2.11608	2.91129	6.5291		0.465877	2.24268		4.81389
TRINITY_DN29437_c0_g1_i10_1	TRINITY_DN35593_c1_g3_i1_2	ko00592	alpha-Linolenic acid metabolism	Down	--	305.957	333.69	69.8377	80.5725	12.048	12.2946	10.0132	5.68905		319.824	75.2051	12.1713	7.85115		0.235146	0.645053		2.74321
TRINITY_DN29673_c0_g2_i2_1	TRINITY_DN16469_c0_g1_i1_1	ko00100|ko00561|ko00564|ko00565|ko00590|ko00591|ko00592	Steroid biosynthesis|Glycerolipid metabolism|Glycerophospholipid metabolism|Ether lipid metabolism|Arachidonic acid metabolism|Linoleic acid metabolism|alpha-Linolenic acid metabolism	Up	--	7.15009	8.38183	20.5258	19.7613	2.58949	1.04562	3.35846	3.38045		7.76596	20.1435	1.81755	3.36946		2.59382	1.85384		0.714714
TRINITY_DN29729_c0_g2_i1_1	TRINITY_DN23466_c2_g1_i2_2	ko00061|ko00071|ko04146	Fatty acid biosynthesis|Fatty acid degradation|Peroxisome	Down	--	5.79961	5.19052	1.25602	0.164113	2.45753	2.56894	1.53825	3.49836		5.49506	0.710066	2.51324	2.51831		0.129219	1.00202		7.75441
TRINITY_DN29792_c2_g1_i9_1	TRINITY_DN36531_c1_g3_i1_2	ko00100|ko00909	Steroid biosynthesis|Sesquiterpenoid and triterpenoid biosynthesis	Down	--	334.061	363.83	146.11	143.519	8.28956	5.99782	0	1.74145		348.946	144.815	7.14369	0.870727		0.415007	0.121888		0.2937
TRINITY_DN29921_c1_g9_i1_1	TRINITY_DN34301_c2_g2_i10_2	ko00564	Glycerophospholipid metabolism	--	Down	1.73036	2.95871	1.18564	0.410185	2.81736	3.98311	0.719521	1.212		2.34454	0.797913	3.40024	0.965759		0.340329	0.284027		0.834566
TRINITY_DN29948_c0_g1_i8_1	TRINITY_DN33403_c2_g3_i1_2	ko00061|ko01040	Fatty acid biosynthesis|Biosynthesis of unsaturated fatty acids	Down	Down	61.2814	63.8468	25.8004	24.4139	92.2548	93.4757	19.6224	21.3526		62.5641	25.1071	92.8653	20.4875		0.401303	0.220615		0.549748
TRINITY_DN30015_c1_g1_i3_1	TRINITY_DN30720_c0_g1_i3_2	ko00071|ko00410|ko00592|ko00640|ko01040|ko04146	Fatty acid degradation|beta-Alanine metabolism|alpha-Linolenic acid metabolism|Propanoate metabolism|Biosynthesis of unsaturated fatty acids|Peroxisome	--	Down	2.81384	5.57299	4.59748	0.331578	13.2925	10.5719	0.521503	2.08959		4.19342	2.46453	11.9322	1.30555		0.587713	0.109414		0.186169
TRINITY_DN30040_c0_g3_i1_1	TRINITY_DN19234_c0_g1_i1_1	ko00073	Cutin, suberine and wax biosynthesis	Down	Up	3.09927	3.78201	0.274312	0.674016	0.332239	0.492229	6.64534	6.46077		3.44064	0.474164	0.412234	6.55306		0.137813	15.8965		115.348
TRINITY_DN4285_c0_g1_i1_2	TRINITY_DN21633_c0_g1_i1_1	ko00100	Steroid biosynthesis	--	Up	1.24172	2.23308	3.11295	0.986138	0.681559	2.04657	40.3244	41.1709		1.7374	2.04954	1.36406	40.7476		1.17966	29.8722		25.3227
TRINITY_DN7374_c0_g1_i1_1	TRINITY_DN6506_c0_g1_i1_1	ko00062|ko01040	Fatty acid elongation|Biosynthesis of unsaturated fatty acids	--	Up	2.1557	1.87651	2.69893	1.53317	1.54949	1.12388	4.06098	3.94628		2.01611	2.11605	1.33669	4.00363		1.04957	2.9952		2.85373
TRINITY_DN81_c0_g1_i1_1	TRINITY_DN22894_c0_g1_i1_2	ko00062|ko04626	Fatty acid elongation|Plant-pathogen interaction	--	Down	1.21346	2.70304	0.394057	0	2.43686	2.38832	0.143382	0.202902		1.95825	0.197029	2.41259	0.173142		0.100615	0.0717661		0.713277
TRINITY_DN26792_c1_g1_i1_2	TRINITY_DN11925_c1_g1_i1_2	ko00564|ko00565|ko04144	Glycerophospholipid metabolism|Ether lipid metabolism|Endocytosis	--	Down	4.3236	3.53729	2.55897	4.16689	2.86337	6.07791	0.893139	0		3.93044	3.36293	4.47064	0.44657		0.855611	0.0998894		0.116746
TRINITY_DN29928_c0_g2_i4_1	TRINITY_DN27234_c0_g1_i1_1	ko00061|ko00254|ko00620|ko00640	Fatty acid biosynthesis|Aflatoxin biosynthesis|Pyruvate metabolism|Propanoate metabolism	Down	Down	3.01559	3.3611	0.338677	0	7.88448	13.7982	3.02699	4.45735		3.18835	0.169338	10.8414	3.74217		0.0531117	0.345176		6.49906
TRINITY_DN30241_c2_g1_i9_1	TRINITY_DN27804_c1_g2_i1_1	ko00564|ko00565|ko04144	Glycerophospholipid metabolism|Ether lipid metabolism|Endocytosis	Down	--	7.12818	5.99312	2.42217	1.89495	0.594482	0.572133	1.24115	1.21317		6.56065	2.15856	0.583307	1.22716		0.329015	2.10379		6.39421
TRINITY_DN28036_c0_g2_i3_1	TRINITY_DN28544_c0_g1_i5_1	ko00564	Glycerophospholipid metabolism	--	Up	33.2513	38.0049	26.8481	27.1579	2.57807	3.61962	5.55864	7.44802		35.6281	27.003	3.09885	6.50333		0.757914	2.09863		2.76896
TRINITY_DN26618_c1_g1_i12_2	TRINITY_DN29230_c4_g1_i9_1	ko00072|ko00280|ko00650|ko00900	Synthesis and degradation of ketone bodies|Valine, leucine and isoleucine degradation|Butanoate metabolism|Terpenoid backbone biosynthesis	--	Down	4.87441	3.7446	3.02062	7.61121	13.5008	11.7835	2.99343	3.98413		4.3095	5.31591	12.6421	3.48878		1.23353	0.275964		0.223719
TRINITY_DN26036_c4_g4_i3_1	TRINITY_DN29951_c2_g2_i5_1	ko00564	Glycerophospholipid metabolism	Down	Up	2.42331	2.25548	0.0897981	0	0.334012	0.255017	4.40084	3.87612		2.3394	0.0448991	0.294515	4.13848		0.0191926	14.0519		732.151
TRINITY_DN29601_c0_g3_i9_1	TRINITY_DN30355_c1_g1_i2_1	ko00561	Glycerolipid metabolism	Down	Up	8.11614	4.97	2.59368	2.55233	5.95295	6.99705	18.3437	13.2776		6.54307	2.573	6.475	15.8106		0.393241	2.44179		6.20941
TRINITY_DN28455_c1_g2_i1_2	TRINITY_DN30495_c3_g1_i1_1	ko00073	Cutin, suberine and wax biosynthesis	Up	--	2.1405	4.1419	6.74175	7.74097	39.1081	28.8658	73.8071	53.3088		3.1412	7.24136	33.9869	63.558		2.30529	1.87007		0.811209
TRINITY_DN17458_c1_g1_i1_1	TRINITY_DN30850_c1_g3_i1_2	ko00564|ko00565|ko04144	Glycerophospholipid metabolism|Ether lipid metabolism|Endocytosis	Down	--	4.67853	1.36985	0	0	1.62597	1.77952	0.551747	1.17721		3.02419	0	1.70274	0.864479		0	0.507697		~
TRINITY_DN24170_c1_g3_i1_2	TRINITY_DN31596_c0_g1_i1_2	ko00561|ko00564	Glycerolipid metabolism|Glycerophospholipid metabolism	--	Down	3.36954	2.59614	2.65829	2.82081	2.91865	9.11146	1.80934	1.56054		2.98284	2.73955	6.01506	1.68494		0.918435	0.280121		0.304998
TRINITY_DN383_c0_g1_i1_1	TRINITY_DN32303_c0_g2_i1_2	ko00061|ko00620|ko00640	Fatty acid biosynthesis|Pyruvate metabolism|Propanoate metabolism	--	Down	2.94123	5.72296	4.89377	0.218392	3.07085	5.88389	0.523199	0.963381		4.33209	2.55608	4.47737	0.74329		0.590035	0.166011		0.281357
TRINITY_DN26926_c1_g2_i10_1	TRINITY_DN32652_c2_g2_i6_2	ko00564|ko00565	Glycerophospholipid metabolism|Ether lipid metabolism	Down	--	3.91797	4.49754	1.16085	0.980715	2.37662	4.96605	1.71776	2.43976		4.20776	1.07078	3.67134	2.07876		0.254478	0.566215		2.225
TRINITY_DN19961_c0_g1_i1_1	TRINITY_DN33438_c1_g2_i1_2	ko00061|ko00780	Fatty acid biosynthesis|Biotin metabolism	Down	Down	4.55098	6.18451	1.26486	1.73818	4.7957	6.22265	1.5392	2.40769		5.36775	1.50152	5.50917	1.97345		0.27973	0.358211		1.28056
TRINITY_DN846_c0_g1_i1_1	TRINITY_DN33688_c2_g1_i1_2	ko00561	Glycerolipid metabolism	Down	Down	3.15293	2.73769	0	0	2.25287	2.92298	0.525285	0.0468207		2.94531	0	2.58792	0.286053		0	0.110534		~
TRINITY_DN26993_c3_g1_i3_2	TRINITY_DN34420_c2_g3_i1_2	ko00600	Sphingolipid metabolism	Up	Down	0.812183	2.1919	10.0503	7.39411	15.688	16.1805	0.200451	1.06085		1.50204	8.72221	15.9342	0.630649		5.80689	0.0395783		0.00681575
TRINITY_DN27794_c2_g1_i2_1	TRINITY_DN35399_c0_g4_i1_2	ko00061|ko00071|ko04146	Fatty acid biosynthesis|Fatty acid degradation|Peroxisome	--	Down	4.67457	5.93675	8.062	6.33251	3.19203	1.42215	0	0		5.30566	7.19726	2.30709	0		1.35652	0		0
TRINITY_DN31609_c0_g1_i1_2	TRINITY_DN36384_c1_g2_i2_2	ko00561	Glycerolipid metabolism	--	Down	3.03056	2.17711	1.23	5.7292	3.97771	3.48834	0.766473	2.16565		2.60383	3.4796	3.73303	1.46606		1.33634	0.392727		0.293883
TRINITY_DN14029_c0_g1_i1_1	TRINITY_DN36531_c1_g5_i1_2	ko00100|ko00909	Steroid biosynthesis|Sesquiterpenoid and triterpenoid biosynthesis	Down	Down	11.5447	12.3427	5.5346	3.56433	2.84799	5.57	0.561545	0.384937		11.9437	4.54947	4.209	0.473241		0.38091	0.112436		0.295176
