# Supplementary material for: Integrative Metabolic and Transcriptomic Profiling in Camellia oleifera and Camellia meiocarpa Uncover Potential Mechanisms That Govern Triacylglycerol Degradation during Seed Desiccation
Source: Plants (Basel). 2023 Jul 8;12(14):2591. doi: 10.3390/plants12142591 (PMC10385360; doi:10.3390/plants12142591)
Supplement: Supplementary file 1 [file plants-12-02591-s001.zip › Supplementary Table S11.xls]

Supplementary Table S11. Identified DEGs list from C. oleifera cv Min 43.
gene_id	BaseMean	lfcSE	stat	FoldChange	log2FoldChange	p-value	q-value	Regulation	Expression_M2_1	Expression_M2_2	Expression_M7_1	Expression_M7_2	NR.id	NR.annotation	Swissprot.id	Swissprot.annotation	KEGG.id	KO	KEGG.gene.name	KEGG.description	Pathway	Pathway.definition	KOG.id	KOG.defination	KOG.code	KOG.categories	KOG.class	eggNOG.abbreviation	eggNOG.id	eggNOG.description	GO.annotation	Pfam.IDs	Pfam.Description	iTAK_type	Family
M_TRINITY_DN10008_c0_g1_i1_2_H_TRINITY_DN29152_c0_g1_i1_2	19.99588383	1.400660668	-2.405910913	0.096731878	-3.369864787	0.016132198	0.038247046	Down	1.839493	5.239283	0	0.6331007	--	--	--	--	--	--	--	--	--	--	--	--	--	--	--	--	--	--	--	--	--
M_TRINITY_DN10012_c0_g1_i1_2_H_TRINITY_DN27012_c9_g1_i1_1	7.357264281	2.239728644	-2.798769526	0.012971739	-6.268484276	0.005129774	0.01421351	Down	2.234867	0.8788145	0	0	XP_028090121.1	uncharacterized protein LOC114290413 [Camellia sinensis]	--	--	--	--	--	--	--	--	--	--	--	--	--	--	--	--	--	--	--
M_TRINITY_DN10033_c0_g1_i1_1_H_TRINITY_DN24788_c5_g2_i1_2	18.36372622	1.344782506	3.459733258	25.1517828	4.652588759	0.000540711	0.001919193	Up	0	0.2782066	3.862231	3.499073	THF99162.1	hypothetical protein TEA_010613 [Camellia sinensis var. sinensis]	--	--	--	--	--	--	--	--	--	--	--	--	--	--	--	--	--	--	--
M_TRINITY_DN10041_c0_g1_i1_1_H_TRINITY_DN12095_c0_g1_i1_1	53.25381968	0.705607872	4.67246878	9.828224105	3.296930755	2.98E-06	1.62E-05	Up	0.2507827	1.183829	7.379186	6.546899	--	--	--	--	--	--	--	--	--	--	--	--	--	--	--	--	--	--	--	--	--
M_TRINITY_DN10126_c0_g1_i1_1_H_TRINITY_DN8935_c0_g1_i1_2	19.05671086	1.212661882	2.317837221	7.016506267	2.810752847	0.020458169	0.046769566	Up	0.5869895	0.1459059	4.126131	1.212772	--	--	--	--	--	--	--	--	--	--	--	--	--	--	--	--	--	--	--	--	--
M_TRINITY_DN10141_c0_g1_i1_2_H_TRINITY_DN28400_c1_g1_i21_2	14.33238257	2.153324589	-3.35780856	0.006659125	-7.230451736	0.00078563	0.002681354	Down	5.833278	0.4693913	0	0	--	--	--	--	--	--	--	--	--	--	--	--	--	--	--	--	--	--	--	--	--
M_TRINITY_DN10172_c0_g1_i1_2_H_TRINITY_DN32007_c0_g1_i1_2	22.66363522	1.706344008	-4.625068262	0.004210019	-7.891957518	3.74E-06	2.01E-05	Down	4.387741	3.644368	0	0	--	--	--	--	--	--	--	--	--	--	--	--	--	--	--	--	--	--	--	--	--
M_TRINITY_DN10199_c0_g1_i1_1_H_TRINITY_DN23771_c0_g1_i2_2	12.73430364	2.041099481	3.525895396	146.6977835	7.196703263	0.000422054	0.001536476	Up	0	0	4.826283	1.249756	XP_028108383.1	probable inactive receptor-like protein kinase At3g56050 isoform X3 [Camellia sinensis]	--	--	--	--	--	--	--	--	--	--	--	--	--	T	COG0515	Serine Threonine protein kinase	--	--	--
M_TRINITY_DN10201_c0_g1_i1_2_H_TRINITY_DN3_c0_g1_i1_1	14.09288875	2.157136379	-3.340603365	0.006772306	-7.206137047	0.000835966	0.002837619	Down	5.450655	0.5355197	0	0	--	--	--	--	--	--	--	--	--	--	--	--	--	--	--	--	--	--	--	--	--
M_TRINITY_DN10238_c0_g1_i1_1_H_TRINITY_DN15854_c0_g1_i1_2	21.79572095	1.580853888	2.423497799	14.23327664	3.831195918	0.015371846	0.03668262	Up	0.6456366	0	0.7198612	7.882812	--	--	--	--	--	--	--	--	--	--	--	--	--	--	--	--	--	--	--	--	--
M_TRINITY_DN10243_c0_g1_i1_1_H_TRINITY_DN28343_c1_g1_i12_2	8.52708516	2.430780941	2.723813486	98.42779758	6.620993908	0.006453294	0.017409643	Up	2.73E-39	4.60E-49	0.2133695	2.615368	XP_028096630.1	uncharacterized protein LOC114296532 [Camellia sinensis]	--	--	--	--	--	--	--	--	--	--	--	--	--	--	--	--	--	--	--
M_TRINITY_DN10244_c0_g1_i1_1_H_TRINITY_DN15047_c0_g1_i1_2	38.03029992	0.708233965	4.797085255	10.53748528	3.397458711	1.61E-06	9.13E-06	Up	0.2770743	0.3969673	3.522103	3.55034	--	--	--	--	--	--	--	--	--	--	--	--	--	--	--	--	--	--	--	--	--
M_TRINITY_DN1026_c0_g1_i1_2_H_TRINITY_DN6771_c0_g1_i1_1	13.5621432	1.498075775	-2.674088348	0.062241172	-4.005986975	0.007493271	0.019787259	Down	3.405911	2.669797	0.4178941	0	XP_028067539.1	lysine-specific demethylase JMJ706-like isoform X2 [Camellia sinensis]	Q336N8|JM706_ORYSJ	Lysine-specific demethylase JMJ706 OSJNBa0035H01.2 OS=Oryza sativa subsp. japonica (Rice) GN=OSJNBa0035H01.2 PE=2 SV=1	--	--	--	--	--	--	KOG1246	DNA-binding protein jumonji/RBP2/SMCY, contains JmjC domain	[R]	POORLY CHARACTERIZED	General function prediction only	S	ENOG41104I0	jumonji domain protein	Cellular Component: heterochromatin (GO:0000792);|Molecular Function: DNA-binding transcription repressor activity, RNA polymerase II-specific (GO:0001227);|Molecular Function: chromatin binding (GO:0003682);|Cellular Component: nucleus (GO:0005634);|Molecular Function: histone demethylase activity (GO:0032452);|Molecular Function: histone demethylase activity (H3-K9 specific) (GO:0032454);|Molec…	PF02373.22	JmjC domain, hydroxylase
M_TRINITY_DN10275_c0_g1_i1_1_H_TRINITY_DN7810_c0_g1_i1_2	23.93267653	1.03150578	2.937087165	8.165959352	3.029622386	0.00331311	0.009636381	Up	0.4490059	0.07332113	1.615717	2.73472	XP_028089244.1	uncharacterized protein LOC114289679 [Camellia sinensis]	--	--	--	--	--	--	--	--	KOG1075	FOG: Reverse transcriptase	[R]	POORLY CHARACTERIZED	General function prediction only	S	ENOG410Y65V	Retrotransposon protein	--	PF14111.6	Domain of unknown function (DUF4283)
M_TRINITY_DN10283_c0_g1_i1_2_H_TRINITY_DN25795_c0_g5_i1_2	11.30202018	1.962957454	-3.509165225	0.008441166	-6.888342035	0.000449516	0.00162597	Down	1.428242	1.632399	0	0	XP_028059591.1	uncharacterized protein LOC114263290 [Camellia sinensis]	--	--	--	--	--	--	--	--	--	--	--	--	--	--	--	--	--	--	--
M_TRINITY_DN1031_c0_g1_i1_1_H_TRINITY_DN5590_c0_g1_i1_1	10.65048222	1.992329171	3.483390364	122.7909342	6.940060238	0.000495106	0.001774127	Up	0	0	2.673987	2.382215	--	--	--	--	--	--	--	--	--	--	--	--	--	--	--	--	--	--	--	--	--
M_TRINITY_DN10330_c0_g1_i1_1_H_TRINITY_DN4289_c0_g1_i1_1	33.80284339	0.684454229	3.179869955	4.520478334	2.176475439	0.001473412	0.004719346	Up	0.950852	1.15074	4.352061	4.949755	XP_028070402.1	uncharacterized protein LOC114272882 isoform X3 [Camellia sinensis]	--	--	--	--	--	--	--	--	--	--	--	--	--	--	--	--	--	--	--
M_TRINITY_DN1034_c0_g1_i1_2_H_TRINITY_DN12410_c1_g1_i1_2	28.58282221	1.800862466	-4.568032816	0.003338929	-8.226398841	4.92E-06	2.58E-05	Down	10.91815	2.263208	0	0	--	--	--	--	--	--	--	--	--	--	--	--	--	--	--	--	--	--	--	--	--
M_TRINITY_DN10408_c0_g1_i1_2_H_TRINITY_DN4893_c0_g1_i1_1	196.7635936	0.230473116	-5.812085056	0.395149544	-1.339529351	6.17E-09	4.72E-08	Down	11.60946	10.90414	4.368765	4.469458	THG21367.1	hypothetical protein TEA_003670 [Camellia sinensis var. sinensis]	--	--	--	--	--	--	--	--	--	--	--	--	--	S	ENOG410YC00		--	--	--
M_TRINITY_DN10418_c0_g1_i1_2_H_TRINITY_DN34339_c0_g1_i1_1	39.52667563	1.004010173	-5.174106257	0.027301891	-5.194855318	2.29E-07	1.46E-06	Down	3.501779	3.242339	0.2055603	0	--	--	--	--	--	--	--	--	--	--	--	--	--	--	--	--	--	--	--	--	--
M_TRINITY_DN10420_c0_g1_i1_1_H_TRINITY_DN29215_c0_g5_i1_1	234.7467753	0.769754979	-2.44594599	0.271160867	-1.882779105	0.014447264	0.034758903	Down	27.9798	51.7748	15.31666	6.006363	--	--	--	--	--	--	--	--	--	--	--	--	--	--	--	--	--	--	--	--	--
M_TRINITY_DN10421_c0_g1_i1_2_H_TRINITY_DN18290_c0_g1_i2_1	14.76778843	1.890406072	-3.848110272	0.006458921	-7.274491025	0.000119032	0.000487065	Down	1.840941	3.827647	0	0	XP_028109544.1	LOW QUALITY PROTEIN: uncharacterized protein LOC114308202 [Camellia sinensis]	--	--	--	--	--	--	--	--	--	--	--	--	--	S	ENOG410ZDTR		--	--	--
M_TRINITY_DN10433_c0_g1_i1_2_H_TRINITY_DN28375_c1_g1_i1_1	22.99856768	0.89619595	-2.679266759	0.189313865	-2.401148017	0.007378359	0.019541863	Down	4.357934	4.464042	1.023472	0.5683835	--	--	--	--	--	--	--	--	--	--	--	--	--	--	--	--	--	--	--	--	--
M_TRINITY_DN10435_c0_g1_i1_2_H_TRINITY_DN10066_c1_g1_i1_2	65.19091518	0.637635336	-5.336758086	0.09454169	-3.402905538	9.46E-08	6.33E-07	Down	13.43304	8.775147	0.4894646	1.596209	--	--	--	--	--	--	--	--	--	--	--	--	--	--	--	--	--	--	--	--	--
M_TRINITY_DN10436_c0_g1_i1_2_H_TRINITY_DN679_c0_g1_i2_1	25.69404255	0.984036052	-2.804088779	0.147693225	-2.759324451	0.005045901	0.014010862	Down	3.518568	3.227166	0.1739732	0.8635727	THG18855.1	hypothetical protein TEA_005634 [Camellia sinensis var. sinensis]	--	--	--	--	--	--	--	--	--	--	--	--	--	--	--	--	--	--	--
M_TRINITY_DN10464_c0_g1_i1_1_H_TRINITY_DN28553_c0_g1_i1_2	22.95430349	0.871356858	2.338802668	4.106563892	2.037931744	0.019345649	0.044592947	Up	0.9520554	0.5479611	3.226952	2.886835	XP_028057806.1	uncharacterized protein LOC114261709 [Camellia sinensis]	--	--	--	--	--	--	--	--	--	--	--	--	--	S	ENOG4111D5R		--	PF14380.6	Wall-associated receptor kinase C-terminal
M_TRINITY_DN10464_c0_g2_i1_1_H_TRINITY_DN32094_c0_g1_i1_2	8.285061589	2.118889108	3.104444568	95.5360802	6.57797378	0.001906366	0.005926606	Up	0	0	1.180049	1.308109	XP_028057806.1	uncharacterized protein LOC114261709 [Camellia sinensis]	--	--	--	--	--	--	--	--	--	--	--	--	--	S	ENOG410YCYM	Pentatricopeptide repeat-containing protein	--	PF13947.6	Wall-associated receptor kinase galacturonan-binding
M_TRINITY_DN10511_c0_g1_i1_1_H_TRINITY_DN17054_c0_g1_i1_2	149.1701078	0.388373835	3.775512765	2.763143273	1.46631037	0.000159679	0.000637778	Up	2.210906	4.697293	9.745035	9.206641	XP_028059724.1	probable RNA-binding protein EIF1AD [Camellia sinensis]	--	--	--	--	--	--	--	--	KOG2925	Predicted translation initiation factor related to eIF-1A	[J]	INFORMATION STORAGE AND PROCESSING	Translation, ribosomal structure and biogenesis	J	ENOG4111N6Z	eukaryotic translation initiation factor 1A domain containing	--	PF01176.19	Translation initiation factor 1A / IF-1
M_TRINITY_DN10531_c0_g1_i1_1_H_TRINITY_DN5965_c0_g1_i1_2	22.80047009	1.176794496	4.216851258	31.17607385	4.962367349	2.48E-05	0.000115647	Up	0.1070539	0.05303646	2.177872	1.955167	XP_028075444.1	UDP-glycosyltransferase 74B1-like [Camellia sinensis]	O48676|U74B1_ARATH	UDP-glycosyltransferase 74B1 F3I6.2 OS=Arabidopsis thaliana (Mouse-ear cress) GN=F3I6.2 PE=1 SV=1	183/255(71.76)	K11820	UGT74B1	N-hydroxythioamide S-beta-glucosyltransferase [EC:2.4.1.195]	ko00380|ko00966	Tryptophan metabolism|Glucosinolate biosynthesis	KOG1192	UDP-glucuronosyl and UDP-glucosyl transferase	[GC]	METABOLISM|METABOLISM	Carbohydrate transport and metabolism |Energy production and conversion	S	COG1819	Transferase	Molecular Function: UDP-glycosyltransferase activity (GO:0008194);|Biological Process: glucosinolate biosynthetic process (GO:0019761);|Biological Process: defense response to bacterium (GO:0042742);|Cellular Component: intracellular membrane-bounded organelle (GO:0043231);|Molecular Function: thiohydroximate beta-D-glucosyltransferase activity (GO:0047251);|Biological Process: defense response b…	PF00201.18	UDP-glucoronosyl and UDP-glucosyl transferase
M_TRINITY_DN10587_c0_g2_i1_1_H_TRINITY_DN10340_c0_g1_i1_2	21.18260717	0.993194774	3.381094946	10.25379339	3.358085829	0.000721976	0.00248736	Up	0.1841332	0.3627206	3.359357	2.475154	KZN02232.1	hypothetical protein DCAR_010986 [Daucus carota subsp. sativus]	--	--	--	--	--	--	--	--	--	--	--	--	--	--	--	--	--	PF13041.6,PF12854.7,PF13812.6,PF01535.20,PF17177.4	PPR repeat family|PPR repeat|Pentatricopeptide repeat domain|PPR repeat|Pentacotripeptide-repeat region of PRORP
M_TRINITY_DN10691_c0_g1_i1_2_H_TRINITY_DN19127_c0_g1_i1_1	17.34934821	1.383999125	-3.167935912	0.047880415	-4.384420532	0.001535254	0.004888119	Down	4.396377	3.25714	0.3065486	0	--	--	--	--	--	--	--	--	--	--	--	--	--	--	--	--	--	--	--	--	--
M_TRINITY_DN10698_c0_g1_i1_1_H_TRINITY_DN15645_c0_g1_i1_2	14.28540399	1.506431175	2.821673053	19.03597095	4.250656253	0.004777385	0.013356688	Up	0.3470731	0	1.975881	3.937879	THG16318.1	hypothetical protein TEA_022582 [Camellia sinensis var. sinensis]	--	--	--	--	--	--	--	--	--	--	--	--	--	--	--	--	--	--	--
M_TRINITY_DN10721_c0_g1_i1_1_H_TRINITY_DN18734_c0_g1_i1_1	37.2740728	1.031754247	5.114174435	38.76200235	5.276571194	3.15E-07	1.97E-06	Up	0	0.4160511	6.595074	9.148817	--	--	--	--	--	--	--	--	--	--	--	--	--	--	--	--	--	--	--	--	--
M_TRINITY_DN10749_c1_g1_i1_1_H_TRINITY_DN29206_c0_g2_i1_1	47.76329403	0.689187365	2.799428202	3.808784192	1.929330546	0.00511932	0.014189414	Up	2.784319	1.531612	4.965782	11.29633	--	--	--	--	--	--	--	--	--	--	--	--	--	--	--	--	--	--	--	--	--
M_TRINITY_DN10758_c0_g1_i1_1_H_TRINITY_DN8793_c0_g1_i1_2	30.21682687	0.797225083	2.658306863	4.344737184	2.11926891	0.007853435	0.020614664	Up	0.477362	0.451932	1.317965	2.784618	XP_028127239.1	protein STICHEL [Camellia sinensis]	O64728|STI_ARATH	Protein STICHEL T8K22.22 OS=Arabidopsis thaliana (Mouse-ear cress) GN=T8K22.22 PE=1 SV=2	--	--	--	--	--	--	KOG0989	Replication factor C, subunit RFC4	[L]	INFORMATION STORAGE AND PROCESSING	Replication, recombination and repair	L	COG2812	dna polymerase iii subunits gamma and tau	Molecular Function: DNA binding (GO:0003677);|Molecular Function: DNA-directed DNA polymerase activity (GO:0003887);|Molecular Function: ATP binding (GO:0005524);|Cellular Component: nucleus (GO:0005634);|Cellular Component: DNA replication factor C complex (GO:0005663);|Cellular Component: plasma membrane (GO:0005886);|Biological Process: DNA-dependent DNA replication (GO:0006261);|Cellular Comp…	--	--
M_TRINITY_DN1075_c0_g1_i1_2_H_TRINITY_DN27442_c6_g1_i1_2	33.60223337	0.829013254	-4.735600051	0.065795138	-3.925875206	2.18E-06	1.21E-05	Down	4.834587	6.212161	0.3610413	0.3741203	--	--	--	--	--	--	--	--	--	--	--	--	--	--	--	--	--	--	--	--	--
M_TRINITY_DN10779_c0_g1_i1_2_H_TRINITY_DN15703_c0_g1_i1_1	19.1932577	1.072832334	-2.653435716	0.139014605	-2.846691633	0.007967695	0.020861532	Down	4.482201	1.842937	0.4570111	0.4269611	--	--	--	--	--	--	--	--	--	--	--	--	--	--	--	--	--	--	--	--	--
M_TRINITY_DN10782_c0_g1_i1_1_H_TRINITY_DN30736_c0_g1_i1_2	103.0711788	0.426098351	8.950050447	14.06075092	3.813601739	3.55E-19	5.59E-18	Up	0.3490847	0.2799454	4.779104	4.125451	THG01632.1	hypothetical protein TEA_023019 [Camellia sinensis var. sinensis]	P0DO21|GIP2_NICBE	Probable aspartic proteinase GIP2 Niben101Scf03191g04002 OS=Nicotiana benthamiana GN=Niben101Scf03191g04002 PE=1 SV=1	--	--	--	--	--	--	KOG1339	Aspartyl protease	[O]	CELLULAR PROCESSES AND SIGNALING	Posttranslational modification, protein turnover, chaperones	O	ENOG410XNV7	aspartic	--	PF14541.6,PF14543.6	Xylanase inhibitor C-terminal|Xylanase inhibitor N-terminal
M_TRINITY_DN10786_c0_g1_i1_1_H_TRINITY_DN30261_c0_g1_i1_2	16.72439612	1.199723983	2.862710953	10.81126166	3.434462988	0.004200335	0.01189446	Up	0.204282	0.2097472	3.301069	1.18915	XP_028124146.1	uncharacterized protein LOC114321197 [Camellia sinensis]	F4I9E1|NFD4_ARATH	Protein NUCLEAR FUSION DEFECTIVE 4 T8E3.15 OS=Arabidopsis thaliana (Mouse-ear cress) GN=T8E3.15 PE=3 SV=1	--	--	--	--	--	--	--	--	--	--	--	S	ENOG410Y8WV	nodulin family	Biological Process: karyogamy (GO:0000741);|Cellular Component: mitochondrion (GO:0005739);|Biological Process: response to salt stress (GO:0009651);|Biological Process: polar nucleus fusion (GO:0010197);|Cellular Component: integral component of membrane (GO:0016021);	PF06813.13	Nodulin-like
M_TRINITY_DN1078_c0_g1_i1_2_H_TRINITY_DN27763_c2_g1_i1_2	32.25965961	1.267974447	-4.671695686	0.016474851	-5.923590756	2.99E-06	1.63E-05	Down	2.429997	3.678805	0.1153868	0	--	--	--	--	--	--	--	--	--	--	--	--	--	--	--	--	--	--	--	--	--
M_TRINITY_DN10791_c0_g1_i1_1_H_TRINITY_DN9821_c0_g1_i2_2	16.01149444	1.820867878	4.134676655	184.6564577	7.528699906	3.55E-05	0.000161424	Up	0	0	3.036046	3.70407	XP_028096083.1	uncharacterized protein LOC114296004 isoform X1 [Camellia sinensis]	--	--	--	--	--	--	--	--	--	--	--	--	--	--	--	--	--	--	--
M_TRINITY_DN10792_c0_g1_i1_2_H_TRINITY_DN23025_c0_g1_i2_1	5.621212656	2.387723079	-2.46304296	0.016967708	-5.881064521	0.013776341	0.033370028	Down	0.7650357	1.813114	0	0	--	--	--	--	--	--	--	--	--	--	--	--	--	--	--	--	--	--	--	--	--
M_TRINITY_DN10812_c0_g1_i1_1_H_TRINITY_DN27403_c2_g2_i16_2	32.97535388	1.052078606	4.270284297	22.51281799	4.492674749	1.95E-05	9.30E-05	Up	0	0.4512176	5.075035	5.525678	XP_028089746.1	protein NLP7-like isoform X7 [Camellia sinensis]	--	--	--	--	--	--	--	--	--	--	--	--	--	--	--	--	--	--	--
M_TRINITY_DN1082_c0_g1_i1_2_H_TRINITY_DN31408_c0_g1_i1_1	16.11535907	1.937441238	-3.819779443	0.005918313	-7.400598212	0.000133571	0.000541741	Down	1.332406	5.238054	0	0	--	--	--	--	--	--	--	--	--	--	--	--	--	--	--	--	--	--	--	--	--
M_TRINITY_DN10834_c0_g1_i1_1_H_TRINITY_DN31374_c0_g1_i1_2	31.33785377	1.259979913	4.791848471	65.69140974	6.037632821	1.65E-06	9.35E-06	Up	0	0.1304908	4.45603	4.402555	--	--	--	--	--	--	--	--	--	--	--	--	--	--	--	--	--	--	--	--	--
M_TRINITY_DN10836_c0_g1_i1_1_H_TRINITY_DN28637_c2_g1_i6_1	143.1181867	0.277827039	4.286525225	2.282971119	1.190912609	1.81E-05	8.70E-05	Up	2.053901	2.06213	4.259075	5.063685	XP_028118308.1	phosphate transporter PHO1 homolog 3-like [Camellia sinensis]	Q6R8G5|PHO15_ARATH	Phosphate transporter PHO1 homolog 5 T18E12.9 OS=Arabidopsis thaliana (Mouse-ear cress) GN=T18E12.9 PE=2 SV=2	--	--	--	--	--	--	KOG1162	Predicted small molecule transporter	[U]	CELLULAR PROCESSES AND SIGNALING	Intracellular trafficking, secretion, and vesicular transport	T	COG5409	Xenotropic and polytropic retrovirus receptor 1	Cellular Component: endosome (GO:0005768);|Cellular Component: Golgi apparatus (GO:0005794);|Cellular Component: trans-Golgi network (GO:0005802);|Cellular Component: plasma membrane (GO:0005886);|Biological Process: phosphate ion transport (GO:0006817);|Molecular Function: phosphate ion transmembrane transporter activity (GO:0015114);|Cellular Component: integral component of membrane (GO:001602…	PF03124.14	EXS family
M_TRINITY_DN10850_c0_g1_i1_1_H_TRINITY_DN12847_c0_g1_i1_2	393.1702664	0.175677009	-11.71948542	0.240008242	-2.058844144	1.01E-31	2.69E-30	Down	37.67438	35.00334	9.189073	8.096976	XP_028126316.1	uncharacterized protein LOC114323057 [Camellia sinensis]	--	--	--	--	--	--	--	--	--	--	--	--	--	S	ENOG410ZEJB	Pollen proteins Ole e I like	--	--	--
M_TRINITY_DN10852_c0_g1_i1_1_H_TRINITY_DN12866_c0_g1_i1_1	37.40721954	0.740648366	2.592913772	3.785377939	1.920437349	0.009516663	0.024331831	Up	1.253627	0.5597987	2.660698	4.17118	XP_028081154.1	gamma-glutamyl peptidase 5-like [Camellia sinensis]	O82225|GGP5_ARATH	Gamma-glutamyl peptidase 5 At2g23970 OS=Arabidopsis thaliana (Mouse-ear cress) GN=At2g23970 PE=2 SV=1	--	--	--	--	--	--	KOG3179	Predicted glutamine synthetase	[F]	METABOLISM	Nucleotide transport and metabolism	F	COG0518	Catalyzes the synthesis of GMP from XMP (By similarity)	Cellular Component: cytosol (GO:0005829);|Molecular Function: peptidase activity (GO:0008233);	--	--
M_TRINITY_DN10863_c0_g1_i1_1_H_TRINITY_DN32689_c0_g1_i1_1	30.24651304	0.990153479	3.071908653	8.23438578	3.04166104	0.002126948	0.0065236	Up	0.2396797	0.9402998	2.434148	7.220486	XP_028118865.1	probable disease resistance protein At5g63020 [Camellia sinensis]	O64973|RPS5_ARATH	Disease resistance protein RPS5 T28K15.5 OS=Arabidopsis thaliana (Mouse-ear cress) GN=T28K15.5 PE=1 SV=2	89/136(65.44)	K13459	RPS2	disease resistance protein RPS2	ko04626	Plant-pathogen interaction	KOG4658	Apoptotic ATPase	[T]	CELLULAR PROCESSES AND SIGNALING	Signal transduction mechanisms	S	COG4886	leucine Rich Repeat	--	PF00931.22	NB-ARC domain
M_TRINITY_DN10871_c0_g1_i1_2_H_TRINITY_DN19290_c0_g1_i1_2	12.15459009	2.106776158	-3.319123153	0.007852406	-6.992649525	0.000903006	0.003041726	Down	4.720461	0.8594051	0	0	XP_028087458.1	uncharacterized protein LOC114288172 [Camellia sinensis]	--	--	--	--	--	--	--	--	--	--	--	--	--	--	--	--	--	--	--
M_TRINITY_DN10878_c0_g1_i1_2_H_TRINITY_DN4190_c0_g1_i1_1	10.75598831	2.073055195	-3.28852453	0.008867279	-6.81729286	0.00100714	0.003358106	Down	1.102334	3.524466	0	0	XP_028120938.1	uncharacterized protein LOC114318284 [Camellia sinensis]	--	--	--	--	--	--	--	--	--	--	--	--	--	S	ENOG410YPR3		--	--	--
M_TRINITY_DN10884_c0_g1_i1_2_H_TRINITY_DN28759_c0_g1_i1_2	28.69598028	0.889887028	-3.027949705	0.154477308	-2.694533164	0.002462191	0.007428514	Down	2.493129	4.59445	0.3216142	0.7862244	XP_028082434.1	pentatricopeptide repeat-containing protein At1g71490-like isoform X2 [Camellia sinensis]	Q9C9I6|PP116_ARATH	Pentatricopeptide repeat-containing protein At1g71490 F26A9.13 OS=Arabidopsis thaliana (Mouse-ear cress) GN=F26A9.13 PE=2 SV=1	--	--	--	--	--	--	KOG4197	FOG: PPR repeat	[R]	POORLY CHARACTERIZED	General function prediction only	S	ENOG410Z7Z7	Pentatricopeptide repeat-containing protein	--	PF01535.20,PF13041.6,PF12854.7,PF13812.6	PPR repeat|PPR repeat family|PPR repeat|Pentatricopeptide repeat domain
M_TRINITY_DN10885_c0_g1_i1_2_H_TRINITY_DN2550_c0_g1_i1_1	24.61847963	0.831518429	-2.775693648	0.201934537	-2.308040421	0.005508408	0.015145846	Down	1.624381	1.876352	0.3024468	0.4034197	XP_028052204.1	LRR receptor-like serine/threonine-protein kinase GHR1 [Camellia sinensis]	C0LGQ9|GHR1_ARATH	LRR receptor-like serine/threonine-protein kinase GHR1 T13K14.100 OS=Arabidopsis thaliana (Mouse-ear cress) GN=T13K14.100 PE=1 SV=2	--	--	--	--	--	--	--	--	--	--	--	S	COG4886	leucine Rich Repeat	--	PF07714.17,PF00069.25	Protein tyrosine kinase|Protein kinase domain
M_TRINITY_DN10893_c0_g1_i1_1_H_TRINITY_DN32946_c0_g1_i1_1	51.82099766	0.600992481	5.663221824	10.58209766	3.403553732	1.49E-08	1.09E-07	Up	0.4177757	0.605134	5.93431	5.001724	THG16792.1	hypothetical protein TEA_029436 [Camellia sinensis var. sinensis]	--	--	--	--	--	--	--	--	--	--	--	--	--	--	--	--	--	--	--
M_TRINITY_DN10901_c0_g1_i1_1_H_TRINITY_DN25093_c0_g1_i6_1	46.70026884	0.596291325	3.033998975	3.50435096	1.809147268	0.002413352	0.007303252	Up	0.8011969	0.9597803	3.724952	2.408586	--	--	--	--	--	--	--	--	--	--	--	--	--	--	--	--	--	--	--	--	--
M_TRINITY_DN10902_c0_g1_i1_2_H_TRINITY_DN17288_c0_g1_i1_1	66.36049378	0.463498954	-2.482330799	0.450451059	-1.150557728	0.013052604	0.031895709	Down	5.345566	4.695292	1.782505	2.715665	XP_028057186.1	uncharacterized protein LOC114261176 isoform X2 [Camellia sinensis]	P93092|ACP1_CASGL	Acyl carrier protein 1, chloroplastic ACP1 OS=Casuarina glauca (Swamp oak) GN=ACP1 PE=2 SV=1	--	--	--	--	--	--	KOG1748	Acyl carrier protein/NADH-ubiquinone oxidoreductase, NDUFAB1/SDAP subunit	[CIQ]	METABOLISM|METABOLISM|METABOLISM	Energy production and conversion |Lipid transport and metabolism |Secondary metabolites biosynthesis, transport and catabolism	I	COG0236	Carrier of the growing fatty acid chain in fatty acid biosynthesis (By similarity)	Biological Process: fatty acid biosynthetic process (GO:0006633);|Cellular Component: chloroplast (GO:0009507);|Molecular Function: phosphopantetheine binding (GO:0031177);	PF00550.25	Phosphopantetheine attachment site
M_TRINITY_DN10927_c0_g1_i1_2_H_TRINITY_DN4549_c0_g1_i1_1	35.08707171	0.798425083	-4.400662077	0.087559105	-3.513598985	1.08E-05	5.37E-05	Down	3.869642	4.072746	0.1719248	0.4821565	--	--	--	--	--	--	--	--	--	--	--	--	--	--	--	--	--	--	--	--	--
M_TRINITY_DN10947_c0_g1_i1_2_H_TRINITY_DN18890_c0_g1_i3_2	21.9074386	1.263196791	-3.130621865	0.064498459	-3.954591493	0.001744366	0.005477013	Down	4.47252	3.231723	0.4812672	0	XP_028083155.1	uncharacterized protein LOC114284461 [Camellia sinensis]	--	--	--	--	--	--	--	--	KOG0017	FOG: Transposon-encoded proteins with TYA, reverse transcriptase, integrase domains in various combinations	[R]	POORLY CHARACTERIZED	General function prediction only	--	--	--	--	--	--
M_TRINITY_DN10959_c0_g1_i1_2_H_TRINITY_DN29916_c0_g1_i1_2	46.29430424	0.598131206	-3.133296123	0.272792864	-1.874122188	0.00172855	0.005432481	Down	5.236588	4.366391	1.624443	1.006365	RVW63734.1	LINE-1 retrotransposable element ORF2 protein [Vitis vinifera]	--	--	--	--	--	--	--	--	--	--	--	--	--	S	ENOG410YZ0H	UV radiation resistance	--	--	--
M_TRINITY_DN10960_c0_g1_i1_1_H_TRINITY_DN28646_c1_g1_i1_1	34.36993159	0.709954535	3.398989712	5.326279582	2.413128159	0.000676353	0.002343395	Up	0.5669974	0.4362816	2.912102	2.189212	XP_028094559.1	uncharacterized protein LOC114294626 [Camellia sinensis]	P0C2F6|RNHX1_ARATH	Putative ribonuclease H protein At1g65750 F1E22.12 OS=Arabidopsis thaliana (Mouse-ear cress) GN=F1E22.12 PE=3 SV=1	--	--	--	--	--	--	KOG1075	FOG: Reverse transcriptase	[R]	POORLY CHARACTERIZED	General function prediction only	S	ENOG410Y65V	Retrotransposon protein	Molecular Function: nucleic acid binding (GO:0003676);|Molecular Function: RNA-DNA hybrid ribonuclease activity (GO:0004523);|Molecular Function: metal ion binding (GO:0046872);	--	--
M_TRINITY_DN10964_c0_g1_i1_1_H_TRINITY_DN12547_c0_g1_i1_2	50.76868346	0.618020217	5.88924008	12.46377709	3.639669432	3.88E-09	3.02E-08	Up	0.4928693	0.4701341	5.294919	6.641303	XP_028122082.1	protein DETOXIFICATION 16-like isoform X1 [Camellia sinensis]	Q9FHB6|DTX16_ARATH	Protein DETOXIFICATION 16 K24M7.20 OS=Arabidopsis thaliana (Mouse-ear cress) GN=K24M7.20 PE=2 SV=1	--	--	--	--	--	--	KOG1347	Uncharacterized membrane protein, predicted efflux pump	[R]	POORLY CHARACTERIZED	General function prediction only	V	COG0534	Mate efflux family protein	Cellular Component: vacuolar membrane (GO:0005774);|Biological Process: drug transmembrane transport (GO:0006855);|Biological Process: response to nematode (GO:0009624);|Molecular Function: drug transmembrane transporter activity (GO:0015238);|Molecular Function: antiporter activity (GO:0015297);|Cellular Component: integral component of membrane (GO:0016021);	PF01554.18	MatE
M_TRINITY_DN10971_c0_g1_i1_1_H_TRINITY_DN16598_c0_g1_i1_2	32.44570269	0.864361311	4.242759318	12.70458203	3.667277008	2.21E-05	0.000104089	Up	0.4105205	0.1651832	4.236432	2.72237	XP_028069054.1	uncharacterized protein LOC114271648 [Camellia sinensis]	--	--	--	--	--	--	--	--	--	--	--	--	--	S	ENOG410ZEKY		--	--	--
M_TRINITY_DN10977_c0_g1_i1_2_H_TRINITY_DN7432_c0_g1_i1_1	65.8142989	0.485922516	-3.737352275	0.283994792	-1.81606362	0.000185968	0.000733193	Down	6.697104	9.710512	2.520835	2.100689	--	--	--	--	--	--	--	--	--	--	--	--	--	--	--	--	--	--	--	--	--
M_TRINITY_DN10988_c0_g1_i1_1_H_TRINITY_DN14199_c0_g1_i1_1	49.10808559	0.527563734	2.471488778	2.468899051	1.303867849	0.013455177	0.032724496	Up	1.914083	1.643088	4.173987	4.579653	--	--	--	--	--	--	--	--	--	--	--	--	--	--	--	--	--	--	--	--	--
M_TRINITY_DN10992_c0_g1_i1_2_H_TRINITY_DN22057_c0_g1_i1_1	403.9371414	0.171409617	8.078313711	2.611177733	1.38470066	6.57E-16	8.51E-15	Up	6.298967	5.193035	14.2382	15.53526	XP_028062789.1	pentatricopeptide repeat-containing protein At3g13160, mitochondrial-like [Camellia sinensis]	Q9LK57|PP226_ARATH	Pentatricopeptide repeat-containing protein At3g13160, mitochondrial MJG19.11 OS=Arabidopsis thaliana (Mouse-ear cress) GN=MJG19.11 PE=1 SV=1	--	--	--	--	--	--	KOG4197	FOG: PPR repeat	[R]	POORLY CHARACTERIZED	General function prediction only	S	ENOG410Z7Z7	Pentatricopeptide repeat-containing protein	--	PF13041.6,PF12854.7,PF01535.20,PF13812.6,PF17177.4	PPR repeat family|PPR repeat|PPR repeat|Pentatricopeptide repeat domain|Pentacotripeptide-repeat region of PRORP
M_TRINITY_DN11003_c0_g1_i1_2_H_TRINITY_DN34708_c0_g1_i1_1	26.66189825	1.280707093	-2.319691715	0.12755173	-2.970845633	0.02035756	0.046553785	Down	6.796643	4.042509	0	1.388039	--	--	--	--	--	--	--	--	--	--	--	--	--	--	--	--	--	--	--	--	--
M_TRINITY_DN11004_c0_g1_i1_2_H_TRINITY_DN15987_c0_g1_i1_2	10.42624623	1.677372143	-2.520474118	0.053372002	-4.227773071	0.011719686	0.029123589	Down	1.909002	2.226848	0.2421657	0	--	--	--	--	--	--	--	--	--	--	--	--	--	--	--	--	--	--	--	--	--
M_TRINITY_DN11011_c0_g1_i1_1_H_TRINITY_DN11345_c0_g1_i1_2	17.18408574	1.149346105	3.025572599	11.13809102	3.477430083	0.002481628	0.007479619	Up	0.2729608	0.266131	3.982289	1.901966	XP_028110745.1	uncharacterized protein LOC114309237 isoform X2 [Camellia sinensis]	--	--	--	--	--	--	--	--	--	--	--	--	--	--	--	--	--	--	--
M_TRINITY_DN11040_c0_g1_i2_1_H_TRINITY_DN22201_c1_g2_i1_2	18.46437519	1.130599317	3.179869055	12.08510231	3.595157781	0.001473416	0.004719346	Up	0.1494553	0.2905246	3.641468	1.901196	XP_028100949.1	probable beta-1,4-xylosyltransferase IRX14 [Camellia sinensis]	Q653F4|IRX14_ORYSJ	Probable beta-1,4-xylosyltransferase IRX14 OsJ_22428 OS=Oryza sativa subsp. japonica (Rice) GN=OsJ_22428 PE=2 SV=1	--	--	--	--	--	--	KOG1476	Beta-1,3-glucuronyltransferase B3GAT1/SQV-8	[O]	CELLULAR PROCESSES AND SIGNALING	Posttranslational modification, protein turnover, chaperones	S	ENOG410XP79	glucuronosyltransferase	--	--	--
M_TRINITY_DN11058_c0_g1_i1_1_H_TRINITY_DN16935_c0_g1_i1_2	253.2569587	0.229696327	6.620381754	2.86925735	1.520677373	3.58E-11	3.35E-10	Up	2.23332	2.520641	5.821642	7.710966	TKS02682.1	hypothetical protein D5086_0000160830 [Populus alba]	--	--	--	--	--	--	--	--	--	--	--	--	--	--	--	--	--	--	--
M_TRINITY_DN11067_c0_g1_i1_2_H_TRINITY_DN8891_c0_g1_i1_2	37.49774816	0.635647329	-2.329264863	0.35834199	-1.480590989	0.019845039	0.04556975	Down	4.164277	3.898016	1.590439	1.25115	THG20211.1	hypothetical protein TEA_028766 [Camellia sinensis var. sinensis]	--	--	--	--	--	--	--	--	--	--	--	--	--	--	--	--	--	--	--
M_TRINITY_DN11084_c0_g1_i1_2_H_TRINITY_DN1934_c0_g1_i1_2	27.94840463	0.928249059	-4.400027171	0.058951769	-4.084321081	1.08E-05	5.39E-05	Down	5.64288	5.942601	0.3160708	0.351785	--	--	--	--	--	--	--	--	--	--	--	--	--	--	--	--	--	--	--	--	--
M_TRINITY_DN1109_c0_g1_i1_1_H_TRINITY_DN34922_c0_g1_i1_1	48.8828301	0.554622618	4.237748256	5.099483152	2.350351033	2.26E-05	0.000106205	Up	0.3789184	0.3603579	1.7543	2.024789	XP_028079440.1	anthocyanidin 3-O-glucosyltransferase 5-like [Camellia sinensis]	Q40287|UFOG5_MANES	Anthocyanidin 3-O-glucosyltransferase 5 UGT73A5 OS=Manihot esculenta (Cassava) (Jatropha manihot) GN=UGT73A5 PE=2 SV=1	294/483(60.87)	K12356	UGT72E	coniferyl-alcohol glucosyltransferase [EC:2.4.1.111]	ko00940	Phenylpropanoid biosynthesis	KOG1192	UDP-glucuronosyl and UDP-glucosyl transferase	[GC]	METABOLISM|METABOLISM	Carbohydrate transport and metabolism |Energy production and conversion	S	COG1819	Transferase	Biological Process: anthocyanin-containing compound biosynthetic process (GO:0009718);|Molecular Function: anthocyanidin 3-O-glucosyltransferase activity (GO:0047213);	PF00201.18	UDP-glucoronosyl and UDP-glucosyl transferase
M_TRINITY_DN11105_c0_g1_i1_1_H_TRINITY_DN16435_c0_g1_i1_1	66.27486117	0.641237761	4.122637316	6.248850051	2.643590721	3.75E-05	0.000169202	Up	0.4608474	1.338431	7.314403	4.059738	RVW57198.1	hypothetical protein CK203_103338 [Vitis vinifera]	--	--	--	--	--	--	--	--	--	--	--	--	--	S	ENOG410YR55		--	PF14009.6	Domain of unknown function (DUF4228)
M_TRINITY_DN11136_c0_g1_i1_2_H_TRINITY_DN31446_c0_g1_i1_2	39.99876452	0.719563084	-2.803379306	0.24703575	-2.017208258	0.005057016	0.014036219	Down	4.253934	3.627516	0.4883829	1.416624	--	--	--	--	--	--	--	--	--	--	--	--	--	--	--	--	--	--	--	--	--
M_TRINITY_DN11150_c0_g1_i1_1_H_TRINITY_DN25619_c0_g2_i2_2	65.98049901	0.558758685	-2.539101433	0.374037552	-1.418744977	0.01111376	0.027797978	Down	7.238749	4.253149	1.420935	2.843387	XP_028090770.1	inactive protein kinase SELMODRAFT_444075-like isoform X1 [Camellia sinensis]	--	--	--	--	--	--	--	--	--	--	--	--	--	--	--	--	--	--	--
M_TRINITY_DN11158_c0_g1_i1_2_H_TRINITY_DN25811_c3_g2_i6_2	25.61989163	1.220202738	-4.077408081	0.031790411	-4.975264504	4.55E-05	0.000202243	Down	1.82243	1.354329	0.09158881	0	XP_028099266.1	uncharacterized protein LOC114298836 [Camellia sinensis]	P0C2F6|RNHX1_ARATH	Putative ribonuclease H protein At1g65750 F1E22.12 OS=Arabidopsis thaliana (Mouse-ear cress) GN=F1E22.12 PE=3 SV=1	--	--	--	--	--	--	KOG1075	FOG: Reverse transcriptase	[R]	POORLY CHARACTERIZED	General function prediction only	S	ENOG410Y65V	Retrotransposon protein	Molecular Function: nucleic acid binding (GO:0003676);|Molecular Function: RNA-DNA hybrid ribonuclease activity (GO:0004523);|Molecular Function: metal ion binding (GO:0046872);	--	--
M_TRINITY_DN11184_c0_g1_i1_2_H_TRINITY_DN9110_c0_g1_i1_1	31.78720604	0.951105439	-2.533253016	0.188235322	-2.409390723	0.011300935	0.028207103	Down	5.381676	3.451234	1.41464	0.2427586	--	--	--	--	--	--	--	--	--	--	--	--	--	--	--	--	--	--	--	--	--
M_TRINITY_DN11194_c0_g1_i1_2_H_TRINITY_DN3970_c0_g1_i1_1	24.94157781	1.240165279	-3.672985578	0.042537847	-4.555109185	0.000239733	0.000923274	Down	3.720058	1.773153	0	0.2070574	XP_028058454.1	uncharacterized protein LOC114262299 [Camellia sinensis]	--	--	--	--	--	--	--	--	KOG0017	FOG: Transposon-encoded proteins with TYA, reverse transcriptase, integrase domains in various combinations	[R]	POORLY CHARACTERIZED	General function prediction only	--	--	--	--	--	--
M_TRINITY_DN11201_c0_g1_i1_1_H_TRINITY_DN8098_c0_g1_i1_2	14.69635875	1.978368692	3.743522192	169.6087867	7.406067101	0.000181459	0.00071683	Up	0	0	0.8105886	3.449521	XP_028082943.1	pentatricopeptide repeat-containing protein At3g49710 [Camellia sinensis]	Q9M2Y7|PP274_ARATH	Pentatricopeptide repeat-containing protein At3g49710 T16K5.60 OS=Arabidopsis thaliana (Mouse-ear cress) GN=T16K5.60 PE=2 SV=1	--	--	--	--	--	--	KOG4197	FOG: PPR repeat	[R]	POORLY CHARACTERIZED	General function prediction only	S	ENOG410Z7Z7	Pentatricopeptide repeat-containing protein	--	PF13041.6,PF01535.20,PF12854.7,PF13812.6	PPR repeat family|PPR repeat|PPR repeat|Pentatricopeptide repeat domain
M_TRINITY_DN1121_c0_g1_i1_1_H_TRINITY_DN15776_c0_g2_i1_2	36.26508425	0.673951713	2.68843751	3.510988002	1.811877066	0.007178727	0.019088004	Up	0.7902737	0.4728459	2.084601	2.296967	XP_028104073.1	probable esterase KAI2 [Camellia sinensis]	Q9SZU7|KAI2_ARATH	Probable esterase KAI2 F6G17.120 OS=Arabidopsis thaliana (Mouse-ear cress) GN=F6G17.120 PE=1 SV=1	--	--	--	--	--	--	--	--	--	--	--	S	COG0596	Alpha beta hydrolase	Cellular Component: nucleus (GO:0005634);|Cellular Component: cytosol (GO:0005829);|Biological Process: photomorphogenesis (GO:0009640);|Biological Process: de-etiolation (GO:0009704);|Molecular Function: hydrolase activity (GO:0016787);|Biological Process: response to karrikin (GO:0080167);	PF00561.20,PF12697.7,PF12146.8	alpha/beta hydrolase fold|Alpha/beta hydrolase family|Serine aminopeptidase, S33
M_TRINITY_DN11229_c0_g1_i1_2_H_TRINITY_DN32692_c0_g1_i1_1	26.59881198	0.872096713	-2.649115348	0.201620636	-2.310284786	0.008070278	0.021093221	Down	2.07808	2.66599	0.6806648	0.2897249	THF98928.1	hypothetical protein TEA_011127 [Camellia sinensis var. sinensis]	--	--	--	--	--	--	--	--	--	--	--	--	--	--	--	--	--	--	--
M_TRINITY_DN11232_c0_g1_i1_2_H_TRINITY_DN32308_c0_g1_i1_1	12.1110083	2.155165385	-3.242692897	0.007874808	-6.988539485	0.001184058	0.003880545	Down	0.6958868	4.887691	0	0	--	--	--	--	--	--	--	--	--	--	--	--	--	--	--	--	--	--	--	--	--
M_TRINITY_DN11250_c0_g1_i1_2_H_TRINITY_DN12384_c0_g2_i1_1	13.34572421	1.951054466	-3.653649598	0.007146887	-7.128469364	0.000258539	0.00098631	Down	1.739193	4.411632	0	0	--	--	--	--	--	--	--	--	--	--	--	--	--	--	--	--	--	--	--	--	--
M_TRINITY_DN11254_c0_g1_i1_1_H_TRINITY_DN26105_c1_g5_i1_2	21.15787998	1.823986887	4.347262789	243.7655297	7.929350322	1.38E-05	6.73E-05	Up	0	0	6.5245	2.063128	--	--	--	--	--	--	--	--	--	--	--	--	--	--	--	--	--	--	--	--	--
M_TRINITY_DN11297_c0_g1_i1_2_H_TRINITY_DN13278_c0_g1_i1_1	26.75070412	1.190786597	-3.342735781	0.063351168	-3.980484964	0.000829568	0.002818461	Down	4.556543	7.15518	0.7447541	0	--	--	--	--	--	--	--	--	--	--	--	--	--	--	--	--	--	--	--	--	--
M_TRINITY_DN11318_c0_g1_i1_1_H_TRINITY_DN24297_c1_g2_i1_2	38.98281555	0.734694039	5.187895517	14.04043676	3.811515909	2.13E-07	1.36E-06	Up	0.2861377	0.3655888	4.683381	4.154714	XP_028106676.1	uncharacterized protein LOC114305741 [Camellia sinensis]	--	--	--	--	--	--	--	--	--	--	--	--	--	--	--	--	--	--	--
M_TRINITY_DN11325_c0_g1_i1_2_H_TRINITY_DN9168_c0_g1_i1_2	23.57057936	1.839252565	-4.321934913	0.004046443	-7.949129876	1.55E-05	7.50E-05	Down	1.854165	8.434836	0	0	--	--	--	--	--	--	--	--	--	--	--	--	--	--	--	--	--	--	--	--	--
M_TRINITY_DN11399_c0_g1_i1_2_H_TRINITY_DN17623_c1_g2_i1_1	32.32835086	0.806082025	-3.184364404	0.168771253	-2.566858908	0.001450723	0.004656625	Down	2.319043	4.970367	0.6521512	0.6051673	THF98357.1	hypothetical protein TEA_027383 [Camellia sinensis var. sinensis]	--	--	--	--	--	--	--	--	--	--	--	--	--	--	--	--	--	--	--
M_TRINITY_DN1139_c0_g1_i1_1_H_TRINITY_DN32572_c0_g1_i1_1	63.64825178	0.463834056	3.138496805	2.742975438	1.455741703	0.001698168	0.005349354	Up	2.23692	1.645864	5.215435	5.475287	XP_028068153.1	serine/threonine protein phosphatase 2A 55 kDa regulatory subunit B beta isoform-like isoform X1 [Camellia sinensis]	A2X2K3|2ABB_ORYSI	Serine/threonine protein phosphatase 2A 55 kDa regulatory subunit B beta isoform OsI_006296 OS=Oryza sativa subsp. indica (Rice) GN=OsI_006296 PE=2 SV=2	35/45(77.78)	K04354	PPP2R2	serine/threonine-protein phosphatase 2A regulatory subunit B	ko03015	mRNA surveillance pathway	--	--	--	--	--	T	COG5170	protein phosphatase type 2A regulator activity	Cellular Component: protein phosphatase type 2A complex (GO:0000159);|Molecular Function: protein phosphatase regulator activity (GO:0019888);	--	--
M_TRINITY_DN11419_c0_g1_i1_2_H_TRINITY_DN29016_c3_g1_i1_1	11.51916593	1.962136609	-3.524680308	0.008281431	-6.915904266	0.000423994	0.001542415	Down	2.332403	3.269833	0	0	--	--	--	--	--	--	--	--	--	--	--	--	--	--	--	--	--	--	--	--	--
M_TRINITY_DN11421_c0_g1_i1_2_H_TRINITY_DN32812_c0_g1_i1_1	18.38204848	1.550509011	-2.922786488	0.043230496	-4.531806787	0.003469143	0.010040456	Down	5.728347	1.055035	0	0.3223884	--	--	--	--	--	--	--	--	--	--	--	--	--	--	--	--	--	--	--	--	--
M_TRINITY_DN1142_c0_g1_i1_2_H_TRINITY_DN18910_c0_g1_i1_1	54.47555756	0.53005824	-4.194947598	0.214111391	-2.223566542	2.73E-05	0.000126561	Down	4.706357	3.802267	0.9648666	0.8801384	XP_028081779.1	uncharacterized protein LOC114283148 [Camellia sinensis]	--	--	--	--	--	--	--	--	--	--	--	--	--	S	ENOG41113DC		--	--	--
M_TRINITY_DN11449_c0_g1_i1_1_H_TRINITY_DN6406_c0_g1_i1_2	24.46166754	0.899105508	3.425624432	8.456131409	3.079997797	0.000613388	0.00214736	Up	0.4052199	0.8212804	5.785943	4.602009	--	--	--	--	--	--	--	--	--	--	--	--	--	--	--	--	--	--	--	--	--
M_TRINITY_DN11471_c0_g1_i1_2_H_TRINITY_DN25614_c0_g1_i1_1	18.24100604	1.860387817	-4.074048566	0.005228779	-7.579310319	4.62E-05	0.00020485	Down	2.070335	6.183612	0	0	--	--	--	--	--	--	--	--	--	--	--	--	--	--	--	--	--	--	--	--	--
M_TRINITY_DN11485_c0_g1_i1_2_H_TRINITY_DN3995_c0_g1_i1_1	19.74247438	1.055304004	-3.115492306	0.102394384	-3.287791504	0.001836381	0.005734645	Down	2.38274	2.709553	0.3919218	0.1361202	XP_028071092.1	uncharacterized protein LOC114273489 isoform X2 [Camellia sinensis]	--	--	--	--	--	--	--	--	KOG0017	FOG: Transposon-encoded proteins with TYA, reverse transcriptase, integrase domains in various combinations	[R]	POORLY CHARACTERIZED	General function prediction only	L	COG2801	Retrotransposon protein	--	--	--
M_TRINITY_DN1148_c0_g1_i1_2_H_TRINITY_DN17950_c0_g1_i1_1	193.8259	0.267180367	-8.011499452	0.226798757	-2.140515363	1.13E-15	1.45E-14	Down	14.52386	11.67485	3.080334	2.782086	XP_028116758.1	peroxiredoxin Q, chloroplastic-like [Camellia sinensis]	Q6QPJ6|PRXQ_POPJC	Peroxiredoxin Q, chloroplastic PRXQ OS=Populus jackii (Balm of Gilead) (Populus deltoides x Populus balsamifera) GN=PRXQ PE=1 SV=1	--	--	--	--	--	--	KOG0855	Alkyl hydroperoxide reductase, thiol specific antioxidant and related enzymes	[O]	CELLULAR PROCESSES AND SIGNALING	Posttranslational modification, protein turnover, chaperones	O	COG1225	alkyl hydroperoxide reductase Thiol specific antioxidant Mal allergen	Molecular Function: peroxidase activity (GO:0004601);|Cellular Component: chloroplast thylakoid lumen (GO:0009543);|Biological Process: cell redox homeostasis (GO:0045454);|Molecular Function: peroxiredoxin activity (GO:0051920);	PF00578.21,PF08534.10	AhpC/TSA family|Redoxin
M_TRINITY_DN11501_c0_g1_i1_2_H_TRINITY_DN23455_c0_g1_i3_2	8.225847273	2.130815514	-3.017680127	0.011596879	-6.430119629	0.002547176	0.007649451	Down	1.573254	2.327604	0	0	--	--	--	--	--	--	--	--	--	--	--	--	--	--	--	--	--	--	--	--	--
M_TRINITY_DN11534_c0_g1_i1_2_H_TRINITY_DN4380_c0_g1_i1_2	43.52101827	0.577229577	-2.583953637	0.355634092	-1.491534464	0.009767492	0.024869052	Down	5.174234	4.372578	1.687185	1.632099	--	--	--	--	--	--	--	--	--	--	--	--	--	--	--	--	--	--	--	--	--
M_TRINITY_DN11541_c0_g1_i1_1_H_TRINITY_DN18922_c0_g1_i1_1	35.38931916	1.106532772	3.766267525	17.96975016	4.167498446	0.000165706	0.000660003	Up	0	0.5036039	3.130777	6.429865	--	--	--	--	--	--	--	--	--	--	--	--	--	--	--	--	--	--	--	--	--
M_TRINITY_DN11576_c0_g1_i1_1_H_TRINITY_DN4936_c0_g1_i1_1	92.56264161	0.390988719	-5.557391126	0.221767946	-2.17287724	2.74E-08	1.95E-07	Down	17.7751	14.69947	3.133242	3.968038	--	--	--	--	--	--	--	--	--	--	--	--	--	--	--	--	--	--	--	--	--
M_TRINITY_DN11576_c0_g2_i1_1_H_TRINITY_DN12347_c0_g1_i2_2	97.56687216	0.371033113	-6.089649202	0.208849921	-2.259461498	1.13E-09	9.28E-09	Down	15.65673	13.58029	3.006026	2.976392	--	--	--	--	--	--	--	--	--	--	--	--	--	--	--	--	--	--	--	--	--
M_TRINITY_DN11605_c0_g1_i1_2_H_TRINITY_DN9595_c0_g1_i1_1	22.79066191	1.269085525	-3.781205331	0.035929858	-4.798672954	0.000156071	0.000624784	Down	6.039316	4.182364	0.3855912	0	--	--	--	--	--	--	--	--	--	--	--	--	--	--	--	--	--	--	--	--	--
M_TRINITY_DN11617_c0_g1_i1_2_H_TRINITY_DN28368_c3_g2_i1_1	28.96525009	1.189345501	-3.142880332	0.074947773	-3.737970583	0.001672942	0.005281564	Down	2.126254	4.196743	0	0.4632136	XP_028115033.1	uncharacterized protein LOC114312942 [Camellia sinensis]	--	--	--	--	--	--	--	--	--	--	--	--	--	--	--	--	--	PF13966.6	zinc-binding in reverse transcriptase
M_TRINITY_DN11643_c0_g1_i1_1_H_TRINITY_DN9045_c0_g1_i1_1	694.8620009	0.136560265	-8.06174378	0.466221078	-1.100913864	7.52E-16	9.71E-15	Down	38.19681	33.25253	17.11506	15.90041	XP_028051407.1	outer envelope pore protein 24A, chloroplastic-like [Camellia sinensis]	Q1H5C9|OP24A_ARATH	Outer envelope pore protein 24A, chloroplastic F27F5.25 OS=Arabidopsis thaliana (Mouse-ear cress) GN=F27F5.25 PE=1 SV=1	--	--	--	--	--	--	--	--	--	--	--	U	ENOG410YICA	High-conductance voltage-dependent solute channel with a slight selectivity for cations transporting triosephosphates, dicarboxylic acids, ATP, inorganic phosphate (Pi), sugars, and positively or negatively charged amino acids (By similarity)	Cellular Component: plastid (GO:0009536);|Molecular Function: porin activity (GO:0015288);|Molecular Function: voltage-gated cation channel activity (GO:0022843);|Cellular Component: integral component of chloroplast outer membrane (GO:0031359);|Cellular Component: etioplast membrane (GO:0034426);|Biological Process: regulation of ion transmembrane transport (GO:0034765);|Cellular Component: pore…	--	--
M_TRINITY_DN11646_c0_g1_i1_1_H_TRINITY_DN30212_c0_g1_i1_2	106.9024271	0.390036689	6.1118357	5.219241497	2.383840158	9.85E-10	8.13E-09	Up	0.8222005	1.0872	5.717704	4.188885	XP_028051446.1	short-chain dehydrogenase TIC 32, chloroplastic [Camellia sinensis]	A0A078ISJ6|TC32B_BRANA	Short-chain dehydrogenase TIC 32 B, chloroplastic GSBRNA2T00007890001 OS=Brassica napus (Rape) GN=GSBRNA2T00007890001 PE=3 SV=1	--	--	--	--	--	--	KOG1208	Dehydrogenases with different specificities (related to short-chain alcohol dehydrogenases)	[Q]	METABOLISM	Secondary metabolites biosynthesis, transport and catabolism	S	COG1028	Dehydrogenase reductase	--	PF00106.25,PF13561.6,PF08659.10	short chain dehydrogenase|Enoyl-(Acyl carrier protein) reductase|KR domain
M_TRINITY_DN11658_c0_g1_i1_1_H_TRINITY_DN25951_c0_g1_i3_2	16.42284937	1.197509162	2.839814885	10.56121815	3.400704343	0.004513972	0.012693744	Up	0.2902578	0.1427318	3.489917	1.530805	XP_028094095.1	phosphoribulokinase, chloroplastic-like [Camellia sinensis]	P26302|KPPR_WHEAT	Phosphoribulokinase, chloroplastic . OS=Triticum aestivum (Wheat) GN=. PE=2 SV=1	61/88(69.32)	K00855	PRK, prkB	phosphoribulokinase [EC:2.7.1.19]	ko00710	Carbon fixation in photosynthetic organisms	KOG4203	Armadillo/beta-Catenin/plakoglobin	[TZ]	CELLULAR PROCESSES AND SIGNALING|CELLULAR PROCESSES AND SIGNALING	Signal transduction mechanisms |Cytoskeleton	F	COG0572	uridine kinase	Molecular Function: ATP binding (GO:0005524);|Molecular Function: phosphoribulokinase activity (GO:0008974);|Cellular Component: chloroplast (GO:0009507);|Biological Process: reductive pentose-phosphate cycle (GO:0019253);	--	--
M_TRINITY_DN11679_c0_g1_i1_1_H_TRINITY_DN27820_c2_g1_i1_2	15.14948898	1.115820607	2.715126823	8.165801278	3.029594459	0.006625039	0.017803976	Up	0.2144729	0.1644996	1.446733	1.36131	THG04663.1	hypothetical protein TEA_003474 [Camellia sinensis var. sinensis]	--	--	--	--	--	--	--	--	--	--	--	--	--	--	--	--	--	--	--
M_TRINITY_DN11687_c0_g1_i1_1_H_TRINITY_DN32434_c0_g1_i1_2	31.07198404	0.842672152	2.475025274	4.244618443	2.085634873	0.013322675	0.032433859	Up	1.889651	0.702974	3.863127	7.069862	--	--	--	--	--	--	--	--	--	--	--	--	--	--	--	--	--	--	--	--	--
M_TRINITY_DN11689_c0_g1_i1_1_H_TRINITY_DN16642_c0_g2_i1_2	5.539102629	2.413643415	2.484108433	63.8118281	5.99575196	0.012987625	0.031765452	Up	0	0	1.771636	0.6611779	XP_028062705.1	uncharacterized protein LOC114266020 [Camellia sinensis]	--	--	--	--	--	--	--	--	--	--	--	--	--	L	COG0258	Structure-specific nuclease with 5'-flap endonuclease and 5'-3' exonuclease activities involved in DNA replication and repair. During DNA replication, cleaves the 5'-overhanging flap structure that is generated by displacement synthesis when DNA polymerase encounters the 5'-end of a downstream Okazaki fragment. It enters the flap from the 5'-end and then tracks to cleave the flap base, leaving a …	--	PF01367.20	5'-3' exonuclease, C-terminal SAM fold
M_TRINITY_DN11691_c0_g1_i1_1_H_TRINITY_DN14644_c0_g1_i1_2	40.84328167	0.641109443	4.338947783	6.876814331	2.781740394	1.43E-05	6.97E-05	Up	1.064808	1.067446	6.566818	7.943923	--	--	--	--	--	--	--	--	--	--	--	--	--	--	--	--	--	--	--	--	--
M_TRINITY_DN11698_c0_g1_i1_2_H_TRINITY_DN31917_c0_g1_i1_1	44.20795307	0.650674492	-3.488727679	0.207326134	-2.270026111	0.000485325	0.001742444	Down	6.746691	5.551403	1.708108	0.8850754	--	--	--	--	--	--	--	--	--	--	--	--	--	--	--	--	--	--	--	--	--
M_TRINITY_DN1171_c0_g1_i1_2_H_TRINITY_DN29947_c2_g4_i1_1	13.60011675	1.918218034	-3.730357961	0.007013548	-7.155639913	0.000191208	0.000751278	Down	1.85956	3.682337	0	0	--	--	--	--	--	--	--	--	--	--	--	--	--	--	--	--	--	--	--	--	--
M_TRINITY_DN11764_c0_g1_i1_2_H_TRINITY_DN33129_c0_g1_i1_1	17.4692647	1.788517822	-4.202587145	0.005461822	-7.516402007	2.64E-05	0.00012259	Down	3.378164	2.749379	0	0	--	--	--	--	--	--	--	--	--	--	--	--	--	--	--	--	--	--	--	--	--
M_TRINITY_DN11767_c0_g1_i1_1_H_TRINITY_DN5288_c0_g1_i1_2	29.65423837	0.812068138	4.000079667	9.502698448	3.248337249	6.33E-05	0.000273654	Up	0.2440757	0.3189709	2.352854	3.11488	XP_028098815.1	GPN-loop GTPase 3-like isoform X1 [Camellia sinensis]	P0CN94|GPN3_CRYNJ	GPN-loop GTPase 3 CNB04680 OS=MYA-565) (Filobasidiella neoformans) GN=CNB04680 PE=3 SV=1	--	--	--	--	--	--	KOG1534	Putative transcription factor FET5	[K]	INFORMATION STORAGE AND PROCESSING	Transcription	S	ENOG410XPBZ	GPN-loop GTPase 3	Molecular Function: GTPase activity (GO:0003924);|Molecular Function: GTP binding (GO:0005525);	PF03029.17	Conserved hypothetical ATP binding protein
M_TRINITY_DN11782_c0_g1_i1_2_H_TRINITY_DN31360_c0_g1_i1_1	28.56882439	1.231332981	-2.615706002	0.107260808	-3.220805067	0.008904319	0.022974233	Down	2.112962	3.580101	0	0.6261608	--	--	--	--	--	--	--	--	--	--	--	--	--	--	--	--	--	--	--	--	--
M_TRINITY_DN11787_c0_g1_i1_2_H_TRINITY_DN14555_c0_g1_i1_2	14.97750626	1.142987591	-2.495283015	0.138496601	-2.852077523	0.01258567	0.030955116	Down	2.127938	3.475509	0.5056883	0.2815976	XP_028126661.1	dirigent protein 9-like [Camellia sinensis]	O80630|DIR9_ARATH	Dirigent protein 9 F12L6.9 OS=Arabidopsis thaliana (Mouse-ear cress) GN=F12L6.9 PE=2 SV=1	--	--	--	--	--	--	--	--	--	--	--	S	ENOG410YFRA	Disease resistance-responsive	Cellular Component: apoplast (GO:0048046);	PF03018.14	Dirigent-like protein
M_TRINITY_DN11791_c0_g1_i1_1_H_TRINITY_DN1208_c0_g1_i1_1	48.98400843	0.643853059	2.881012738	3.617389293	1.854948865	0.003963996	0.011306493	Up	0.8163751	0.9050767	4.194848	1.986597	XP_028062023.1	thermospermine synthase ACAULIS5 [Camellia sinensis]	Q9S7X6|ACL5_ARATH	Thermospermine synthase ACAULIS5 T20D1.50 OS=Arabidopsis thaliana (Mouse-ear cress) GN=T20D1.50 PE=1 SV=1	--	--	--	--	--	--	KOG1562	Spermidine synthase	[E]	METABOLISM	Amino acid transport and metabolism	E	COG0421	Catalyzes the production of spermidine from putrescine and decarboxylated S-adenosylmethionine (dcSAM), which serves as an aminopropyl donor (By similarity)	Cellular Component: cytoplasm (GO:0005737);|Biological Process: polyamine biosynthetic process (GO:0006596);|Biological Process: auxin polar transport (GO:0009926);|Biological Process: phloem or xylem histogenesis (GO:0010087);|Molecular Function: thermospermine synthase activity (GO:0010487);|Molecular Function: spermine synthase activity (GO:0016768);|Biological Process: xylem vessel member cel…	PF01564.17	Spermine/spermidine synthase domain
M_TRINITY_DN11802_c0_g1_i1_2_H_TRINITY_DN4698_c0_g1_i1_2	85.29268478	0.383216986	-3.408828617	0.404350688	-1.306321029	0.000652425	0.002271005	Down	7.143507	8.307448	2.791306	3.378566	--	--	--	--	--	--	--	--	--	--	--	--	--	--	--	--	--	--	--	--	--
M_TRINITY_DN11814_c0_g1_i1_2_H_TRINITY_DN30817_c0_g1_i1_2	38.19203545	1.038101085	-4.677972318	0.034525159	-4.85620814	2.90E-06	1.58E-05	Down	9.885466	5.427323	0	0.5719498	--	--	--	--	--	--	--	--	--	--	--	--	--	--	--	--	--	--	--	--	--
M_TRINITY_DN11826_c0_g1_i1_1_H_TRINITY_DN6455_c0_g1_i1_1	10.42824647	2.260534166	3.056052468	120.1182057	6.908311019	0.00224272	0.006833174	Up	0	0	4.147992	0.4837548	XP_028125548.1	ABC transporter C family member 8 [Camellia sinensis]	Q8LGU1|AB8C_ARATH	ABC transporter C family member 8 MXL8.11 OS=Arabidopsis thaliana (Mouse-ear cress) GN=MXL8.11 PE=2 SV=3	--	--	--	--	--	--	KOG0054	Multidrug resistance-associated protein/mitoxantrone resistance protein, ABC superfamily	[Q]	METABOLISM	Secondary metabolites biosynthesis, transport and catabolism	V	COG1132	(ABC) transporter	Cellular Component: plant-type vacuole (GO:0000325);|Molecular Function: ATP binding (GO:0005524);|Cellular Component: vacuolar membrane (GO:0005774);|Molecular Function: xenobiotic transmembrane transporting ATPase activity (GO:0008559);|Cellular Component: membrane (GO:0016020);|Cellular Component: integral component of membrane (GO:0016021);|Molecular Function: ATPase activity, coupled to tran…	--	--
M_TRINITY_DN11827_c0_g2_i1_1_H_TRINITY_DN23775_c0_g1_i1_2	75.17136774	1.503993003	6.488796704	866.5293712	9.759104841	8.65E-11	7.88E-10	Up	0	6.49E-68	3.991125	3.405934	XP_028070927.1	uncharacterized protein LOC114273367 isoform X1 [Camellia sinensis]	--	--	--	--	--	--	--	--	--	--	--	--	--	S	ENOG410YZWQ		--	--	--
M_TRINITY_DN11832_c0_g1_i1_1_H_TRINITY_DN16587_c0_g1_i2_2	16.86357106	1.435756885	3.566602281	34.79417224	5.120773781	0.00036164	0.001334723	Up	0.05379319	0.05404465	1.208407	2.398913	XP_028102009.1	pollen-specific leucine-rich repeat extensin-like protein 1 [Camellia sinensis]	Q9XIL9|PLRX3_ARATH	Pollen-specific leucine-rich repeat extensin-like protein 3 F19G14.12 OS=Arabidopsis thaliana (Mouse-ear cress) GN=F19G14.12 PE=2 SV=1	--	--	--	--	--	--	--	--	--	--	--	S	ENOG410Y973	leucine-rich repeat extensin-like protein	Molecular Function: structural constituent of cell wall (GO:0005199);|Cellular Component: extracellular region (GO:0005576);|Cellular Component: cell wall (GO:0005618);|Biological Process: cell wall organization (GO:0071555);	--	--
M_TRINITY_DN11837_c0_g1_i1_2_H_TRINITY_DN1631_c0_g1_i1_2	52.39800501	0.714871902	-4.005694168	0.137398846	-2.863558208	6.18E-05	0.000267582	Down	8.911349	7.52286	1.79596	0.4284524	--	--	--	--	--	--	--	--	--	--	--	--	--	--	--	--	--	--	--	--	--
M_TRINITY_DN11857_c0_g1_i2_2_H_TRINITY_DN31812_c0_g1_i1_1	482.1398252	0.974204712	-7.758966478	0.005303565	-7.5588217	8.56E-15	1.03E-13	Down	17.7933	19.34649	0.0278971	0.1659272	ANB66343.1	terpene synthase [Camellia sinensis]	A0A167V661|TPS8_CAMSI	Valerianol synthase TPS8 TPS8 OS=Camellia sinensis (Tea) GN=TPS8 PE=1 SV=2	--	--	--	--	--	--	--	--	--	--	--	S	ENOG410YBXH	synthase	--	PF03936.16,PF01397.21	Terpene synthase family, metal binding domain|Terpene synthase, N-terminal domain
M_TRINITY_DN1186_c0_g1_i1_1_H_TRINITY_DN1693_c0_g1_i1_2	28.59213527	0.934472525	3.549515665	9.965380334	3.316924867	0.000385941	0.001414816	Up	0.7380323	0.2467735	6.146436	3.182832	XP_028061873.1	LOW QUALITY PROTEIN: pentatricopeptide repeat-containing protein At1g34160-like [Camellia sinensis]	B8YEK4|OGR1_ORYSJ	Pentatricopeptide repeat-containing protein OGR1, mitochondrial Os12g0270200 OS=Oryza sativa subsp. japonica (Rice) GN=Os12g0270200 PE=2 SV=1	--	--	--	--	--	--	KOG4197	FOG: PPR repeat	[R]	POORLY CHARACTERIZED	General function prediction only	S	ENOG410Z7Z7	Pentatricopeptide repeat-containing protein	Cellular Component: mitochondrion (GO:0005739);|Biological Process: mRNA processing (GO:0006397);|Molecular Function: zinc ion binding (GO:0008270);|Biological Process: RNA modification (GO:0009451);|Biological Process: mitochondrial mRNA modification (GO:0080156);	PF14432.6	DYW family of nucleic acid deaminases
M_TRINITY_DN11875_c0_g1_i2_2_H_TRINITY_DN12370_c0_g2_i1_2	15.45647246	1.889221325	-3.885352538	0.006170953	-7.340290869	0.000102182	0.000423791	Down	1.490942	3.654739	0	0	--	--	--	--	--	--	--	--	--	--	--	--	--	--	--	--	--	--	--	--	--
M_TRINITY_DN11881_c0_g1_i1_2_H_TRINITY_DN29696_c0_g1_i1_2	16.35373853	1.851250839	-4.008621784	0.005835353	-7.42096444	6.11E-05	0.000264746	Down	4.989465	2.458516	0	0	--	--	--	--	--	--	--	--	--	--	--	--	--	--	--	--	--	--	--	--	--
M_TRINITY_DN11886_c0_g1_i1_1_H_TRINITY_DN32375_c0_g1_i1_2	124.3408895	0.489854064	3.034067244	2.801598411	1.48625017	0.002412806	0.007302338	Up	8.731029	4.250009	23.84796	12.19239	--	--	--	--	--	--	--	--	--	--	--	--	--	--	--	--	--	--	--	--	--
M_TRINITY_DN11888_c0_g1_i1_2_H_TRINITY_DN29091_c1_g1_i1_1	46.60871362	0.861328475	-3.257586579	0.143006033	-2.805852079	0.00112364	0.003703643	Down	1.51694	2.979996	0.08946945	0.5602757	XP_028089653.1	transcription factor bHLH57-like isoform X4 [Camellia sinensis]	Q700E4|BH067_ARATH	Transcription factor bHLH67 F21F14.120 OS=Arabidopsis thaliana (Mouse-ear cress) GN=F21F14.120 PE=2 SV=1	--	--	--	--	--	--	--	--	--	--	--	K	ENOG41115JJ	Transcription factor	Molecular Function: DNA binding (GO:0003677);|Molecular Function: DNA-binding transcription factor activity (GO:0003700);|Cellular Component: nucleus (GO:0005634);|Biological Process: regulation of transcription, DNA-templated (GO:0006355);|Molecular Function: protein dimerization activity (GO:0046983);	PF00010.26	Helix-loop-helix DNA-binding domain	0F	bHLH
M_TRINITY_DN11895_c0_g1_i1_1_H_TRINITY_DN24576_c0_g2_i1_1	33.5690495	0.916927927	3.755186472	10.87720018	3.443235346	0.000173212	0.000687248	Up	0.7011195	0.6988403	3.420398	11.35153	--	--	--	--	--	--	--	--	--	--	--	--	--	--	--	--	--	--	--	--	--
M_TRINITY_DN11915_c0_g1_i1_2_H_TRINITY_DN13280_c0_g1_i1_2	33.24433533	0.701466164	-2.367521594	0.316277692	-1.660736291	0.017907675	0.041761786	Down	3.236146	2.582143	0.7069346	1.131772	XP_028053988.1	pentatricopeptide repeat-containing protein At2g30780-like [Camellia sinensis]	A3ABE1|PPR5_ORYSJ	Pentatricopeptide repeat-containing protein PPR5 homolog, chloroplastic OsJ_08397 OS=Oryza sativa subsp. japonica (Rice) GN=OsJ_08397 PE=3 SV=2	--	--	--	--	--	--	--	--	--	--	--	S	ENOG410Z7Z7	Pentatricopeptide repeat-containing protein	Biological Process: mRNA processing (GO:0006397);|Biological Process: regulation of translation (GO:0006417);|Biological Process: RNA splicing (GO:0008380);|Cellular Component: chloroplast (GO:0009507);	PF13041.6,PF13812.6,PF01535.20	PPR repeat family|Pentatricopeptide repeat domain|PPR repeat
M_TRINITY_DN11923_c0_g1_i1_2_H_TRINITY_DN3007_c0_g1_i1_1	29.07471005	0.784576103	-3.176180063	0.177765224	-2.491954975	0.001492283	0.004770588	Down	2.903422	3.893531	0.4892303	0.7122698	--	--	--	--	--	--	--	--	--	--	--	--	--	--	--	--	--	--	--	--	--
M_TRINITY_DN11925_c1_g1_i1_2_H_TRINITY_DN26792_c1_g1_i1_2	21.10727259	1.357235567	-2.479154231	0.097072315	-3.364796299	0.013169435	0.032144461	Down	2.863373	6.077911	0.8931391	0	GAY35815.1	hypothetical protein CUMW_018710 [Citrus unshiu]	Q9M9W8|PLDZ2_ARATH	Phospholipase D zeta 2 F18C1.10 OS=Arabidopsis thaliana (Mouse-ear cress) GN=F18C1.10 PE=1 SV=2	31/52(59.62)	K01115	PLD1_2	phospholipase D1/2 [EC:3.1.4.4]	ko00564|ko00565|ko04144	Glycerophospholipid metabolism|Ether lipid metabolism|Endocytosis	KOG1329	Phospholipase D1	[I]	METABOLISM	Lipid transport and metabolism	I	COG1502	Catalyzes the reversible phosphatidyl group transfer from one phosphatidylglycerol molecule to another to form cardiolipin (CL) (diphosphatidylglycerol) and glycerol (By similarity)	Molecular Function: phospholipase D activity (GO:0004630);|Cellular Component: vacuole (GO:0005773);|Biological Process: phosphatidic acid biosynthetic process (GO:0006654);|Biological Process: cellular response to nitrogen starvation (GO:0006995);|Biological Process: lipid biosynthetic process (GO:0008610);|Biological Process: phospholipid catabolic process (GO:0009395);|Biological Process: resp…	--	--
M_TRINITY_DN11935_c0_g1_i1_1_H_TRINITY_DN19810_c1_g2_i1_1	21.36591677	1.263414817	3.034814542	14.26323829	3.834229659	0.002406836	0.00728648	Up	1.45E-05	0.4373145	2.903529	2.846397	QGW58451.1	ribulose-1,5-bisphosphate carboxylase/oxygenase small subunit 1 [Camellia oleifera]	P31333|RBS_GOSHI	Ribulose bisphosphate carboxylase small chain, chloroplastic RBCS OS=Gossypium hirsutum (Upland cotton) (Gossypium mexicanum) GN=RBCS PE=3 SV=2	62/80(77.50)	K01602	rbcS	ribulose-bisphosphate carboxylase small chain [EC:4.1.1.39]	ko00630|ko00710	Glyoxylate and dicarboxylate metabolism|Carbon fixation in photosynthetic organisms	--	--	--	--	--	C	COG4451	RuBisCO catalyzes two reactions the carboxylation of D- ribulose 1,5-bisphosphate, the primary event in carbon dioxide fixation, as well as the oxidative fragmentation of the pentose substrate. Both reactions occur simultaneously and in competition at the same active site	Molecular Function: monooxygenase activity (GO:0004497);|Cellular Component: chloroplast (GO:0009507);|Biological Process: photorespiration (GO:0009853);|Molecular Function: ribulose-bisphosphate carboxylase activity (GO:0016984);|Biological Process: reductive pentose-phosphate cycle (GO:0019253);	--	--
M_TRINITY_DN11942_c0_g1_i1_1_H_TRINITY_DN17063_c0_g1_i2_1	227.9213516	0.30597895	10.77637091	9.831030527	3.297342653	4.45E-27	9.93E-26	Up	3.356293	1.728286	23.55209	25.86321	--	--	--	--	--	--	--	--	--	--	--	--	--	--	--	--	--	--	--	--	--
M_TRINITY_DN11961_c0_g1_i1_1_H_TRINITY_DN14085_c0_g1_i1_1	647.9263879	0.194382822	25.04020229	29.18965335	4.867385173	2.23E-138	3.48E-136	Up	1.131897	0.9485112	30.92991	29.22225	THG10905.1	hypothetical protein TEA_015787 [Camellia sinensis var. sinensis]	--	--	--	--	--	--	--	--	--	--	--	--	--	--	--	--	--	--	--
M_TRINITY_DN11972_c0_g1_i1_1_H_TRINITY_DN19915_c0_g1_i1_1	223.0460195	0.216073563	-7.307623934	0.334717448	-1.578984338	2.72E-13	3.00E-12	Down	13.59064	13.60646	4.295126	4.704112	THG02701.1	hypothetical protein TEA_003060 [Camellia sinensis var. sinensis]	Q9M015|Y5161_ARATH	Uncharacterized protein At5g01610 F7A7.130 OS=Arabidopsis thaliana (Mouse-ear cress) GN=F7A7.130 PE=1 SV=1	--	--	--	--	--	--	--	--	--	--	--	S	ENOG410YDTS	Protein of unknown function, DUF538	--	PF04398.12	Protein of unknown function, DUF538
M_TRINITY_DN11974_c0_g1_i1_2_H_TRINITY_DN31307_c0_g1_i1_2	38.12268937	0.813005839	-5.320258109	0.049879786	-4.325400905	1.04E-07	6.89E-07	Down	5.728928	5.496728	0.2741339	0.2746451	--	--	--	--	--	--	--	--	--	--	--	--	--	--	--	--	--	--	--	--	--
M_TRINITY_DN1199_c0_g1_i1_1_H_TRINITY_DN23574_c0_g1_i1_2	23.23972239	1.257051207	3.351056079	18.53845475	4.21244909	0.00080504	0.002742597	Up	0.5079418	0	3.163497	6.104282	--	--	--	--	--	--	--	--	--	--	--	--	--	--	--	--	--	--	--	--	--
M_TRINITY_DN12017_c0_g1_i1_2_H_TRINITY_DN19792_c0_g1_i1_1	21.69166005	0.913655716	-2.821143565	0.167524738	-2.577553945	0.004785278	0.013373758	Down	3.444233	4.636084	0.6538089	0.7055054	--	--	--	--	--	--	--	--	--	--	--	--	--	--	--	--	--	--	--	--	--
M_TRINITY_DN12020_c0_g1_i1_2_H_TRINITY_DN18506_c0_g1_i1_1	18.44839501	1.105617918	-2.905640163	0.107877969	-3.212527829	0.003665027	0.010536071	Down	2.185829	3.970941	0.2301981	0.5062207	XP_028122704.1	uncharacterized protein LOC114319840 [Camellia sinensis]	--	--	--	--	--	--	--	--	--	--	--	--	--	L	COG2801	Retrotransposon protein	--	--	--
M_TRINITY_DN1202_c0_g1_i1_1_H_TRINITY_DN24620_c0_g1_i2_1	24.83972638	0.813555014	2.574114329	4.26984476	2.094183618	0.010049706	0.025481389	Up	0.4771949	0.4685992	1.702541	2.225341	XP_028078958.1	uncharacterized protein LOC114280769 [Camellia sinensis]	--	--	--	--	--	--	--	--	KOG0702	Predicted GTPase-activating protein	[T]	CELLULAR PROCESSES AND SIGNALING	Signal transduction mechanisms	U	ENOG41122WA	ArfGAP with FG repeats	--	--	--
M_TRINITY_DN12071_c0_g1_i1_1_H_TRINITY_DN13308_c0_g1_i1_2	42.60692757	0.696504797	3.800311292	6.263352367	2.646935045	0.000144514	0.00058226	Up	0.4184119	0.9126138	3.147671	5.080267	XP_028085003.1	ABC transporter G family member 12-like [Camellia sinensis]	Q8RWI9|AB15G_ARATH	ABC transporter G family member 15 MSA6.13 OS=Arabidopsis thaliana (Mouse-ear cress) GN=MSA6.13 PE=2 SV=2	--	--	--	--	--	--	KOG0061	Transporter, ABC superfamily (Breast cancer resistance protein)	[Q]	METABOLISM	Secondary metabolites biosynthesis, transport and catabolism	V	COG1131	(ABC) transporter	Molecular Function: ATP binding (GO:0005524);|Cellular Component: plasma membrane (GO:0005886);|Cellular Component: integral component of membrane (GO:0016021);|Molecular Function: ATPase activity, coupled to transmembrane movement of substances (GO:0042626);|Biological Process: transmembrane transport (GO:0055085);|Biological Process: response to karrikin (GO:0080167);	--	--
M_TRINITY_DN1209_c0_g1_i1_2_H_TRINITY_DN2565_c0_g1_i1_1	28.28373352	1.743657192	-4.709204502	0.003374201	-8.211238297	2.49E-06	1.37E-05	Down	8.494479	2.674773	0	0	--	--	--	--	--	--	--	--	--	--	--	--	--	--	--	--	--	--	--	--	--
M_TRINITY_DN12115_c0_g1_i1_2_H_TRINITY_DN26408_c2_g2_i1_2	63.61805323	0.487610276	-2.989856487	0.364026467	-1.457884748	0.002791085	0.008289187	Down	3.355759	3.403902	0.9200096	1.537542	--	--	--	--	--	--	--	--	--	--	--	--	--	--	--	--	--	--	--	--	--
M_TRINITY_DN12127_c0_g1_i1_1_H_TRINITY_DN3525_c0_g1_i1_1	35.61282361	0.778729562	2.449115382	3.75080055	1.907198549	0.014320757	0.034487801	Up	0.4094552	1.142163	3.181088	2.550231	--	--	--	--	--	--	--	--	--	--	--	--	--	--	--	--	--	--	--	--	--
M_TRINITY_DN12147_c0_g1_i1_2_H_TRINITY_DN13454_c0_g1_i1_2	714.0865424	0.128631247	14.28062153	3.572500344	1.83693415	2.89E-46	1.17E-44	Up	10.41778	9.420924	36.0869	34.07894	XP_028105236.1	desiccation-related protein PCC13-62-like [Camellia sinensis]	P22242|DRPE_CRAPL	Desiccation-related protein PCC13-62 . OS=Craterostigma plantagineum (Blue gem) (Torenia plantagineum) GN=. PE=2 SV=1	--	--	--	--	--	--	--	--	--	--	--	S	ENOG4111989		Biological Process: cellular response to desiccation (GO:0071465);|Biological Process: cellular response to salt (GO:1902075);	PF13668.6	Ferritin-like domain
M_TRINITY_DN12152_c0_g1_i1_1_H_TRINITY_DN32579_c0_g1_i1_2	56.12135837	0.638470031	2.649457075	3.230145027	1.69159894	0.008062121	0.021077423	Up	1.305472	0.5517095	2.132043	3.806602	XP_028073379.1	UDP-glycosyltransferase 91A1-like [Camellia sinensis]	Q940V3|U91A1_ARATH	UDP-glycosyltransferase 91A1 T9I22.3 OS=Arabidopsis thaliana (Mouse-ear cress) GN=T9I22.3 PE=2 SV=1	--	--	--	--	--	--	KOG1192	UDP-glucuronosyl and UDP-glucosyl transferase	[GC]	METABOLISM|METABOLISM	Carbohydrate transport and metabolism |Energy production and conversion	S	COG1819	Transferase	Molecular Function: UDP-glycosyltransferase activity (GO:0008194);|Cellular Component: intracellular membrane-bounded organelle (GO:0043231);|Molecular Function: quercetin 3-O-glucosyltransferase activity (GO:0080043);|Molecular Function: quercetin 7-O-glucosyltransferase activity (GO:0080044);	--	--
M_TRINITY_DN12152_c0_g1_i1_2_H_TRINITY_DN32002_c0_g1_i1_2	12.83913322	1.530986147	-2.316768746	0.085558746	-3.546940855	0.020516332	0.046873892	Down	2.744512	1.484055	0	0.3432973	--	--	--	--	--	--	--	--	--	--	--	--	--	--	--	--	--	--	--	--	--
M_TRINITY_DN12154_c0_g1_i1_1_H_TRINITY_DN11795_c0_g1_i1_2	35.35612365	0.704499865	3.491914145	5.502369579	2.460053045	0.000479572	0.001724479	Up	0.7663038	0.4656972	3.582436	3.080588	XP_028067277.1	SUPPRESSOR OF GAMMA RESPONSE 1-like [Camellia sinensis]	Q6NQK2|NAC8_ARATH	SUPPRESSOR OF GAMMA RESPONSE 1 F14G11.2 OS=Arabidopsis thaliana (Mouse-ear cress) GN=F14G11.2 PE=1 SV=1	--	--	--	--	--	--	--	--	--	--	--	S	ENOG410YADT	Nac domain-containing protein	Biological Process: DNA damage checkpoint (GO:0000077);|Molecular Function: DNA-binding transcription factor activity (GO:0003700);|Cellular Component: nucleus (GO:0005634);|Biological Process: response to gamma radiation (GO:0010332);|Biological Process: regulation of meiotic nuclear division (GO:0040020);|Molecular Function: sequence-specific DNA binding (GO:0043565);|Molecular Function: transc…	--	--
M_TRINITY_DN12174_c0_g1_i1_1_H_TRINITY_DN31878_c0_g1_i1_2	104.6178319	0.413048351	3.019052348	2.373497605	1.247014594	0.002535667	0.00762177	Up	1.775892	0.934456	3.119372	3.243165	--	--	--	--	--	--	--	--	--	--	--	--	--	--	--	--	--	--	--	--	--
M_TRINITY_DN12179_c0_g1_i2_2_H_TRINITY_DN32544_c0_g1_i1_2	53.36915828	0.668010681	-2.349441041	0.336936421	-1.569451709	0.018801621	0.043510912	Down	7.468502	6.442999	3.456278	1.122875	--	--	--	--	--	--	--	--	--	--	--	--	--	--	--	--	--	--	--	--	--
M_TRINITY_DN12182_c0_g1_i1_2_H_TRINITY_DN23259_c0_g2_i1_2	26.38379601	1.662611972	-4.878703998	0.003615995	-8.111391673	1.07E-06	6.22E-06	Down	6.035639	6.590471	0	0	--	--	--	--	--	--	--	--	--	--	--	--	--	--	--	--	--	--	--	--	--
M_TRINITY_DN12195_c0_g1_i1_2_H_TRINITY_DN32684_c0_g1_i1_1	19.12264663	1.472512827	-3.075230372	0.04333522	-4.528316167	0.0021034	0.006456668	Down	4.688199	1.3091	0.2872092	0	--	--	--	--	--	--	--	--	--	--	--	--	--	--	--	--	--	--	--	--	--
M_TRINITY_DN12198_c0_g1_i1_2_H_TRINITY_DN18211_c0_g1_i1_1	436.390578	0.163817953	-12.67965161	0.236981349	-2.077154573	7.67E-37	2.42E-35	Down	26.25124	27.95974	6.72663	6.015024	XP_028113877.1	NDR1/HIN1-like protein 12 [Camellia sinensis]	Q9SJ54|NHL12_ARATH	NDR1/HIN1-like protein 12 F11F19.13 OS=Arabidopsis thaliana (Mouse-ear cress) GN=F11F19.13 PE=2 SV=1	--	--	--	--	--	--	--	--	--	--	--	S	ENOG410YH2V	Late embryogenesis abundant protein	Biological Process: defense response (GO:0006952);|Cellular Component: plasmodesma (GO:0009506);|Cellular Component: integral component of membrane (GO:0016021);|Cellular Component: anchored component of plasma membrane (GO:0046658);	--	--
M_TRINITY_DN12209_c0_g1_i1_2_H_TRINITY_DN18114_c0_g1_i1_2	12.52222497	1.588773459	-2.443061413	0.067851704	-3.881471132	0.014563259	0.035012648	Down	1.224525	2.71043	0.2974055	0	XP_028104674.1	pentatricopeptide repeat-containing protein At2g03880, mitochondrial [Camellia sinensis]	Q9SI53|PP147_ARATH	Pentatricopeptide repeat-containing protein At2g03880, mitochondrial T18C20.8 OS=Arabidopsis thaliana (Mouse-ear cress) GN=T18C20.8 PE=2 SV=1	--	--	--	--	--	--	KOG4197	FOG: PPR repeat	[R]	POORLY CHARACTERIZED	General function prediction only	S	ENOG410Z7Z7	Pentatricopeptide repeat-containing protein	--	PF01535.20,PF13041.6,PF12854.7,PF13812.6	PPR repeat|PPR repeat family|PPR repeat|Pentatricopeptide repeat domain
M_TRINITY_DN1220_c0_g1_i1_2_H_TRINITY_DN27185_c0_g1_i2_2	37.70892833	0.817600701	-3.714148023	0.121861134	-3.036690026	0.000203889	0.000795985	Down	3.688869	1.952451	0.1711059	0.4877404	--	--	--	--	--	--	--	--	--	--	--	--	--	--	--	--	--	--	--	--	--
M_TRINITY_DN12214_c0_g1_i1_2_H_TRINITY_DN28220_c4_g2_i1_1	8.981575533	2.083250177	-3.147264282	0.010623928	-6.556538871	0.001648059	0.00521095	Down	2.404241	1.728147	0	0	--	--	--	--	--	--	--	--	--	--	--	--	--	--	--	--	--	--	--	--	--
M_TRINITY_DN12229_c0_g1_i1_2_H_TRINITY_DN28581_c0_g1_i1_1	12.91888207	1.918796498	-3.690544301	0.007383889	-7.081403479	0.000223775	0.000866946	Down	2.226569	3.53405	0	0	--	--	--	--	--	--	--	--	--	--	--	--	--	--	--	--	--	--	--	--	--
M_TRINITY_DN12241_c0_g1_i1_2_H_TRINITY_DN4633_c0_g1_i1_1	42.50709572	0.641782949	-2.417499889	0.34115276	-1.551510208	0.015627539	0.037230459	Down	5.584007	8.967755	1.956071	3.012608	--	--	--	--	--	--	--	--	--	--	--	--	--	--	--	--	--	--	--	--	--
M_TRINITY_DN12274_c0_g1_i1_1_H_TRINITY_DN6257_c0_g1_i1_1	32.8947942	1.291497739	2.433143652	8.829914851	3.142399526	0.014968361	0.035836905	Up	1.40238	1.50E-20	8.993128	3.445734	--	--	--	--	--	--	--	--	--	--	--	--	--	--	--	--	--	--	--	--	--
M_TRINITY_DN12279_c0_g1_i2_1_H_TRINITY_DN3732_c0_g1_i1_1	62.10494881	0.508961571	3.724711529	3.721115137	1.89573503	0.000195539	0.000766383	Up	1.243929	2.213963	6.237322	6.544832	XP_028101404.1	uncharacterized protein LOC114300740 [Camellia sinensis]	--	--	--	--	--	--	--	--	--	--	--	--	--	--	--	--	--	--	--
M_TRINITY_DN12281_c0_g1_i1_1_H_TRINITY_DN8440_c0_g1_i1_2	27.10888828	1.039281216	3.25499001	10.43132108	3.382849976	0.001133964	0.00373315	Up	0.4747059	0.1173345	1.809732	4.671149	XP_028061855.1	putative ABC transporter C family member 15 isoform X2 [Camellia sinensis]	Q7GB25|AB5C_ARATH	ABC transporter C family member 5 F20D22.11 OS=Arabidopsis thaliana (Mouse-ear cress) GN=F20D22.11 PE=2 SV=2	--	--	--	--	--	--	KOG0054	Multidrug resistance-associated protein/mitoxantrone resistance protein, ABC superfamily	[Q]	METABOLISM	Secondary metabolites biosynthesis, transport and catabolism	V	COG1132	(ABC) transporter	Cellular Component: plant-type vacuole (GO:0000325);|Molecular Function: ATP binding (GO:0005524);|Cellular Component: vacuole (GO:0005773);|Cellular Component: vacuolar membrane (GO:0005774);|Molecular Function: sulfonylurea receptor activity (GO:0008281);|Molecular Function: xenobiotic transmembrane transporting ATPase activity (GO:0008559);|Biological Process: response to salt stress (GO:00096…	--	--
M_TRINITY_DN12292_c0_g1_i1_2_H_TRINITY_DN34841_c0_g1_i1_1	24.37907213	1.328755299	-3.724380394	0.03237917	-4.948790185	0.000195796	0.000767088	Down	1.944928	5.44105	0	0.2322774	--	--	--	--	--	--	--	--	--	--	--	--	--	--	--	--	--	--	--	--	--
M_TRINITY_DN12305_c0_g1_i1_2_H_TRINITY_DN25069_c0_g3_i1_1	31.16972507	0.7956247	-2.332259506	0.276317096	-1.855603269	0.019687043	0.045265984	Down	4.348248	2.015943	0.8656418	0.8326678	--	--	--	--	--	--	--	--	--	--	--	--	--	--	--	--	--	--	--	--	--
M_TRINITY_DN12315_c0_g1_i1_2_H_TRINITY_DN28232_c0_g2_i1_1	51.19576692	0.594534732	-3.8377397	0.205659619	-2.281669542	0.000124172	0.000506424	Down	4.39043	3.665348	0.5580141	1.104857	TQD85907.1	hypothetical protein C1H46_028524 [Malus baccata]	--	--	--	--	--	--	--	--	--	--	--	--	--	--	--	--	--	--	--
M_TRINITY_DN12323_c0_g1_i1_2_H_TRINITY_DN19378_c0_g1_i1_1	207.1085268	0.23480296	-6.928766703	0.323784329	-1.626894932	4.25E-12	4.29E-11	Down	10.85304	11.07472	3.126693	3.91634	XP_028103838.1	36.4 kDa proline-rich protein-like [Camellia sinensis]	Q00451|PRF1_SOLLC	36.4 kDa proline-rich protein TPRP-F1 OS=Solanum lycopersicum (Tomato) (Lycopersicon esculentum) GN=TPRP-F1 PE=2 SV=1	--	--	--	--	--	--	--	--	--	--	--	U	ENOG41117UE	AAI	--	PF14547.6,PF14368.6	Hydrophobic seed protein|Probable lipid transfer
M_TRINITY_DN12326_c0_g1_i1_2_H_TRINITY_DN26779_c4_g2_i1_1	7.866049359	2.32008555	-2.743343711	0.012134075	-6.364792104	0.006081699	0.01652182	Down	2.904385	0.4960931	0	0	THG21988.1	hypothetical protein TEA_017958 [Camellia sinensis var. sinensis]	B0F9L4|GOGC6_ARATH	Golgin candidate 6 MMJ24.8 OS=Arabidopsis thaliana (Mouse-ear cress) GN=MMJ24.8 PE=1 SV=2	--	--	--	--	--	--	KOG0946	ER-Golgi vesicle-tethering protein p115	[U]	CELLULAR PROCESSES AND SIGNALING	Intracellular trafficking, secretion, and vesicular transport	U	ENOG410XRCG	USO1 vesicle docking protein homolog (yeast)	Cellular Component: Golgi membrane (GO:0000139);|Cellular Component: endoplasmic reticulum (GO:0005783);|Cellular Component: Golgi apparatus (GO:0005794);|Cellular Component: Golgi stack (GO:0005795);|Cellular Component: cytosol (GO:0005829);|Biological Process: intracellular protein transport (GO:0006886);|Biological Process: ER to Golgi vesicle-mediated transport (GO:0006888);|Molecular Functio…	--	--
M_TRINITY_DN12367_c0_g1_i1_1_H_TRINITY_DN3935_c0_g1_i1_2	85.67701674	0.464946847	2.544791938	2.270787944	1.183192987	0.010934287	0.027403925	Up	2.289104	1.745102	3.151392	5.962091	--	--	--	--	--	--	--	--	--	--	--	--	--	--	--	--	--	--	--	--	--
M_TRINITY_DN12374_c0_g1_i1_2_H_TRINITY_DN34543_c0_g1_i1_1	17.14671358	1.946698867	-3.84709244	0.00556605	-7.489130493	0.000119528	0.000488758	Down	5.030212	1.10255	0	0	--	--	--	--	--	--	--	--	--	--	--	--	--	--	--	--	--	--	--	--	--
M_TRINITY_DN12381_c0_g1_i2_1_H_TRINITY_DN13586_c0_g1_i1_1	39.19245113	0.714159322	2.40117386	3.282558438	1.714820695	0.01634257	0.038682702	Up	0.5478381	1.222285	3.411504	2.292001	XP_028055242.1	glycosyl hydrolase 5 family protein-like [Camellia sinensis]	C0HLA0|GH5FP_CHAOB	Glycosyl hydrolase 5 family protein . OS=Chamaecyparis obtusa (Hinoki false-cypress) (Retinospora obtusa) GN=. PE=1 SV=1	--	--	--	--	--	--	--	--	--	--	--	G	ENOG410ZYM0	(glycosyl hydrolase family 5) protein	Molecular Function: hydrolase activity, hydrolyzing O-glycosyl compounds (GO:0004553);|Biological Process: carbohydrate metabolic process (GO:0005975);	--	--
M_TRINITY_DN12383_c0_g1_i1_1_H_TRINITY_DN6970_c0_g1_i1_2	50.19467527	0.62759679	4.447012716	6.920762067	2.790930906	8.71E-06	4.39E-05	Up	0.4484875	1.102257	5.543107	5.282315	--	--	--	--	--	--	--	--	--	--	--	--	--	--	--	--	--	--	--	--	--
M_TRINITY_DN12384_c0_g1_i1_2_H_TRINITY_DN13559_c0_g1_i1_1	8.877284517	2.188357221	-2.988721172	0.010743519	-6.540389558	0.002801477	0.00831388	Down	0.6227848	2.374563	0	0	--	--	--	--	--	--	--	--	--	--	--	--	--	--	--	--	--	--	--	--	--
M_TRINITY_DN12387_c0_g1_i1_2_H_TRINITY_DN27367_c0_g1_i10_1	20.3208425	1.743984017	-4.43494831	0.004695586	-7.734478969	9.21E-06	4.62E-05	Down	5.079899	3.749065	0	0	--	--	--	--	--	--	--	--	--	--	--	--	--	--	--	--	--	--	--	--	--
M_TRINITY_DN12399_c0_g1_i2_2_H_TRINITY_DN717_c0_g1_i1_1	17.15260928	1.11492708	-2.971428136	0.10062595	-3.312925697	0.002964182	0.008736968	Down	2.887144	2.50837	0.3297137	0.1690571	OMO82839.1	hypothetical protein COLO4_22802 [Corchorus olitorius]	--	--	--	--	--	--	--	--	--	--	--	--	--	--	--	--	--	--	--
M_TRINITY_DN1239_c0_g1_i1_1_H_TRINITY_DN32202_c0_g1_i1_2	114.0772927	0.325121208	-3.618405769	0.442447918	-1.176420455	0.000296423	0.001118294	Down	9.170138	7.552408	3.590588	3.742996	--	--	--	--	--	--	--	--	--	--	--	--	--	--	--	--	--	--	--	--	--
M_TRINITY_DN1239_c0_g1_i1_2_H_TRINITY_DN15492_c0_g1_i1_1	75.37723534	0.540098604	-3.335756841	0.2868488	-1.801637612	0.000850675	0.002883299	Down	3.616851	8.065941	1.51409	1.790889	THG13908.1	hypothetical protein TEA_016063 [Camellia sinensis var. sinensis]	--	--	--	--	--	--	--	--	--	--	--	--	--	--	--	--	--	--	--
M_TRINITY_DN12403_c0_g1_i1_1_H_TRINITY_DN27698_c1_g2_i7_1	1778.897608	0.111171436	11.29647441	2.388070257	1.255845281	1.37E-29	3.34E-28	Up	72.18055	58.66393	156.3852	153.4738	THG00249.1	hypothetical protein TEA_000703 [Camellia sinensis var. sinensis]	--	--	--	--	--	--	--	--	--	--	--	--	--	--	--	--	--	--	--
M_TRINITY_DN12407_c0_g1_i1_2_H_TRINITY_DN4022_c0_g1_i1_1	44.92141623	0.644287623	-3.66821352	0.194334699	-2.363384571	0.000244251	0.000938381	Down	5.852464	3.980666	1.140401	0.7329693	PON83411.1	hypothetical protein TorRG33x02_208260 [Trema orientale]	--	--	--	--	--	--	--	--	--	--	--	--	--	--	--	--	--	--	--
M_TRINITY_DN12411_c0_g1_i1_2_H_TRINITY_DN4490_c0_g1_i2_1	37.68955717	1.083845241	-2.467840762	0.15660938	-2.674757466	0.013593077	0.033008923	Down	1.288086	10.65648	0.4682293	1.40513	--	--	--	--	--	--	--	--	--	--	--	--	--	--	--	--	--	--	--	--	--
M_TRINITY_DN12420_c0_g1_i1_1_H_TRINITY_DN15926_c0_g1_i1_2	45.56357326	0.739628128	4.701067296	11.13509224	3.477041604	2.59E-06	1.42E-05	Up	0.1645707	0.4284934	3.863103	2.54731	XP_028055379.1	uncharacterized protein LOC114259552 [Camellia sinensis]	--	--	--	--	--	--	--	--	--	--	--	--	--	S	ENOG41116KI		--	--	--
M_TRINITY_DN12449_c0_g1_i2_1_H_TRINITY_DN30155_c0_g1_i1_2	24.41985267	1.769814505	4.598501278	281.7934492	8.138494264	4.26E-06	2.26E-05	Up	0	0	2.597744	7.852829	--	--	--	--	--	--	--	--	--	--	--	--	--	--	--	--	--	--	--	--	--
M_TRINITY_DN12457_c0_g1_i1_1_H_TRINITY_DN22546_c0_g3_i1_2	51.26618156	0.860664599	2.324644659	4.002050475	2.000739363	0.020090969	0.046032063	Up	3.741185	0.4746414	8.588724	8.218338	--	--	--	--	--	--	--	--	--	--	--	--	--	--	--	--	--	--	--	--	--
M_TRINITY_DN12470_c0_g1_i1_2_H_TRINITY_DN19181_c0_g1_i1_1	31.0037473	0.775718598	-2.884424515	0.212053214	-2.237501742	0.003921298	0.011198576	Down	2.233032	3.896478	0.5783396	0.7285674	--	--	--	--	--	--	--	--	--	--	--	--	--	--	--	--	--	--	--	--	--
M_TRINITY_DN12501_c0_g1_i1_2_H_TRINITY_DN23589_c0_g1_i1_1	806.2689597	0.115221701	-10.32776911	0.438307988	-1.189983122	5.28E-25	1.07E-23	Down	14.50057	16.21301	6.59929	6.749473	XP_028062286.1	neutral ceramidase 2-like [Camellia sinensis]	F4HQM3|NCER1_ARATH	Neutral ceramidase 1 F22G5.28 OS=Arabidopsis thaliana (Mouse-ear cress) GN=F22G5.28 PE=2 SV=1	649/778(83.42)	K12349	ASAH2	neutral ceramidase [EC:3.5.1.23]	ko00600	Sphingolipid metabolism	KOG2232	Ceramidases	[T]	CELLULAR PROCESSES AND SIGNALING	Signal transduction mechanisms	S	ENOG410XQWE	Ceramidase	Cellular Component: extracellular region (GO:0005576);|Cellular Component: vacuolar membrane (GO:0005774);|Cellular Component: endoplasmic reticulum (GO:0005783);|Cellular Component: Golgi apparatus (GO:0005794);|Biological Process: sphingolipid metabolic process (GO:0006665);|Molecular Function: N-acylsphingosine amidohydrolase activity (GO:0017040);|Biological Process: cellular response to oxid…	PF04734.13,PF17048.5	Neutral/alkaline non-lysosomal ceramidase, N-terminal|Neutral/alkaline non-lysosomal ceramidase, C-terminal
M_TRINITY_DN12504_c0_g1_i1_1_H_TRINITY_DN413_c0_g1_i1_2	54.27771985	0.543534947	2.463064743	2.529341375	1.338761765	0.013775504	0.033370028	Up	1.666592	0.97314	3.287233	3.325074	--	--	--	--	--	--	--	--	--	--	--	--	--	--	--	--	--	--	--	--	--
M_TRINITY_DN12539_c0_g1_i1_2_H_TRINITY_DN19170_c0_g1_i1_1	88.31182509	0.427425918	-5.837669249	0.177369378	-2.495171139	5.29E-09	4.08E-08	Down	13.83241	13.74157	3.034879	1.846651	XP_028114272.1	photosystem II 5 kDa protein, chloroplastic-like [Camellia sinensis]	B3EWI4|PST2_PETHY	Photosystem II 5 kDa protein, chloroplastic . OS=Petunia hybrida (Petunia) GN=. PE=1 SV=1	--	--	--	--	--	--	--	--	--	--	--	S	ENOG410Z5TB	Photosystem II 5 kDa protein	Cellular Component: photosystem II (GO:0009523);|Cellular Component: chloroplast thylakoid membrane (GO:0009535);|Biological Process: photosynthesis (GO:0015979);	--	--
M_TRINITY_DN12548_c0_g1_i1_1_H_TRINITY_DN17665_c0_g1_i1_2	106.0381414	0.368171511	4.770338929	3.378312744	1.756302891	1.84E-06	1.03E-05	Up	1.04465	1.4869	3.70168	4.751977	XP_028080571.1	inhibitor of growth protein 1 homolog [Camellia sinensis]	--	--	--	--	--	--	--	--	--	--	--	--	--	S	ENOG410YRGG	expressed protein	--	PF07797.14	Protein of unknown function (DUF1639)
M_TRINITY_DN12554_c0_g1_i1_1_H_TRINITY_DN33557_c0_g1_i1_1	27.0333756	1.93634291	4.277637512	311.4751088	8.282973066	1.89E-05	9.03E-05	Up	0	8.88E-34	9.735687	0.8726327	--	--	--	--	--	--	--	--	--	--	--	--	--	--	--	--	--	--	--	--	--
M_TRINITY_DN1259_c0_g1_i1_2_H_TRINITY_DN6012_c0_g1_i1_1	63.62883799	0.795769406	-3.59586285	0.137597137	-2.861477643	0.000323318	0.001206829	Down	7.675765	4.149444	1.385042	0.1937835	--	--	--	--	--	--	--	--	--	--	--	--	--	--	--	--	--	--	--	--	--
M_TRINITY_DN12601_c0_g1_i1_1_H_TRINITY_DN17842_c0_g1_i2_1	46.00698602	1.700990836	5.321728287	530.8686163	9.052211045	1.03E-07	6.84E-07	Up	0	0	2.790412	14.16456	--	--	--	--	--	--	--	--	--	--	--	--	--	--	--	--	--	--	--	--	--
M_TRINITY_DN12628_c0_g1_i1_2_H_TRINITY_DN15666_c0_g1_i2_2	38.03743798	1.073966791	-5.184026829	0.021087434	-5.567472656	2.17E-07	1.39E-06	Down	5.511221	5.803817	0.2170516	0	--	--	--	--	--	--	--	--	--	--	--	--	--	--	--	--	--	--	--	--	--
M_TRINITY_DN12648_c0_g1_i1_2_H_TRINITY_DN8935_c0_g1_i1_1	61.17444647	0.550557878	-3.717187752	0.242066107	-2.046527	0.000201453	0.000787351	Down	3.580147	1.982408	0.6387675	0.6743807	XP_028124505.1	uncharacterized protein At5g41620-like isoform X2 [Camellia sinensis]	Q66GQ2|Y5162_ARATH	Uncharacterized protein At5g41620 MBK23.17 OS=Arabidopsis thaliana (Mouse-ear cress) GN=MBK23.17 PE=2 SV=2	--	--	--	--	--	--	--	--	--	--	--	S	ENOG410YF2F	intracellular protein transport protein	Cellular Component: plasma membrane (GO:0005886);|Cellular Component: chloroplast (GO:0009507);	--	--
M_TRINITY_DN12658_c0_g1_i1_1_H_TRINITY_DN30326_c0_g1_i1_2	41.00739363	1.561977	4.760038352	173.0530341	7.435070426	1.94E-06	1.09E-05	Up	0	0.05722571	3.601011	3.32891	XP_028094898.1	lysM domain receptor-like kinase 4 [Camellia sinensis]	O22808|LYK5_ARATH	Protein LYK5 F4P9.35 OS=Arabidopsis thaliana (Mouse-ear cress) GN=F4P9.35 PE=2 SV=1	--	--	--	--	--	--	--	--	--	--	--	T	COG0515	Serine Threonine protein kinase	Molecular Function: protein kinase activity (GO:0004672);|Molecular Function: ATP binding (GO:0005524);|Cellular Component: plasma membrane (GO:0005886);|Molecular Function: chitin binding (GO:0008061);|Cellular Component: integral component of membrane (GO:0016021);|Molecular Function: protein homodimerization activity (GO:0042803);|Biological Process: innate immune response (GO:0045087);|Biolog…	PF00069.25,PF07714.17	Protein kinase domain|Protein tyrosine kinase
M_TRINITY_DN12664_c0_g1_i1_1_H_TRINITY_DN8565_c0_g1_i1_1	37.27024404	0.877550635	4.607750645	16.49017158	4.043534505	4.07E-06	2.16E-05	Up	0.3909864	0.1278187	3.011723	5.479268	THG08883.1	hypothetical protein TEA_021715 [Camellia sinensis var. sinensis]	O23266|PP308_ARATH	Pentatricopeptide repeat-containing protein At4g14050, mitochondrial dl3066c OS=Arabidopsis thaliana (Mouse-ear cress) GN=dl3066c PE=1 SV=3	--	--	--	--	--	--	KOG4197	FOG: PPR repeat	[R]	POORLY CHARACTERIZED	General function prediction only	S	ENOG410Z7Z7	Pentatricopeptide repeat-containing protein	--	PF01535.20,PF13041.6,PF12854.7	PPR repeat|PPR repeat family|PPR repeat
M_TRINITY_DN12671_c0_g2_i1_1_H_TRINITY_DN32137_c0_g1_i1_2	21.48565381	1.348669248	3.623288152	29.58137707	4.886617309	0.000290881	0.001098078	Up	0	0.2635477	5.483651	2.42355	THG08518.1	hypothetical protein TEA_002151 [Camellia sinensis var. sinensis]	--	--	--	--	--	--	--	--	--	--	--	--	--	--	--	--	--	--	--
M_TRINITY_DN12673_c0_g1_i1_2_H_TRINITY_DN11645_c0_g2_i1_2	50.75632817	0.699067072	-2.403671506	0.312011779	-1.680327602	0.016231351	0.038445581	Down	2.978578	6.682157	2.019519	0.955018	--	--	--	--	--	--	--	--	--	--	--	--	--	--	--	--	--	--	--	--	--
M_TRINITY_DN12676_c0_g1_i1_2_H_TRINITY_DN33536_c0_g1_i1_1	12.66448953	1.945304286	-3.625551089	0.007531745	-7.052800071	0.000288346	0.001089606	Down	1.642482	3.274567	0	0	XP_028074190.1	heat stress transcription factor A-2-like [Camellia sinensis]	--	--	--	--	--	--	--	--	--	--	--	--	--	--	--	--	--	--	--
M_TRINITY_DN12688_c0_g1_i1_1_H_TRINITY_DN23643_c0_g2_i1_2	28.96803383	1.641444347	5.107670102	334.0583282	8.383956216	3.26E-07	2.03E-06	Up	0	0	4.818421	5.459443	XP_028119400.1	probable galacturonosyltransferase-like 9 [Camellia sinensis]	O48684|GATL8_ARATH	Probable galacturonosyltransferase-like 8 F3I6.10 OS=Arabidopsis thaliana (Mouse-ear cress) GN=F3I6.10 PE=2 SV=1	--	--	--	--	--	--	--	--	--	--	--	M	ENOG410ZJKS	galacturonosyltransferase-like 9-like	Cellular Component: Golgi membrane (GO:0000139);|Cellular Component: Golgi apparatus (GO:0005794);|Cellular Component: integral component of membrane (GO:0016021);|Biological Process: pectin biosynthetic process (GO:0045489);|Molecular Function: polygalacturonate 4-alpha-galacturonosyltransferase activity (GO:0047262);|Biological Process: cell wall organization (GO:0071555);	PF01501.20	Glycosyl transferase family 8
M_TRINITY_DN12694_c0_g1_i1_1_H_TRINITY_DN12312_c0_g1_i1_2	90.7287529	0.400887137	4.363785407	3.362153144	1.74938544	1.28E-05	6.28E-05	Up	3.441575	2.330665	10.31541	9.070182	XP_028073000.1	uncharacterized protein LOC114275200 [Camellia sinensis]	--	--	--	--	--	--	--	--	--	--	--	--	--	S	ENOG41118J3		--	--	--
M_TRINITY_DN12704_c0_g1_i1_2_H_TRINITY_DN33275_c0_g1_i1_1	62.42354103	0.506227337	-3.125325002	0.333989591	-1.582124952	0.001776087	0.005567268	Down	4.624426	6.734043	2.176394	1.583221	--	--	--	--	--	--	--	--	--	--	--	--	--	--	--	--	--	--	--	--	--
M_TRINITY_DN12708_c0_g1_i1_1_H_TRINITY_DN20287_c0_g1_i1_2	21.45165796	1.721671972	4.617970826	247.3878677	7.95063094	3.88E-06	2.07E-05	Up	0	0	4.656781	5.553249	XP_028074576.1	ABC transporter G family member 23 [Camellia sinensis]	Q3E9B8|AB23G_ARATH	ABC transporter G family member 23 F7K24.160 OS=Arabidopsis thaliana (Mouse-ear cress) GN=F7K24.160 PE=2 SV=1	--	--	--	--	--	--	KOG0061	Transporter, ABC superfamily (Breast cancer resistance protein)	[Q]	METABOLISM	Secondary metabolites biosynthesis, transport and catabolism	V	COG1131	(ABC) transporter	Molecular Function: ATP binding (GO:0005524);|Cellular Component: plasma membrane (GO:0005886);|Cellular Component: integral component of membrane (GO:0016021);|Molecular Function: ATPase activity, coupled to transmembrane movement of substances (GO:0042626);|Biological Process: transmembrane transport (GO:0055085);	PF01061.24	ABC-2 type transporter
M_TRINITY_DN12709_c0_g1_i1_2_H_TRINITY_DN20665_c0_g1_i1_1	18.23989168	1.805266284	-4.197978366	0.005231829	-7.578468805	2.69E-05	0.000125015	Down	4.809828	2.484084	0	0	--	--	--	--	--	--	--	--	--	--	--	--	--	--	--	--	--	--	--	--	--
M_TRINITY_DN12715_c0_g1_i1_2_H_TRINITY_DN11579_c0_g1_i1_1	41.17081758	0.755611678	-3.900396627	0.129660843	-2.947185241	9.60E-05	0.000400463	Down	4.842764	3.210975	0.7782966	0.3062727	--	--	--	--	--	--	--	--	--	--	--	--	--	--	--	--	--	--	--	--	--
M_TRINITY_DN12716_c0_g1_i2_2_H_TRINITY_DN2221_c0_g1_i1_1	39.4442802	0.80725202	-3.262856712	0.161102672	-2.633947672	0.001102953	0.003641471	Down	4.620126	1.650867	0.5755415	0.4397063	--	--	--	--	--	--	--	--	--	--	--	--	--	--	--	--	--	--	--	--	--
M_TRINITY_DN12759_c0_g1_i1_1_H_TRINITY_DN6680_c0_g2_i1_2	26.31691446	0.806683724	2.312279243	3.643381405	1.86527803	0.0207623	0.047316671	Up	0.8015209	0.6582634	3.109911	2.001541	XP_028061186.1	pentatricopeptide repeat-containing protein At3g18020 [Camellia sinensis]	--	--	--	--	--	--	--	--	--	--	--	--	--	--	--	--	--	PF13041.6,PF12854.7,PF01535.20,PF13812.6	PPR repeat family|PPR repeat|PPR repeat|Pentatricopeptide repeat domain
M_TRINITY_DN12821_c0_g1_i1_1_H_TRINITY_DN24533_c0_g1_i1_2	14.44215642	1.898140101	3.88733284	166.4219999	7.378702351	0.000101352	0.000420524	Up	0	0	4.399759	2.257039	--	--	--	--	--	--	--	--	--	--	--	--	--	--	--	--	--	--	--	--	--
M_TRINITY_DN12838_c0_g1_i1_2_H_TRINITY_DN31353_c0_g1_i1_2	22.20699565	1.716097511	-4.581641792	0.004296733	-7.862544075	4.61E-06	2.43E-05	Down	5.342213	4.007306	0	0	--	--	--	--	--	--	--	--	--	--	--	--	--	--	--	--	--	--	--	--	--
M_TRINITY_DN12844_c0_g1_i1_2_H_TRINITY_DN26977_c0_g6_i1_1	26.44798576	0.910886809	-2.337874813	0.228530824	-2.129539329	0.019393743	0.044691163	Down	2.59602	7.149239	1.007797	1.132872	--	--	--	--	--	--	--	--	--	--	--	--	--	--	--	--	--	--	--	--	--
M_TRINITY_DN12860_c0_g1_i1_2_H_TRINITY_DN15013_c0_g1_i1_1	18.16663609	1.365095107	-2.533650313	0.090956866	-3.458673644	0.011288132	0.028182196	Down	2.144146	3.672594	0	0.5204429	VVA93331.1	unnamed protein product [Arabis nemorensis]	Q93ZB1|LOL1_ARATH	Protein LOL1 T9G5.1 OS=Arabidopsis thaliana (Mouse-ear cress) GN=T9G5.1 PE=2 SV=1	--	--	--	--	--	--	--	--	--	--	--	S	ENOG4111MH5	LSD1 zinc finger domain containing protein, expressed	Molecular Function: DNA binding (GO:0003677);|Cellular Component: nucleus (GO:0005634);|Biological Process: plant-type hypersensitive response (GO:0009626);|Biological Process: defense response, incompatible interaction (GO:0009814);|Biological Process: positive regulation of plant-type hypersensitive response (GO:0034052);|Biological Process: positive regulation of programmed cell death (GO:0043…	PF06943.12	LSD1 zinc finger	0R	C2C2-LSD
M_TRINITY_DN12873_c0_g1_i1_2_H_TRINITY_DN306_c0_g1_i1_2	23.62161051	1.697903412	-4.683213556	0.004039397	-7.951644274	2.82E-06	1.54E-05	Down	4.927738	3.822093	0	0	--	--	--	--	--	--	--	--	--	--	--	--	--	--	--	--	--	--	--	--	--
M_TRINITY_DN12890_c0_g1_i1_1_H_TRINITY_DN4881_c0_g1_i1_1	32.22291795	0.848218234	2.29581891	3.856669351	1.947355463	0.021686238	0.049067754	Up	1.863005	0.7563291	3.200501	6.706312	--	--	--	--	--	--	--	--	--	--	--	--	--	--	--	--	--	--	--	--	--
M_TRINITY_DN1289_c0_g1_i1_2_H_TRINITY_DN27532_c0_g5_i1_2	25.93572016	1.778118349	-4.548103664	0.003677481	-8.087066576	5.41E-06	2.82E-05	Down	2.3075	8.252919	0	0	--	--	--	--	--	--	--	--	--	--	--	--	--	--	--	--	--	--	--	--	--
M_TRINITY_DN12907_c0_g1_i1_2_H_TRINITY_DN17989_c0_g1_i1_1	36.97815334	0.843020008	-2.38136257	0.248697465	-2.007536292	0.017248726	0.040490068	Down	4.292836	5.610777	0.4217038	2.035107	--	--	--	--	--	--	--	--	--	--	--	--	--	--	--	--	--	--	--	--	--
M_TRINITY_DN1292_c0_g1_i1_2_H_TRINITY_DN17133_c0_g1_i1_1	35.63900485	0.938380109	-3.593202744	0.09660288	-3.371789984	0.000326638	0.001217703	Down	2.199971	7.58238	0.6098324	0.3151061	XP_028113460.1	uncharacterized protein LOC114311511 [Camellia sinensis]	--	--	--	--	--	--	--	--	--	--	--	--	--	--	--	--	--	--	--
M_TRINITY_DN12931_c0_g1_i1_1_H_TRINITY_DN29811_c0_g1_i1_1	39.51421617	0.831673843	3.480664123	7.437291445	2.894777308	0.000500172	0.00179038	Up	0.3316383	1.277166	7.414094	4.266259	--	--	--	--	--	--	--	--	--	--	--	--	--	--	--	--	--	--	--	--	--
M_TRINITY_DN12956_c0_g1_i1_1_H_TRINITY_DN623_c0_g1_i1_2	80.07893791	0.531023984	5.053797959	6.424962014	2.683687925	4.33E-07	2.66E-06	Up	1.366037	3.230904	12.17011	17.17787	--	--	--	--	--	--	--	--	--	--	--	--	--	--	--	--	--	--	--	--	--
M_TRINITY_DN12962_c0_g1_i1_2_H_TRINITY_DN33604_c0_g1_i1_1	13.30847742	2.020350069	-3.526382938	0.007166438	-7.12452801	0.000421277	0.00153421	Down	0.6399958	2.713509	0	0	XP_028066887.1	uncharacterized protein LOC114269728 [Camellia sinensis]	--	--	--	--	--	--	--	--	--	--	--	--	--	S	ENOG41113TD	C1-like domain	--	PF03107.16	C1 domain
M_TRINITY_DN12970_c0_g1_i1_2_H_TRINITY_DN17918_c1_g1_i1_1	49.93837285	0.747621624	-3.140957446	0.196384408	-2.348247707	0.001683965	0.005313001	Down	3.996632	4.226079	1.304772	0.31205	--	--	--	--	--	--	--	--	--	--	--	--	--	--	--	--	--	--	--	--	--
M_TRINITY_DN12983_c0_g1_i1_2_H_TRINITY_DN29719_c2_g4_i1_1	15.7172	1.976658741	-3.725242942	0.00607233	-7.363534023	0.000195127	0.000765271	Down	5.80422	1.233551	4.46E-58	0	--	--	--	--	--	--	--	--	--	--	--	--	--	--	--	--	--	--	--	--	--
M_TRINITY_DN12986_c1_g1_i1_1_H_TRINITY_DN18190_c0_g1_i1_2	17.97905638	1.112862235	-3.055189433	0.094731961	-3.400004941	0.002249184	0.006851473	Down	2.277079	4.176006	0.347654	0.2569433	XP_028085190.1	heparan-alpha-glucosaminide N-acetyltransferase-like [Camellia sinensis]	--	--	30/38(78.95)	K10532	HGSNAT	heparan-alpha-glucosaminide N-acetyltransferase [EC:2.3.1.78]	ko00531	Glycosaminoglycan degradation	--	--	--	--	--	S	COG4299	heparan-alpha-glucosaminide n-acetyltransferase	--	--	--
M_TRINITY_DN12989_c0_g1_i2_2_H_TRINITY_DN27241_c0_g10_i1_2	49.79457788	0.690571707	-3.404371556	0.196015184	-2.350962677	0.000663165	0.002302767	Down	3.985788	4.749508	0.4020062	1.325418	--	--	--	--	--	--	--	--	--	--	--	--	--	--	--	--	--	--	--	--	--
M_TRINITY_DN13007_c0_g1_i1_2_H_TRINITY_DN18867_c1_g1_i1_2	22.16183114	1.267337817	-3.134255958	0.063717739	-3.972161104	0.001722905	0.005418154	Down	5.06041	3.266932	0.5269958	0	--	--	--	--	--	--	--	--	--	--	--	--	--	--	--	--	--	--	--	--	--
M_TRINITY_DN13024_c0_g1_i1_2_H_TRINITY_DN24404_c0_g1_i1_1	2810.461437	0.065551045	18.08294183	2.274194638	1.185355733	4.34E-73	2.90E-71	Up	71.89483	74.70985	166.354	164.1508	XP_028069706.1	universal stress protein A-like protein [Camellia sinensis]	Q8LGG8|USPAL_ARATH	Universal stress protein A-like protein F4P13.7 OS=Arabidopsis thaliana (Mouse-ear cress) GN=F4P13.7 PE=1 SV=2	--	--	--	--	--	--	--	--	--	--	--	T	COG0589	Universal stress protein	Cellular Component: plasma membrane (GO:0005886);|Molecular Function: AMP binding (GO:0016208);	PF00582.26	Universal stress protein family
M_TRINITY_DN13032_c0_g1_i1_2_H_TRINITY_DN11_c0_g1_i1_1	5.838358404	2.426738583	-2.446036557	0.016334982	-5.935891288	0.014443635	0.03475576	Down	0.5038491	2.069377	0	0	THF97090.1	hypothetical protein TEA_001901 [Camellia sinensis var. sinensis]	Q9LDG2|TBL10_ARATH	Protein trichome birefringence-like 10 F24F17.6 OS=Arabidopsis thaliana (Mouse-ear cress) GN=F24F17.6 PE=2 SV=1	--	--	--	--	--	--	--	--	--	--	--	S	ENOG410YIU5	Pfam:DUF231	Cellular Component: Golgi apparatus (GO:0005794);|Biological Process: circadian rhythm (GO:0007623);|Cellular Component: integral component of membrane (GO:0016021);|Molecular Function: O-acetyltransferase activity (GO:0016413);	PF14416.6	PMR5 N terminal Domain
M_TRINITY_DN13035_c0_g1_i1_1_H_TRINITY_DN27535_c3_g3_i1_1	29.72550076	0.817095145	2.745908983	4.735999404	2.243668899	0.00603435	0.016414047	Up	1.167955	1.125532	3.311473	7.341542	--	--	--	--	--	--	--	--	--	--	--	--	--	--	--	--	--	--	--	--	--
M_TRINITY_DN13045_c0_g1_i1_2_H_TRINITY_DN34630_c0_g1_i1_1	23.2678375	0.997504828	-3.557090669	0.085483209	-3.548215116	0.000374985	0.001379214	Down	2.258683	2.687161	0.3100955	0.1125658	THG04989.1	hypothetical protein TEA_018990 [Camellia sinensis var. sinensis]	--	--	--	--	--	--	--	--	--	--	--	--	--	--	--	--	--	--	--
M_TRINITY_DN13056_c0_g1_i1_1_H_TRINITY_DN16027_c0_g1_i1_2	15.17281665	1.439719234	3.016053379	20.28399699	4.342270061	0.002560882	0.007685983	Up	0.2710236	0	2.761593	3.590549	RVW30099.1	Berberine bridge enzyme-like 14 [Vitis vinifera]	Q9SVG3|BBE21_ARATH	Berberine bridge enzyme-like 21 F21C20.190 OS=Arabidopsis thaliana (Mouse-ear cress) GN=F21C20.190 PE=2 SV=1	--	--	--	--	--	--	--	--	--	--	--	C	COG0277	FAD linked oxidase domain protein	Cellular Component: cell wall (GO:0005618);|Cellular Component: plasma membrane (GO:0005886);|Molecular Function: oxidoreductase activity, acting on the CH-OH group of donors, oxygen as acceptor (GO:0016899);|Cellular Component: apoplast (GO:0048046);|Molecular Function: FAD binding (GO:0071949);	PF01565.23	FAD binding domain
M_TRINITY_DN13070_c0_g1_i1_1_H_TRINITY_DN17483_c0_g1_i2_2	10.87271797	2.133143707	3.268154849	125.4913357	6.971443949	0.001082511	0.003580275	Up	0	0	0.7770512	4.090657	XP_028068978.1	nodulation receptor kinase-like [Camellia sinensis]	--	--	--	--	--	--	--	--	--	--	--	--	--	--	--	--	--	--	--
M_TRINITY_DN13070_c0_g1_i1_2_H_TRINITY_DN14165_c0_g1_i1_1	16.32189208	1.119405238	-2.311304908	0.166398367	-2.58728682	0.020816019	0.047413826	Down	4.201025	1.829102	0.4911913	0.5205035	XP_028072356.1	protein FAR1-RELATED SEQUENCE 8-like [Camellia sinensis]	Q9SWG3|FAR1_ARATH	Protein FAR-RED IMPAIRED RESPONSE 1 dl3590w OS=Arabidopsis thaliana (Mouse-ear cress) GN=dl3590w PE=1 SV=1	--	--	--	--	--	--	--	--	--	--	--	S	ENOG410YB4A	Protein FAR-RED IMPAIRED RESPONSE	Molecular Function: DNA-binding transcription factor activity (GO:0003700);|Cellular Component: nucleus (GO:0005634);|Molecular Function: zinc ion binding (GO:0008270);|Biological Process: response to red or far red light (GO:0009639);|Biological Process: red or far-red light signaling pathway (GO:0010017);|Biological Process: far-red light signaling pathway (GO:0010018);|Biological Process: resp…	--	--
M_TRINITY_DN13097_c0_g1_i1_1_H_TRINITY_DN18331_c1_g1_i2_2	424.9649966	0.181152455	9.311988685	3.219618195	1.686889614	1.25E-20	2.11E-19	Up	2.209534	2.947626	8.149351	8.305411	THG21511.1	hypothetical protein TEA_029755 [Camellia sinensis var. sinensis]	A5DM21|PABP_PICGU	Polyadenylate-binding protein, cytoplasmic and nuclear PGUG_04322 OS=/ NBRC 10279 / NRRL Y-324) (Yeast) (Candida guilliermondii) GN=PGUG_04322 PE=3 SV=2	--	--	--	--	--	--	KOG4207	Predicted splicing factor, SR protein superfamily	[A]	INFORMATION STORAGE AND PROCESSING	RNA processing and modification	--	--	--	Cellular Component: nucleus (GO:0005634);|Cellular Component: ribosome (GO:0005840);|Biological Process: mRNA processing (GO:0006397);|Biological Process: regulation of translational initiation (GO:0006446);|Molecular Function: poly(A) binding (GO:0008143);|Molecular Function: ribonuclease inhibitor activity (GO:0008428);|Cellular Component: cytoplasmic stress granule (GO:0010494);|Molecular Func…	PF00076.22,PF14111.6	RNA recognition motif. (a.k.a. RRM, RBD, or RNP domain)|Domain of unknown function (DUF4283)
M_TRINITY_DN13105_c0_g1_i1_2_H_TRINITY_DN21134_c1_g1_i1_1	18.45377391	1.135886742	-2.476831629	0.142259785	-2.81340021	0.013255442	0.032317495	Down	0.9861127	2.201606	0.08428101	0.3394932	--	--	--	--	--	--	--	--	--	--	--	--	--	--	--	--	--	--	--	--	--
M_TRINITY_DN13106_c0_g1_i1_1_H_TRINITY_DN33885_c0_g1_i1_1	29.84567734	0.872499708	4.250338222	13.07209854	3.708418859	2.13E-05	0.000100915	Up	0.4621951	0.4598137	7.200529	4.538969	--	--	--	--	--	--	--	--	--	--	--	--	--	--	--	--	--	--	--	--	--
M_TRINITY_DN13115_c0_g1_i1_1_H_TRINITY_DN27168_c5_g3_i2_2	9.874187437	2.160151288	3.162952905	113.9657724	6.832456791	0.001561776	0.004964643	Up	0	0	0.8291074	3.382609	--	--	--	--	--	--	--	--	--	--	--	--	--	--	--	--	--	--	--	--	--
M_TRINITY_DN13121_c0_g1_i1_2_H_TRINITY_DN10553_c0_g1_i1_2	27.12955753	0.89788967	-2.984896615	0.156029656	-2.680107836	0.002836742	0.008405203	Down	4.71387	2.414933	0.7120519	0.3476644	--	--	--	--	--	--	--	--	--	--	--	--	--	--	--	--	--	--	--	--	--
M_TRINITY_DN13149_c0_g1_i1_1_H_TRINITY_DN16219_c0_g1_i1_1	56.97205596	0.537682277	-2.513437812	0.391903139	-1.351430965	0.011956086	0.029624963	Down	10.68495	6.393639	3.022017	3.625108	THG12709.1	hypothetical protein TEA_026836 [Camellia sinensis var. sinensis]	--	--	--	--	--	--	--	--	--	--	--	--	--	--	--	--	--	--	--
M_TRINITY_DN13160_c0_g1_i1_2_H_TRINITY_DN24215_c0_g1_i3_2	46.04053127	1.652711644	-5.39416224	0.002071663	-8.914994745	6.88E-08	4.68E-07	Down	4.845296	16.61486	0	0	--	--	--	--	--	--	--	--	--	--	--	--	--	--	--	--	--	--	--	--	--
M_TRINITY_DN13171_c0_g1_i1_2_H_TRINITY_DN34785_c0_g1_i1_1	19.99195638	1.747261149	-4.413344923	0.004771749	-7.711266124	1.02E-05	5.09E-05	Down	3.398044	4.601908	0	0	--	--	--	--	--	--	--	--	--	--	--	--	--	--	--	--	--	--	--	--	--
M_TRINITY_DN13173_c0_g1_i1_2_H_TRINITY_DN9359_c0_g1_i1_1	12.32020933	1.534297496	-2.557467866	0.065884525	-3.923916544	0.01054373	0.026562993	Down	2.511551	2.041728	0	0.2562346	XP_028110237.1	uncharacterized protein LOC114308773 [Camellia sinensis]	--	--	--	--	--	--	--	--	--	--	--	--	--	S	ENOG410XPG4		--	--	--
M_TRINITY_DN13176_c0_g1_i1_2_H_TRINITY_DN12447_c0_g1_i1_1	24.22728569	1.325038837	-2.400692365	0.110260609	-3.181010619	0.016364087	0.038723208	Down	6.175038	3.069028	1.035237	0	XP_028122629.1	proteasome adapter and scaffold protein ECM29-like isoform X1 [Camellia sinensis]	--	--	--	--	--	--	--	--	--	--	--	--	--	--	--	--	--	--	--
M_TRINITY_DN13200_c0_g1_i1_1_H_TRINITY_DN29043_c0_g1_i1_2	29.44989038	1.206205711	3.222837154	14.79876194	3.88740458	0.001269277	0.004125529	Up	0	0.6697386	2.978944	6.770588	--	--	--	--	--	--	--	--	--	--	--	--	--	--	--	--	--	--	--	--	--
M_TRINITY_DN13204_c0_g1_i1_2_H_TRINITY_DN28725_c0_g3_i2_1	20.96875783	1.335091827	-2.579190715	0.091921335	-3.443456444	0.00990321	0.025176055	Down	2.833782	6.044231	0	0.7809113	XP_028099259.1	high mobility group B protein 3-like isoform X1 [Camellia sinensis]	--	--	--	--	--	--	--	--	--	--	--	--	--	--	--	--	--	--	--
M_TRINITY_DN13207_c0_g1_i1_1_H_TRINITY_DN28236_c1_g1_i4_1	26.22509495	0.791179518	-2.443709112	0.261809146	-1.933412598	0.014537142	0.034958283	Down	4.782939	3.718893	1.086322	1.124016	PSS15924.1	Glutathione S-transferase-like protein [Actinidia chinensis var. chinensis]	--	--	--	--	--	--	--	--	--	--	--	--	--	S	ENOG410XQU1	Glutathione S-transferase N-terminal domain	--	--	--
M_TRINITY_DN13213_c0_g1_i1_2_H_TRINITY_DN28346_c4_g6_i1_2	15.90493592	1.414886972	-3.005018285	0.052491905	-4.251761222	0.002655649	0.007935398	Down	3.745193	3.371164	0.4050317	0	--	--	--	--	--	--	--	--	--	--	--	--	--	--	--	--	--	--	--	--	--
M_TRINITY_DN13230_c0_g1_i1_2_H_TRINITY_DN10093_c0_g1_i1_1	35.25363117	1.611063103	-5.294447071	0.002705876	-8.529688329	1.19E-07	7.87E-07	Down	5.386328	7.90812	0	0	--	--	--	--	--	--	--	--	--	--	--	--	--	--	--	--	--	--	--	--	--
M_TRINITY_DN13243_c0_g1_i1_1_H_TRINITY_DN19039_c0_g1_i1_2	534.9455792	0.16862895	8.872170015	2.820800652	1.496104713	7.17E-19	1.11E-17	Up	21.89129	16.84846	51.11695	57.34086	EOX97418.1	Nodulin MtN21 /EamA-like transporter family protein, putative isoform 1 [Theobroma cacao]	--	--	--	--	--	--	--	--	--	--	--	--	--	S	ENOG4111AA4		--	--	--
M_TRINITY_DN13246_c0_g1_i1_1_H_TRINITY_DN6670_c0_g1_i1_2	79.56660399	0.637245344	4.894302942	8.687082654	3.118871764	9.87E-07	5.77E-06	Up	0.7221331	1.7661	15.17796	6.395326	--	--	--	--	--	--	--	--	--	--	--	--	--	--	--	--	--	--	--	--	--
M_TRINITY_DN13261_c0_g1_i1_1_H_TRINITY_DN19604_c0_g1_i1_2	60.09205231	0.566675662	3.975361893	4.765874068	2.252740831	7.03E-05	0.000301087	Up	0.756788	0.3364666	2.76078	2.420254	XP_028056432.1	uncharacterized protein LOC114260486 [Camellia sinensis]	--	--	--	--	--	--	--	--	--	--	--	--	--	S	ENOG4111KG5	expressed protein	--	--	--
M_TRINITY_DN13273_c0_g1_i1_1_H_TRINITY_DN12408_c0_g1_i1_2	27.22457423	0.810927765	2.684270788	4.521337804	2.17674971	0.007268821	0.019294993	Up	0.5191776	0.9812794	3.357319	3.393971	TQD91595.1	hypothetical protein C1H46_022778 [Malus baccata]	--	--	--	--	--	--	--	--	--	--	--	--	--	--	--	--	--	PF13041.6,PF12854.7,PF01535.20,PF13812.6,PF14559.6,PF17177.4	PPR repeat family|PPR repeat|PPR repeat|Pentatricopeptide repeat domain|Tetratricopeptide repeat|Pentacotripeptide-repeat region of PRORP
M_TRINITY_DN13309_c0_g1_i1_2_H_TRINITY_DN28020_c2_g1_i4_1	14.43830475	1.502994486	-2.430434335	0.079498453	-3.652929404	0.015080738	0.036068451	Down	1.630151	3.500386	0.4009265	0	--	--	--	--	--	--	--	--	--	--	--	--	--	--	--	--	--	--	--	--	--
M_TRINITY_DN13315_c0_g1_i1_2_H_TRINITY_DN31546_c0_g1_i1_1	35.43293257	1.049174241	-4.794611103	0.030598771	-5.030382467	1.63E-06	9.24E-06	Down	6.579013	8.233979	0.5026505	0	--	--	--	--	--	--	--	--	--	--	--	--	--	--	--	--	--	--	--	--	--
M_TRINITY_DN13325_c0_g1_i1_1_H_TRINITY_DN11252_c0_g2_i1_1	64.64233106	0.494362664	2.754387994	2.569818707	1.361666585	0.005880201	0.016038653	Up	0.9435694	1.234819	2.122972	3.419187	XP_028126863.1	F-box protein At2g39490 [Camellia sinensis]	Q5S4V7|FB129_ARATH	F-box protein At2g39490 F12L6.15 OS=Arabidopsis thaliana (Mouse-ear cress) GN=F12L6.15 PE=2 SV=1	--	--	--	--	--	--	--	--	--	--	--	S	ENOG4111ACM	F-box protein	--	--	--
M_TRINITY_DN13330_c0_g1_i1_1_H_TRINITY_DN821_c0_g1_i1_1	44.97085737	0.697773984	2.826597229	3.924002633	1.97232601	0.004704546	0.013175194	Up	1.018037	2.926316	6.662905	8.963248	--	--	--	--	--	--	--	--	--	--	--	--	--	--	--	--	--	--	--	--	--
M_TRINITY_DN13335_c0_g1_i1_1_H_TRINITY_DN12257_c0_g1_i1_2	19.73738567	1.405470279	3.082476366	20.14470702	4.332328918	0.00205286	0.00632423	Up	2.29E-06	0.3972649	1.723586	5.502146	--	--	--	--	--	--	--	--	--	--	--	--	--	--	--	--	--	--	--	--	--
M_TRINITY_DN13340_c0_g1_i1_2_H_TRINITY_DN27158_c0_g1_i1_2	5.164573085	2.409681862	-2.389814161	0.01846975	-5.758691838	0.0168569	0.039688565	Down	0.9330272	1.493789	0	0	--	--	--	--	--	--	--	--	--	--	--	--	--	--	--	--	--	--	--	--	--
M_TRINITY_DN13343_c0_g1_i1_1_H_TRINITY_DN17027_c0_g1_i1_2	57.10936068	0.783175532	2.855206311	4.711308227	2.23612772	0.004300888	0.012158498	Up	1.370955	0.2319825	3.500085	3.903763	THG10435.1	hypothetical protein TEA_003233 [Camellia sinensis var. sinensis]	--	--	--	--	--	--	--	--	--	--	--	--	--	S	ENOG410YE8S	expressed protein	--	PF04862.12	Protein of unknown function (DUF642)
M_TRINITY_DN13350_c0_g2_i1_1_H_TRINITY_DN26604_c0_g1_i1_2	53.52080204	0.52536021	2.929261366	2.905763662	1.538917367	0.003397686	0.009850788	Up	0.9440225	0.6831706	2.582603	2.137241	XP_028085459.1	cysteine-rich receptor-like protein kinase 3 [Camellia sinensis]	Q9CAL2|CRK3_ARATH	Cysteine-rich receptor-like protein kinase 3 F24J13.10 OS=Arabidopsis thaliana (Mouse-ear cress) GN=F24J13.10 PE=2 SV=1	--	--	--	--	--	--	--	--	--	--	--	T	COG0515	Serine Threonine protein kinase	--	PF00069.25,PF07714.17,PF01657.17	Protein kinase domain|Protein tyrosine kinase|Salt stress response/antifungal
M_TRINITY_DN13351_c0_g1_i1_2_H_TRINITY_DN18867_c0_g1_i1_2	11.85550141	1.986763558	-3.501611103	0.008049566	-6.956873332	0.000462454	0.001669542	Down	2.622638	1.203188	0	0	--	--	--	--	--	--	--	--	--	--	--	--	--	--	--	--	--	--	--	--	--
M_TRINITY_DN13374_c0_g1_i1_2_H_TRINITY_DN29652_c0_g1_i1_2	51.09170174	0.780223871	-2.634557047	0.240557837	-2.055544296	0.008424715	0.021923888	Down	12.96473	6.838328	0.8573363	3.835637	--	--	--	--	--	--	--	--	--	--	--	--	--	--	--	--	--	--	--	--	--
M_TRINITY_DN13382_c0_g1_i1_1_H_TRINITY_DN10312_c0_g1_i1_2	271.0313943	0.231168753	4.892598664	2.190129131	1.131015934	9.95E-07	5.82E-06	Up	4.968561	3.956214	8.401136	10.99865	XP_028056183.1	glycerate dehydrogenase [Camellia sinensis]	P13443|DHGY_CUCSA	Glycerate dehydrogenase HPR-A OS=Cucumis sativus (Cucumber) GN=HPR-A PE=2 SV=1	362/386(93.78)	K15893	HPR1	glycerate dehydrogenase [EC:1.1.1.29]	ko00260|ko00630	Glycine, serine and threonine metabolism|Glyoxylate and dicarboxylate metabolism	KOG0069	Glyoxylate/hydroxypyruvate reductase (D-isomer-specific 2-hydroxy acid dehydrogenase superfamily)	[C]	METABOLISM	Energy production and conversion	C	COG1052	Dehydrogenase	Cellular Component: peroxisome (GO:0005777);|Molecular Function: glycerate dehydrogenase activity (GO:0008465);|Biological Process: oxidative photosynthetic carbon pathway (GO:0009854);|Molecular Function: NAD binding (GO:0051287);	PF02826.19,PF00389.30	D-isomer specific 2-hydroxyacid dehydrogenase, NAD binding domain|D-isomer specific 2-hydroxyacid dehydrogenase, catalytic domain
M_TRINITY_DN13394_c0_g1_i1_1_H_TRINITY_DN29306_c0_g1_i1_2	90.64637948	0.369236513	3.729319439	2.597278834	1.377000905	0.000191998	0.000753985	Up	2.10418	2.518845	6.186501	5.656349	XP_028118307.1	uncharacterized protein LOC114315883 [Camellia sinensis]	--	--	--	--	--	--	--	--	--	--	--	--	--	S	ENOG410Y5DT	GCK domain	--	PF07802.11	GCK domain
M_TRINITY_DN13408_c0_g2_i1_1_H_TRINITY_DN32497_c0_g1_i1_2	118.3670416	0.314860288	3.950875508	2.368500212	1.243973801	7.79E-05	0.00033064	Up	2.967064	2.620683	5.946354	7.157991	--	--	--	--	--	--	--	--	--	--	--	--	--	--	--	--	--	--	--	--	--
M_TRINITY_DN13415_c0_g1_i1_1_H_TRINITY_DN2739_c0_g1_i1_1	18.71405808	0.968786056	2.296152075	4.673424587	2.224480114	0.021667188	0.049039112	Up	0.458007	0.4770242	1.729729	2.845604	THG18659.1	hypothetical protein TEA_005338 [Camellia sinensis var. sinensis]	--	--	--	--	--	--	--	--	--	--	--	--	--	S	ENOG410ZF94		--	--	--
M_TRINITY_DN13418_c0_g1_i1_2_H_TRINITY_DN12415_c0_g1_i1_1	25.69748577	1.142496748	-2.404290252	0.148971288	-2.746893795	0.016203902	0.038389995	Down	1.162544	7.072874	0.42207	0.8374068	--	--	--	--	--	--	--	--	--	--	--	--	--	--	--	--	--	--	--	--	--
M_TRINITY_DN13429_c0_g1_i1_1_H_TRINITY_DN16556_c0_g1_i1_2	484.5988693	0.162935416	6.673389761	2.12480661	1.08733154	2.50E-11	2.38E-10	Up	7.5812	8.161145	17.87903	15.21635	XP_028062109.1	alpha/beta hydrolase domain-containing protein 17C-like [Camellia sinensis]	--	--	--	--	--	--	--	--	KOG1552	Predicted alpha/beta hydrolase	[R]	POORLY CHARACTERIZED	General function prediction only	S	COG1073	Hydrolase	--	--	--
M_TRINITY_DN13440_c0_g1_i1_2_H_TRINITY_DN29843_c0_g1_i1_2	29.69891362	1.258227048	-2.315035316	0.132784619	-2.91284005	0.020610999	0.047047086	Down	4.371946	3.752031	1.042771	0	--	--	--	--	--	--	--	--	--	--	--	--	--	--	--	--	--	--	--	--	--
M_TRINITY_DN13446_c0_g1_i1_1_H_TRINITY_DN22791_c0_g2_i1_1	38.03503839	0.782054273	3.324635497	6.063057051	2.600045398	0.000885342	0.00298929	Up	0.1649235	0.5268628	2.02284	2.075257	XP_028087286.1	probable serine/threonine-protein kinase PBL3 isoform X5 [Camellia sinensis]	O49840|PBL3_ARATH	Probable serine/threonine-protein kinase PBL3 T20F6.6 OS=Arabidopsis thaliana (Mouse-ear cress) GN=T20F6.6 PE=1 SV=1	--	--	--	--	--	--	KOG1187	Serine/threonine protein kinase	[T]	CELLULAR PROCESSES AND SIGNALING	Signal transduction mechanisms	T	COG0515	Serine Threonine protein kinase	--	PF07714.17,PF00069.25	Protein tyrosine kinase|Protein kinase domain
M_TRINITY_DN13478_c0_g1_i1_2_H_TRINITY_DN19213_c0_g1_i3_2	43.10783335	0.61392423	-2.574741324	0.334320544	-1.580696085	0.010031508	0.025441713	Down	4.48788	3.981759	1.010864	1.817023	XP_028064240.1	uncharacterized protein LOC114267410 [Camellia sinensis]	--	--	70/95(73.68)	K00604	MTFMT, fmt	methionyl-tRNA formyltransferase [EC:2.1.2.9]	ko00670|ko00970	One carbon pool by folate|Aminoacyl-tRNA biosynthesis	KOG3082	Methionyl-tRNA formyltransferase	[J]	INFORMATION STORAGE AND PROCESSING	Translation, ribosomal structure and biogenesis	J	COG0223	Modifies the free amino group of the aminoacyl moiety of methionyl-tRNA(fMet). The formyl group appears to play a dual role in the initiator identity of N-formylmethionyl-tRNA by (I) promoting its recognition by IF2 and (II) impairing its binding to EFTu-GTP (By similarity)	--	--	--
M_TRINITY_DN13481_c0_g2_i1_1_H_TRINITY_DN31106_c0_g1_i1_2	16.03858099	1.13977786	2.390446543	6.609669089	2.724578046	0.016827899	0.039642111	Up	0.1195048	0.5144767	1.794969	2.328547	--	--	--	--	--	--	--	--	--	--	--	--	--	--	--	--	--	--	--	--	--
M_TRINITY_DN13492_c0_g1_i1_2_H_TRINITY_DN19481_c0_g1_i1_1	243.9749803	0.220875665	-5.106613309	0.45757286	-1.127926611	3.28E-07	2.04E-06	Down	11.82204	9.887973	5.099261	4.759315	XP_028111631.1	transmembrane emp24 domain-containing protein p24delta9-like [Camellia sinensis]	Q9LQY3|P24D9_ARATH	Transmembrane emp24 domain-containing protein p24delta9 T24P13.7 OS=Arabidopsis thaliana (Mouse-ear cress) GN=T24P13.7 PE=2 SV=1	--	--	--	--	--	--	KOG1691	emp24/gp25L/p24 family of membrane trafficking proteins	[U]	CELLULAR PROCESSES AND SIGNALING	Intracellular trafficking, secretion, and vesicular transport	U	ENOG410XTBQ	vesicle-mediated transport	Cellular Component: endoplasmic reticulum (GO:0005783);|Cellular Component: endoplasmic reticulum membrane (GO:0005789);|Cellular Component: endoplasmic reticulum-Golgi intermediate compartment (GO:0005793);|Cellular Component: Golgi apparatus (GO:0005794);|Biological Process: intracellular protein transport (GO:0006886);|Biological Process: ER to Golgi vesicle-mediated transport (GO:0006888);|Bi…	PF01105.24	emp24/gp25L/p24 family/GOLD
M_TRINITY_DN13559_c0_g1_i2_1_H_TRINITY_DN30166_c0_g1_i1_2	49.76216351	0.699917063	6.188203718	20.12935962	4.331229371	6.09E-10	5.12E-09	Up	0.1928199	0.2480582	4.956567	3.938611	KAE9458001.1	hypothetical protein C3L33_10109, partial [Rhododendron williamsianum]	P25317|GSTXA_TOBAC	Probable glutathione S-transferase parA PAR OS=Nicotiana tabacum (Common tobacco) GN=PAR PE=2 SV=1	147/217(67.74)	K00799	GST, gst	glutathione S-transferase [EC:2.5.1.18]	ko00480	Glutathione metabolism	KOG0406	Glutathione S-transferase	[O]	CELLULAR PROCESSES AND SIGNALING	Posttranslational modification, protein turnover, chaperones	O	ENOG410XSIX	glutathione Stransferase	Molecular Function: glutathione transferase activity (GO:0004364);|Biological Process: auxin-activated signaling pathway (GO:0009734);	PF02798.20,PF13417.6,PF13409.6,PF00043.25,PF13410.6	Glutathione S-transferase, N-terminal domain|Glutathione S-transferase, N-terminal domain|Glutathione S-transferase, N-terminal domain|Glutathione S-transferase, C-terminal domain|Glutathione S-transferase, C-terminal domain
M_TRINITY_DN13560_c0_g1_i1_1_H_TRINITY_DN7741_c0_g1_i1_1	18.07570749	1.387251353	2.403696455	10.08774048	3.33453116	0.016230244	0.038445581	Up	0	0.4335959	1.631068	2.664194	--	--	--	--	--	--	--	--	--	--	--	--	--	--	--	--	--	--	--	--	--
M_TRINITY_DN13565_c0_g1_i2_2_H_TRINITY_DN27322_c3_g1_i1_2	26.48394612	1.151070988	-4.032989894	0.040044345	-4.642257664	5.51E-05	0.000240784	Down	3.382988	2.942393	0	0.2402391	--	--	--	--	--	--	--	--	--	--	--	--	--	--	--	--	--	--	--	--	--
M_TRINITY_DN13571_c0_g1_i1_1_H_TRINITY_DN26056_c2_g1_i3_2	29.41938432	0.755330885	2.94113345	4.663874382	2.221528931	0.003270136	0.009531458	Up	0.860558	0.6878492	3.871922	3.043845	XP_028117522.1	putative leucine-rich repeat receptor-like protein kinase At2g19210 isoform X4 [Camellia sinensis]	Q9LIG2|RLK6_ARATH	Receptor-like protein kinase At3g21340 MHC9.2 OS=Arabidopsis thaliana (Mouse-ear cress) GN=MHC9.2 PE=1 SV=1	--	--	--	--	--	--	--	--	--	--	--	T	COG0515	Serine Threonine protein kinase	--	--	--
M_TRINITY_DN13572_c0_g1_i1_2_H_TRINITY_DN21878_c0_g1_i1_1	44.36560265	0.701810113	-3.058409709	0.225871968	-2.146422862	0.002225151	0.006787244	Down	3.556007	4.762034	0.4752834	1.42426	--	--	--	--	--	--	--	--	--	--	--	--	--	--	--	--	--	--	--	--	--
M_TRINITY_DN13588_c1_g1_i1_2_H_TRINITY_DN28093_c0_g1_i1_1	25.83031478	1.688563563	-4.785737089	0.003692923	-8.081021273	1.70E-06	9.63E-06	Down	4.443174	7.393354	0	0	--	--	--	--	--	--	--	--	--	--	--	--	--	--	--	--	--	--	--	--	--
M_TRINITY_DN13595_c0_g2_i1_1_H_TRINITY_DN438_c0_g1_i1_2	14.58964019	1.544722258	3.181466999	30.15829339	4.914482886	0.001465312	0.004695902	Up	0	0.1436516	1.689407	2.802414	XP_028103653.1	putative receptor-like protein kinase At3g47110 [Camellia sinensis]	Q9SD62|Y3471_ARATH	Putative receptor-like protein kinase At3g47110 F13I12.160 OS=Arabidopsis thaliana (Mouse-ear cress) GN=F13I12.160 PE=3 SV=1	--	--	--	--	--	--	--	--	--	--	--	S	COG4886	leucine Rich Repeat	Molecular Function: protein serine/threonine kinase activity (GO:0004674);|Molecular Function: ATP binding (GO:0005524);|Cellular Component: plasma membrane (GO:0005886);|Cellular Component: integral component of membrane (GO:0016021);	PF08263.12	Leucine rich repeat N-terminal domain
M_TRINITY_DN13596_c0_g1_i1_1_H_TRINITY_DN23771_c1_g1_i1_1	37.42838712	0.718956868	2.306084131	3.155732729	1.657975023	0.021105932	0.047982892	Up	1.277619	0.5764491	3.284856	2.474299	THG14118.1	hypothetical protein TEA_028754 [Camellia sinensis var. sinensis]	--	--	--	--	--	--	--	--	--	--	--	--	--	S	COG4886	leucine Rich Repeat	--	--	--
M_TRINITY_DN13600_c0_g1_i1_1_H_TRINITY_DN17707_c0_g1_i1_2	26.68135545	1.26448899	2.526890322	9.159221571	3.195224991	0.011507743	0.028666808	Up	0.529613	0	2.218564	2.614617	PSS33564.1	Disease resistance RPP13-like protein [Actinidia chinensis var. chinensis]	Q9STE7|R13L3_ARATH	Putative disease resistance RPP13-like protein 3 T6H20.240 OS=Arabidopsis thaliana (Mouse-ear cress) GN=T6H20.240 PE=3 SV=1	--	--	--	--	--	--	KOG4658	Apoptotic ATPase	[T]	CELLULAR PROCESSES AND SIGNALING	Signal transduction mechanisms	S	COG4886	leucine Rich Repeat	--	--	--
M_TRINITY_DN13606_c0_g1_i1_1_H_TRINITY_DN24780_c1_g1_i2_1	284.0594507	0.198857635	-8.127035718	0.326210901	-1.616123103	4.40E-16	5.77E-15	Down	19.94605	18.82451	6.651342	5.887546	THG15832.1	hypothetical protein TEA_008464 [Camellia sinensis var. sinensis]	Q9SRN4|GIR2_ARATH	Protein GL2-INTERACTING REPRESSOR 2 T19F11.1 OS=Arabidopsis thaliana (Mouse-ear cress) GN=T19F11.1 PE=1 SV=1	--	--	--	--	--	--	--	--	--	--	--	S	ENOG410ZNNF		--	--	--
M_TRINITY_DN1361_c0_g1_i1_2_H_TRINITY_DN4713_c0_g1_i1_1	34.8702058	0.692568429	-3.639691089	0.174254143	-2.520735141	0.000272965	0.001036721	Down	3.632652	3.669292	0.5668849	0.6954797	--	--	--	--	--	--	--	--	--	--	--	--	--	--	--	--	--	--	--	--	--
M_TRINITY_DN13623_c0_g1_i1_1_H_TRINITY_DN232_c0_g1_i1_1	68.36503235	0.452392279	2.76254498	2.378008745	1.24975402	0.005735266	0.015704691	Up	2.108204	2.85417	6.401362	5.37492	--	--	--	--	--	--	--	--	--	--	--	--	--	--	--	--	--	--	--	--	--
M_TRINITY_DN13626_c0_g1_i1_1_H_TRINITY_DN24544_c0_g1_i1_1	87.1349223	0.459331067	-3.597603739	0.318090422	-1.652491164	0.000321162	0.001200279	Down	9.943858	11.788	2.24073	4.670525	--	--	--	--	--	--	--	--	--	--	--	--	--	--	--	--	--	--	--	--	--
M_TRINITY_DN13633_c0_g1_i1_2_H_TRINITY_DN24384_c0_g1_i1_1	41.66071923	0.760016429	-3.174674183	0.187790432	-2.412804536	0.001500048	0.004793876	Down	4.990387	6.689503	1.626737	0.5261645	--	--	--	--	--	--	--	--	--	--	--	--	--	--	--	--	--	--	--	--	--
M_TRINITY_DN13636_c0_g1_i1_1_H_TRINITY_DN32467_c0_g1_i1_2	30.37872849	1.288511196	3.86157136	31.46504129	4.975677931	0.00011266	0.000463461	Up	0	0.4621786	10.31116	2.608913	XP_028116204.1	putative disease resistance protein RGA4 [Camellia sinensis]	P10978|POLX_TOBAC	Endonuclease . OS=Nicotiana tabacum (Common tobacco) GN=. PE=2 SV=1	--	--	--	--	--	--	KOG0017	FOG: Transposon-encoded proteins with TYA, reverse transcriptase, integrase domains in various combinations	[R]	POORLY CHARACTERIZED	General function prediction only	S	ENOG410XS4D	Retrotransposon protein	Cellular Component: retrotransposon nucleocapsid (GO:0000943);|Molecular Function: nucleic acid binding (GO:0003676);|Molecular Function: RNA-directed DNA polymerase activity (GO:0003964);|Molecular Function: aspartic-type endopeptidase activity (GO:0004190);|Molecular Function: endonuclease activity (GO:0004519);|Molecular Function: zinc ion binding (GO:0008270);|Biological Process: DNA integrat…	PF07727.14	Reverse transcriptase (RNA-dependent DNA polymerase)
M_TRINITY_DN13668_c1_g1_i1_1_H_TRINITY_DN25166_c1_g6_i3_1	28.21913593	1.646832786	5.067962176	325.4035703	8.34608627	4.02E-07	2.47E-06	Up	0	0	3.568318	3.912426	XP_028051187.1	transcription factor MYB119-like [Camellia sinensis]	--	--	--	--	--	--	--	--	--	--	--	--	--	--	--	--	--	--	--
M_TRINITY_DN13738_c0_g1_i1_1_H_TRINITY_DN33841_c0_g1_i1_1	9.869617739	2.2365144	3.053351909	113.682432	6.828865513	0.002263004	0.006889364	Up	0	0	3.196089	0.4914484	XP_028058886.1	uncharacterized protein LOC114262720 [Camellia sinensis]	--	--	--	--	--	--	--	--	KOG1075	FOG: Reverse transcriptase	[R]	POORLY CHARACTERIZED	General function prediction only	S	ENOG4111MK6	Retrotransposon protein	--	--	--
M_TRINITY_DN13747_c0_g1_i1_1_H_TRINITY_DN25755_c0_g1_i5_1	70.03621126	0.466198922	-2.338783273	0.469651251	-1.090338242	0.019346653	0.044592947	Down	9.359394	7.789077	2.995728	4.96922	--	--	--	--	--	--	--	--	--	--	--	--	--	--	--	--	--	--	--	--	--
M_TRINITY_DN13768_c0_g1_i1_1_H_TRINITY_DN16115_c0_g1_i1_2	24.26808993	1.081024463	2.344837237	5.795071317	2.534826416	0.019035387	0.043970305	Up	0.7797808	0.09540742	3.350333	1.926968	XP_028071703.1	protein ACCELERATED CELL DEATH 6-like [Camellia sinensis]	Q8LPS2|ACD6_ARATH	Protein ACCELERATED CELL DEATH 6 dl3240w OS=Arabidopsis thaliana (Mouse-ear cress) GN=dl3240w PE=1 SV=1	--	--	--	--	--	--	KOG0504	FOG: Ankyrin repeat	[R]	POORLY CHARACTERIZED	General function prediction only	S	COG0666	Ankyrin Repeat	Cellular Component: integral component of plasma membrane (GO:0005887);|Biological Process: cell death (GO:0008219);|Biological Process: response to light stimulus (GO:0009416);|Biological Process: response to virus (GO:0009615);|Biological Process: response to bacterium (GO:0009617);|Biological Process: response to salicylic acid (GO:0009751);|Biological Process: defense response to bacterium, i…	PF13962.6,PF13857.6	Domain of unknown function|Ankyrin repeats (many copies)
M_TRINITY_DN13802_c0_g1_i1_2_H_TRINITY_DN31899_c0_g1_i1_1	33.97187381	0.708929514	-2.539100019	0.287166041	-1.800042942	0.011113805	0.027797978	Down	2.53366	2.860636	0.97432	0.5541656	PSS08272.1	Endonuclease, partial [Actinidia chinensis var. chinensis]	--	--	--	--	--	--	--	--	KOG0017	FOG: Transposon-encoded proteins with TYA, reverse transcriptase, integrase domains in various combinations	[R]	POORLY CHARACTERIZED	General function prediction only	--	--	--	--	--	--
M_TRINITY_DN13819_c0_g1_i1_1_H_TRINITY_DN15269_c0_g1_i1_2	63.30290921	0.572597666	7.123110107	16.89677751	4.078676222	1.06E-12	1.12E-11	Up	0.1862643	0.1603839	2.611862	2.972244	XP_028127249.1	NAC domain-containing protein 35-like isoform X3 [Camellia sinensis]	Q9ZVP8|NAC35_ARATH	NAC domain-containing protein 35 At2g02450 OS=Arabidopsis thaliana (Mouse-ear cress) GN=At2g02450 PE=1 SV=2	--	--	--	--	--	--	--	--	--	--	--	S	ENOG410YIMX	nac domain	Molecular Function: DNA binding (GO:0003677);|Molecular Function: DNA-binding transcription factor activity (GO:0003700);|Cellular Component: nucleus (GO:0005634);|Biological Process: flower development (GO:0009908);	PF02365.15	No apical meristem (NAM) protein	1R	NAC
M_TRINITY_DN13832_c0_g1_i1_1_H_TRINITY_DN13500_c0_g1_i1_1	35.03593745	0.815350105	2.590318439	4.322950779	2.11201641	0.009588719	0.02448131	Up	0.489615	0.8420628	3.93538	1.56853	XP_028057121.1	G2/mitotic-specific cyclin C13-1-like [Camellia sinensis]	Q2QN26|CCA32_ORYSJ	Cyclin-A3-2 OsJ_035222 OS=Oryza sativa subsp. japonica (Rice) GN=OsJ_035222 PE=2 SV=1	--	--	--	--	--	--	KOG0654	G2/Mitotic-specific cyclin A	[D]	CELLULAR PROCESSES AND SIGNALING	Cell cycle control, cell division, chromosome partitioning	D	COG5024	g2 mitotic-specific	Biological Process: regulation of cyclin-dependent protein serine/threonine kinase activity (GO:0000079);|Biological Process: mitotic cell cycle (GO:0000278);|Cellular Component: cyclin-dependent protein kinase holoenzyme complex (GO:0000307);|Cellular Component: nucleus (GO:0005634);|Cellular Component: cytoplasm (GO:0005737);|Biological Process: protein phosphorylation (GO:0006468);|Biological …	PF02984.19	Cyclin, C-terminal domain
M_TRINITY_DN13837_c0_g1_i1_2_H_TRINITY_DN14818_c0_g1_i1_2	437.5166546	0.197767947	16.74866963	9.933829677	3.312350011	5.79E-63	3.31E-61	Up	6.297795	9.06614	76.96895	74.30095	EOY04982.1	Uncharacterized protein TCM_020114 [Theobroma cacao]	--	--	--	--	--	--	--	--	--	--	--	--	--	--	--	--	--	--	--
M_TRINITY_DN13856_c0_g1_i1_2_H_TRINITY_DN18746_c0_g1_i1_1	95.76098442	0.52818669	-5.045613681	0.157669336	-2.665025988	4.52E-07	2.77E-06	Down	21.8225	14.37346	1.459396	4.17671	--	--	--	--	--	--	--	--	--	--	--	--	--	--	--	--	--	--	--	--	--
M_TRINITY_DN13859_c0_g1_i2_2_H_TRINITY_DN15795_c0_g1_i1_2	54.6301227	0.576936068	-2.518007968	0.365329556	-1.452729617	0.011802065	0.029306406	Down	6.458806	3.840267	2.268036	1.504496	--	--	--	--	--	--	--	--	--	--	--	--	--	--	--	--	--	--	--	--	--
M_TRINITY_DN13871_c0_g1_i1_1_H_TRINITY_DN9564_c0_g1_i1_2	75.00038619	0.533850579	3.425058982	3.551601508	1.828469719	0.000614666	0.002151079	Up	3.33106	3.655888	7.594317	17.37445	--	--	--	--	--	--	--	--	--	--	--	--	--	--	--	--	--	--	--	--	--
M_TRINITY_DN13871_c0_g1_i1_2_H_TRINITY_DN28545_c6_g2_i1_1	78.98189276	0.449039637	-3.355560835	0.351895795	-1.50677982	0.000792042	0.002701699	Down	4.025927	2.667257	1.300961	1.046257	XP_028077906.1	bifunctional riboflavin kinase/FMN phosphatase-like [Camellia sinensis]	Q84MD8|FHYRK_ARATH	Riboflavin kinase F18E5.90 OS=Arabidopsis thaliana (Mouse-ear cress) GN=F18E5.90 PE=1 SV=1	41/53(77.36)	K20884	FHY	riboflavin kinase / FMN hydrolase [EC:2.7.1.26 3.1.3.102]	ko00740	Riboflavin metabolism	KOG2914	Predicted haloacid-halidohydrolase and related hydrolases	[R]	POORLY CHARACTERIZED	General function prediction only	S	COG0637	HAD-superfamily hydrolase subfamily IA variant 3	Molecular Function: magnesium ion binding (GO:0000287);|Molecular Function: FMN adenylyltransferase activity (GO:0003919);|Molecular Function: ATP binding (GO:0005524);|Molecular Function: riboflavin kinase activity (GO:0008531);|Biological Process: riboflavin biosynthetic process (GO:0009231);|Biological Process: FMN biosynthetic process (GO:0009398);|Molecular Function: hydrolase activity (GO:0…	--	--
M_TRINITY_DN13875_c0_g1_i1_1_H_TRINITY_DN611_c0_g1_i1_1	30.04797463	0.821790142	3.1800697	6.119229172	2.613349931	0.001472396	0.004717089	Up	0.3154967	0.7927595	2.970592	3.622582	THG00413.1	hypothetical protein TEA_019689 [Camellia sinensis var. sinensis]	--	--	--	--	--	--	--	--	KOG2458	Endoplasmic reticulum protein EP58, contains filamin rod domain and KDEL motif	[R]	POORLY CHARACTERIZED	General function prediction only	S	ENOG410XT5U	KDEL (Lys-Asp-Glu-Leu) containing	--	PF05686.12	Glycosyl transferase family 90
M_TRINITY_DN13876_c0_g1_i1_1_H_TRINITY_DN25280_c1_g7_i1_1	36.64136153	0.64952008	2.361342514	2.895353253	1.533739378	0.018208904	0.042361955	Up	1.34097	2.013999	4.844081	4.761953	--	--	--	--	--	--	--	--	--	--	--	--	--	--	--	--	--	--	--	--	--
M_TRINITY_DN13890_c0_g1_i1_1_H_TRINITY_DN25243_c1_g2_i1_2	84.9371973	0.424274761	3.019352989	2.43013299	1.281035268	0.002533152	0.007614975	Up	4.022722	3.413141	6.926235	11.05338	--	--	--	--	--	--	--	--	--	--	--	--	--	--	--	--	--	--	--	--	--
M_TRINITY_DN13901_c0_g1_i1_1_H_TRINITY_DN27094_c0_g1_i3_2	51.33000016	0.562809262	2.550952103	2.705132893	1.43569947	0.010742909	0.026983028	Up	2.000237	3.5993	7.015595	8.199613	--	--	--	--	--	--	--	--	--	--	--	--	--	--	--	--	--	--	--	--	--
M_TRINITY_DN13930_c0_g1_i1_1_H_TRINITY_DN30783_c0_g1_i1_2	23.51220196	0.876718012	3.274011324	7.312601273	2.8703847	0.001060324	0.003517022	Up	0.3962523	0.3819604	2.510118	2.925262	XP_028068153.1	serine/threonine protein phosphatase 2A 55 kDa regulatory subunit B beta isoform-like isoform X1 [Camellia sinensis]	Q39247|2ABB_ARATH	Serine/threonine protein phosphatase 2A 55 kDa regulatory subunit B beta isoform F11A6.6 OS=Arabidopsis thaliana (Mouse-ear cress) GN=F11A6.6 PE=1 SV=1	156/183(85.25)	K04354	PPP2R2	serine/threonine-protein phosphatase 2A regulatory subunit B	ko03015	mRNA surveillance pathway	KOG1354	Serine/threonine protein phosphatase 2A, regulatory subunit	[T]	CELLULAR PROCESSES AND SIGNALING	Signal transduction mechanisms	T	COG5170	protein phosphatase type 2A regulator activity	Cellular Component: protein phosphatase type 2A complex (GO:0000159);|Biological Process: mitotic cell cycle (GO:0000278);|Cellular Component: cytosol (GO:0005829);|Biological Process: protein dephosphorylation (GO:0006470);|Molecular Function: protein phosphatase regulator activity (GO:0019888);|Biological Process: peptidyl-serine dephosphorylation (GO:0070262);	--	--
M_TRINITY_DN13934_c0_g1_i1_2_H_TRINITY_DN10893_c1_g1_i1_1	19.60869603	2.123750455	-3.617538809	0.004867006	-7.682749691	0.000297418	0.001121621	Down	8.301615	0.3807776	0	0	--	--	--	--	--	--	--	--	--	--	--	--	--	--	--	--	--	--	--	--	--
M_TRINITY_DN13936_c0_g1_i1_2_H_TRINITY_DN2809_c0_g1_i1_2	35.87315708	0.665504618	-2.872554715	0.265779469	-1.91169843	0.004071676	0.011581621	Down	4.962228	3.984586	1.203794	1.149685	--	--	--	--	--	--	--	--	--	--	--	--	--	--	--	--	--	--	--	--	--
M_TRINITY_DN13937_c0_g1_i1_1_H_TRINITY_DN29509_c0_g1_i1_2	29.59948417	0.775374806	2.888387152	4.722604194	2.239582627	0.003872229	0.011076412	Up	0.3980814	0.5822935	1.727392	2.751402	XP_028124314.1	probable xyloglucan endotransglucosylase/hydrolase protein 8 [Camellia sinensis]	Q8L9A9|XTH8_ARATH	Probable xyloglucan endotransglucosylase/hydrolase protein 8 T23J18.21 OS=Arabidopsis thaliana (Mouse-ear cress) GN=T23J18.21 PE=2 SV=2	--	--	--	--	--	--	--	--	--	--	--	G	ENOG410YAVH	xyloglucan endotransglucosylase hydrolase protein	Molecular Function: hydrolase activity, hydrolyzing O-glycosyl compounds (GO:0004553);|Cellular Component: cell wall (GO:0005618);|Biological Process: xyloglucan metabolic process (GO:0010411);|Molecular Function: xyloglucan:xyloglucosyl transferase activity (GO:0016762);|Biological Process: cell wall biogenesis (GO:0042546);|Cellular Component: apoplast (GO:0048046);|Biological Process: cell wal…	PF00722.21	Glycosyl hydrolases family 16
M_TRINITY_DN13963_c0_g1_i2_1_H_TRINITY_DN29262_c2_g1_i1_1	32.73598039	0.786498403	2.869960618	4.780691934	2.257219442	0.004105229	0.011662654	Up	0.5987573	0.587587	3.920619	1.853835	THG17887.1	hypothetical protein TEA_019485 [Camellia sinensis var. sinensis]	--	--	--	--	--	--	--	--	--	--	--	--	--	--	--	--	--	--	--
M_TRINITY_DN13977_c0_g1_i1_2_H_TRINITY_DN6811_c0_g1_i1_1	15.30637094	1.834859511	-3.992616577	0.006232858	-7.325890501	6.53E-05	0.000281561	Down	3.409985	3.980977	0	0	--	--	--	--	--	--	--	--	--	--	--	--	--	--	--	--	--	--	--	--	--
M_TRINITY_DN13980_c0_g1_i1_1_H_TRINITY_DN620_c0_g1_i1_1	24.73736755	0.930895672	2.904265354	6.51410985	2.703568049	0.00368116	0.010578388	Up	0.4991502	0.6658398	2.168439	5.26007	XP_028097450.1	ethylene-responsive transcription factor CRF1-like [Camellia sinensis]	--	--	--	--	--	--	--	--	--	--	--	--	--	K	ENOG410YM3E	Transcription factor	--	--	--
M_TRINITY_DN13983_c0_g1_i1_1_H_TRINITY_DN29415_c0_g1_i1_2	56.30333652	0.764091693	6.907365727	38.79666596	5.277860773	4.94E-12	4.97E-11	Up	0.09788597	0.0941689	3.777883	3.206885	THF98165.1	hypothetical protein TEA_014492 [Camellia sinensis var. sinensis]	P93604|LRK10_WHEAT	Rust resistance kinase Lr10 LRK10 OS=Triticum aestivum (Wheat) GN=LRK10 PE=2 SV=1	--	--	--	--	--	--	KOG1187	Serine/threonine protein kinase	[T]	CELLULAR PROCESSES AND SIGNALING	Signal transduction mechanisms	T	COG0515	Serine Threonine protein kinase	Molecular Function: protein serine/threonine kinase activity (GO:0004674);|Molecular Function: ATP binding (GO:0005524);|Cellular Component: plasma membrane (GO:0005886);|Cellular Component: integral component of membrane (GO:0016021);	PF07714.17,PF00069.25	Protein tyrosine kinase|Protein kinase domain
M_TRINITY_DN13983_c0_g1_i1_2_H_TRINITY_DN21574_c0_g1_i1_1	22.50918283	0.944032988	-2.93636852	0.146398355	-2.772028749	0.003320796	0.009655921	Down	3.791938	2.613272	0.6360744	0.3251827	--	--	--	--	--	--	--	--	--	--	--	--	--	--	--	--	--	--	--	--	--
M_TRINITY_DN13993_c0_g1_i1_1_H_TRINITY_DN12531_c0_g1_i1_1	195.3944952	0.316491125	13.47831708	19.23641081	4.265767736	2.10E-41	7.58E-40	Up	1.142165	1.561196	24.9207	26.25779	--	--	--	--	--	--	--	--	--	--	--	--	--	--	--	--	--	--	--	--	--
M_TRINITY_DN13993_c0_g1_i1_2_H_TRINITY_DN28525_c4_g1_i1_2	8.547284036	2.167036599	-2.992460995	0.011165777	-6.484772498	0.00276738	0.008228194	Down	1.997798	0.7284512	0	0	--	--	--	--	--	--	--	--	--	--	--	--	--	--	--	--	--	--	--	--	--
M_TRINITY_DN14001_c0_g2_i1_1_H_TRINITY_DN12957_c0_g1_i1_2	10.76160009	2.015491433	3.451279952	124.1572911	6.956025175	0.000557935	0.001972608	Up	0	0	1.714167	3.187246	THG07336.1	hypothetical protein TEA_025841 [Camellia sinensis var. sinensis]	Q8GYA4|CRK10_ARATH	Cysteine-rich receptor-like protein kinase 10 F21P8.70 OS=Arabidopsis thaliana (Mouse-ear cress) GN=F21P8.70 PE=1 SV=3	--	--	--	--	--	--	--	--	--	--	--	T	COG0515	Serine Threonine protein kinase	--	--	--
M_TRINITY_DN14028_c0_g1_i1_1_H_TRINITY_DN25655_c3_g1_i1_2	241.8970496	0.216259889	-6.444210374	0.380607469	-1.393624223	1.16E-10	1.05E-09	Down	13.00468	14.22378	4.606753	5.651111	XP_028081562.1	uncharacterized protein LOC114282973 [Camellia sinensis]	--	--	--	--	--	--	--	--	--	--	--	--	--	U	ENOG4111626		--	--	--
M_TRINITY_DN14033_c0_g1_i1_1_H_TRINITY_DN3258_c0_g1_i2_2	20.1952758	0.938487522	2.786196251	6.125426988	2.614810414	0.005333057	0.014716426	Up	0.4544651	0.325483	2.478788	2.557916	XP_028104945.1	probable flavin-containing monooxygenase 1 [Camellia sinensis]	Q9LMA1|FMO1_ARATH	Probable flavin-containing monooxygenase 1 T29M8.12 OS=Arabidopsis thaliana (Mouse-ear cress) GN=T29M8.12 PE=2 SV=1	--	--	--	--	--	--	KOG1399	Flavin-containing monooxygenase	[Q]	METABOLISM	Secondary metabolites biosynthesis, transport and catabolism	P	COG2072	Monooxygenase	Molecular Function: monooxygenase activity (GO:0004497);|Molecular Function: N,N-dimethylaniline monooxygenase activity (GO:0004499);|Biological Process: plant-type hypersensitive response (GO:0009626);|Biological Process: systemic acquired resistance (GO:0009627);|Biological Process: defense response signaling pathway, resistance gene-dependent (GO:0009870);|Biological Process: defense response …	PF00743.19	Flavin-binding monooxygenase-like
M_TRINITY_DN14039_c0_g1_i1_1_H_TRINITY_DN25218_c2_g1_i2_2	99.6447536	0.339035166	3.937071948	2.522415327	1.334805842	8.25E-05	0.000348215	Up	1.846657	1.862742	4.734987	4.571983	PSS19208.1	CBS domain-containing protein [Actinidia chinensis var. chinensis]	O23193|CBSX1_ARATH	CBS domain-containing protein CBSX1, chloroplastic AP22.61 OS=Arabidopsis thaliana (Mouse-ear cress) GN=AP22.61 PE=1 SV=2	--	--	--	--	--	--	--	--	--	--	--	S	ENOG4111TWY	(CBS) domain	Cellular Component: chloroplast (GO:0009507);|Biological Process: cell redox homeostasis (GO:0045454);	PF00571.28	CBS domain
M_TRINITY_DN14040_c0_g1_i1_1_H_TRINITY_DN25821_c2_g2_i1_2	9.295770881	2.332318134	2.892186745	107.2995038	6.745499594	0.003825705	0.010954845	Up	0	0	0.3357418	3.284893	--	--	--	--	--	--	--	--	--	--	--	--	--	--	--	--	--	--	--	--	--
M_TRINITY_DN14042_c0_g1_i1_2_H_TRINITY_DN11535_c0_g1_i1_2	21.9147802	1.099668862	-2.470978542	0.152063082	-2.717258162	0.01347439	0.032763237	Down	5.061726	1.645612	0.727747	0.2516227	--	--	--	--	--	--	--	--	--	--	--	--	--	--	--	--	--	--	--	--	--
M_TRINITY_DN14046_c0_g1_i1_1_H_TRINITY_DN13111_c0_g1_i1_1	36.66163915	0.66571331	2.456255575	3.106224341	1.635162029	0.014039327	0.03392469	Up	0.8450331	1.384031	3.371488	3.446584	XP_028075673.1	putative receptor-like protein kinase At3g47110 [Camellia sinensis]	--	--	--	--	--	--	--	--	--	--	--	--	--	S	COG4886	leucine Rich Repeat	--	--	--
M_TRINITY_DN14072_c0_g1_i1_1_H_TRINITY_DN28433_c0_g1_i2_1	29.84326772	1.659023048	5.078874314	343.9296164	8.425969544	3.80E-07	2.34E-06	Up	0	0	7.570401	4.616612	--	--	--	--	--	--	--	--	--	--	--	--	--	--	--	--	--	--	--	--	--
M_TRINITY_DN14078_c0_g1_i1_1_H_TRINITY_DN26297_c2_g1_i1_2	147.3592014	0.28955013	7.372074534	4.391108369	2.134585139	1.68E-13	1.88E-12	Up	1.435218	1.598387	6.947273	6.264713	XP_028112941.1	zinc finger protein CONSTANS-LIKE 2 [Camellia sinensis]	Q96502|COL2_ARATH	Zinc finger protein CONSTANS-LIKE 2 F11A12.106 OS=Arabidopsis thaliana (Mouse-ear cress) GN=F11A12.106 PE=1 SV=1	--	--	--	--	--	--	KOG1601	GATA-4/5/6 transcription factors	[K]	INFORMATION STORAGE AND PROCESSING	Transcription	K	COG5641	Transcription factor	Molecular Function: DNA binding (GO:0003677);|Molecular Function: DNA-binding transcription factor activity (GO:0003700);|Cellular Component: nucleus (GO:0005634);|Molecular Function: zinc ion binding (GO:0008270);|Biological Process: chloroplast organization (GO:0009658);|Biological Process: regulation of flower development (GO:0009909);	PF06203.14,PF00643.24	CCT motif|B-box zinc finger	0F	C2C2-CO-like
M_TRINITY_DN14081_c0_g1_i2_2_H_TRINITY_DN31445_c0_g1_i1_1	21.28626715	1.737888418	-4.488999373	0.004482813	-7.80138002	7.16E-06	3.67E-05	Down	3.199442	2.074986	0	0	--	--	--	--	--	--	--	--	--	--	--	--	--	--	--	--	--	--	--	--	--
M_TRINITY_DN14081_c0_g2_i1_2_H_TRINITY_DN18671_c0_g1_i2_1	20.14466103	0.913088157	-2.392582758	0.219967307	-2.18463898	0.016730255	0.039442942	Down	3.304459	3.074634	0.6660015	0.6978739	THG12328.1	hypothetical protein TEA_001515 [Camellia sinensis var. sinensis]	Q9FJK8|RP8L4_ARATH	Probable disease resistance RPP8-like protein 4 K15N18.9 OS=Arabidopsis thaliana (Mouse-ear cress) GN=K15N18.9 PE=2 SV=1	32/75(42.67)	K13457	RPM1, RPS3	disease resistance protein RPM1	ko04626	Plant-pathogen interaction	KOG4658	Apoptotic ATPase	[T]	CELLULAR PROCESSES AND SIGNALING	Signal transduction mechanisms	S	COG4886	leucine Rich Repeat	--	--	--
M_TRINITY_DN14097_c0_g1_i1_2_H_TRINITY_DN21230_c0_g1_i1_1	37.19925704	0.707079336	-2.384712298	0.310748474	-1.686180788	0.017092483	0.04018002	Down	2.597403	5.127334	1.21845	1.189875	--	--	--	--	--	--	--	--	--	--	--	--	--	--	--	--	--	--	--	--	--
M_TRINITY_DN140_c0_g1_i1_1_H_TRINITY_DN20662_c0_g1_i4_2	110.0280123	0.429424444	-2.504917352	0.474449769	-1.075672742	0.012248001	0.030263098	Down	9.889263	5.22836	3.938353	3.149244	--	--	--	--	--	--	--	--	--	--	--	--	--	--	--	--	--	--	--	--	--
M_TRINITY_DN14127_c0_g1_i1_1_H_TRINITY_DN23732_c1_g1_i1_2	32.9217408	0.780698664	2.390627403	3.646113875	1.86635962	0.016819612	0.03962571	Up	1.235649	0.7955462	2.335516	4.972689	--	--	--	--	--	--	--	--	--	--	--	--	--	--	--	--	--	--	--	--	--
M_TRINITY_DN14153_c0_g1_i1_1_H_TRINITY_DN33617_c0_g1_i1_1	133.7940336	0.442427601	-2.661377598	0.442127107	-1.177466906	0.007782163	0.020450896	Down	10.66545	13.2678	7.344582	3.135435	--	--	--	--	--	--	--	--	--	--	--	--	--	--	--	--	--	--	--	--	--
M_TRINITY_DN14167_c0_g1_i1_1_H_TRINITY_DN21035_c0_g1_i1_2	54.88054237	0.531544648	3.187263753	3.235913379	1.694172989	0.001436257	0.004616134	Up	0.7855438	0.7850481	1.974681	3.091738	XP_028069158.1	pentatricopeptide repeat-containing protein At1g74630 [Camellia sinensis]	Q9CA54|PP122_ARATH	Pentatricopeptide repeat-containing protein At1g74630 F1M20.31 OS=Arabidopsis thaliana (Mouse-ear cress) GN=F1M20.31 PE=2 SV=1	--	--	--	--	--	--	KOG4197	FOG: PPR repeat	[R]	POORLY CHARACTERIZED	General function prediction only	S	ENOG410Z7Z7	Pentatricopeptide repeat-containing protein	--	PF01535.20,PF13041.6,PF12854.7,PF13812.6,PF17177.4	PPR repeat|PPR repeat family|PPR repeat|Pentatricopeptide repeat domain|Pentacotripeptide-repeat region of PRORP
M_TRINITY_DN14168_c0_g1_i1_2_H_TRINITY_DN14480_c0_g1_i1_1	14.3104221	1.503971563	-2.718054336	0.058806669	-4.087876428	0.006566705	0.017677365	Down	3.152505	1.704148	0.3037012	0	--	--	--	--	--	--	--	--	--	--	--	--	--	--	--	--	--	--	--	--	--
M_TRINITY_DN14169_c0_g1_i1_1_H_TRINITY_DN9663_c0_g1_i1_2	14.19151369	1.464024521	2.913548658	19.23293029	4.26550668	0.003573461	0.010308486	Up	1.22E-30	0.2613777	2.988513	2.802324	THG18801.1	hypothetical protein TEA_012701 [Camellia sinensis var. sinensis]	--	--	--	--	--	--	--	--	--	--	--	--	--	--	--	--	--	--	--
M_TRINITY_DN14178_c0_g1_i1_2_H_TRINITY_DN22423_c0_g1_i2_2	30.85000698	3.426014341	-2.433379849	0.003092964	-8.33679426	0.014958599	0.035824412	Down	12.34009	0.5671158	0	0	--	--	--	--	--	--	--	--	--	--	--	--	--	--	--	--	--	--	--	--	--
M_TRINITY_DN14189_c0_g1_i1_1_H_TRINITY_DN25830_c0_g3_i1_1	22.1883771	1.722894795	4.642519118	255.7467368	7.998572022	3.44E-06	1.85E-05	Up	5.38E-29	0	6.209523	4.320546	--	--	--	--	--	--	--	--	--	--	--	--	--	--	--	--	--	--	--	--	--
M_TRINITY_DN1418_c0_g1_i1_1_H_TRINITY_DN19021_c0_g1_i1_2	45.2400893	0.610558546	4.715209483	7.355948845	2.878911447	2.41E-06	1.33E-05	Up	1.022533	1.311722	8.285845	9.480763	KAE9450889.1	hypothetical protein C3L33_17211, partial [Rhododendron williamsianum]	--	--	--	--	--	--	--	--	--	--	--	--	--	S	ENOG41113YT		--	--	--
M_TRINITY_DN14193_c0_g1_i1_1_H_TRINITY_DN12039_c0_g1_i1_2	17.60724976	1.352815054	3.052342208	17.49965394	4.129254488	0.002270631	0.00691188	Up	0.2862317	0	2.940212	2.511037	XP_028076380.1	pleiotropic drug resistance protein 2-like isoform X1 [Camellia sinensis]	Q7PC87|AB34G_ARATH	ABC transporter G family member 34 F1O11.1 OS=Arabidopsis thaliana (Mouse-ear cress) GN=F1O11.1 PE=2 SV=1	--	--	--	--	--	--	KOG0065	Pleiotropic drug resistance proteins (PDR1-15), ABC superfamily	[Q]	METABOLISM	Secondary metabolites biosynthesis, transport and catabolism	V	COG0842	(ABC) transporter	Molecular Function: ATP binding (GO:0005524);|Cellular Component: plasma membrane (GO:0005886);|Cellular Component: integral component of membrane (GO:0016021);|Molecular Function: ATPase activity, coupled to transmembrane movement of substances (GO:0042626);|Biological Process: transmembrane transport (GO:0055085);	PF01061.24	ABC-2 type transporter
M_TRINITY_DN14212_c0_g1_i1_2_H_TRINITY_DN33900_c0_g1_i1_1	49.3824245	0.572149122	-3.445398622	0.255026347	-1.971281796	0.000570218	0.00201247	Down	5.135898	5.044216	0.9537545	1.624908	--	--	--	--	--	--	--	--	--	--	--	--	--	--	--	--	--	--	--	--	--
M_TRINITY_DN14213_c0_g1_i1_1_H_TRINITY_DN15229_c0_g1_i1_2	107.24299	0.353718043	3.92171231	2.615669755	1.387180403	8.79E-05	0.000368841	Up	1.344	1.536392	3.130822	4.343938	XP_028101193.1	LOW QUALITY PROTEIN: metal transporter Nramp2-like [Camellia sinensis]	Q9C6B2|NRAM2_ARATH	Metal transporter Nramp2 F8G22.4 OS=Arabidopsis thaliana (Mouse-ear cress) GN=F8G22.4 PE=2 SV=1	--	--	--	--	--	--	KOG1291	Mn2+ and Fe2+ transporters of the NRAMP family	[P]	METABOLISM	Inorganic ion transport and metabolism	P	COG1914	H( )-stimulated, divalent metal cation uptake system (By similarity)	Molecular Function: manganese ion transmembrane transporter activity (GO:0005384);|Cellular Component: trans-Golgi network (GO:0005802);|Biological Process: manganese ion transport (GO:0006828);|Biological Process: root morphogenesis (GO:0010015);|Molecular Function: cadmium ion transmembrane transporter activity (GO:0015086);|Cellular Component: integral component of membrane (GO:0016021);|Biolo…	PF01566.18	Natural resistance-associated macrophage protein
M_TRINITY_DN14255_c0_g2_i1_1_H_TRINITY_DN5193_c0_g1_i1_2	24.49472498	0.935337267	2.504456654	5.071848471	2.342511643	0.012263963	0.030297536	Up	0.65636	0.1818741	2.122905	2.311426	XP_028085607.1	J domain-containing protein required for chloroplast accumulation response 1-like isoform X2 [Camellia sinensis]	Q9C9Q4|JAC1_ARATH	J domain-containing protein required for chloroplast accumulation response 1 F9E10.5 OS=Arabidopsis thaliana (Mouse-ear cress) GN=F9E10.5 PE=1 SV=1	--	--	--	--	--	--	KOG0431	Auxilin-like protein and related proteins containing DnaJ domain	[R]	POORLY CHARACTERIZED	General function prediction only	S	ENOG410YDET		Cellular Component: cytoplasm (GO:0005737);|Biological Process: receptor-mediated endocytosis (GO:0006898);|Biological Process: actin filament organization (GO:0007015);|Biological Process: chloroplast avoidance movement (GO:0009903);|Biological Process: chloroplast accumulation movement (GO:0009904);|Molecular Function: clathrin binding (GO:0030276);|Cellular Component: vesicle (GO:0031982);|Cel…	--	--
M_TRINITY_DN14258_c0_g1_i1_1_H_TRINITY_DN3495_c0_g1_i1_2	132.1449827	0.336100282	4.077506774	2.585514106	1.370451176	4.55E-05	0.000202187	Up	4.021401	2.725728	7.693431	9.731733	XP_028082306.1	uncharacterized protein LOC114283643 [Camellia sinensis]	--	--	--	--	--	--	--	--	--	--	--	--	--	S	ENOG410Z7NP		--	--	--
M_TRINITY_DN14267_c0_g1_i1_2_H_TRINITY_DN3842_c0_g1_i1_2	69.37267601	0.466662605	-2.751848818	0.410602712	-1.284184938	0.005925987	0.016145699	Down	12.68307	8.365815	4.015326	4.546951	KAE9445130.1	hypothetical protein C3L33_22972, partial [Rhododendron williamsianum]	Q9ZV06|NATAL_ARATH	Probable acetyltransferase NATA1-like T7F6.19 OS=Arabidopsis thaliana (Mouse-ear cress) GN=T7F6.19 PE=2 SV=1	--	--	--	--	--	--	KOG3216	Diamine acetyltransferase	[E]	METABOLISM	Amino acid transport and metabolism	K	COG0454	acetyltransferase	Biological Process: ornithine metabolic process (GO:0006591);|Cellular Component: chloroplast (GO:0009507);|Molecular Function: transferase activity, transferring acyl groups (GO:0016746);	--	--
M_TRINITY_DN14291_c0_g1_i1_1_H_TRINITY_DN9448_c0_g1_i1_1	68.86218908	0.516659675	6.060091503	8.760449541	3.131004903	1.36E-09	1.11E-08	Up	0.8076355	1.193498	6.973305	10.03835	--	--	--	--	--	--	--	--	--	--	--	--	--	--	--	--	--	--	--	--	--
M_TRINITY_DN14344_c0_g1_i1_2_H_TRINITY_DN2076_c0_g1_i1_2	28.1980317	1.034537403	-2.939314119	0.121511908	-3.040830396	0.003289395	0.009576712	Down	4.290978	1.662901	0.1396163	0.5734079	--	--	--	--	--	--	--	--	--	--	--	--	--	--	--	--	--	--	--	--	--
M_TRINITY_DN1434_c0_g1_i1_2_H_TRINITY_DN30306_c0_g1_i1_2	39.75348832	0.845811696	-3.95341127	0.098492557	-3.34384149	7.70E-05	0.000327432	Down	3.268513	4.401619	0.1112332	0.6539052	--	--	--	--	--	--	--	--	--	--	--	--	--	--	--	--	--	--	--	--	--
M_TRINITY_DN14371_c0_g1_i1_1_H_TRINITY_DN22256_c0_g1_i1_1	80.98070305	0.420530723	-2.494194882	0.483341381	-1.048885578	0.012624321	0.031029001	Down	4.770954	3.331221	1.805933	2.091298	RVW61522.1	Ferredoxin-3, chloroplastic [Vitis vinifera]	P27788|FER3_MAIZE	Ferredoxin-3, chloroplastic PFD3 OS=Zea mays (Maize) GN=PFD3 PE=1 SV=1	71/81(87.65)	K02639	petF	ferredoxin	ko00195	Photosynthesis	--	--	--	--	--	C	COG0633	Ferredoxin	Molecular Function: electron transfer activity (GO:0009055);|Cellular Component: chloroplast (GO:0009507);|Cellular Component: chloroplast stroma (GO:0009570);|Cellular Component: etioplast stroma (GO:0009578);|Biological Process: electron transport chain (GO:0022900);|Molecular Function: metal ion binding (GO:0046872);|Molecular Function: 2 iron, 2 sulfur cluster binding (GO:0051537);	--	--
M_TRINITY_DN14378_c0_g1_i1_2_H_TRINITY_DN14360_c0_g1_i1_1	43.63123731	0.692429683	-2.973773475	0.239960854	-2.059129025	0.002941621	0.008677305	Down	6.53315	4.656526	0.7403273	1.889342	--	--	--	--	--	--	--	--	--	--	--	--	--	--	--	--	--	--	--	--	--
M_TRINITY_DN14384_c0_g1_i1_2_H_TRINITY_DN27772_c2_g1_i2_1	36.04707607	0.685872242	-2.317431509	0.33229536	-1.589461945	0.020480238	0.046802143	Down	4.832168	5.729502	1.212366	2.307311	--	--	--	--	--	--	--	--	--	--	--	--	--	--	--	--	--	--	--	--	--
M_TRINITY_DN14393_c0_g1_i1_1_H_TRINITY_DN10193_c0_g1_i1_2	89.88294462	1.495465284	6.698119373	1035.997634	10.01680499	2.11E-11	2.02E-10	Up	0	0	18.38179	14.41375	XP_028106506.1	ethylene-responsive transcription factor ABR1-like isoform X2 [Camellia sinensis]	--	--	--	--	--	--	--	--	--	--	--	--	--	--	--	--	--	--	--
M_TRINITY_DN14401_c0_g1_i2_2_H_TRINITY_DN16496_c0_g1_i1_1	76.74997415	0.503375535	-3.649406625	0.279898951	-1.837022013	0.000262847	0.001001213	Down	4.391905	3.958487	1.58303	0.7461573	--	--	--	--	--	--	--	--	--	--	--	--	--	--	--	--	--	--	--	--	--
M_TRINITY_DN14405_c0_g1_i1_2_H_TRINITY_DN42_c0_g1_i1_1	42.55734136	0.649188775	-4.527193614	0.130398278	-2.939003274	5.98E-06	3.10E-05	Down	3.678647	4.527315	0.4661372	0.5866405	--	--	--	--	--	--	--	--	--	--	--	--	--	--	--	--	--	--	--	--	--
M_TRINITY_DN14408_c0_g1_i1_1_H_TRINITY_DN28535_c0_g4_i1_1	20.66880378	1.009950031	3.48937531	11.5042474	3.524094701	0.000484151	0.001738853	Up	0.1909412	0.1244441	1.896917	1.517779	THG19356.1	hypothetical protein TEA_004033 [Camellia sinensis var. sinensis]	Q9SUU1|BOR7_ARATH	Probable boron transporter 7 F8B4.210 OS=Arabidopsis thaliana (Mouse-ear cress) GN=F8B4.210 PE=2 SV=3	--	--	--	--	--	--	KOG1172	Na+-independent Cl/HCO3 exchanger AE1 and related transporters (SLC4 family)	[P]	METABOLISM	Inorganic ion transport and metabolism	U	ENOG410XPHD	solute carrier family 4	Molecular Function: inorganic anion exchanger activity (GO:0005452);|Cellular Component: integral component of plasma membrane (GO:0005887);|Molecular Function: anion:anion antiporter activity (GO:0015301);|Biological Process: borate transport (GO:0046713);|Biological Process: regulation of intracellular pH (GO:0051453);|Molecular Function: borate efflux transmembrane transporter activity (GO:008…	--	--
M_TRINITY_DN14438_c0_g1_i1_1_H_TRINITY_DN30860_c0_g1_i1_1	35.34907426	1.059315282	5.298383915	48.93039597	5.612659053	1.17E-07	7.71E-07	Up	0.1069255	0.05289728	3.005153	3.537051	THG11888.1	hypothetical protein TEA_012552 [Camellia sinensis var. sinensis]	Q8VWZ7|C76B6_CATRO	Geraniol 8-hydroxylase G10H OS=Catharanthus roseus (Madagascar periwinkle) (Vinca rosea) GN=G10H PE=1 SV=1	143/244(58.61)	K23810	CYP76F14	(E)-8-carboxylinalool synthase [EC:1.14.14.-]	ko00902	Monoterpenoid biosynthesis	KOG0156	Cytochrome P450 CYP2 subfamily	[Q]	METABOLISM	Secondary metabolites biosynthesis, transport and catabolism	Q	COG2124	Cytochrome p450	Molecular Function: iron ion binding (GO:0005506);|Cellular Component: endoplasmic reticulum membrane (GO:0005789);|Cellular Component: integral component of membrane (GO:0016021);|Biological Process: monoterpenoid biosynthetic process (GO:0016099);|Molecular Function: oxidoreductase activity, acting on paired donors, with incorporation or reduction of molecular oxygen, NAD(P)H as one donor, and …	PF00067.22	Cytochrome P450
M_TRINITY_DN14447_c0_g1_i1_2_H_TRINITY_DN10257_c0_g1_i1_2	17.91845492	1.776501988	-4.251681101	0.005324568	-7.553119927	2.12E-05	0.000100343	Down	2.893835	2.827667	0	0	--	--	--	--	--	--	--	--	--	--	--	--	--	--	--	--	--	--	--	--	--
M_TRINITY_DN14448_c0_g1_i1_1_H_TRINITY_DN29625_c0_g1_i1_2	105.8528429	0.488514298	-2.396072079	0.444262578	-1.170515471	0.016571831	0.039131276	Down	18.55499	7.821864	5.182716	6.43039	--	--	--	--	--	--	--	--	--	--	--	--	--	--	--	--	--	--	--	--	--
M_TRINITY_DN14458_c0_g1_i1_2_H_TRINITY_DN30864_c0_g1_i1_1	14.09439071	1.686404847	-2.408107091	0.05991066	-4.06104347	0.016035476	0.038041839	Down	0.7795883	4.537046	0.2614549	0	--	--	--	--	--	--	--	--	--	--	--	--	--	--	--	--	--	--	--	--	--
M_TRINITY_DN14470_c0_g1_i1_2_H_TRINITY_DN33411_c0_g1_i1_1	35.25138806	0.761244607	-2.555224438	0.259687626	-1.945150823	0.010611935	0.026704946	Down	5.003765	2.237118	0.950336	0.9383917	--	--	--	--	--	--	--	--	--	--	--	--	--	--	--	--	--	--	--	--	--
M_TRINITY_DN14482_c0_g1_i1_2_H_TRINITY_DN14514_c0_g1_i1_1	32.42606991	0.805317171	-2.671624379	0.225077697	-2.151504986	0.007548509	0.019917311	Down	3.1099	7.472323	1.149634	1.198251	--	--	--	--	--	--	--	--	--	--	--	--	--	--	--	--	--	--	--	--	--
M_TRINITY_DN14506_c0_g2_i1_1_H_TRINITY_DN29557_c2_g2_i5_1	33.28408083	1.060383766	3.00349724	9.093651501	3.184859716	0.00266896	0.007971194	Up	0.783116	0.7678786	1.718693	12.26581	--	--	--	--	--	--	--	--	--	--	--	--	--	--	--	--	--	--	--	--	--
M_TRINITY_DN14507_c0_g1_i1_2_H_TRINITY_DN31368_c0_g1_i1_1	15.00021493	1.149644861	-2.314980487	0.158065518	-2.66140542	0.020614	0.047050347	Down	1.589943	1.608207	0.1263227	0.3936236	--	--	--	--	--	--	--	--	--	--	--	--	--	--	--	--	--	--	--	--	--
M_TRINITY_DN14508_c0_g1_i1_1_H_TRINITY_DN21503_c0_g2_i1_2	12.95653938	1.902513487	3.796561238	149.3971651	7.223008962	0.000146717	0.000590181	Up	0	0	2.51759	2.667508	XP_028096420.1	uncharacterized protein LOC114296291 [Camellia sinensis]	--	--	--	--	--	--	--	--	--	--	--	--	--	--	--	--	--	--	--
M_TRINITY_DN14515_c0_g1_i1_1_H_TRINITY_DN26846_c0_g3_i1_2	20.8622522	1.260132764	3.502281116	21.30823486	4.413339182	0.000461293	0.001666354	Up	0	0.3805263	3.711893	3.996119	XP_028084809.1	uncharacterized protein LOC114285917 [Camellia sinensis]	--	--	--	--	--	--	--	--	--	--	--	--	--	--	--	--	--	--	--
M_TRINITY_DN14519_c0_g1_i1_2_H_TRINITY_DN4894_c0_g1_i1_1	21.13694083	1.294261684	-2.79153427	0.081730828	-3.612975846	0.00524588	0.014509304	Down	3.750008	5.000112	0.6541983	0	--	--	--	--	--	--	--	--	--	--	--	--	--	--	--	--	--	--	--	--	--
M_TRINITY_DN14565_c0_g1_i1_2_H_TRINITY_DN30835_c0_g1_i1_1	22.79032275	1.343568745	-2.29416202	0.118063557	-3.082364386	0.021781194	0.049241291	Down	5.842132	3.223082	0.9982864	0	--	--	--	--	--	--	--	--	--	--	--	--	--	--	--	--	--	--	--	--	--
M_TRINITY_DN14574_c0_g1_i1_2_H_TRINITY_DN26625_c2_g3_i1_1	10.51649449	2.096698544	-3.235957471	0.009069085	-6.784827318	0.001212354	0.003962458	Down	0.9534131	3.207762	0	0	--	--	--	--	--	--	--	--	--	--	--	--	--	--	--	--	--	--	--	--	--
M_TRINITY_DN14575_c0_g1_i2_2_H_TRINITY_DN24543_c2_g1_i1_1	15.04452904	1.850526455	-3.945425847	0.00634082	-7.301114907	7.97E-05	0.000337437	Down	1.839818	2.648493	0	0	--	--	--	--	--	--	--	--	--	--	--	--	--	--	--	--	--	--	--	--	--
M_TRINITY_DN14581_c0_g1_i1_1_H_TRINITY_DN29021_c0_g1_i1_2	31.34665239	1.085182222	4.069745706	21.35372256	4.416415689	4.71E-05	0.000208239	Up	0	0.6767192	7.722873	6.116328	--	--	--	--	--	--	--	--	--	--	--	--	--	--	--	--	--	--	--	--	--
M_TRINITY_DN14602_c0_g1_i1_2_H_TRINITY_DN32974_c0_g1_i1_1	42.9959514	0.737850346	-3.349290324	0.180331706	-2.471275023	0.000810189	0.00275794	Down	4.534916	7.347156	1.497887	0.604741	--	--	--	--	--	--	--	--	--	--	--	--	--	--	--	--	--	--	--	--	--
M_TRINITY_DN14644_c0_g1_i1_2_H_TRINITY_DN33607_c0_g1_i1_1	13.62879982	2.249719358	-3.181661073	0.007002838	-7.157844507	0.001464331	0.004693762	Down	6.131759	0.3753447	0	0	--	--	--	--	--	--	--	--	--	--	--	--	--	--	--	--	--	--	--	--	--
M_TRINITY_DN14660_c0_g1_i1_1_H_TRINITY_DN27382_c2_g1_i1_1	8.831511562	2.361840144	2.823421149	101.720695	6.668469413	0.004751411	0.013297732	Up	5.21E-82	0	3.488938	0.3264228	XP_015962617.1	cytochrome P450 85A [Arachis duranensis]	Q69F95|C85A_PHAVU	Cytochrome P450 85A BA13 OS=Phaseolus vulgaris (Kidney bean) (French bean) GN=BA13 PE=3 SV=2	54/54(100.00)	K09590	CYP85A1, BR6OX1	brassinosteroid-6-oxidase 1 [EC:1.14.-.-]	ko00905	Brassinosteroid biosynthesis	KOG0157	Cytochrome P450 CYP4/CYP19/CYP26 subfamilies	[QI]	METABOLISM|METABOLISM	Secondary metabolites biosynthesis, transport and catabolism |Lipid transport and metabolism	Q	COG2124	Cytochrome p450	Molecular Function: monooxygenase activity (GO:0004497);|Molecular Function: iron ion binding (GO:0005506);|Cellular Component: integral component of membrane (GO:0016021);|Molecular Function: oxidoreductase activity, acting on paired donors, with incorporation or reduction of molecular oxygen (GO:0016705);|Molecular Function: heme binding (GO:0020037);	--	--
M_TRINITY_DN1467_c0_g2_i1_1_H_TRINITY_DN22267_c0_g1_i1_2	19.57332383	1.760302931	4.441099406	225.6089205	7.817680302	8.95E-06	4.50E-05	Up	0	0	5.41231	3.880948	--	--	--	--	--	--	--	--	--	--	--	--	--	--	--	--	--	--	--	--	--
M_TRINITY_DN14688_c0_g1_i3_2_H_TRINITY_DN29809_c0_g5_i1_1	65.314883	0.506319858	-4.260700088	0.224178983	-2.157277065	2.04E-05	9.68E-05	Down	3.099015	4.670853	0.9364364	0.7551288	--	--	--	--	--	--	--	--	--	--	--	--	--	--	--	--	--	--	--	--	--
M_TRINITY_DN14689_c0_g1_i1_2_H_TRINITY_DN10392_c0_g1_i1_2	10.65058293	2.011178532	-3.382269445	0.008959614	-6.802347698	0.000718896	0.00247846	Down	2.621641	1.564784	0	0	--	--	--	--	--	--	--	--	--	--	--	--	--	--	--	--	--	--	--	--	--
M_TRINITY_DN14706_c0_g1_i1_1_H_TRINITY_DN5619_c0_g1_i1_1	36.57454871	0.661816221	2.31458213	2.891519833	1.531827998	0.020635812	0.047085769	Up	0.5415864	0.9038848	2.019821	2.222206	XP_028064972.1	DELLA protein RGL1-like [Camellia sinensis]	Q8GXW1|RGL2_ARATH	DELLA protein RGL2 T21P5.13 OS=Arabidopsis thaliana (Mouse-ear cress) GN=T21P5.13 PE=1 SV=2	--	--	--	--	--	--	--	--	--	--	--	K	ENOG4111DWN	GRAS family transcription factor	--	PF03514.14	GRAS domain family	0R	GRAS
M_TRINITY_DN14710_c0_g1_i1_1_H_TRINITY_DN13504_c0_g1_i1_1	115.565076	0.339348089	4.127522941	2.640236242	1.400667024	3.67E-05	0.000166013	Up	3.8345	5.426246	11.41009	12.81544	--	--	--	--	--	--	--	--	--	--	--	--	--	--	--	--	--	--	--	--	--
M_TRINITY_DN1471_c0_g1_i1_2_H_TRINITY_DN24706_c3_g2_i1_2	59.09973958	0.647296384	-3.614197009	0.197584728	-2.339456655	0.00030128	0.001134043	Down	9.48438	8.46029	2.700561	0.8594608	XP_028068627.1	lysophospholipid acyltransferase LPEAT2-like isoform X1 [Camellia sinensis]	Q8S8S2|LPCT2_ARATH	Lysophospholipid acyltransferase LPEAT2 F17K2.20 OS=Arabidopsis thaliana (Mouse-ear cress) GN=F17K2.20 PE=1 SV=1	44/70(62.86)	K13510	LPCAT1_2	lysophosphatidylcholine acyltransferase / lyso-PAF acetyltransferase [EC:2.3.1.23 2.3.1.67]	ko00564|ko00565	Glycerophospholipid metabolism|Ether lipid metabolism	--	--	--	--	--	I	COG0204	Acyltransferase	Biological Process: very long-chain fatty acid metabolic process (GO:0000038);|Molecular Function: calcium ion binding (GO:0005509);|Biological Process: phospholipid metabolic process (GO:0006644);|Biological Process: phospholipid biosynthetic process (GO:0008654);|Cellular Component: integral component of membrane (GO:0016021);|Molecular Function: plasmalogen synthase activity (GO:0050200);|Mole…	--	--
M_TRINITY_DN14726_c0_g1_i1_2_H_TRINITY_DN9109_c0_g1_i1_1	28.50599095	0.826803084	-2.310590195	0.266018208	-1.910403099	0.020855501	0.047492914	Down	2.133596	4.348392	0.9539778	0.7151929	--	--	--	--	--	--	--	--	--	--	--	--	--	--	--	--	--	--	--	--	--
M_TRINITY_DN1472_c0_g1_i1_1_H_TRINITY_DN29994_c1_g1_i2_1	20.78191135	1.730875334	4.56674306	239.5964823	7.904462917	4.95E-06	2.60E-05	Up	0	0	4.90042	4.43758	--	--	--	--	--	--	--	--	--	--	--	--	--	--	--	--	--	--	--	--	--
M_TRINITY_DN14732_c0_g1_i1_1_H_TRINITY_DN17388_c0_g2_i1_1	33.17637198	0.744065384	3.269549401	5.399248172	2.43275853	0.001077189	0.003565457	Up	0.6767204	0.8057248	4.912656	3.030581	XP_028084172.1	uncharacterized protein LOC114285320 isoform X2 [Camellia sinensis]	--	--	--	--	--	--	--	--	--	--	--	--	--	S	ENOG410Y9KR	stress-induced protein	--	--	--
M_TRINITY_DN14749_c0_g1_i1_1_H_TRINITY_DN15647_c0_g1_i1_1	76.59506139	0.412028316	5.057994692	4.239919982	2.084037038	4.24E-07	2.60E-06	Up	1.322132	1.276851	5.419694	5.464324	THG23719.1	hypothetical protein TEA_019516 [Camellia sinensis var. sinensis]	--	--	--	--	--	--	--	--	--	--	--	--	--	--	--	--	--	--	--
M_TRINITY_DN14761_c0_g1_i1_2_H_TRINITY_DN29377_c5_g1_i1_1	22.69343265	1.714486535	-4.60415606	0.004204752	-7.893763571	4.14E-06	2.20E-05	Down	5.145444	3.602469	0	0	--	--	--	--	--	--	--	--	--	--	--	--	--	--	--	--	--	--	--	--	--
M_TRINITY_DN14763_c0_g1_i1_1_H_TRINITY_DN5062_c0_g1_i1_1	18.22509132	1.003116379	2.302997842	4.959431848	2.310174855	0.021278965	0.048306558	Up	0.2918115	0.431775	2.0375	1.271347	--	--	--	--	--	--	--	--	--	--	--	--	--	--	--	--	--	--	--	--	--
M_TRINITY_DN14780_c0_g1_i1_2_H_TRINITY_DN14788_c0_g1_i1_2	81.19771073	0.552587965	-2.70059657	0.355441204	-1.492317163	0.006921524	0.018492819	Down	15.81795	9.61312	6.251615	2.693044	--	--	--	--	--	--	--	--	--	--	--	--	--	--	--	--	--	--	--	--	--
M_TRINITY_DN14783_c0_g2_i1_2_H_TRINITY_DN33944_c0_g1_i1_1	40.62568454	0.655025539	-3.149815842	0.239283062	-2.063209819	0.001633734	0.005171064	Down	3.192652	3.288812	0.9770426	0.5507462	--	--	--	--	--	--	--	--	--	--	--	--	--	--	--	--	--	--	--	--	--
M_TRINITY_DN14795_c0_g1_i1_1_H_TRINITY_DN7836_c0_g1_i1_2	37.0898141	1.118893259	3.320122809	13.13061905	3.714863029	0.000899779	0.003032219	Up	1.198076	0	8.982682	6.349605	XP_028096469.1	uncharacterized protein At3g28850-like isoform X2 [Camellia sinensis]	Q9LH89|Y3885_ARATH	Uncharacterized protein At3g28850 T19N8.15 OS=Arabidopsis thaliana (Mouse-ear cress) GN=T19N8.15 PE=4 SV=1	--	--	--	--	--	--	KOG2824	Glutaredoxin-related protein	[O]	CELLULAR PROCESSES AND SIGNALING	Posttranslational modification, protein turnover, chaperones	O	ENOG4111HAI	Glutaredoxin	Cellular Component: plasma membrane (GO:0005886);|Molecular Function: electron transfer activity (GO:0009055);|Molecular Function: protein disulfide oxidoreductase activity (GO:0015035);|Biological Process: cell redox homeostasis (GO:0045454);	--	--
M_TRINITY_DN14802_c0_g2_i1_2_H_TRINITY_DN26177_c0_g3_i1_2	23.23201517	1.742801029	-4.548683431	0.004107709	-7.927450166	5.40E-06	2.82E-05	Down	6.588189	3.110065	0	0	--	--	--	--	--	--	--	--	--	--	--	--	--	--	--	--	--	--	--	--	--
M_TRINITY_DN14815_c0_g1_i1_2_H_TRINITY_DN14768_c0_g1_i1_2	48.86641792	1.600459308	-5.623486725	0.001952906	-9.000161674	1.87E-08	1.36E-07	Down	16.20768	6.949105	0	0	--	--	--	--	--	--	--	--	--	--	--	--	--	--	--	--	--	--	--	--	--
M_TRINITY_DN14817_c0_g1_i1_2_H_TRINITY_DN30426_c0_g1_i1_1	15.73786522	1.185464639	-2.927029282	0.090252474	-3.469889712	0.003422167	0.009913122	Down	3.193784	2.012852	0.3101772	0.1667678	PSR89411.1	Protein MEI2-like [Actinidia chinensis var. chinensis]	--	--	--	--	--	--	--	--	--	--	--	--	--	S	ENOG4111R9F	Rna-binding protein	--	--	--
M_TRINITY_DN14819_c0_g1_i1_2_H_TRINITY_DN7845_c0_g1_i1_1	35.16422242	0.747825717	-2.481426444	0.276303452	-1.85567451	0.013085771	0.031968929	Down	2.576236	3.289471	1.115517	0.4824451	--	--	--	--	--	--	--	--	--	--	--	--	--	--	--	--	--	--	--	--	--
M_TRINITY_DN14826_c0_g1_i1_2_H_TRINITY_DN15141_c0_g1_i1_1	17.15540093	1.435678331	-2.346809253	0.096772223	-3.369263192	0.018934946	0.043772072	Down	4.274774	1.798449	0	0.6399838	--	--	--	--	--	--	--	--	--	--	--	--	--	--	--	--	--	--	--	--	--
M_TRINITY_DN14847_c0_g1_i1_1_H_TRINITY_DN16605_c0_g1_i1_1	48.10525424	0.923682228	2.953727195	6.626767558	2.728305316	0.003139614	0.009197899	Up	0.4768749	1.890999	3.025322	12.45002	THG01230.1	hypothetical protein TEA_027342 [Camellia sinensis var. sinensis]	--	--	--	--	--	--	--	--	--	--	--	--	--	O	ENOG410YFY9	family with sequence similarity 213, member	--	--	--
M_TRINITY_DN14864_c1_g1_i1_1_H_TRINITY_DN4904_c0_g1_i1_2	10.05227784	2.025624838	3.38525081	115.9410882	6.857248122	0.000711132	0.002452825	Up	0	0	1.42047	1.997773	XP_028078613.1	uncharacterized protein LOC114280444 [Camellia sinensis]	--	--	--	--	--	--	--	--	--	--	--	--	--	--	--	--	--	--	--
M_TRINITY_DN14865_c0_g1_i1_2_H_TRINITY_DN26281_c2_g1_i1_1	9.228777113	1.752190936	-2.305572792	0.060799204	-4.039803748	0.021134515	0.048036928	Down	1.221715	2.058452	0.1934873	0	XP_028103896.1	proteasome subunit beta type-7-A-like [Camellia sinensis]	O23710|PSB7A_ARATH	Proteasome subunit beta type-7-A K1G2.15 OS=Arabidopsis thaliana (Mouse-ear cress) GN=K1G2.15 PE=1 SV=2	26/35(74.29)	K02739	PSMB7	20S proteasome subunit beta 2 [EC:3.4.25.1]	ko03050	Proteasome	KOG0173	20S proteasome, regulatory subunit beta type PSMB7/PSMB10/PUP1	[O]	CELLULAR PROCESSES AND SIGNALING	Posttranslational modification, protein turnover, chaperones	O	COG0638	The proteasome is a multicatalytic proteinase complex which is characterized by its ability to cleave peptides with Arg, Phe, Tyr, Leu, and Glu adjacent to the leaving group at neutral or slightly basic pH. The proteasome has an ATP-dependent proteolytic activity (By similarity)	Cellular Component: proteasome complex (GO:0000502);|Molecular Function: endopeptidase activity (GO:0004175);|Molecular Function: threonine-type endopeptidase activity (GO:0004298);|Cellular Component: nucleus (GO:0005634);|Cellular Component: cytoplasm (GO:0005737);|Cellular Component: proteasome core complex (GO:0005839);|Biological Process: proteasomal protein catabolic process (GO:0010498);|B…	--	--
M_TRINITY_DN14869_c0_g1_i1_2_H_TRINITY_DN7090_c0_g1_i1_2	59.69930559	0.560306227	-3.203486571	0.288184876	-1.794933472	0.001357744	0.00438356	Down	8.439128	6.226457	2.70457	1.437622	XP_028071763.1	zinc finger MYM-type protein 1-like [Camellia sinensis]	--	--	--	--	--	--	--	--	--	--	--	--	--	--	--	--	--	--	--
M_TRINITY_DN14871_c0_g1_i1_2_H_TRINITY_DN24589_c0_g1_i1_1	34.69592065	0.929086249	-2.86501115	0.158017641	-2.661842462	0.004169946	0.011820704	Down	10.89238	3.544215	1.59683	0.6456047	--	--	--	--	--	--	--	--	--	--	--	--	--	--	--	--	--	--	--	--	--
M_TRINITY_DN14871_c0_g1_i2_1_H_TRINITY_DN8389_c0_g1_i1_2	16.88571824	1.397585867	3.239063772	23.05279465	4.526869751	0.001199228	0.003926844	Up	0	0.2821943	3.815386	2.589978	--	--	--	--	--	--	--	--	--	--	--	--	--	--	--	--	--	--	--	--	--
M_TRINITY_DN14872_c0_g1_i1_1_H_TRINITY_DN26393_c0_g3_i1_1	188.5479697	0.280769026	-4.317551085	0.431599587	-1.212234611	1.58E-05	7.65E-05	Down	12.43556	14.1594	6.689982	4.673053	--	--	--	--	--	--	--	--	--	--	--	--	--	--	--	--	--	--	--	--	--
M_TRINITY_DN14911_c0_g1_i1_2_H_TRINITY_DN5089_c0_g1_i1_2	68.79697591	0.425399011	-2.916210715	0.423210359	-1.240553154	0.003543111	0.010229167	Down	1.779437	1.687012	0.6931881	0.7662113	XP_028055248.1	uncharacterized protein LOC114259431 isoform X1 [Camellia sinensis]	--	--	--	--	--	--	--	--	KOG2027	Spindle pole body protein	[Z]	CELLULAR PROCESSES AND SIGNALING	Cytoskeleton	S	ENOG410YG52	positive regulation of collateral sprouting	--	PF03398.14	Regulator of Vps4 activity in the MVB pathway
M_TRINITY_DN14913_c0_g1_i1_1_H_TRINITY_DN22141_c0_g1_i1_2	23.21627459	0.850171129	2.423719167	4.171528382	2.060576061	0.01536248	0.036666116	Up	0.9835842	0.7150553	3.600014	3.166709	RVW63135.1	Retrovirus-related Pol polyprotein from transposon RE1 [Vitis vinifera]	Q9ZT94|POLR2_ARATH	Endonuclease RE2 T4I9.16 OS=Arabidopsis thaliana (Mouse-ear cress) GN=T4I9.16 PE=4 SV=1	--	--	--	--	--	--	KOG0017	FOG: Transposon-encoded proteins with TYA, reverse transcriptase, integrase domains in various combinations	[R]	POORLY CHARACTERIZED	General function prediction only	S	ENOG4111WQF		Cellular Component: retrotransposon nucleocapsid (GO:0000943);|Molecular Function: nucleic acid binding (GO:0003676);|Molecular Function: RNA-directed DNA polymerase activity (GO:0003964);|Molecular Function: aspartic-type endopeptidase activity (GO:0004190);|Molecular Function: endonuclease activity (GO:0004519);|Biological Process: DNA recombination (GO:0006310);|Biological Process: DNA integra…	--	--
M_TRINITY_DN14920_c0_g1_i2_2_H_TRINITY_DN6410_c0_g1_i1_2	51.60565778	1.018479833	-5.486500396	0.020791101	-5.587890007	4.10E-08	2.87E-07	Down	7.320484	3.135459	0.1958901	0	--	--	--	--	--	--	--	--	--	--	--	--	--	--	--	--	--	--	--	--	--
M_TRINITY_DN14935_c0_g1_i1_2_H_TRINITY_DN30274_c0_g1_i1_1	16.09129907	1.602894639	-2.382079168	0.070892562	-3.818221927	0.017215196	0.040430384	Down	5.370814	0.9595363	0.4927949	0	--	--	--	--	--	--	--	--	--	--	--	--	--	--	--	--	--	--	--	--	--
M_TRINITY_DN14938_c0_g1_i1_2_H_TRINITY_DN33787_c0_g1_i1_1	19.90759826	0.966843454	-2.383678064	0.202410561	-2.304643531	0.01714059	0.040277291	Down	3.323623	2.076964	0.4360618	0.6645772	--	--	--	--	--	--	--	--	--	--	--	--	--	--	--	--	--	--	--	--	--
M_TRINITY_DN14949_c0_g1_i1_2_H_TRINITY_DN29129_c0_g1_i1_2	40.19873464	0.69163984	-2.472953901	0.305576723	-1.710393442	0.013400143	0.032598592	Down	5.516056	3.164334	1.649711	0.9873328	--	--	--	--	--	--	--	--	--	--	--	--	--	--	--	--	--	--	--	--	--
M_TRINITY_DN14964_c0_g1_i1_1_H_TRINITY_DN16436_c0_g1_i1_1	63.75006887	0.446471862	2.416487977	2.112415873	1.078893887	0.015671044	0.037319252	Up	1.272143	1.517951	2.842396	2.971364	XP_028101942.1	probable anion transporter 5 [Camellia sinensis]	Q9FKV1|ANTR5_ARATH	Probable anion transporter 5 K9L2.16 OS=Arabidopsis thaliana (Mouse-ear cress) GN=K9L2.16 PE=2 SV=1	--	--	--	--	--	--	KOG2532	Permease of the major facilitator superfamily	[G]	METABOLISM	Carbohydrate transport and metabolism	G	ENOG410XPWC	solute carrier family 17	Cellular Component: Golgi membrane (GO:0000139);|Molecular Function: inorganic phosphate transmembrane transporter activity (GO:0005315);|Cellular Component: Golgi apparatus (GO:0005794);|Cellular Component: plastid (GO:0009536);|Biological Process: response to nematode (GO:0009624);|Cellular Component: integral component of membrane (GO:0016021);	PF07690.16	Major Facilitator Superfamily
M_TRINITY_DN14964_c0_g2_i1_1_H_TRINITY_DN12808_c0_g1_i1_1	43.8109167	0.714438856	2.484608301	3.422619021	1.775100712	0.012969405	0.031729503	Up	2.22254	1.858324	3.723298	10.10156	--	--	--	--	--	--	--	--	--	--	--	--	--	--	--	--	--	--	--	--	--
M_TRINITY_DN14966_c0_g1_i1_2_H_TRINITY_DN32151_c0_g1_i1_1	123.4075572	0.33286104	-7.928032078	0.160546931	-2.638933005	2.23E-15	2.78E-14	Down	2.123329	2.011947	0.2955942	0.3591636	XP_028087796.1	uncharacterized protein LOC114288484 isoform X2 [Camellia sinensis]	--	--	--	--	--	--	--	--	--	--	--	--	--	--	--	--	--	--	--
M_TRINITY_DN14970_c0_g1_i1_2_H_TRINITY_DN28442_c0_g1_i3_2	31.21704079	1.233423207	-2.725175961	0.097308168	-3.361295274	0.006426723	0.017345651	Down	3.734324	1.563434	0	0.5367711	THG17236.1	hypothetical protein TEA_014992 [Camellia sinensis var. sinensis]	--	--	--	--	--	--	--	--	--	--	--	--	--	--	--	--	--	--	--
M_TRINITY_DN14990_c0_g1_i1_1_H_TRINITY_DN1462_c0_g1_i1_2	64.54179154	0.483003694	3.437079824	3.160433047	1.660122252	0.000588022	0.00206605	Up	0.8147464	1.309184	3.387271	3.283335	KAF3685658.1	hypothetical protein FXO37_00410 [Capsicum annuum]	--	--	--	--	--	--	--	--	--	--	--	--	--	--	--	--	--	--	--
M_TRINITY_DN14994_c0_g1_i2_1_H_TRINITY_DN19726_c0_g2_i1_2	25.18087927	0.884273787	2.288713204	4.066673293	2.023849093	0.022096021	0.049843855	Up	0.9739382	0.5596258	4.053866	2.119878	XP_028090462.1	sugar transporter ERD6-like 7 isoform X2 [Camellia sinensis]	P93051|ERDL7_ARATH	Sugar transporter ERD6-like 7 T9J23.17 OS=Arabidopsis thaliana (Mouse-ear cress) GN=T9J23.17 PE=2 SV=2	--	--	--	--	--	--	KOG0254	Predicted transporter (major facilitator superfamily)	[R]	POORLY CHARACTERIZED	General function prediction only	G	ENOG410XNQK	Transporter	Molecular Function: carbohydrate:proton symporter activity (GO:0005351);|Molecular Function: glucose transmembrane transporter activity (GO:0005355);|Cellular Component: vacuole (GO:0005773);|Cellular Component: vacuolar membrane (GO:0005774);|Cellular Component: integral component of plasma membrane (GO:0005887);|Biological Process: zinc ion transport (GO:0006829);|Biological Process: hexose tra…	PF07690.16,PF00083.24	Major Facilitator Superfamily|Sugar (and other) transporter
M_TRINITY_DN15013_c0_g1_i1_2_H_TRINITY_DN30137_c2_g2_i2_1	18.63805074	1.975920702	-3.851580012	0.005117246	-7.610416682	0.000117358	0.00048074	Down	1.024054	7.119536	0	0	--	--	--	--	--	--	--	--	--	--	--	--	--	--	--	--	--	--	--	--	--
M_TRINITY_DN15019_c0_g1_i1_2_H_TRINITY_DN32304_c0_g1_i1_1	69.2777148	0.487023326	-4.327431811	0.232039089	-2.107560236	1.51E-05	7.33E-05	Down	12.12715	9.644734	3.094061	1.920734	--	--	--	--	--	--	--	--	--	--	--	--	--	--	--	--	--	--	--	--	--
M_TRINITY_DN15034_c0_g1_i1_1_H_TRINITY_DN34961_c0_g1_i1_1	13.38883212	2.057354945	3.534498889	154.5273899	7.271718768	0.000408549	0.00149185	Up	0	0	0.8685523	5.030727	--	--	--	--	--	--	--	--	--	--	--	--	--	--	--	--	--	--	--	--	--
M_TRINITY_DN15044_c0_g1_i1_2_H_TRINITY_DN12854_c0_g1_i1_1	600.8169252	0.329486031	-20.35280587	0.009578628	-6.705965229	4.38E-92	3.99E-90	Down	21.02164	21.38026	0.1901349	0.2123115	XP_028099937.1	probable pectinesterase 53 [Camellia sinensis]	Q8VYZ3|PME53_ARATH	Probable pectinesterase 53 T29J13.150 OS=Arabidopsis thaliana (Mouse-ear cress) GN=T29J13.150 PE=2 SV=1	207/260(79.62)	K01051	E3.1.1.11	pectinesterase [EC:3.1.1.11]	ko00040	Pentose and glucuronate interconversions	--	--	--	--	--	G	COG4677	pectinesterase	Cellular Component: extracellular region (GO:0005576);|Cellular Component: cell wall (GO:0005618);|Cellular Component: cytoplasm (GO:0005737);|Molecular Function: pectinesterase activity (GO:0030599);|Biological Process: cell wall modification (GO:0042545);|Molecular Function: aspartyl esterase activity (GO:0045330);|Biological Process: pectin catabolic process (GO:0045490);	PF01095.19	Pectinesterase
M_TRINITY_DN15044_c0_g2_i1_2_H_TRINITY_DN15838_c0_g2_i1_2	179.7946988	0.766745734	-9.689868207	0.005800266	-7.42966511	3.33E-22	6.02E-21	Down	20.28858	16.2601	0.1305985	0.1247002	--	--	--	--	--	--	--	--	--	--	--	--	--	--	--	--	--	--	--	--	--
M_TRINITY_DN15052_c0_g1_i2_2_H_TRINITY_DN19073_c0_g2_i1_1	36.9896828	1.589548993	-5.409620005	0.002579208	-8.598856032	6.32E-08	4.32E-07	Down	6.475164	6.865712	0	0	--	--	--	--	--	--	--	--	--	--	--	--	--	--	--	--	--	--	--	--	--
M_TRINITY_DN15056_c0_g1_i1_2_H_TRINITY_DN27912_c2_g5_i2_2	28.15029107	1.143615242	-3.796129306	0.049332721	-4.341311333	0.000146973	0.000591051	Down	2.775983	3.872921	0.3185736	0	XP_028087909.1	F-box protein At5g07610-like [Camellia sinensis]	--	--	--	--	--	--	--	--	--	--	--	--	--	--	--	--	--	--	--
M_TRINITY_DN15058_c0_g1_i1_1_H_TRINITY_DN17566_c0_g1_i1_1	52.80767966	0.762482062	2.364197923	3.48862495	1.802658507	0.018069156	0.042085907	Up	1.601734	1.842441	2.373285	9.912922	--	--	--	--	--	--	--	--	--	--	--	--	--	--	--	--	--	--	--	--	--
M_TRINITY_DN15064_c0_g1_i1_2_H_TRINITY_DN33985_c0_g1_i1_1	33.67112903	0.922600214	-2.528119715	0.198547515	-2.33244379	0.011467524	0.028577632	Down	3.766601	2.754484	0.1711101	1.104392	THG18364.1	hypothetical protein TEA_003343 [Camellia sinensis var. sinensis]	--	--	--	--	--	--	--	--	--	--	--	--	--	S	ENOG41119WH		--	--	--
M_TRINITY_DN15092_c0_g1_i1_2_H_TRINITY_DN20863_c0_g1_i1_2	17.67896109	1.781049176	-4.229934972	0.005396642	-7.533722199	2.34E-05	0.000109807	Down	3.266637	3.324922	0	0	XP_028123056.1	glutathione S-transferase-like [Camellia sinensis]	P30109|GSTF1_TOBAC	Glutathione S-transferase PARB PARB OS=Nicotiana tabacum (Common tobacco) GN=PARB PE=2 SV=1	98/129(75.97)	K00799	GST, gst	glutathione S-transferase [EC:2.5.1.18]	ko00480	Glutathione metabolism	KOG0867	Glutathione S-transferase	[O]	CELLULAR PROCESSES AND SIGNALING	Posttranslational modification, protein turnover, chaperones	O	COG0625	glutathione Stransferase	Molecular Function: glutathione transferase activity (GO:0004364);	PF02798.20,PF13417.6	Glutathione S-transferase, N-terminal domain|Glutathione S-transferase, N-terminal domain
M_TRINITY_DN15117_c0_g1_i1_2_H_TRINITY_DN34197_c0_g1_i1_1	37.79867092	1.608716032	-5.364723773	0.002523572	-8.630317142	8.11E-08	5.47E-07	Down	3.075228	5.239239	0	0	--	--	--	--	--	--	--	--	--	--	--	--	--	--	--	--	--	--	--	--	--
M_TRINITY_DN15128_c0_g1_i1_2_H_TRINITY_DN24723_c5_g2_i1_2	25.31045067	1.014657394	-2.688640236	0.15092998	-2.728048694	0.007174369	0.019080145	Down	2.17926	5.642298	0.2377908	0.8966802	--	--	--	--	--	--	--	--	--	--	--	--	--	--	--	--	--	--	--	--	--
M_TRINITY_DN15130_c0_g1_i1_1_H_TRINITY_DN29380_c0_g2_i1_1	116.7133701	0.476096648	-2.481280259	0.44094505	-1.181329213	0.01309114	0.031976824	Down	11.23515	11.87551	2.67367	7.500429	--	--	--	--	--	--	--	--	--	--	--	--	--	--	--	--	--	--	--	--	--
M_TRINITY_DN15134_c0_g1_i1_2_H_TRINITY_DN19591_c0_g2_i1_1	30.54600449	1.317953906	-2.450183921	0.1066363	-3.229229468	0.014278326	0.034404996	Down	2.005983	6.528346	0.8748112	0	--	--	--	--	--	--	--	--	--	--	--	--	--	--	--	--	--	--	--	--	--
M_TRINITY_DN15170_c0_g1_i1_2_H_TRINITY_DN15831_c0_g1_i1_2	48.02072828	0.643163114	-2.46825493	0.332749747	-1.587490526	0.013577359	0.032978779	Down	8.908792	4.452857	2.508501	1.847883	--	--	--	--	--	--	--	--	--	--	--	--	--	--	--	--	--	--	--	--	--
M_TRINITY_DN15196_c0_g1_i1_1_H_TRINITY_DN7263_c0_g1_i1_1	96.21110257	0.407716332	4.157288481	3.23775632	1.69499441	3.22E-05	0.000147371	Up	3.676399	2.130369	8.747812	9.848196	--	--	--	--	--	--	--	--	--	--	--	--	--	--	--	--	--	--	--	--	--
M_TRINITY_DN15197_c0_g1_i1_1_H_TRINITY_DN28649_c0_g1_i1_1	58.4000259	0.498622544	4.207189263	4.280559595	2.097799412	2.59E-05	0.000120327	Up	1.111123	1.453387	5.122293	5.759418	--	--	--	--	--	--	--	--	--	--	--	--	--	--	--	--	--	--	--	--	--
M_TRINITY_DN15235_c0_g1_i1_2_H_TRINITY_DN7535_c0_g1_i1_1	43.69622571	0.853416504	-3.253269468	0.145956073	-2.776393858	0.001140853	0.00375294	Down	2.622055	3.544521	0.7725911	0.1038891	--	--	--	--	--	--	--	--	--	--	--	--	--	--	--	--	--	--	--	--	--
M_TRINITY_DN15239_c0_g1_i1_1_H_TRINITY_DN10751_c0_g1_i2_1	14.22449037	1.864762259	3.94573357	164.0344522	7.357855046	7.96E-05	0.000337159	Up	0	0	2.964206	3.457002	AUN87466.1	chitinase [Camellia fraterna]	P21226|CHI2_PEA	Endochitinase A2 CHI2 OS=Pisum sativum (Garden pea) GN=CHI2 PE=1 SV=2	76/103(73.79)	K20547	CHIB	basic endochitinase B [EC:3.2.1.14]	ko00520|ko04016	Amino sugar and nucleotide sugar metabolism|MAPK signaling pathway - plant	KOG4742	Predicted chitinase	[R]	POORLY CHARACTERIZED	General function prediction only	G	COG3979	chitinase	Biological Process: polysaccharide catabolic process (GO:0000272);|Molecular Function: chitinase activity (GO:0004568);|Biological Process: chitin catabolic process (GO:0006032);|Biological Process: defense response (GO:0006952);|Molecular Function: chitin binding (GO:0008061);|Biological Process: cell wall macromolecule catabolic process (GO:0016998);	PF00182.19	Chitinase class I
M_TRINITY_DN15267_c0_g2_i1_1_H_TRINITY_DN33085_c0_g1_i1_1	8.277452527	2.440942195	2.694921297	95.54755856	6.578147105	0.007040526	0.018762249	Up	0	0	0.2619344	3.088122	XP_028101968.1	sister chromatid cohesion 1 protein 3-like [Camellia sinensis]	--	--	--	--	--	--	--	--	--	--	--	--	--	S	ENOG410XRB4	Doublestrandbreak repair protein rad21	--	--	--
M_TRINITY_DN15285_c0_g1_i2_2_H_TRINITY_DN34817_c0_g1_i1_1	12.09525363	1.605924455	-2.773874122	0.045606008	-4.454632288	0.005539311	0.015222425	Down	1.94682	1.801752	0.1467754	0	XP_028127051.1	kinesin-like protein KIN-12F isoform X2 [Camellia sinensis]	Q8L7Y8|KN12B_ARATH	Kinesin-like protein KIN-12B MDB19.16 OS=Arabidopsis thaliana (Mouse-ear cress) GN=MDB19.16 PE=1 SV=1	--	--	--	--	--	--	--	--	--	--	--	Z	COG5059	Kinesin family member	Molecular Function: microtubule motor activity (GO:0003777);|Molecular Function: ATP binding (GO:0005524);|Cellular Component: kinesin complex (GO:0005871);|Cellular Component: microtubule (GO:0005874);|Biological Process: microtubule-based movement (GO:0007018);|Biological Process: male meiosis cytokinesis (GO:0007112);|Molecular Function: microtubule binding (GO:0008017);|Molecular Function: AT…	--	--
M_TRINITY_DN15300_c0_g1_i1_1_H_TRINITY_DN29205_c0_g1_i1_2	115.5718075	0.344710839	5.146420957	3.420072926	1.774027088	2.66E-07	1.68E-06	Up	0.7305739	0.7603406	2.116139	2.962278	GAU48489.1	hypothetical protein TSUD_291740 [Trifolium subterraneum]	--	--	--	--	--	--	--	--	--	--	--	--	--	S	ENOG4111713		--	--	--
M_TRINITY_DN15311_c0_g1_i1_2_H_TRINITY_DN19177_c0_g1_i1_1	3150.070738	0.060552043	29.91312165	3.509585443	1.811300628	1.33E-196	3.55E-194	Up	36.38419	37.61775	125.7291	131.8035	QCQ29266.1	caffeic acid O-methyltransferase [Camellia fraterna]	Q00763|COMT1_POPTM	Caffeic acid 3-O-methyltransferase 1 OMT1 OS=Populus tremuloides (Quaking aspen) GN=OMT1 PE=1 SV=1	304/362(83.98)	K13066	E2.1.1.68, COMT	caffeic acid 3-O-methyltransferase [EC:2.1.1.68]	ko00940	Phenylpropanoid biosynthesis	KOG3178	Hydroxyindole-O-methyltransferase and related SAM-dependent methyltransferases	[R]	POORLY CHARACTERIZED	General function prediction only	S	ENOG410XS7T	o-methyltransferase	Biological Process: lignin biosynthetic process (GO:0009809);|Molecular Function: protein dimerization activity (GO:0046983);|Molecular Function: caffeate O-methyltransferase activity (GO:0047763);	PF00891.18,PF08100.11	O-methyltransferase domain|Dimerisation domain
M_TRINITY_DN15313_c0_g1_i1_2_H_TRINITY_DN24214_c0_g2_i1_1	19.46914998	1.315914361	-2.900387754	0.070969261	-3.816661896	0.003727013	0.010697828	Down	1.153898	6.969998	0.2551986	0.3022821	KAF1873618.1	hypothetical protein Lal_00027656 [Lupinus albus]	--	--	--	--	--	--	--	--	--	--	--	--	--	S	ENOG4110MKE		--	--	--
M_TRINITY_DN15321_c0_g1_i1_1_H_TRINITY_DN28676_c0_g1_i2_1	26.81014044	1.644761782	4.143154399	112.556223	6.814502012	3.43E-05	0.000156066	Up	0.0593943	1.56E-07	2.566853	2.040217	XP_028082052.1	uncharacterized protein LOC114283438 isoform X4 [Camellia sinensis]	--	--	--	--	--	--	--	--	--	--	--	--	--	--	--	--	--	--	--
M_TRINITY_DN15323_c0_g1_i1_2_H_TRINITY_DN24942_c0_g2_i1_1	28.09242399	1.004491792	-2.879534002	0.134672924	-2.892468269	0.003982633	0.011356405	Down	1.67806	5.989739	0.3513388	0.7089147	--	--	--	--	--	--	--	--	--	--	--	--	--	--	--	--	--	--	--	--	--
M_TRINITY_DN15324_c0_g1_i1_1_H_TRINITY_DN2726_c0_g1_i1_2	12.33533743	1.7772637	2.625975454	25.40518125	4.667050852	0.008640105	0.02239484	Up	0	0.1853376	0.7434685	3.884379	XP_028086071.1	amino acid transporter AVT1C-like [Camellia sinensis]	F4IUW3|AVT1C_ARATH	Amino acid transporter AVT1C T16B24.23 OS=Arabidopsis thaliana (Mouse-ear cress) GN=T16B24.23 PE=1 SV=1	--	--	--	--	--	--	KOG1303	Amino acid transporters	[E]	METABOLISM	Amino acid transport and metabolism	E	COG0814	amino acid transport	Biological Process: amino acid transmembrane transport (GO:0003333);|Cellular Component: vacuolar membrane (GO:0005774);|Molecular Function: amino acid transmembrane transporter activity (GO:0015171);|Cellular Component: integral component of membrane (GO:0016021);	PF01490.18	Transmembrane amino acid transporter protein
M_TRINITY_DN15334_c0_g1_i1_1_H_TRINITY_DN28471_c0_g2_i2_1	6.30778835	2.313279592	2.673040224	72.68014526	6.183489398	0.007516724	0.019838689	Up	0	2.71E-09	1.339878	0.6485614	THF99170.1	hypothetical protein TEA_010621 [Camellia sinensis var. sinensis]	Q9T048|DRL27_ARATH	Disease resistance protein At4g27190 T24A18.140 OS=Arabidopsis thaliana (Mouse-ear cress) GN=T24A18.140 PE=2 SV=1	35/70(50.00)	K13459	RPS2	disease resistance protein RPS2	ko04626	Plant-pathogen interaction	--	--	--	--	--	--	--	--	--	--	--
M_TRINITY_DN15337_c0_g1_i1_2_H_TRINITY_DN11142_c0_g1_i1_1	73.59820217	0.465924716	-2.713880653	0.416253967	-1.264464073	0.006650012	0.017853454	Down	4.048514	2.913119	1.123821	1.764917	--	--	--	--	--	--	--	--	--	--	--	--	--	--	--	--	--	--	--	--	--
M_TRINITY_DN15340_c0_g1_i1_1_H_TRINITY_DN27514_c1_g3_i1_1	57.96607356	0.495650895	3.836537349	3.736229746	1.901583171	0.000124781	0.000508433	Up	0.7266517	0.8891946	2.712252	3.292585	--	--	--	--	--	--	--	--	--	--	--	--	--	--	--	--	--	--	--	--	--
M_TRINITY_DN15344_c0_g1_i1_2_H_TRINITY_DN16207_c0_g1_i1_2	585.914815	0.191960427	23.5390392	22.92045893	4.518564026	1.63E-122	2.15E-120	Up	1.605687	2.350547	45.1894	45.09231	XP_028091224.1	protein DETOXIFICATION 16-like [Camellia sinensis]	Q9FHB6|DTX16_ARATH	Protein DETOXIFICATION 16 K24M7.20 OS=Arabidopsis thaliana (Mouse-ear cress) GN=K24M7.20 PE=2 SV=1	--	--	--	--	--	--	KOG1347	Uncharacterized membrane protein, predicted efflux pump	[R]	POORLY CHARACTERIZED	General function prediction only	V	COG0534	Mate efflux family protein	Cellular Component: vacuolar membrane (GO:0005774);|Biological Process: drug transmembrane transport (GO:0006855);|Biological Process: response to nematode (GO:0009624);|Molecular Function: drug transmembrane transporter activity (GO:0015238);|Molecular Function: antiporter activity (GO:0015297);|Cellular Component: integral component of membrane (GO:0016021);	PF01554.18	MatE
M_TRINITY_DN15351_c0_g1_i1_1_H_TRINITY_DN29332_c1_g1_i12_1	14.70298822	1.44081022	2.673463966	14.43955327	3.851954204	0.007507234	0.019815391	Up	0.3306774	0	2.457958	2.466045	--	--	--	--	--	--	--	--	--	--	--	--	--	--	--	--	--	--	--	--	--
M_TRINITY_DN15351_c0_g1_i1_2_H_TRINITY_DN32370_c0_g1_i1_2	5.381718833	2.430209075	-2.394160462	0.017722053	-5.818310481	0.016658459	0.039298629	Down	0.5839678	1.724547	0	0	PSR86857.1	Long-chain-fatty-acid--AMP ligase [Actinidia chinensis var. chinensis]	--	--	--	--	--	--	--	--	--	--	--	--	--	IQ	COG0318	Amp-dependent synthetase and ligase	--	--	--
M_TRINITY_DN15395_c0_g1_i1_2_H_TRINITY_DN18311_c0_g1_i1_2	289.0287195	0.19921285	10.57133342	4.304797766	2.105945463	4.05E-26	8.65E-25	Up	2.925388	2.560869	11.17531	12.31353	XP_028051958.1	probable WRKY transcription factor 15 [Camellia sinensis]	Q9STX0|WRKY7_ARATH	Probable WRKY transcription factor 7 T22A6.70 OS=Arabidopsis thaliana (Mouse-ear cress) GN=T22A6.70 PE=1 SV=1	--	--	--	--	--	--	--	--	--	--	--	K	ENOG410YD1E	WRKY transcription factor	Molecular Function: DNA-binding transcription factor activity (GO:0003700);|Molecular Function: calmodulin binding (GO:0005516);|Cellular Component: nucleus (GO:0005634);|Molecular Function: sequence-specific DNA binding (GO:0043565);	PF03106.15,PF10533.9	WRKY DNA -binding domain|Plant zinc cluster domain	2F	WRKY
M_TRINITY_DN15396_c0_g1_i1_1_H_TRINITY_DN9103_c0_g1_i1_2	334.7748924	0.179089482	9.436731881	3.226610475	1.690019422	3.85E-21	6.64E-20	Up	11.0602	10.5512	32.19716	36.98525	XP_028118990.1	cytochrome c oxidase copper chaperone 1 [Camellia sinensis]	Q9LJQ9|CX171_ARATH	Cytochrome c oxidase copper chaperone 1 K7L4.21 OS=Arabidopsis thaliana (Mouse-ear cress) GN=K7L4.21 PE=2 SV=1	63/85(74.12)	K02260	COX17	cytochrome c oxidase assembly protein subunit 17	ko00190	Oxidative phosphorylation	KOG3496	Cytochrome c oxidase assembly protein/Cu2+ chaperone COX17	[O]	CELLULAR PROCESSES AND SIGNALING	Posttranslational modification, protein turnover, chaperones	O	ENOG410XVYQ	cytochrome C oxidase	Cellular Component: mitochondrial intermembrane space (GO:0005758);|Biological Process: copper ion transport (GO:0006825);|Biological Process: response to bacterium (GO:0009617);|Molecular Function: copper chaperone activity (GO:0016531);|Biological Process: response to copper ion (GO:0046688);	--	--
M_TRINITY_DN15403_c0_g1_i2_1_H_TRINITY_DN20411_c0_g1_i1_1	123.250567	1.815635176	3.405977414	72.70649792	6.184012401	0.000659276	0.002292456	Up	0.3004965	0	9.193247	11.77778	XP_028079613.1	heavy metal-associated isoprenylated plant protein 39-like [Camellia sinensis]	O03982|HIP39_ARATH	Heavy metal-associated isoprenylated plant protein 39 F22L4.5 OS=Arabidopsis thaliana (Mouse-ear cress) GN=F22L4.5 PE=2 SV=1	--	--	--	--	--	--	KOG1603	Copper chaperone	[P]	METABOLISM	Inorganic ion transport and metabolism	S	COG2608	heavy metal transport detoxification protein	Biological Process: metal ion transport (GO:0030001);|Molecular Function: metal ion binding (GO:0046872);	PF00403.26	Heavy-metal-associated domain
M_TRINITY_DN15409_c0_g1_i1_1_H_TRINITY_DN32653_c0_g1_i1_2	18.10090472	1.364355902	2.621985722	11.93661357	3.577321696	0.008741909	0.022609767	Up	0	0.5091004	3.533761	2.481271	XP_028110377.1	uncharacterized protein LOC114308885 [Camellia sinensis]	--	--	--	--	--	--	--	--	--	--	--	--	--	S	ENOG410YE9P	Protein of unknown function (DUF620)	--	PF04788.12	Protein of unknown function (DUF620)
M_TRINITY_DN15412_c0_g1_i1_2_H_TRINITY_DN16951_c0_g1_i1_2	46.28069727	0.664718943	-3.171756391	0.231915869	-2.108326555	0.001515201	0.00483662	Down	7.1609	4.850684	0.8387586	1.908115	--	--	--	--	--	--	--	--	--	--	--	--	--	--	--	--	--	--	--	--	--
M_TRINITY_DN15417_c0_g1_i1_2_H_TRINITY_DN34795_c0_g1_i1_1	17.83909366	1.049886674	-2.997396724	0.112896536	-3.146926878	0.002722961	0.008113047	Down	3.786362	3.69687	0.3912543	0.456056	--	--	--	--	--	--	--	--	--	--	--	--	--	--	--	--	--	--	--	--	--
M_TRINITY_DN15434_c0_g1_i1_2_H_TRINITY_DN28910_c0_g2_i1_1	54.03906084	0.673219899	-2.902612189	0.258082409	-1.954096284	0.003700646	0.010630301	Down	12.218	4.644784	1.726481	2.565192	--	--	--	--	--	--	--	--	--	--	--	--	--	--	--	--	--	--	--	--	--
M_TRINITY_DN15444_c0_g1_i1_1_H_TRINITY_DN9990_c0_g1_i1_1	18.35868647	1.041193488	2.369255755	5.528368046	2.466853665	0.017823923	0.041589154	Up	0.2884132	0.8564601	3.122798	3.209368	XP_028077694.1	uncharacterized protein LOC114279624 isoform X2 [Camellia sinensis]	--	--	--	--	--	--	--	--	--	--	--	--	--	--	--	--	--	--	--
M_TRINITY_DN15457_c0_g1_i1_1_H_TRINITY_DN10838_c0_g1_i1_2	31.41152577	0.75523286	3.204437296	5.352067622	2.420096344	0.001353268	0.004371466	Up	0.6222858	0.6750638	2.508984	4.179856	XP_028120330.1	early light-induced protein 1, chloroplastic-like [Camellia sinensis]	P93735|ELIP1_ARATH	Early light-induced protein 1, chloroplastic MWI23.21 OS=Arabidopsis thaliana (Mouse-ear cress) GN=MWI23.21 PE=1 SV=1	--	--	--	--	--	--	--	--	--	--	--	S	ENOG410Y0RG	early light-induced protein	Biological Process: response to cold (GO:0009409);|Cellular Component: photosystem I (GO:0009522);|Cellular Component: photosystem II (GO:0009523);|Cellular Component: chloroplast thylakoid membrane (GO:0009535);|Biological Process: positive regulation of seed germination (GO:0010030);|Biological Process: photoprotection (GO:0010117);|Biological Process: regulation of chlorophyll biosynthetic pro…	PF00504.21	Chlorophyll A-B binding protein
M_TRINITY_DN15459_c0_g1_i1_1_H_TRINITY_DN28048_c3_g1_i1_2	749.4084823	0.109748718	9.600085916	2.07569882	1.053597127	7.99E-22	1.42E-20	Up	9.617834	10.11085	19.84321	20.77785	XP_028084454.1	probable xyloglucan 6-xylosyltransferase 5 [Camellia sinensis]	Q9LF80|XXT3_ARATH	Probable xyloglucan 6-xylosyltransferase 3 MBK20.18 OS=Arabidopsis thaliana (Mouse-ear cress) GN=MBK20.18 PE=2 SV=1	--	--	--	--	--	--	KOG4748	Subunit of Golgi mannosyltransferase complex	[GM]	METABOLISM|CELLULAR PROCESSES AND SIGNALING	Carbohydrate transport and metabolism |Cell wall/membrane/envelope biogenesis	S	ENOG410XSJS	glycosyltransferase	Cellular Component: Golgi membrane (GO:0000139);|Cellular Component: endosome (GO:0005768);|Cellular Component: trans-Golgi network (GO:0005802);|Biological Process: xyloglucan biosynthetic process (GO:0009969);|Biological Process: xyloglucan metabolic process (GO:0010411);|Cellular Component: integral component of membrane (GO:0016021);|Molecular Function: xyloglucan 6-xylosyltransferase activit…	PF05637.12	galactosyl transferase GMA12/MNN10 family
M_TRINITY_DN15460_c0_g1_i1_2_H_TRINITY_DN28954_c1_g4_i1_1	19.84296922	1.880582928	-4.094891109	0.004806551	-7.70078231	4.22E-05	0.000188775	Down	1.454103	6.012412	0	0	--	--	--	--	--	--	--	--	--	--	--	--	--	--	--	--	--	--	--	--	--
M_TRINITY_DN15466_c0_g1_i1_1_H_TRINITY_DN19841_c0_g1_i1_1	19.42381987	1.302286789	3.306027777	19.77212872	4.305396299	0.000946287	0.003176078	Up	0	0.3680859	4.198598	3.340623	THF95303.1	hypothetical protein TEA_016845 [Camellia sinensis var. sinensis]	--	--	--	--	--	--	--	--	--	--	--	--	--	--	--	--	--	--	--
M_TRINITY_DN15467_c0_g1_i1_1_H_TRINITY_DN14363_c0_g1_i1_2	33.32602658	1.149964087	3.357025563	14.52492527	3.860458836	0.000787858	0.002688346	Up	0.9324589	0	8.441994	4.979909	--	--	--	--	--	--	--	--	--	--	--	--	--	--	--	--	--	--	--	--	--
M_TRINITY_DN15470_c0_g1_i1_1_H_TRINITY_DN1182_c0_g1_i1_2	435.0193027	1.440318623	5.907393254	364.1852087	8.508528518	3.48E-09	2.72E-08	Up	0.2491154	0	49.62066	49.82834	THF96335.1	hypothetical protein TEA_015368 [Camellia sinensis var. sinensis]	--	--	--	--	--	--	--	--	--	--	--	--	--	S	ENOG410YVJ0	B12D protein	--	--	--
M_TRINITY_DN15477_c0_g1_i1_1_H_TRINITY_DN28212_c0_g2_i1_1	22.89778918	0.914128496	2.33512415	4.391164335	2.134603527	0.019536936	0.044972666	Up	0.6399946	0.6149736	3.54306	1.732329	--	--	--	--	--	--	--	--	--	--	--	--	--	--	--	--	--	--	--	--	--
M_TRINITY_DN15481_c0_g1_i1_1_H_TRINITY_DN30025_c0_g1_i1_2	37.19459323	0.911606995	2.70341012	5.519155662	2.464447576	0.006863201	0.018359936	Up	1.507701	0.2914679	3.24359	6.779354	--	--	--	--	--	--	--	--	--	--	--	--	--	--	--	--	--	--	--	--	--
M_TRINITY_DN15501_c0_g1_i1_2_H_TRINITY_DN13115_c0_g1_i1_1	35.1721939	0.884435377	-3.560935705	0.112701802	-3.149417514	0.000369536	0.001361346	Down	4.075801	3.305207	0.1418819	0.7112399	--	--	--	--	--	--	--	--	--	--	--	--	--	--	--	--	--	--	--	--	--
M_TRINITY_DN15504_c0_g1_i1_2_H_TRINITY_DN20232_c0_g1_i1_1	67.68979088	0.489644709	-3.83315814	0.272270842	-1.876885604	0.000126509	0.000515261	Down	10.58049	6.878459	2.124485	2.531082	--	--	--	--	--	--	--	--	--	--	--	--	--	--	--	--	--	--	--	--	--
M_TRINITY_DN15509_c0_g1_i1_1_H_TRINITY_DN23982_c0_g2_i1_2	57.99957217	0.778902069	3.196697851	5.617446855	2.48991457	0.001390105	0.004481272	Up	2.504105	1.002092	4.203174	15.523	--	--	--	--	--	--	--	--	--	--	--	--	--	--	--	--	--	--	--	--	--
M_TRINITY_DN15512_c0_g1_i1_2_H_TRINITY_DN3637_c0_g1_i2_1	12.20784996	1.948496116	-3.592392258	0.007813787	-6.999762364	0.000327656	0.001221193	Down	1.854159	3.213906	0	0	XP_028099863.1	uncharacterized protein LOC114299345 [Camellia sinensis]	--	--	--	--	--	--	--	--	--	--	--	--	--	--	--	--	--	--	--
M_TRINITY_DN15526_c0_g1_i1_1_H_TRINITY_DN511_c0_g1_i1_2	118.0322879	0.359356966	9.19831169	9.886620015	3.305477384	3.64E-20	5.99E-19	Up	1.432935	1.532075	14.60921	13.92872	--	--	--	--	--	--	--	--	--	--	--	--	--	--	--	--	--	--	--	--	--
M_TRINITY_DN15527_c0_g1_i1_1_H_TRINITY_DN30640_c0_g1_i1_1	51.81851817	0.555501107	4.996836169	6.848310079	2.775748026	5.83E-07	3.52E-06	Up	0.4304681	0.40127	2.946885	2.65276	XP_028068862.1	zinc finger protein ZAT5 [Camellia sinensis]	Q681X4|ZAT5_ARATH	Zinc finger protein ZAT5 T3B23.13 OS=Arabidopsis thaliana (Mouse-ear cress) GN=T3B23.13 PE=2 SV=1	--	--	--	--	--	--	KOG1721	FOG: Zn-finger	[R]	POORLY CHARACTERIZED	General function prediction only	S	COG5048	Zinc finger protein	Molecular Function: DNA-binding transcription factor activity (GO:0003700);|Cellular Component: nucleus (GO:0005634);|Biological Process: regulation of transcription, DNA-templated (GO:0006355);|Molecular Function: sequence-specific DNA binding (GO:0043565);|Molecular Function: metal ion binding (GO:0046872);	PF13912.6,PF13894.6,PF00096.26	C2H2-type zinc finger|C2H2-type zinc finger|Zinc finger, C2H2 type	2R	C2H2
M_TRINITY_DN15548_c0_g1_i1_1_H_TRINITY_DN32434_c0_g1_i1_1	67.56460238	0.453441133	3.176810598	2.714142744	1.440496598	0.001489042	0.004762263	Up	4.229848	3.100654	10.48767	9.416443	--	--	--	--	--	--	--	--	--	--	--	--	--	--	--	--	--	--	--	--	--
M_TRINITY_DN15552_c0_g1_i1_2_H_TRINITY_DN30132_c0_g1_i1_1	53.32433293	0.660808163	-2.431554517	0.328327825	-1.606791073	0.015034186	0.035974358	Down	7.633485	6.765632	3.468042	1.184769	--	--	--	--	--	--	--	--	--	--	--	--	--	--	--	--	--	--	--	--	--
M_TRINITY_DN1555_c0_g1_i1_1_H_TRINITY_DN27206_c0_g2_i4_1	8.915232551	2.147173874	3.113317389	102.8810712	6.684833759	0.00184997	0.005772862	Up	0	0	1.161121	3.018415	--	--	--	--	--	--	--	--	--	--	--	--	--	--	--	--	--	--	--	--	--
M_TRINITY_DN15572_c0_g1_i1_1_H_TRINITY_DN26245_c2_g1_i1_1	25.15657181	1.697977069	4.818074199	290.2152476	8.180979509	1.45E-06	8.28E-06	Up	0	0	3.315591	5.776719	--	--	--	--	--	--	--	--	--	--	--	--	--	--	--	--	--	--	--	--	--
M_TRINITY_DN15586_c0_g1_i1_1_H_TRINITY_DN26967_c0_g1_i2_1	70.34213682	0.463044279	3.294855265	2.879191761	1.525663879	0.000984724	0.003289226	Up	1.190343	1.254089	2.73744	4.282701	XP_028125918.1	uncharacterized protein At1g01500-like [Camellia sinensis]	Q8GUH2|Y1015_ARATH	Uncharacterized protein At1g01500 F22L4.17 OS=Arabidopsis thaliana (Mouse-ear cress) GN=F22L4.17 PE=2 SV=1	--	--	--	--	--	--	--	--	--	--	--	S	ENOG410YCHA		Molecular Function: phosphoglycerate dehydrogenase activity (GO:0004617);|Cellular Component: integral component of membrane (GO:0016021);	--	--
M_TRINITY_DN15602_c0_g2_i1_1_H_TRINITY_DN26183_c0_g1_i1_2	384.1753422	0.220485267	7.647981709	3.218229672	1.686267289	2.04E-14	2.41E-13	Up	4.763387	5.746782	13.76378	19.85139	XP_028082504.1	probable pyridoxal 5'-phosphate synthase subunit PDX1 [Camellia sinensis]	Q39963|PDX1_HEVBR	Probable pyridoxal 5'-phosphate synthase subunit PDX1 ER1 OS=Hevea brasiliensis (Para rubber tree) (Siphonia brasiliensis) GN=ER1 PE=2 SV=1	295/308(95.78)	K06215	pdxS, pdx1	pyridoxal 5'-phosphate synthase pdxS subunit [EC:4.3.3.6]	ko00750	Vitamin B6 metabolism	KOG1606	Stationary phase-induced protein, SOR/SNZ family	[H]	METABOLISM	Coenzyme transport and metabolism	H	COG0214	Involved in the production of pyridoxal phosphate, probably by incorporating ammonia into the pyridine ring (By similarity)	Molecular Function: pyridoxal 5'-phosphate synthase (glutamine hydrolysing) activity (GO:0036381);|Biological Process: pyridoxal phosphate biosynthetic process (GO:0042823);	PF01680.17,PF05690.14,PF01207.17	SOR/SNZ family|Thiazole biosynthesis protein ThiG|Dihydrouridine synthase (Dus)
M_TRINITY_DN15612_c0_g1_i1_2_H_TRINITY_DN13930_c0_g1_i1_1	54.8788565	0.609471025	-3.077568866	0.272496754	-1.875689052	0.002086966	0.00641214	Down	7.22056	3.842505	1.827875	1.194021	--	--	--	--	--	--	--	--	--	--	--	--	--	--	--	--	--	--	--	--	--
M_TRINITY_DN15615_c0_g1_i1_1_H_TRINITY_DN16030_c0_g1_i1_1	60.25586131	0.564703111	3.26343065	3.587227988	1.842869439	0.001100721	0.003634906	Up	1.547555	3.142878	6.857701	9.998246	--	--	--	--	--	--	--	--	--	--	--	--	--	--	--	--	--	--	--	--	--
M_TRINITY_DN15620_c0_g1_i1_2_H_TRINITY_DN27578_c2_g4_i2_1	29.94226501	1.104713096	-4.366951553	0.035299007	-4.824228571	1.26E-05	6.19E-05	Down	4.806393	5.928553	0	0.4177941	--	--	--	--	--	--	--	--	--	--	--	--	--	--	--	--	--	--	--	--	--
M_TRINITY_DN15622_c0_g1_i1_2_H_TRINITY_DN31810_c0_g1_i1_1	20.04011162	0.940174858	-2.606829927	0.182899628	-2.450875955	0.009138474	0.023491309	Down	2.408403	2.959781	0.3928804	0.5743469	--	--	--	--	--	--	--	--	--	--	--	--	--	--	--	--	--	--	--	--	--
M_TRINITY_DN15629_c0_g1_i1_2_H_TRINITY_DN28787_c0_g1_i1_2	24.50575409	0.849585889	-2.578294226	0.219078165	-2.190482393	0.009928942	0.025230756	Down	4.033342	2.586434	0.7251376	0.7322443	--	--	--	--	--	--	--	--	--	--	--	--	--	--	--	--	--	--	--	--	--
M_TRINITY_DN15634_c0_g1_i1_1_H_TRINITY_DN7728_c0_g1_i1_1	21.54755771	2.082690851	3.820982231	248.6417466	7.957924733	0.000132921	0.000539325	Up	0	0	0.5138155	9.458492	--	--	--	--	--	--	--	--	--	--	--	--	--	--	--	--	--	--	--	--	--
M_TRINITY_DN15638_c0_g1_i1_1_H_TRINITY_DN21198_c2_g1_i2_2	37.93440199	0.820165919	2.433356772	3.988251238	1.995756295	0.014959553	0.035824412	Up	1.688557	0.4801333	5.201795	3.400303	THG08346.1	hypothetical protein TEA_027844 [Camellia sinensis var. sinensis]	--	--	--	--	--	--	--	--	--	--	--	--	--	--	--	--	--	--	--
M_TRINITY_DN15640_c1_g1_i1_1_H_TRINITY_DN31265_c0_g1_i1_1	68.12192304	0.59074562	2.677639768	2.993439197	1.581803966	0.007414291	0.019618508	Up	3.875486	1.667202	5.823949	10.5752	--	--	--	--	--	--	--	--	--	--	--	--	--	--	--	--	--	--	--	--	--
M_TRINITY_DN1564_c0_g1_i1_2_H_TRINITY_DN24436_c0_g1_i2_1	15.19951411	1.433253571	-2.41635065	0.090669227	-3.463243199	0.015676956	0.037327392	Down	2.465085	1.694177	0	0.3665728	--	--	--	--	--	--	--	--	--	--	--	--	--	--	--	--	--	--	--	--	--
M_TRINITY_DN15680_c0_g1_i1_1_H_TRINITY_DN25000_c2_g2_i2_2	20.82156776	1.349246243	2.312036214	8.690903548	3.119506174	0.020775688	0.047343577	Up	0.7027903	0	3.136582	3.156141	--	--	--	--	--	--	--	--	--	--	--	--	--	--	--	--	--	--	--	--	--
M_TRINITY_DN15695_c0_g1_i2_2_H_TRINITY_DN22454_c0_g1_i1_1	19.55719652	1.326989053	-2.846794691	0.072913745	-3.777665392	0.004416183	0.012448623	Down	3.165353	2.052019	0.36821	7.20E-19	XP_028122273.1	TBC1 domain family member 15-like isoform X2 [Camellia sinensis]	--	--	--	--	--	--	--	--	KOG2197	Ypt/Rab-specific GTPase-activating protein GYP7 and related proteins	[T]	CELLULAR PROCESSES AND SIGNALING	Signal transduction mechanisms	S	COG5210	TBC1 domain family member	--	--	--
M_TRINITY_DN15727_c0_g1_i1_1_H_TRINITY_DN22925_c0_g1_i2_1	12.59697843	1.515257918	2.404510317	12.49650969	3.643453297	0.016194149	0.038378723	Up	0	0.3928986	2.29482	2.293845	--	--	--	--	--	--	--	--	--	--	--	--	--	--	--	--	--	--	--	--	--
M_TRINITY_DN15755_c0_g1_i1_1_H_TRINITY_DN21540_c0_g1_i1_1	198.9314085	0.24837168	-4.096606206	0.493978116	-1.017480964	4.19E-05	0.000187607	Down	6.180376	5.242984	3.012418	2.579934	XP_028075280.1	LOW QUALITY PROTEIN: sugar transporter ERD6-like 5 [Camellia sinensis]	Q3ECP7|ERDL5_ARATH	Sugar transporter ERD6-like 5 T22H22.15 OS=Arabidopsis thaliana (Mouse-ear cress) GN=T22H22.15 PE=2 SV=2	--	--	--	--	--	--	KOG0254	Predicted transporter (major facilitator superfamily)	[R]	POORLY CHARACTERIZED	General function prediction only	G	ENOG410XNQK	Transporter	Molecular Function: carbohydrate:proton symporter activity (GO:0005351);|Molecular Function: glucose transmembrane transporter activity (GO:0005355);|Cellular Component: integral component of plasma membrane (GO:0005887);|Biological Process: hexose transmembrane transport (GO:0008645);	PF00083.24,PF07690.16	Sugar (and other) transporter|Major Facilitator Superfamily
M_TRINITY_DN15757_c0_g2_i1_2_H_TRINITY_DN32364_c0_g1_i1_1	39.09123395	0.653155883	-3.558056749	0.199717728	-2.323965697	0.000373609	0.001374997	Down	2.705835	2.308305	0.5730923	0.4094042	XP_028088953.1	putative pentatricopeptide repeat-containing protein At1g02420 [Camellia sinensis]	Q9FZ19|PPR5_ARATH	Putative pentatricopeptide repeat-containing protein At1g02420 T6A9.11 OS=Arabidopsis thaliana (Mouse-ear cress) GN=T6A9.11 PE=3 SV=2	--	--	--	--	--	--	KOG4197	FOG: PPR repeat	[R]	POORLY CHARACTERIZED	General function prediction only	S	ENOG410Z7Z7	Pentatricopeptide repeat-containing protein	--	PF13041.6,PF01535.20,PF13812.6,PF12854.7,PF17177.4	PPR repeat family|PPR repeat|Pentatricopeptide repeat domain|PPR repeat|Pentacotripeptide-repeat region of PRORP
M_TRINITY_DN15767_c0_g1_i1_2_H_TRINITY_DN4862_c0_g1_i1_1	102.1505721	0.384032357	-3.974315783	0.347174802	-1.526265856	7.06E-05	0.00030224	Down	2.602359	1.893807	0.6591787	0.8906904	XP_028122824.1	serine/threonine-protein kinase-like protein ACR4 [Camellia sinensis]	Q75J39|CKI4_ORYSJ	Serine/threonine-protein kinase-like protein CR4 OSJNBa0066H15.11 OS=Oryza sativa subsp. japonica (Rice) GN=OSJNBa0066H15.11 PE=1 SV=1	--	--	--	--	--	--	--	--	--	--	--	T	COG0515	Serine Threonine protein kinase	Molecular Function: protein kinase activity (GO:0004672);|Molecular Function: protein serine/threonine kinase activity (GO:0004674);|Molecular Function: ATP binding (GO:0005524);|Cellular Component: plasma membrane (GO:0005886);|Biological Process: regulation of asymmetric cell division (GO:0009786);|Biological Process: embryo development ending in seed dormancy (GO:0009793);|Cellular Component: …	PF00069.25,PF07714.17,PF13540.6	Protein kinase domain|Protein tyrosine kinase|Regulator of chromosome condensation (RCC1) repeat
M_TRINITY_DN15773_c0_g1_i1_1_H_TRINITY_DN896_c0_g1_i1_1	90.69825369	0.507644102	6.556993535	10.04648618	3.328619093	5.49E-11	5.07E-10	Up	0.5659065	1.677799	11.58892	11.2262	PSS34983.1	Nuclear receptor corepressor 1 like [Actinidia chinensis var. chinensis]	--	--	--	--	--	--	--	--	--	--	--	--	--	--	--	--	--	--	--
M_TRINITY_DN15774_c0_g1_i1_1_H_TRINITY_DN18835_c0_g1_i1_2	1277.073569	0.09195137	15.5274022	2.690297836	1.427765898	2.26E-54	1.12E-52	Up	19.67686	19.04113	48.94068	54.38895	QBA99604.1	geranylgeranyl diphosphate synthase 7 [Camellia sinensis]	Q94ID7|GGPPS_HEVBR	Geranylgeranyl pyrophosphate synthase, chloroplastic GG OS=Hevea brasiliensis (Para rubber tree) (Siphonia brasiliensis) GN=GG PE=1 SV=1	263/366(71.86)	K13789	GGPS	geranylgeranyl diphosphate synthase, type II [EC:2.5.1.1 2.5.1.10 2.5.1.29]	ko00900	Terpenoid backbone biosynthesis	KOG0776	Geranylgeranyl pyrophosphate synthase/Polyprenyl synthetase	[H]	METABOLISM	Coenzyme transport and metabolism	H	COG0142	synthase	Molecular Function: dimethylallyltranstransferase activity (GO:0004161);|Molecular Function: farnesyltranstransferase activity (GO:0004311);|Molecular Function: geranyltranstransferase activity (GO:0004337);|Cellular Component: chloroplast (GO:0009507);|Biological Process: carotenoid biosynthetic process (GO:0016117);|Biological Process: geranyl diphosphate biosynthetic process (GO:0033384);|Biol…	PF00348.17	Polyprenyl synthetase
M_TRINITY_DN15792_c0_g1_i1_2_H_TRINITY_DN31286_c0_g1_i1_1	61.60956899	0.662917697	-3.456870598	0.20424594	-2.291620696	0.000546487	0.001937628	Down	5.418454	8.791323	0.6561982	2.26852	--	--	--	--	--	--	--	--	--	--	--	--	--	--	--	--	--	--	--	--	--
M_TRINITY_DN15814_c0_g1_i1_1_H_TRINITY_DN25871_c0_g1_i4_1	44.30122203	0.568169857	2.647649177	2.836898343	1.504314454	0.008105359	0.021170123	Up	1.875038	2.069623	5.942967	5.202086	XP_028113422.1	OTU domain-containing protein At3g57810-like [Camellia sinensis]	Q682S6|OTU4_ARATH	OVARIAN TUMOR DOMAIN-containing deubiquitinating enzyme 4 T10K17.20 OS=Arabidopsis thaliana (Mouse-ear cress) GN=T10K17.20 PE=1 SV=1	--	--	--	--	--	--	KOG2606	OTU (ovarian tumor)-like cysteine protease	[TO]	CELLULAR PROCESSES AND SIGNALING|CELLULAR PROCESSES AND SIGNALING	Signal transduction mechanisms |Posttranslational modification, protein turnover, chaperones	O	COG5539	otu domain-containing protein	--	--	--
M_TRINITY_DN15837_c0_g1_i1_1_H_TRINITY_DN27004_c0_g1_i1_2	108.4466688	0.392505819	2.734434645	2.104214111	1.073281511	0.00624875	0.016906588	Up	3.437157	3.084941	8.391305	5.160895	--	--	--	--	--	--	--	--	--	--	--	--	--	--	--	--	--	--	--	--	--
M_TRINITY_DN15841_c0_g1_i1_1_H_TRINITY_DN18020_c0_g1_i1_2	19.20383403	0.963164311	2.492545588	5.280706485	2.400730955	0.012683105	0.031152473	Up	0.4162642	0.5938094	2.850599	2.27336	--	--	--	--	--	--	--	--	--	--	--	--	--	--	--	--	--	--	--	--	--
M_TRINITY_DN15843_c0_g1_i1_1_H_TRINITY_DN3015_c0_g1_i1_1	48.63721642	0.682984806	3.742954259	5.882302135	2.556380888	0.000181869	0.000718263	Up	1.060646	1.326454	9.718741	4.288934	--	--	--	--	--	--	--	--	--	--	--	--	--	--	--	--	--	--	--	--	--
M_TRINITY_DN15848_c0_g1_i1_2_H_TRINITY_DN3960_c0_g1_i1_1	42.22449547	0.910458548	-2.376414497	0.223194458	-2.163626892	0.017481812	0.040963333	Down	1.693176	3.119717	0.9150539	0.1311955	THG21851.1	hypothetical protein TEA_015317 [Camellia sinensis var. sinensis]	--	--	--	--	--	--	--	--	--	--	--	--	--	--	--	--	--	--	--
M_TRINITY_DN15860_c0_g1_i1_1_H_TRINITY_DN18483_c0_g1_i1_1	36.49558742	1.129985634	3.179193044	12.06237817	3.592442466	0.001476857	0.004727838	Up	0	0.8749505	4.288905	6.510801	XP_028087095.1	zinc finger MYM-type protein 1-like [Camellia sinensis]	--	--	--	--	--	--	--	--	--	--	--	--	--	S	ENOG4110ZMY	protein-kinase, interferon-inducible double stranded RNA dependent inhibitor, repressor of (P58 repressor)	--	--	--
M_TRINITY_DN15877_c0_g1_i1_2_H_TRINITY_DN17516_c0_g1_i1_2	41.13169941	0.722835946	-2.334862339	0.310416591	-1.687722427	0.019550613	0.045000689	Down	5.962271	5.708513	2.621579	0.9625198	EEF27784.1	conserved hypothetical protein [Ricinus communis]	--	--	--	--	--	--	--	--	--	--	--	--	--	--	--	--	--	--	--
M_TRINITY_DN15877_c0_g1_i2_1_H_TRINITY_DN29581_c1_g1_i6_1	27.24009195	1.030990584	2.381747385	5.485256658	2.455559127	0.017230713	0.040460477	Up	0.07510506	0.7257399	2.126087	2.286926	XP_028117768.1	F-box protein At3g07870-like [Camellia sinensis]	Q8GXC7|FBK50_ARATH	F-box/kelch-repeat protein At3g06240 F28L1.18 OS=Arabidopsis thaliana (Mouse-ear cress) GN=F28L1.18 PE=2 SV=1	--	--	--	--	--	--	--	--	--	--	--	S	ENOG4111EF8	F-box domain	--	PF07734.13	F-box associated
M_TRINITY_DN15888_c0_g1_i1_1_H_TRINITY_DN24025_c0_g2_i2_2	49.01687567	0.540456109	3.067112751	3.154999601	1.657639823	0.002161373	0.006617658	Up	2.594192	2.1667	6.869168	8.194751	--	--	--	--	--	--	--	--	--	--	--	--	--	--	--	--	--	--	--	--	--
M_TRINITY_DN15888_c0_g1_i1_2_H_TRINITY_DN3818_c0_g1_i1_1	50.38493999	0.640682571	-2.361731834	0.350352617	-1.513120423	0.018189795	0.042324078	Down	3.739693	7.334981	2.400019	1.400646	--	--	--	--	--	--	--	--	--	--	--	--	--	--	--	--	--	--	--	--	--
M_TRINITY_DN15890_c0_g1_i1_1_H_TRINITY_DN5999_c0_g1_i1_2	27.08209064	1.662232388	4.985497732	312.3578123	8.287055803	6.18E-07	3.72E-06	Up	0	0	3.093444	4.137657	--	--	--	--	--	--	--	--	--	--	--	--	--	--	--	--	--	--	--	--	--
M_TRINITY_DN15897_c0_g1_i1_1_H_TRINITY_DN30380_c0_g1_i1_2	16.87407954	1.058779732	2.648039525	6.982243049	2.803690577	0.008096006	0.021147539	Up	0.3076202	0.589758	3.136217	3.310296	--	--	--	--	--	--	--	--	--	--	--	--	--	--	--	--	--	--	--	--	--
M_TRINITY_DN15898_c0_g1_i2_1_H_TRINITY_DN22206_c0_g1_i1_2	522.4100087	0.1437758	14.87368468	4.402966647	2.138475916	4.88E-50	2.18E-48	Up	5.55333	5.21974	23.71007	23.23278	THG11651.1	hypothetical protein TEA_005898 [Camellia sinensis var. sinensis]	--	--	--	--	--	--	--	--	--	--	--	--	--	S	ENOG410YW5Y		--	--	--
M_TRINITY_DN15902_c0_g1_i1_1_H_TRINITY_DN12939_c0_g1_i1_2	64.50742441	0.595488215	2.790615332	3.164063474	1.661778542	0.005260795	0.014545184	Up	0.8962887	1.850878	5.529207	3.043405	XP_023874649.1	uncharacterized protein LOC111987174 [Quercus suber]	--	--	--	--	--	--	--	--	--	--	--	--	--	--	--	--	--	--	--
M_TRINITY_DN15903_c0_g1_i1_1_H_TRINITY_DN18836_c0_g1_i1_2	16.60990878	1.057840079	2.803020826	7.809053917	2.965147774	0.00506264	0.014050528	Up	0.2870154	0.2834917	1.873354	2.276344	PSS28529.1	Inorganic phosphate transporter 2-1 like [Actinidia chinensis var. chinensis]	Q38954|PHT21_ARATH	Inorganic phosphate transporter 2-1, chloroplastic MFE16.10 OS=Arabidopsis thaliana (Mouse-ear cress) GN=MFE16.10 PE=1 SV=1	--	--	--	--	--	--	KOG2493	Na+/Pi symporter	[P]	METABOLISM	Inorganic ion transport and metabolism	P	COG0306	inorganic phosphate transmembrane transporter activity	Molecular Function: inorganic phosphate transmembrane transporter activity (GO:0005315);|Cellular Component: integral component of plasma membrane (GO:0005887);|Biological Process: phosphate ion transport (GO:0006817);|Cellular Component: chloroplast (GO:0009507);|Molecular Function: low-affinity phosphate transmembrane transporter activity (GO:0009673);|Cellular Component: chloroplast inner memb…	PF01384.20	Phosphate transporter family
M_TRINITY_DN15912_c0_g1_i1_1_H_TRINITY_DN7707_c0_g1_i1_2	54.69032164	0.606167408	3.40661601	4.184280588	2.064979599	0.000657736	0.002287365	Up	0.4133908	1.003452	2.628626	3.314935	XP_028051564.1	uncharacterized protein LOC114256153 isoform X2 [Camellia sinensis]	--	--	--	--	--	--	--	--	KOG1454	Predicted hydrolase/acyltransferase (alpha/beta hydrolase superfamily)	[R]	POORLY CHARACTERIZED	General function prediction only	S	COG0596	Alpha beta hydrolase	--	--	--
M_TRINITY_DN15913_c0_g1_i1_2_H_TRINITY_DN1110_c0_g1_i1_1	28.31443185	1.246806225	-2.572031345	0.108305267	-3.206824692	0.010110374	0.025613517	Down	1.956408	3.708114	0	0.5947618	--	--	--	--	--	--	--	--	--	--	--	--	--	--	--	--	--	--	--	--	--
M_TRINITY_DN15920_c0_g1_i1_1_H_TRINITY_DN29140_c0_g1_i1_2	15.51222918	1.831209069	4.086323417	178.8879628	7.482912503	4.38E-05	0.000195384	Up	0	0	1.628702	1.910987	XP_028064266.1	GDSL esterase/lipase 5 isoform X3 [Camellia sinensis]	Q9SSA7|GLIP5_ARATH	GDSL esterase/lipase 5 T18A20.15 OS=Arabidopsis thaliana (Mouse-ear cress) GN=T18A20.15 PE=2 SV=2	--	--	--	--	--	--	--	--	--	--	--	S	COG3240	GDSL esterase lipase	Cellular Component: extracellular region (GO:0005576);|Biological Process: lipid catabolic process (GO:0016042);|Molecular Function: lipase activity (GO:0016298);	--	--
M_TRINITY_DN15929_c0_g1_i1_1_H_TRINITY_DN31811_c0_g1_i1_1	69.96183882	0.595901003	3.688164236	4.587730886	2.197780766	0.000225878	0.000874867	Up	2.038296	1.655059	11.72264	4.789512	--	--	--	--	--	--	--	--	--	--	--	--	--	--	--	--	--	--	--	--	--
M_TRINITY_DN15932_c0_g1_i1_1_H_TRINITY_DN20399_c1_g1_i1_2	53.3193032	0.513621216	3.326989041	3.26891566	1.708812155	0.000877898	0.002966164	Up	1.420541	1.547062	5.09115	4.359421	--	--	--	--	--	--	--	--	--	--	--	--	--	--	--	--	--	--	--	--	--
M_TRINITY_DN15933_c0_g1_i1_1_H_TRINITY_DN23804_c0_g1_i2_1	103.234231	0.338015152	3.816154012	2.445141371	1.28991788	0.000135548	0.000548941	Up	3.900191	3.282883	8.319697	9.131991	--	--	--	--	--	--	--	--	--	--	--	--	--	--	--	--	--	--	--	--	--
M_TRINITY_DN15937_c0_g2_i1_1_H_TRINITY_DN5217_c0_g1_i1_2	24.25311045	1.046531283	3.837769863	16.18231626	4.016346218	0.000124157	0.000506424	Up	0.1185567	0.2359704	4.045906	2.04127	--	--	--	--	--	--	--	--	--	--	--	--	--	--	--	--	--	--	--	--	--
M_TRINITY_DN15974_c0_g1_i1_2_H_TRINITY_DN16907_c0_g2_i1_2	10.25465259	2.198489278	-3.069616326	0.009300226	-6.74851858	0.002143339	0.006568489	Down	0.6963958	4.161567	0	0	PSR86857.1	Long-chain-fatty-acid--AMP ligase [Actinidia chinensis var. chinensis]	--	--	--	--	--	--	--	--	--	--	--	--	--	IQ	COG0318	Amp-dependent synthetase and ligase	--	--	--
M_TRINITY_DN15983_c0_g1_i1_1_H_TRINITY_DN32595_c0_g1_i1_2	30.60645441	0.997063084	3.29478499	9.748015078	3.285108483	0.00098497	0.003289682	Up	0.5476819	0.1773321	5.242049	1.768167	--	--	--	--	--	--	--	--	--	--	--	--	--	--	--	--	--	--	--	--	--
M_TRINITY_DN15984_c0_g1_i1_1_H_TRINITY_DN28857_c0_g1_i1_2	12.96773855	1.558902981	2.345960221	12.61549038	3.657124382	0.018978133	0.043861746	Up	0.417242	0	1.728936	3.809627	XP_028112616.1	uncharacterized protein LOC114310731 [Camellia sinensis]	--	--	--	--	--	--	--	--	--	--	--	--	--	--	--	--	--	--	--
M_TRINITY_DN15997_c0_g1_i1_1_H_TRINITY_DN16784_c0_g1_i2_2	114.3538815	0.347335116	4.16585782	2.726308285	1.446948708	3.10E-05	0.000142465	Up	5.195775	4.514433	14.81509	11.3001	--	--	--	--	--	--	--	--	--	--	--	--	--	--	--	--	--	--	--	--	--
M_TRINITY_DN16000_c0_g1_i1_2_H_TRINITY_DN15178_c0_g1_i2_1	25.62629857	0.819411451	-2.636745718	0.223666387	-2.160579634	0.008370555	0.02179242	Down	3.453198	4.553164	1.028953	0.7681187	--	--	--	--	--	--	--	--	--	--	--	--	--	--	--	--	--	--	--	--	--
M_TRINITY_DN16005_c0_g1_i1_2_H_TRINITY_DN29901_c0_g1_i1_2	37.69065834	0.722442851	-2.637966565	0.266872012	-1.905780085	0.00834048	0.0217179	Down	5.319662	3.86913	0.6975591	1.692682	--	--	--	--	--	--	--	--	--	--	--	--	--	--	--	--	--	--	--	--	--
M_TRINITY_DN16010_c0_g1_i1_1_H_TRINITY_DN21054_c0_g1_i2_2	320.128958	0.185429752	11.81266383	4.56438131	2.19041932	3.36E-32	9.05E-31	Up	2.240397	2.179475	10.14684	9.825708	XP_028066620.1	gibberellin receptor GID1B-like [Camellia sinensis]	Q9LYC1|GID1B_ARATH	Gibberellin receptor GID1B T20O10.110 OS=Arabidopsis thaliana (Mouse-ear cress) GN=T20O10.110 PE=1 SV=1	287/345(83.19)	K14493	GID1	gibberellin receptor GID1 [EC:3.-.-.-]	ko04075	Plant hormone signal transduction	KOG1515	Arylacetamide deacetylase	[V]	CELLULAR PROCESSES AND SIGNALING	Defense mechanisms	I	COG0657	alpha beta hydrolase fold-3 domain protein	Cellular Component: nucleus (GO:0005634);|Cellular Component: cytoplasm (GO:0005737);|Biological Process: response to gibberellin (GO:0009739);|Biological Process: positive regulation of gibberellic acid mediated signaling pathway (GO:0009939);|Biological Process: raffinose family oligosaccharide biosynthetic process (GO:0010325);|Molecular Function: gibberellin binding (GO:0010331);|Biological P…	PF07859.13,PF00135.28	alpha/beta hydrolase fold|Carboxylesterase family
M_TRINITY_DN16013_c0_g1_i1_2_H_TRINITY_DN34532_c0_g1_i1_1	56.14442137	0.492811189	-2.540272864	0.419902158	-1.251874891	0.011076601	0.027725776	Down	3.697224	4.631016	1.775674	1.702167	--	--	--	--	--	--	--	--	--	--	--	--	--	--	--	--	--	--	--	--	--
M_TRINITY_DN16014_c0_g1_i1_2_H_TRINITY_DN14827_c0_g1_i1_2	15.17228249	1.977225198	-3.698928802	0.006286117	-7.313615234	0.000216511	0.000841202	Down	1.090667	4.886117	0	0	--	--	--	--	--	--	--	--	--	--	--	--	--	--	--	--	--	--	--	--	--
M_TRINITY_DN16074_c0_g1_i1_1_H_TRINITY_DN15474_c0_g1_i2_2	7.437224577	2.201149014	2.917988802	85.80133396	6.422928172	0.00352297	0.010177545	Up	0	0	1.059004	1.929038	XP_028079905.1	probable disease resistance protein At4g27220 [Camellia sinensis]	--	--	--	--	--	--	--	--	--	--	--	--	--	--	--	--	--	--	--
M_TRINITY_DN16075_c0_g1_i1_2_H_TRINITY_DN9734_c0_g1_i2_1	75.30726116	0.510314593	-6.083970988	0.116246632	-3.10473918	1.17E-09	9.60E-09	Down	3.020825	3.00228	0.4726362	0.2257956	XP_028063207.1	potassium transporter 8-like, partial [Camellia sinensis]	Q9M7J9|POT8_ARATH	Potassium transporter 8 T9L3_180 OS=Arabidopsis thaliana (Mouse-ear cress) GN=T9L3_180 PE=2 SV=2	--	--	--	--	--	--	--	--	--	--	--	P	COG3158	Transport of potassium into the cell (By similarity)	Cellular Component: plasma membrane (GO:0005886);|Biological Process: potassium ion transport (GO:0006813);|Molecular Function: potassium ion transmembrane transporter activity (GO:0015079);|Cellular Component: membrane (GO:0016020);|Cellular Component: integral component of membrane (GO:0016021);	PF02705.16	K+ potassium transporter
M_TRINITY_DN16077_c0_g1_i1_1_H_TRINITY_DN15835_c0_g1_i1_2	90.96049791	0.398143905	2.654664746	2.08051197	1.056938589	0.007938726	0.020798421	Up	2.078099	1.449806	3.137737	4.087426	--	--	--	--	--	--	--	--	--	--	--	--	--	--	--	--	--	--	--	--	--
M_TRINITY_DN16099_c0_g1_i1_1_H_TRINITY_DN33331_c0_g1_i1_1	8.692996803	2.150707013	3.090204811	100.1573968	6.646125161	0.002000185	0.006182954	Up	0	0	2.352047	0.9757993	XP_028101350.1	uncharacterized protein LOC114300690 [Camellia sinensis]	--	--	--	--	--	--	--	--	--	--	--	--	--	S	ENOG410ZS6R	expressed protein	--	--	--
M_TRINITY_DN16115_c0_g1_i1_2_H_TRINITY_DN26164_c0_g3_i1_1	51.01009264	0.56687414	-2.616316937	0.357713777	-1.483122413	0.008888401	0.022940058	Down	3.89513	6.358261	1.617193	2.009362	--	--	--	--	--	--	--	--	--	--	--	--	--	--	--	--	--	--	--	--	--
M_TRINITY_DN16135_c0_g1_i1_1_H_TRINITY_DN9188_c0_g1_i1_1	462.4755431	0.218388367	18.9732435	17.67374255	4.143535669	2.84E-80	2.11E-78	Up	2.990756	2.27172	41.16296	51.69592	XP_028101794.1	uncharacterized protein LOC114301083 [Camellia sinensis]	--	--	--	--	--	--	--	--	--	--	--	--	--	--	--	--	--	--	--
M_TRINITY_DN16135_c0_g1_i2_2_H_TRINITY_DN26459_c6_g2_i1_2	9.95444954	2.061156947	-3.252904248	0.009586725	-6.70474619	0.00114232	0.003756941	Down	2.822813	1.383274	0	0	--	--	--	--	--	--	--	--	--	--	--	--	--	--	--	--	--	--	--	--	--
M_TRINITY_DN16147_c0_g1_i1_2_H_TRINITY_DN32589_c0_g1_i1_1	25.52637986	0.831458979	-3.117406479	0.165856148	-2.591995607	0.001824498	0.005702891	Down	2.448794	2.869019	0.4308045	0.4400282	XP_028110237.1	uncharacterized protein LOC114308773 [Camellia sinensis]	--	--	--	--	--	--	--	--	--	--	--	--	--	S	ENOG410XPG4		--	--	--
M_TRINITY_DN16154_c0_g1_i1_1_H_TRINITY_DN29687_c1_g1_i1_1	10.30191047	2.015729959	3.419453481	118.8250192	6.892694825	0.000627471	0.002192302	Up	0	0	1.858052	2.716709	--	--	--	--	--	--	--	--	--	--	--	--	--	--	--	--	--	--	--	--	--
M_TRINITY_DN16163_c0_g1_i1_1_H_TRINITY_DN19405_c0_g1_i1_2	32.18669033	0.69218116	2.303990551	3.020482132	1.594778852	0.021223174	0.04820184	Up	0.6340935	0.8215534	2.354285	2.018801	XP_028084740.1	uncharacterized protein LOC114285857 [Camellia sinensis]	--	--	--	--	--	--	--	--	--	--	--	--	--	S	ENOG410ZWEA	Cell division cycle associated 7	--	--	--
M_TRINITY_DN16167_c0_g1_i1_1_H_TRINITY_DN29662_c2_g1_i1_1	76.46019444	0.461821844	2.807074101	2.45609802	1.296368138	0.004999374	0.013896848	Up	2.716836	3.758729	9.427538	6.24897	--	--	--	--	--	--	--	--	--	--	--	--	--	--	--	--	--	--	--	--	--
M_TRINITY_DN16178_c0_g1_i1_1_H_TRINITY_DN30275_c0_g1_i1_1	1233.164861	0.147675746	7.179490814	2.085273561	1.060236659	7.00E-13	7.53E-12	Up	28.47366	23.72079	59.6109	48.07872	XP_028099417.1	mitochondrial import receptor subunit TOM20-like [Camellia sinensis]	P92792|TOM20_SOLTU	Mitochondrial import receptor subunit TOM20 TOM20 OS=Solanum tuberosum (Potato) GN=TOM20 PE=1 SV=1	--	--	--	--	--	--	--	--	--	--	--	U	ENOG4111JA8	Mitochondrial import receptor subunit	Cellular Component: mitochondrial outer membrane translocase complex (GO:0005742);|Cellular Component: integral component of membrane (GO:0016021);|Biological Process: protein import into mitochondrial outer membrane (GO:0045040);	PF06552.12,PF13414.6	Plant specific mitochondrial import receptor subunit TOM20|TPR repeat
M_TRINITY_DN16178_c0_g1_i1_2_H_TRINITY_DN434_c0_g1_i1_1	47.38177515	0.623215842	-5.130399067	0.109019191	-3.197345973	2.89E-07	1.82E-06	Down	3.495707	2.915567	0.3201833	0.3778869	RVW74561.1	Copper-transporting ATPase PAA1, chloroplastic [Vitis vinifera]	--	--	--	--	--	--	--	--	KOG1075	FOG: Reverse transcriptase	[R]	POORLY CHARACTERIZED	General function prediction only	--	--	--	--	--	--
M_TRINITY_DN16200_c0_g1_i1_1_H_TRINITY_DN13719_c0_g1_i1_2	76.29479403	0.400051532	3.781601032	2.853703186	1.512835288	0.000155823	0.000623959	Up	1.981697	2.013806	5.574796	5.76164	XP_028120181.1	uncharacterized protein LOC114317626 [Camellia sinensis]	--	--	--	--	--	--	--	--	--	--	--	--	--	S	COG3450	Enzyme of the cupin superfamily	--	PF05899.12	Protein of unknown function (DUF861)
M_TRINITY_DN16204_c0_g1_i1_1_H_TRINITY_DN27868_c6_g2_i1_1	40.05384815	1.601084517	5.527800704	461.5925473	8.850476121	3.24E-08	2.29E-07	Up	0	0	11.82536	7.197576	--	--	--	--	--	--	--	--	--	--	--	--	--	--	--	--	--	--	--	--	--
M_TRINITY_DN16205_c0_g1_i1_2_H_TRINITY_DN13299_c0_g1_i1_2	48.08077007	0.591959486	-3.63826461	0.224734691	-2.15370525	0.000274481	0.00104195	Down	4.979828	3.307533	0.9448922	0.9248298	--	--	--	--	--	--	--	--	--	--	--	--	--	--	--	--	--	--	--	--	--
M_TRINITY_DN16241_c0_g1_i1_1_H_TRINITY_DN26072_c2_g1_i4_2	23.29252647	0.999077908	2.846778488	7.180844383	2.844153498	0.004416408	0.012448623	Up	0.8581134	0.2867341	5.400012	3.04328	XP_028054501.1	protein NDL1-like isoform X2 [Camellia sinensis]	Q9ZUN1|NDL3_ARATH	Protein NDL3 At2g19620 OS=Arabidopsis thaliana (Mouse-ear cress) GN=At2g19620 PE=1 SV=1	--	--	--	--	--	--	KOG2931	Differentiation-related gene 1 protein (NDR1 protein), related proteins	[S]	POORLY CHARACTERIZED	Function unknown	S	ENOG410XSPF	NDRG family member	Cellular Component: cytoplasm (GO:0005737);|Biological Process: regulation of growth (GO:0040008);|Biological Process: regulation of auxin polar transport (GO:2000012);	PF03096.14	Ndr family
M_TRINITY_DN16246_c0_g1_i1_1_H_TRINITY_DN18076_c0_g1_i1_2	103.5212861	0.508548477	4.787520847	5.406468135	2.434686437	1.69E-06	9.55E-06	Up	0.4881698	1.472353	4.821887	5.6505	--	--	--	--	--	--	--	--	--	--	--	--	--	--	--	--	--	--	--	--	--
M_TRINITY_DN1624_c0_g1_i1_2_H_TRINITY_DN28526_c3_g1_i3_2	34.15188935	1.658672685	-5.114502863	0.002794322	-8.483286195	3.15E-07	1.97E-06	Down	11.37715	5.032983	0	0	--	--	--	--	--	--	--	--	--	--	--	--	--	--	--	--	--	--	--	--	--
M_TRINITY_DN16253_c0_g2_i1_2_H_TRINITY_DN32346_c0_g1_i1_1	24.75453633	0.927898394	-2.585593681	0.189573837	-2.399168225	0.009721145	0.024765794	Down	4.020098	2.958076	1.008496	0.3444054	--	--	--	--	--	--	--	--	--	--	--	--	--	--	--	--	--	--	--	--	--
M_TRINITY_DN16267_c0_g1_i1_2_H_TRINITY_DN5188_c0_g1_i1_2	15.85059075	1.213605233	-3.1609436	0.070017643	-3.836137695	0.001572589	0.004992655	Down	1.303651	1.83801	0.09986842	0.09486102	XP_028095896.1	dof zinc finger protein DOF5.1-like isoform X2 [Camellia sinensis]	--	--	--	--	--	--	--	--	--	--	--	--	--	S	ENOG410YIDB	zinc finger protein	--	--	--
M_TRINITY_DN16302_c0_g1_i4_1_H_TRINITY_DN1947_c0_g1_i1_1	43.5477363	0.717251637	3.205100169	4.920699249	2.298863342	0.001350155	0.004362353	Up	1.379976	0.453766	4.887996	4.00859	THG15799.1	hypothetical protein TEA_023659 [Camellia sinensis var. sinensis]	--	--	--	--	--	--	--	--	--	--	--	--	--	K	ENOG410YSK7	Myb-like DNA-binding domain	--	--	--
M_TRINITY_DN16334_c0_g1_i2_1_H_TRINITY_DN23336_c0_g1_i1_2	251.5983228	0.247370447	10.11419336	5.664515372	2.501952532	4.78E-24	9.25E-23	Up	3.619049	3.26318	21.59316	17.08142	XP_028070778.1	RING finger protein 44-like [Camellia sinensis]	Q852U6|RHY1A_ARATH	Probable E3 ubiquitin-protein ligase RHY1A F10F5.8 OS=Arabidopsis thaliana (Mouse-ear cress) GN=F10F5.8 PE=1 SV=1	--	--	--	--	--	--	KOG0800	FOG: Predicted E3 ubiquitin ligase	[O]	CELLULAR PROCESSES AND SIGNALING	Posttranslational modification, protein turnover, chaperones	O	ENOG41121N2	zinc ion binding	Biological Process: protein ubiquitination (GO:0016567);|Molecular Function: transferase activity (GO:0016740);|Molecular Function: metal ion binding (GO:0046872);	PF13639.6,PF17123.5,PF13920.6,PF13923.6,PF12678.7,PF00097.25	Ring finger domain|RING-like zinc finger|Zinc finger, C3HC4 type (RING finger)|Zinc finger, C3HC4 type (RING finger)|RING-H2 zinc finger domain|Zinc finger, C3HC4 type (RING finger)
M_TRINITY_DN16339_c0_g1_i1_1_H_TRINITY_DN14840_c0_g1_i1_2	33.16000387	0.775856783	2.586595192	4.018974504	2.006827425	0.009692939	0.024700243	Up	1.283959	1.293437	7.071505	3.259761	THG04008.1	hypothetical protein TEA_019636 [Camellia sinensis var. sinensis]	--	--	--	--	--	--	--	--	--	--	--	--	--	--	--	--	--	--	--
M_TRINITY_DN16341_c0_g1_i1_2_H_TRINITY_DN17069_c0_g1_i1_1	23.85365498	1.694172286	-4.701859016	0.004000069	-7.965759236	2.58E-06	1.42E-05	Down	5.703961	4.452521	0	0	--	--	--	--	--	--	--	--	--	--	--	--	--	--	--	--	--	--	--	--	--
M_TRINITY_DN16344_c0_g1_i2_1_H_TRINITY_DN17129_c0_g1_i2_2	64.41914623	0.460961375	2.64819646	2.330624013	1.220716281	0.008092248	0.021141414	Up	1.334593	1.297931	3.468538	2.669874	XP_028113812.1	protein POOR HOMOLOGOUS SYNAPSIS 1 isoform X1 [Camellia sinensis]	Q45GQ7|POHS1_ARATH	Protein POOR HOMOLOGOUS SYNAPSIS 1 T16B5.15 OS=Arabidopsis thaliana (Mouse-ear cress) GN=T16B5.15 PE=1 SV=1	--	--	--	--	--	--	--	--	--	--	--	S	ENOG410YPDW	Poor homologous synapsis 1	Cellular Component: cytoplasm (GO:0005737);|Biological Process: synapsis (GO:0007129);	--	--
M_TRINITY_DN16369_c0_g1_i1_1_H_TRINITY_DN16010_c0_g1_i1_2	103.5335387	0.345483105	2.943259887	2.023491186	1.016846565	0.003247757	0.009472992	Up	3.028331	2.352914	5.491914	5.284137	XP_028113809.1	protein DETOXIFICATION 31-like [Camellia sinensis]	Q9LS19|DTX30_ARATH	Protein DETOXIFICATION 30 F16F17.3 OS=Arabidopsis thaliana (Mouse-ear cress) GN=F16F17.3 PE=2 SV=1	--	--	--	--	--	--	KOG1347	Uncharacterized membrane protein, predicted efflux pump	[R]	POORLY CHARACTERIZED	General function prediction only	V	COG0534	Mate efflux family protein	Cellular Component: vacuolar membrane (GO:0005774);|Biological Process: drug transmembrane transport (GO:0006855);|Biological Process: response to nematode (GO:0009624);|Molecular Function: drug transmembrane transporter activity (GO:0015238);|Molecular Function: antiporter activity (GO:0015297);|Cellular Component: integral component of membrane (GO:0016021);	PF01554.18	MatE
M_TRINITY_DN16372_c0_g1_i1_1_H_TRINITY_DN23428_c0_g1_i2_2	171.0705398	0.253260897	4.750269538	2.302270782	1.203057526	2.03E-06	1.14E-05	Up	2.036665	2.442378	5.114499	5.122482	XP_028056733.1	probable 28S rRNA (cytosine-C(5))-methyltransferase isoform X1 [Camellia sinensis]	Q8GYE8|NSUN5_ARATH	25S rRNA (cytosine-C(5))-methyltransferase NSUN5 T19G15.30 OS=Arabidopsis thaliana (Mouse-ear cress) GN=T19G15.30 PE=1 SV=1	--	--	--	--	--	--	KOG2360	Proliferation-associated nucleolar protein (NOL1)	[D]	CELLULAR PROCESSES AND SIGNALING	Cell cycle control, cell division, chromosome partitioning	J	COG0144	nOP2 Sun	--	PF01189.17,PF13649.6	16S rRNA methyltransferase RsmB/F|Methyltransferase domain
M_TRINITY_DN16375_c0_g1_i1_1_H_TRINITY_DN17273_c0_g1_i1_2	198.8778867	0.253596419	-3.963722487	0.498205955	-1.005185828	7.38E-05	0.000314672	Down	14.18263	10.95209	6.18844	6.190143	XP_028074617.1	uncharacterized protein LOC114276985 [Camellia sinensis]	--	--	--	--	--	--	--	--	KOG1870	Ubiquitin C-terminal hydrolase	[O]	CELLULAR PROCESSES AND SIGNALING	Posttranslational modification, protein turnover, chaperones	S	ENOG410YQ8E	Ribosomal L18p/L5e family	--	PF00861.22	Ribosomal L18 of archaea, bacteria, mitoch. and chloroplast
M_TRINITY_DN16376_c0_g1_i1_2_H_TRINITY_DN1884_c0_g1_i1_2	28.14086789	1.287664454	-2.482970985	0.109027692	-3.197233477	0.01302917	0.031848846	Down	7.204211	2.880332	0	1.12449	--	--	--	--	--	--	--	--	--	--	--	--	--	--	--	--	--	--	--	--	--
M_TRINITY_DN16377_c0_g1_i1_2_H_TRINITY_DN32514_c0_g1_i1_1	26.33756764	0.958221204	-2.877603703	0.147892328	-2.757380884	0.004007082	0.011417426	Down	1.244618	3.422727	0.4131301	0.2667926	THF98723.1	hypothetical protein TEA_017795 [Camellia sinensis var. sinensis]	--	--	--	--	--	--	--	--	--	--	--	--	--	--	--	--	--	--	--
M_TRINITY_DN1638_c0_g1_i1_2_H_TRINITY_DN34665_c0_g1_i1_1	8.045948316	2.151422006	-2.973731429	0.011860008	-6.397751236	0.002942025	0.008677639	Down	1.956661	1.172245	0	0	XP_028068553.1	PH, RCC1 and FYVE domains-containing protein 1-like [Camellia sinensis]	Q947D2|PRAF1_ARATH	PH, RCC1 and FYVE domains-containing protein 1 F22K20.5 OS=Arabidopsis thaliana (Mouse-ear cress) GN=F22K20.5 PE=1 SV=1	--	--	--	--	--	--	--	--	--	--	--	DZ	COG5184	regulator of chromosome condensation	Molecular Function: Rab guanyl-nucleotide exchange factor activity (GO:0017112);|Molecular Function: phosphatidylinositol binding (GO:0035091);|Molecular Function: metal ion binding (GO:0046872);|Molecular Function: phosphatidic acid binding (GO:0070300);	PF00415.18,PF13540.6	Regulator of chromosome condensation (RCC1) repeat|Regulator of chromosome condensation (RCC1) repeat
M_TRINITY_DN16391_c0_g1_i1_1_H_TRINITY_DN31072_c0_g1_i1_2	15.44187651	1.408139385	2.810233693	15.53231262	3.957200745	0.004950554	0.013783389	Up	0	0.3327384	2.392229	2.463078	THG00561.1	hypothetical protein TEA_023088 [Camellia sinensis var. sinensis]	A8JF71|CTU1_CHLRE	Cytoplasmic tRNA 2-thiolation protein 1 CHLREDRAFT_153738 OS=Chlamydomonas reinhardtii (Chlamydomonas smithii) GN=CHLREDRAFT_153738 PE=3 SV=1	--	--	--	--	--	--	--	--	--	--	--	S	ENOG41114U9		Molecular Function: tRNA binding (GO:0000049);|Biological Process: tRNA wobble position uridine thiolation (GO:0002143);|Cellular Component: cytosolic tRNA wobble base thiouridylase complex (GO:0002144);|Molecular Function: nucleotidyltransferase activity (GO:0016779);|Biological Process: protein urmylation (GO:0032447);	--	--
M_TRINITY_DN16395_c0_g1_i1_1_H_TRINITY_DN26543_c0_g3_i1_2	17.1118635	1.109626576	2.915737631	9.417733929	3.235379964	0.003548488	0.010242987	Up	0.1204915	0.3057227	1.675939	2.265452	THG23043.1	hypothetical protein TEA_024758 [Camellia sinensis var. sinensis]	--	--	--	--	--	--	--	--	KOG3017	Defense-related protein containing SCP domain	[S]	POORLY CHARACTERIZED	Function unknown	S	ENOG4111U7X		--	--	--
M_TRINITY_DN16397_c0_g1_i1_1_H_TRINITY_DN14668_c0_g1_i1_2	1085.786776	0.105030071	9.594053113	2.010652938	1.007664077	8.47E-22	1.51E-20	Up	34.65397	35.93787	73.33455	67.31654	KAF3433259.1	hypothetical protein FNV43_RR24361 [Rhamnella rubrinervis]	P48505|UCR11_SOLTU	Ubiquinol-cytochrome c reductase complex 6.7 kDa protein . OS=Solanum tuberosum (Potato) GN=. PE=1 SV=2	--	--	--	--	--	--	--	--	--	--	--	O	ENOG410ZGZ9	Ubiquinol-cytochrome c reductase complex 6.7 kDa	Cellular Component: mitochondrial inner membrane (GO:0005743);|Biological Process: oxidation-reduction process (GO:0055114);|Cellular Component: respiratory chain (GO:0070469);	--	--
M_TRINITY_DN16398_c0_g1_i1_1_H_TRINITY_DN30003_c3_g7_i1_1	21.3131432	1.74280674	4.556876372	245.8705025	7.941754853	5.19E-06	2.72E-05	Up	0	0	2.650168	4.526014	--	--	--	--	--	--	--	--	--	--	--	--	--	--	--	--	--	--	--	--	--
M_TRINITY_DN16403_c0_g1_i1_2_H_TRINITY_DN27825_c3_g2_i2_2	16.38465032	1.878091393	-3.953185844	0.005821294	-7.424444307	7.71E-05	0.000327648	Down	2.124066	5.625678	0	0	--	--	--	--	--	--	--	--	--	--	--	--	--	--	--	--	--	--	--	--	--
M_TRINITY_DN16415_c0_g2_i1_1_H_TRINITY_DN17140_c1_g1_i1_2	33.31712759	0.767780352	3.168067573	5.397831848	2.432380035	0.001534558	0.004886946	Up	0.5509831	0.2696477	1.86356	2.526356	XP_028109229.1	FAD synthetase 2, chloroplastic-like [Camellia sinensis]	Q8VZR0|RIBF2_ARATH	FAD synthetase 2, chloroplastic F8L15 OS=Arabidopsis thaliana (Mouse-ear cress) GN=F8L15 PE=1 SV=1	181/280(64.64)	K22949	RIBF	FAD synthetase [EC:2.7.7.2]	ko00740	Riboflavin metabolism	--	--	--	--	--	H	COG0196	riboflavin biosynthesis protein ribF	Molecular Function: FMN adenylyltransferase activity (GO:0003919);|Molecular Function: ATP binding (GO:0005524);|Biological Process: FAD biosynthetic process (GO:0006747);|Biological Process: riboflavin biosynthetic process (GO:0009231);|Cellular Component: chloroplast (GO:0009507);	PF06574.12	FAD synthetase
M_TRINITY_DN16421_c0_g1_i1_1_H_TRINITY_DN25674_c5_g3_i1_2	14.45552474	1.506745293	2.560253439	14.49667183	3.857649817	0.010459585	0.026382094	Up	0	0.3854675	1.610433	3.799332	--	--	--	--	--	--	--	--	--	--	--	--	--	--	--	--	--	--	--	--	--
M_TRINITY_DN16422_c0_g1_i1_1_H_TRINITY_DN1588_c0_g1_i1_1	14.93402258	1.146228677	2.435660851	6.925049168	2.791824314	0.014864614	0.035650901	Up	0.25337	0.2478331	1.045172	2.179128	PSS31447.1	Soyasapogenol B glucuronide galactosyltransferase [Actinidia chinensis var. chinensis]	Q9AT54|SCGT_TOBAC	Scopoletin glucosyltransferase TOGT1 OS=Nicotiana tabacum (Common tobacco) GN=TOGT1 PE=1 SV=1	--	--	--	--	--	--	KOG1192	UDP-glucuronosyl and UDP-glucosyl transferase	[GC]	METABOLISM|METABOLISM	Carbohydrate transport and metabolism |Energy production and conversion	S	COG1819	Transferase	Molecular Function: identical protein binding (GO:0042802);|Molecular Function: scopoletin glucosyltransferase activity (GO:0050275);	--	--
M_TRINITY_DN16432_c1_g1_i1_1_H_TRINITY_DN23858_c0_g2_i2_1	121.7590714	0.344663366	-5.589386826	0.263074465	-1.926456875	2.28E-08	1.64E-07	Down	7.480743	10.31948	2.180236	2.45848	--	--	--	--	--	--	--	--	--	--	--	--	--	--	--	--	--	--	--	--	--
M_TRINITY_DN16439_c0_g1_i1_1_H_TRINITY_DN17003_c0_g1_i1_2	36.21080896	0.772992216	4.159711125	9.288362786	3.215424322	3.19E-05	0.000146017	Up	0.2984677	0.7981883	5.17324	4.98993	XP_028103526.1	F-box protein At1g70590-like [Camellia sinensis]	Q94C27|FB84_ARATH	F-box protein At1g70590 F24J13.16 OS=Arabidopsis thaliana (Mouse-ear cress) GN=F24J13.16 PE=2 SV=1	--	--	--	--	--	--	KOG1550	Extracellular protein SEL-1 and related proteins	[MOT]	CELLULAR PROCESSES AND SIGNALING|CELLULAR PROCESSES AND SIGNALING|CELLULAR PROCESSES AND SIGNALING	Cell wall/membrane/envelope biogenesis |Posttranslational modification, protein turnover, chaperones |Signal transduction mechanisms	S	COG0790	Sel1 domain protein repeat-containing protein	--	--	--
M_TRINITY_DN16444_c0_g1_i1_1_H_TRINITY_DN17526_c0_g1_i1_2	23.05254285	1.028447828	2.618767898	6.467760052	2.693266157	0.008824797	0.022796567	Up	0.4423656	0.1335054	2.453899	1.204058	THG01413.1	hypothetical protein TEA_015287 [Camellia sinensis var. sinensis]	O80888|M3K17_ARATH	Mitogen-activated protein kinase kinase kinase 17 T26B15.7 OS=Arabidopsis thaliana (Mouse-ear cress) GN=T26B15.7 PE=1 SV=1	--	--	--	--	--	--	KOG0198	MEKK and related serine/threonine protein kinases	[T]	CELLULAR PROCESSES AND SIGNALING	Signal transduction mechanisms	T	ENOG410XQGS	mitogen-activated protein kinase kinase kinase	Molecular Function: protein serine/threonine kinase activity (GO:0004674);|Molecular Function: MAP kinase kinase kinase activity (GO:0004709);|Molecular Function: ATP binding (GO:0005524);|Cellular Component: nucleus (GO:0005634);|Cellular Component: cytoplasm (GO:0005737);|Biological Process: response to osmotic stress (GO:0006970);|Biological Process: response to abscisic acid (GO:0009737);|Bio…	PF00069.25,PF07714.17	Protein kinase domain|Protein tyrosine kinase
M_TRINITY_DN16453_c0_g1_i1_2_H_TRINITY_DN17921_c0_g1_i1_2	288.9939874	0.208922727	5.101034812	2.093217324	1.065722104	3.38E-07	2.10E-06	Up	4.818779	5.908909	10.03795	12.25903	XP_028053270.1	protein IRX15-LIKE-like [Camellia sinensis]	Q9FH92|IX15L_ARATH	Protein IRX15-LIKE K21H1.17 OS=Arabidopsis thaliana (Mouse-ear cress) GN=K21H1.17 PE=2 SV=1	--	--	--	--	--	--	--	--	--	--	--	S	ENOG410YAEW	Plant-specific domain TIGR01627 family protein	Cellular Component: Golgi membrane (GO:0000139);|Cellular Component: Golgi apparatus (GO:0005794);|Biological Process: plant-type secondary cell wall biogenesis (GO:0009834);|Cellular Component: integral component of membrane (GO:0016021);|Biological Process: xylan metabolic process (GO:0045491);|Biological Process: xylan biosynthetic process (GO:0045492);	PF04669.13	Polysaccharide biosynthesis
M_TRINITY_DN16466_c0_g1_i1_2_H_TRINITY_DN13265_c0_g1_i1_2	17.94887135	1.349640216	-3.327383129	0.044477821	-4.490770083	0.000876658	0.002962641	Down	2.863493	3.006787	0	0.2719212	--	--	--	--	--	--	--	--	--	--	--	--	--	--	--	--	--	--	--	--	--
M_TRINITY_DN16477_c0_g1_i1_1_H_TRINITY_DN17955_c0_g1_i1_2	36.66564233	0.73716103	-2.810222334	0.237897763	-2.07158639	0.004950729	0.013783389	Down	7.616943	4.033427	1.658327	1.10338	--	--	--	--	--	--	--	--	--	--	--	--	--	--	--	--	--	--	--	--	--
M_TRINITY_DN16481_c0_g1_i1_2_H_TRINITY_DN31151_c0_g1_i1_1	37.34382696	0.775283178	-2.872046283	0.213654385	-2.226649169	0.004078232	0.011595863	Down	4.778494	3.104236	1.219279	0.4522587	--	--	--	--	--	--	--	--	--	--	--	--	--	--	--	--	--	--	--	--	--
M_TRINITY_DN16484_c0_g1_i1_1_H_TRINITY_DN18634_c0_g1_i1_1	45.42129815	0.624839859	2.623499147	3.115074866	1.639266837	0.008703166	0.022523186	Up	0.9810954	1.846945	4.896839	3.82031	XP_028058962.1	uncharacterized protein LOC114262765 [Camellia sinensis]	Q99315|YG31B_YEAST	Integrase p58 G5984 OS=Saccharomyces cerevisiae (strain ATCC 204508 / S288c) (Baker's yeast) GN=G5984 PE=1 SV=3	--	--	--	--	--	--	KOG0017	FOG: Transposon-encoded proteins with TYA, reverse transcriptase, integrase domains in various combinations	[R]	POORLY CHARACTERIZED	General function prediction only	S	ENOG410YQ2J		Cellular Component: retrotransposon nucleocapsid (GO:0000943);|Molecular Function: DNA binding (GO:0003677);|Molecular Function: RNA binding (GO:0003723);|Molecular Function: DNA-directed DNA polymerase activity (GO:0003887);|Molecular Function: RNA-directed DNA polymerase activity (GO:0003964);|Molecular Function: aspartic-type endopeptidase activity (GO:0004190);|Molecular Function: RNA-DNA hyb…	--	--
M_TRINITY_DN16502_c0_g1_i1_1_H_TRINITY_DN22273_c0_g1_i1_2	42.53203752	0.632236074	2.302711618	2.74319533	1.455857353	0.021295074	0.048335797	Up	1.655887	0.9169023	3.624578	3.376023	XP_028125011.1	pentatricopeptide repeat-containing protein At5g66520-like [Camellia sinensis]	Q9FJY7|PP449_ARATH	Pentatricopeptide repeat-containing protein At5g66520 K1F13.18 OS=Arabidopsis thaliana (Mouse-ear cress) GN=K1F13.18 PE=2 SV=1	--	--	--	--	--	--	KOG4197	FOG: PPR repeat	[R]	POORLY CHARACTERIZED	General function prediction only	S	ENOG410Z7Z7	Pentatricopeptide repeat-containing protein	--	PF01535.20,PF13041.6	PPR repeat|PPR repeat family
M_TRINITY_DN16503_c0_g1_i1_2_H_TRINITY_DN97_c0_g1_i1_1	58.11477994	0.572196204	-3.525518553	0.247022039	-2.017288334	0.000422655	0.00153829	Down	4.213631	2.869435	1.128997	0.604011	--	--	--	--	--	--	--	--	--	--	--	--	--	--	--	--	--	--	--	--	--
M_TRINITY_DN16510_c0_g1_i1_1_H_TRINITY_DN18141_c0_g1_i1_2	7.496588045	2.175022637	2.958044805	86.45121965	6.433814412	0.003095971	0.009084267	Up	0	0	0.8611544	1.029087	XP_028058098.1	GATA transcription factor 9-like [Camellia sinensis]	P69781|GAT12_ARATH	GATA transcription factor 12 F18A17.80 OS=Arabidopsis thaliana (Mouse-ear cress) GN=F18A17.80 PE=2 SV=1	--	--	--	--	--	--	KOG1601	GATA-4/5/6 transcription factors	[K]	INFORMATION STORAGE AND PROCESSING	Transcription	K	COG5641	Transcription factor	Molecular Function: DNA-binding transcription factor activity (GO:0003700);|Cellular Component: nucleus (GO:0005634);|Biological Process: multicellular organism development (GO:0007275);|Biological Process: circadian rhythm (GO:0007623);|Molecular Function: zinc ion binding (GO:0008270);|Biological Process: response to light stimulus (GO:0009416);|Molecular Function: sequence-specific DNA binding…	PF00320.27	GATA zinc finger	1R	C2C2-GATA
M_TRINITY_DN16513_c0_g1_i1_1_H_TRINITY_DN26255_c5_g1_i1_2	71.35100362	0.610227771	2.943859359	3.473583394	1.796424734	0.003241473	0.009457428	Up	1.932121	4.522688	14.7537	7.29522	XP_028072661.1	ATP synthase gamma chain, chloroplastic-like [Camellia sinensis]	P29790|ATPG_TOBAC	ATP synthase gamma chain, chloroplastic ATPC OS=Nicotiana tabacum (Common tobacco) GN=ATPC PE=1 SV=1	88/104(84.62)	K02115	ATPF1G, atpG	F-type H+-transporting ATPase subunit gamma	ko00190|ko00195	Oxidative phosphorylation|Photosynthesis	KOG1531	F0F1-type ATP synthase, gamma subunit	[C]	METABOLISM	Energy production and conversion	C	COG0224	Produces ATP from ADP in the presence of a proton gradient across the membrane. The gamma chain is believed to be important in regulating ATPase activity and the flow of protons through the CF(0) complex (By similarity)	Cellular Component: chloroplast thylakoid membrane (GO:0009535);|Biological Process: ATP synthesis coupled proton transport (GO:0015986);|Cellular Component: proton-transporting ATP synthase complex, catalytic core F(1) (GO:0045261);|Molecular Function: proton-transporting ATP synthase activity, rotational mechanism (GO:0046933);	PF00231.19	ATP synthase
M_TRINITY_DN16526_c0_g1_i1_2_H_TRINITY_DN33291_c0_g1_i1_1	15.74019408	1.422629105	-2.415346133	0.092388577	-3.436141706	0.015720263	0.037412651	Down	2.311007	2.013866	0.4217978	0	XP_028051381.1	sulfite exporter TauE/SafE family protein 3-like isoform X1 [Camellia sinensis]	--	--	--	--	--	--	--	--	--	--	--	--	--	--	--	--	--	--	--
M_TRINITY_DN16533_c0_g1_i1_2_H_TRINITY_DN11372_c0_g1_i1_2	31.74428113	1.758132963	-4.76563154	0.003004595	-8.378613899	1.88E-06	1.06E-05	Down	2.516728	11.08876	0	0	--	--	--	--	--	--	--	--	--	--	--	--	--	--	--	--	--	--	--	--	--
M_TRINITY_DN16536_c0_g1_i1_2_H_TRINITY_DN17963_c0_g1_i1_1	49.11577244	0.683526654	-2.354570709	0.327731934	-1.609411839	0.018544115	0.043014392	Down	2.462144	2.910777	1.277789	0.4552473	--	--	--	--	--	--	--	--	--	--	--	--	--	--	--	--	--	--	--	--	--
M_TRINITY_DN16537_c0_g1_i1_1_H_TRINITY_DN16447_c0_g1_i1_2	213.5905591	0.301491794	9.988090574	8.0630594	3.01132735	1.72E-23	3.26E-22	Up	1.118224	1.28317	11.24281	7.921581	XP_028073715.1	GDSL esterase/lipase At5g55050-like [Camellia sinensis]	Q9FIA1|GDL87_ARATH	GDSL esterase/lipase At5g55050 K13P22.5 OS=Arabidopsis thaliana (Mouse-ear cress) GN=K13P22.5 PE=2 SV=1	--	--	--	--	--	--	--	--	--	--	--	S	COG3240	GDSL esterase lipase	Cellular Component: extracellular region (GO:0005576);|Biological Process: lipid catabolic process (GO:0016042);|Molecular Function: lipase activity (GO:0016298);	PF00657.22	GDSL-like Lipase/Acylhydrolase
M_TRINITY_DN16558_c0_g1_i1_2_H_TRINITY_DN12327_c0_g1_i1_2	15.41898871	1.16901143	-2.952726989	0.091393058	-3.4517716	0.003149804	0.009220531	Down	2.722839	2.985493	0.2480711	0.2810173	XP_028090099.1	uncharacterized protein LOC114290386 isoform X2 [Camellia sinensis]	--	--	--	--	--	--	--	--	--	--	--	--	--	--	--	--	--	--	--
M_TRINITY_DN16559_c0_g1_i1_1_H_TRINITY_DN25657_c0_g1_i5_2	86.09150528	0.450994977	-2.338421738	0.481425192	-1.054616459	0.019365381	0.044629241	Down	4.888664	6.765928	3.476043	2.04799	XP_028095470.1	ras-related protein RABC2a-like isoform X1 [Camellia sinensis]	O49841|RAC2A_ARATH	Ras-related protein RABC2a F12E4.310 OS=Arabidopsis thaliana (Mouse-ear cress) GN=F12E4.310 PE=1 SV=1	--	--	--	--	--	--	KOG0080	GTPase Rab18, small G protein superfamily	[R]	POORLY CHARACTERIZED	General function prediction only	S	ENOG410XPD0	Ras-related protein	Molecular Function: GTPase activity (GO:0003924);|Molecular Function: GTP binding (GO:0005525);|Cellular Component: peroxisome (GO:0005777);|Cellular Component: Golgi apparatus (GO:0005794);|Cellular Component: plasma membrane (GO:0005886);|Biological Process: intracellular protein transport (GO:0006886);|Molecular Function: GTP-dependent protein binding (GO:0030742);|Biological Process: Rab prot…	PF00071.22,PF08477.13,PF00025.21,PF01926.23	Ras family|Ras of Complex, Roc, domain of DAPkinase|ADP-ribosylation factor family|50S ribosome-binding GTPase
M_TRINITY_DN16560_c0_g1_i1_1_H_TRINITY_DN22376_c0_g1_i1_1	152.6388037	0.270806224	5.932715184	3.045367212	1.6066162	2.98E-09	2.35E-08	Up	3.73338	3.395857	10.18534	11.39275	QEE59971.1	histone H2B.2 [Betula platyphylla]	Q9SGE3|H2B2_ARATH	Histone H2B.2 T23G18.3 OS=Arabidopsis thaliana (Mouse-ear cress) GN=T23G18.3 PE=2 SV=1	--	--	--	--	--	--	KOG1744	Histone H2B	[B]	INFORMATION STORAGE AND PROCESSING	Chromatin structure and dynamics	B	ENOG4111NV5	Core component of nucleosome. Nucleosomes wrap and compact DNA into chromatin, limiting DNA accessibility to the cellular machineries which require DNA as a template. Histones thereby play a central role in transcription regulation, DNA repair, DNA replication and chromosomal stability. DNA accessibility is regulated via a complex set of post-translational modifications of histones, also called h…	Cellular Component: nucleosome (GO:0000786);|Molecular Function: DNA binding (GO:0003677);|Cellular Component: nucleus (GO:0005634);|Molecular Function: protein heterodimerization activity (GO:0046982);	--	--
M_TRINITY_DN16563_c0_g1_i2_1_H_TRINITY_DN16853_c0_g1_i1_2	18.55606584	1.32963122	2.907853049	14.58458265	3.866372198	0.003639193	0.010471864	Up	0.398614	0	2.966279	3.13702	XP_028061245.1	vacuolar cation/proton exchanger 3-like [Camellia sinensis]	Q93Z81|CAX3_ARATH	Vacuolar cation/proton exchanger 3 ATEM1.11 OS=Arabidopsis thaliana (Mouse-ear cress) GN=ATEM1.11 PE=1 SV=1	--	--	--	--	--	--	KOG1397	Ca2+/H+ antiporter VCX1 and related proteins	[P]	METABOLISM	Inorganic ion transport and metabolism	P	COG0387	Calcium Proton	Cellular Component: vacuole (GO:0005773);|Cellular Component: vacuolar membrane (GO:0005774);|Biological Process: phosphorus metabolic process (GO:0006793);|Biological Process: cellular calcium ion homeostasis (GO:0006874);|Biological Process: cellular zinc ion homeostasis (GO:0006882);|Biological Process: response to nematode (GO:0009624);|Cellular Component: plant-type vacuole membrane (GO:0009…	--	--
M_TRINITY_DN16567_c1_g1_i1_1_H_TRINITY_DN14793_c0_g1_i1_2	82.36998155	0.572696885	3.162067357	3.508625884	1.810906125	0.001566533	0.004976594	Up	2.437347	0.8502227	4.578163	6.894849	--	--	--	--	--	--	--	--	--	--	--	--	--	--	--	--	--	--	--	--	--
M_TRINITY_DN16570_c0_g1_i1_2_H_TRINITY_DN24104_c2_g1_i1_2	10.42598783	2.035588223	-3.326572373	0.009153051	-6.771531545	0.000879212	0.002969932	Down	3.104522	1.555227	0	0	XP_028099816.1	uncharacterized protein LOC114299300 [Camellia sinensis]	--	--	--	--	--	--	--	--	--	--	--	--	--	--	--	--	--	--	--
M_TRINITY_DN16594_c0_g1_i1_1_H_TRINITY_DN9657_c0_g1_i1_2	467.9741375	0.15233691	12.25276874	3.646592348	1.86654893	1.62E-34	4.72E-33	Up	6.137898	5.699231	21.89391	20.95171	KAA8532875.1	hypothetical protein F0562_033008 [Nyssa sinensis]	--	--	--	--	--	--	--	--	--	--	--	--	--	S	ENOG410ZFMS		--	--	--
M_TRINITY_DN16598_c0_g1_i1_1_H_TRINITY_DN33347_c0_g1_i1_1	27.01217933	1.296182532	2.372262693	8.426219309	3.074885465	0.017679516	0.041313395	Up	0.9676736	5.40E-07	3.136925	5.294565	--	--	--	--	--	--	--	--	--	--	--	--	--	--	--	--	--	--	--	--	--
M_TRINITY_DN16601_c0_g2_i1_2_H_TRINITY_DN31521_c0_g1_i1_1	32.5878404	0.92959951	-3.465630883	0.107198099	-3.221648772	0.000528989	0.001880933	Down	5.770779	2.469784	0.6656816	0.2191483	--	--	--	--	--	--	--	--	--	--	--	--	--	--	--	--	--	--	--	--	--
M_TRINITY_DN16612_c0_g1_i1_2_H_TRINITY_DN23120_c0_g1_i2_1	12.40898263	2.154567789	-3.259366712	0.007691461	-7.02252653	0.001116612	0.003682508	Down	3.413061	0.4536537	0	0	THG09632.1	hypothetical protein TEA_000345 [Camellia sinensis var. sinensis]	--	--	--	--	--	--	--	--	--	--	--	--	--	--	--	--	--	--	--
M_TRINITY_DN16621_c0_g1_i1_1_H_TRINITY_DN1020_c0_g1_i2_1	63.28675864	0.500206996	2.381275171	2.283315945	1.191130501	0.017252819	0.0404965	Up	0.9703196	1.54892	3.156228	2.474162	XP_028117223.1	LOW QUALITY PROTEIN: 8-amino-7-oxononanoate synthase-like [Camellia sinensis]	Q8GW43|BIOF_ARATH	8-amino-7-oxononanoate synthase T32M21.220 OS=Arabidopsis thaliana (Mouse-ear cress) GN=T32M21.220 PE=1 SV=2	296/356(83.15)	K00652	bioF	8-amino-7-oxononanoate synthase [EC:2.3.1.47]	ko00780	Biotin metabolism	KOG1359	Glycine C-acetyltransferase/2-amino-3-ketobutyrate-CoA ligase	[E]	METABOLISM	Amino acid transport and metabolism	H	COG0156	8-Amino-7-oxononanoate synthase	Cellular Component: peroxisome (GO:0005777);|Cellular Component: cytosol (GO:0005829);|Molecular Function: 8-amino-7-oxononanoate synthase activity (GO:0008710);|Biological Process: biotin biosynthetic process (GO:0009102);|Molecular Function: pyridoxal phosphate binding (GO:0030170);	PF00155.21	Aminotransferase class I and II
M_TRINITY_DN16623_c0_g1_i1_2_H_TRINITY_DN19427_c0_g1_i1_1	26.92923032	1.230619192	-3.747868459	0.040887429	-4.612198856	0.000178344	0.000705601	Down	7.601365	3.402835	0.4625806	0	--	--	--	--	--	--	--	--	--	--	--	--	--	--	--	--	--	--	--	--	--
M_TRINITY_DN16624_c0_g1_i1_1_H_TRINITY_DN18203_c0_g1_i1_2	217.7622563	1.099220377	3.485420137	14.23375927	3.831244836	0.000491365	0.001762648	Up	3.205125	0.5542045	30.49685	22.45073	XP_028113283.1	uncharacterized protein At4g14450, chloroplastic-like [Camellia sinensis]	Q6NN02|Y4445_ARATH	Uncharacterized protein At4g14450, chloroplastic dl3265w OS=Arabidopsis thaliana (Mouse-ear cress) GN=dl3265w PE=2 SV=1	--	--	--	--	--	--	--	--	--	--	--	S	ENOG411154Q		Cellular Component: nucleus (GO:0005634);|Cellular Component: cytoplasm (GO:0005737);|Cellular Component: chloroplast (GO:0009507);	--	--
M_TRINITY_DN16640_c0_g1_i1_1_H_TRINITY_DN34775_c0_g1_i1_1	36.43669582	0.800333921	3.3222405	6.315521053	2.658901766	0.000892977	0.003012011	Up	1.805172	0.5975616	6.265591	8.6123	--	--	--	--	--	--	--	--	--	--	--	--	--	--	--	--	--	--	--	--	--
M_TRINITY_DN16654_c0_g1_i1_1_H_TRINITY_DN8706_c0_g1_i1_1	49.19485481	0.587798863	3.543808765	4.237010671	2.083046762	0.000394391	0.001443497	Up	0.7316297	1.291671	3.932104	4.661499	--	--	--	--	--	--	--	--	--	--	--	--	--	--	--	--	--	--	--	--	--
M_TRINITY_DN16670_c0_g1_i1_1_H_TRINITY_DN5961_c0_g1_i1_1	14.92554337	1.312557709	2.96266734	14.81176702	3.888671857	0.00304986	0.008961265	Up	0.1045962	0.1025951	2.459919	0.9427263	RVW72814.1	hypothetical protein CK203_049218 [Vitis vinifera]	--	--	--	--	--	--	--	--	--	--	--	--	--	--	--	--	--	--	--
M_TRINITY_DN16679_c0_g1_i1_1_H_TRINITY_DN14683_c0_g1_i1_2	85.70447114	0.37962385	3.18265112	2.310508297	1.20821027	0.001459333	0.004681754	Up	2.284426	2.911729	5.732929	6.145615	XP_028077894.1	uncharacterized protein LOC114279813 isoform X4 [Camellia sinensis]	--	--	--	--	--	--	--	--	--	--	--	--	--	S	ENOG410Y3XA	OB-fold nucleic acid binding domain containing protein	--	PF16100.5	RecQ-mediated genome instability protein 2
M_TRINITY_DN16692_c0_g1_i1_2_H_TRINITY_DN240_c0_g1_i1_2	51.46754117	0.682205512	-3.01827952	0.239967856	-2.059086926	0.002542143	0.007638168	Down	3.902613	1.841142	0.8992198	0.458652	--	--	--	--	--	--	--	--	--	--	--	--	--	--	--	--	--	--	--	--	--
M_TRINITY_DN16696_c0_g1_i1_1_H_TRINITY_DN5503_c0_g1_i1_2	36.4817402	0.647193337	2.57526074	3.174856955	1.666691592	0.010016455	0.025409994	Up	0.6283271	0.4598613	1.678766	1.717582	THG14865.1	hypothetical protein TEA_016902 [Camellia sinensis var. sinensis]	--	--	--	--	--	--	--	--	--	--	--	--	--	--	--	--	--	PF00564.24	PB1 domain
M_TRINITY_DN16709_c0_g1_i1_1_H_TRINITY_DN4224_c0_g1_i1_2	8.534694222	2.103704111	3.147250323	98.42026139	6.620883443	0.001648138	0.00521095	Up	0	0	1.55538	1.795871	THG02009.1	hypothetical protein TEA_002575 [Camellia sinensis var. sinensis]	F4HW04|DPOE1_ARATH	DNA polymerase epsilon catalytic subunit A T23G18.21 OS=Arabidopsis thaliana (Mouse-ear cress) GN=T23G18.21 PE=1 SV=1	70/124(56.45)	K02324	POLE	DNA polymerase epsilon subunit 1 [EC:2.7.7.7]	ko03030|ko03410|ko03420	DNA replication|Base excision repair|Nucleotide excision repair	KOG1798	DNA polymerase epsilon, catalytic subunit A	[L]	INFORMATION STORAGE AND PROCESSING	Replication, recombination and repair	L	COG0417	DNA polymerase	Molecular Function: nucleotide binding (GO:0000166);|Biological Process: mitotic cell cycle (GO:0000278);|Molecular Function: DNA binding (GO:0003677);|Molecular Function: DNA-directed DNA polymerase activity (GO:0003887);|Biological Process: leading strand elongation (GO:0006272);|Biological Process: base-excision repair, gap-filling (GO:0006287);|Biological Process: nucleotide-excision repair, …	--	--
M_TRINITY_DN16714_c0_g1_i1_1_H_TRINITY_DN28607_c0_g1_i1_2	30.72764102	1.663334414	5.092020325	354.5223182	8.469732642	3.54E-07	2.20E-06	Up	0	0	2.432308	4.923563	XP_002770118.1	DEHA2B13156p [Debaryomyces hansenii CBS767]	--	--	--	--	--	--	--	--	--	--	--	--	--	S	ENOG410YB9E	L-A virus, major coat protein	--	PF09220.10	L-A virus, major coat protein
M_TRINITY_DN16726_c0_g1_i1_1_H_TRINITY_DN26491_c0_g1_i1_2	32.16244387	0.788192958	3.820094343	8.061070621	3.010971461	0.000133401	0.000541197	Up	0.9601648	0.4851955	6.198071	5.303612	XP_028075618.1	probable disease resistance protein At1g61300 [Camellia sinensis]	Q9FG91|DRL32_ARATH	Probable disease resistance protein At5g43730 MQD19.6 OS=Arabidopsis thaliana (Mouse-ear cress) GN=MQD19.6 PE=2 SV=1	65/120(54.17)	K13459	RPS2	disease resistance protein RPS2	ko04626	Plant-pathogen interaction	KOG4658	Apoptotic ATPase	[T]	CELLULAR PROCESSES AND SIGNALING	Signal transduction mechanisms	S	COG4886	leucine Rich Repeat	--	PF00931.22	NB-ARC domain
M_TRINITY_DN16731_c0_g1_i1_1_H_TRINITY_DN14546_c0_g1_i1_1	41.03183211	0.692503743	2.572980943	3.438546684	1.781798933	0.010082676	0.025551999	Up	1.323433	0.5884222	3.636914	2.863463	XP_028066219.1	cytokinin hydroxylase-like [Camellia sinensis]	--	--	--	--	--	--	--	--	--	--	--	--	--	Q	COG2124	Cytochrome p450	--	PF00067.22	Cytochrome P450
M_TRINITY_DN16732_c0_g1_i1_1_H_TRINITY_DN11330_c0_g1_i1_1	2614.993388	0.068268807	-23.16208063	0.334192761	-1.581247611	1.10E-118	1.40E-116	Down	87.98805	85.04209	28.72122	28.60563	XP_028057575.1	ethylene-responsive transcription factor ABI4 [Camellia sinensis]	A0MES8|ABI4_ARATH	Ethylene-responsive transcription factor ABI4 T7M7.16 OS=Arabidopsis thaliana (Mouse-ear cress) GN=T7M7.16 PE=1 SV=2	--	--	--	--	--	--	--	--	--	--	--	K	ENOG410YPH3	Transcription factor	Molecular Function: DNA binding (GO:0003677);|Molecular Function: DNA-binding transcription factor activity (GO:0003700);|Cellular Component: nucleus (GO:0005634);|Biological Process: starch catabolic process (GO:0005983);|Biological Process: defense response (GO:0006952);|Biological Process: response to osmotic stress (GO:0006970);|Biological Process: response to water deprivation (GO:0009414);|…	PF00847.20	AP2 domain	0F	AP2/ERF-ERF
M_TRINITY_DN16748_c0_g1_i1_1_H_TRINITY_DN34656_c0_g1_i1_1	64.98694473	0.541352325	4.007371484	4.498362329	2.16939987	6.14E-05	0.00026592	Up	0.6173303	0.430544	2.960506	1.738757	THG00016.1	hypothetical protein TEA_017553 [Camellia sinensis var. sinensis]	Q9LS06|RAVL4_ARATH	AP2/ERF and B3 domain-containing transcription factor ARF14 K13N2.14 OS=Arabidopsis thaliana (Mouse-ear cress) GN=K13N2.14 PE=2 SV=1	--	--	--	--	--	--	--	--	--	--	--	--	--	--	Molecular Function: DNA-binding transcription factor activity (GO:0003700);|Cellular Component: nucleus (GO:0005634);|Biological Process: ethylene-activated signaling pathway (GO:0009873);|Molecular Function: sequence-specific DNA binding (GO:0043565);|Molecular Function: transcription regulatory region DNA binding (GO:0044212);	PF02362.21	B3 DNA binding domain	2R	B3
M_TRINITY_DN16759_c0_g1_i1_1_H_TRINITY_DN19597_c0_g1_i1_2	225.7783834	0.262004809	3.851788157	2.012776553	1.009187021	0.000117258	0.000480397	Up	4.585607	4.412983	7.174582	10.81892	XP_028051778.1	UMP-CMP kinase-like isoform X1 [Camellia sinensis]	Q6NMK6|KCY2_ARATH	Probable UMP-CMP kinase 2 F24A6.120 OS=Arabidopsis thaliana (Mouse-ear cress) GN=F24A6.120 PE=2 SV=2	178/239(74.48)	K13800	CMPK1, UMPK	UMP-CMP kinase [EC:2.7.4.14]	ko00240	Pyrimidine metabolism	KOG3079	Uridylate kinase/adenylate kinase	[F]	METABOLISM	Nucleotide transport and metabolism	F	COG0563	Catalyzes the reversible transfer of the terminal phosphate group between ATP and AMP. Plays an important role in cellular energy homeostasis and in adenine nucleotide metabolism (By similarity)	Molecular Function: cytidylate kinase activity (GO:0004127);|Molecular Function: ATP binding (GO:0005524);|Cellular Component: nucleus (GO:0005634);|Cellular Component: cytoplasm (GO:0005737);|Biological Process: 'de novo' pyrimidine nucleobase biosynthetic process (GO:0006207);|Biological Process: pyrimidine nucleotide biosynthetic process (GO:0006221);|Molecular Function: uridylate kinase activ…	PF00406.22,PF13207.6,PF13238.6	Adenylate kinase|AAA domain|AAA domain
M_TRINITY_DN16769_c0_g1_i1_2_H_TRINITY_DN15246_c0_g1_i1_1	67.61766552	0.463464415	-2.912352737	0.39235409	-1.349771856	0.003587173	0.010341063	Down	7.453441	6.880719	2.145977	3.413108	--	--	--	--	--	--	--	--	--	--	--	--	--	--	--	--	--	--	--	--	--
M_TRINITY_DN1677_c0_g1_i1_1_H_TRINITY_DN26907_c0_g1_i1_1	52.76150673	0.769041392	3.342283423	5.939552742	2.570354298	0.000830922	0.002821778	Up	2.950899	0.716278	7.665428	13.97269	--	--	--	--	--	--	--	--	--	--	--	--	--	--	--	--	--	--	--	--	--
M_TRINITY_DN16785_c0_g1_i1_2_H_TRINITY_DN26116_c4_g1_i1_2	36.39803043	0.793664448	-2.728370342	0.222918686	-2.16541054	0.006364811	0.01719418	Down	3.894951	2.692346	0.3377743	1.108898	--	--	--	--	--	--	--	--	--	--	--	--	--	--	--	--	--	--	--	--	--
M_TRINITY_DN16792_c0_g1_i1_1_H_TRINITY_DN5513_c0_g1_i1_1	215.9475421	0.25951014	8.752856497	4.828098194	2.271455018	2.08E-18	3.13E-17	Up	4.99018	4.326578	24.63959	19.80139	XP_028092799.1	uncharacterized protein LOC114292991 [Camellia sinensis]	--	--	--	--	--	--	--	--	--	--	--	--	--	S	ENOG411167R		--	--	--
M_TRINITY_DN16805_c0_g1_i1_1_H_TRINITY_DN27794_c1_g1_i1_1	51.64235665	0.543965048	3.37610969	3.57138996	1.83648567	0.000735186	0.002527635	Up	0.4721813	0.6261594	2.139915	1.736427	XP_028095228.1	probable sugar phosphate/phosphate translocator At1g12500 [Camellia sinensis]	Q9LDH3|PT112_ARATH	Probable sugar phosphate/phosphate translocator At1g12500 F5O11.25 OS=Arabidopsis thaliana (Mouse-ear cress) GN=F5O11.25 PE=1 SV=1	--	--	--	--	--	--	KOG1441	Glucose-6-phosphate/phosphate and phosphoenolpyruvate/phosphate antiporter	[GE]	METABOLISM|METABOLISM	Carbohydrate transport and metabolism |Amino acid transport and metabolism	S	ENOG410XP1S	solute carrier family 35 member	Biological Process: carbohydrate transport (GO:0008643);|Cellular Component: integral component of membrane (GO:0016021);	PF03151.16,PF00892.20,PF08449.11	Triose-phosphate Transporter family|EamA-like transporter family|UAA transporter family
M_TRINITY_DN16814_c0_g1_i2_1_H_TRINITY_DN13013_c0_g2_i1_1	93.74437109	0.368665483	3.664628768	2.55092792	1.351022134	0.000247698	0.000950524	Up	0.896684	0.8411223	1.9017	2.510649	KAF3557834.1	hypothetical protein F2Q69_00010420 [Brassica cretica]	--	--	--	--	--	--	--	--	--	--	--	--	--	--	--	--	--	--	--
M_TRINITY_DN16835_c0_g1_i1_1_H_TRINITY_DN554_c0_g1_i1_1	43.15452941	0.827225612	2.624933422	4.504641071	2.171412157	0.008666591	0.022445999	Up	2.714603	0.8873386	11.44349	4.705585	--	--	--	--	--	--	--	--	--	--	--	--	--	--	--	--	--	--	--	--	--
M_TRINITY_DN16859_c0_g1_i1_2_H_TRINITY_DN31059_c0_g1_i1_1	30.41578743	0.82467433	-3.360722631	0.146451849	-2.771501684	0.000777389	0.002656861	Down	5.236292	2.724082	0.5762066	0.5794714	KAA8519967.1	hypothetical protein F0562_014223 [Nyssa sinensis]	--	--	--	--	--	--	--	--	KOG1121	Tam3-transposase (Ac family)	[L]	INFORMATION STORAGE AND PROCESSING	Replication, recombination and repair	--	--	--	--	--	--
M_TRINITY_DN16861_c0_g1_i1_1_H_TRINITY_DN25830_c0_g2_i6_1	15.90037657	1.828536647	4.111455109	183.2851816	7.51794634	3.93E-05	0.000176704	Up	0	0	4.262032	3.312156	THG06146.1	hypothetical protein TEA_018156 [Camellia sinensis var. sinensis]	Q9SXB4|Y1130_ARATH	G-type lectin S-receptor-like serine/threonine-protein kinase At1g11300 T28P6.6 OS=Arabidopsis thaliana (Mouse-ear cress) GN=T28P6.6 PE=2 SV=1	--	--	--	--	--	--	--	--	--	--	--	--	--	--	--	PF00954.20	S-locus glycoprotein domain
M_TRINITY_DN16861_c0_g1_i1_2_H_TRINITY_DN34185_c0_g1_i1_1	13.84439191	1.196282275	-2.480654584	0.127842275	-2.96756311	0.013114139	0.032022548	Down	2.044948	1.847223	0.2972445	0.1638583	--	--	--	--	--	--	--	--	--	--	--	--	--	--	--	--	--	--	--	--	--
M_TRINITY_DN16867_c0_g1_i2_1_H_TRINITY_DN24873_c3_g2_i17_2	55.20972383	0.667074267	-5.056536784	0.096516167	-3.373085568	4.27E-07	2.62E-06	Down	7.972978	9.200411	0.3961383	1.307851	--	--	--	--	--	--	--	--	--	--	--	--	--	--	--	--	--	--	--	--	--
M_TRINITY_DN16868_c0_g1_i2_1_H_TRINITY_DN27116_c0_g1_i4_1	1115.062745	0.13176483	-10.73193482	0.375245957	-1.414091566	7.21E-27	1.59E-25	Down	54.24189	54.82723	22.54565	17.97448	XP_028068393.1	ganglioside-induced differentiation-associated protein 2 [Camellia sinensis]	--	--	--	--	--	--	--	--	KOG2633	Hismacro and SEC14 domain-containing proteins	[BK]	INFORMATION STORAGE AND PROCESSING|INFORMATION STORAGE AND PROCESSING	Chromatin structure and dynamics |Transcription	S	COG2110	appr-1-p processing domain protein	--	PF13716.6	Divergent CRAL/TRIO domain
M_TRINITY_DN16874_c0_g1_i1_1_H_TRINITY_DN26510_c0_g1_i1_2	35.46064256	0.758386202	3.557291699	6.488121977	2.697800942	0.000374698	0.001378498	Up	1.038552	0.39178	4.059694	5.245108	--	--	--	--	--	--	--	--	--	--	--	--	--	--	--	--	--	--	--	--	--
M_TRINITY_DN16885_c0_g1_i1_1_H_TRINITY_DN5876_c0_g1_i1_2	39.16625617	0.733403961	3.308689949	5.37627269	2.426606315	0.000937336	0.003148303	Up	0.9281746	0.5770051	2.623877	5.406995	--	--	--	--	--	--	--	--	--	--	--	--	--	--	--	--	--	--	--	--	--
M_TRINITY_DN16885_c0_g1_i1_2_H_TRINITY_DN6113_c0_g1_i1_2	21.57686406	0.881657464	-2.48101102	0.219546451	-2.187401883	0.013101032	0.031993155	Down	4.086998	3.633859	0.8155493	0.886632	--	--	--	--	--	--	--	--	--	--	--	--	--	--	--	--	--	--	--	--	--
M_TRINITY_DN16893_c0_g1_i1_1_H_TRINITY_DN5220_c0_g1_i1_2	41.16332616	1.30697474	4.924400873	86.58634099	6.436067552	8.46E-07	5.00E-06	Up	0	0.1907786	10.93111	3.631386	THF94618.1	hypothetical protein TEA_028036 [Camellia sinensis var. sinensis]	--	--	--	--	--	--	--	--	--	--	--	--	--	S	ENOG41113CT		--	--	--
M_TRINITY_DN16910_c0_g1_i1_1_H_TRINITY_DN853_c0_g1_i1_2	86.95189665	0.396367371	4.722511613	3.660014876	1.871849512	2.33E-06	1.29E-05	Up	3.442746	2.519522	11.20174	10.5607	--	--	--	--	--	--	--	--	--	--	--	--	--	--	--	--	--	--	--	--	--
M_TRINITY_DN16913_c0_g1_i1_1_H_TRINITY_DN16178_c0_g1_i1_1	767.5741113	0.120792438	9.442344027	2.204671566	1.140563751	3.65E-21	6.30E-20	Up	10.14496	10.38959	23.44323	21.42747	XP_028126914.1	uncharacterized protein LOC114323498 [Camellia sinensis]	--	--	--	--	--	--	--	--	--	--	--	--	--	--	--	--	--	--	--
M_TRINITY_DN16962_c0_g1_i1_1_H_TRINITY_DN29204_c0_g1_i1_2	39.77995682	0.80753626	2.68146034	4.485834683	2.165376453	0.00733016	0.01943369	Up	0.5161778	1.665891	3.335078	6.512866	XP_002283565.3	PREDICTED: probable glutamate carboxypeptidase 2 [Vitis vinifera]	Q7Y228|LAMP1_ARATH	Probable glutamate carboxypeptidase LAMP1 At5g19740 OS=Arabidopsis thaliana (Mouse-ear cress) GN=At5g19740 PE=2 SV=1	--	--	--	--	--	--	KOG2195	Transferrin receptor and related proteins containing the protease-associated (PA) domain	[OPR]	CELLULAR PROCESSES AND SIGNALING|METABOLISM|POORLY CHARACTERIZED	Posttranslational modification, protein turnover, chaperones |Inorganic ion transport and metabolism |General function prediction only	S	COG2234	peptidase m28	Cellular Component: vacuole (GO:0005773);|Cellular Component: endoplasmic reticulum (GO:0005783);|Cellular Component: endoplasmic reticulum membrane (GO:0005789);|Biological Process: multicellular organism development (GO:0007275);|Molecular Function: metallopeptidase activity (GO:0008237);|Biological Process: meristem maintenance (GO:0010073);|Cellular Component: integral component of membrane (…	--	--
M_TRINITY_DN16966_c0_g1_i1_1_H_TRINITY_DN10638_c0_g1_i1_2	45.89903523	0.717301726	2.554877908	3.561829194	1.832618334	0.010622505	0.026727708	Up	0.4755447	1.476973	2.972587	3.973053	XP_028064870.1	BTB/POZ domain-containing protein At5g03250-like [Camellia sinensis]	Q9LYW0|Y5325_ARATH	BTB/POZ domain-containing protein At5g03250 F15A17_280 OS=Arabidopsis thaliana (Mouse-ear cress) GN=F15A17_280 PE=2 SV=1	--	--	--	--	--	--	--	--	--	--	--	S	ENOG410YCM9	BTB POZ domain-containing protein	Biological Process: protein ubiquitination (GO:0016567);	PF00651.31	BTB/POZ domain
M_TRINITY_DN16973_c0_g1_i1_1_H_TRINITY_DN19123_c0_g1_i1_2	95.76512916	0.381415028	7.095732025	6.526994522	2.706418828	1.29E-12	1.36E-11	Up	1.356654	1.53468	9.377584	9.023574	THG02115.1	hypothetical protein TEA_020147 [Camellia sinensis var. sinensis]	Q9USH2|YJH2_SCHPO	UPF0651 protein P31B10.02, mitochondrial SPCP31B10.02 OS=Schizosaccharomyces pombe (strain 972 / ATCC 24843) (Fission yeast) GN=SPCP31B10.02 PE=3 SV=1	--	--	--	--	--	--	KOG4690	Uncharacterized conserved protein	[S]	POORLY CHARACTERIZED	Function unknown	S	ENOG4111ZQ5	Conserved hypothetical, protein	Cellular Component: mitochondrion (GO:0005739);|Molecular Function: oxidoreductase activity (GO:0016491);	PF09791.9	Oxidoreductase-like protein, N-terminal
M_TRINITY_DN16978_c0_g1_i1_2_H_TRINITY_DN26625_c1_g1_i2_1	12.97102758	1.900811781	-3.728377788	0.007355584	-7.086944424	0.000192716	0.000756708	Down	2.987366	2.816371	0	0	--	--	--	--	--	--	--	--	--	--	--	--	--	--	--	--	--	--	--	--	--
M_TRINITY_DN16979_c0_g1_i1_1_H_TRINITY_DN2283_c0_g1_i1_2	31.67441714	1.630941368	5.219788863	365.3586595	8.513169591	1.79E-07	1.15E-06	Up	0	0	3.270092	4.740862	--	--	--	--	--	--	--	--	--	--	--	--	--	--	--	--	--	--	--	--	--
M_TRINITY_DN16981_c0_g2_i1_2_H_TRINITY_DN8346_c0_g1_i1_1	56.99019325	0.595240484	-3.000470117	0.289974656	-1.786001283	0.002695632	0.008041226	Down	7.487478	5.163605	1.139075	2.532745	--	--	--	--	--	--	--	--	--	--	--	--	--	--	--	--	--	--	--	--	--
M_TRINITY_DN16983_c0_g3_i1_2_H_TRINITY_DN16060_c0_g1_i1_2	52.74381541	0.522710094	-2.969511963	0.340991132	-1.552193876	0.002982732	0.008782994	Down	2.038749	2.161693	0.5916095	0.8424885	THG20176.1	hypothetical protein TEA_005561 [Camellia sinensis var. sinensis]	Q9SLN1|FPP7_ARATH	Filament-like plant protein 7 F26B6.1 OS=Arabidopsis thaliana (Mouse-ear cress) GN=F26B6.1 PE=3 SV=2	--	--	--	--	--	--	--	--	--	--	--	S	ENOG410YBNS	filament-like plant protein	--	PF05911.11	Filament-like plant protein, long coiled-coil
M_TRINITY_DN16987_c0_g1_i1_1_H_TRINITY_DN32146_c0_g1_i1_1	47.12423482	0.678844822	2.372131988	3.05317338	1.610309518	0.017685772	0.041324787	Up	2.219339	0.8212942	4.484605	4.711921	--	--	--	--	--	--	--	--	--	--	--	--	--	--	--	--	--	--	--	--	--
M_TRINITY_DN16988_c0_g1_i1_1_H_TRINITY_DN31032_c0_g1_i1_2	22.51706064	0.901772945	2.455734589	4.641255157	2.214515013	0.014059695	0.0339602	Up	0.4014441	0.692277	2.017863	3.074659	GAV58961.1	LOW QUALITY PROTEIN: Pkinase domain-containing protein/LRR_1 domain-containing protein/RVT_2 domain-containing protein/LRR_8 domain-containing protein, partial [Cephalotus follicularis]	P10978|POLX_TOBAC	Endonuclease . OS=Nicotiana tabacum (Common tobacco) GN=. PE=2 SV=1	--	--	--	--	--	--	KOG0017	FOG: Transposon-encoded proteins with TYA, reverse transcriptase, integrase domains in various combinations	[R]	POORLY CHARACTERIZED	General function prediction only	L	COG2801	Retrotransposon protein	Cellular Component: retrotransposon nucleocapsid (GO:0000943);|Molecular Function: nucleic acid binding (GO:0003676);|Molecular Function: RNA-directed DNA polymerase activity (GO:0003964);|Molecular Function: aspartic-type endopeptidase activity (GO:0004190);|Molecular Function: endonuclease activity (GO:0004519);|Molecular Function: zinc ion binding (GO:0008270);|Biological Process: DNA integrat…	--	--
M_TRINITY_DN16995_c0_g1_i1_1_H_TRINITY_DN30703_c0_g1_i1_2	35.41332684	1.09515699	5.13476067	49.29498705	5.623369037	2.83E-07	1.78E-06	Up	0	0.1703554	4.129974	4.380515	XP_028077450.1	pollen-specific protein C13-like [Camellia sinensis]	P33050|PSC13_MAIZE	Pollen-specific protein C13 MGS1 OS=Zea mays (Maize) GN=MGS1 PE=2 SV=1	--	--	--	--	--	--	--	--	--	--	--	S	ENOG410YRT5	Pollen-specific protein	Cellular Component: extracellular space (GO:0005615);	PF01190.17	Pollen proteins Ole e I like
M_TRINITY_DN169_c0_g1_i1_2_H_TRINITY_DN10143_c0_g1_i1_2	10.67293101	2.038978169	-3.337581176	0.008941576	-6.805255154	0.00084511	0.002866709	Down	3.392219	1.507977	0	0	--	--	--	--	--	--	--	--	--	--	--	--	--	--	--	--	--	--	--	--	--
M_TRINITY_DN16_c0_g1_i1_2_H_TRINITY_DN33431_c0_g1_i1_1	79.76679945	0.509331061	-3.136961096	0.330391454	-1.597751723	0.001707088	0.005375189	Down	5.714087	2.915948	1.640545	1.196536	--	--	--	--	--	--	--	--	--	--	--	--	--	--	--	--	--	--	--	--	--
M_TRINITY_DN17003_c0_g1_i1_1_H_TRINITY_DN22530_c0_g1_i4_1	1613.221146	0.094375664	13.33781228	2.392907923	1.258764884	1.39E-40	4.91E-39	Up	21.54539	23.66265	55.44277	51.72752	XP_028118991.1	uncharacterized protein LOC114316532 [Camellia sinensis]	--	--	--	--	--	--	--	--	--	--	--	--	--	S	ENOG41115QZ		--	--	--
M_TRINITY_DN17005_c0_g1_i4_1_H_TRINITY_DN22614_c0_g1_i3_2	1050.518128	0.104924444	13.54953147	2.678967445	1.42167705	7.97E-42	2.90E-40	Up	10.33186	10.17967	28.21605	26.26876	THG08604.1	hypothetical protein TEA_005446 [Camellia sinensis var. sinensis]	--	--	--	--	--	--	--	--	--	--	--	--	--	S	ENOG4111804	Protein of unknown function (DUF3049)	--	PF11250.8	Fantastic Four meristem regulator
M_TRINITY_DN17009_c0_g1_i1_1_H_TRINITY_DN7793_c0_g1_i1_1	25.76857517	0.955590878	2.883342437	6.751910261	2.75529573	0.003934794	0.011232834	Up	0.417877	0.1170968	2.011312	1.46166	XP_028089459.1	uncharacterized protein LOC114289837 [Camellia sinensis]	--	--	--	--	--	--	--	--	KOG0504	FOG: Ankyrin repeat	[R]	POORLY CHARACTERIZED	General function prediction only	S	COG0666	Ankyrin Repeat	--	PF12796.7,PF13857.6,PF13637.6	Ankyrin repeats (3 copies)|Ankyrin repeats (many copies)|Ankyrin repeats (many copies)
M_TRINITY_DN17072_c0_g1_i1_1_H_TRINITY_DN14736_c0_g1_i1_2	70.63950477	0.46009337	5.194929711	5.242128493	2.390152717	2.05E-07	1.31E-06	Up	0.5215636	0.481991	2.228735	2.982016	XP_028072359.1	uncharacterized acetyltransferase At3g50280-like [Camellia sinensis]	Q9SND9|Y3028_ARATH	Uncharacterized acetyltransferase At3g50280 F11C1.120 OS=Arabidopsis thaliana (Mouse-ear cress) GN=F11C1.120 PE=3 SV=1	--	--	--	--	--	--	--	--	--	--	--	S	ENOG410YADF	transferase) family	Molecular Function: transferase activity, transferring acyl groups other than amino-acyl groups (GO:0016747);	PF02458.15	Transferase family
M_TRINITY_DN17084_c0_g1_i1_1_H_TRINITY_DN19843_c0_g1_i1_1	587.8541414	0.137872127	18.72805763	5.988012104	2.582077138	2.92E-78	2.11E-76	Up	8.382488	9.016074	50.72968	52.79532	XP_028074781.1	ethylene-responsive transcription factor 12-like [Camellia sinensis]	Q94ID6|ERF81_ARATH	Ethylene-responsive transcription factor 12 F3M18.21 OS=Arabidopsis thaliana (Mouse-ear cress) GN=F3M18.21 PE=1 SV=1	--	--	--	--	--	--	--	--	--	--	--	K	ENOG41123N5	Transcription factor	Molecular Function: DNA binding (GO:0003677);|Molecular Function: DNA-binding transcription factor activity (GO:0003700);|Cellular Component: nucleus (GO:0005634);|Biological Process: defense response (GO:0006952);|Biological Process: ethylene-activated signaling pathway (GO:0009873);	PF00847.20	AP2 domain	2R	AP2/ERF-ERF
M_TRINITY_DN17085_c0_g1_i1_2_H_TRINITY_DN16277_c0_g1_i2_1	34.74608409	1.123629356	-3.959072311	0.045799324	-4.44852987	7.52E-05	0.000320314	Down	2.402009	5.942845	0	0.3796075	--	--	--	--	--	--	--	--	--	--	--	--	--	--	--	--	--	--	--	--	--
M_TRINITY_DN17086_c0_g1_i1_2_H_TRINITY_DN14799_c0_g1_i1_1	17.1552773	1.804434957	-4.151188373	0.005560578	-7.490549416	3.31E-05	0.000151031	Down	2.770368	4.113316	0	0	--	--	--	--	--	--	--	--	--	--	--	--	--	--	--	--	--	--	--	--	--
M_TRINITY_DN17093_c1_g1_i3_1_H_TRINITY_DN12441_c0_g1_i1_1	24.74130757	0.841251446	2.581354844	4.505129246	2.171568496	0.009841337	0.0250379	Up	0.5546377	0.3170026	2.052511	1.964887	XP_028076723.1	delta(3,5)-Delta(2,4)-dienoyl-CoA isomerase, peroxisomal [Camellia sinensis]	Q9FHR8|DCI1_ARATH	Delta(3,5)-Delta(2,4)-dienoyl-CoA isomerase, peroxisomal At5g43280 OS=Arabidopsis thaliana (Mouse-ear cress) GN=At5g43280 PE=1 SV=1	47/114(41.23)	K12663	ECH1	Delta3,5-Delta2,4-dienoyl-CoA isomerase [EC:5.3.3.21]	ko04146	Peroxisome	KOG1681	Enoyl-CoA isomerase	[I]	METABOLISM	Lipid transport and metabolism	I	ENOG410XTHX	Enoyl-CoA hydratase	Cellular Component: peroxisome (GO:0005777);|Biological Process: fatty acid beta-oxidation (GO:0006635);|Biological Process: fatty acid catabolic process (GO:0009062);|Molecular Function: delta3,5-delta2,4-dienoyl-CoA isomerase activity (GO:0051750);	--	--
M_TRINITY_DN17103_c0_g1_i1_2_H_TRINITY_DN9776_c0_g1_i1_1	36.94680575	0.677494496	-2.72192552	0.278531122	-1.844089557	0.006490277	0.017498376	Down	1.364811	2.158745	0.5111277	0.4674844	XP_028121512.1	DNA mismatch repair protein MSH4 isoform X1 [Camellia sinensis]	F4JP48|MSH4_ARATH	DNA mismatch repair protein MSH4 dl4725w OS=Arabidopsis thaliana (Mouse-ear cress) GN=dl4725w PE=2 SV=1	--	--	--	--	--	--	KOG0220	Mismatch repair ATPase MSH4 (MutS family)	[L]	INFORMATION STORAGE AND PROCESSING	Replication, recombination and repair	L	COG0249	that it carries out the mismatch recognition step. This protein has a weak ATPase activity (By similarity)	Cellular Component: nuclear chromosome (GO:0000228);|Biological Process: resolution of meiotic recombination intermediates (GO:0000712);|Cellular Component: condensed nuclear chromosome (GO:0000794);|Cellular Component: synaptonemal complex (GO:0000795);|Molecular Function: damaged DNA binding (GO:0003684);|Molecular Function: ATP binding (GO:0005524);|Biological Process: mismatch repair (GO:0006…	PF00488.21	MutS domain V
M_TRINITY_DN17111_c0_g1_i1_1_H_TRINITY_DN15924_c0_g1_i1_2	26.92240849	0.793872413	2.398732394	3.743239799	1.904287473	0.016451933	0.038906476	Up	1.092369	0.6226687	3.16786	3.34617	XP_028074252.1	uncharacterized protein LOC114276651 [Camellia sinensis]	--	--	--	--	--	--	--	--	--	--	--	--	--	S	ENOG41127IA		--	--	--
M_TRINITY_DN17127_c0_g1_i1_1_H_TRINITY_DN3455_c0_g1_i1_2	42.99465504	0.976098037	4.387728795	19.4655805	4.282853464	1.15E-05	5.67E-05	Up	0	0.8718221	8.00356	8.706411	--	--	--	--	--	--	--	--	--	--	--	--	--	--	--	--	--	--	--	--	--
M_TRINITY_DN17134_c0_g1_i1_1_H_TRINITY_DN15779_c0_g1_i1_2	141.8534052	0.348670324	10.03329495	11.30048037	3.498312196	1.09E-23	2.08E-22	Up	1.117482	1.730272	16.44198	15.46433	XP_028124091.1	cyclin-dependent protein kinase inhibitor SMR1-like [Camellia sinensis]	--	--	--	--	--	--	--	--	--	--	--	--	--	S	ENOG411143Y		--	--	--
M_TRINITY_DN17141_c0_g1_i1_2_H_TRINITY_DN17974_c0_g1_i1_2	13.06786924	1.985352541	-3.574808961	0.007303197	-7.097256056	0.000350484	0.001298994	Down	3.630792	1.239966	0	0	XP_028105053.1	uncharacterized protein LOC114304079 [Camellia sinensis]	--	--	--	--	--	--	--	--	KOG0017	FOG: Transposon-encoded proteins with TYA, reverse transcriptase, integrase domains in various combinations	[R]	POORLY CHARACTERIZED	General function prediction only	--	--	--	--	--	--
M_TRINITY_DN17149_c0_g1_i1_1_H_TRINITY_DN13378_c0_g1_i1_1	69.40015111	0.460988613	3.134334884	2.722425727	1.44489269	0.001722442	0.005417835	Up	2.756758	2.184092	5.493007	7.876479	--	--	--	--	--	--	--	--	--	--	--	--	--	--	--	--	--	--	--	--	--
M_TRINITY_DN17151_c0_g1_i1_1_H_TRINITY_DN6993_c0_g1_i1_1	111.9447637	0.381033017	6.594482444	5.706932658	2.512715539	4.27E-11	3.98E-10	Up	0.4697445	0.7943932	3.685541	3.496887	XP_028106791.1	uncharacterized protein LOC114305855 [Camellia sinensis]	--	--	--	--	--	--	--	--	--	--	--	--	--	S	ENOG4111EXG	Plant protein of unknown function (DUF936)	--	PF06075.12	Plant protein of unknown function (DUF936)
M_TRINITY_DN17159_c0_g1_i1_2_H_TRINITY_DN2037_c0_g1_i1_1	19.23648652	1.531922921	-3.362728899	0.028135951	-5.151441477	0.000771761	0.002638834	Down	1.473269	4.952591	0.1962023	0	--	--	--	--	--	--	--	--	--	--	--	--	--	--	--	--	--	--	--	--	--
M_TRINITY_DN17177_c0_g1_i1_1_H_TRINITY_DN30765_c0_g1_i1_1	113.9796924	0.341359967	6.47150965	4.623913209	2.209114319	9.70E-11	8.81E-10	Up	2.305447	2.229005	9.080698	11.59141	XP_028055780.1	uncharacterized protein LOC114259949 [Camellia sinensis]	--	--	--	--	--	--	--	--	--	--	--	--	--	--	--	--	--	--	--
M_TRINITY_DN17179_c0_g1_i1_1_H_TRINITY_DN16398_c0_g1_i1_1	150.9342254	0.309369877	-4.691365101	0.36567476	-1.451367042	2.71E-06	1.49E-05	Down	6.438902	7.177316	2.923084	2.026893	XP_028068961.1	protein EXORDIUM-like 7 [Camellia sinensis]	O82176|EXOL7_ARATH	Protein EXORDIUM-like 7 T4C15.11 OS=Arabidopsis thaliana (Mouse-ear cress) GN=T4C15.11 PE=2 SV=2	--	--	--	--	--	--	--	--	--	--	--	S	ENOG410YG55	Phosphate-induced protein 1 conserved region	Cellular Component: extracellular space (GO:0005615);|Cellular Component: apoplast (GO:0048046);	PF04674.12	Phosphate-induced protein 1 conserved region
M_TRINITY_DN17180_c0_g1_i1_1_H_TRINITY_DN29096_c0_g1_i1_2	46.50394077	0.551043453	3.044264185	3.198780166	1.677521848	0.002332502	0.007083601	Up	0.8479492	0.8597064	2.554655	2.951697	THG02790.1	hypothetical protein TEA_017020 [Camellia sinensis var. sinensis]	P93004|PIP27_ARATH	Aquaporin PIP2-7 M4E13.150 OS=Arabidopsis thaliana (Mouse-ear cress) GN=M4E13.150 PE=1 SV=2	--	--	--	--	--	--	KOG0223	Aquaporin (major intrinsic protein family)	[G]	METABOLISM	Carbohydrate transport and metabolism	G	COG0580	Channel that permits osmotically driven movement of water in both directions. It is involved in the osmoregulation and in the maintenance of cell turgor during volume expansion in rapidly growing cells. It mediates rapid entry or exit of water in response to abrupt changes in osmolarity (By similarity)	Molecular Function: mRNA binding (GO:0003729);|Cellular Component: nucleus (GO:0005634);|Cellular Component: vacuole (GO:0005773);|Cellular Component: plasma membrane (GO:0005886);|Biological Process: response to water deprivation (GO:0009414);|Cellular Component: plasmodesma (GO:0009506);|Biological Process: response to abscisic acid (GO:0009737);|Molecular Function: water channel activity (GO:0…	PF00230.20	Major intrinsic protein
M_TRINITY_DN17197_c0_g1_i1_1_H_TRINITY_DN7497_c0_g1_i1_1	845.1341432	0.143027656	13.45225027	3.794852526	1.924043821	2.99E-41	1.07E-39	Up	14.3902	18.34362	56.85794	66.37202	XP_028054303.1	dCTP pyrophosphatase 1-like [Camellia sinensis]	--	--	103/120(85.83)	K16904	DCTPP1	dCTP diphosphatase [EC:3.6.1.12]	ko00240	Pyrimidine metabolism	--	--	--	--	--	S	ENOG4111PYX	dCTP pyrophosphatase 1	--	PF12643.7,PF03819.17	MazG-like family|MazG nucleotide pyrophosphohydrolase domain
M_TRINITY_DN17198_c0_g1_i1_1_H_TRINITY_DN28139_c2_g1_i1_1	34.05959691	1.185220119	2.438992056	7.416520286	2.890742456	0.014728292	0.035369716	Up	1.063928	0.1341136	1.222264	8.001304	XP_028110932.1	protein MID1-COMPLEMENTING ACTIVITY 1-like isoform X2 [Camellia sinensis]	B6SJQ0|CNR13_MAIZE	Cell number regulator 13 CNR13 OS=Zea mays (Maize) GN=CNR13 PE=2 SV=1	--	--	--	--	--	--	--	--	--	--	--	S	ENOG410YER5	Mid1-complementing activity	Cellular Component: integral component of membrane (GO:0016021);	--	--
M_TRINITY_DN17215_c0_g1_i1_2_H_TRINITY_DN28558_c0_g1_i1_2	49.71121956	0.802889914	-3.003821713	0.18792929	-2.411738157	0.002666115	0.007963492	Down	3.077516	10.79736	1.746605	0.8625207	--	--	--	--	--	--	--	--	--	--	--	--	--	--	--	--	--	--	--	--	--
M_TRINITY_DN17232_c0_g1_i1_2_H_TRINITY_DN16079_c0_g1_i1_1	14.55785508	1.236067191	-2.718980133	0.097338737	-3.360842135	0.006548354	0.017640657	Down	4.303818	2.188856	0.2809335	0.3145554	THG15349.1	hypothetical protein TEA_005326 [Camellia sinensis var. sinensis]	--	--	--	--	--	--	--	--	--	--	--	--	--	--	--	--	--	--	--
M_TRINITY_DN17239_c0_g1_i1_2_H_TRINITY_DN6920_c0_g1_i1_1	34.4119427	1.130951365	-3.236845792	0.079070581	-3.660715168	0.001208587	0.003952598	Down	5.099856	9.113496	0	1.085635	--	--	--	--	--	--	--	--	--	--	--	--	--	--	--	--	--	--	--	--	--
M_TRINITY_DN17248_c0_g1_i1_1_H_TRINITY_DN29752_c0_g1_i1_2	7.148016299	2.248851536	2.830782748	82.48215558	6.366010131	0.004643425	0.013019859	Up	0	0	0.7766138	1.929438	KAE9448576.1	hypothetical protein C3L33_19529, partial [Rhododendron williamsianum]	--	--	--	--	--	--	--	--	--	--	--	--	--	S	ENOG410Y990	snf1-related protein kinase regulatory subunit	--	--	--
M_TRINITY_DN17260_c0_g1_i1_2_H_TRINITY_DN2571_c0_g1_i1_1	58.30619727	0.513726514	-2.378800834	0.428672252	-1.22205306	0.017369058	0.040734203	Down	4.251428	3.570179	1.260985	2.078968	--	--	--	--	--	--	--	--	--	--	--	--	--	--	--	--	--	--	--	--	--
M_TRINITY_DN17261_c0_g1_i1_2_H_TRINITY_DN25595_c0_g1_i1_2	57.58855383	0.482887846	-3.324353946	0.32866959	-1.605290116	0.000886236	0.002991635	Down	2.987885	3.240647	0.958923	1.0419	--	--	--	--	--	--	--	--	--	--	--	--	--	--	--	--	--	--	--	--	--
M_TRINITY_DN17284_c0_g1_i1_2_H_TRINITY_DN8378_c0_g1_i1_1	16.28669431	1.813008279	-4.09004564	0.005858363	-7.415286606	4.31E-05	0.000192475	Down	4.026271	3.370957	0	0	--	--	--	--	--	--	--	--	--	--	--	--	--	--	--	--	--	--	--	--	--
M_TRINITY_DN17295_c0_g1_i1_1_H_TRINITY_DN11350_c0_g1_i1_1	35.66330932	1.305794194	3.202262627	18.1449471	4.181495946	0.001363526	0.004400331	Up	0	0.7088159	1.732689	10.71079	--	--	--	--	--	--	--	--	--	--	--	--	--	--	--	--	--	--	--	--	--
M_TRINITY_DN17311_c0_g1_i1_2_H_TRINITY_DN328_c0_g1_i1_2	13.7863507	1.973473773	-3.63544854	0.006922638	-7.174462346	0.000277497	0.001052598	Down	4.014706	1.254541	0	0	THG08538.1	hypothetical protein TEA_005077 [Camellia sinensis var. sinensis]	--	--	21/23(91.30)	K12472	EPS15	epidermal growth factor receptor substrate 15	ko04144	Endocytosis	KOG0998	Synaptic vesicle protein EHS-1 and related EH domain proteins	[TU]	CELLULAR PROCESSES AND SIGNALING|CELLULAR PROCESSES AND SIGNALING	Signal transduction mechanisms |Intracellular trafficking, secretion, and vesicular transport	--	--	--	--	--	--
M_TRINITY_DN17325_c0_g1_i1_2_H_TRINITY_DN7153_c0_g1_i1_1	64.62616083	0.642160257	-2.916215142	0.273066178	-1.872677464	0.003543061	0.010229167	Down	9.017335	3.582111	1.20014	2.26526	--	--	--	--	--	--	--	--	--	--	--	--	--	--	--	--	--	--	--	--	--
M_TRINITY_DN17331_c0_g1_i1_2_H_TRINITY_DN21697_c0_g1_i1_1	16.65137576	1.416170138	-2.546025897	0.082149417	-3.605605847	0.01089571	0.027320969	Down	3.33408	1.64708	0	0.4439747	XP_028085827.1	uncharacterized protein LOC114286813 isoform X2 [Camellia sinensis]	--	--	--	--	--	--	--	--	--	--	--	--	--	S	COG5637	Cyclase dehydrase	--	--	--
M_TRINITY_DN17345_c0_g1_i1_2_H_TRINITY_DN219_c0_g1_i1_2	80.44639823	0.581294004	-4.044689002	0.195989264	-2.351153465	5.24E-05	0.000229876	Down	10.44388	9.866933	3.031266	0.9435163	--	--	--	--	--	--	--	--	--	--	--	--	--	--	--	--	--	--	--	--	--
M_TRINITY_DN17363_c0_g1_i1_2_H_TRINITY_DN19152_c0_g1_i1_1	15.47064442	1.445120092	-2.912260527	0.054087304	-4.208566201	0.003588232	0.010343121	Down	2.837762	1.837445	0.2143765	0	--	--	--	--	--	--	--	--	--	--	--	--	--	--	--	--	--	--	--	--	--
M_TRINITY_DN17372_c0_g1_i1_2_H_TRINITY_DN3829_c0_g1_i1_1	27.74403665	3.475700842	-2.354545083	0.00343924	-8.183694327	0.018545394	0.043014392	Down	10.29969	0.4130527	0	0	--	--	--	--	--	--	--	--	--	--	--	--	--	--	--	--	--	--	--	--	--
M_TRINITY_DN17380_c1_g1_i1_1_H_TRINITY_DN29331_c1_g2_i1_1	36.77272821	0.704302284	3.694703419	6.07206846	2.602188057	0.000220144	0.000853873	Up	1.05711	0.6652461	6.031746	4.384805	--	--	--	--	--	--	--	--	--	--	--	--	--	--	--	--	--	--	--	--	--
M_TRINITY_DN17381_c0_g1_i1_1_H_TRINITY_DN19884_c0_g1_i1_1	2990.363511	0.082413469	21.13106095	3.343789493	1.741484026	4.12E-99	4.21E-97	Up	51.4481	51.31853	178.1741	162.1902	XP_028080631.1	universal stress protein PHOS34 [Camellia sinensis]	Q8L4N1|PHO34_ARATH	Universal stress protein PHOS34 M4I22.130 OS=Arabidopsis thaliana (Mouse-ear cress) GN=M4I22.130 PE=1 SV=1	--	--	--	--	--	--	--	--	--	--	--	S	ENOG4111KQ7	Universal stress protein	Biological Process: response to molecule of fungal origin (GO:0002238);|Molecular Function: ATP binding (GO:0005524);|Cellular Component: chloroplast (GO:0009507);	PF00582.26	Universal stress protein family
M_TRINITY_DN17388_c0_g1_i1_1_H_TRINITY_DN10764_c0_g1_i1_1	108.6954599	0.350021503	3.814765595	2.523191994	1.335249988	0.000136312	0.000551663	Up	1.686339	2.051734	5.179431	4.172174	PSS13653.1	Restriction endonuclease type II-like protein [Actinidia chinensis var. chinensis]	--	--	--	--	--	--	--	--	--	--	--	--	--	S	ENOG4111M08	YqaJ-like viral recombinase domain	--	PF09588.10	YqaJ-like viral recombinase domain
M_TRINITY_DN17389_c0_g1_i1_2_H_TRINITY_DN27089_c0_g1_i1_1	12.16741836	1.758738791	-2.568836035	0.043648879	-4.517911582	0.010204073	0.025839958	Down	2.937148	0.6848943	0	0.1945775	--	--	--	--	--	--	--	--	--	--	--	--	--	--	--	--	--	--	--	--	--
M_TRINITY_DN17407_c0_g1_i1_2_H_TRINITY_DN31140_c0_g1_i1_2	103.1705939	0.427679714	3.26673947	2.633749622	1.397118202	0.001087938	0.003597056	Up	2.093473	3.97751	6.757847	9.109469	THG00273.1	hypothetical protein TEA_026299 [Camellia sinensis var. sinensis]	Q9LPV4|DTX31_ARATH	Protein DETOXIFICATION 31 F13K23.21 OS=Arabidopsis thaliana (Mouse-ear cress) GN=F13K23.21 PE=2 SV=1	--	--	--	--	--	--	KOG1347	Uncharacterized membrane protein, predicted efflux pump	[R]	POORLY CHARACTERIZED	General function prediction only	V	COG0534	Mate efflux family protein	Cellular Component: vacuolar membrane (GO:0005774);|Biological Process: drug transmembrane transport (GO:0006855);|Molecular Function: drug transmembrane transporter activity (GO:0015238);|Molecular Function: antiporter activity (GO:0015297);|Cellular Component: integral component of membrane (GO:0016021);|Biological Process: root hair elongation (GO:0048767);	PF01554.18	MatE
M_TRINITY_DN17416_c0_g1_i1_1_H_TRINITY_DN4518_c0_g1_i1_2	247.5633847	0.305681895	13.48881324	17.42740656	4.123285987	1.82E-41	6.58E-40	Up	1.478657	1.742807	32.0041	24.03972	THG20975.1	hypothetical protein TEA_029851 [Camellia sinensis var. sinensis]	--	--	--	--	--	--	--	--	--	--	--	--	--	S	ENOG411173Q	Avr9 Cf-9 rapidly elicited protein 65	--	--	--
M_TRINITY_DN17418_c0_g1_i1_2_H_TRINITY_DN18287_c0_g1_i1_1	55.54976034	0.508404209	-2.545755826	0.407741589	-1.294272978	0.010904143	0.027339823	Down	5.690903	4.210306	2.014316	1.963311	THG13695.1	hypothetical protein TEA_022192 [Camellia sinensis var. sinensis]	--	--	--	--	--	--	--	--	--	--	--	--	--	--	--	--	--	--	--
M_TRINITY_DN17419_c0_g1_i1_2_H_TRINITY_DN17830_c0_g1_i1_1	8.869835159	2.213102456	-2.954768478	0.010752341	-6.539205374	0.003129038	0.009170504	Down	0.7266647	3.247661	0	0	--	--	--	--	--	--	--	--	--	--	--	--	--	--	--	--	--	--	--	--	--
M_TRINITY_DN17420_c0_g1_i2_2_H_TRINITY_DN7163_c0_g1_i1_1	230.7536003	0.24025342	-11.63171444	0.144129826	-2.794559177	2.84E-31	7.40E-30	Down	13.14473	14.30627	2.064913	1.866475	XP_028090601.1	protein MTL1-like [Camellia sinensis]	--	--	--	--	--	--	--	--	--	--	--	--	--	S	ENOG41129UG	Protein of unknown function (DUF674)	--	PF05056.12	Protein of unknown function (DUF674)
M_TRINITY_DN17424_c0_g1_i1_1_H_TRINITY_DN31044_c0_g1_i1_2	25.15071217	0.846302331	3.367930217	7.211439121	2.850287194	0.000757348	0.002597563	Up	0.3004163	0.38295	2.590695	2.30698	THF98218.1	hypothetical protein TEA_029960 [Camellia sinensis var. sinensis]	Q9C8R8|NMAT1_ARATH	Nuclear intron maturase 1, mitochondrial T1P2.4 OS=Arabidopsis thaliana (Mouse-ear cress) GN=T1P2.4 PE=1 SV=1	--	--	--	--	--	--	KOG1075	FOG: Reverse transcriptase	[R]	POORLY CHARACTERIZED	General function prediction only	L	COG3344	RNA-directed DNA polymerase	Biological Process: Group II intron splicing (GO:0000373);|Biological Process: Group III intron splicing (GO:0000374);|Molecular Function: endonuclease activity (GO:0004519);|Cellular Component: mitochondrion (GO:0005739);|Biological Process: intron homing (GO:0006314);|Biological Process: regulation of cellular amino acid metabolic process (GO:0006521);|Biological Process: mitochondrion organiza…	--	--
M_TRINITY_DN1742_c0_g1_i1_1_H_TRINITY_DN5226_c0_g1_i1_2	24.94370523	0.888418153	3.492439912	8.590529248	3.102747016	0.000478629	0.001721294	Up	0.6206913	0.4096948	4.529325	4.191371	XP_028095079.1	uncharacterized protein LOC114295081 isoform X2 [Camellia sinensis]	--	--	--	--	--	--	--	--	--	--	--	--	--	S	ENOG410XRXE	Conserved hypothetical, protein	--	--	--
M_TRINITY_DN17442_c0_g1_i1_1_H_TRINITY_DN23029_c0_g2_i4_2	31.54588169	0.741785402	2.576375731	3.761004171	1.911117906	0.009984209	0.025344943	Up	1.241437	0.6650337	3.54275	3.430208	XP_028058115.1	telomere repeat-binding protein 5-like [Camellia sinensis]	Q6R0E3|TRP5_ARATH	Telomere repeat-binding protein 5 F22G5.8 OS=Arabidopsis thaliana (Mouse-ear cress) GN=F22G5.8 PE=1 SV=2	--	--	--	--	--	--	--	--	--	--	--	K	ENOG4111PQU	Telomere repeat-binding protein	Molecular Function: DNA binding (GO:0003677);|Cellular Component: nucleus (GO:0005634);	--	--
M_TRINITY_DN17449_c0_g1_i3_1_H_TRINITY_DN22464_c1_g1_i3_1	28.28514862	0.854843001	3.873028278	9.923376656	3.310831114	0.000107491	0.000443845	Up	0.2155707	0.2811253	1.931662	3.161805	XP_028112981.1	uncharacterized protein LOC114311116 [Camellia sinensis]	Q9FFJ8|LIMYB_ARATH	L10-interacting MYB domain-containing protein MJJ3.22 OS=Arabidopsis thaliana (Mouse-ear cress) GN=MJJ3.22 PE=1 SV=1	--	--	--	--	--	--	--	--	--	--	--	--	--	--	Cellular Component: nucleus (GO:0005634);	--	--
M_TRINITY_DN17450_c0_g1_i1_1_H_TRINITY_DN27998_c1_g6_i1_1	5.800914022	2.501865312	2.424345911	66.96739478	6.065386939	0.01533599	0.036611649	Up	0	0	0.3118029	2.104295	KAE8665576.1	Plasma membrane ATPase [Hibiscus syriacus]	Q9M2A0|PMA8_ARATH	ATPase 8, plasma membrane-type T12K4_90 OS=Arabidopsis thaliana (Mouse-ear cress) GN=T12K4_90 PE=3 SV=1	62/85(72.94)	K01535	PMA1, PMA2	H+-transporting ATPase [EC:7.1.2.1]	ko00190	Oxidative phosphorylation	KOG0205	Plasma membrane H+-transporting ATPase	[P]	METABOLISM	Inorganic ion transport and metabolism	P	COG0474	P-type atpase	Molecular Function: ATP binding (GO:0005524);|Cellular Component: plasma membrane (GO:0005886);|Molecular Function: proton-exporting ATPase activity, phosphorylative mechanism (GO:0008553);|Cellular Component: membrane (GO:0016020);|Cellular Component: integral component of membrane (GO:0016021);|Molecular Function: metal ion binding (GO:0046872);|Biological Process: regulation of intracellular p…	--	--
M_TRINITY_DN17467_c0_g1_i1_1_H_TRINITY_DN27127_c0_g1_i1_1	19.29027498	0.95472187	2.517635497	5.291371352	2.40364167	0.011814552	0.029334978	Up	0.4446759	0.3709872	1.639249	2.384412	--	--	--	--	--	--	--	--	--	--	--	--	--	--	--	--	--	--	--	--	--
M_TRINITY_DN17472_c0_g1_i1_1_H_TRINITY_DN24104_c1_g1_i1_2	63.44163244	0.472366017	3.381989241	3.026261778	1.597536789	0.00071963	0.002480133	Up	1.190887	1.68804	4.297532	4.390692	THG11778.1	hypothetical protein TEA_015156 [Camellia sinensis var. sinensis]	--	--	--	--	--	--	--	--	--	--	--	--	--	--	--	--	--	--	--
M_TRINITY_DN1750_c0_g1_i1_2_H_TRINITY_DN3817_c0_g1_i1_1	65.58862733	0.487677353	-5.523061009	0.154590999	-2.693471776	3.33E-08	2.35E-07	Down	4.819413	4.690357	0.6228484	0.8375266	--	--	--	--	--	--	--	--	--	--	--	--	--	--	--	--	--	--	--	--	--
M_TRINITY_DN17510_c0_g1_i1_1_H_TRINITY_DN16704_c0_g1_i1_2	655.8620065	0.154684375	22.45156154	11.10321656	3.472905775	1.24E-111	1.48E-109	Up	2.157561	2.302989	22.6324	26.45474	XP_028108292.1	UDP-glucuronate 4-epimerase 1 [Camellia sinensis]	Q9M0B6|GAE1_ARATH	UDP-glucuronate 4-epimerase 1 F17I23.220 OS=Arabidopsis thaliana (Mouse-ear cress) GN=F17I23.220 PE=1 SV=1	391/431(90.72)	K08679	E5.1.3.6	UDP-glucuronate 4-epimerase [EC:5.1.3.6]	ko00520	Amino sugar and nucleotide sugar metabolism	KOG1371	UDP-glucose 4-epimerase/UDP-sulfoquinovose synthase	[M]	CELLULAR PROCESSES AND SIGNALING	Cell wall/membrane/envelope biogenesis	M	COG0451	Nad-dependent epimerase dehydratase	Cellular Component: endosome (GO:0005768);|Cellular Component: Golgi apparatus (GO:0005794);|Cellular Component: trans-Golgi network (GO:0005802);|Cellular Component: integral component of membrane (GO:0016021);|Cellular Component: Golgi cisterna membrane (GO:0032580);|Biological Process: galacturonate biosynthetic process (GO:0033481);|Molecular Function: UDP-glucuronate 4-epimerase activity (GO…	PF16363.5,PF01370.21,PF01073.19,PF04321.17,PF02719.15,PF07993.12	GDP-mannose 4,6 dehydratase|NAD dependent epimerase/dehydratase family|3-beta hydroxysteroid dehydrogenase/isomerase family|RmlD substrate binding domain|Polysaccharide biosynthesis protein|Male sterility protein
M_TRINITY_DN17515_c0_g1_i1_2_H_TRINITY_DN28747_c0_g1_i1_1	50.90674535	0.73489225	-3.023528866	0.214348774	-2.221967931	0.002498452	0.00752391	Down	5.5749	6.967912	2.13184	0.5089215	--	--	--	--	--	--	--	--	--	--	--	--	--	--	--	--	--	--	--	--	--
M_TRINITY_DN17517_c0_g1_i1_2_H_TRINITY_DN18559_c0_g1_i1_1	16.18240329	1.848516371	-4.006693394	0.005894404	-7.406438333	6.16E-05	0.000266568	Down	2.549807	5.06919	0	0	--	--	--	--	--	--	--	--	--	--	--	--	--	--	--	--	--	--	--	--	--
M_TRINITY_DN17526_c0_g1_i2_1_H_TRINITY_DN22963_c0_g1_i1_2	64.36170076	0.577397863	2.435311548	2.650277971	1.406143683	0.014878973	0.035671399	Up	1.181842	1.956224	5.442803	2.703068	XP_028073561.1	beta-glucuronosyltransferase GlcAT14B-like [Camellia sinensis]	Q9LFQ0|GT14B_ARATH	Beta-glucuronosyltransferase GlcAT14B F2G14.170 OS=Arabidopsis thaliana (Mouse-ear cress) GN=F2G14.170 PE=2 SV=1	--	--	--	--	--	--	KOG0799	Branching enzyme	[G]	METABOLISM	Carbohydrate transport and metabolism	S	ENOG410XQ7M	Glucosaminyl (N-acetyl) transferase	Cellular Component: Golgi membrane (GO:0000139);|Molecular Function: acetylglucosaminyltransferase activity (GO:0008375);|Molecular Function: glucuronosyltransferase activity (GO:0015020);|Cellular Component: integral component of membrane (GO:0016021);	PF02485.21	Core-2/I-Branching enzyme
M_TRINITY_DN17533_c0_g1_i1_1_H_TRINITY_DN20501_c0_g1_i1_1	37.69839607	0.641039917	2.95130321	3.711244793	1.891903164	0.003164361	0.009259523	Up	1.248578	1.5469	4.594315	5.727976	--	--	--	--	--	--	--	--	--	--	--	--	--	--	--	--	--	--	--	--	--
M_TRINITY_DN17538_c0_g1_i1_2_H_TRINITY_DN116_c0_g1_i1_1	49.59805242	0.617293351	-4.559096632	0.142171083	-2.814300039	5.14E-06	2.69E-05	Down	5.503885	4.456965	0.4872943	0.940696	--	--	--	--	--	--	--	--	--	--	--	--	--	--	--	--	--	--	--	--	--
M_TRINITY_DN17561_c0_g1_i1_1_H_TRINITY_DN23548_c0_g1_i4_2	75.47133618	0.438062978	2.347855677	2.039914451	1.028508651	0.018881836	0.043670275	Up	1.676973	1.095731	2.888712	2.676084	XP_028051323.1	folate transporter 1, chloroplastic isoform X1 [Camellia sinensis]	Q7XA87|FOLT1_ARATH	Folate transporter 1, chloroplastic K1F13.3 OS=Arabidopsis thaliana (Mouse-ear cress) GN=K1F13.3 PE=2 SV=1	--	--	--	--	--	--	KOG0764	Mitochondrial FAD carrier protein	[C]	METABOLISM	Energy production and conversion	S	ENOG410XPAJ	solute carrier family 25 (mitochondrial folate	Molecular Function: folic acid transmembrane transporter activity (GO:0008517);|Cellular Component: chloroplast (GO:0009507);|Cellular Component: chloroplast envelope (GO:0009941);|Molecular Function: FAD transmembrane transporter activity (GO:0015230);|Cellular Component: integral component of membrane (GO:0016021);|Cellular Component: chloroplast membrane (GO:0031969);	PF00153.27	Mitochondrial carrier protein
M_TRINITY_DN17561_c0_g1_i1_2_H_TRINITY_DN31010_c0_g1_i1_2	35.72433494	0.839506877	-4.559458175	0.070428517	-3.827696495	5.13E-06	2.69E-05	Down	9.158375	5.679787	0.6869697	0.3823247	--	--	--	--	--	--	--	--	--	--	--	--	--	--	--	--	--	--	--	--	--
M_TRINITY_DN17568_c0_g1_i1_1_H_TRINITY_DN16442_c1_g1_i1_2	34.71839207	1.159011674	2.923620872	10.47233117	3.388510721	0.003459859	0.010015626	Up	0	1.216799	6.473909	5.874113	XP_028089061.1	bidirectional sugar transporter NEC1-like [Camellia sinensis]	--	--	--	--	--	--	--	--	--	--	--	--	--	--	--	--	--	--	--
M_TRINITY_DN17581_c0_g1_i1_2_H_TRINITY_DN10120_c0_g1_i1_1	16.2345488	1.816121587	-4.08061053	0.005876265	-7.410884872	4.49E-05	0.000199773	Down	3.061669	3.927551	0	0	THF96594.1	hypothetical protein TEA_010075 [Camellia sinensis var. sinensis]	--	--	--	--	--	--	--	--	--	--	--	--	--	--	--	--	--	--	--
M_TRINITY_DN17601_c0_g1_i1_2_H_TRINITY_DN5103_c0_g1_i1_1	38.97310808	0.728766563	-4.059096099	0.128680601	-2.958133514	4.93E-05	0.000217228	Down	9.531144	6.707158	1.330826	0.7031402	--	--	--	--	--	--	--	--	--	--	--	--	--	--	--	--	--	--	--	--	--
M_TRINITY_DN17602_c0_g1_i1_2_H_TRINITY_DN9629_c0_g1_i1_1	65.25283507	0.4625125	-2.300814695	0.478252509	-1.064155558	0.021402107	0.048518714	Down	3.620217	3.233939	1.862866	1.371852	THF96270.1	hypothetical protein TEA_018168 [Camellia sinensis var. sinensis]	--	--	--	--	--	--	--	--	--	--	--	--	--	--	--	--	--	--	--
M_TRINITY_DN17603_c0_g1_i2_1_H_TRINITY_DN17252_c0_g1_i1_2	86.51224386	0.713914524	8.283194235	60.27520172	5.913492669	1.20E-16	1.63E-15	Up	0.04047174	0.1600607	6.078265	5.025836	XP_028087156.1	auxin-induced protein 22B [Camellia sinensis]	P32294|AX22B_VIGRR	Auxin-induced protein 22B ARG4 OS=Vigna radiata var. radiata (Mung bean) (Phaseolus aureus) GN=ARG4 PE=2 SV=1	150/194(77.32)	K14484	IAA	auxin-responsive protein IAA	ko04075	Plant hormone signal transduction	--	--	--	--	--	K	ENOG410YIDV	auxin-induced protein	Cellular Component: nucleus (GO:0005634);|Biological Process: regulation of transcription, DNA-templated (GO:0006355);|Biological Process: auxin-activated signaling pathway (GO:0009734);	PF02309.16	AUX/IAA family
M_TRINITY_DN17609_c0_g1_i1_1_H_TRINITY_DN16359_c0_g1_i1_1	13.20617202	1.894566097	3.827048232	152.2813897	7.250595831	0.000129689	0.000527241	Up	0	0	1.840447	2.045913	XP_028116487.1	uncharacterized protein LOC114314231 [Camellia sinensis]	Q9ZT94|POLR2_ARATH	Endonuclease RE2 T4I9.16 OS=Arabidopsis thaliana (Mouse-ear cress) GN=T4I9.16 PE=4 SV=1	--	--	--	--	--	--	KOG0017	FOG: Transposon-encoded proteins with TYA, reverse transcriptase, integrase domains in various combinations	[R]	POORLY CHARACTERIZED	General function prediction only	L	COG2801	Retrotransposon protein	Cellular Component: retrotransposon nucleocapsid (GO:0000943);|Molecular Function: nucleic acid binding (GO:0003676);|Molecular Function: RNA-directed DNA polymerase activity (GO:0003964);|Molecular Function: aspartic-type endopeptidase activity (GO:0004190);|Molecular Function: endonuclease activity (GO:0004519);|Biological Process: DNA recombination (GO:0006310);|Biological Process: DNA integra…	--	--
M_TRINITY_DN17611_c0_g1_i1_1_H_TRINITY_DN19114_c0_g1_i1_1	22.34102094	1.115960649	2.483261345	6.826858939	2.771221942	0.013018554	0.031825494	Up	0.7479506	0.1851142	4.357369	1.881896	XP_028057574.1	asparagine--tRNA ligase, cytoplasmic 2-like [Camellia sinensis]	Q9SW95|SYNC2_ARATH	Asparagine--tRNA ligase, cytoplasmic 2 F21O3.13 OS=Arabidopsis thaliana (Mouse-ear cress) GN=F21O3.13 PE=1 SV=2	102/149(68.46)	K01893	NARS, asnS	asparaginyl-tRNA synthetase [EC:6.1.1.22]	ko00970	Aminoacyl-tRNA biosynthesis	KOG0554	Asparaginyl-tRNA synthetase (mitochondrial)	[J]	INFORMATION STORAGE AND PROCESSING	Translation, ribosomal structure and biogenesis	J	COG0017	asparaginyl-tRNA synthetase	Molecular Function: asparagine-tRNA ligase activity (GO:0004816);|Molecular Function: ATP binding (GO:0005524);|Cellular Component: mitochondrion (GO:0005739);|Cellular Component: cytosol (GO:0005829);|Biological Process: asparaginyl-tRNA aminoacylation (GO:0006421);|Cellular Component: chloroplast (GO:0009507);	PF00152.20	tRNA synthetases class II (D, K and N)
M_TRINITY_DN17650_c0_g1_i1_2_H_TRINITY_DN21397_c0_g1_i1_1	25.37367521	1.687844001	-4.77251312	0.003759463	-8.055257637	1.82E-06	1.02E-05	Down	3.008076	4.688121	0	0	--	--	--	--	--	--	--	--	--	--	--	--	--	--	--	--	--	--	--	--	--
M_TRINITY_DN17659_c0_g1_i1_2_H_TRINITY_DN17165_c0_g1_i1_1	59.31180419	0.495757148	-3.330707463	0.318370367	-1.651222034	0.000866256	0.002929474	Down	2.175909	2.550227	0.8411865	0.6467216	XP_028072040.1	F-box/kelch-repeat protein At1g51550 [Camellia sinensis]	Q9C8K7|FBK21_ARATH	F-box/kelch-repeat protein At1g51550 F5D21.4 OS=Arabidopsis thaliana (Mouse-ear cress) GN=F5D21.4 PE=2 SV=1	--	--	--	--	--	--	KOG0379	Kelch repeat-containing proteins	[R]	POORLY CHARACTERIZED	General function prediction only	S	ENOG410Y5WM	Kelch domain containing	Cellular Component: nucleus (GO:0005634);|Cellular Component: cytosol (GO:0005829);|Biological Process: circadian rhythm (GO:0007623);|Biological Process: response to blue light (GO:0009637);|Cellular Component: SCF ubiquitin ligase complex (GO:0019005);	PF13418.6,PF13415.6,PF13854.6,PF13964.6,PF01344.25,PF07646.15	Galactose oxidase, central domain|Galactose oxidase, central domain|Kelch motif|Kelch motif|Kelch motif|Kelch motif
M_TRINITY_DN17664_c0_g1_i1_1_H_TRINITY_DN19589_c0_g1_i1_2	81.66419234	0.487380506	2.859666979	2.627600487	1.393745938	0.004240861	0.012000137	Up	1.033384	2.202048	3.789557	4.627253	XP_028077040.1	uncharacterized protein LOC114279064 [Camellia sinensis]	--	--	--	--	--	--	--	--	--	--	--	--	--	S	ENOG4111VEE	Late embryogenesis abundant protein	--	PF03168.13	Late embryogenesis abundant protein
M_TRINITY_DN17669_c0_g1_i1_1_H_TRINITY_DN14892_c0_g1_i3_2	62.7866354	0.495728479	5.796057113	7.327243587	2.873270577	6.79E-09	5.16E-08	Up	0.8232874	0.9165266	6.53133	6.452329	--	--	--	--	--	--	--	--	--	--	--	--	--	--	--	--	--	--	--	--	--
M_TRINITY_DN17671_c0_g1_i1_2_H_TRINITY_DN30245_c0_g1_i1_2	15.31712875	1.434721167	-2.662164933	0.070831535	-3.81946438	0.007763982	0.020410287	Down	2.269285	3.98661	0	0.406766	RVW96885.1	Retrovirus-related Pol polyprotein from transposon 297 [Vitis vinifera]	Q99315|YG31B_YEAST	Integrase p58 G5984 OS=Saccharomyces cerevisiae (strain ATCC 204508 / S288c) (Baker's yeast) GN=G5984 PE=1 SV=3	--	--	--	--	--	--	KOG0017	FOG: Transposon-encoded proteins with TYA, reverse transcriptase, integrase domains in various combinations	[R]	POORLY CHARACTERIZED	General function prediction only	L	COG2801	Retrotransposon protein	Cellular Component: retrotransposon nucleocapsid (GO:0000943);|Molecular Function: DNA binding (GO:0003677);|Molecular Function: RNA binding (GO:0003723);|Molecular Function: DNA-directed DNA polymerase activity (GO:0003887);|Molecular Function: RNA-directed DNA polymerase activity (GO:0003964);|Molecular Function: aspartic-type endopeptidase activity (GO:0004190);|Molecular Function: RNA-DNA hyb…	--	--
M_TRINITY_DN17672_c0_g1_i1_1_H_TRINITY_DN19253_c0_g1_i1_2	76.89257936	0.413163547	-2.610245528	0.473534584	-1.078458301	0.009047726	0.023282026	Down	8.697746	7.27795	4.081456	3.39901	--	--	--	--	--	--	--	--	--	--	--	--	--	--	--	--	--	--	--	--	--
M_TRINITY_DN17675_c0_g1_i1_1_H_TRINITY_DN27505_c2_g7_i1_1	62.42184598	1.535646915	6.181206937	720.1488696	9.492151362	6.36E-10	5.35E-09	Up	0	0	4.260401	7.074697	--	--	--	--	--	--	--	--	--	--	--	--	--	--	--	--	--	--	--	--	--
M_TRINITY_DN17689_c0_g1_i1_2_H_TRINITY_DN31185_c0_g1_i1_1	10.76343767	2.057352906	-3.314095525	0.008861311	-6.818264059	0.000919401	0.003091732	Down	1.38078	3.812427	0	0	XP_028060869.1	DELLA protein RGL1-like [Camellia sinensis]	Q8S4W7|GAI1_VITVI	DELLA protein GAI1 GAI1 OS=Vitis vinifera (Grape) GN=GAI1 PE=2 SV=1	--	--	--	--	--	--	--	--	--	--	--	K	ENOG4111DWN	GRAS family transcription factor	--	PF03514.14	GRAS domain family	1F	GRAS
M_TRINITY_DN17698_c0_g1_i1_2_H_TRINITY_DN29120_c0_g3_i2_1	28.59849818	1.249733769	-3.54512502	0.046376493	-4.430462453	0.000392427	0.001436659	Down	1.819334	5.839605	0	0.3656676	--	--	--	--	--	--	--	--	--	--	--	--	--	--	--	--	--	--	--	--	--
M_TRINITY_DN1769_c0_g1_i1_2_H_TRINITY_DN7037_c0_g1_i1_2	19.02541737	1.870184366	-4.08470873	0.005016308	-7.639158404	4.41E-05	0.0001965	Down	5.643301	1.575921	0	0	--	--	--	--	--	--	--	--	--	--	--	--	--	--	--	--	--	--	--	--	--
M_TRINITY_DN17724_c0_g1_i1_1_H_TRINITY_DN10026_c0_g1_i1_2	77.04084244	0.487237183	7.64465649	13.22101369	3.724760891	2.10E-14	2.47E-13	Up	0.5245994	0.6263031	7.666041	7.362299	XP_028069023.1	uncharacterized protein At5g65660-like [Camellia sinensis]	Q9LSK9|Y5566_ARATH	Uncharacterized protein At5g65660 K21L13.18 OS=Arabidopsis thaliana (Mouse-ear cress) GN=K21L13.18 PE=2 SV=1	--	--	--	--	--	--	--	--	--	--	--	S	ENOG410XWC4	hydroxyproline-rich glycoprotein	Cellular Component: plasma membrane (GO:0005886);|Cellular Component: integral component of membrane (GO:0016021);	--	--
M_TRINITY_DN17739_c0_g1_i1_1_H_TRINITY_DN30777_c0_g1_i1_2	20.42573054	1.789935077	4.402789169	235.6834704	7.880706769	1.07E-05	5.32E-05	Up	0	0	2.818794	6.733117	TYK03354.1	Retrovirus-related Pol polyprotein from transposon TNT 1-94 [Cucumis melo var. makuwa]	Q94HW2|POLR1_ARATH	Endonuclease RE1 T4M14.18 OS=Arabidopsis thaliana (Mouse-ear cress) GN=T4M14.18 PE=2 SV=1	--	--	--	--	--	--	KOG0017	FOG: Transposon-encoded proteins with TYA, reverse transcriptase, integrase domains in various combinations	[R]	POORLY CHARACTERIZED	General function prediction only	S	ENOG410XS4D	Retrotransposon protein	Cellular Component: retrotransposon nucleocapsid (GO:0000943);|Molecular Function: nucleic acid binding (GO:0003676);|Molecular Function: RNA-directed DNA polymerase activity (GO:0003964);|Molecular Function: aspartic-type endopeptidase activity (GO:0004190);|Molecular Function: endonuclease activity (GO:0004519);|Biological Process: DNA recombination (GO:0006310);|Biological Process: DNA integra…	--	--
M_TRINITY_DN17739_c0_g1_i1_2_H_TRINITY_DN7644_c0_g1_i2_1	27.64152186	0.866768803	-2.768247463	0.189539371	-2.39943054	0.005635864	0.015465043	Down	5.449834	2.480702	0.7045105	0.7380236	--	--	--	--	--	--	--	--	--	--	--	--	--	--	--	--	--	--	--	--	--
M_TRINITY_DN17757_c0_g1_i1_2_H_TRINITY_DN6424_c0_g1_i1_1	21.3843468	1.288828701	-2.879456926	0.076355361	-3.71112673	0.003983607	0.011358099	Down	4.66141	2.679147	0	0.5933727	--	--	--	--	--	--	--	--	--	--	--	--	--	--	--	--	--	--	--	--	--
M_TRINITY_DN17759_c0_g1_i1_1_H_TRINITY_DN30220_c0_g1_i1_2	19.11860408	1.09010343	2.743939534	7.951229145	2.991177897	0.006070672	0.016500849	Up	0.6070067	0.1992831	3.879062	2.611024	XP_028093741.1	L-type lectin-domain containing receptor kinase IX.1-like [Camellia sinensis]	--	--	--	--	--	--	--	--	--	--	--	--	--	T	COG0515	Serine Threonine protein kinase	--	--	--
M_TRINITY_DN17761_c0_g1_i1_2_H_TRINITY_DN15801_c0_g1_i1_2	91.4681788	0.381487879	-3.272072892	0.42095673	-1.248256148	0.00106762	0.003537305	Down	5.415926	5.561445	2.623349	1.919831	--	--	--	--	--	--	--	--	--	--	--	--	--	--	--	--	--	--	--	--	--
M_TRINITY_DN17778_c0_g1_i1_1_H_TRINITY_DN24608_c0_g3_i1_2	39.95032878	0.787940638	2.46659849	3.846465018	1.943533188	0.013640321	0.033104848	Up	1.201452	1.618299	7.936529	2.675312	THF98922.1	hypothetical protein TEA_028358 [Camellia sinensis var. sinensis]	--	--	--	--	--	--	--	--	--	--	--	--	--	--	--	--	--	--	--
M_TRINITY_DN17785_c0_g1_i1_1_H_TRINITY_DN14649_c0_g1_i1_1	291.4294303	0.205520409	7.020678737	2.718654404	1.442892767	2.21E-12	2.29E-11	Up	2.046101	2.652508	6.259824	6.378879	XP_028091009.1	probable L-type lectin-domain containing receptor kinase S.5 [Camellia sinensis]	Q9FG33|LRKS5_ARATH	Probable L-type lectin-domain containing receptor kinase S.5 MPH15.10 OS=Arabidopsis thaliana (Mouse-ear cress) GN=MPH15.10 PE=2 SV=1	--	--	--	--	--	--	--	--	--	--	--	T	COG0515	Serine Threonine protein kinase	--	PF00139.19,PF07714.17,PF00069.25	Legume lectin domain|Protein tyrosine kinase|Protein kinase domain
M_TRINITY_DN17815_c0_g1_i1_1_H_TRINITY_DN32493_c0_g1_i1_2	23.43605046	1.358029961	4.122798539	48.46542309	5.598883941	3.74E-05	0.000169134	Up	0.1738221	0	4.153596	3.065274	PSS11895.1	Protein RESPONSE TO LOW SULFUR like [Actinidia chinensis var. chinensis]	Q9FIR9|LSU2_ARATH	Protein RESPONSE TO LOW SULFUR 2 MXC17.2 OS=Arabidopsis thaliana (Mouse-ear cress) GN=MXC17.2 PE=1 SV=1	--	--	--	--	--	--	--	--	--	--	--	S	ENOG410ZF0Z		Biological Process: defense response to oomycetes (GO:0002229);|Biological Process: response to salt stress (GO:0009651);|Biological Process: chloroplast organization (GO:0009658);|Biological Process: cellular response to sulfur starvation (GO:0010438);|Biological Process: regulation of defense response (GO:0031347);|Biological Process: defense response to bacterium (GO:0042742);|Biological Proce…	--	--
M_TRINITY_DN17817_c0_g1_i2_1_H_TRINITY_DN30559_c0_g1_i1_1	7.726432855	2.164931777	2.992085312	89.118965	6.477660573	0.002770788	0.00823669	Up	0	0	1.186643	1.694626	--	--	--	--	--	--	--	--	--	--	--	--	--	--	--	--	--	--	--	--	--
M_TRINITY_DN17823_c0_g1_i1_1_H_TRINITY_DN4531_c0_g1_i1_1	42.80455646	0.592461821	3.401252628	4.042120488	2.015112326	0.000670778	0.002326234	Up	1.818927	1.773733	7.848795	6.876112	--	--	--	--	--	--	--	--	--	--	--	--	--	--	--	--	--	--	--	--	--
M_TRINITY_DN17826_c0_g1_i1_2_H_TRINITY_DN20662_c0_g2_i1_1	27.20751577	0.856486181	-2.304849784	0.254533599	-1.97407199	0.021174988	0.048104466	Down	2.8309	3.126865	1.07373	0.4462952	--	--	--	--	--	--	--	--	--	--	--	--	--	--	--	--	--	--	--	--	--
M_TRINITY_DN17832_c0_g1_i1_1_H_TRINITY_DN31005_c0_g1_i1_2	20.31110333	1.315545561	3.04423575	16.05366541	4.004830829	0.002332723	0.007083601	Up	0.5128296	0	4.824751	2.843536	--	--	--	--	--	--	--	--	--	--	--	--	--	--	--	--	--	--	--	--	--
M_TRINITY_DN17834_c0_g2_i1_1_H_TRINITY_DN16090_c0_g1_i1_1	71.57919045	0.558503394	3.525634412	3.915180406	1.969078786	0.00042247	0.001537804	Up	0.7406626	1.159952	2.357996	5.125767	--	--	--	--	--	--	--	--	--	--	--	--	--	--	--	--	--	--	--	--	--
M_TRINITY_DN17836_c0_g1_i1_1_H_TRINITY_DN24777_c1_g3_i1_1	127.7560707	0.382404739	9.070593752	11.07041985	3.468638033	1.18E-19	1.91E-18	Up	0.6854266	1.200781	10.77172	9.673001	XP_028127645.1	auxin-responsive protein SAUR36-like [Camellia sinensis]	O22150|SAU36_ARATH	Auxin-responsive protein SAUR36 At2g45210 OS=Arabidopsis thaliana (Mouse-ear cress) GN=At2g45210 PE=2 SV=1	97/164(59.15)	K14488	SAUR	SAUR family protein	ko04075	Plant hormone signal transduction	--	--	--	--	--	S	ENOG410YVYP	auxiN-responsive	Cellular Component: nucleus (GO:0005634);|Biological Process: multicellular organism development (GO:0007275);|Biological Process: auxin-activated signaling pathway (GO:0009734);|Biological Process: regulation of seed germination (GO:0010029);|Biological Process: regulation of growth (GO:0040008);|Biological Process: positive regulation of leaf senescence (GO:1900057);	PF02519.14	Auxin responsive protein
M_TRINITY_DN1783_c0_g1_i1_2_H_TRINITY_DN29978_c0_g2_i1_1	14.49849717	1.94444336	-3.727564885	0.00657844	-7.248038788	0.000193339	0.000758754	Down	1.746445	5.155883	0	0	--	--	--	--	--	--	--	--	--	--	--	--	--	--	--	--	--	--	--	--	--
M_TRINITY_DN17845_c0_g1_i1_1_H_TRINITY_DN26559_c0_g2_i2_2	31.3059877	0.839124	3.184498273	6.373955415	2.672188928	0.001450052	0.004654971	Up	0.8160434	0.6158485	2.692956	6.589023	--	--	--	--	--	--	--	--	--	--	--	--	--	--	--	--	--	--	--	--	--
M_TRINITY_DN17847_c0_g1_i2_1_H_TRINITY_DN28813_c0_g1_i1_2	39.27954157	0.7308525	2.487027461	3.525065922	1.817650238	0.012881546	0.031552408	Up	0.3347297	0.7444197	2.33787	1.45222	XP_028113328.1	receptor-like serine/threonine-protein kinase At3g01300 [Camellia sinensis]	Q8LEB6|Y5185_ARATH	Probable receptor-like protein kinase At5g18500 T28N17.1 OS=Arabidopsis thaliana (Mouse-ear cress) GN=T28N17.1 PE=2 SV=1	--	--	--	--	--	--	KOG1187	Serine/threonine protein kinase	[T]	CELLULAR PROCESSES AND SIGNALING	Signal transduction mechanisms	T	COG0515	Serine Threonine protein kinase	--	PF00069.25,PF07714.17	Protein kinase domain|Protein tyrosine kinase
M_TRINITY_DN17859_c0_g1_i1_1_H_TRINITY_DN13944_c0_g1_i1_2	170.6633375	0.291011732	10.54726009	8.394104509	3.069376425	5.23E-26	1.11E-24	Up	1.723039	1.466383	13.82668	12.60878	XP_028067900.1	uncharacterized protein LOC114270583 [Camellia sinensis]	--	--	--	--	--	--	--	--	--	--	--	--	--	S	ENOG410Z0WX		--	--	--
M_TRINITY_DN17861_c0_g1_i1_1_H_TRINITY_DN13605_c0_g1_i1_1	21.46350663	1.330265295	4.116903615	44.52593506	5.476574004	3.84E-05	0.000173069	Up	0.05797077	0.05258675	2.045837	2.100134	XP_028124542.1	protein NRT1/ PTR FAMILY 5.2-like [Camellia sinensis]	Q9FNL8|PTR4_ARATH	Protein NRT1/ PTR FAMILY 5.3 MCL19.9 OS=Arabidopsis thaliana (Mouse-ear cress) GN=MCL19.9 PE=2 SV=1	--	--	--	--	--	--	KOG1237	H+/oligopeptide symporter	[E]	METABOLISM	Amino acid transport and metabolism	E	COG3104	transporter	Biological Process: response to nematode (GO:0009624);|Molecular Function: peptide:proton symporter activity (GO:0015333);|Cellular Component: integral component of membrane (GO:0016021);|Molecular Function: oligopeptide transmembrane transporter activity (GO:0035673);|Molecular Function: tripeptide transmembrane transporter activity (GO:0042937);|Molecular Function: peptide transmembrane transpo…	PF00854.21	POT family
M_TRINITY_DN17871_c0_g1_i1_1_H_TRINITY_DN30631_c0_g1_i1_1	33.19556943	1.305902335	2.638435683	10.89458487	3.44553932	0.00832895	0.021693537	Up	0	1.118327	2.434747	9.752564	--	--	--	--	--	--	--	--	--	--	--	--	--	--	--	--	--	--	--	--	--
M_TRINITY_DN17875_c0_g1_i1_1_H_TRINITY_DN33544_c0_g1_i1_1	34.04404707	0.669787775	2.882994281	3.813179185	1.930994326	0.003939146	0.011243112	Up	0.9363098	0.9140579	3.593258	3.579502	XP_028126063.1	pentatricopeptide repeat-containing protein At4g30825, chloroplastic-like isoform X2 [Camellia sinensis]	--	--	--	--	--	--	--	--	--	--	--	--	--	S	ENOG410Z7Z7	Pentatricopeptide repeat-containing protein	--	PF13041.6,PF12854.7,PF01535.20,PF13812.6	PPR repeat family|PPR repeat|PPR repeat|Pentatricopeptide repeat domain
M_TRINITY_DN17877_c0_g1_i1_1_H_TRINITY_DN20225_c0_g1_i2_2	68.33465698	0.534706081	3.9133339	4.264815802	2.092483433	9.10E-05	0.000381134	Up	1.467135	1.382741	7.836981	4.131657	--	--	--	--	--	--	--	--	--	--	--	--	--	--	--	--	--	--	--	--	--
M_TRINITY_DN17885_c0_g1_i1_2_H_TRINITY_DN24950_c4_g2_i1_2	39.69622025	0.772455967	-4.127502459	0.109703853	-3.188313902	3.67E-05	0.000166013	Down	7.641387	4.311063	0.9044224	0.4454745	--	--	--	--	--	--	--	--	--	--	--	--	--	--	--	--	--	--	--	--	--
M_TRINITY_DN17896_c0_g1_i1_1_H_TRINITY_DN22672_c2_g2_i1_2	27.63417973	0.873485052	3.306893985	7.405116658	2.888522464	0.000943366	0.003166629	Up	0.2115916	0.4113171	1.593442	3.0188	PSS04590.1	Mannan synthase [Actinidia chinensis var. chinensis]	Q6UDF0|CSLA1_CYATE	Glucomannan 4-beta-mannosyltransferase 1 ManS OS=Cyamopsis tetragonoloba (Guar) (Cluster bean) GN=ManS PE=1 SV=1	--	--	--	--	--	--	--	--	--	--	--	--	--	--	Cellular Component: Golgi membrane (GO:0000139);|Cellular Component: integral component of membrane (GO:0016021);|Molecular Function: glucomannan 4-beta-mannosyltransferase activity (GO:0047259);|Biological Process: cell wall organization (GO:0071555);	--	--
M_TRINITY_DN17896_c0_g1_i1_2_H_TRINITY_DN9632_c0_g1_i1_2	56.6755316	0.617762069	-5.759530105	0.084904261	-3.558019236	8.43E-09	6.35E-08	Down	2.746262	3.649898	0.3540275	0.1992096	--	--	--	--	--	--	--	--	--	--	--	--	--	--	--	--	--	--	--	--	--
M_TRINITY_DN17899_c0_g1_i1_2_H_TRINITY_DN9693_c0_g1_i1_1	78.08042704	0.572772178	-3.650635218	0.234720819	-2.090982285	0.000261593	0.000996816	Down	3.109315	7.709047	1.420867	1.05735	RXH80326.1	hypothetical protein DVH24_041473 [Malus domestica]	--	--	--	--	--	--	--	--	--	--	--	--	--	S	ENOG4110CNM	Reverse transcriptase (RNA-dependent DNA polymerase)	--	--	--
M_TRINITY_DN1790_c0_g1_i1_2_H_TRINITY_DN29757_c0_g1_i1_2	7.058175592	2.209529972	-2.810181265	0.013516077	-6.209179734	0.00495136	0.013783866	Down	1.338394	1.694458	0	0	--	--	--	--	--	--	--	--	--	--	--	--	--	--	--	--	--	--	--	--	--
M_TRINITY_DN17914_c0_g1_i1_2_H_TRINITY_DN8487_c0_g1_i1_2	23.94356407	1.204708134	-3.682592991	0.046184427	-4.436449731	0.000230874	0.000892254	Down	4.56673	4.523868	0.4570373	0	--	--	--	--	--	--	--	--	--	--	--	--	--	--	--	--	--	--	--	--	--
M_TRINITY_DN17921_c0_g1_i1_1_H_TRINITY_DN26219_c3_g2_i3_2	93.86766773	0.429026574	3.156345797	2.556475539	1.354156222	0.001597593	0.00506398	Up	4.535541	4.294191	8.018613	14.46709	--	--	--	--	--	--	--	--	--	--	--	--	--	--	--	--	--	--	--	--	--
M_TRINITY_DN17928_c0_g1_i1_1_H_TRINITY_DN29156_c0_g2_i1_1	110.7900566	0.581162445	-2.5228604	0.361936443	-1.466191718	0.01164046	0.028957966	Down	14.47184	18.69804	2.302719	9.649296	--	--	--	--	--	--	--	--	--	--	--	--	--	--	--	--	--	--	--	--	--
M_TRINITY_DN17932_c0_g1_i1_2_H_TRINITY_DN28233_c3_g1_i1_2	18.48794922	1.840304046	-4.129039581	0.005159016	-7.598688249	3.64E-05	0.000165057	Down	1.765713	4.769879	0	2.67E-29	--	--	--	--	--	--	--	--	--	--	--	--	--	--	--	--	--	--	--	--	--
M_TRINITY_DN17936_c0_g1_i1_1_H_TRINITY_DN32876_c0_g1_i1_2	18.87618034	1.761322325	4.409225032	217.680216	7.766066483	1.04E-05	5.17E-05	Up	0	0	2.004101	2.362536	--	--	--	--	--	--	--	--	--	--	--	--	--	--	--	--	--	--	--	--	--
M_TRINITY_DN17939_c0_g1_i1_1_H_TRINITY_DN21440_c0_g2_i1_1	25.79337224	1.169913055	4.025152687	26.15615693	4.709078679	5.69E-05	0.000248256	Up	0.1864512	0	2.19352	2.505547	XP_028063624.1	protein PARTING DANCERS isoform X1 [Camellia sinensis]	F4IDW9|PTD_ARATH	Protein PARTING DANCERS F13K23.4 OS=Arabidopsis thaliana (Mouse-ear cress) GN=F13K23.4 PE=1 SV=1	--	--	--	--	--	--	--	--	--	--	--	S	ENOG410YEBZ		Biological Process: resolution of meiotic recombination intermediates (GO:0000712);|Molecular Function: endonuclease activity (GO:0004519);|Cellular Component: nucleus (GO:0005634);|Biological Process: chromosome segregation (GO:0007059);|Biological Process: reciprocal meiotic recombination (GO:0007131);|Biological Process: male meiotic nuclear division (GO:0007140);|Biological Process: pollen de…	--	--
M_TRINITY_DN17950_c0_g1_i1_1_H_TRINITY_DN17839_c0_g1_i1_1	1977.748775	0.118707531	23.03073191	6.652613981	2.733921324	2.29E-117	2.90E-115	Up	29.81264	23.95742	163.0839	192.0291	XP_028068802.1	translocator protein homolog [Camellia sinensis]	O82245|TSPO_ARATH	Translocator protein homolog F17A22.16 OS=Arabidopsis thaliana (Mouse-ear cress) GN=F17A22.16 PE=1 SV=1	--	--	--	--	--	--	--	--	--	--	--	U	ENOG410YY8X	TspO/MBR family	Cellular Component: Golgi membrane (GO:0000139);|Cellular Component: endoplasmic reticulum (GO:0005783);|Cellular Component: endoplasmic reticulum membrane (GO:0005789);|Cellular Component: Golgi apparatus (GO:0005794);|Cellular Component: Golgi stack (GO:0005795);|Biological Process: porphyrin-containing compound metabolic process (GO:0006778);|Biological Process: response to osmotic stress (GO:…	PF03073.15	TspO/MBR family
M_TRINITY_DN17963_c0_g1_i1_1_H_TRINITY_DN29277_c0_g1_i1_2	28.30708584	1.138969173	4.274810819	29.21986777	4.868877745	1.91E-05	9.13E-05	Up	0	0.2497476	3.809068	2.87788	XP_028120540.1	dCTP pyrophosphatase 1-like [Camellia sinensis]	--	--	110/128(85.94)	K16904	DCTPP1	dCTP diphosphatase [EC:3.6.1.12]	ko00240	Pyrimidine metabolism	--	--	--	--	--	S	ENOG4111PYX	dCTP pyrophosphatase 1	--	PF12643.7,PF03819.17	MazG-like family|MazG nucleotide pyrophosphohydrolase domain
M_TRINITY_DN17971_c0_g1_i1_2_H_TRINITY_DN31164_c0_g1_i1_2	25.12470445	0.819594959	-2.85163987	0.197895449	-2.337189663	0.004349435	0.012277186	Down	2.725272	2.897729	0.575517	0.5307434	--	--	--	--	--	--	--	--	--	--	--	--	--	--	--	--	--	--	--	--	--
M_TRINITY_DN17976_c0_g1_i1_2_H_TRINITY_DN1536_c0_g1_i1_1	23.21815005	1.363158651	-2.422584066	0.101365146	-3.302366427	0.01541056	0.03676621	Down	2.628164	6.983865	0.9536177	0	--	--	--	--	--	--	--	--	--	--	--	--	--	--	--	--	--	--	--	--	--
M_TRINITY_DN1797_c0_g1_i1_2_H_TRINITY_DN10053_c0_g1_i1_1	12.47714122	1.919223589	-3.663492843	0.007646091	-7.031061883	0.000248799	0.000953895	Down	2.103292	2.503493	0	0	XP_022029061.1	pectin acetylesterase 8-like [Helianthus annuus]	Q6DBP4|PAE8_ARATH	Pectin acetylesterase 8 At4g19420 OS=Arabidopsis thaliana (Mouse-ear cress) GN=At4g19420 PE=2 SV=1	--	--	--	--	--	--	KOG4287	Pectin acetylesterase and similar proteins	[M]	CELLULAR PROCESSES AND SIGNALING	Cell wall/membrane/envelope biogenesis	S	ENOG410XQKD	pectinacetylesterase	Cellular Component: extracellular region (GO:0005576);|Cellular Component: plant-type cell wall (GO:0009505);|Molecular Function: pectin acetylesterase activity (GO:0052793);|Biological Process: cell wall organization (GO:0071555);	--	--
M_TRINITY_DN17981_c0_g1_i1_2_H_TRINITY_DN24595_c1_g2_i1_1	21.05281967	0.955609125	-2.352236266	0.210542233	-2.247818441	0.018660918	0.043238782	Down	2.749484	4.349325	0.9669324	0.5054393	--	--	--	--	--	--	--	--	--	--	--	--	--	--	--	--	--	--	--	--	--
M_TRINITY_DN17998_c0_g1_i1_1_H_TRINITY_DN17707_c0_g3_i2_2	31.83032099	0.92472523	2.906041084	6.441021517	2.687289511	0.003660334	0.010524603	Up	0.7674364	0.1363193	2.328394	3.397106	PSS33561.1	Late blight resistance protein like [Actinidia chinensis var. chinensis]	Q9FJB5|RP8L3_ARATH	Disease resistance RPP8-like protein 3 K21B8.10 OS=Arabidopsis thaliana (Mouse-ear cress) GN=K21B8.10 PE=2 SV=1	--	--	--	--	--	--	KOG4658	Apoptotic ATPase	[T]	CELLULAR PROCESSES AND SIGNALING	Signal transduction mechanisms	S	COG4886	leucine Rich Repeat	--	--	--
M_TRINITY_DN18002_c1_g1_i1_1_H_TRINITY_DN17448_c0_g1_i1_1	7.017110603	2.21291247	2.864119547	80.89877	6.338045863	0.004181702	0.011847297	Up	0	0	1.371049	1.230144	--	--	--	--	--	--	--	--	--	--	--	--	--	--	--	--	--	--	--	--	--
M_TRINITY_DN18004_c0_g1_i1_1_H_TRINITY_DN455_c0_g1_i1_1	40.56682251	2.691802626	3.295112349	467.8142744	8.869792073	0.000983823	0.003286585	Up	0	0	1.7022	12.02498	--	--	--	--	--	--	--	--	--	--	--	--	--	--	--	--	--	--	--	--	--
M_TRINITY_DN18021_c0_g1_i1_1_H_TRINITY_DN20498_c0_g1_i1_2	119.0473359	0.363970712	5.348391908	3.854805346	1.946658011	8.87E-08	5.96E-07	Up	2.080107	2.210803	9.713385	6.679672	ARE30662.1	putative invertase inhibitor InvInh3 [Camellia sinensis]	P17407|21KD_DAUCA	21 kDa protein . OS=Daucus carota (Wild carrot) GN=. PE=2 SV=1	--	--	--	--	--	--	--	--	--	--	--	S	ENOG41116V7	PMEI	Molecular Function: enzyme inhibitor activity (GO:0004857);	PF04043.15	Plant invertase/pectin methylesterase inhibitor
M_TRINITY_DN18055_c0_g1_i1_1_H_TRINITY_DN25198_c2_g5_i1_1	48.31514104	0.574266382	2.343394081	2.541591977	1.345732441	0.019109187	0.044120348	Up	1.54489	2.345819	5.593646	4.184675	--	--	--	--	--	--	--	--	--	--	--	--	--	--	--	--	--	--	--	--	--
M_TRINITY_DN1807_c0_g1_i1_2_H_TRINITY_DN16333_c0_g1_i1_1	14.14614862	1.864592867	-3.867912254	0.006744459	-7.212081597	0.000109771	0.000452572	Down	3.370991	3.306257	0	0	--	--	--	--	--	--	--	--	--	--	--	--	--	--	--	--	--	--	--	--	--
M_TRINITY_DN18086_c0_g1_i1_1_H_TRINITY_DN25812_c1_g2_i5_1	23.31680323	1.264113766	3.962299702	32.19573313	5.008797597	7.42E-05	0.000316418	Up	2.36E-47	0.1844254	2.263517	3.673535	--	--	--	--	--	--	--	--	--	--	--	--	--	--	--	--	--	--	--	--	--
M_TRINITY_DN18088_c0_g1_i1_1_H_TRINITY_DN19004_c0_g1_i1_2	76.91431664	0.45705288	3.54210141	3.071466505	1.618927651	0.000396953	0.001451807	Up	3.011063	2.525873	10.1782	6.654305	--	--	--	--	--	--	--	--	--	--	--	--	--	--	--	--	--	--	--	--	--
M_TRINITY_DN18093_c0_g1_i1_1_H_TRINITY_DN19797_c0_g1_i1_2	18.2698771	1.540605865	3.394948569	37.53794261	5.230277676	0.000686415	0.002375508	Up	0.2144663	1.39E-11	1.62586	5.171883	XP_028090789.1	pentatricopeptide repeat-containing protein At1g71420 [Camellia sinensis]	Q9C9H9|PP114_ARATH	Pentatricopeptide repeat-containing protein At1g71420 F26A9.20 OS=Arabidopsis thaliana (Mouse-ear cress) GN=F26A9.20 PE=2 SV=1	--	--	--	--	--	--	KOG4197	FOG: PPR repeat	[R]	POORLY CHARACTERIZED	General function prediction only	S	ENOG410Z7Z7	Pentatricopeptide repeat-containing protein	--	--	--
M_TRINITY_DN18094_c0_g1_i1_2_H_TRINITY_DN6162_c0_g1_i1_1	10.70810734	1.732561792	-2.496063212	0.049908047	-4.324583751	0.012558022	0.030901572	Down	3.301875	1.208131	0	0.2703746	XP_028071764.1	GATA transcription factor 12-like [Camellia sinensis]	P69781|GAT12_ARATH	GATA transcription factor 12 F18A17.80 OS=Arabidopsis thaliana (Mouse-ear cress) GN=F18A17.80 PE=2 SV=1	--	--	--	--	--	--	KOG1601	GATA-4/5/6 transcription factors	[K]	INFORMATION STORAGE AND PROCESSING	Transcription	K	COG5641	Transcription factor	Molecular Function: DNA-binding transcription factor activity (GO:0003700);|Cellular Component: nucleus (GO:0005634);|Biological Process: multicellular organism development (GO:0007275);|Biological Process: circadian rhythm (GO:0007623);|Molecular Function: zinc ion binding (GO:0008270);|Biological Process: response to light stimulus (GO:0009416);|Molecular Function: sequence-specific DNA binding…	--	--
M_TRINITY_DN18108_c0_g1_i1_1_H_TRINITY_DN29780_c0_g1_i4_1	147.5271394	0.985173862	-2.465896258	0.185650803	-2.42933654	0.013667091	0.033154771	Down	28.02033	29.7669	8.702392	1.917475	XP_028126107.1	proteinaceous RNase P 1, chloroplastic/mitochondrial-like isoform X2 [Camellia sinensis]	--	--	26/56(46.43)	K18213	PRORP	proteinaceous RNase P [EC:3.1.26.5]	ko03013	RNA transport	--	--	--	--	--	--	--	--	--	--	--
M_TRINITY_DN18112_c0_g1_i1_1_H_TRINITY_DN9125_c0_g1_i1_2	132.7564103	0.352897842	3.274345654	2.227629826	1.155509514	0.00105907	0.003513252	Up	4.295246	6.129362	9.268701	13.89513	XP_028110151.1	60S acidic ribosomal protein P2-like [Camellia sinensis]	P41099|RLA2_PARAR	60S acidic ribosomal protein P2 . OS=Parthenium argentatum (Guayule rubber plant) GN=. PE=3 SV=1	61/66(92.42)	K02943	RP-LP2, RPLP2	large subunit ribosomal protein LP2	ko03010	Ribosome	KOG3449	60S acidic ribosomal protein P2	[J]	INFORMATION STORAGE AND PROCESSING	Translation, ribosomal structure and biogenesis	J	COG2058	Ribosomal protein	Molecular Function: structural constituent of ribosome (GO:0003735);|Cellular Component: ribosome (GO:0005840);|Biological Process: translational elongation (GO:0006414);	PF00428.19	60s Acidic ribosomal protein
M_TRINITY_DN18116_c0_g1_i1_1_H_TRINITY_DN16757_c0_g1_i1_2	494.0132308	0.533603182	9.782793208	37.27482257	5.22012958	1.33E-22	2.45E-21	Up	1.06443	2.327303	70.49911	54.09167	XP_028059564.1	phytosulfokines-like [Camellia sinensis]	Q9M2Y0|PSK3_ARATH	Phytosulfokine-beta T16K5.130 OS=Arabidopsis thaliana (Mouse-ear cress) GN=T16K5.130 PE=2 SV=2	--	--	--	--	--	--	--	--	--	--	--	S	ENOG410ZAZR	Phytosulfokines	Cellular Component: Golgi apparatus (GO:0005794);|Biological Process: multicellular organism development (GO:0007275);|Molecular Function: growth factor activity (GO:0008083);|Biological Process: cell proliferation (GO:0008283);|Biological Process: cell differentiation (GO:0030154);|Cellular Component: extracellular matrix (GO:0031012);	--	--
M_TRINITY_DN18119_c0_g1_i1_1_H_TRINITY_DN13793_c0_g1_i1_2	231.8692762	0.233475752	11.2031642	6.129065788	2.61566719	3.93E-29	9.50E-28	Up	4.215273	4.105649	23.24678	27.2682	XP_028091782.1	uncharacterized protein LOC114292074 [Camellia sinensis]	--	--	--	--	--	--	--	--	--	--	--	--	--	--	--	--	--	--	--
M_TRINITY_DN18129_c0_g1_i2_1_H_TRINITY_DN15686_c0_g1_i1_2	100.261427	0.365263884	3.817701225	2.628916607	1.394468378	0.000134701	0.000545658	Up	5.313475	4.234825	13.7278	11.15997	XP_028069096.1	galactomannan galactosyltransferase 1-like [Camellia sinensis]	Q9SZG1|GT6_ARATH	Glycosyltransferase 6 F19F18.180 OS=Arabidopsis thaliana (Mouse-ear cress) GN=F19F18.180 PE=2 SV=1	--	--	--	--	--	--	KOG4748	Subunit of Golgi mannosyltransferase complex	[GM]	METABOLISM|CELLULAR PROCESSES AND SIGNALING	Carbohydrate transport and metabolism |Cell wall/membrane/envelope biogenesis	S	ENOG410XSJS	glycosyltransferase	Cellular Component: Golgi membrane (GO:0000139);|Cellular Component: endosome (GO:0005768);|Cellular Component: Golgi apparatus (GO:0005794);|Cellular Component: trans-Golgi network (GO:0005802);|Molecular Function: galactosyltransferase activity (GO:0008378);|Cellular Component: integral component of membrane (GO:0016021);	--	--
M_TRINITY_DN18132_c0_g1_i1_1_H_TRINITY_DN28055_c2_g5_i1_1	93.23486569	0.418130024	-2.436473328	0.493539462	-1.018762652	0.014831263	0.035582668	Down	11.5743	11.57577	3.944497	7.408398	--	--	--	--	--	--	--	--	--	--	--	--	--	--	--	--	--	--	--	--	--
M_TRINITY_DN18145_c0_g1_i1_1_H_TRINITY_DN21372_c0_g1_i4_1	26.82395918	0.805797153	2.553300188	4.162476197	2.057442022	0.010670748	0.026819787	Up	0.5460827	0.3556823	1.513011	2.265686	XP_028120031.1	cyclin-dependent kinase inhibitor 7-like isoform X1 [Camellia sinensis]	Q94CL9|KRP7_ARATH	Cyclin-dependent kinase inhibitor 7 F14J22.14 OS=Arabidopsis thaliana (Mouse-ear cress) GN=F14J22.14 PE=1 SV=2	--	--	--	--	--	--	--	--	--	--	--	T	ENOG410Y3ZZ	cyclin-dependent kinase inhibitor	Cellular Component: male germ cell nucleus (GO:0001673);|Molecular Function: cyclin-dependent protein serine/threonine kinase inhibitor activity (GO:0004861);|Cellular Component: nucleoplasm (GO:0005654);|Biological Process: cell cycle arrest (GO:0007050);|Biological Process: negative regulation of cyclin-dependent protein serine/threonine kinase activity (GO:0045736);	PF02234.19	Cyclin-dependent kinase inhibitor
M_TRINITY_DN18148_c0_g1_i1_1_H_TRINITY_DN25292_c2_g1_i8_2	29.93550749	0.782665932	3.852422562	8.084507539	3.015159896	0.000116955	0.000479285	Up	0.2632356	0.3421869	2.376696	2.708667	--	--	--	--	--	--	--	--	--	--	--	--	--	--	--	--	--	--	--	--	--
M_TRINITY_DN18148_c1_g1_i1_2_H_TRINITY_DN15916_c0_g1_i1_2	16.21170536	1.539825037	-2.819821323	0.049308102	-4.342031472	0.00480504	0.013418963	Down	4.197216	1.112853	0	0.2445945	--	--	--	--	--	--	--	--	--	--	--	--	--	--	--	--	--	--	--	--	--
M_TRINITY_DN18158_c0_g1_i1_2_H_TRINITY_DN15567_c0_g1_i3_1	34.29753431	0.873827606	-3.300570732	0.135453556	-2.884129823	0.000964884	0.003229081	Down	3.555448	8.071941	0.3618533	1.122971	--	--	--	--	--	--	--	--	--	--	--	--	--	--	--	--	--	--	--	--	--
M_TRINITY_DN1815_c0_g1_i1_2_H_TRINITY_DN29382_c0_g1_i1_1	25.03601541	1.228751709	-2.958766429	0.080459729	-3.635589306	0.003088731	0.009065689	Down	5.216467	3.964859	0.7680056	0	--	--	--	--	--	--	--	--	--	--	--	--	--	--	--	--	--	--	--	--	--
M_TRINITY_DN18161_c0_g1_i1_1_H_TRINITY_DN3933_c0_g1_i1_1	59.64569869	0.621049854	4.764388917	7.775433119	2.958923041	1.89E-06	1.06E-05	Up	0.570255	1.699211	8.515701	8.87165	--	--	--	--	--	--	--	--	--	--	--	--	--	--	--	--	--	--	--	--	--
M_TRINITY_DN18162_c0_g1_i1_1_H_TRINITY_DN28433_c1_g1_i1_2	82.6823342	1.487482303	5.681112233	349.8405976	8.450553908	1.34E-08	9.90E-08	Up	0	0.03770862	5.943675	6.003955	XP_028127352.1	ethylene-responsive transcription factor ABR1-like isoform X1 [Camellia sinensis]	Q70II3|EF110_ARATH	Ethylene-responsive transcription factor ERF110 MPF21.9 OS=Arabidopsis thaliana (Mouse-ear cress) GN=MPF21.9 PE=2 SV=2	--	--	--	--	--	--	--	--	--	--	--	K	ENOG410YYVP	AP2	Molecular Function: DNA binding (GO:0003677);|Molecular Function: DNA-binding transcription factor activity (GO:0003700);|Cellular Component: nucleus (GO:0005634);|Biological Process: ethylene-activated signaling pathway (GO:0009873);|Biological Process: positive regulation of transcription, DNA-templated (GO:0045893);|Biological Process: regulation of timing of transition from vegetative to repr…	PF00847.20	AP2 domain	0R	AP2/ERF-ERF
M_TRINITY_DN18175_c0_g2_i1_1_H_TRINITY_DN15997_c0_g1_i1_1	18.922895	1.111705712	2.692147246	7.960590607	2.99287547	0.007099359	0.018908883	Up	0.2562537	0.5244983	1.756436	4.865522	XP_028063555.1	uncharacterized protein LOC114266817 [Camellia sinensis]	--	--	--	--	--	--	--	--	--	--	--	--	--	--	--	--	--	--	--
M_TRINITY_DN18180_c0_g1_i1_1_H_TRINITY_DN19105_c0_g2_i1_1	26.5061142	0.955667359	3.501941626	10.17312707	3.346691306	0.000461881	0.001668278	Up	0.3735327	0.073494	2.487869	2.468222	XP_028125796.1	serine/threonine-protein kinase RIPK-like [Camellia sinensis]	Q9ZUF4|RIPK_ARATH	Serine/threonine-protein kinase RIPK At2g05940 OS=Arabidopsis thaliana (Mouse-ear cress) GN=At2g05940 PE=1 SV=1	--	--	--	--	--	--	KOG1187	Serine/threonine protein kinase	[T]	CELLULAR PROCESSES AND SIGNALING	Signal transduction mechanisms	T	COG0515	Serine Threonine protein kinase	--	--	--
M_TRINITY_DN18183_c0_g1_i1_2_H_TRINITY_DN7097_c0_g1_i1_2	35.71509496	0.721597138	-3.530145128	0.171069845	-2.547342622	0.000415332	0.001515323	Down	4.182963	3.053891	0.7700633	0.5002241	--	--	--	--	--	--	--	--	--	--	--	--	--	--	--	--	--	--	--	--	--
M_TRINITY_DN18203_c0_g1_i1_1_H_TRINITY_DN31126_c0_g1_i1_2	88.24816149	0.506335812	3.542981548	3.467602283	1.793938438	0.00039563	0.001447632	Up	2.134988	3.356863	12.3665	6.398847	--	--	--	--	--	--	--	--	--	--	--	--	--	--	--	--	--	--	--	--	--
M_TRINITY_DN18205_c0_g1_i5_1_H_TRINITY_DN4425_c0_g1_i2_2	116.2464445	0.410683728	9.135832482	13.47242586	3.751937742	6.49E-20	1.06E-18	Up	0.2973457	0.1800987	3.381441	2.89884	XP_028102451.1	probable serine/threonine-protein kinase PBL25 isoform X2 [Camellia sinensis]	Q9SFT7|PBL26_ARATH	Probable serine/threonine-protein kinase PBL26 F17A9.25 OS=Arabidopsis thaliana (Mouse-ear cress) GN=F17A9.25 PE=2 SV=1	--	--	--	--	--	--	KOG1187	Serine/threonine protein kinase	[T]	CELLULAR PROCESSES AND SIGNALING	Signal transduction mechanisms	T	COG0515	Serine Threonine protein kinase	--	PF00069.25,PF07714.17	Protein kinase domain|Protein tyrosine kinase
M_TRINITY_DN18218_c0_g1_i1_2_H_TRINITY_DN31103_c0_g1_i1_2	32.48162957	0.764411782	-2.898523762	0.215287175	-2.215665713	0.003749239	0.010757498	Down	3.957397	2.755186	0.9292719	0.4812904	XP_010253018.1	PREDICTED: uncharacterized protein LOC104594433 [Nelumbo nucifera]	--	--	--	--	--	--	--	--	KOG0017	FOG: Transposon-encoded proteins with TYA, reverse transcriptase, integrase domains in various combinations	[R]	POORLY CHARACTERIZED	General function prediction only	--	--	--	--	--	--
M_TRINITY_DN18228_c0_g1_i1_2_H_TRINITY_DN5421_c0_g1_i1_1	14.28062467	1.478118546	-2.764019512	0.058901635	-4.085548503	0.005709413	0.015648213	Down	3.464341	2.487413	0.3352698	0	XP_028084420.1	uncharacterized protein YKR070W-like isoform X2 [Camellia sinensis]	--	--	--	--	--	--	--	--	KOG1618	Predicted phosphatase	[R]	POORLY CHARACTERIZED	General function prediction only	G	COG0647	Hydrolase	--	--	--
M_TRINITY_DN18236_c0_g1_i1_1_H_TRINITY_DN22424_c0_g1_i4_2	47.51005892	0.598621627	2.374337248	2.678322385	1.421329626	0.017580485	0.041143008	Up	1.24709	2.300723	5.032032	4.222647	XP_028111868.1	subtilisin-like protease SBT5.6 isoform X2 [Camellia sinensis]	Q9FK76|SBT56_ARATH	Subtilisin-like protease SBT5.6 MRA19.5 OS=Arabidopsis thaliana (Mouse-ear cress) GN=MRA19.5 PE=2 SV=1	--	--	--	--	--	--	--	--	--	--	--	O	COG1404	peptidase (S8 and S53, subtilisin, kexin, sedolisin	Molecular Function: serine-type endopeptidase activity (GO:0004252);|Cellular Component: extracellular region (GO:0005576);	PF17766.1	Fibronectin type-III domain
M_TRINITY_DN18240_c0_g1_i1_1_H_TRINITY_DN15387_c0_g1_i1_2	72.5030265	0.72029386	2.741572943	3.930568952	1.974738159	0.006114578	0.016591654	Up	0.2293684	1.203843	2.11651	3.46566	XP_028060497.1	uncharacterized protein LOC114264087 [Camellia sinensis]	--	--	--	--	--	--	--	--	--	--	--	--	--	S	ENOG41125BH		--	--	--
M_TRINITY_DN18241_c0_g1_i1_1_H_TRINITY_DN17014_c0_g1_i1_2	368.2676462	0.186127442	5.716669882	2.090762432	1.064029141	1.09E-08	8.10E-08	Up	5.081402	5.65116	9.76212	12.49303	XP_028115343.1	LOW QUALITY PROTEIN: probable BOI-related E3 ubiquitin-protein ligase 3 [Camellia sinensis]	Q9LDD1|BRG3_ARATH	Probable BOI-related E3 ubiquitin-protein ligase 3 MGH6.3 OS=Arabidopsis thaliana (Mouse-ear cress) GN=MGH6.3 PE=1 SV=1	--	--	--	--	--	--	KOG1100	Predicted E3 ubiquitin ligase	[O]	CELLULAR PROCESSES AND SIGNALING	Posttranslational modification, protein turnover, chaperones	S	ENOG410YBKW		Molecular Function: ubiquitin-protein transferase activity (GO:0004842);|Cellular Component: nucleus (GO:0005634);|Biological Process: defense response (GO:0006952);|Biological Process: regulation of programmed cell death (GO:0043067);|Biological Process: proteasome-mediated ubiquitin-dependent protein catabolic process (GO:0043161);|Molecular Function: metal ion binding (GO:0046872);	PF13920.6	Zinc finger, C3HC4 type (RING finger)
M_TRINITY_DN18246_c0_g1_i2_1_H_TRINITY_DN25542_c1_g4_i1_2	71.0638386	0.462581471	5.587115547	5.998060716	2.584496126	2.31E-08	1.66E-07	Up	0.885488	0.6389901	4.452681	4.615189	--	--	--	--	--	--	--	--	--	--	--	--	--	--	--	--	--	--	--	--	--
M_TRINITY_DN18246_c0_g2_i1_1_H_TRINITY_DN25542_c0_g1_i2_2	33.10789049	0.854400416	3.231094692	6.777008815	2.760648648	0.001233171	0.00402215	Up	1.307856	0.6288021	3.946482	9.54247	--	--	--	--	--	--	--	--	--	--	--	--	--	--	--	--	--	--	--	--	--
M_TRINITY_DN18275_c0_g1_i1_2_H_TRINITY_DN1504_c0_g1_i1_2	27.01960778	1.194217275	-4.233365959	0.030069428	-5.055558759	2.30E-05	0.000108229	Down	4.756061	3.811823	0.2547485	0	--	--	--	--	--	--	--	--	--	--	--	--	--	--	--	--	--	--	--	--	--
M_TRINITY_DN18280_c0_g1_i1_1_H_TRINITY_DN22095_c0_g1_i1_2	1252.463195	0.112517912	22.23531711	5.66419706	2.501871458	1.56E-109	1.82E-107	Up	16.06361	18.28627	89.17403	103.9611	XP_028052601.1	ethylene-responsive transcription factor 8-like [Camellia sinensis]	Q40477|ERF4_TOBAC	Ethylene-responsive transcription factor 4 ERF-3 OS=Nicotiana tabacum (Common tobacco) GN=ERF-3 PE=1 SV=1	--	--	--	--	--	--	--	--	--	--	--	K	ENOG410YQ8J	Transcription factor	Molecular Function: DNA binding (GO:0003677);|Molecular Function: DNA-binding transcription factor activity (GO:0003700);|Cellular Component: nucleus (GO:0005634);|Biological Process: defense response (GO:0006952);|Biological Process: ethylene-activated signaling pathway (GO:0009873);	PF00847.20	AP2 domain	0F	AP2/ERF-ERF
M_TRINITY_DN18286_c0_g1_i1_1_H_TRINITY_DN13573_c0_g1_i1_2	49.05280927	0.639045534	2.441066374	2.948441488	1.559952564	0.014643963	0.035189716	Up	0.8473531	2.164108	4.621408	4.164904	--	--	--	--	--	--	--	--	--	--	--	--	--	--	--	--	--	--	--	--	--
M_TRINITY_DN18287_c0_g2_i1_1_H_TRINITY_DN13439_c0_g1_i1_2	22.5491276	1.705220657	4.704603511	260.0034739	8.022387089	2.54E-06	1.40E-05	Up	0	0	3.836066	3.900956	XP_031250754.1	putative receptor-like protein kinase At3g47110 [Pistacia vera]	Q9SD62|Y3471_ARATH	Putative receptor-like protein kinase At3g47110 F13I12.160 OS=Arabidopsis thaliana (Mouse-ear cress) GN=F13I12.160 PE=3 SV=1	--	--	--	--	--	--	--	--	--	--	--	S	COG4886	leucine Rich Repeat	Molecular Function: protein serine/threonine kinase activity (GO:0004674);|Molecular Function: ATP binding (GO:0005524);|Cellular Component: plasma membrane (GO:0005886);|Cellular Component: integral component of membrane (GO:0016021);	PF00069.25,PF07714.17	Protein kinase domain|Protein tyrosine kinase
M_TRINITY_DN18294_c0_g1_i1_1_H_TRINITY_DN11124_c0_g1_i1_1	84.82326964	0.469240975	3.514569887	3.136553563	1.6491802	0.000440467	0.001596712	Up	3.533845	3.286238	7.273429	14.07932	XP_028125029.1	protein FAR1-RELATED SEQUENCE 5-like [Camellia sinensis]	--	--	--	--	--	--	--	--	--	--	--	--	--	S	ENOG411148Z		--	--	--
M_TRINITY_DN18299_c0_g1_i1_2_H_TRINITY_DN32985_c0_g1_i1_1	70.3062921	0.473887654	-3.542957686	0.312306845	-1.678963907	0.000395666	0.001447632	Down	9.04051	7.247503	1.937337	3.158345	THF97140.1	hypothetical protein TEA_013386 [Camellia sinensis var. sinensis]	--	--	--	--	--	--	--	--	--	--	--	--	--	--	--	--	--	--	--
M_TRINITY_DN18312_c0_g1_i1_1_H_TRINITY_DN8601_c0_g1_i1_1	45.11506319	0.577148225	2.877602843	3.161925493	1.660803373	0.004007093	0.011417426	Up	0.6625582	0.6498854	1.674455	2.384213	XP_028067341.1	probable LRR receptor-like serine/threonine-protein kinase RKF3 [Camellia sinensis]	P93050|RKF3_ARATH	Probable LRR receptor-like serine/threonine-protein kinase RKF3 T9J23.16 OS=Arabidopsis thaliana (Mouse-ear cress) GN=T9J23.16 PE=2 SV=1	--	--	--	--	--	--	KOG1187	Serine/threonine protein kinase	[T]	CELLULAR PROCESSES AND SIGNALING	Signal transduction mechanisms	T	COG0515	Serine Threonine protein kinase	--	PF00069.25	Protein kinase domain
M_TRINITY_DN18333_c0_g1_i1_1_H_TRINITY_DN15606_c0_g1_i1_2	68.30167305	0.547954395	3.143771515	3.300405797	1.72264342	0.001667856	0.005268285	Up	3.511678	1.425431	8.147967	7.980591	PSS24469.1	CUB and sushi domain-containing protein [Actinidia chinensis var. chinensis]	--	--	--	--	--	--	--	--	KOG4443	Putative transcription factor HALR/MLL3, involved in embryonic development	[R]	POORLY CHARACTERIZED	General function prediction only	S	COG2940	Histone-lysine N-methyltransferase	--	--	--
M_TRINITY_DN18334_c0_g1_i3_1_H_TRINITY_DN19273_c0_g1_i4_1	92.02185742	0.427393385	-2.751308898	0.442610253	-1.175891222	0.005935764	0.016170865	Down	4.175639	4.607734	1.326705	2.524079	XP_028124339.1	beta-glucosidase 46-like isoform X1 [Camellia sinensis]	Q9SVS1|BGL47_ARATH	Beta-glucosidase 47 F17L22.220 OS=Arabidopsis thaliana (Mouse-ear cress) GN=F17L22.220 PE=3 SV=2	270/349(77.36)	K05350	bglB	beta-glucosidase [EC:3.2.1.21]	ko00460|ko00500|ko00940	Cyanoamino acid metabolism|Starch and sucrose metabolism|Phenylpropanoid biosynthesis	KOG0626	Beta-glucosidase, lactase phlorizinhydrolase, and related proteins	[G]	METABOLISM	Carbohydrate transport and metabolism	G	COG2723	beta-glucosidase	Biological Process: carbohydrate metabolic process (GO:0005975);|Molecular Function: beta-glucosidase activity (GO:0008422);|Molecular Function: scopolin beta-glucosidase activity (GO:0102483);	PF00232.18	Glycosyl hydrolase family 1
M_TRINITY_DN18362_c0_g1_i1_1_H_TRINITY_DN16163_c0_g1_i1_2	403.305286	0.193178188	15.45430154	7.919635187	2.985433975	7.06E-54	3.45E-52	Up	2.261792	2.898218	20.90469	19.39464	XP_028117439.1	AP2/ERF and B3 domain-containing transcription factor RAV1-like [Camellia sinensis]	Q9ZWM9|RAV1_ARATH	AP2/ERF and B3 domain-containing transcription factor RAV1 T6J4.2 OS=Arabidopsis thaliana (Mouse-ear cress) GN=T6J4.2 PE=1 SV=1	--	--	--	--	--	--	--	--	--	--	--	K	ENOG4110AU5	AP2 ERF and B3 domain-containing	Molecular Function: DNA binding (GO:0003677);|Molecular Function: DNA-binding transcription factor activity (GO:0003700);|Cellular Component: nucleus (GO:0005634);|Biological Process: response to brassinosteroid (GO:0009741);|Biological Process: ethylene-activated signaling pathway (GO:0009873);|Biological Process: negative regulation of flower development (GO:0009910);|Biological Process: negati…	PF02362.21,PF00847.20	B3 DNA binding domain|AP2 domain	1R	AP2/ERF-RAV
M_TRINITY_DN18367_c0_g1_i2_1_H_TRINITY_DN21382_c1_g2_i1_2	12.67494017	1.993735024	3.606355075	146.0295394	7.190116422	0.000310528	0.001164461	Up	0	0	2.757752	1.015603	--	--	--	--	--	--	--	--	--	--	--	--	--	--	--	--	--	--	--	--	--
M_TRINITY_DN18396_c0_g1_i1_2_H_TRINITY_DN32419_c0_g1_i1_1	52.78134761	0.573130753	-2.437469516	0.379720886	-1.39698874	0.014790461	0.035504699	Down	4.274823	7.828544	2.284166	2.233997	--	--	--	--	--	--	--	--	--	--	--	--	--	--	--	--	--	--	--	--	--
M_TRINITY_DN18402_c0_g1_i1_2_H_TRINITY_DN29704_c0_g1_i1_2	62.60692027	0.622233519	-2.353688402	0.362350096	-1.464543817	0.018588186	0.04309027	Down	6.10104	2.923064	1.020676	2.209589	--	--	--	--	--	--	--	--	--	--	--	--	--	--	--	--	--	--	--	--	--
M_TRINITY_DN18410_c0_g1_i1_2_H_TRINITY_DN29472_c0_g1_i1_1	17.36497369	1.81569035	-4.135156316	0.005493101	-7.508163419	3.55E-05	0.000161185	Down	2.69267	4.933407	0	0	GAV92989.1	zf-RVT domain-containing protein, partial [Cephalotus follicularis]	--	--	--	--	--	--	--	--	--	--	--	--	--	--	--	--	--	--	--
M_TRINITY_DN18418_c0_g1_i1_1_H_TRINITY_DN11346_c0_g1_i1_2	50.66118619	0.692541794	4.61795157	9.177647928	3.198124463	3.88E-06	2.07E-05	Up	1.709418	0.5398135	8.76646	11.51318	THG07102.1	hypothetical protein TEA_022523 [Camellia sinensis var. sinensis]	--	--	--	--	--	--	--	--	--	--	--	--	--	--	--	--	--	--	--
M_TRINITY_DN18427_c0_g1_i1_1_H_TRINITY_DN25113_c0_g1_i1_1	88.91661198	0.566028493	-3.016944527	0.306152726	-1.707676566	0.002553365	0.007667268	Down	7.288826	5.634189	2.948175	0.9715277	XP_028108694.1	fatty acid amide hydrolase-like [Camellia sinensis]	Q01N44|FAAH_ORYSI	Fatty acid amide hydrolase OSIGBa0123D13.5 OS=Oryza sativa subsp. indica (Rice) GN=OSIGBa0123D13.5 PE=3 SV=1	--	--	--	--	--	--	KOG1211	Amidases	[J]	INFORMATION STORAGE AND PROCESSING	Translation, ribosomal structure and biogenesis	J	COG0154	Allows the formation of correctly charged Gln-tRNA(Gln) through the transamidation of misacylated Glu-tRNA(Gln) in organisms which lack glutaminyl-tRNA synthetase. The reaction takes place in the presence of glutamine and ATP through an activated gamma-phospho-Glu-tRNA(Gln) (By similarity)	--	PF01425.21	Amidase
M_TRINITY_DN18438_c0_g1_i1_1_H_TRINITY_DN5411_c0_g1_i1_1	48.56438406	0.862210046	4.398026848	13.85200522	3.792022931	1.09E-05	5.43E-05	Up	0.05652559	0.4971697	3.488844	3.822287	XP_028087786.1	expansin-like B1 [Camellia sinensis]	Q850K7|EXLB1_ORYSJ	Expansin-like B1 OJ1457_D07.118 OS=Oryza sativa subsp. japonica (Rice) GN=OJ1457_D07.118 PE=2 SV=2	--	--	--	--	--	--	--	--	--	--	--	G	ENOG410Y95B	expansin-like	--	PF01357.21,PF03330.18	Pollen allergen|Lytic transglycolase
M_TRINITY_DN18440_c0_g1_i1_1_H_TRINITY_DN21649_c0_g1_i1_2	18.99694723	1.739562209	3.628832881	79.48333716	6.312580541	0.000284705	0.001077209	Up	0.0620155	0	1.307255	2.169012	THG23625.1	hypothetical protein TEA_014897 [Camellia sinensis var. sinensis]	O04523|TBL27_ARATH	Protein ALTERED XYLOGLUCAN 4 F20P5.5 OS=Arabidopsis thaliana (Mouse-ear cress) GN=F20P5.5 PE=1 SV=1	--	--	--	--	--	--	--	--	--	--	--	S	ENOG410YAVP	Pfam:DUF231	Cellular Component: Golgi membrane (GO:0000139);|Cellular Component: Golgi apparatus (GO:0005794);|Biological Process: xyloglucan metabolic process (GO:0010411);|Cellular Component: integral component of membrane (GO:0016021);|Molecular Function: O-acetyltransferase activity (GO:0016413);	PF13839.6,PF14416.6	GDSL/SGNH-like Acyl-Esterase family found in Pmr5 and Cas1p|PMR5 N terminal Domain
M_TRINITY_DN18443_c0_g1_i5_1_H_TRINITY_DN14669_c0_g1_i1_2	22.77637279	0.876367111	2.311475755	4.071897736	2.025701329	0.020806591	0.04739969	Up	0.4170633	0.3165632	1.770232	1.208496	THG07665.1	hypothetical protein TEA_009614 [Camellia sinensis var. sinensis]	--	--	--	--	--	--	--	--	--	--	--	--	--	S	ENOG4111CDN		--	--	--
M_TRINITY_DN18444_c0_g1_i1_1_H_TRINITY_DN22489_c0_g1_i2_1	28.06544262	0.871359558	3.960141709	10.93368134	3.450707329	7.49E-05	0.000319064	Up	0.3047623	0.45694	3.008644	4.716752	KDO61985.1	hypothetical protein CISIN_1g044358mg [Citrus sinensis]	--	--	--	--	--	--	--	--	--	--	--	--	--	S	ENOG410YUES	expressed protein	--	--	--
M_TRINITY_DN18450_c0_g1_i1_1_H_TRINITY_DN28257_c0_g3_i1_2	73.97024637	0.483952199	2.506448511	2.318193941	1.213001268	0.012195082	0.030157236	Up	1.395394	2.651685	4.244466	5.095197	XP_028090668.1	uncharacterized protein LOC114290858 isoform X1 [Camellia sinensis]	P10978|POLX_TOBAC	Endonuclease . OS=Nicotiana tabacum (Common tobacco) GN=. PE=2 SV=1	77/138(55.80)	K07151	STT3	dolichyl-diphosphooligosaccharide---protein glycosyltransferase [EC:2.4.99.18]	ko00510|ko00513|ko04141	N-Glycan biosynthesis|Various types of N-glycan biosynthesis|Protein processing in endoplasmic reticulum	KOG0017	FOG: Transposon-encoded proteins with TYA, reverse transcriptase, integrase domains in various combinations	[R]	POORLY CHARACTERIZED	General function prediction only	L	COG2801	Retrotransposon protein	Cellular Component: retrotransposon nucleocapsid (GO:0000943);|Molecular Function: nucleic acid binding (GO:0003676);|Molecular Function: RNA-directed DNA polymerase activity (GO:0003964);|Molecular Function: aspartic-type endopeptidase activity (GO:0004190);|Molecular Function: endonuclease activity (GO:0004519);|Molecular Function: zinc ion binding (GO:0008270);|Biological Process: DNA integrat…	--	--
M_TRINITY_DN18452_c0_g1_i1_2_H_TRINITY_DN3255_c0_g1_i1_1	27.24409512	0.949450375	-3.583831535	0.094557114	-3.402670193	0.000338591	0.001258655	Down	2.491285	1.295609	0.2583753	0.1243676	XP_028062264.1	membrane protein of ER body-like protein [Camellia sinensis]	Q8LPT3|MEBL_ARATH	Membrane protein of ER body-like protein T27E11.110 OS=Arabidopsis thaliana (Mouse-ear cress) GN=T27E11.110 PE=2 SV=1	--	--	--	--	--	--	--	--	--	--	--	S	ENOG41129ND	VIT family	Molecular Function: iron ion transmembrane transporter activity (GO:0005381);|Molecular Function: manganese ion transmembrane transporter activity (GO:0005384);|Cellular Component: endoplasmic reticulum (GO:0005783);|Cellular Component: endoplasmic reticulum membrane (GO:0005789);|Biological Process: intracellular sequestering of iron ion (GO:0006880);|Cellular Component: ER body (GO:0010168);|Ce…	--	--
M_TRINITY_DN18458_c0_g1_i1_2_H_TRINITY_DN25486_c1_g2_i2_1	14.7007442	1.999593517	-3.634775696	0.006487715	-7.26807392	0.000278223	0.001054948	Down	1.107082	5.053153	0	0	XP_028126429.1	uncharacterized protein LOC114323149 [Camellia sinensis]	--	--	--	--	--	--	--	--	--	--	--	--	--	--	--	--	--	--	--
M_TRINITY_DN18484_c1_g1_i1_2_H_TRINITY_DN34703_c0_g1_i1_1	34.02988802	0.664802386	-2.362925621	0.336603343	-1.57087859	0.018131308	0.042201113	Down	1.790333	1.806894	0.6171113	0.5684189	XP_028127368.1	ABC transporter C family member 13 isoform X4 [Camellia sinensis]	Q9SKX0|AB13C_ARATH	ABC transporter C family member 13 T5E7.1 OS=Arabidopsis thaliana (Mouse-ear cress) GN=T5E7.1 PE=2 SV=3	277/349(79.37)	K05674	ABCC10	ATP-binding cassette, subfamily C (CFTR/MRP), member 10	ko02010	ABC transporters	KOG0054	Multidrug resistance-associated protein/mitoxantrone resistance protein, ABC superfamily	[Q]	METABOLISM	Secondary metabolites biosynthesis, transport and catabolism	V	COG1132	(ABC) transporter	Molecular Function: ATP binding (GO:0005524);|Molecular Function: xenobiotic transmembrane transporting ATPase activity (GO:0008559);|Cellular Component: integral component of membrane (GO:0016021);	PF00005.27	ABC transporter
M_TRINITY_DN18486_c0_g1_i1_1_H_TRINITY_DN33421_c0_g1_i1_1	32.39134846	1.615962355	5.287835422	373.4944465	8.544942981	1.24E-07	8.14E-07	Up	0	0	3.283944	3.410049	XP_028123418.1	uncharacterized protein LOC114320548 [Camellia sinensis]	--	--	--	--	--	--	--	--	--	--	--	--	--	S	ENOG410YH1N	PAR1 protein	--	PF06521.11	PAR1 protein
M_TRINITY_DN18488_c1_g1_i1_2_H_TRINITY_DN26705_c0_g4_i1_2	150.4957752	0.292411763	4.39788692	2.438499822	1.285993867	1.09E-05	5.43E-05	Up	3.507265	4.717007	10.36965	9.537382	XP_028065587.1	transcription repressor OFP12-like [Camellia sinensis]	O23341|OFP11_ARATH	Transcription repressor OFP11 dl3470w OS=Arabidopsis thaliana (Mouse-ear cress) GN=dl3470w PE=2 SV=1	--	--	--	--	--	--	--	--	--	--	--	S	ENOG410YWPI	Pfam:DUF623	Cellular Component: nucleus (GO:0005634);|Biological Process: negative regulation of transcription, DNA-templated (GO:0045892);	PF04844.13	Transcriptional repressor, ovate	2F	OFP
M_TRINITY_DN18497_c0_g1_i1_1_H_TRINITY_DN27710_c4_g1_i1_2	23.00413808	1.011948689	3.436977958	11.14284201	3.478045338	0.000588243	0.002066585	Up	0.4619834	0.1198897	2.906985	4.290382	--	--	--	--	--	--	--	--	--	--	--	--	--	--	--	--	--	--	--	--	--
M_TRINITY_DN18530_c0_g1_i1_1_H_TRINITY_DN27203_c3_g1_i2_2	58.20538975	0.574488637	2.622023511	2.840850107	1.506322712	0.00874094	0.022609767	Up	1.297355	0.6297276	2.260111	3.160912	THG08308.1	hypothetical protein TEA_019972 [Camellia sinensis var. sinensis]	Q9LDD4|ARID2_ARATH	AT-rich interactive domain-containing protein 2 F25E4.20 OS=Arabidopsis thaliana (Mouse-ear cress) GN=F25E4.20 PE=1 SV=1	--	--	--	--	--	--	--	--	--	--	--	S	ENOG410YGXF		Molecular Function: DNA binding (GO:0003677);|Cellular Component: nucleus (GO:0005634);|Cellular Component: vacuole (GO:0005773);	--	--
M_TRINITY_DN18544_c0_g2_i1_2_H_TRINITY_DN9677_c0_g1_i1_1	9.183822564	2.063602252	-3.192921026	0.010388139	-6.58891902	0.001408415	0.00453395	Down	1.934445	2.281337	0	0	--	--	--	--	--	--	--	--	--	--	--	--	--	--	--	--	--	--	--	--	--
M_TRINITY_DN1855_c0_g1_i1_1_H_TRINITY_DN25461_c3_g3_i1_2	16.66044313	1.538500316	2.931526021	22.78723084	4.510153711	0.003373011	0.009790629	Up	0	0.3243055	1.329417	5.604006	XP_028060568.1	protein NLP6-like isoform X2 [Camellia sinensis]	Q84TH9|NLP7_ARATH	Protein NLP7 T19F6.16 OS=Arabidopsis thaliana (Mouse-ear cress) GN=T19F6.16 PE=1 SV=2	--	--	--	--	--	--	--	--	--	--	--	S	ENOG4110HDW	RWP-RK domain-containing protein	Molecular Function: DNA binding (GO:0003677);|Molecular Function: DNA-binding transcription factor activity (GO:0003700);|Cellular Component: nucleus (GO:0005634);|Biological Process: response to water deprivation (GO:0009414);|Biological Process: stomatal movement (GO:0010118);|Biological Process: response to nitrate (GO:0010167);|Biological Process: nitrate assimilation (GO:0042128);	PF00564.24	PB1 domain
M_TRINITY_DN18567_c0_g1_i1_2_H_TRINITY_DN17683_c0_g1_i1_2	41.61600845	0.724565178	-2.302329066	0.314648404	-1.66818747	0.021316622	0.048368426	Down	7.557708	5.145004	1.024553	2.959549	--	--	--	--	--	--	--	--	--	--	--	--	--	--	--	--	--	--	--	--	--
M_TRINITY_DN18572_c0_g1_i3_1_H_TRINITY_DN28883_c2_g1_i7_1	303.2315787	0.182812149	6.568740291	2.298743554	1.200845529	5.07E-11	4.70E-10	Up	5.652126	5.935704	13.58176	12.7851	XP_028052927.1	uncharacterized protein LOC114257366 [Camellia sinensis]	--	--	--	--	--	--	--	--	--	--	--	--	--	S	ENOG4112BWD	Uncharacterized conserved protein (DUF2365)	--	PF10157.9	BLOC-1-related complex sub-unit 6
M_TRINITY_DN18573_c0_g2_i1_1_H_TRINITY_DN28437_c2_g1_i10_1	13.33707771	1.915572019	3.792867417	153.8638706	7.265510696	0.000148918	0.00059839	Up	0	0	1.773329	3.221742	--	--	--	--	--	--	--	--	--	--	--	--	--	--	--	--	--	--	--	--	--
M_TRINITY_DN18578_c0_g1_i1_1_H_TRINITY_DN3599_c0_g1_i1_2	55.07633926	0.798233874	3.774657122	8.072744193	3.013059177	0.000160228	0.000639885	Up	0.2395828	1.554866	7.016219	6.982806	--	--	--	--	--	--	--	--	--	--	--	--	--	--	--	--	--	--	--	--	--
M_TRINITY_DN18588_c0_g1_i1_2_H_TRINITY_DN27405_c2_g4_i1_1	14.10890183	1.873469198	-3.847652795	0.006761415	-7.208458997	0.000119255	0.000487842	Down	2.790173	3.792192	0	0	--	--	--	--	--	--	--	--	--	--	--	--	--	--	--	--	--	--	--	--	--
M_TRINITY_DN18602_c0_g1_i1_2_H_TRINITY_DN24667_c0_g1_i2_1	28.79018092	0.778791355	-2.476370817	0.262688294	-1.928576184	0.013272565	0.032351336	Down	1.511899	2.301828	0.5595182	0.4180055	THG04152.1	hypothetical protein TEA_015493 [Camellia sinensis var. sinensis]	O81852|AKH2_ARATH	Homoserine dehydrogenase T16H5.70 OS=Arabidopsis thaliana (Mouse-ear cress) GN=T16H5.70 PE=1 SV=1	75/81(92.59)	K12524	thrA	bifunctional aspartokinase / homoserine dehydrogenase 1 [EC:2.7.2.4 1.1.1.3]	ko00260|ko00261|ko00270|ko00300	Glycine, serine and threonine metabolism|Monobactam biosynthesis|Cysteine and methionine metabolism|Lysine biosynthesis	--	--	--	--	--	E	COG0460	homoserine dehydrogenase	Molecular Function: aspartate kinase activity (GO:0004072);|Molecular Function: homoserine dehydrogenase activity (GO:0004412);|Molecular Function: ATP binding (GO:0005524);|Biological Process: methionine biosynthetic process (GO:0009086);|Biological Process: threonine biosynthetic process (GO:0009088);|Biological Process: lysine biosynthetic process via diaminopimelate (GO:0009089);|Biological P…	--	--
M_TRINITY_DN18606_c0_g1_i1_1_H_TRINITY_DN12148_c0_g1_i1_1	38.59345898	0.69745165	2.841724532	3.950308881	1.981965464	0.004487024	0.012628642	Up	0.8997902	0.5668163	2.036225	3.670166	XP_028090698.1	MADS-box protein FBP24-like [Camellia sinensis]	--	--	--	--	--	--	--	--	--	--	--	--	--	--	--	--	--	--	--
M_TRINITY_DN18608_c0_g1_i1_1_H_TRINITY_DN12648_c0_g1_i1_2	386.3489887	0.200595668	16.39465089	9.772285027	3.288695943	2.09E-60	1.13E-58	Up	5.882498	4.919257	55.02823	50.03954	--	--	--	--	--	--	--	--	--	--	--	--	--	--	--	--	--	--	--	--	--
M_TRINITY_DN18610_c0_g1_i1_1_H_TRINITY_DN21696_c0_g1_i1_2	1062.597878	0.095555582	11.27660966	2.11043881	1.077543	1.71E-29	4.18E-28	Up	20.28694	21.73882	42.38142	45.54865	XP_028085043.1	mannose-P-dolichol utilization defect 1 protein homolog 2 isoform X1 [Camellia sinensis]	Q8VY63|MPU12_ARATH	Mannose-P-dolichol utilization defect 1 protein homolog 2 F28D6.6 OS=Arabidopsis thaliana (Mouse-ear cress) GN=F28D6.6 PE=2 SV=1	--	--	--	--	--	--	KOG3211	Predicted endoplasmic reticulum membrane protein Lec35/MPDU1 involved in monosaccharide-P-dolichol utilization	[R]	POORLY CHARACTERIZED	General function prediction only	S	ENOG4111FE3	MannoseP-dolichol utilization defect 1	Cellular Component: integral component of membrane (GO:0016021);	PF04193.14	PQ loop repeat
M_TRINITY_DN18615_c0_g1_i1_1_H_TRINITY_DN21842_c0_g1_i2_2	77.56753193	0.492142225	3.20463726	2.983772023	1.57713731	0.001352328	0.004368902	Up	0.923609	1.965836	4.300571	4.222147	XP_028060286.1	protein RRP6-like 3 isoform X2 [Camellia sinensis]	A9LLI8|RP6L3_ARATH	Protein RRP6-like 3 At2g32415 OS=Arabidopsis thaliana (Mouse-ear cress) GN=At2g32415 PE=2 SV=1	--	--	--	--	--	--	--	--	--	--	--	S	ENOG410XS63	Exonuclease 3'-5' domain containing 2	Molecular Function: nucleotide binding (GO:0000166);|Molecular Function: nucleic acid binding (GO:0003676);|Cellular Component: cytoplasm (GO:0005737);|Cellular Component: cytosol (GO:0005829);|Molecular Function: 3'-5' exonuclease activity (GO:0008408);	--	--
M_TRINITY_DN18621_c0_g1_i1_2_H_TRINITY_DN26131_c0_g5_i1_1	57.87519629	0.515955668	-2.741179182	0.375184742	-1.414326936	0.006121911	0.016602432	Down	2.914755	1.942924	0.8521597	0.9487945	XP_028106996.1	LOW QUALITY PROTEIN: beta-galactosidase 16-like [Camellia sinensis]	Q8GX69|BGA16_ARATH	Beta-galactosidase 16 F2P24.12 OS=Arabidopsis thaliana (Mouse-ear cress) GN=F2P24.12 PE=2 SV=2	--	--	--	--	--	--	KOG0496	Beta-galactosidase	[G]	METABOLISM	Carbohydrate transport and metabolism	G	COG1874	beta-galactosidase	Molecular Function: beta-galactosidase activity (GO:0004565);|Cellular Component: cell wall (GO:0005618);|Cellular Component: vacuole (GO:0005773);|Biological Process: carbohydrate metabolic process (GO:0005975);|Molecular Function: carbohydrate binding (GO:0030246);|Cellular Component: apoplast (GO:0048046);	--	--
M_TRINITY_DN18633_c0_g1_i1_2_H_TRINITY_DN25328_c0_g1_i1_2	48.57164926	0.696840401	-2.305175314	0.328430658	-1.60633929	0.021156757	0.04807288	Down	5.138936	1.986031	1.408764	0.9435756	XP_028103961.1	calmodulin-binding protein 60 A-like isoform X2 [Camellia sinensis]	C0SVV6|CB60A_ARATH	Calmodulin-binding protein 60 A K19B1.18 OS=Arabidopsis thaliana (Mouse-ear cress) GN=K19B1.18 PE=2 SV=1	--	--	--	--	--	--	--	--	--	--	--	S	ENOG410YG1A	calmodulin-binding protein	Molecular Function: DNA-binding transcription factor activity (GO:0003700);|Molecular Function: calmodulin binding (GO:0005516);|Cellular Component: nucleus (GO:0005634);|Molecular Function: sequence-specific DNA binding (GO:0043565);|Biological Process: regulation of salicylic acid biosynthetic process (GO:0080142);|Biological Process: negative regulation of defense response to bacterium, incomp…	PF07887.11	Calmodulin binding protein-like
M_TRINITY_DN18634_c0_g1_i1_1_H_TRINITY_DN25848_c2_g1_i1_2	30.97666372	0.798465036	4.148708171	9.935540255	3.312598418	3.34E-05	0.000152584	Up	0.2087208	0.1581033	1.665568	2.09093	XP_028108852.1	2-hydroxyisoflavanone dehydratase-like [Camellia sinensis]	Q5NUF4|HIDM_GLYEC	2-hydroxyisoflavanone dehydratase HIDM OS=Glycyrrhiza echinata (Licorice) GN=HIDM PE=1 SV=1	--	--	--	--	--	--	KOG1515	Arylacetamide deacetylase	[V]	CELLULAR PROCESSES AND SIGNALING	Defense mechanisms	I	COG0657	alpha beta hydrolase fold-3 domain protein	Biological Process: isoflavonoid biosynthetic process (GO:0009717);|Biological Process: flavonoid biosynthetic process (GO:0009813);|Molecular Function: 2-hydroxyisoflavanone dehydratase activity (GO:0033987);|Biological Process: isoflavonoid metabolic process (GO:0046287);|Molecular Function: carboxylic ester hydrolase activity (GO:0052689);	PF07859.13,PF00135.28	alpha/beta hydrolase fold|Carboxylesterase family
M_TRINITY_DN18644_c0_g1_i1_1_H_TRINITY_DN16115_c0_g2_i1_2	74.1280425	0.491362849	6.098540034	7.98114649	2.996596004	1.07E-09	8.80E-09	Up	0.6856446	0.581972	3.981785	6.073116	XP_028071703.1	protein ACCELERATED CELL DEATH 6-like [Camellia sinensis]	Q8LPS2|ACD6_ARATH	Protein ACCELERATED CELL DEATH 6 dl3240w OS=Arabidopsis thaliana (Mouse-ear cress) GN=dl3240w PE=1 SV=1	--	--	--	--	--	--	KOG0504	FOG: Ankyrin repeat	[R]	POORLY CHARACTERIZED	General function prediction only	S	COG0666	Ankyrin Repeat	Cellular Component: integral component of plasma membrane (GO:0005887);|Biological Process: cell death (GO:0008219);|Biological Process: response to light stimulus (GO:0009416);|Biological Process: response to virus (GO:0009615);|Biological Process: response to bacterium (GO:0009617);|Biological Process: response to salicylic acid (GO:0009751);|Biological Process: defense response to bacterium, i…	PF12796.7,PF13637.6,PF13606.6,PF00023.30,PF13857.6	Ankyrin repeats (3 copies)|Ankyrin repeats (many copies)|Ankyrin repeat|Ankyrin repeat|Ankyrin repeats (many copies)
M_TRINITY_DN18649_c0_g1_i1_1_H_TRINITY_DN15180_c0_g1_i1_2	133.5611883	1.168372028	3.167937841	13.00802438	3.701329961	0.001535243	0.004888119	Up	1.007915	0.1275901	6.67358	8.095278	XP_028115885.1	transcription factor MYB36-like [Camellia sinensis]	Q9FKL2|MYB36_ARATH	Transcription factor MYB36 MUA2.20 OS=Arabidopsis thaliana (Mouse-ear cress) GN=MUA2.20 PE=1 SV=1	--	--	--	--	--	--	KOG0048	Transcription factor, Myb superfamily	[K]	INFORMATION STORAGE AND PROCESSING	Transcription	K	COG5147	Myblike DNAbinding domain containing protein	Molecular Function: DNA-binding transcription factor activity (GO:0003700);|Cellular Component: nucleus (GO:0005634);|Biological Process: negative regulation of cell proliferation (GO:0008285);|Biological Process: cell differentiation (GO:0030154);|Biological Process: endodermal cell differentiation (GO:0035987);|Molecular Function: sequence-specific DNA binding (GO:0043565);|Molecular Function: …	PF00249.31,PF13921.6	Myb-like DNA-binding domain|Myb-like DNA-binding domain	1R	MYB
M_TRINITY_DN18656_c0_g1_i1_2_H_TRINITY_DN10405_c0_g1_i1_2	86.18373137	0.470035383	2.542121744	2.289269272	1.194887168	0.011018179	0.027598002	Up	5.468655	4.102104	7.452442	14.36972	--	--	--	--	--	--	--	--	--	--	--	--	--	--	--	--	--	--	--	--	--
M_TRINITY_DN18666_c0_g1_i1_1_H_TRINITY_DN18938_c0_g1_i1_2	104.6106803	0.34440279	4.643786538	3.03003202	1.59933304	3.42E-06	1.85E-05	Up	1.982637	1.619711	5.050486	5.748587	XP_028056212.1	probable BOI-related E3 ubiquitin-protein ligase 2 [Camellia sinensis]	Q9LDD1|BRG3_ARATH	Probable BOI-related E3 ubiquitin-protein ligase 3 MGH6.3 OS=Arabidopsis thaliana (Mouse-ear cress) GN=MGH6.3 PE=1 SV=1	--	--	--	--	--	--	KOG1100	Predicted E3 ubiquitin ligase	[O]	CELLULAR PROCESSES AND SIGNALING	Posttranslational modification, protein turnover, chaperones	S	ENOG4111S1X	protein binding zinc ion binding	Molecular Function: ubiquitin-protein transferase activity (GO:0004842);|Cellular Component: nucleus (GO:0005634);|Biological Process: defense response (GO:0006952);|Biological Process: regulation of programmed cell death (GO:0043067);|Biological Process: proteasome-mediated ubiquitin-dependent protein catabolic process (GO:0043161);|Molecular Function: metal ion binding (GO:0046872);	PF13920.6	Zinc finger, C3HC4 type (RING finger)
M_TRINITY_DN18672_c0_g1_i1_1_H_TRINITY_DN25441_c0_g1_i2_2	65.63661266	2.364562017	4.044565808	756.7257269	9.563626684	5.24E-05	0.000229963	Up	0	0	17.24546	3.796431	--	--	--	--	--	--	--	--	--	--	--	--	--	--	--	--	--	--	--	--	--
M_TRINITY_DN18676_c0_g1_i1_1_H_TRINITY_DN31228_c0_g1_i1_1	73.26546829	0.567082607	4.013256098	4.842821166	2.275847729	5.99E-05	0.000259976	Up	3.291691	1.711873	8.155661	16.03785	--	--	--	--	--	--	--	--	--	--	--	--	--	--	--	--	--	--	--	--	--
M_TRINITY_DN18682_c0_g1_i1_2_H_TRINITY_DN29316_c0_g1_i1_2	27.24409512	0.949450375	-3.583831535	0.094557114	-3.402670193	0.000338591	0.001258655	Down	2.709866	1.363212	0.266572	0.106285	XP_028089597.1	uncharacterized protein LOC114289948 [Camellia sinensis]	P0C2F6|RNHX1_ARATH	Putative ribonuclease H protein At1g65750 F1E22.12 OS=Arabidopsis thaliana (Mouse-ear cress) GN=F1E22.12 PE=3 SV=1	--	--	--	--	--	--	KOG1075	FOG: Reverse transcriptase	[R]	POORLY CHARACTERIZED	General function prediction only	S	ENOG410Y65V	Retrotransposon protein	Molecular Function: nucleic acid binding (GO:0003676);|Molecular Function: RNA-DNA hybrid ribonuclease activity (GO:0004523);|Molecular Function: metal ion binding (GO:0046872);	PF13966.6	zinc-binding in reverse transcriptase
M_TRINITY_DN18683_c0_g1_i1_1_H_TRINITY_DN25963_c1_g1_i5_2	28.69882333	0.878150335	4.361606249	14.22292205	3.830145987	1.29E-05	6.34E-05	Up	0.221101	0.2173074	2.692716	3.690785	--	--	--	--	--	--	--	--	--	--	--	--	--	--	--	--	--	--	--	--	--
M_TRINITY_DN18683_c0_g2_i1_1_H_TRINITY_DN20462_c0_g1_i1_1	17.56865371	1.786759987	4.288525325	202.6105452	7.662565453	1.80E-05	8.63E-05	Up	0	0	2.925503	3.581428	--	--	--	--	--	--	--	--	--	--	--	--	--	--	--	--	--	--	--	--	--
M_TRINITY_DN18690_c0_g1_i1_2_H_TRINITY_DN13761_c0_g1_i1_1	58.44123209	1.983275947	-2.427218506	0.035554006	-4.813844081	0.015215089	0.036354917	Down	7.208629	17.28319	0	0.921163	--	--	--	--	--	--	--	--	--	--	--	--	--	--	--	--	--	--	--	--	--
M_TRINITY_DN18706_c1_g1_i1_1_H_TRINITY_DN20300_c0_g2_i1_2	183.4746431	0.281862383	10.80425653	8.255259089	3.045313494	3.29E-27	7.38E-26	Up	3.524494	2.883424	27.24211	25.06492	XP_028082143.1	WASH complex subunit 3-like [Camellia sinensis]	--	--	--	--	--	--	--	--	--	--	--	--	--	--	--	--	--	--	--
M_TRINITY_DN18708_c0_g1_i1_1_H_TRINITY_DN25965_c0_g2_i1_2	29.08913987	1.170924284	3.303227862	14.59932455	3.867829718	0.000955787	0.003204011	Up	0	0.2936053	1.678792	2.805412	XP_028110360.1	nudix hydrolase 11-like isoform X7 [Camellia sinensis]	Q8GYB1|NUD15_ARATH	Nudix hydrolase 15, mitochondrial F1K23.16 OS=Arabidopsis thaliana (Mouse-ear cress) GN=F1K23.16 PE=1 SV=2	153/253(60.47)	K17879	NUDT7	peroxisomal coenzyme A diphosphatase NUDT7 [EC:3.6.1.-]	ko04146	Peroxisome	KOG3069	Peroxisomal NUDIX hydrolase	[L]	INFORMATION STORAGE AND PROCESSING	Replication, recombination and repair	L	COG0494	Nudix hydrolase	Cellular Component: mitochondrion (GO:0005739);|Biological Process: succinyl-CoA metabolic process (GO:0006104);|Biological Process: nucleoside phosphate metabolic process (GO:0006753);|Molecular Function: guanosine-3',5'-bis(diphosphate) 3'-diphosphatase activity (GO:0008893);|Molecular Function: CoA pyrophosphatase activity (GO:0010945);|Biological Process: coenzyme A biosynthetic process (GO:0…	PF00293.28	NUDIX domain
M_TRINITY_DN18708_c0_g2_i1_1_H_TRINITY_DN30056_c1_g1_i1_1	17.72056729	1.179959888	3.222898145	13.95674425	3.802890532	0.001269007	0.004125099	Up	0.2234136	0.0442578	1.543937	1.933009	XP_028110356.1	uncharacterized protein LOC114308864 isoform X3 [Camellia sinensis]	Q8LET2|NUD11_ARATH	Nudix hydrolase 11 K15I22.14 OS=Arabidopsis thaliana (Mouse-ear cress) GN=K15I22.14 PE=1 SV=2	34/42(80.95)	K17879	NUDT7	peroxisomal coenzyme A diphosphatase NUDT7 [EC:3.6.1.-]	ko04146	Peroxisome	KOG3069	Peroxisomal NUDIX hydrolase	[L]	INFORMATION STORAGE AND PROCESSING	Replication, recombination and repair	L	COG0494	Nudix hydrolase	Molecular Function: NAD+ diphosphatase activity (GO:0000210);|Cellular Component: peroxisomal membrane (GO:0005778);|Cellular Component: cytosol (GO:0005829);|Biological Process: nucleoside phosphate metabolic process (GO:0006753);|Biological Process: multicellular organism development (GO:0007275);|Molecular Function: guanosine-3',5'-bis(diphosphate) 3'-diphosphatase activity (GO:0008893);|Molec…	--	--
M_TRINITY_DN18711_c0_g1_i1_2_H_TRINITY_DN7538_c0_g1_i1_2	15.64601487	1.403766582	-2.743353723	0.069298682	-3.851028278	0.006081514	0.01652182	Down	3.127408	2.349918	0	0.3707095	--	--	--	--	--	--	--	--	--	--	--	--	--	--	--	--	--	--	--	--	--
M_TRINITY_DN18712_c0_g1_i1_2_H_TRINITY_DN11784_c0_g1_i1_2	567.2234532	0.132942063	-13.94654989	0.276608403	-1.854083109	3.30E-44	1.27E-42	Down	41.07868	41.79259	11.37558	11.35158	XP_028096665.1	probable E3 ubiquitin-protein ligase XERICO [Camellia sinensis]	Q9XF92|BRH1_ARATH	Brassinosteroid-responsive RING protein 1 F2A19.60 OS=Arabidopsis thaliana (Mouse-ear cress) GN=F2A19.60 PE=2 SV=1	--	--	--	--	--	--	KOG0800	FOG: Predicted E3 ubiquitin ligase	[O]	CELLULAR PROCESSES AND SIGNALING	Posttranslational modification, protein turnover, chaperones	O	ENOG41121N2	zinc ion binding	--	PF13639.6,PF17123.5,PF13923.6,PF12678.7,PF00097.25	Ring finger domain|RING-like zinc finger|Zinc finger, C3HC4 type (RING finger)|RING-H2 zinc finger domain|Zinc finger, C3HC4 type (RING finger)
M_TRINITY_DN18716_c0_g1_i1_1_H_TRINITY_DN18855_c0_g1_i1_2	114.2337533	0.314479845	4.46448271	2.646324224	1.40398983	8.03E-06	4.08E-05	Up	3.134855	3.527502	8.545849	8.939616	XP_028090210.1	uncharacterized protein At4g29660 [Camellia sinensis]	Q94K18|Y4966_ARATH	Uncharacterized protein At4g29660 T16L4.170 OS=Arabidopsis thaliana (Mouse-ear cress) GN=T16L4.170 PE=4 SV=1	--	--	--	--	--	--	KOG3142	Prenylated rab acceptor 1	[U]	CELLULAR PROCESSES AND SIGNALING	Intracellular trafficking, secretion, and vesicular transport	S	ENOG410YPE8		Cellular Component: integral component of membrane (GO:0016021);	--	--
M_TRINITY_DN18721_c0_g1_i1_1_H_TRINITY_DN10434_c0_g1_i1_2	49.29384566	0.961234469	5.903005039	51.06177952	5.674171912	3.57E-09	2.79E-08	Up	0.2463783	0	5.056558	8.037666	--	--	--	--	--	--	--	--	--	--	--	--	--	--	--	--	--	--	--	--	--
M_TRINITY_DN18727_c0_g1_i1_1_H_TRINITY_DN14954_c0_g1_i1_2	13.87134893	2.088641944	3.504689428	159.7908888	7.320041339	0.00045714	0.001652351	Up	0	0	5.650421	0.836958	THG06975.1	hypothetical protein TEA_022890 [Camellia sinensis var. sinensis]	Q9M9S4|Y1143_ARATH	Probable LRR receptor-like serine/threonine-protein kinase At1g14390 F14L17.16 OS=Arabidopsis thaliana (Mouse-ear cress) GN=F14L17.16 PE=1 SV=1	--	--	--	--	--	--	--	--	--	--	--	T	ENOG410YDYY	LRR receptor-like serine threonine-protein kinase	Molecular Function: protein serine/threonine kinase activity (GO:0004674);|Molecular Function: ATP binding (GO:0005524);|Cellular Component: integral component of membrane (GO:0016021);	PF12799.7,PF13855.6	Leucine Rich repeats (2 copies)|Leucine rich repeat
M_TRINITY_DN18728_c0_g1_i1_2_H_TRINITY_DN17618_c0_g1_i1_1	11.9811844	1.65825979	-2.709597041	0.044402483	-4.493215819	0.0067365	0.018056497	Down	1.543015	3.300251	0	0.2073362	THG11432.1	hypothetical protein TEA_009244 [Camellia sinensis var. sinensis]	--	--	--	--	--	--	--	--	--	--	--	--	--	--	--	--	--	--	--
M_TRINITY_DN18733_c0_g1_i1_2_H_TRINITY_DN7413_c0_g1_i1_1	53.68991705	0.75614471	-6.131991901	0.04019965	-4.636673239	8.68E-10	7.19E-09	Down	9.134328	5.1661	0.3160068	0.3012735	--	--	--	--	--	--	--	--	--	--	--	--	--	--	--	--	--	--	--	--	--
M_TRINITY_DN18735_c0_g1_i1_2_H_TRINITY_DN29088_c1_g3_i1_1	36.5034358	0.776439017	-2.795603967	0.222115812	-2.170615995	0.005180284	0.014343779	Down	2.049336	2.466953	0.2255844	0.7563342	XP_028072566.1	protein GRAVITROPIC IN THE LIGHT 1 [Camellia sinensis]	F4KGE8|GIL1_ARATH	Protein GRAVITROPIC IN THE LIGHT 1 K19M22.15 OS=Arabidopsis thaliana (Mouse-ear cress) GN=K19M22.15 PE=1 SV=1	--	--	--	--	--	--	--	--	--	--	--	S	ENOG4111AZV	Plant protein of unknown function (DUF641)	Biological Process: response to red or far red light (GO:0009639);|Biological Process: negative gravitropism (GO:0009959);	--	--
M_TRINITY_DN18742_c0_g1_i1_2_H_TRINITY_DN15971_c0_g2_i1_1	73.15942561	0.569824262	-3.473545071	0.253611091	-1.979310257	0.000513631	0.001834003	Down	5.567271	6.264956	0.7409935	2.243846	--	--	--	--	--	--	--	--	--	--	--	--	--	--	--	--	--	--	--	--	--
M_TRINITY_DN18749_c1_g1_i1_2_H_TRINITY_DN8439_c0_g1_i1_2	45.99103176	0.657085097	-3.669971066	0.187962492	-2.411483293	0.000242578	0.00093315	Down	2.418213	4.561116	0.6939576	0.5729138	--	--	--	--	--	--	--	--	--	--	--	--	--	--	--	--	--	--	--	--	--
M_TRINITY_DN18751_c0_g1_i1_1_H_TRINITY_DN23072_c0_g1_i2_2	312.7132424	0.184063855	8.466782627	2.945328696	1.558428647	2.52E-17	3.57E-16	Up	3.070746	2.690021	8.206259	8.625453	XP_028105711.1	uncharacterized protein LOC114304755 [Camellia sinensis]	--	--	--	--	--	--	--	--	--	--	--	--	--	S	ENOG410YGJ3	DNA-binding bromodomain-containing protein	--	PF00439.25,PF00249.31	Bromodomain|Myb-like DNA-binding domain	1R	MYB-related
M_TRINITY_DN18757_c0_g1_i1_1_H_TRINITY_DN12123_c0_g1_i1_2	136.3043652	0.295175791	5.569036954	3.124975523	1.64384489	2.56E-08	1.84E-07	Up	3.618653	2.968399	10.36268	10.17398	XP_028119506.1	dirigent protein 19-like [Camellia sinensis]	Q9C523|DIR19_ARATH	Dirigent protein 19 T15M6.17 OS=Arabidopsis thaliana (Mouse-ear cress) GN=T15M6.17 PE=2 SV=1	--	--	--	--	--	--	--	--	--	--	--	S	ENOG410YGJA	Disease resistance response protein	Cellular Component: apoplast (GO:0048046);	PF03018.14	Dirigent-like protein
M_TRINITY_DN18758_c0_g1_i1_2_H_TRINITY_DN11453_c0_g1_i1_2	16.36118789	1.858418382	-3.993503295	0.005832783	-7.421599931	6.51E-05	0.000280711	Down	5.15839	2.346219	0	0	XP_028083256.1	ribonuclease 3-like [Camellia sinensis]	--	--	--	--	--	--	--	--	--	--	--	--	--	--	--	--	--	--	--
M_TRINITY_DN18762_c0_g1_i1_1_H_TRINITY_DN25420_c2_g1_i1_1	107.0782698	0.343706535	3.211030352	2.148980091	1.103652117	0.0013226	0.004282104	Up	5.064227	4.085049	10.48627	9.026036	--	--	--	--	--	--	--	--	--	--	--	--	--	--	--	--	--	--	--	--	--
M_TRINITY_DN18778_c0_g1_i1_2_H_TRINITY_DN13303_c0_g1_i1_1	124.1874347	0.346183977	-6.312397551	0.219874028	-2.185250892	2.75E-10	2.39E-09	Down	9.050671	7.317234	2.024884	1.552025	THG21617.1	hypothetical protein TEA_007685 [Camellia sinensis var. sinensis]	--	--	--	--	--	--	--	--	--	--	--	--	--	S	ENOG410YTP7		--	--	--
M_TRINITY_DN18783_c0_g1_i1_1_H_TRINITY_DN12801_c0_g1_i1_2	93.10019118	0.385653256	4.570903353	3.393522931	1.762783762	4.86E-06	2.55E-05	Up	1.457433	1.625871	4.34946	6.048065	XP_028076096.1	uncharacterized protein At4g00950-like [Camellia sinensis]	Q9M160|Y4095_ARATH	Uncharacterized protein At4g00950 A_TM018A10.2 OS=Arabidopsis thaliana (Mouse-ear cress) GN=A_TM018A10.2 PE=2 SV=1	--	--	--	--	--	--	--	--	--	--	--	S	ENOG41116TU		Molecular Function: DNA-binding transcription factor activity (GO:0003700);|Biological Process: regulation of transcription, DNA-templated (GO:0006355);|Biological Process: embryo development ending in seed dormancy (GO:0009793);	--	--
M_TRINITY_DN18790_c0_g1_i1_2_H_TRINITY_DN25551_c0_g2_i1_2	35.9208334	1.183492456	-2.613243097	0.117216414	-3.092753492	0.008968748	0.023116367	Down	8.178792	5.161467	0	1.58851	--	--	--	--	--	--	--	--	--	--	--	--	--	--	--	--	--	--	--	--	--
M_TRINITY_DN18799_c0_g1_i1_1_H_TRINITY_DN11008_c0_g1_i1_2	121.4639329	0.371710057	6.743987819	5.683612092	2.506808094	1.54E-11	1.49E-10	Up	3.736549	2.768517	14.87127	21.53937	--	--	--	--	--	--	--	--	--	--	--	--	--	--	--	--	--	--	--	--	--
M_TRINITY_DN1879_c0_g1_i1_2_H_TRINITY_DN24554_c6_g2_i1_2	14.20160257	1.445018318	-2.562180304	0.076818762	-3.702397474	0.01040173	0.026261137	Down	2.765207	2.76136	0	0.4392197	--	--	--	--	--	--	--	--	--	--	--	--	--	--	--	--	--	--	--	--	--
M_TRINITY_DN18823_c0_g1_i1_1_H_TRINITY_DN9178_c0_g1_i1_1	78.75220659	0.468161317	4.364022596	4.121205965	2.043066567	1.28E-05	6.27E-05	Up	1.316055	0.7140215	3.787677	4.42189	THG18589.1	hypothetical protein TEA_019143 [Camellia sinensis var. sinensis]	Q8GW64|PTHC_ARATH	Peptidyl-tRNA hydrolase, chloroplastic F15H18.24 OS=Arabidopsis thaliana (Mouse-ear cress) GN=F15H18.24 PE=2 SV=2	--	--	--	--	--	--	KOG2255	Peptidyl-tRNA hydrolase	[J]	INFORMATION STORAGE AND PROCESSING	Translation, ribosomal structure and biogenesis	J	COG0193	The natural substrate for this enzyme may be peptidyl- tRNAs which drop off the ribosome during protein synthesis (By similarity)	Molecular Function: aminoacyl-tRNA hydrolase activity (GO:0004045);|Cellular Component: chloroplast (GO:0009507);|Cellular Component: chloroplast stroma (GO:0009570);	PF01195.19	Peptidyl-tRNA hydrolase
M_TRINITY_DN18823_c0_g1_i1_2_H_TRINITY_DN4177_c0_g1_i1_1	20.07001681	1.092418685	-3.281144292	0.083366794	-3.584383335	0.001033868	0.003439181	Down	1.695892	3.233737	0.1257251	0.2359559	XP_028103869.1	uncharacterized protein LOC114302947 [Camellia sinensis]	Q99315|YG31B_YEAST	Integrase p58 G5984 OS=Saccharomyces cerevisiae (strain ATCC 204508 / S288c) (Baker's yeast) GN=G5984 PE=1 SV=3	--	--	--	--	--	--	KOG0017	FOG: Transposon-encoded proteins with TYA, reverse transcriptase, integrase domains in various combinations	[R]	POORLY CHARACTERIZED	General function prediction only	L	COG2801	Retrotransposon protein	Cellular Component: retrotransposon nucleocapsid (GO:0000943);|Molecular Function: DNA binding (GO:0003677);|Molecular Function: RNA binding (GO:0003723);|Molecular Function: DNA-directed DNA polymerase activity (GO:0003887);|Molecular Function: RNA-directed DNA polymerase activity (GO:0003964);|Molecular Function: aspartic-type endopeptidase activity (GO:0004190);|Molecular Function: RNA-DNA hyb…	--	--
M_TRINITY_DN18829_c0_g1_i1_1_H_TRINITY_DN19349_c0_g1_i1_2	311.2473705	0.180177636	7.224491096	2.46517784	1.301691728	5.03E-13	5.47E-12	Up	7.215135	7.304414	18.2486	17.25699	XP_028116017.1	uncharacterized protein LOC114313819 [Camellia sinensis]	--	--	--	--	--	--	--	--	--	--	--	--	--	S	ENOG410YMEN		--	--	--
M_TRINITY_DN18832_c0_g1_i1_1_H_TRINITY_DN17883_c0_g1_i1_2	92.50096602	0.375352926	4.393154866	3.136126018	1.648983532	1.12E-05	5.54E-05	Up	2.240374	2.87174	8.265105	7.523293	XP_028126234.1	uncharacterized protein LOC114322972 [Camellia sinensis]	--	--	--	--	--	--	--	--	--	--	--	--	--	--	--	--	--	--	--
M_TRINITY_DN18833_c0_g1_i1_1_H_TRINITY_DN27709_c0_g1_i2_1	723.6002642	0.166905099	-13.09219696	0.219888729	-2.185154435	3.65E-39	1.22E-37	Down	147.27	112.3759	28.25281	28.37977	--	--	--	--	--	--	--	--	--	--	--	--	--	--	--	--	--	--	--	--	--
M_TRINITY_DN18834_c1_g1_i1_1_H_TRINITY_DN28780_c0_g1_i1_2	20.06839975	1.055050202	3.522803902	13.14766746	3.716734967	0.000427007	0.001552433	Up	0.1900575	0.09515698	1.784621	1.915476	--	--	--	--	--	--	--	--	--	--	--	--	--	--	--	--	--	--	--	--	--
M_TRINITY_DN18838_c0_g1_i1_1_H_TRINITY_DN32575_c0_g1_i1_2	19.93188375	1.36893194	2.394011886	9.69498949	3.277239334	0.016665209	0.039311453	Up	0	0.6761479	4.166612	2.453102	XP_028079610.1	uncharacterized protein LOC114281363 [Camellia sinensis]	P0C2F6|RNHX1_ARATH	Putative ribonuclease H protein At1g65750 F1E22.12 OS=Arabidopsis thaliana (Mouse-ear cress) GN=F1E22.12 PE=3 SV=1	--	--	--	--	--	--	KOG1075	FOG: Reverse transcriptase	[R]	POORLY CHARACTERIZED	General function prediction only	S	ENOG410Y65V	Retrotransposon protein	Molecular Function: nucleic acid binding (GO:0003676);|Molecular Function: RNA-DNA hybrid ribonuclease activity (GO:0004523);|Molecular Function: metal ion binding (GO:0046872);	PF13456.6	Reverse transcriptase-like
M_TRINITY_DN18841_c0_g1_i1_2_H_TRINITY_DN127_c0_g1_i1_1	160.3270943	0.298055698	-3.737621358	0.462005091	-1.114019344	0.000185769	0.000732602	Down	17.68732	12.82047	7.391232	6.598068	--	--	--	--	--	--	--	--	--	--	--	--	--	--	--	--	--	--	--	--	--
M_TRINITY_DN18845_c0_g1_i1_1_H_TRINITY_DN8905_c0_g2_i1_2	28.15000332	0.864348337	4.185594644	12.27636695	3.61781177	2.84E-05	0.00013152	Up	0.2012423	0.2648296	2.979114	2.459551	XP_028084897.1	putative receptor-like protein kinase At4g00960 isoform X1 [Camellia sinensis]	O81833|SD11_ARATH	G-type lectin S-receptor-like serine/threonine-protein kinase SD1-1 M4I22.110 OS=Arabidopsis thaliana (Mouse-ear cress) GN=M4I22.110 PE=1 SV=1	--	--	--	--	--	--	--	--	--	--	--	T	COG0515	Serine Threonine protein kinase	--	PF07714.17,PF00069.25	Protein tyrosine kinase|Protein kinase domain
M_TRINITY_DN18880_c0_g1_i2_2_H_TRINITY_DN26040_c3_g1_i1_2	13.80494547	1.153531961	-2.366072607	0.150794909	-2.729340373	0.017977918	0.041902745	Down	1.372337	1.727779	0.1728335	0.2696522	XP_023907727.1	uncharacterized protein LOC112019442 [Quercus suber]	--	--	--	--	--	--	--	--	KOG1075	FOG: Reverse transcriptase	[R]	POORLY CHARACTERIZED	General function prediction only	S	ENOG410Y65V	Retrotransposon protein	--	PF00078.27	Reverse transcriptase (RNA-dependent DNA polymerase)
M_TRINITY_DN188_c0_g1_i1_2_H_TRINITY_DN1552_c0_g1_i1_1	14.3930918	1.859019938	-3.892908617	0.006628992	-7.236994737	9.90E-05	0.000411713	Down	3.479619	3.063221	0	0	--	--	--	--	--	--	--	--	--	--	--	--	--	--	--	--	--	--	--	--	--
M_TRINITY_DN18901_c0_g1_i1_1_H_TRINITY_DN19288_c0_g1_i1_1	237.5931471	0.233222383	11.7122823	6.641763646	2.731566384	1.10E-31	2.92E-30	Up	1.72397	2.093895	12.68874	12.37863	XP_028077039.1	calcium-binding allergen Bet v 3 [Camellia sinensis]	P43187|ALLB3_BETPN	Calcium-binding allergen Bet v 3 BETVIII OS=Betula pendula (European white birch) (Betula verrucosa) GN=BETVIII PE=1 SV=1	137/212(64.62)	K13448	CML	calcium-binding protein CML	ko04626	Plant-pathogen interaction	KOG0027	Calmodulin and related proteins (EF-Hand superfamily)	[T]	CELLULAR PROCESSES AND SIGNALING	Signal transduction mechanisms	DTZ	COG5126	Calcium-binding protein	Molecular Function: calcium ion binding (GO:0005509);	PF00036.32,PF13405.6,PF13499.6,PF13202.6,PF13833.6,PF14658.6	EF hand|EF-hand domain|EF-hand domain pair|EF hand|EF-hand domain pair|EF-hand domain
M_TRINITY_DN18905_c0_g1_i2_1_H_TRINITY_DN25904_c0_g1_i1_2	205.3031789	0.383791491	2.760670335	2.084240535	1.059521784	0.005768287	0.01578356	Up	8.934863	19.51461	23.79285	35.2053	--	--	--	--	--	--	--	--	--	--	--	--	--	--	--	--	--	--	--	--	--
M_TRINITY_DN18932_c0_g2_i1_1_H_TRINITY_DN7975_c0_g1_i1_1	25.37277753	0.925636517	2.840124801	6.185641531	2.628923229	0.004509589	0.012683201	Up	0.4984677	0.7344561	5.138812	2.249516	XP_024977871.1	nodulation receptor kinase-like [Cynara cardunculus var. scolymus]	Q8LKZ1|NORK_PEA	Nodulation receptor kinase SYM19 OS=Pisum sativum (Garden pea) GN=SYM19 PE=1 SV=1	--	--	--	--	--	--	--	--	--	--	--	T	ENOG4111F5Q	nodulation receptor	Molecular Function: protein serine/threonine kinase activity (GO:0004674);|Molecular Function: ATP binding (GO:0005524);|Biological Process: nodulation (GO:0009877);|Cellular Component: integral component of membrane (GO:0016021);	--	--
M_TRINITY_DN18938_c0_g1_i1_1_H_TRINITY_DN20360_c0_g1_i1_1	17.02138385	1.21314582	3.367892478	16.97976614	4.085744684	0.000757451	0.002597621	Up	0.1314711	0.04505727	1.380091	1.404168	XP_028109758.1	transcription factor bHLH147 [Camellia sinensis]	Q9LSN7|BH147_ARATH	Transcription factor bHLH147 K14A17.17 OS=Arabidopsis thaliana (Mouse-ear cress) GN=K14A17.17 PE=1 SV=1	--	--	--	--	--	--	--	--	--	--	--	K	ENOG410YRF4	Transcription factor	Molecular Function: DNA binding (GO:0003677);|Molecular Function: DNA-binding transcription factor activity (GO:0003700);|Cellular Component: nucleus (GO:0005634);|Biological Process: regulation of transcription, DNA-templated (GO:0006355);|Molecular Function: protein dimerization activity (GO:0046983);	--	--
M_TRINITY_DN18939_c0_g1_i1_1_H_TRINITY_DN9489_c0_g1_i2_2	277.748835	0.189122043	6.441998006	2.326762281	1.218323822	1.18E-10	1.06E-09	Up	6.796802	6.362881	15.20043	15.11933	XP_028055681.1	uncharacterized protein LOC114259849 [Camellia sinensis]	--	--	--	--	--	--	--	--	--	--	--	--	--	S	ENOG4111C19		--	--	--
M_TRINITY_DN18940_c0_g1_i1_1_H_TRINITY_DN30425_c0_g1_i1_2	27.89765073	0.931539646	3.876831006	12.22211267	3.611421781	0.000105826	0.000437632	Up	0.07104737	0.2426014	1.551609	2.067868	XP_028119496.1	probable carboxylesterase 18 [Camellia sinensis]	Q9LT10|CXE18_ARATH	Probable carboxylesterase 18 MQM1.21 OS=Arabidopsis thaliana (Mouse-ear cress) GN=MQM1.21 PE=1 SV=1	--	--	--	--	--	--	KOG1515	Arylacetamide deacetylase	[V]	CELLULAR PROCESSES AND SIGNALING	Defense mechanisms	I	COG0657	alpha beta hydrolase fold-3 domain protein	Biological Process: pollen tube growth (GO:0009860);|Molecular Function: carboxylic ester hydrolase activity (GO:0052689);	PF07859.13,PF00135.28	alpha/beta hydrolase fold|Carboxylesterase family
M_TRINITY_DN18940_c0_g1_i1_2_H_TRINITY_DN6083_c0_g1_i1_2	23.62553796	1.228221396	-2.953588239	0.080903152	-3.62766027	0.003141028	0.009200938	Down	2.8508	3.714538	0	0.5015864	--	--	--	--	--	--	--	--	--	--	--	--	--	--	--	--	--	--	--	--	--
M_TRINITY_DN18945_c0_g1_i2_1_H_TRINITY_DN12227_c0_g1_i1_1	40.0715459	0.644441538	4.046638064	6.095825722	2.607821657	5.20E-05	0.000228105	Up	0.7553662	1.028554	5.017714	5.556861	XP_028109361.1	lysine histidine transporter 1-like [Camellia sinensis]	Q9C733|LHTL1_ARATH	Lysine histidine transporter-like 1 F11I4.17 OS=Arabidopsis thaliana (Mouse-ear cress) GN=F11I4.17 PE=3 SV=2	--	--	--	--	--	--	KOG1303	Amino acid transporters	[E]	METABOLISM	Amino acid transport and metabolism	E	COG0814	amino acid transport	Biological Process: amino acid transmembrane transport (GO:0003333);|Cellular Component: plasma membrane (GO:0005886);|Molecular Function: amino acid transmembrane transporter activity (GO:0015171);|Cellular Component: integral component of membrane (GO:0016021);	--	--
M_TRINITY_DN18954_c1_g1_i1_1_H_TRINITY_DN19982_c0_g1_i1_2	13.39290133	1.303519293	2.861046736	13.2638677	3.729429617	0.004222448	0.011954816	Up	0.08571929	0.1750072	1.781506	1.675817	XP_028094522.1	cytosolic sulfotransferase 15-like [Camellia sinensis]	Q9FX56|SOT8_ARATH	Cytosolic sulfotransferase 8 T6J4.16 OS=Arabidopsis thaliana (Mouse-ear cress) GN=T6J4.16 PE=2 SV=1	--	--	--	--	--	--	KOG1584	Sulfotransferase	[R]	POORLY CHARACTERIZED	General function prediction only	S	ENOG4111H56	Sulfotransferase	Cellular Component: cytoplasm (GO:0005737);|Molecular Function: sulfotransferase activity (GO:0008146);|Biological Process: response to cytokinin (GO:0009735);	--	--
M_TRINITY_DN18958_c0_g1_i1_1_H_TRINITY_DN21587_c0_g1_i1_2	111.2933586	0.428313627	6.610635664	7.117770128	2.831425341	3.83E-11	3.58E-10	Up	1.569479	0.850974	6.922175	10.27295	XP_028125975.1	ethylene-responsive transcription factor TINY-like [Camellia sinensis]	Q9LYD3|DREB3_ARATH	Dehydration-responsive element-binding protein 3 F15N18.180 OS=Arabidopsis thaliana (Mouse-ear cress) GN=F15N18.180 PE=2 SV=1	--	--	--	--	--	--	--	--	--	--	--	K	ENOG410YM26	dehydration-responsive element-binding protein	Molecular Function: DNA-binding transcription factor activity (GO:0003700);|Cellular Component: nucleus (GO:0005634);|Biological Process: ethylene-activated signaling pathway (GO:0009873);|Molecular Function: sequence-specific DNA binding (GO:0043565);|Biological Process: positive regulation of transcription, DNA-templated (GO:0045893);	PF00847.20	AP2 domain	2R	AP2/ERF-ERF
M_TRINITY_DN18959_c0_g1_i1_1_H_TRINITY_DN26420_c2_g1_i2_1	12.57600105	1.942601587	3.695671588	144.9305067	7.179217492	0.000219306	0.000851043	Up	4.19E-19	8.76E-27	2.171663	1.24058	XP_028089681.1	calmodulin-lysine N-methyltransferase [Camellia sinensis]	F4JNX3|CMKMT_ARATH	Calmodulin-lysine N-methyltransferase T19K4.120 OS=Arabidopsis thaliana (Mouse-ear cress) GN=T19K4.120 PE=2 SV=1	109/154(70.78)	K18826	CAMKMT	calmodulin-lysine N-methyltransferase [EC:2.1.1.60]	ko00310	Lysine degradation	KOG3201	Uncharacterized conserved protein	[S]	POORLY CHARACTERIZED	Function unknown	S	ENOG4110DEX	Calmodulin-lysine N-methyltransferase	--	PF10294.9	Lysine methyltransferase
M_TRINITY_DN18964_c0_g2_i1_1_H_TRINITY_DN27939_c1_g1_i2_2	37.17622286	1.000939156	2.419362967	5.357779192	2.421635125	0.015547718	0.037055043	Up	0.4505756	1.31669	1.519601	7.967315	THG08125.1	hypothetical protein TEA_015096 [Camellia sinensis var. sinensis]	O23262|RLF32_ARATH	Protein RALF-like 32 dl3045c OS=Arabidopsis thaliana (Mouse-ear cress) GN=dl3045c PE=3 SV=1	--	--	--	--	--	--	--	--	--	--	--	O	ENOG41119R7	Rapid ALkalinization Factor (RALF)	Molecular Function: hormone activity (GO:0005179);|Cellular Component: intracellular (GO:0005622);|Biological Process: cell-cell signaling (GO:0007267);|Cellular Component: plasmodesma (GO:0009506);|Biological Process: calcium-mediated signaling (GO:0019722);|Cellular Component: apoplast (GO:0048046);	--	--
M_TRINITY_DN18_c0_g1_i1_2_H_TRINITY_DN25588_c2_g2_i1_2	16.87842892	1.094322171	-3.015111296	0.101566523	-3.29950314	0.00256885	0.007708352	Down	3.552043	3.537566	0.3292769	0.3810293	--	--	--	--	--	--	--	--	--	--	--	--	--	--	--	--	--	--	--	--	--
M_TRINITY_DN19000_c0_g1_i1_1_H_TRINITY_DN14887_c0_g1_i1_1	77.69115886	0.424568318	2.363224221	2.004649667	1.003350133	0.018116705	0.042183525	Up	2.413851	3.653083	5.966074	6.091439	--	--	--	--	--	--	--	--	--	--	--	--	--	--	--	--	--	--	--	--	--
M_TRINITY_DN19006_c2_g1_i1_1_H_TRINITY_DN15661_c1_g1_i1_2	10.14360789	2.127694651	3.22942658	117.0704907	6.871233659	0.001240387	0.004043925	Up	0	0	0.9994786	3.642832	--	--	--	--	--	--	--	--	--	--	--	--	--	--	--	--	--	--	--	--	--
M_TRINITY_DN19009_c0_g1_i1_1_H_TRINITY_DN32735_c0_g1_i1_1	321.0394602	0.738765896	8.303159578	70.23368013	6.134091127	1.01E-16	1.39E-15	Up	0.7894393	0.2298838	37.05101	33.19695	KAA8522140.1	hypothetical protein F0562_012546 [Nyssa sinensis]	--	--	--	--	--	--	--	--	--	--	--	--	--	S	ENOG4111EDW		--	PF14368.6	Probable lipid transfer
M_TRINITY_DN19019_c0_g1_i1_1_H_TRINITY_DN18891_c0_g1_i1_1	86.32722473	0.390022905	5.531044045	4.460587889	2.157233865	3.18E-08	2.25E-07	Up	1.778549	1.474392	7.064141	7.198685	THG12585.1	hypothetical protein TEA_028348 [Camellia sinensis var. sinensis]	--	--	--	--	--	--	--	--	KOG4197	FOG: PPR repeat	[R]	POORLY CHARACTERIZED	General function prediction only	S	ENOG410Z7Z7	Pentatricopeptide repeat-containing protein	--	PF07939.11	Protein of unknown function (DUF1685)
M_TRINITY_DN19024_c0_g1_i1_1_H_TRINITY_DN11334_c0_g1_i1_2	132.9126674	0.30671954	4.0240605	2.35260316	1.234257986	5.72E-05	0.000249302	Up	2.857005	2.301148	5.381071	6.642127	XP_028097536.1	protein GRAVITROPIC IN THE LIGHT 1 [Camellia sinensis]	F4KGE8|GIL1_ARATH	Protein GRAVITROPIC IN THE LIGHT 1 K19M22.15 OS=Arabidopsis thaliana (Mouse-ear cress) GN=K19M22.15 PE=1 SV=1	--	--	--	--	--	--	--	--	--	--	--	S	ENOG410YCXF	Plant protein of unknown function (DUF641)	Biological Process: response to red or far red light (GO:0009639);|Biological Process: negative gravitropism (GO:0009959);	--	--
M_TRINITY_DN19027_c0_g1_i1_1_H_TRINITY_DN16658_c0_g1_i1_1	55.48677573	0.488670342	2.47990954	2.316358	1.211858244	0.013141572	0.032084301	Up	1.024163	1.021656	2.150558	2.597324	XP_028115303.1	heavy metal-associated isoprenylated plant protein 35-like [Camellia sinensis]	Q84J88|HIP36_ARATH	Heavy metal-associated isoprenylated plant protein 36 T1G16.20 OS=Arabidopsis thaliana (Mouse-ear cress) GN=T1G16.20 PE=1 SV=1	--	--	--	--	--	--	KOG1603	Copper chaperone	[P]	METABOLISM	Inorganic ion transport and metabolism	S	COG2608	heavy metal transport detoxification protein	Biological Process: metal ion transport (GO:0030001);|Molecular Function: metal ion binding (GO:0046872);	PF00403.26	Heavy-metal-associated domain
M_TRINITY_DN19028_c0_g1_i1_2_H_TRINITY_DN30281_c0_g1_i1_2	19.93064959	1.580466903	-2.624023815	0.056438256	-4.147182794	0.008689771	0.022492468	Down	7.428843	0.9224956	0.463071	0	--	--	--	--	--	--	--	--	--	--	--	--	--	--	--	--	--	--	--	--	--
M_TRINITY_DN19028_c0_g2_i1_1_H_TRINITY_DN14565_c0_g1_i1_1	432.1751485	0.176799738	9.168694431	3.075930219	1.621022774	4.79E-20	7.85E-19	Up	3.91	4.394735	13.66181	11.61936	AYA60136.1	putative polyamine transporter At3g13620 [Camellia sinensis]	Q9LHN7|PHSC_ARATH	Probable polyamine transporter At3g13620 K20M4.6 OS=Arabidopsis thaliana (Mouse-ear cress) GN=K20M4.6 PE=2 SV=1	--	--	--	--	--	--	KOG1287	Amino acid transporters	[E]	METABOLISM	Amino acid transport and metabolism	E	COG0531	amino acid	Cellular Component: plasma membrane (GO:0005886);|Molecular Function: polyamine transmembrane transporter activity (GO:0015203);|Molecular Function: symporter activity (GO:0015293);|Biological Process: polyamine transport (GO:0015846);|Cellular Component: integral component of membrane (GO:0016021);	PF13520.6,PF00324.21	Amino acid permease|Amino acid permease
M_TRINITY_DN19034_c0_g1_i1_2_H_TRINITY_DN32369_c0_g1_i1_2	30.30479525	0.757270824	-3.132073281	0.193200708	-2.371827715	0.001735765	0.005452296	Down	2.251233	2.958267	0.4447382	0.5845919	--	--	--	--	--	--	--	--	--	--	--	--	--	--	--	--	--	--	--	--	--
M_TRINITY_DN19039_c0_g1_i1_1_H_TRINITY_DN16286_c0_g1_i1_2	42.50011031	0.626664507	3.796439795	5.202099785	2.379094073	0.000146789	0.000590391	Up	0.8797673	0.605383	4.06734	3.423857	XP_006469037.1	uncharacterized protein LOC102612716 [Citrus sinensis]	--	--	--	--	--	--	--	--	--	--	--	--	--	S	ENOG410YUNQ		--	--	--
M_TRINITY_DN19040_c0_g1_i2_1_H_TRINITY_DN21522_c0_g1_i1_1	146.2705107	0.275549244	6.175314073	3.252621892	1.701603123	6.60E-10	5.54E-09	Up	3.577755	3.936197	11.69937	12.58657	XP_028116413.1	pentatricopeptide repeat-containing protein At1g18485 [Camellia sinensis]	Q0WN60|PPR48_ARATH	Pentatricopeptide repeat-containing protein At1g18485 F15H18.4 OS=Arabidopsis thaliana (Mouse-ear cress) GN=F15H18.4 PE=2 SV=2	--	--	--	--	--	--	KOG4197	FOG: PPR repeat	[R]	POORLY CHARACTERIZED	General function prediction only	S	ENOG410Z7Z7	Pentatricopeptide repeat-containing protein	--	--	--
M_TRINITY_DN19043_c0_g1_i2_2_H_TRINITY_DN24010_c0_g1_i1_1	198.2228034	0.340778665	-7.166003402	0.18402567	-2.442021075	7.72E-13	8.28E-12	Down	10.20126	13.2172	1.417479	2.832136	XP_028127510.1	uncharacterized protein LOC114324003 [Camellia sinensis]	Q9FKA9|LATE_ARATH	Protein LATE FLOWERING K24G6.23 OS=Arabidopsis thaliana (Mouse-ear cress) GN=K24G6.23 PE=2 SV=1	--	--	--	--	--	--	--	--	--	--	--	S	ENOG410Z8PA	Zinc finger protein	Molecular Function: nucleic acid binding (GO:0003676);|Molecular Function: DNA-binding transcription factor activity (GO:0003700);|Cellular Component: nucleus (GO:0005634);|Biological Process: regulation of transcription, DNA-templated (GO:0006355);|Biological Process: flower development (GO:0009908);|Biological Process: negative regulation of flower development (GO:0009910);|Biological Process: …	--	--
M_TRINITY_DN19044_c0_g1_i1_1_H_TRINITY_DN25307_c3_g3_i1_2	28.13974437	0.858382486	2.692380355	4.962586133	2.311092143	0.007094399	0.018897351	Up	0.8729049	0.8602783	6.018666	2.636045	--	--	--	--	--	--	--	--	--	--	--	--	--	--	--	--	--	--	--	--	--
M_TRINITY_DN19048_c0_g1_i2_1_H_TRINITY_DN14600_c0_g1_i1_2	1307.489398	0.086086943	-16.71649629	0.368804442	-1.439072062	9.94E-63	5.65E-61	Down	40.68221	42.00568	15.0016	15.23335	XP_028112936.1	protein trichome birefringence-like 19 [Camellia sinensis]	Q9LFT0|TBL19_ARATH	Protein trichome birefringence-like 19 F1N13.40 OS=Arabidopsis thaliana (Mouse-ear cress) GN=F1N13.40 PE=3 SV=1	--	--	--	--	--	--	--	--	--	--	--	S	ENOG410YEYH	Pfam:DUF231	Cellular Component: Golgi apparatus (GO:0005794);|Cellular Component: integral component of membrane (GO:0016021);|Molecular Function: O-acetyltransferase activity (GO:0016413);	PF13839.6,PF14416.6	GDSL/SGNH-like Acyl-Esterase family found in Pmr5 and Cas1p|PMR5 N terminal Domain
M_TRINITY_DN19059_c0_g1_i1_1_H_TRINITY_DN19868_c0_g1_i1_2	55.11825464	0.569619123	3.123474318	3.432335795	1.779190703	0.001787295	0.005597123	Up	0.9723391	2.028104	4.848979	5.456734	XP_028113444.1	uncharacterized protein LOC114311494 [Camellia sinensis]	--	--	--	--	--	--	--	--	--	--	--	--	--	S	ENOG410YK3X		--	--	--
M_TRINITY_DN19064_c0_g1_i6_1_H_TRINITY_DN5131_c0_g1_i1_1	657.6522607	0.163448807	15.90928719	6.064354143	2.600354006	5.46E-57	2.79E-55	Up	3.174187	3.087739	16.32753	21.3821	XP_028088201.1	uncharacterized protein LOC114288810 [Camellia sinensis]	Q5PNZ7|HIP46_ARATH	Heavy metal-associated isoprenylated plant protein 46 K23F3.1 OS=Arabidopsis thaliana (Mouse-ear cress) GN=K23F3.1 PE=2 SV=1	--	--	--	--	--	--	KOG1075	FOG: Reverse transcriptase	[R]	POORLY CHARACTERIZED	General function prediction only	S	ENOG410Y65V	Retrotransposon protein	Molecular Function: metal ion binding (GO:0046872);	PF14111.6	Domain of unknown function (DUF4283)
M_TRINITY_DN19082_c0_g1_i1_2_H_TRINITY_DN31532_c0_g1_i1_1	21.80632127	1.051191769	-2.356632141	0.179583622	-2.477272311	0.018441505	0.042826529	Down	3.059386	1.344881	0.2026745	0.6097658	THG04979.1	hypothetical protein TEA_018980 [Camellia sinensis var. sinensis]	--	--	--	--	--	--	--	--	KOG0504	FOG: Ankyrin repeat	[R]	POORLY CHARACTERIZED	General function prediction only	--	--	--	--	PF12796.7,PF13857.6,PF13606.6,PF13637.6,PF00023.30	Ankyrin repeats (3 copies)|Ankyrin repeats (many copies)|Ankyrin repeat|Ankyrin repeats (many copies)|Ankyrin repeat
M_TRINITY_DN19083_c0_g1_i1_1_H_TRINITY_DN21709_c0_g1_i1_1	109.2749189	0.359713945	3.064782807	2.147182939	1.102445114	0.002178281	0.006663973	Up	2.237145	1.782872	4.862336	3.659169	THF97551.1	hypothetical protein TEA_023553 [Camellia sinensis var. sinensis]	Q4PT00|FB46_ARATH	F-box protein At1g47810 T2E6.10 OS=Arabidopsis thaliana (Mouse-ear cress) GN=T2E6.10 PE=2 SV=1	--	--	--	--	--	--	--	--	--	--	--	--	--	--	--	--	--
M_TRINITY_DN19084_c0_g1_i1_1_H_TRINITY_DN32891_c0_g1_i1_1	126.7946047	0.320152368	3.926994844	2.390374559	1.257236698	8.60E-05	0.0003618	Up	0.8812431	1.181271	2.22284	2.685782	XP_028095155.1	putative E3 ubiquitin-protein ligase LIN-1 [Camellia sinensis]	D1FP53|LIN_MEDTR	Putative E3 ubiquitin-protein ligase LIN LIN OS=Medicago truncatula (Barrel medic) (Medicago tribuloides) GN=LIN PE=2 SV=1	--	--	--	--	--	--	--	--	--	--	--	S	ENOG410YFEU		Molecular Function: ubiquitin-protein transferase activity (GO:0004842);|Biological Process: nodulation (GO:0009877);	--	--
M_TRINITY_DN19085_c0_g1_i1_1_H_TRINITY_DN26891_c0_g1_i2_1	32.67650747	0.744965821	2.328084422	3.327280104	1.734343323	0.019907621	0.045699434	Up	0.7537814	0.5773363	1.485277	2.820798	--	--	--	--	--	--	--	--	--	--	--	--	--	--	--	--	--	--	--	--	--
M_TRINITY_DN19109_c0_g1_i1_1_H_TRINITY_DN27794_c0_g1_i1_1	321.3777855	0.231149005	8.18957653	3.714099498	1.893012465	2.62E-16	3.49E-15	Up	8.558122	13.12941	38.41229	41.60716	KVH95919.1	hypothetical protein Ccrd_001987 [Cynara cardunculus var. scolymus]	--	--	--	--	--	--	--	--	--	--	--	--	--	S	ENOG41118SX		--	--	--
M_TRINITY_DN19113_c0_g1_i1_2_H_TRINITY_DN32975_c0_g1_i1_1	44.56857232	0.939609847	-2.316502619	0.2211951	-2.176608671	0.020530842	0.046899882	Down	7.615358	1.095221	1.061283	0.8578904	--	--	--	--	--	--	--	--	--	--	--	--	--	--	--	--	--	--	--	--	--
M_TRINITY_DN19118_c0_g1_i2_1_H_TRINITY_DN19636_c0_g1_i1_2	22.41204287	0.910493229	2.915488503	6.296423324	2.65453254	0.003551322	0.010249558	Up	0.564409	0.3651189	2.352738	3.166423	--	--	--	--	--	--	--	--	--	--	--	--	--	--	--	--	--	--	--	--	--
M_TRINITY_DN19122_c0_g1_i1_1_H_TRINITY_DN11301_c0_g1_i1_1	18.2703669	1.882744187	4.100419266	210.8452245	7.720040536	4.12E-05	0.00018468	Up	0	0	1.277219	4.531199	XP_028100715.1	receptor kinase-like protein Xa21 [Camellia sinensis]	C0LGP4|Y3475_ARATH	Probable LRR receptor-like serine/threonine-protein kinase At3g47570 F1P2.120 OS=Arabidopsis thaliana (Mouse-ear cress) GN=F1P2.120 PE=2 SV=1	--	--	--	--	--	--	--	--	--	--	--	S	COG4886	leucine Rich Repeat	--	--	--
M_TRINITY_DN19125_c0_g1_i1_1_H_TRINITY_DN16666_c0_g1_i1_1	49.88249992	0.572049193	4.546964282	6.067437094	2.601087246	5.44E-06	2.84E-05	Up	0.9213748	1.383975	7.130312	6.78453	XP_028087116.1	RING-H2 finger protein ATL66-like [Camellia sinensis]	Q9SG96|ATL72_ARATH	RING-H2 finger protein ATL72 T7M13.1 OS=Arabidopsis thaliana (Mouse-ear cress) GN=T7M13.1 PE=2 SV=1	--	--	--	--	--	--	KOG0800	FOG: Predicted E3 ubiquitin ligase	[O]	CELLULAR PROCESSES AND SIGNALING	Posttranslational modification, protein turnover, chaperones	O	ENOG41121N2	zinc ion binding	Cellular Component: integral component of membrane (GO:0016021);|Biological Process: protein ubiquitination (GO:0016567);|Molecular Function: transferase activity (GO:0016740);|Molecular Function: metal ion binding (GO:0046872);	PF17123.5,PF13639.6,PF13923.6	RING-like zinc finger|Ring finger domain|Zinc finger, C3HC4 type (RING finger)
M_TRINITY_DN19141_c0_g1_i1_2_H_TRINITY_DN26404_c0_g3_i1_2	10.98058341	2.084861265	-3.284216103	0.008685743	-6.84713494	0.001022665	0.003404182	Down	0.7343165	2.730944	0	0	--	--	--	--	--	--	--	--	--	--	--	--	--	--	--	--	--	--	--	--	--
M_TRINITY_DN19148_c0_g1_i1_2_H_TRINITY_DN30680_c0_g1_i1_1	20.53324978	1.005943826	-3.134005758	0.112450833	-3.152633743	0.001724375	0.005422207	Down	3.722272	2.275869	0.3252193	0.3190445	--	--	--	--	--	--	--	--	--	--	--	--	--	--	--	--	--	--	--	--	--
M_TRINITY_DN19158_c0_g1_i1_2_H_TRINITY_DN31189_c0_g1_i1_2	23.0068225	1.46182694	-2.987964217	0.048432303	-4.367886588	0.002808424	0.008331195	Down	7.104797	1.230274	0.4019019	0	XP_028080739.1	uncharacterized protein LOC114282287 [Camellia sinensis]	--	--	--	--	--	--	--	--	--	--	--	--	--	--	--	--	--	--	--
M_TRINITY_DN19165_c0_g1_i1_2_H_TRINITY_DN5771_c0_g1_i1_1	26.96818903	1.695129524	-4.803930144	0.003536937	-8.143283821	1.56E-06	8.85E-06	Down	3.498521	6.94417	0	0	--	--	--	--	--	--	--	--	--	--	--	--	--	--	--	--	--	--	--	--	--
M_TRINITY_DN19171_c0_g1_i2_1_H_TRINITY_DN16835_c0_g1_i1_1	131.1462531	0.360602778	3.099280857	2.169871018	1.117609288	0.00193991	0.006021507	Up	4.996713	3.076062	7.413899	9.980827	--	--	--	--	--	--	--	--	--	--	--	--	--	--	--	--	--	--	--	--	--
M_TRINITY_DN19181_c0_g1_i1_1_H_TRINITY_DN1027_c0_g1_i1_2	68.58220861	0.491161623	2.45885091	2.309680351	1.207693203	0.013938249	0.033726731	Up	1.616117	2.099656	5.230488	3.231658	--	--	--	--	--	--	--	--	--	--	--	--	--	--	--	--	--	--	--	--	--
M_TRINITY_DN19185_c0_g1_i1_1_H_TRINITY_DN22582_c0_g1_i1_2	21.83595516	0.996701912	2.634744239	6.173354422	2.626054621	0.00842007	0.021913707	Up	0.3004592	0.9153286	2.945731	4.369931	XP_028110119.1	protein PTST homolog 2, chloroplastic isoform X1 [Camellia sinensis]	--	--	--	--	--	--	--	--	--	--	--	--	--	--	--	--	--	--	--
[truncated: 6,732 more rows]
