# Supplementary material for: Integrative Metabolic and Transcriptomic Profiling in Camellia oleifera and Camellia meiocarpa Uncover Potential Mechanisms That Govern Triacylglycerol Degradation during Seed Desiccation
Source: Plants (Basel). 2023 Jul 8;12(14):2591. doi: 10.3390/plants12142591 (PMC10385360; doi:10.3390/plants12142591)
Supplement: Supplementary file 1 [file plants-12-02591-s001.zip › Supplementary Table S12.xlsx]

## Sheet: Sheet1
Supplementary Table S12. Unigenes for lipid metabolism in Camellia seed.
Gene ID in HG	Gene ID in Min 43	ko name	KEGG annotation	HG7-vs-HG2	M43_7-vs-M43_2	H2_1	H2_2	H7_1	H7_2	M2_1	M2_2	M7_1	M7_2
TRINITY_DN10299_c0_g1_i1_2	TRINITY_DN28324_c0_g1_i1_2	ko00562|ko00564|ko00565	Inositol phosphate metabolism|Glycerophospholipid metabolism|Ether lipid metabolism	--	--	0.669162	1.09313	2.71647	1.4105	2.44475	2.09573	2.2196	1.35992
TRINITY_DN10717_c0_g1_i1_2	TRINITY_DN25787_c1_g1_i1_1	ko00062|ko04626	Fatty acid elongation|Plant-pathogen interaction	Up	Up	0.104472	0.241529	0.8363	2.14722	0	0	7.42427	7.82366
TRINITY_DN11159_c0_g1_i1_2	TRINITY_DN22144_c0_g1_i1_1	ko00600	Sphingolipid metabolism	--	Up	1.99378	3.55278	3.37551	5.10809	0.976449	1.21352	2.41498	5.19755
TRINITY_DN11295_c0_g1_i1_1	TRINITY_DN35999_c0_g3_i1_2	ko00591	Linoleic acid metabolism	--	Down	2.40494	1.32408	2.41507	1.14481	3.36891	3.01209	1.32905	0.413538
TRINITY_DN12099_c0_g1_i1_1	TRINITY_DN26897_c1_g1_i1_1	ko00561|ko00564	Glycerolipid metabolism|Glycerophospholipid metabolism	--	--	3.80328	2.92075	0.491066	1.29885	1.38282	3.02466	1.35159	2.12121
TRINITY_DN12421_c0_g1_i2_2	TRINITY_DN14830_c0_g1_i1_1	ko00100	Steroid biosynthesis	--	--	3.12575	1.32144	3.9948	1.61408	6.21377	1.82899	1.80814	3.46977
TRINITY_DN12457_c0_g2_i1_1	TRINITY_DN40773_c0_g1_i1_2	ko00564|ko00565|ko04144	Glycerophospholipid metabolism|Ether lipid metabolism|Endocytosis	--	Down	2.1532	2.091	3.22598	0	1.09036	2.15167	0	0
TRINITY_DN12490_c0_g1_i1_2	TRINITY_DN23509_c0_g1_i1_2	ko00100	Steroid biosynthesis	--	--	26.7969	31.14	32.2812	33.4836	32.4993	34.6571	39.8674	42.1248
TRINITY_DN13855_c0_g1_i1_2	TRINITY_DN20446_c0_g1_i1_1	ko00564	Glycerophospholipid metabolism	Up	Up	3.4347	1.42722	5.40509	8.26179	2.61615	2.97769	6.06381	6.98625
TRINITY_DN14254_c0_g1_i1_1	TRINITY_DN20433_c0_g1_i1_1	ko00590	Arachidonic acid metabolism	--	--	13.3657	11.5739	15.1749	12.2761	11.4328	10.6038	15.6588	13.6421
TRINITY_DN14685_c0_g1_i1_1	TRINITY_DN30741_c0_g1_i1_2	ko00561	Glycerolipid metabolism	--	--	2.97148	2.16481	1.52793	0.761587	2.9927	2.68072	0.974809	0.927643
TRINITY_DN14836_c0_g1_i1_1	TRINITY_DN23118_c0_g2_i1_2	ko00592	alpha-Linolenic acid metabolism	--	--	1.57134	2.60729	1.18857	1.77834	1.33858	2.19259	1.46291	2.19215
TRINITY_DN14933_c0_g1_i2_2	TRINITY_DN32759_c1_g1_i2_2	ko00600	Sphingolipid metabolism	--	--	12.9241	18.1036	21.259	22.5042	22.7444	20.7935	26.8583	33.6157
TRINITY_DN14943_c0_g1_i1_2	TRINITY_DN22971_c0_g2_i1_2	ko00561|ko00564	Glycerolipid metabolism|Glycerophospholipid metabolism	--	--	5.59153	1.1855	3.50931	3.48667	5.37906	3.0559	7.66209	1.79729
TRINITY_DN15134_c0_g2_i1_1	TRINITY_DN10924_c0_g1_i1_1	ko00592	alpha-Linolenic acid metabolism	--	--	1.39426	1.49974	1.06326	1.12181	0.896351	0.939697	1.14844	1.75951
TRINITY_DN15140_c0_g1_i1_1	TRINITY_DN23601_c0_g1_i2_1	ko00600	Sphingolipid metabolism	--	Up	1.95803	2.7849	1.05564	1.70836	1.35373	1.09335	9.40801	8.54264
TRINITY_DN15365_c0_g1_i1_2	TRINITY_DN32115_c0_g1_i1_1	ko00062|ko04626	Fatty acid elongation|Plant-pathogen interaction	--	Up	2.14667	1.0442	4.32922	3.44812	0	0	0.348535	1.31689
TRINITY_DN15814_c0_g2_i1_2	TRINITY_DN34303_c3_g1_i4_2	ko00061|ko00620|ko00640	Fatty acid biosynthesis|Pyruvate metabolism|Propanoate metabolism	--	--	1.57637	1.42914	2.42673	1.62047	2.57972	3.2096	4.1563	2.57375
TRINITY_DN16030_c0_g1_i1_2	TRINITY_DN30055_c1_g2_i2_1	ko00592	alpha-Linolenic acid metabolism	Down	--	7.84746	8.94171	2.22419	3.39192	19.0353	21.0919	24.1563	17.0793
TRINITY_DN16292_c0_g1_i1_1	TRINITY_DN23768_c0_g1_i1_2	ko00010|ko00040|ko00561	Glycolysis / Gluconeogenesis|Pentose and glucuronate interconversions|Glycerolipid metabolism	--	Down	2.64721	5.66647	0.735259	5.55232	2.2132	1.97184	0.19596	0.223447
TRINITY_DN16539_c0_g1_i1_2	TRINITY_DN24218_c0_g1_i2_1	ko00592	alpha-Linolenic acid metabolism	Up	Up	2.23728	1.61058	6.14005	5.52998	3.89814	2.64936	27.4752	26.247
TRINITY_DN16589_c0_g1_i1_2	TRINITY_DN32132_c0_g1_i1_1	ko00564|ko00565|ko04144	Glycerophospholipid metabolism|Ether lipid metabolism|Endocytosis	--	--	1.0795	0.196619	1.68427	1.01607	0.309746	0	0.983465	1.01178
TRINITY_DN16629_c0_g1_i1_1	TRINITY_DN23517_c0_g1_i1_2	ko00010|ko00071|ko00350	Glycolysis / Gluconeogenesis|Fatty acid degradation|Tyrosine metabolism	Down	Down	3.80844	4.11407	0.236152	0.237398	2.2702	2.79051	0.361393	0.639824
TRINITY_DN16908_c0_g1_i2_2	TRINITY_DN26195_c3_g2_i1_1	ko00562|ko00564|ko00565	Inositol phosphate metabolism|Glycerophospholipid metabolism|Ether lipid metabolism	--	Up	1.00333	0.722966	2.39118	1.63873	1.57746	2.25806	8.16799	8.60652
TRINITY_DN17156_c0_g1_i1_2	TRINITY_DN29482_c0_g4_i2_2	ko00564|ko00565|ko04144	Glycerophospholipid metabolism|Ether lipid metabolism|Endocytosis	--	--	3.26136	3.39633	2.88448	2.94578	4.11336	4.61191	3.33921	2.83993
TRINITY_DN17229_c0_g1_i1_2	TRINITY_DN22569_c0_g1_i2_1	ko00564	Glycerophospholipid metabolism	Up	Up	0.716237	0.282647	3.13618	3.0316	1.58459	1.21276	3.3648	3.77765
TRINITY_DN17392_c0_g1_i3_2	TRINITY_DN21645_c0_g1_i1_1	ko00480|ko00590	Glutathione metabolism|Arachidonic acid metabolism	--	--	10.733	8.2971	10.1032	8.42355	17.5605	14.9204	12.9258	13.2178
TRINITY_DN17413_c0_g1_i1_2	TRINITY_DN30341_c0_g1_i3_1	ko00100|ko00909	Steroid biosynthesis|Sesquiterpenoid and triterpenoid biosynthesis	--	Up	0.31057	1.11136	1.30471	2.81111	1.10455	1.04964	54.9129	54.5159
TRINITY_DN17491_c0_g1_i1_2	TRINITY_DN20003_c0_g2_i1_1	ko00073	Cutin, suberine and wax biosynthesis	Up	Up	1.69018	1.85543	5.78376	4.86162	1.09258	1.01326	2.6328	2.59353
TRINITY_DN17648_c0_g1_i2_1	TRINITY_DN15162_c0_g1_i1_1	ko00592	alpha-Linolenic acid metabolism	--	--	2.18684	2.01193	1.06113	1.18585	1.74477	1.2468	2.05356	1.89785
TRINITY_DN17686_c0_g1_i1_2	TRINITY_DN25284_c0_g1_i1_1	ko00073	Cutin, suberine and wax biosynthesis	Up	--	0.510677	0.266531	1.73606	1.91445	0.993285	1.84132	3.01977	2.53888
TRINITY_DN17930_c0_g1_i1_1	TRINITY_DN21306_c0_g1_i1_1	ko00564|ko00565|ko04144	Glycerophospholipid metabolism|Ether lipid metabolism|Endocytosis	--	Up	2.92198	2.29367	2.1359	2.21033	0.483472	0.779428	4.06806	3.64684
TRINITY_DN18298_c0_g1_i1_1	TRINITY_DN22374_c0_g1_i1_1	ko00561|ko00564	Glycerolipid metabolism|Glycerophospholipid metabolism	--	Up	12.929	14.1451	15.5703	16.406	5.80898	5.38343	16.0955	15.75
TRINITY_DN18365_c0_g2_i1_1	TRINITY_DN30341_c0_g2_i2_1	ko00100|ko00909	Steroid biosynthesis|Sesquiterpenoid and triterpenoid biosynthesis	--	Up	2.10208	1.45405	1.26662	0.90017	0.469797	0.344025	5.79788	6.93782
TRINITY_DN18439_c0_g1_i1_2	TRINITY_DN21997_c0_g1_i2_1	ko00100	Steroid biosynthesis	--	--	20.1165	25.2696	27.9254	26.209	21.2415	22.2392	23.497	23.4952
TRINITY_DN18887_c0_g1_i1_1	TRINITY_DN27285_c0_g1_i2_1	ko00062|ko04626	Fatty acid elongation|Plant-pathogen interaction	--	Up	24.4504	22.7817	18.5144	16.8267	7.94604	5.90633	21.8659	18.5593
TRINITY_DN19430_c0_g1_i1_1	TRINITY_DN27285_c0_g2_i2_1	ko00062|ko04626	Fatty acid elongation|Plant-pathogen interaction	--	Up	1.46231	2.64153	1.62668	2.39023	0.850869	1.24579	4.07858	4.94385
TRINITY_DN19520_c0_g1_i1_1	TRINITY_DN2720_c0_g1_i1_1	ko00591	Linoleic acid metabolism	Down	--	3.22565	2.32663	1.05348	1.00437	3.90052	0	3.48867	6.07495
TRINITY_DN19520_c0_g2_i1_1	TRINITY_DN31905_c0_g1_i1_1	ko00591	Linoleic acid metabolism	--	--	2.88995	2.37854	2.1471	2.14766	1.86952	1.70134	1.51909	1.74685
TRINITY_DN19788_c0_g1_i1_2	TRINITY_DN28336_c0_g1_i1_2	ko00600	Sphingolipid metabolism	--	Down	5.17051	3.67969	8.36424	5.03752	8.93801	14.054	3.50069	7.94426
TRINITY_DN19827_c0_g1_i5_2	TRINITY_DN24209_c0_g2_i2_1	ko00061|ko00780	Fatty acid biosynthesis|Biotin metabolism	--	--	125.686	134.109	83.561	82.5192	119.576	115.513	79.2955	75.8516
TRINITY_DN19885_c0_g1_i1_1	TRINITY_DN24355_c0_g1_i1_1	ko00562|ko00564|ko00565	Inositol phosphate metabolism|Glycerophospholipid metabolism|Ether lipid metabolism	--	--	49.1256	51.2344	66.7767	65.6922	52.2469	49.7705	74.8945	82.3867
TRINITY_DN20029_c0_g1_i1_2	TRINITY_DN20416_c0_g1_i1_2	ko00561|ko00564	Glycerolipid metabolism|Glycerophospholipid metabolism	--	--	11.3622	9.32233	15.4718	14.6944	8.94339	8.635	7.89707	7.78643
TRINITY_DN20079_c0_g1_i2_1	TRINITY_DN20611_c0_g1_i1_1	ko00561	Glycerolipid metabolism	Down	--	47.6976	51.2683	16.6215	14.7667	11.8701	9.88243	8.54504	7.72947
TRINITY_DN20170_c0_g1_i1_2	TRINITY_DN25468_c0_g1_i1_1	ko00100	Steroid biosynthesis	--	--	117.121	127.907	101.13	88.0416	76.3588	70.1613	39.7703	50.5345
TRINITY_DN20302_c0_g1_i1_2	TRINITY_DN20997_c0_g1_i1_1	ko00062|ko04626	Fatty acid elongation|Plant-pathogen interaction	--	--	6.819	6.95384	14.2317	12.4703	9.2461	8.3576	13.0356	16.1311
TRINITY_DN20304_c0_g1_i1_1	TRINITY_DN20388_c0_g1_i2_1	ko00561	Glycerolipid metabolism	--	Up	2.8583	3.27451	6.38048	4.537	2.70146	2.48855	10.1213	8.81253
TRINITY_DN20354_c0_g1_i1_2	TRINITY_DN22402_c0_g1_i1_1	ko00052|ko00561|ko00600|ko00603	Galactose metabolism|Glycerolipid metabolism|Sphingolipid metabolism|Glycosphingolipid biosynthesis - globo and isoglobo series	--	--	7.32745	9.07027	9.1584	11.6021	13.4631	15.1688	11.718	10.4555
TRINITY_DN20368_c0_g1_i1_2	TRINITY_DN24269_c0_g1_i2_1	ko00564	Glycerophospholipid metabolism	--	Up	10.9568	14.0192	19.6564	19.7971	4.11677	4.34789	15.2152	12.6365
TRINITY_DN20394_c0_g1_i1_2	TRINITY_DN24587_c0_g1_i1_1	ko00010|ko00040|ko00561	Glycolysis / Gluconeogenesis|Pentose and glucuronate interconversions|Glycerolipid metabolism	Up	Up	17.3848	23.3104	96.1692	90.3811	11.3312	10.5137	107.379	110.405
TRINITY_DN20537_c0_g1_i1_1	TRINITY_DN34420_c2_g2_i2_2	ko00600	Sphingolipid metabolism	--	--	53.4784	56.2574	53.0078	49.9078	64.2736	67.4772	75.7993	74.8943
TRINITY_DN20629_c1_g1_i2_2	TRINITY_DN29992_c0_g1_i1_2	ko00062|ko04626	Fatty acid elongation|Plant-pathogen interaction	--	--	68.457	73.5788	100.104	91.4176	70.3267	69.693	67.1183	76.1532
TRINITY_DN20742_c0_g1_i3_2	TRINITY_DN26822_c0_g1_i1_2	ko00564	Glycerophospholipid metabolism	--	--	3.64821	3.23714	4.94619	5.45833	3.50593	2.98191	0	2.10135
TRINITY_DN20797_c0_g1_i1_1	TRINITY_DN34299_c0_g1_i1_1	ko00061|ko00071|ko04146	Fatty acid biosynthesis|Fatty acid degradation|Peroxisome	--	--	3.34313	2.60977	1.50244	1.91923	1.87408	1.03939	1.57179	2.77348
TRINITY_DN20917_c0_g1_i10_1	TRINITY_DN31604_c2_g1_i5_2	ko00561	Glycerolipid metabolism	--	--	6.2145	6.28268	10.6406	11.1207	8.35582	9.56861	10.9616	11.3091
TRINITY_DN20974_c0_g1_i1_2	TRINITY_DN20019_c0_g1_i1_1	ko00592	alpha-Linolenic acid metabolism	--	Up	2.96853	4.63992	5.19487	4.39357	1.90598	2.54118	9.61613	10.0784
TRINITY_DN21049_c0_g1_i1_2	TRINITY_DN24633_c0_g1_i1_1	ko00062|ko01040	Fatty acid elongation|Biosynthesis of unsaturated fatty acids	--	Up	13.8728	13.0151	13.5461	11.0576	5.08551	5.95979	19.6535	19.841
TRINITY_DN21122_c0_g1_i2_1	TRINITY_DN21923_c0_g1_i1_1	ko00100	Steroid biosynthesis	--	Up	10.1782	6.78489	14.9476	10.7138	10.6294	10.4724	24.419	19.7098
TRINITY_DN21162_c0_g1_i1_1	TRINITY_DN27684_c0_g1_i1_1	ko00591|ko00592	Linoleic acid metabolism|alpha-Linolenic acid metabolism	--	--	2.717	3.26225	1.81716	1.30682	10.1636	9.16046	8.111	7.9252
TRINITY_DN21165_c0_g1_i1_2	TRINITY_DN25003_c0_g1_i1_1	ko00564|ko00565	Glycerophospholipid metabolism|Ether lipid metabolism	--	--	3.09237	2.71718	2.38164	2.51761	2.60168	2.84113	4.72594	4.10005
TRINITY_DN21443_c0_g1_i1_2	TRINITY_DN32311_c1_g3_i3_2	ko01040	Biosynthesis of unsaturated fatty acids	Up	Up	14.3002	14.3927	28.3595	29.3805	6.05945	3.98362	28.0839	30.084
TRINITY_DN21449_c0_g1_i1_2	TRINITY_DN28945_c0_g1_i1_2	ko00480|ko00590	Glutathione metabolism|Arachidonic acid metabolism	--	--	7.94084	7.13645	12.0924	11.7017	12.7255	11.0768	21.5018	20.1766
TRINITY_DN21463_c0_g1_i2_2	TRINITY_DN33185_c1_g2_i12_2	ko00071|ko00280|ko00592|ko01040|ko04146	Fatty acid degradation|Valine, leucine and isoleucine degradation|alpha-Linolenic acid metabolism|Biosynthesis of unsaturated fatty acids|Peroxisome	Up	Up	2.05492	3.04255	7.04052	6.66425	2.87805	2.41673	6.79663	6.60922
TRINITY_DN21501_c0_g1_i1_1	TRINITY_DN26190_c1_g1_i1_1	ko00100|ko00909	Steroid biosynthesis|Sesquiterpenoid and triterpenoid biosynthesis	Down	Up	3.71216	3.85415	1.13526	1.24109	1.432	2.54365	38.1697	40.7768
TRINITY_DN21538_c0_g1_i1_1	TRINITY_DN22977_c0_g1_i1_1	ko00010|ko00053|ko00071|ko00280|ko00310|ko00330|ko00340|ko00380|ko00410|ko00561|ko00620|ko00903	Glycolysis / Gluconeogenesis|Ascorbate and aldarate metabolism|Fatty acid degradation|Valine, leucine and isoleucine degradation|Lysine degradation|Arginine and proline metabolism|Histidine metabolism|Tryptophan metabolism|beta-Alanine metabolism|Glycerolipid metabolism|Pyruvate metabolism|Limonene and pinene degradation	--	--	3.1751	3.05936	2.17096	2.18964	5.64835	5.22703	6.54819	7.03727
TRINITY_DN21771_c0_g1_i1_2	TRINITY_DN23215_c0_g1_i1_1	ko00561	Glycerolipid metabolism	--	--	18.7319	18.7506	24.6568	26.2834	15.1457	13.7587	26.7778	29.8283
TRINITY_DN21792_c0_g1_i2_2	TRINITY_DN30927_c0_g1_i2_2	ko00061	Fatty acid biosynthesis	Down	Down	37.6307	40.3562	16.8103	14.4185	56.3741	59.0224	23.7351	25.1969
TRINITY_DN21906_c1_g1_i1_2	TRINITY_DN23493_c0_g1_i4_1	ko00561|ko00564	Glycerolipid metabolism|Glycerophospholipid metabolism	Up	Up	5.31493	5.7287	36.9049	33.4706	11.6695	11.8199	28.2012	28.6976
TRINITY_DN21977_c0_g1_i1_1	TRINITY_DN19790_c0_g1_i2_1	ko00590|ko00790	Arachidonic acid metabolism|Folate biosynthesis	--	--	4.78309	4.20425	6.21977	5.39589	4.8015	5.7289	7.70086	5.92676
TRINITY_DN2199_c0_g1_i1_1	TRINITY_DN17742_c0_g1_i1_1	ko00561|ko00564|ko04070	Glycerolipid metabolism|Glycerophospholipid metabolism|Phosphatidylinositol signaling system	--	--	4.09989	3.06189	0.773509	2.03791	1.6673	3.88431	1.61403	3.1466
TRINITY_DN22004_c0_g1_i7_2	TRINITY_DN31043_c0_g2_i9_2	ko00440|ko00564	Phosphonate and phosphinate metabolism|Glycerophospholipid metabolism	Up	--	6.16209	6.47553	15.7822	15.0602	6.01948	6.39154	9.57741	10.2145
TRINITY_DN22032_c0_g1_i2_2	TRINITY_DN27082_c0_g1_i1_2	ko00100	Steroid biosynthesis	--	--	35.4734	39.7328	47.2581	47.1217	58.0081	56.1586	44.2293	43.4688
TRINITY_DN22042_c0_g1_i1_2	TRINITY_DN21178_c0_g1_i1_1	ko00600	Sphingolipid metabolism	--	--	1.29557	2.90696	2.81075	1.65171	1.1524	2.98478	3.30857	2.26768
TRINITY_DN22076_c0_g1_i1_2	TRINITY_DN22581_c0_g1_i1_1	ko00062|ko01040	Fatty acid elongation|Biosynthesis of unsaturated fatty acids	--	--	17.7056	20.6552	20.3406	17.8248	20.9119	18.1981	21.5485	25.4373
TRINITY_DN22082_c0_g1_i1_2	TRINITY_DN23198_c0_g1_i1_1	ko00010|ko00053|ko00071|ko00260|ko00280|ko00310|ko00330|ko00340|ko00380|ko00410|ko00561|ko00620	Glycolysis / Gluconeogenesis|Ascorbate and aldarate metabolism|Fatty acid degradation|Glycine, serine and threonine metabolism|Valine, leucine and isoleucine degradation|Lysine degradation|Arginine and proline metabolism|Histidine metabolism|Tryptophan metabolism|beta-Alanine metabolism|Glycerolipid metabolism|Pyruvate metabolism	--	--	26.1974	26.5738	28.3312	25.612	30.2418	30.0355	39.4239	38.9564
TRINITY_DN22157_c0_g1_i1_2	TRINITY_DN24802_c1_g1_i1_1	ko00072|ko00280|ko00650|ko04146	Synthesis and degradation of ketone bodies|Valine, leucine and isoleucine degradation|Butanoate metabolism|Peroxisome	--	--	5.77338	6.26637	5.89093	5.84478	7.96294	8.55354	7.17242	8.51806
TRINITY_DN22195_c0_g1_i1_2	TRINITY_DN25672_c0_g1_i1_1	ko00100	Steroid biosynthesis	--	--	4.57036	3.59438	3.39174	3.72464	4.05364	3.74872	5.17958	5.75028
TRINITY_DN22229_c0_g1_i3_2	TRINITY_DN31509_c4_g3_i2_2	ko00071|ko00280|ko00310|ko00360|ko00380|ko00410|ko00640|ko00650|ko00903	Fatty acid degradation|Valine, leucine and isoleucine degradation|Lysine degradation|Phenylalanine metabolism|Tryptophan metabolism|beta-Alanine metabolism|Propanoate metabolism|Butanoate metabolism|Limonene and pinene degradation	--	--	137.128	137.598	144.334	143.224	68.7072	61.7486	67.0667	77.1523
TRINITY_DN22290_c0_g2_i1_2	TRINITY_DN26386_c2_g5_i1_1	ko00564	Glycerophospholipid metabolism	--	Up	4.16523	3.87053	1.25683	3.25124	2.32725	2.01404	5.64199	3.72282
TRINITY_DN22609_c0_g1_i1_1	TRINITY_DN29215_c0_g1_i1_2	ko00010|ko00053|ko00071|ko00280|ko00310|ko00330|ko00340|ko00380|ko00410|ko00561|ko00620|ko00903	Glycolysis / Gluconeogenesis|Ascorbate and aldarate metabolism|Fatty acid degradation|Valine, leucine and isoleucine degradation|Lysine degradation|Arginine and proline metabolism|Histidine metabolism|Tryptophan metabolism|beta-Alanine metabolism|Glycerolipid metabolism|Pyruvate metabolism|Limonene and pinene degradation	--	--	8.32772	11.4752	10.6805	10.7499	15.8528	17.9776	15.1466	17.6356
TRINITY_DN22640_c0_g1_i2_1	TRINITY_DN28820_c0_g1_i1_1	ko00062|ko01040	Fatty acid elongation|Biosynthesis of unsaturated fatty acids	--	--	22.674	23.6533	28.0182	27.2108	36.7157	37.0671	37.2985	32.066
TRINITY_DN22661_c0_g1_i1_2	TRINITY_DN23553_c0_g1_i2_1	ko00591|ko00592	Linoleic acid metabolism|alpha-Linolenic acid metabolism	--	--	34.0967	36.3337	26.0932	24.2299	28.0589	27.548	22.4861	24.0003
TRINITY_DN22700_c0_g1_i1_2	TRINITY_DN26045_c0_g1_i1_1	ko00071	Fatty acid degradation	--	--	13.6584	14.2987	13.675	12.7509	8.73643	8.26172	15.0821	17.3506
TRINITY_DN22799_c0_g1_i1_2	TRINITY_DN23177_c0_g1_i5_1	ko00561|ko00564	Glycerolipid metabolism|Glycerophospholipid metabolism	--	--	2.92887	3.18072	2.99544	4.20814	2.9391	3.10959	3.56544	3.83571
TRINITY_DN22800_c0_g1_i1_1	TRINITY_DN25540_c0_g1_i2_2	ko00564	Glycerophospholipid metabolism	--	--	3.85169	6.57165	7.64778	8.95854	11.1614	12.584	7.41507	10.1591
TRINITY_DN22845_c0_g1_i2_2	TRINITY_DN27554_c0_g1_i1_1	ko00600	Sphingolipid metabolism	--	--	15.3583	15.0822	12.5041	11.2949	11.5459	13.3943	14.8565	16.6957
TRINITY_DN22897_c0_g1_i2_1	TRINITY_DN35429_c0_g2_i1_2	ko00071|ko00410|ko00592|ko00640|ko01040|ko04146	Fatty acid degradation|beta-Alanine metabolism|alpha-Linolenic acid metabolism|Propanoate metabolism|Biosynthesis of unsaturated fatty acids|Peroxisome	--	--	29.0015	28.8786	49.5002	46.4366	38.9393	37.8379	43.1854	44.6679
TRINITY_DN22913_c0_g1_i1_1	TRINITY_DN26681_c0_g1_i2_2	ko00100	Steroid biosynthesis	--	--	82.1292	89.0871	82.9628	73.5352	55.4431	55.6973	49.5815	52.0597
TRINITY_DN22957_c0_g1_i1_2	TRINITY_DN30490_c2_g1_i1_1	ko00564|ko00565|ko04144	Glycerophospholipid metabolism|Ether lipid metabolism|Endocytosis	--	Down	3.56604	4.09108	3.82735	3.17578	8.60308	6.99803	2.01902	2.08541
TRINITY_DN23141_c0_g2_i1_1	TRINITY_DN25944_c0_g1_i2_1	ko00100|ko00909	Steroid biosynthesis|Sesquiterpenoid and triterpenoid biosynthesis	Down	--	84.8505	94.3114	40.6433	43.1011	88.322	89.9555	70.625	66.7928
TRINITY_DN23158_c0_g1_i6_2	TRINITY_DN34301_c2_g3_i5_2	ko00564	Glycerophospholipid metabolism	--	--	3.05891	3.13346	4.42677	4.75664	3.14766	3.98718	3.56237	3.48501
TRINITY_DN23184_c0_g1_i2_1	TRINITY_DN10799_c0_g1_i1_1	ko00100	Steroid biosynthesis	--	--	15.1106	17.5174	14.7208	16.9245	1.02605	4.59904	1.99888	2.78496
TRINITY_DN23188_c1_g1_i1_1	TRINITY_DN24343_c0_g2_i3_1	ko00071	Fatty acid degradation	Down	--	2.7622	3.36642	1.42074	1.16701	3.91844	3.54876	6.85791	6.09968
TRINITY_DN23273_c1_g1_i1_1	TRINITY_DN28897_c0_g1_i4_2	ko00100	Steroid biosynthesis	Down	--	11.2368	12.4795	2.5241	3.38264	8.85793	11.2396	4.65147	5.7842
TRINITY_DN23321_c0_g2_i1_1	TRINITY_DN23690_c1_g1_i2_1	ko00440|ko00564	Phosphonate and phosphinate metabolism|Glycerophospholipid metabolism	--	--	49.2529	47.5284	42.1816	39.8847	62.6745	59.9306	49.5521	52.4541
TRINITY_DN23326_c0_g1_i2_2	TRINITY_DN28999_c3_g1_i1_1	ko00061|ko00780	Fatty acid biosynthesis|Biotin metabolism	--	--	3.59167	2.62814	4.69912	3.54204	5.07015	3.94783	3.71631	3.8596
TRINITY_DN23374_c4_g1_i1_2	TRINITY_DN31952_c2_g1_i1_2	ko00061	Fatty acid biosynthesis	--	Down	4.21178	4.70693	4.79305	3.5389	8.82297	6.15231	1.98269	4.04163
TRINITY_DN23374_c4_g3_i3_2	TRINITY_DN28850_c2_g4_i3_1	ko00061	Fatty acid biosynthesis	--	--	38.252	36.2376	39.7967	36.8042	13.0934	16.5871	11.6095	14.9447
TRINITY_DN23410_c0_g1_i1_1	TRINITY_DN23078_c0_g1_i2_1	ko00561	Glycerolipid metabolism	--	Up	4.88651	5.71935	3.37057	3.7541	5.15449	4.74072	11.8973	12.9015
TRINITY_DN23431_c0_g1_i2_2	TRINITY_DN30303_c1_g1_i2_1	ko00052|ko00511|ko00600	Galactose metabolism|Other glycan degradation|Sphingolipid metabolism	--	--	25.7706	25.0569	32.9037	31.9174	29.8992	29.8127	20.4149	23.3378
TRINITY_DN23436_c0_g1_i2_1	TRINITY_DN28730_c0_g1_i1_2	ko00100	Steroid biosynthesis	--	--	14.4532	14.1095	14.7957	14.8615	14.1217	14.8085	17.0899	16.5997
TRINITY_DN23486_c0_g1_i1_2	TRINITY_DN33121_c0_g1_i1_2	ko00061|ko00071|ko04146	Fatty acid biosynthesis|Fatty acid degradation|Peroxisome	--	--	42.6519	47.487	34.7146	36.2178	36.8989	35.3002	31.1582	30.8948
TRINITY_DN23548_c0_g1_i1_1	TRINITY_DN23184_c0_g1_i1_1	ko00600	Sphingolipid metabolism	--	--	7.20381	7.72001	9.73662	8.40409	9.29541	9.15849	11.8506	13.355
TRINITY_DN23589_c0_g1_i1_1	TRINITY_DN12501_c0_g1_i1_2	ko00600	Sphingolipid metabolism	Down	Down	8.46452	12.1236	3.07823	3.53906	14.5006	16.213	6.59929	6.74947
TRINITY_DN23591_c0_g1_i1_2	TRINITY_DN33438_c1_g3_i3_2	ko00061|ko00780	Fatty acid biosynthesis|Biotin metabolism	--	--	92.7351	99.836	85.1513	76.98	59.4143	63.646	62.6839	59.1311
TRINITY_DN23628_c0_g1_i2_2	TRINITY_DN28509_c0_g1_i2_2	ko00010|ko00071|ko00350	Glycolysis / Gluconeogenesis|Fatty acid degradation|Tyrosine metabolism	--	--	4.94603	3.93976	5.77259	5.67654	11.6758	11.7418	8.67875	7.91677
TRINITY_DN23674_c0_g1_i1_1	TRINITY_DN25914_c1_g1_i3_1	ko00561	Glycerolipid metabolism	--	--	7.08342	7.5791	8.47281	7.33464	10.1493	7.98981	6.44846	7.35308
TRINITY_DN23752_c0_g1_i4_2	TRINITY_DN25462_c2_g1_i1_1	ko00100	Steroid biosynthesis	--	--	10.438	9.44946	6.57754	6.84043	15.9301	14.3109	19.966	28.5082
TRINITY_DN23801_c0_g1_i4_2	TRINITY_DN23117_c0_g1_i1_1	ko00440|ko00564	Phosphonate and phosphinate metabolism|Glycerophospholipid metabolism	--	--	112.896	121.783	84.6889	89.8565	226.296	225.906	170.115	187.767
TRINITY_DN23821_c0_g1_i1_1	TRINITY_DN25231_c0_g1_i1_1	ko00590	Arachidonic acid metabolism	--	Up	18.4863	22.1546	36.0733	38.006	13.7534	14.3408	31.3783	29.9808
TRINITY_DN23942_c0_g1_i1_2	TRINITY_DN26398_c0_g1_i1_1	ko00564	Glycerophospholipid metabolism	--	--	12.0904	14.8161	13.9555	12.5475	12.2187	11.1461	11.839	11.5343
TRINITY_DN23972_c0_g1_i3_2	TRINITY_DN27858_c0_g1_i9_2	ko00052|ko00561|ko00600|ko00603	Galactose metabolism|Glycerolipid metabolism|Sphingolipid metabolism|Glycosphingolipid biosynthesis - globo and isoglobo series	--	Down	29.9272	31.7831	18.9474	16.9376	50.6905	51.758	21.1137	24.0708
TRINITY_DN23983_c2_g1_i6_2	TRINITY_DN23829_c1_g1_i3_1	ko00561|ko00564	Glycerolipid metabolism|Glycerophospholipid metabolism	Up	Up	21.4677	25.3333	52.9414	48.5019	4.31755	5.99586	14.8194	13.3025
TRINITY_DN24016_c0_g2_i1_2	TRINITY_DN29280_c2_g1_i13_1	ko00564	Glycerophospholipid metabolism	--	--	3.7745	5.28738	4.56565	4.5606	4.47124	5.76227	7.20519	6.89031
TRINITY_DN24038_c0_g1_i1_2	TRINITY_DN27084_c0_g1_i2_1	ko00592	alpha-Linolenic acid metabolism	--	Up	9.16936	7.21894	11.1358	11.5951	13.3019	12.775	41.5855	41.8634
TRINITY_DN24055_c0_g2_i1_1	TRINITY_DN25757_c1_g1_i1_1	ko00600	Sphingolipid metabolism	--	--	14.4122	18.2056	26.1573	27.5013	19.1355	17.0575	23.334	27.9786
TRINITY_DN24086_c0_g1_i2_2	TRINITY_DN27785_c0_g1_i1_1	ko00561|ko00564	Glycerolipid metabolism|Glycerophospholipid metabolism	--	--	3.46921	3.17106	5.20333	3.54408	2.29571	2.1082	4.09467	3.68811
TRINITY_DN24094_c0_g1_i4_2	TRINITY_DN24343_c0_g1_i1_1	ko00071	Fatty acid degradation	--	--	25.7946	32.916	23.4408	27.955	10.314	11.4523	22.0812	19.6406
TRINITY_DN24126_c0_g1_i2_2	TRINITY_DN28833_c1_g1_i1_2	ko00061|ko00062	Fatty acid biosynthesis|Fatty acid elongation	--	Down	6.4418	7.10201	5.89891	5.65524	4.05375	3.93571	0.768178	0.559937
TRINITY_DN24171_c0_g2_i6_2	TRINITY_DN29827_c0_g1_i3_2	ko00230|ko00564	Purine metabolism|Glycerophospholipid metabolism	--	--	3.97966	4.81605	7.23871	6.47765	5.23295	5.41594	7.15318	8.19526
TRINITY_DN24259_c1_g1_i1_2	TRINITY_DN28974_c0_g1_i2_1	ko00430|ko00460|ko00480|ko00590	Taurine and hypotaurine metabolism|Cyanoamino acid metabolism|Glutathione metabolism|Arachidonic acid metabolism	Up	Up	3.58335	4.87335	10.902	9.65535	3.40164	3.45463	9.94991	11.4836
TRINITY_DN24262_c0_g1_i2_1	TRINITY_DN29295_c0_g1_i5_1	ko00562|ko00564|ko00565	Inositol phosphate metabolism|Glycerophospholipid metabolism|Ether lipid metabolism	--	--	133.859	138.092	157.326	152.015	77.7188	72.0484	76.9503	87.7598
TRINITY_DN24321_c0_g1_i3_2	TRINITY_DN23690_c1_g2_i1_1	ko00440|ko00564	Phosphonate and phosphinate metabolism|Glycerophospholipid metabolism	Up	--	12.852	13.7676	33.3548	31.7831	27.3835	27.1751	39.9433	37.3984
TRINITY_DN24322_c0_g1_i1_2	TRINITY_DN30372_c1_g1_i1_1	ko00564	Glycerophospholipid metabolism	Up	Up	11.4982	11.7624	33.3683	30.9976	11.2554	10.269	43.2312	42.613
TRINITY_DN24368_c0_g1_i1_2	TRINITY_DN29283_c0_g1_i1_1	ko00564	Glycerophospholipid metabolism	--	--	13.2935	12.778	16.5668	17.9779	19.5123	19.3435	16.0301	17.2575
TRINITY_DN24394_c0_g1_i1_1	TRINITY_DN24736_c1_g1_i2_1	ko00600	Sphingolipid metabolism	--	--	3.56065	3.96299	2.42793	1.95141	2.42279	1.50106	3.09882	0.872617
TRINITY_DN24401_c0_g1_i2_1	TRINITY_DN21732_c0_g1_i1_1	ko00010|ko00053|ko00071|ko00280|ko00310|ko00330|ko00340|ko00380|ko00410|ko00561|ko00620|ko00903	Glycolysis / Gluconeogenesis|Ascorbate and aldarate metabolism|Fatty acid degradation|Valine, leucine and isoleucine degradation|Lysine degradation|Arginine and proline metabolism|Histidine metabolism|Tryptophan metabolism|beta-Alanine metabolism|Glycerolipid metabolism|Pyruvate metabolism|Limonene and pinene degradation	--	--	16.1538	20.7791	14.6199	16.2032	11.8776	12.1078	12.273	11.047
TRINITY_DN24423_c0_g2_i1_2	TRINITY_DN31695_c0_g1_i4_2	ko01040	Biosynthesis of unsaturated fatty acids	--	--	183.008	179.634	280.534	264.901	152.551	155.256	157.844	169.072
TRINITY_DN24440_c0_g2_i6_1	TRINITY_DN25625_c0_g1_i2_1	ko00480|ko00590	Glutathione metabolism|Arachidonic acid metabolism	--	Up	42.8123	47.3173	72.6482	79.2505	143.98	146.192	293.505	284.759
TRINITY_DN24459_c0_g1_i1_2	TRINITY_DN28859_c0_g2_i1_2	ko00062|ko01040	Fatty acid elongation|Biosynthesis of unsaturated fatty acids	--	Down	0.297601	0.60389	1.21765	2.47513	3.45696	1.5451	0.318843	0
TRINITY_DN24459_c1_g1_i1_2	TRINITY_DN19707_c0_g1_i1_1	ko00062|ko01040	Fatty acid elongation|Biosynthesis of unsaturated fatty acids	--	Up	18.5481	18.0669	29.2131	32.5362	16.7427	16.826	33.8165	34.3108
TRINITY_DN24486_c0_g1_i1_1	TRINITY_DN22002_c0_g1_i1_1	ko00564|ko00565|ko04144	Glycerophospholipid metabolism|Ether lipid metabolism|Endocytosis	--	--	133.889	149.603	150.492	148.763	146.718	140.105	176.725	186.948
TRINITY_DN24505_c0_g1_i1_2	TRINITY_DN26718_c0_g1_i1_2	ko00600	Sphingolipid metabolism	--	--	9.23457	9.12594	14.106	12.8257	9.61151	8.02702	12.6441	14.3569
TRINITY_DN24544_c0_g1_i9_2	TRINITY_DN34081_c1_g1_i1_2	ko00564|ko00565	Glycerophospholipid metabolism|Ether lipid metabolism	--	--	12.6373	13.9881	13.3996	15.0383	10.1067	8.41738	11.1332	12.3816
TRINITY_DN24574_c0_g2_i1_1	TRINITY_DN29349_c0_g1_i1_2	ko00061	Fatty acid biosynthesis	--	--	62.283	64.4332	69.8862	70.5648	52.1599	55.1488	35.4123	32.482
TRINITY_DN24610_c0_g1_i2_1	TRINITY_DN289_c0_g1_i1_1	ko00260|ko00561|ko00630	Glycine, serine and threonine metabolism|Glycerolipid metabolism|Glyoxylate and dicarboxylate metabolism	Down	--	8.6833	5.88941	2.57482	2.45469	4.67336	8.99587	3.43148	5.49959
TRINITY_DN24679_c0_g2_i1_1	TRINITY_DN27816_c0_g1_i1_1	ko00564	Glycerophospholipid metabolism	Down	Up	11.5122	9.83511	3.8831	4.45734	7.34982	8.60676	20.0835	19.2939
TRINITY_DN24695_c1_g1_i1_2	TRINITY_DN27672_c3_g1_i3_1	ko00561|ko04626	Glycerolipid metabolism|Plant-pathogen interaction	--	--	8.43396	9.76345	10.0537	11.9385	11.3152	10.3798	8.09034	7.10158
TRINITY_DN24706_c3_g1_i5_2	TRINITY_DN29865_c1_g1_i7_1	ko00564|ko00565	Glycerophospholipid metabolism|Ether lipid metabolism	--	--	9.35516	7.49381	6.32993	6.03103	9.53636	10.3426	8.81981	10.1687
TRINITY_DN24706_c3_g2_i1_2	TRINITY_DN1471_c0_g1_i1_2	ko00564|ko00565	Glycerophospholipid metabolism|Ether lipid metabolism	--	Down	7.85896	8.96812	6.67328	5.45057	9.48438	8.46029	2.70056	0.859461
TRINITY_DN24725_c0_g1_i2_2	TRINITY_DN29282_c0_g1_i1_2	ko00062|ko01040	Fatty acid elongation|Biosynthesis of unsaturated fatty acids	--	Up	19.2909	20.5863	30.2228	24.905	17.2147	17.1025	35.8827	33.5859
TRINITY_DN24760_c2_g2_i4_2	TRINITY_DN20131_c1_g3_i1_1	ko00010|ko00071|ko00350	Glycolysis / Gluconeogenesis|Fatty acid degradation|Tyrosine metabolism	--	--	43.1684	46.5744	43.2042	41.0927	0	1.36069	4.03564	5.04554
TRINITY_DN24837_c1_g2_i1_2	TRINITY_DN32182_c0_g1_i1_2	ko00592	alpha-Linolenic acid metabolism	--	--	30.9314	35.2874	62.1344	62.9063	8.10966	7.79418	5.37096	15.79
TRINITY_DN24963_c1_g1_i1_2	TRINITY_DN27173_c0_g1_i1_2	ko00061|ko01040	Fatty acid biosynthesis|Biosynthesis of unsaturated fatty acids	--	--	13.2605	13.7178	12.6017	12.2456	10.8572	10.906	6.93149	6.59872
TRINITY_DN25017_c0_g1_i1_1	TRINITY_DN29166_c0_g3_i1_1	ko00073	Cutin, suberine and wax biosynthesis	--	Up	4.76692	4.64784	8.36576	6.45006	3.11022	4.94633	7.1941	9.58077
TRINITY_DN25017_c0_g2_i1_1	TRINITY_DN35515_c0_g4_i1_2	ko00073	Cutin, suberine and wax biosynthesis	Down	--	9.00592	6.09163	2.89583	3.30512	10.2353	9.46686	5.27745	6.17281
TRINITY_DN25045_c1_g1_i1_1	TRINITY_DN26386_c2_g2_i1_1	ko00564	Glycerophospholipid metabolism	Up	Up	10.3129	9.64231	20.7022	23.2562	12.9738	14.8172	26.2658	29.4822
TRINITY_DN25048_c0_g3_i2_1	TRINITY_DN31471_c4_g2_i1_2	ko00061|ko00620|ko00640	Fatty acid biosynthesis|Pyruvate metabolism|Propanoate metabolism	--	--	10.8027	10.2473	7.942	9.5749	0.537707	0	0	0
TRINITY_DN25052_c3_g2_i2_2	TRINITY_DN28798_c0_g1_i1_2	ko00590	Arachidonic acid metabolism	--	--	4.32288	3.88267	6.456	6.83981	7.80068	7.53659	6.16261	7.44423
TRINITY_DN25072_c1_g6_i3_2	TRINITY_DN28154_c1_g2_i4_1	ko00561|ko00564|ko04070	Glycerolipid metabolism|Glycerophospholipid metabolism|Phosphatidylinositol signaling system	Up	Up	1.57779	1.26331	3.4927	2.9961	0.835484	1.61466	3.66884	3.43258
TRINITY_DN25089_c0_g1_i2_1	TRINITY_DN34342_c0_g1_i1_2	ko00061|ko00780	Fatty acid biosynthesis|Biotin metabolism	--	--	29.2555	32.9265	33.7224	32.2702	31.3555	31.5044	26.6766	27.2793
TRINITY_DN25104_c0_g1_i3_1	TRINITY_DN33017_c0_g1_i2_2	ko00511|ko00600	Other glycan degradation|Sphingolipid metabolism	Down	Down	24.0042	25.8672	12.844	11.1548	34.3044	36.0893	14.6167	13.6168
TRINITY_DN25109_c0_g1_i1_1	TRINITY_DN29602_c0_g1_i1_2	ko00561|ko00564	Glycerolipid metabolism|Glycerophospholipid metabolism	Down	Down	8.16657	8.71474	3.99622	2.5583	10.8834	10.6961	2.95759	3.29623
TRINITY_DN25154_c0_g1_i3_2	TRINITY_DN28550_c0_g1_i4_1	ko00561	Glycerolipid metabolism	--	--	12.308	9.77796	17.331	13.6391	10.9448	11.4232	9.87534	9.84844
TRINITY_DN25160_c3_g1_i6_2	TRINITY_DN27810_c0_g1_i1_2	ko00592	alpha-Linolenic acid metabolism	--	--	8.40988	9.67328	5.16686	5.22671	11.8377	13.0157	17.3714	18.1057
TRINITY_DN25212_c0_g2_i2_1	TRINITY_DN26643_c0_g1_i2_1	ko00052|ko00561|ko00600|ko00603	Galactose metabolism|Glycerolipid metabolism|Sphingolipid metabolism|Glycosphingolipid biosynthesis - globo and isoglobo series	--	--	15.0234	16.2748	8.12107	8.15561	7.06967	7.07222	7.32442	6.43062
TRINITY_DN25225_c0_g1_i1_2	TRINITY_DN26897_c3_g1_i1_1	ko00561|ko00564	Glycerolipid metabolism|Glycerophospholipid metabolism	--	--	8.41445	9.59785	9.09076	10.7578	8.19515	8.45089	6.64653	7.16443
TRINITY_DN25240_c0_g1_i2_2	TRINITY_DN33800_c1_g1_i4_2	ko00600	Sphingolipid metabolism	--	--	33.186	35.735	30.7437	28.8042	31.4333	33.9652	29.1401	31.7351
TRINITY_DN25249_c0_g2_i1_2	TRINITY_DN36426_c3_g2_i3_2	ko00592	alpha-Linolenic acid metabolism	--	--	21.7887	20.5736	17.6624	16.1553	26.8761	25.5351	16.4713	17.759
TRINITY_DN25260_c0_g3_i6_2	TRINITY_DN27620_c1_g3_i1_1	ko00440|ko00564|ko00565	Phosphonate and phosphinate metabolism|Glycerophospholipid metabolism|Ether lipid metabolism	--	--	14.1234	15.078	13.8727	10.6494	4.60976	1.57177	2.02947	2.25703
TRINITY_DN25315_c0_g1_i2_2	TRINITY_DN27517_c1_g1_i1_1	ko00561	Glycerolipid metabolism	--	--	28.5998	32.3308	48.4741	44.8904	4.80354	11.3539	6.11381	10.1493
TRINITY_DN25354_c0_g1_i2_1	TRINITY_DN35485_c2_g1_i1_2	ko00564|ko00565|ko04144	Glycerophospholipid metabolism|Ether lipid metabolism|Endocytosis	--	--	34.9248	39.1015	38.5206	36.2081	22.1228	21.8576	23.1522	25.8222
TRINITY_DN25358_c0_g1_i1_1	TRINITY_DN28880_c0_g1_i2_2	ko00061|ko00780	Fatty acid biosynthesis|Biotin metabolism	--	--	17.461	19.0101	18.0661	18.2362	22.8771	22.8699	16.2124	17.4074
TRINITY_DN25372_c4_g1_i7_2	TRINITY_DN27330_c2_g2_i2_1	ko00061|ko01040	Fatty acid biosynthesis|Biosynthesis of unsaturated fatty acids	Down	--	577.402	614.302	296.664	289.366	246.21	261.327	154.071	176.722
TRINITY_DN25372_c4_g5_i1_2	TRINITY_DN33403_c2_g2_i1_2	ko00061|ko01040	Fatty acid biosynthesis|Biosynthesis of unsaturated fatty acids	--	Down	13.9232	15.7842	12.336	12.8558	26.9696	27.1828	11.6997	10.781
TRINITY_DN25407_c0_g1_i1_2	TRINITY_DN34856_c0_g1_i5_2	ko00564	Glycerophospholipid metabolism	--	--	23.3109	22.1248	29.9241	30.1775	24.1731	22.6765	30.4337	38.7428
TRINITY_DN25437_c0_g1_i1_1	TRINITY_DN30757_c0_g1_i1_1	ko00600	Sphingolipid metabolism	Down	--	4.76832	4.66045	1.36179	0.911716	0	1.69589	3.31224	1.04948
TRINITY_DN25437_c0_g2_i1_1	TRINITY_DN29761_c0_g1_i1_2	ko00600	Sphingolipid metabolism	Down	--	6.14804	6.98618	2.31303	2.20915	10.5644	9.02205	5.01023	5.61273
TRINITY_DN25441_c2_g1_i2_1	TRINITY_DN23793_c0_g1_i4_1	ko00100	Steroid biosynthesis	--	--	33.1733	34.5059	25.027	22.8329	29.7896	34.3558	28.0701	27.348
TRINITY_DN25465_c1_g3_i2_2	TRINITY_DN29155_c1_g4_i1_1	ko00561	Glycerolipid metabolism	--	--	3.2756	2.50643	4.67104	4.21141	0.46503	5.58608	7.26846	3.25823
TRINITY_DN25479_c0_g1_i2_2	TRINITY_DN24569_c0_g1_i2_1	ko00561|ko00564|ko04070	Glycerolipid metabolism|Glycerophospholipid metabolism|Phosphatidylinositol signaling system	--	--	4.2415	4.17031	4.60431	4.27417	6.18568	6.47287	6.24649	5.29369
TRINITY_DN25522_c0_g1_i1_1	TRINITY_DN32370_c0_g1_i4_2	ko00592	alpha-Linolenic acid metabolism	Down	Down	10.7796	11.2133	1.73798	1.49993	6.35198	5.20097	1.88134	1.87685
TRINITY_DN25538_c0_g1_i7_1	TRINITY_DN28189_c0_g2_i7_1	ko00061	Fatty acid biosynthesis	--	--	38.9704	33.0185	32.754	40.1975	56.1574	50.9766	40.357	40.7394
TRINITY_DN25538_c0_g2_i2_1	TRINITY_DN28189_c0_g1_i1_1	ko00061	Fatty acid biosynthesis	--	Down	33.4434	38.8819	28.5721	23.8299	37.4599	43.4036	17.2889	22.4108
TRINITY_DN25541_c0_g1_i1_1	TRINITY_DN34680_c0_g1_i8_2	ko00561|ko00564	Glycerolipid metabolism|Glycerophospholipid metabolism	--	--	28.8724	29.4958	21.3992	20.2997	22.8736	21.0693	19.1796	20.5676
TRINITY_DN25575_c0_g2_i1_1	TRINITY_DN23850_c1_g1_i1_1	ko00480|ko00590	Glutathione metabolism|Arachidonic acid metabolism	--	Up	44.983	45.2086	31.4829	33.6262	1.64692	1.06215	11.3071	10.2006
TRINITY_DN25644_c3_g2_i1_1	TRINITY_DN35087_c2_g1_i4_2	ko00010|ko00071|ko00350	Glycolysis / Gluconeogenesis|Fatty acid degradation|Tyrosine metabolism	--	--	78.9021	89.2575	52.8992	50.5907	82.1179	83.3843	50.9489	49.3492
TRINITY_DN25681_c2_g1_i3_2	TRINITY_DN11103_c0_g1_i1_1	ko00564	Glycerophospholipid metabolism	--	--	2.7375	3.4928	5.87568	5.50591	1.94905	4.62748	1.93777	7.34028
TRINITY_DN25728_c0_g1_i1_2	TRINITY_DN25019_c0_g1_i1_1	ko00071|ko00592	Fatty acid degradation|alpha-Linolenic acid metabolism	--	--	23.0282	26.162	26.1485	25.1076	31.2084	33.5756	30.7329	32.4568
TRINITY_DN25761_c2_g1_i1_1	TRINITY_DN30202_c4_g1_i2_2	ko00564|ko00565|ko04144	Glycerophospholipid metabolism|Ether lipid metabolism|Endocytosis	--	--	4.93769	6.76168	3.66477	3.29299	3.03369	4.42127	1.78572	2.2334
TRINITY_DN25778_c1_g1_i2_2	TRINITY_DN28079_c0_g1_i4_2	ko00061|ko01040	Fatty acid biosynthesis|Biosynthesis of unsaturated fatty acids	--	--	1071.19	1131.18	1149.97	1060.32	86.4711	82.575	105.445	118.84
TRINITY_DN25794_c0_g1_i2_2	TRINITY_DN7609_c0_g1_i1_1	ko00010|ko00053|ko00071|ko00280|ko00310|ko00330|ko00340|ko00380|ko00410|ko00561|ko00620|ko00903	Glycolysis / Gluconeogenesis|Ascorbate and aldarate metabolism|Fatty acid degradation|Valine, leucine and isoleucine degradation|Lysine degradation|Arginine and proline metabolism|Histidine metabolism|Tryptophan metabolism|beta-Alanine metabolism|Glycerolipid metabolism|Pyruvate metabolism|Limonene and pinene degradation	--	--	117.49	131.519	121.426	115.632	0.783095	2.32762	2.32115	2.86288
TRINITY_DN25824_c0_g1_i1_1	TRINITY_DN11801_c0_g1_i1_1	ko00591	Linoleic acid metabolism	--	--	3.29551	1.27073	1.46828	2.5741	0.296182	0.98683	2.10389	1.79966
TRINITY_DN25824_c0_g2_i1_1	TRINITY_DN27543_c0_g1_i1_1	ko00591	Linoleic acid metabolism	--	--	7.26678	7.00288	5.71693	6.15096	3.511	7.47149	10.3017	4.87563
TRINITY_DN25877_c1_g4_i4_2	TRINITY_DN23850_c0_g1_i1_1	ko00480|ko00590	Glutathione metabolism|Arachidonic acid metabolism	Up	--	0.318166	1.70759	4.6521	5.32915	9.39821	2.33893	5.93443	2.67548
TRINITY_DN25885_c0_g3_i2_1	TRINITY_DN29056_c0_g1_i2_2	ko00600	Sphingolipid metabolism	Down	--	22.6933	26.6683	13.6771	10.4969	38.2745	39.9447	32.8337	26.1706
TRINITY_DN25887_c0_g2_i1_1	TRINITY_DN26322_c0_g1_i2_2	ko00062|ko04626	Fatty acid elongation|Plant-pathogen interaction	--	--	1.69075	4.48399	0.548683	1.34224	2.06177	2.55525	0.938461	1.55512
TRINITY_DN25961_c1_g1_i1_2	TRINITY_DN26552_c0_g1_i1_1	ko00062|ko04626	Fatty acid elongation|Plant-pathogen interaction	Up	Up	3.56637	3.85905	7.05919	9.09033	5.48233	5.32279	11.6557	11.8501
TRINITY_DN25961_c1_g2_i1_2	TRINITY_DN27285_c0_g3_i1_1	ko00062|ko04626	Fatty acid elongation|Plant-pathogen interaction	--	Up	28.087	31.2964	41.8169	46.0575	0	0.0553563	3.15118	3.21853
TRINITY_DN25994_c0_g1_i2_1	TRINITY_DN36021_c0_g2_i1_2	ko00480|ko00590	Glutathione metabolism|Arachidonic acid metabolism	Down	--	12.1049	12.8422	6.19432	5.13645	1.20788	6.26899	3.35311	2.35774
TRINITY_DN26090_c0_g1_i1_1	TRINITY_DN25611_c0_g1_i1_1	ko00073	Cutin, suberine and wax biosynthesis	--	--	9.18451	10.8781	10.108	7.52316	3.15386	3.37	4.68996	4.03706
TRINITY_DN26101_c0_g4_i2_2	TRINITY_DN28113_c0_g1_i1_1	ko00564|ko04070	Glycerophospholipid metabolism|Phosphatidylinositol signaling system	--	Up	16.7475	17.492	28.8131	29.2465	12.3796	10.9862	24.0286	27.4834
TRINITY_DN26101_c0_g7_i1_2	TRINITY_DN28113_c0_g2_i9_1	ko00564|ko04070	Glycerophospholipid metabolism|Phosphatidylinositol signaling system	--	--	5.41101	6.32948	5.1943	7.81386	2.89282	2.29215	2.93227	2.39419
TRINITY_DN26102_c2_g1_i3_1	TRINITY_DN28093_c2_g1_i3_1	ko00511|ko00600	Other glycan degradation|Sphingolipid metabolism	--	--	26.9022	31.6341	51.2911	42.9883	22.1638	24.1297	36.5626	38.7248
TRINITY_DN26102_c2_g2_i1_1	TRINITY_DN31693_c4_g4_i1_2	ko00511|ko00600	Other glycan degradation|Sphingolipid metabolism	--	--	2.13166	3.69838	5.41554	1.79888	4.3818	2.77648	0.46151	3.24962
TRINITY_DN26102_c2_g3_i1_1	TRINITY_DN31693_c4_g1_i7_2	ko00511|ko00600	Other glycan degradation|Sphingolipid metabolism	--	Down	0.627858	2.60752	1.09818	0.399171	1.92803	3.12614	0.590023	0.228639
TRINITY_DN26102_c2_g4_i1_1	TRINITY_DN31693_c4_g3_i1_2	ko00511|ko00600	Other glycan degradation|Sphingolipid metabolism	Down	--	9.21151	3.25123	2.14468	0.826051	6.48213	6.01165	4.69936	4.49405
TRINITY_DN26148_c1_g1_i1_1	TRINITY_DN34940_c0_g1_i2_2	ko00100	Steroid biosynthesis	--	--	29.3873	30.6384	26.7934	26.7771	34.6024	35.7202	37.9674	40.8697
TRINITY_DN26181_c1_g1_i2_1	TRINITY_DN27804_c2_g1_i6_1	ko00561|ko00564	Glycerolipid metabolism|Glycerophospholipid metabolism	--	--	47.2552	48.1491	49.5416	52.4923	36.2132	38.4312	35.9117	37.3428
TRINITY_DN26184_c0_g1_i3_2	TRINITY_DN36408_c0_g2_i6_2	ko00562|ko00564|ko04070	Inositol phosphate metabolism|Glycerophospholipid metabolism|Phosphatidylinositol signaling system	--	--	27.07	24.6918	35.2255	31.3208	41.2129	43.1917	41.8192	43.9376
TRINITY_DN26185_c0_g1_i2_2	TRINITY_DN33034_c0_g1_i1_2	ko00061|ko00071|ko04146	Fatty acid biosynthesis|Fatty acid degradation|Peroxisome	--	--	28.6029	32.9773	25.5343	25.138	27.3013	30.4613	27.091	26.0469
TRINITY_DN26264_c1_g3_i1_1	TRINITY_DN28327_c0_g2_i4_1	ko00561|ko04626	Glycerolipid metabolism|Plant-pathogen interaction	--	--	3.46774	3.16583	0.991938	3.41114	9.99372	8.91578	9.27078	14.7757
TRINITY_DN26297_c1_g1_i36_2	TRINITY_DN33948_c0_g1_i2_2	ko00052|ko00511|ko00531|ko00600|ko00604	Galactose metabolism|Other glycan degradation|Glycosaminoglycan degradation|Sphingolipid metabolism|Glycosphingolipid biosynthesis - ganglio series	--	--	12.8516	14.3721	13.4205	11.9121	5.01494	6.56169	2.99131	5.62716
TRINITY_DN26308_c0_g1_i1_2	TRINITY_DN24802_c0_g1_i1_1	ko00072|ko00280|ko00650|ko04146	Synthesis and degradation of ketone bodies|Valine, leucine and isoleucine degradation|Butanoate metabolism|Peroxisome	--	--	4.74697	6.96088	4.73839	5.04156	1.13122	2.29993	1.2481	0.945869
TRINITY_DN26349_c0_g1_i1_1	TRINITY_DN25266_c0_g1_i3_2	ko00100	Steroid biosynthesis	--	--	11.0008	9.63666	4.55828	5.91505	7.22797	7.43675	14.9401	9.90262
TRINITY_DN26393_c1_g1_i7_2	TRINITY_DN30281_c0_g1_i1_1	ko00071|ko00410|ko00592|ko00640|ko01040|ko04146	Fatty acid degradation|beta-Alanine metabolism|alpha-Linolenic acid metabolism|Propanoate metabolism|Biosynthesis of unsaturated fatty acids|Peroxisome	--	--	12.0445	12.4991	16.3283	17.594	19.7842	21.0663	24.0827	22.7776
TRINITY_DN26409_c1_g1_i10_2	TRINITY_DN25385_c1_g1_i5_1	ko00561	Glycerolipid metabolism	--	--	1.57913	1.39315	0.960299	2.04926	1.56689	1.76897	2.62334	3.02358
TRINITY_DN26430_c6_g1_i9_2	TRINITY_DN33702_c1_g1_i11_2	ko00061|ko00071|ko04146	Fatty acid biosynthesis|Fatty acid degradation|Peroxisome	--	--	3.49643	3.11993	1.23717	2.07143	4.23606	4.63719	2.77671	2.69893
TRINITY_DN26461_c0_g1_i1_1	TRINITY_DN24037_c0_g1_i2_1	ko00061|ko00780	Fatty acid biosynthesis|Biotin metabolism	--	Up	45.0913	52.3901	53.1774	58.1758	40.8225	43.2576	87.9048	92.1258
TRINITY_DN26473_c0_g1_i5_2	TRINITY_DN31987_c0_g1_i2_2	ko00010|ko00053|ko00071|ko00280|ko00310|ko00330|ko00340|ko00380|ko00410|ko00561|ko00620|ko00903	Glycolysis / Gluconeogenesis|Ascorbate and aldarate metabolism|Fatty acid degradation|Valine, leucine and isoleucine degradation|Lysine degradation|Arginine and proline metabolism|Histidine metabolism|Tryptophan metabolism|beta-Alanine metabolism|Glycerolipid metabolism|Pyruvate metabolism|Limonene and pinene degradation	--	--	42.6831	43.9668	30.6348	28.1996	44.553	43.6099	42.4	47.7963
TRINITY_DN26521_c0_g3_i1_2	TRINITY_DN26386_c2_g4_i2_1	ko00564	Glycerophospholipid metabolism	--	--	6.19255	7.26227	4.68707	3.93107	6.28461	7.19167	11.6623	11.143
TRINITY_DN26525_c0_g1_i1_1	TRINITY_DN26809_c1_g1_i1_1	ko00564|ko00592	Glycerophospholipid metabolism|alpha-Linolenic acid metabolism	--	--	60.9913	62.8581	54.258	54.0485	72.7146	75.834	69.5559	73.6487
TRINITY_DN26549_c2_g1_i1_1	TRINITY_DN26052_c3_g2_i1_1	ko00100	Steroid biosynthesis	--	Up	25.1688	26.8107	29.6252	28.6814	0.723447	0	4.99381	3.03274
TRINITY_DN26586_c0_g1_i5_2	TRINITY_DN35019_c2_g2_i7_2	ko00561|ko00564	Glycerolipid metabolism|Glycerophospholipid metabolism	--	--	24.7988	30.5061	24.6315	25.4389	30.7209	34.2537	24.6904	29.1424
TRINITY_DN26593_c1_g3_i1_2	TRINITY_DN34219_c0_g1_i3_2	ko00071|ko00072|ko00280|ko00310|ko00380|ko00620|ko00630|ko00640|ko00650|ko00900	Fatty acid degradation|Synthesis and degradation of ketone bodies|Valine, leucine and isoleucine degradation|Lysine degradation|Tryptophan metabolism|Pyruvate metabolism|Glyoxylate and dicarboxylate metabolism|Propanoate metabolism|Butanoate metabolism|Terpenoid backbone biosynthesis	--	--	10.7406	13.9763	10.4136	4.30326	27.585	27.9647	23.078	20.7571
TRINITY_DN26596_c4_g1_i7_2	TRINITY_DN31183_c0_g1_i5_2	ko00561|ko00564	Glycerolipid metabolism|Glycerophospholipid metabolism	--	--	5.77818	5.08912	6.81512	6.3079	9.97287	7.24944	9.69097	8.40387
TRINITY_DN26605_c0_g1_i1_2	TRINITY_DN29974_c0_g1_i2_1	ko00061|ko00780	Fatty acid biosynthesis|Biotin metabolism	--	--	233.034	259.098	257.631	249.866	305.079	297.406	247.549	248.62
TRINITY_DN26612_c1_g1_i1_1	TRINITY_DN30181_c1_g1_i1_1	ko00564|ko04070	Glycerophospholipid metabolism|Phosphatidylinositol signaling system	--	--	10.7749	11.1232	8.25637	9.5095	9.58511	11.4968	10.0135	9.51576
TRINITY_DN26624_c0_g1_i9_2	TRINITY_DN35999_c0_g2_i6_2	ko00591	Linoleic acid metabolism	--	--	2.14879	2.2263	3.28394	2.71819	4.61128	4.87704	4.49316	5.05529
TRINITY_DN26641_c0_g1_i3_2	TRINITY_DN34766_c0_g3_i2_2	ko00564	Glycerophospholipid metabolism	--	--	9.01837	9.98289	10.4185	10.0161	7.14192	7.54033	8.88842	7.91488
TRINITY_DN26683_c0_g4_i1_1	TRINITY_DN32876_c1_g1_i1_2	ko00564|ko00592	Glycerophospholipid metabolism|alpha-Linolenic acid metabolism	--	--	6.83247	6.739	3.00104	4.19723	1.59553	2.63624	1.58145	0.215153
TRINITY_DN26701_c4_g2_i1_2	TRINITY_DN36341_c1_g3_i2_2	ko00061	Fatty acid biosynthesis	--	--	32.4382	35.0296	34.3199	32.0465	40.2804	36.591	30.7129	30.2405
TRINITY_DN26701_c4_g3_i1_2	TRINITY_DN28573_c1_g4_i1_1	ko00061	Fatty acid biosynthesis	--	--	5.7283	4.53946	3.02938	9.3932	37.1493	34.5637	27.6539	28.7384
TRINITY_DN26723_c0_g1_i1_1	TRINITY_DN25696_c1_g1_i1_1	ko00561|ko00564|ko04070	Glycerolipid metabolism|Glycerophospholipid metabolism|Phosphatidylinositol signaling system	--	--	8.50219	9.89692	10.7914	9.05195	6.49731	6.64986	8.1045	7.82499
TRINITY_DN26746_c0_g1_i3_1	TRINITY_DN33774_c0_g1_i13_2	ko00564	Glycerophospholipid metabolism	--	--	21.5506	21.5513	23.0295	23.5811	15.4737	17.1161	27.4664	28.0961
TRINITY_DN26777_c0_g1_i6_1	TRINITY_DN28834_c0_g1_i4_2	ko00561|ko00564	Glycerolipid metabolism|Glycerophospholipid metabolism	--	--	11.7121	15.0493	13.694	14.5022	18.3171	19.9854	12.4869	11.6379
TRINITY_DN26852_c0_g1_i2_1	TRINITY_DN25821_c0_g1_i1_1	ko00561	Glycerolipid metabolism	--	--	10.8174	12.1775	17.3187	18.3585	9.65349	9.60378	15.2647	17.5511
TRINITY_DN26863_c3_g1_i9_1	TRINITY_DN23061_c0_g1_i1_1	ko00561	Glycerolipid metabolism	--	--	5.21269	4.05393	3.41913	3.84374	5.87012	6.79891	10.3727	9.13655
TRINITY_DN26875_c0_g1_i6_1	TRINITY_DN30869_c1_g1_i1_2	ko00061|ko00780	Fatty acid biosynthesis|Biotin metabolism	--	--	29.7103	34.152	19.3136	22.9054	18.1148	18.0347	21.7012	21.1522
TRINITY_DN26884_c0_g1_i1_1	TRINITY_DN27806_c0_g1_i2_2	ko00520|ko00561	Amino sugar and nucleotide sugar metabolism|Glycerolipid metabolism	--	--	27.1192	29.2128	24.7301	21.5003	35.9294	38.1731	28.841	28.5897
TRINITY_DN27005_c1_g1_i2_1	TRINITY_DN10292_c0_g1_i1_1	ko00010|ko00071|ko00350|ko00592	Glycolysis / Gluconeogenesis|Fatty acid degradation|Tyrosine metabolism|alpha-Linolenic acid metabolism	--	--	93.002	99.7215	49.6729	49.4135	0.581413	1.16028	1.57931	0.861827
TRINITY_DN27006_c1_g1_i4_1	TRINITY_DN28912_c1_g1_i2_1	ko00564|ko00565|ko04144	Glycerophospholipid metabolism|Ether lipid metabolism|Endocytosis	--	--	39.7664	40.9226	47.3651	46.8289	36.608	38.1863	44.9141	44.1289
TRINITY_DN27006_c1_g2_i1_1	TRINITY_DN31903_c0_g1_i1_1	ko00564|ko00565|ko04144	Glycerophospholipid metabolism|Ether lipid metabolism|Endocytosis	--	--	4.44672	3.90749	4.11804	1.63631	4.35229	3.52374	3.64611	3.40142
TRINITY_DN27008_c0_g1_i2_1	TRINITY_DN32496_c0_g2_i2_2	ko00440|ko00564|ko00565	Phosphonate and phosphinate metabolism|Glycerophospholipid metabolism|Ether lipid metabolism	Up	--	10.3417	14.3575	25.4718	25.5413	12.7173	11.6944	19.1634	15.9406
TRINITY_DN27019_c0_g1_i1_1	TRINITY_DN32740_c0_g2_i1_2	ko00564|ko00565|ko04144	Glycerophospholipid metabolism|Ether lipid metabolism|Endocytosis	--	Down	6.03371	7.02746	4.77522	4.82233	4.44327	4.76907	1.43195	2.13298
TRINITY_DN27117_c0_g1_i6_2	TRINITY_DN30251_c2_g1_i2_1	ko00561|ko00564|ko04070	Glycerolipid metabolism|Glycerophospholipid metabolism|Phosphatidylinositol signaling system	--	Up	17.3703	19.3514	35.6322	34.3264	11.8636	10.5346	45.4996	47.861
TRINITY_DN27188_c0_g1_i1_2	TRINITY_DN28725_c0_g1_i10_1	ko00071|ko00410|ko00592|ko00640|ko01040|ko04146	Fatty acid degradation|beta-Alanine metabolism|alpha-Linolenic acid metabolism|Propanoate metabolism|Biosynthesis of unsaturated fatty acids|Peroxisome	--	--	59.639	56.3977	54.2098	55.0202	40.061	41.0001	46.6109	48.5051
TRINITY_DN27198_c2_g3_i1_2	TRINITY_DN31606_c0_g1_i1_1	ko00073	Cutin, suberine and wax biosynthesis	--	--	1.492	1.16315	4.37113	3.57232	0.47178	0.943293	2.13348	3.21392
TRINITY_DN27198_c2_g4_i1_2	TRINITY_DN22432_c0_g1_i1_2	ko00073	Cutin, suberine and wax biosynthesis	Up	Down	0.63748	0.567268	2.50876	1.93449	2.07061	2.40047	0.826485	0.79063
TRINITY_DN27207_c0_g1_i3_1	TRINITY_DN27509_c2_g1_i11_1	ko00100	Steroid biosynthesis	Down	--	3.57049	3.18575	0.858946	1.58602	11.6955	12.8658	9.84681	8.91431
TRINITY_DN27215_c2_g2_i2_1	TRINITY_DN33370_c1_g1_i2_2	ko00561	Glycerolipid metabolism	--	Down	17.8005	18.1121	17.3634	17.7803	11.0549	11.132	4.54806	5.28952
TRINITY_DN27222_c2_g1_i1_2	TRINITY_DN9574_c0_g1_i1_1	ko00073|ko04146	Cutin, suberine and wax biosynthesis|Peroxisome	--	--	4.99362	4.01608	8.82081	8.25925	2.93582	2.02347	1.3528	3.25234
TRINITY_DN27229_c3_g2_i1_2	TRINITY_DN27962_c3_g1_i1_1	ko00600	Sphingolipid metabolism	Up	--	2.50828	1.67997	7.06362	3.55898	0.70043	1.37786	2.06646	1.52126
TRINITY_DN27258_c0_g1_i3_2	TRINITY_DN29228_c1_g1_i3_1	ko00061|ko00780	Fatty acid biosynthesis|Biotin metabolism	--	Down	66.9981	67.9402	40.2981	37.9981	55.3849	58.1735	28.8435	22.4529
TRINITY_DN27314_c1_g1_i1_1	TRINITY_DN26032_c0_g1_i1_1	ko00062	Fatty acid elongation	--	--	40.0839	42.3342	28.9046	28.1705	28.9645	34.6022	27.6237	27.6604
TRINITY_DN27451_c3_g1_i6_2	TRINITY_DN26042_c0_g1_i1_1	ko00100	Steroid biosynthesis	Up	--	5.65896	6.17798	11.9923	12.1948	1.01372	5.28421	5.8222	8.43362
TRINITY_DN27464_c0_g2_i1_2	TRINITY_DN30176_c1_g1_i4_1	ko00561|ko00564|ko04070	Glycerolipid metabolism|Glycerophospholipid metabolism|Phosphatidylinositol signaling system	--	--	8.37871	8.30193	6.95879	6.19159	4.9351	5.32045	2.23551	6.96444
TRINITY_DN27519_c0_g1_i2_2	TRINITY_DN25861_c4_g2_i2_1	ko00071|ko00072|ko00280|ko00310|ko00380|ko00620|ko00630|ko00640|ko00650|ko00900	Fatty acid degradation|Synthesis and degradation of ketone bodies|Valine, leucine and isoleucine degradation|Lysine degradation|Tryptophan metabolism|Pyruvate metabolism|Glyoxylate and dicarboxylate metabolism|Propanoate metabolism|Butanoate metabolism|Terpenoid backbone biosynthesis	--	--	10.0189	11.6459	10.3808	8.54203	8.5313	6.11031	9.1483	17.9289
TRINITY_DN27533_c4_g1_i14_2	TRINITY_DN20007_c0_g1_i1_1	ko00061|ko00071|ko04146	Fatty acid biosynthesis|Fatty acid degradation|Peroxisome	--	--	2.09311	1.931	2.57953	4.00955	2.3027	0	5.41157	1.75546
TRINITY_DN27578_c2_g1_i5_1	TRINITY_DN29522_c0_g1_i7_1	ko00061|ko00620|ko00640	Fatty acid biosynthesis|Pyruvate metabolism|Propanoate metabolism	--	--	80.3042	85.1175	98.174	89.1672	30.7145	32.7514	37.0272	31.509
TRINITY_DN27578_c2_g2_i1_1	TRINITY_DN34421_c1_g1_i7_2	ko00061|ko00620|ko00640	Fatty acid biosynthesis|Pyruvate metabolism|Propanoate metabolism	--	--	17.0779	16.2146	14.6951	13.5052	18.2677	21.0845	15.4034	17.8865
TRINITY_DN27617_c0_g2_i7_1	TRINITY_DN26628_c3_g3_i4_1	ko00561	Glycerolipid metabolism	--	Up	11.4806	11.7637	21.4605	19.8608	6.10009	5.78989	16.8358	20.2008
TRINITY_DN27634_c2_g2_i15_2	TRINITY_DN26627_c0_g1_i1_1	ko00071|ko00410|ko00592|ko00640|ko01040|ko04146	Fatty acid degradation|beta-Alanine metabolism|alpha-Linolenic acid metabolism|Propanoate metabolism|Biosynthesis of unsaturated fatty acids|Peroxisome	--	Down	64.4707	71.5927	38.822	38.7549	11.0758	10.6251	2.6366	3.23407
TRINITY_DN27676_c1_g1_i6_2	TRINITY_DN35266_c0_g1_i1_2	ko00561	Glycerolipid metabolism	--	--	19.4143	19.8576	33.4736	34.9277	20.1443	19.1114	31.7509	34.1424
TRINITY_DN27681_c1_g3_i1_1	TRINITY_DN35019_c2_g1_i6_2	ko00561|ko00564	Glycerolipid metabolism|Glycerophospholipid metabolism	Down	Down	5.46225	5.70428	1.55312	0.81723	8.29083	6.49397	3.30282	3.64127
TRINITY_DN27693_c1_g5_i1_2	TRINITY_DN33772_c0_g1_i1_1	ko00061|ko00071|ko04146	Fatty acid biosynthesis|Fatty acid degradation|Peroxisome	--	--	1.42464	0.763207	1.79056	1.84804	0.888694	1.47564	1.94618	1.6212
TRINITY_DN27697_c1_g4_i1_2	TRINITY_DN17454_c0_g1_i1_1	ko00600	Sphingolipid metabolism	--	--	3.18267	5.39073	5.50132	6.75705	3.61945	1.02476	5.69261	5.35601
TRINITY_DN27699_c0_g4_i2_2	TRINITY_DN21310_c0_g1_i1_1	ko00061|ko00190	Fatty acid biosynthesis|Oxidative phosphorylation	--	--	38.414	53.0064	57.3819	49.9731	82.3734	79.7637	69.7773	71.2466
TRINITY_DN27702_c0_g1_i1_1	TRINITY_DN33259_c0_g2_i2_2	ko00561|ko00564	Glycerolipid metabolism|Glycerophospholipid metabolism	--	--	3.33844	2.70857	0.226152	1.35616	1.70171	1.34983	2.51097	1.49509
TRINITY_DN27718_c4_g1_i1_2	TRINITY_DN27160_c1_g1_i4_1	ko00564	Glycerophospholipid metabolism	--	--	70.9878	76.2705	70.6852	73.7004	32.6952	33.2064	35.5923	42.0431
TRINITY_DN27739_c3_g1_i1_2	TRINITY_DN30143_c1_g1_i2_2	ko00010|ko00071|ko00350|ko00592	Glycolysis / Gluconeogenesis|Fatty acid degradation|Tyrosine metabolism|alpha-Linolenic acid metabolism	--	--	40.4279	44.7271	43.0815	38.8525	53.0301	52.2767	66.0429	69.3811
TRINITY_DN27749_c1_g1_i2_2	TRINITY_DN27208_c4_g1_i1_1	ko00511|ko00600	Other glycan degradation|Sphingolipid metabolism	--	--	4.22245	1.63387	1.09663	2.22186	1.96675	2.08943	1.69293	3.33014
TRINITY_DN27792_c0_g4_i1_2	TRINITY_DN29127_c0_g1_i1_2	ko00562|ko00564|ko00565	Inositol phosphate metabolism|Glycerophospholipid metabolism|Ether lipid metabolism	--	Down	12.5546	11.5996	7.45004	7.04747	14.77	15.554	6.88074	7.36691
TRINITY_DN27801_c1_g4_i1_1	TRINITY_DN34373_c1_g1_i1_2	ko00564	Glycerophospholipid metabolism	--	Down	2.3102	3.3593	1.11295	3.07765	4.47825	3.8058	0.944362	1.43617
TRINITY_DN27825_c2_g1_i1_2	TRINITY_DN29951_c2_g5_i2_1	ko00564	Glycerophospholipid metabolism	--	--	11.1385	14.8834	18.9492	22.05	18.73	20.4929	22.4361	24.9795
TRINITY_DN27827_c1_g5_i1_2	TRINITY_DN130_c0_g1_i1_1	ko00062	Fatty acid elongation	--	--	0.600051	3.05318	7.26346	3.45509	1.83279	0	3.13477	5.51342
TRINITY_DN27850_c0_g1_i5_2	TRINITY_DN36300_c1_g1_i1_2	ko00564|ko00565|ko04144	Glycerophospholipid metabolism|Ether lipid metabolism|Endocytosis	--	--	9.3775	9.3448	16.3677	14.2468	13.2338	13.4774	12.9302	13.2676
TRINITY_DN27909_c0_g1_i1_2	TRINITY_DN28113_c0_g5_i2_1	ko00564|ko04070	Glycerophospholipid metabolism|Phosphatidylinositol signaling system	--	--	3.90992	4.87231	3.54007	4.25657	3.03823	5.64513	1.7499	2.62507
TRINITY_DN27909_c2_g2_i1_2	TRINITY_DN27606_c1_g1_i1_1	ko00564|ko04070	Glycerophospholipid metabolism|Phosphatidylinositol signaling system	--	--	3.54184	4.34654	5.86424	6.22015	5.50066	4.25886	6.72235	7.18742
TRINITY_DN27910_c1_g1_i18_1	TRINITY_DN28667_c1_g1_i1_1	ko00564	Glycerophospholipid metabolism	--	--	14.8882	16.4501	18.1804	21.229	17.415	22.2428	22.204	22.3322
TRINITY_DN27926_c0_g1_i5_2	TRINITY_DN28541_c1_g2_i1_1	ko00100|ko00561|ko00564|ko00565|ko00590|ko00591|ko00592	Steroid biosynthesis|Glycerolipid metabolism|Glycerophospholipid metabolism|Ether lipid metabolism|Arachidonic acid metabolism|Linoleic acid metabolism|alpha-Linolenic acid metabolism	Up	--	4.72758	4.75239	14.2787	14.9044	0.35808	4.94407	3.21751	0.761077
TRINITY_DN27969_c6_g1_i5_2	TRINITY_DN29893_c0_g3_i1_1	ko00561	Glycerolipid metabolism	--	Up	16.3704	18.3186	15.485	16.7536	4.91944	5.63524	12.9367	12.9764
TRINITY_DN27983_c0_g1_i1_1	TRINITY_DN31392_c1_g1_i2_2	ko00511|ko00600	Other glycan degradation|Sphingolipid metabolism	Down	Down	20.1177	21.9886	7.99609	8.2085	30.4943	31.9768	11.9816	11.6084
TRINITY_DN28042_c0_g1_i1_2	TRINITY_DN30108_c0_g1_i1_1	ko00592	alpha-Linolenic acid metabolism	Up	Up	20.0461	22.4207	47.3997	50.2764	0.406627	0.952938	2.44427	7.02745
TRINITY_DN28042_c4_g1_i1_1	TRINITY_DN29802_c0_g1_i1_1	ko00430|ko00460|ko00480|ko00590	Taurine and hypotaurine metabolism|Cyanoamino acid metabolism|Glutathione metabolism|Arachidonic acid metabolism	--	--	3.96086	4.73153	3.49677	2.43818	9.83505	9.19073	7.47305	9.55204
TRINITY_DN28065_c4_g4_i3_2	TRINITY_DN32303_c0_g1_i1_2	ko00061|ko00620|ko00640	Fatty acid biosynthesis|Pyruvate metabolism|Propanoate metabolism	--	--	110.003	119.984	90.8797	91.0351	137.286	133.657	120.23	114.665
TRINITY_DN28072_c1_g1_i4_1	TRINITY_DN33784_c2_g1_i5_2	ko00561	Glycerolipid metabolism	--	--	16.7265	18.5954	28.1875	32.8982	44.418	47.7337	36.6207	36.5356
TRINITY_DN28074_c2_g5_i1_1	TRINITY_DN25699_c0_g1_i1_1	ko00564	Glycerophospholipid metabolism	--	--	5.50006	5.13474	5.86448	5.42096	4.5357	4.3294	6.14412	5.48059
TRINITY_DN28162_c1_g1_i1_1	TRINITY_DN30108_c1_g2_i3_1	ko00592	alpha-Linolenic acid metabolism	Up	Up	12.472	12.7734	30.5597	35.5683	10.509	8.62012	310.786	312.118
TRINITY_DN28196_c1_g1_i9_1	TRINITY_DN18111_c0_g1_i2_1	ko00061|ko00280	Fatty acid biosynthesis|Valine, leucine and isoleucine degradation	--	--	20.8889	23.4098	23.2676	25.6514	2.10054	4.33936	2.44394	3.75222
TRINITY_DN28218_c1_g1_i8_1	TRINITY_DN34278_c0_g1_i9_2	ko00073	Cutin, suberine and wax biosynthesis	--	--	29.0261	27.0194	20.0733	20.5774	452.012	434.15	874.256	802.824
TRINITY_DN28220_c5_g1_i4_2	TRINITY_DN30322_c0_g1_i9_1	ko00061|ko00071|ko04146	Fatty acid biosynthesis|Fatty acid degradation|Peroxisome	--	--	12.4281	9.42517	14.5628	15.3901	38.2953	37.7394	24.9167	26.4642
TRINITY_DN28229_c2_g3_i1_2	TRINITY_DN33000_c1_g1_i1_2	ko00061|ko00071|ko04146	Fatty acid biosynthesis|Fatty acid degradation|Peroxisome	--	--	17.2024	18.4601	28.3967	27.1973	18.9408	19.9217	25.0646	26.6999
TRINITY_DN28245_c0_g3_i10_2	TRINITY_DN32510_c1_g1_i10_2	ko00561	Glycerolipid metabolism	--	--	9.65682	11.2523	7.01862	4.03411	7.08643	8.50783	6.63838	6.67572
TRINITY_DN28263_c2_g1_i1_1	TRINITY_DN34930_c2_g1_i1_2	ko00061|ko00780	Fatty acid biosynthesis|Biotin metabolism	Down	--	8.54697	8.33566	3.91842	4.32202	35.1115	33.413	22.1494	19.7341
TRINITY_DN28270_c0_g1_i1_2	TRINITY_DN22167_c0_g1_i1_1	ko00592	alpha-Linolenic acid metabolism	--	--	27.3941	31.2989	31.4391	29.246	14.4348	16.7489	24.1552	26.7672
TRINITY_DN28276_c1_g1_i4_2	TRINITY_DN38161_c0_g1_i1_2	ko00592	alpha-Linolenic acid metabolism	Down	Down	1181.94	1250.93	387.178	395.408	12.4314	9.37696	2.73006	1.08234
TRINITY_DN28288_c0_g1_i6_2	TRINITY_DN29047_c0_g1_i3_1	ko00100|ko00909	Steroid biosynthesis|Sesquiterpenoid and triterpenoid biosynthesis	--	Down	267.155	274.86	177.276	163.743	436.819	441.478	187.316	191.474
TRINITY_DN28340_c1_g1_i8_2	TRINITY_DN30147_c3_g1_i5_1	ko00600	Sphingolipid metabolism	--	--	18.4183	19.429	24.7972	20.8108	37.1434	36.2736	43.9075	46.7423
TRINITY_DN28400_c1_g1_i21_2	TRINITY_DN10141_c0_g1_i1_2	ko00061|ko00620|ko00640	Fatty acid biosynthesis|Pyruvate metabolism|Propanoate metabolism	--	Down	28.898	38.3668	27.119	28.0179	5.83328	0.469391	0	0
TRINITY_DN28411_c0_g1_i2_1	TRINITY_DN34191_c0_g1_i2_2	ko00564	Glycerophospholipid metabolism	--	--	7.14706	7.16756	4.4092	6.08089	6.69518	6.9078	4.04079	6.4507
TRINITY_DN28446_c1_g2_i5_1	TRINITY_DN29574_c0_g1_i9_1	ko00071|ko00592	Fatty acid degradation|alpha-Linolenic acid metabolism	--	--	185.06	192.537	206.953	207.754	147.351	163.668	184.27	184.57
TRINITY_DN28455_c1_g1_i7_2	TRINITY_DN30495_c3_g2_i2_1	ko00073	Cutin, suberine and wax biosynthesis	--	Up	1179.33	1254.82	1372.19	1368.22	0.665367	0.322977	7.3327	4.19442
TRINITY_DN28626_c0_g5_i2_1	TRINITY_DN24405_c0_g1_i3_1	ko00100	Steroid biosynthesis	Up	Up	17.8706	21.8844	41.7678	43.4304	36.218	37.2699	94.6756	107.134
TRINITY_DN28691_c3_g1_i2_1	TRINITY_DN33234_c2_g1_i1_2	ko00564|ko00565|ko04144	Glycerophospholipid metabolism|Ether lipid metabolism|Endocytosis	--	--	3.3936	4.31817	2.61468	2.58353	3.80866	4.36492	2.75577	3.0749
TRINITY_DN28695_c0_g1_i1_1	TRINITY_DN29479_c0_g1_i1_1	ko00061|ko00071|ko04146	Fatty acid biosynthesis|Fatty acid degradation|Peroxisome	--	--	53.3319	48.9354	58.5722	55.7444	73.8043	78.2274	121.716	118.902
TRINITY_DN28746_c0_g1_i2_1	TRINITY_DN34342_c1_g2_i5_2	ko00061|ko00780	Fatty acid biosynthesis|Biotin metabolism	Down	--	44.177	54.1443	16.9525	17.4142	75.4	72.0311	38.992	42.7711
TRINITY_DN28799_c0_g6_i2_1	TRINITY_DN19225_c0_g1_i1_1	ko00100	Steroid biosynthesis	--	--	38.9796	38.3782	26.647	25.7964	33.6842	31.4559	23.5908	25.4672
TRINITY_DN28844_c4_g3_i13_1	TRINITY_DN29230_c0_g1_i1_1	ko00072|ko00280|ko00650|ko00900	Synthesis and degradation of ketone bodies|Valine, leucine and isoleucine degradation|Butanoate metabolism|Terpenoid backbone biosynthesis	--	--	186.214	202.672	222.283	212.748	237.149	191.64	168.251	194.427
TRINITY_DN28883_c3_g1_i4_1	TRINITY_DN34377_c1_g3_i1_2	ko00061|ko00620|ko00640	Fatty acid biosynthesis|Pyruvate metabolism|Propanoate metabolism	--	--	158.998	170.317	128.251	129.479	220.738	222.498	130.32	131.753
TRINITY_DN28894_c0_g1_i1_1	TRINITY_DN36290_c2_g1_i3_2	ko00061|ko00071|ko04146	Fatty acid biosynthesis|Fatty acid degradation|Peroxisome	--	--	6.41468	5.59537	11.765	10.9536	7.81693	7.17818	7.81291	8.65681
TRINITY_DN28894_c0_g2_i1_1	TRINITY_DN35399_c0_g3_i1_2	ko00061|ko00071|ko04146	Fatty acid biosynthesis|Fatty acid degradation|Peroxisome	Down	--	2.72107	1.12733	0	0	3.76446	1.87599	1.18804	2.20933
TRINITY_DN28994_c1_g1_i1_1	TRINITY_DN30362_c1_g2_i13_1	ko00100	Steroid biosynthesis	--	Up	36.4539	38.6569	25.0029	23.244	6.02801	4.92156	9.17292	13.0909
TRINITY_DN29018_c1_g1_i2_1	TRINITY_DN35472_c0_g1_i1_2	ko00061|ko00620|ko00640	Fatty acid biosynthesis|Pyruvate metabolism|Propanoate metabolism	--	--	65.0704	69.2971	67.3339	65.2921	90.8455	91.3817	99.4907	93.6051
TRINITY_DN29032_c0_g1_i2_1	TRINITY_DN30481_c0_g1_i1_2	ko00592	alpha-Linolenic acid metabolism	Down	Down	45.1226	56.341	7.66677	5.97128	59.8203	63.8946	4.29149	4.73809
TRINITY_DN29059_c1_g1_i4_1	TRINITY_DN27160_c0_g1_i1_1	ko00564	Glycerophospholipid metabolism	Down	--	5.00257	6.89063	3.17779	2.31173	1.66904	0.826314	2.91291	1.72518
TRINITY_DN29067_c0_g1_i7_1	TRINITY_DN24691_c0_g1_i2_1	ko00061|ko00071|ko04146	Fatty acid biosynthesis|Fatty acid degradation|Peroxisome	--	--	4.92058	4.78153	2.41035	3.38562	2.43831e-20	6.77382e-21	0.129728	0.285635
TRINITY_DN29106_c1_g1_i1_1	TRINITY_DN654_c0_g1_i1_1	ko00100	Steroid biosynthesis	--	--	3.38157	2.48453	3.72873	3.37344	1.98865	1.40684	2.18872	5.13375
TRINITY_DN29148_c0_g1_i2_1	TRINITY_DN27851_c0_g1_i3_1	ko00071|ko00280	Fatty acid degradation|Valine, leucine and isoleucine degradation	--	--	27.3098	28.4637	23.152	21.5389	31.6584	31.4872	29.3701	31.7822
TRINITY_DN29264_c2_g2_i3_1	TRINITY_DN29689_c0_g1_i1_1	ko00071|ko00410|ko00592|ko00640|ko01040|ko04146	Fatty acid degradation|beta-Alanine metabolism|alpha-Linolenic acid metabolism|Propanoate metabolism|Biosynthesis of unsaturated fatty acids|Peroxisome	--	--	29.2539	33.7181	27.6149	28.9133	39.6912	43.7249	44.8323	46.9661
TRINITY_DN29272_c0_g1_i1_2	TRINITY_DN10356_c0_g1_i1_2	ko00480|ko00590	Glutathione metabolism|Arachidonic acid metabolism	--	--	1.46755	1.53335	1.109	1.72812	1.7151	2.19519	1.65764	2.28686
TRINITY_DN29296_c0_g2_i1_1	TRINITY_DN28783_c0_g1_i1_1	ko00591|ko00592	Linoleic acid metabolism|alpha-Linolenic acid metabolism	--	--	5.00339	4.65795	5.23587	4.1737	6.39835	5.26213	10.8924	10.0691
TRINITY_DN29303_c2_g1_i4_1	TRINITY_DN24438_c0_g1_i1_1	ko00561	Glycerolipid metabolism	Down	Up	4.67322	4.41105	2.39827	1.83388	2.2655	3.55709	7.06455	5.99365
TRINITY_DN29306_c0_g1_i3_1	TRINITY_DN33693_c1_g1_i8_2	ko00061|ko00780	Fatty acid biosynthesis|Biotin metabolism	--	--	115.139	129.876	83.153	76.1219	180.392	181.462	102.941	109.6
TRINITY_DN29429_c0_g1_i7_1	TRINITY_DN29489_c0_g3_i1_1	ko00071|ko00280|ko00592|ko01040|ko04146	Fatty acid degradation|Valine, leucine and isoleucine degradation|alpha-Linolenic acid metabolism|Biosynthesis of unsaturated fatty acids|Peroxisome	--	--	152.04	158.822	206.825	195.044	3.83475	4.124	2.22044	4.33871
TRINITY_DN29437_c0_g1_i10_1	TRINITY_DN35593_c1_g3_i1_2	ko00592	alpha-Linolenic acid metabolism	Down	--	305.957	333.69	69.8377	80.5725	12.048	12.2946	10.0132	5.68905
TRINITY_DN29477_c4_g1_i3_1	TRINITY_DN27864_c2_g1_i14_1	ko00561	Glycerolipid metabolism	--	--	7.03672	5.32623	3.69842	3.46081	42.3473	34.5607	35.4574	34.5021
TRINITY_DN29477_c4_g3_i1_1	TRINITY_DN32751_c0_g1_i1_1	ko00561	Glycerolipid metabolism	--	--	1.18081	2.1273	1.16866	1.62027	0	0.767599	2.08653	0.411334
TRINITY_DN29510_c3_g1_i7_1	TRINITY_DN25861_c4_g1_i8_1	ko00071|ko00072|ko00280|ko00310|ko00380|ko00620|ko00630|ko00640|ko00650|ko00900	Fatty acid degradation|Synthesis and degradation of ketone bodies|Valine, leucine and isoleucine degradation|Lysine degradation|Tryptophan metabolism|Pyruvate metabolism|Glyoxylate and dicarboxylate metabolism|Propanoate metabolism|Butanoate metabolism|Terpenoid backbone biosynthesis	--	--	375.193	386.417	429.276	401.438	269.869	269.464	182.028	186.619
TRINITY_DN29510_c3_g2_i1_1	TRINITY_DN35359_c2_g1_i8_2	ko00071|ko00072|ko00280|ko00310|ko00380|ko00620|ko00630|ko00640|ko00650|ko00900	Fatty acid degradation|Synthesis and degradation of ketone bodies|Valine, leucine and isoleucine degradation|Lysine degradation|Tryptophan metabolism|Pyruvate metabolism|Glyoxylate and dicarboxylate metabolism|Propanoate metabolism|Butanoate metabolism|Terpenoid backbone biosynthesis	--	--	13.4572	14.3576	11.5929	10.4142	16.6716	17.5895	22.0329	16.7911
TRINITY_DN29673_c0_g2_i2_1	TRINITY_DN16469_c0_g1_i1_1	ko00100|ko00561|ko00564|ko00565|ko00590|ko00591|ko00592	Steroid biosynthesis|Glycerolipid metabolism|Glycerophospholipid metabolism|Ether lipid metabolism|Arachidonic acid metabolism|Linoleic acid metabolism|alpha-Linolenic acid metabolism	Up	--	7.15009	8.38183	20.5258	19.7613	2.58949	1.04562	3.35846	3.38045
TRINITY_DN29729_c0_g2_i1_1	TRINITY_DN23466_c2_g1_i2_2	ko00061|ko00071|ko04146	Fatty acid biosynthesis|Fatty acid degradation|Peroxisome	Down	--	5.79961	5.19052	1.25602	0.164113	2.45753	2.56894	1.53825	3.49836
TRINITY_DN29792_c2_g1_i9_1	TRINITY_DN36531_c1_g3_i1_2	ko00100|ko00909	Steroid biosynthesis|Sesquiterpenoid and triterpenoid biosynthesis	Down	--	334.061	363.83	146.11	143.519	8.28956	5.99782	0	1.74145
TRINITY_DN29828_c0_g1_i1_1	TRINITY_DN29366_c0_g2_i4_1	ko00564	Glycerophospholipid metabolism	--	--	7.83757	8.53622	5.97267	3.93763	7.11055	7.91295	7.44663	7.46731
TRINITY_DN29921_c1_g9_i1_1	TRINITY_DN34301_c2_g2_i10_2	ko00564	Glycerophospholipid metabolism	--	Down	1.73036	2.95871	1.18564	0.410185	2.81736	3.98311	0.719521	1.212
TRINITY_DN29928_c0_g1_i3_1	TRINITY_DN35823_c0_g2_i6_2	ko00061|ko00254|ko00620|ko00640	Fatty acid biosynthesis|Aflatoxin biosynthesis|Pyruvate metabolism|Propanoate metabolism	--	--	11.7421	12.1827	10.8569	11.9678	14.9514	15.2525	12.3499	12.0938
TRINITY_DN29928_c0_g3_i1_1	TRINITY_DN30505_c0_g1_i1_1	ko00061|ko00254|ko00620|ko00640	Fatty acid biosynthesis|Aflatoxin biosynthesis|Pyruvate metabolism|Propanoate metabolism	--	--	6.35433	5.35177	2.26799	5.88723	1.53242	1.28507	3.7318	1.44324
TRINITY_DN29948_c0_g1_i8_1	TRINITY_DN33403_c2_g3_i1_2	ko00061|ko01040	Fatty acid biosynthesis|Biosynthesis of unsaturated fatty acids	Down	Down	61.2814	63.8468	25.8004	24.4139	92.2548	93.4757	19.6224	21.3526
TRINITY_DN30015_c1_g1_i3_1	TRINITY_DN30720_c0_g1_i3_2	ko00071|ko00410|ko00592|ko00640|ko01040|ko04146	Fatty acid degradation|beta-Alanine metabolism|alpha-Linolenic acid metabolism|Propanoate metabolism|Biosynthesis of unsaturated fatty acids|Peroxisome	--	Down	2.81384	5.57299	4.59748	0.331578	13.2925	10.5719	0.521503	2.08959
TRINITY_DN30040_c0_g3_i1_1	TRINITY_DN19234_c0_g1_i1_1	ko00073	Cutin, suberine and wax biosynthesis	Down	Up	3.09927	3.78201	0.274312	0.674016	0.332239	0.492229	6.64534	6.46077
TRINITY_DN30083_c0_g1_i1_1	TRINITY_DN34098_c0_g1_i1_1	ko00600	Sphingolipid metabolism	--	--	4.24673	3.17028	1.07967	4.92176	3.40065	2.50548	3.59532	2.11895
TRINITY_DN30083_c0_g2_i1_1	TRINITY_DN29546_c0_g1_i5_2	ko00600	Sphingolipid metabolism	--	--	19.997	20.8989	16.4956	16.8585	37.5127	31.4443	34.7767	30.2828
TRINITY_DN31258_c0_g1_i1_2	TRINITY_DN37019_c0_g1_i1_2	ko00600	Sphingolipid metabolism	--	--	0.170373	0.420513	2.55623	0.860732	1.62914	1.16286	1.25957	1.075
TRINITY_DN31406_c0_g1_i1_2	TRINITY_DN21499_c0_g1_i1_1	ko00561	Glycerolipid metabolism	--	--	2.24425	1.54086	1.75043	2.1588	2.78025	2.03693	2.92767	3.78198
TRINITY_DN31811_c0_g1_i1_2	TRINITY_DN1341_c0_g1_i1_1	ko00561|ko00564	Glycerolipid metabolism|Glycerophospholipid metabolism	--	--	0.652132	0	1.55685	1.33918	2.10625	2.1622	1.83122	2.42927
TRINITY_DN32468_c0_g1_i1_2	TRINITY_DN21704_c0_g3_i1_2	ko00561	Glycerolipid metabolism	--	--	0.724817	1.30788	1.37861	1.57037	1.63092	1.22831	0.639329	1.41117
TRINITY_DN32499_c0_g1_i1_1	TRINITY_DN7690_c0_g1_i1_2	ko00061|ko00071|ko04146	Fatty acid biosynthesis|Fatty acid degradation|Peroxisome	--	--	1.38191	2.09349	0.54203	3.24091	0.966383	2.57445	0.147163	1.19371
TRINITY_DN33460_c0_g1_i1_1	TRINITY_DN19883_c0_g1_i1_2	ko00600	Sphingolipid metabolism	--	--	1.29149	4.35124	1.73151	0.608533	1.2812	0.970742	0.446177	0.205947
TRINITY_DN34324_c0_g1_i1_1	TRINITY_DN26317_c0_g1_i1_2	ko00010|ko00040|ko00561	Glycolysis / Gluconeogenesis|Pentose and glucuronate interconversions|Glycerolipid metabolism	--	--	3.06583	4.0673	4.01816	3.57085	4.82056	5.66267	5.96157	5.90619
TRINITY_DN34638_c0_g1_i1_1	TRINITY_DN30980_c0_g1_i1_1	ko00062	Fatty acid elongation	--	--	2.34512	4.2336	4.62631	6.43487	2.43144	0.620326	1.83609	1.72173
TRINITY_DN3484_c0_g1_i1_1	TRINITY_DN6519_c0_g1_i1_1	ko00592	alpha-Linolenic acid metabolism	--	--	1.34235	1.6783	1.35491	0.835324	1.07366	0.184927	0.945387	1.52741
TRINITY_DN4011_c0_g1_i1_1	TRINITY_DN16413_c0_g1_i1_2	ko00592	alpha-Linolenic acid metabolism	--	--	1.62624	2.29891	1.91599	0.796245	2.30057	1.41062	0.648159	0.957412
TRINITY_DN4285_c0_g1_i1_2	TRINITY_DN21633_c0_g1_i1_1	ko00100	Steroid biosynthesis	--	Up	1.24172	2.23308	3.11295	0.986138	0.681559	2.04657	40.3244	41.1709
TRINITY_DN453_c0_g1_i2_2	TRINITY_DN36153_c0_g4_i1_2	ko00561|ko00564|ko00565	Glycerolipid metabolism|Glycerophospholipid metabolism|Ether lipid metabolism	--	--	4.59367	3.95245	7.09936	6.69421	6.06072	5.84095	9.39523	10.0099
TRINITY_DN4896_c0_g1_i1_1	TRINITY_DN14434_c0_g1_i1_2	ko00591	Linoleic acid metabolism	--	--	1.02729	2.12866	1.25998	0.645714	3.07445	5.52168	2.13423	0
TRINITY_DN5078_c0_g1_i1_2	TRINITY_DN33073_c0_g1_i1_1	ko00440|ko00564	Phosphonate and phosphinate metabolism|Glycerophospholipid metabolism	--	--	0.922802	1.84858e-24	0.888853	1.2271	3.80803	3.72867	1.89274	1.55561
TRINITY_DN5246_c0_g1_i1_2	TRINITY_DN9226_c0_g1_i1_1	ko00600	Sphingolipid metabolism	--	--	1.2437	1.63151	3.84248	1.09632	2.0578	2.96266	3.7562	2.66314
TRINITY_DN5585_c0_g1_i2_1	TRINITY_DN35861_c1_g3_i1_2	ko00600	Sphingolipid metabolism	--	--	0.327328	1.95189	0	0.328426	1.26639	0.363316	0.933415	0.52196
TRINITY_DN6202_c0_g1_i1_2	TRINITY_DN36146_c0_g2_i1_2	ko00100|ko00561|ko00564|ko00565|ko00590|ko00591|ko00592	Steroid biosynthesis|Glycerolipid metabolism|Glycerophospholipid metabolism|Ether lipid metabolism|Arachidonic acid metabolism|Linoleic acid metabolism|alpha-Linolenic acid metabolism	--	--	1.97938	0.430887	1.71047	2.06312	1.57577	1.77365	3.83804	2.4446
TRINITY_DN7374_c0_g1_i1_1	TRINITY_DN6506_c0_g1_i1_1	ko00062|ko01040	Fatty acid elongation|Biosynthesis of unsaturated fatty acids	--	Up	2.1557	1.87651	2.69893	1.53317	1.54949	1.12388	4.06098	3.94628
TRINITY_DN7402_c0_g1_i1_1	TRINITY_DN16293_c0_g1_i1_1	ko00061|ko00620|ko00640	Fatty acid biosynthesis|Pyruvate metabolism|Propanoate metabolism	--	--	2.14719	2.00987	2.86342	0.984358	1.27231	1.18333	1.00202	2.96255
TRINITY_DN7668_c0_g1_i1_1	TRINITY_DN40006_c0_g1_i1_2	ko00591	Linoleic acid metabolism	--	--	3.2543	2.5121	0.979227	0	0.459228	0.448275	0	0.510849
TRINITY_DN81_c0_g1_i1_1	TRINITY_DN22894_c0_g1_i1_2	ko00062|ko04626	Fatty acid elongation|Plant-pathogen interaction	--	Down	1.21346	2.70304	0.394057	0	2.43686	2.38832	0.143382	0.202902
TRINITY_DN26792_c1_g1_i1_2	TRINITY_DN11925_c1_g1_i1_2	ko00564|ko00565|ko04144	Glycerophospholipid metabolism|Ether lipid metabolism|Endocytosis	--	Down	4.3236	3.53729	2.55897	4.16689	2.86337	6.07791	0.893139	0
TRINITY_DN25644_c3_g1_i1_1	TRINITY_DN25288_c0_g1_i7_1	ko00010|ko00071|ko00350	Glycolysis / Gluconeogenesis|Fatty acid degradation|Tyrosine metabolism	--	--	5.92732	7.75644	4.16064	5.11218	39.9491	37.1937	19.6885	22.4524
TRINITY_DN28421_c0_g1_i1_2	TRINITY_DN26430_c3_g2_i1_1	ko00561	Glycerolipid metabolism	--	--	5.41586	2.55393	2.61753	3.28666	2.32717	1.35669	4.64646	1.67521
TRINITY_DN29928_c0_g2_i4_1	TRINITY_DN27234_c0_g1_i1_1	ko00061|ko00254|ko00620|ko00640	Fatty acid biosynthesis|Aflatoxin biosynthesis|Pyruvate metabolism|Propanoate metabolism	Down	Down	3.01559	3.3611	0.338677	0	7.88448	13.7982	3.02699	4.45735
TRINITY_DN26349_c1_g4_i1_2	TRINITY_DN27470_c2_g1_i1_1	ko00564	Glycerophospholipid metabolism	--	--	7.7803	7.95081	8.44843	7.54111	4.73284	2.66202	6.04204	6.66394
TRINITY_DN13437_c0_g1_i1_2	TRINITY_DN27606_c2_g1_i6_1	ko00564|ko04070	Glycerophospholipid metabolism|Phosphatidylinositol signaling system	--	--	0.398191	0.463234	1.25827	3.12319	5.02252	3.62521	3.73099	2.46338
TRINITY_DN30241_c2_g1_i9_1	TRINITY_DN27804_c1_g2_i1_1	ko00564|ko00565|ko04144	Glycerophospholipid metabolism|Ether lipid metabolism|Endocytosis	Down	--	7.12818	5.99312	2.42217	1.89495	0.594482	0.572133	1.24115	1.21317
TRINITY_DN26527_c1_g1_i2_2	TRINITY_DN28400_c0_g1_i2_1	ko00600	Sphingolipid metabolism	--	--	5.80654	8.84029	11.8968	11.0015	19.9332	15.4262	20.4979	22.6945
TRINITY_DN28036_c0_g2_i3_1	TRINITY_DN28544_c0_g1_i5_1	ko00564	Glycerophospholipid metabolism	--	Up	33.2513	38.0049	26.8481	27.1579	2.57807	3.61962	5.55864	7.44802
TRINITY_DN26618_c1_g1_i12_2	TRINITY_DN29230_c4_g1_i9_1	ko00072|ko00280|ko00650|ko00900	Synthesis and degradation of ketone bodies|Valine, leucine and isoleucine degradation|Butanoate metabolism|Terpenoid backbone biosynthesis	--	Down	4.87441	3.7446	3.02062	7.61121	13.5008	11.7835	2.99343	3.98413
TRINITY_DN26058_c1_g1_i12_1	TRINITY_DN29865_c1_g3_i2_1	ko00564|ko00565	Glycerophospholipid metabolism|Ether lipid metabolism	--	--	2.71599	3.78578	3.21622	2.57789	7.65067	3.3128	4.47931	4.54083
TRINITY_DN15884_c0_g1_i1_2	TRINITY_DN29936_c0_g2_i1_1	ko00591	Linoleic acid metabolism	--	--	2.69424	2.11665	3.1453	2.38718	3.00282	2.70536	2.92797	2.09787
TRINITY_DN26036_c4_g4_i3_1	TRINITY_DN29951_c2_g2_i5_1	ko00564	Glycerophospholipid metabolism	Down	Up	2.42331	2.25548	0.0897981	0	0.334012	0.255017	4.40084	3.87612
TRINITY_DN29601_c0_g3_i9_1	TRINITY_DN30355_c1_g1_i2_1	ko00561	Glycerolipid metabolism	Down	Up	8.11614	4.97	2.59368	2.55233	5.95295	6.99705	18.3437	13.2776
TRINITY_DN28455_c1_g2_i1_2	TRINITY_DN30495_c3_g1_i1_1	ko00073	Cutin, suberine and wax biosynthesis	Up	--	2.1405	4.1419	6.74175	7.74097	39.1081	28.8658	73.8071	53.3088
TRINITY_DN17458_c1_g1_i1_1	TRINITY_DN30850_c1_g3_i1_2	ko00564|ko00565|ko04144	Glycerophospholipid metabolism|Ether lipid metabolism|Endocytosis	Down	--	4.67853	1.36985	0	0	1.62597	1.77952	0.551747	1.17721
TRINITY_DN24170_c1_g3_i1_2	TRINITY_DN31596_c0_g1_i1_2	ko00561|ko00564	Glycerolipid metabolism|Glycerophospholipid metabolism	--	Down	3.36954	2.59614	2.65829	2.82081	2.91865	9.11146	1.80934	1.56054
TRINITY_DN383_c0_g1_i1_1	TRINITY_DN32303_c0_g2_i1_2	ko00061|ko00620|ko00640	Fatty acid biosynthesis|Pyruvate metabolism|Propanoate metabolism	--	Down	2.94123	5.72296	4.89377	0.218392	3.07085	5.88389	0.523199	0.963381
TRINITY_DN26926_c1_g2_i10_1	TRINITY_DN32652_c2_g2_i6_2	ko00564|ko00565	Glycerophospholipid metabolism|Ether lipid metabolism	Down	--	3.91797	4.49754	1.16085	0.980715	2.37662	4.96605	1.71776	2.43976
TRINITY_DN19961_c0_g1_i1_1	TRINITY_DN33438_c1_g2_i1_2	ko00061|ko00780	Fatty acid biosynthesis|Biotin metabolism	Down	Down	4.55098	6.18451	1.26486	1.73818	4.7957	6.22265	1.5392	2.40769
TRINITY_DN846_c0_g1_i1_1	TRINITY_DN33688_c2_g1_i1_2	ko00561	Glycerolipid metabolism	Down	Down	3.15293	2.73769	0	0	2.25287	2.92298	0.525285	0.0468207
TRINITY_DN26993_c3_g1_i3_2	TRINITY_DN34420_c2_g3_i1_2	ko00600	Sphingolipid metabolism	Up	Down	0.812183	2.1919	10.0503	7.39411	15.688	16.1805	0.200451	1.06085
TRINITY_DN27794_c2_g1_i2_1	TRINITY_DN35399_c0_g4_i1_2	ko00061|ko00071|ko04146	Fatty acid biosynthesis|Fatty acid degradation|Peroxisome	--	Down	4.67457	5.93675	8.062	6.33251	3.19203	1.42215	0	0
TRINITY_DN20342_c0_g1_i2_1	TRINITY_DN35644_c1_g1_i3_2	ko00071|ko00410|ko00592|ko00640|ko01040|ko04146	Fatty acid degradation|beta-Alanine metabolism|alpha-Linolenic acid metabolism|Propanoate metabolism|Biosynthesis of unsaturated fatty acids|Peroxisome	--	--	2.5899	3.0848	2.02299	2.066	5.6334	4.29313	2.43901	1.38316
TRINITY_DN31609_c0_g1_i1_2	TRINITY_DN36384_c1_g2_i2_2	ko00561	Glycerolipid metabolism	--	Down	3.03056	2.17711	1.23	5.7292	3.97771	3.48834	0.766473	2.16565
TRINITY_DN21126_c0_g1_i1_1	TRINITY_DN36420_c0_g2_i2_2	ko00600	Sphingolipid metabolism	--	--	16.5436	8.3534	2.93229	7.37789	8.50602	6.84864	7.46884	7.15043
TRINITY_DN14029_c0_g1_i1_1	TRINITY_DN36531_c1_g5_i1_2	ko00100|ko00909	Steroid biosynthesis|Sesquiterpenoid and triterpenoid biosynthesis	Down	Down	11.5447	12.3427	5.5346	3.56433	2.84799	5.57	0.561545	0.384937
TRINITY_DN29859_c3_g1_i4_1	TRINITY_DN36646_c2_g1_i13_2	ko00561|ko00564	Glycerolipid metabolism|Glycerophospholipid metabolism	--	--	4.11666	4.66924	4.01427	3.09189	18.0088	17.2285	13.9508	13.5273
TRINITY_DN4001_c0_g1_i1_2	TRINITY_DN4907_c0_g1_i1_1	ko00062|ko01040	Fatty acid elongation|Biosynthesis of unsaturated fatty acids	--	--	0.724619	0.349733	1.38763	3.45358	1.11722	0	1.88743	2.69366
