# Supplementary material for: Integrative Metabolic and Transcriptomic Profiling in Camellia oleifera and Camellia meiocarpa Uncover Potential Mechanisms That Govern Triacylglycerol Degradation during Seed Desiccation
Source: Plants (Basel). 2023 Jul 8;12(14):2591. doi: 10.3390/plants12142591 (PMC10385360; doi:10.3390/plants12142591)
Supplement: Supplementary file 1 [file plants-12-02591-s001.zip › Supplementary Table S2.fasta]

>TRINITY_DN10004_c0_g1_i1_2  200-853 transcription factor HEC2-like [Camellia sinensis](+)
AAACATATGAGAAGAAGGAGAGAGGTGGCAAGCTTTCAAATAATTCACATTTGGCAGCATTGGCCTTGTCTGGAACCCAACACTCACACTGTTATTGTAATTGTTACAGTTATTATTAACCCCGCCAGCTTGTTCCAAACACTGCACTTGCTTCTTCAAGAACTTCACATAATGAATAGCTTCATCCAACATCGAAGCCGTGTCCATTTTAGCCCCTCCCGGAACCAATCTCTGCAGTATCCTCATCCTCTCGCTTATCCTCTCCCTCCGGTGCCTCGCCGCCACGCTCTGCGGATCCTTCGATATCTTCACGTTCCTCCTCTTCGGTGGCTTCACTGCTTCCGGGTCTATCTGAATTGGCTGCATCACTGCCATCCGAAATATCATCTCTCTCATCGCTTCCATGGAGTTTGAGTTTCTTTGAGTGATTCTGAATCTTGGAGGACTTGACTCTTCAACTGGGTTGGTTAAGAATGGAGAGTTTAGAGATGGGTTTTGGAAGAGGGGTGGTTTTGTGGTGGTGGTTTCACTGCTGGTGGCGGTGGGGCTTCCGCCGGATAATTCGAGTTCAGGCGATTGAGAAGTGTTGCTGCAGTAAGGACCATAGAGTTCAGGGAGAGTTTCCAGCTGCATCATCATCAGTTCAACATCCAT
>TRINITY_DN10006_c0_g1_i1_2  93-257 DNA primase small subunit-like [Ipomoea triloba](+)
AACGTGCGAGGTTTCAGAGCAGATGGTGATGATGAGTGGGATGGAACATCACTTGGAAAATCGATTAGATATTTCAGATCATCTTTCTTGCAACCTTTACTCAAATCATATTTATCAAAAAAAACAAAAACCCTGTACTCAAGTCATGCAAGGTTTGGAAGCAGC
>TRINITY_DN10007_c0_g1_i1_2  3-449 DNA damage-repair/toleration protein DRT100-like [Camellia sinensis](+)
AATATGTAAGGATTTCATAACTTCAGCAGTTATATTCTCGTCCCTTGGAACATCAACTAACAAAGCTGGACCGTTGAGTAGTCCAAGATCAAGAGAATCGGCATCGAAGCCGGCATCGAAGTAACGATCGAAAACGTGACCAGGCGCATCGACGTGCGTGCCGGTGTGAACCCCGAGCTTCATTTCAGAGTTATTAGTGTACGAGCCGTTCTTCATGCTCTCCGGAAGCCATAGAAACTGGCCGAGACCATCTTTGGAGCCCCAAGCTGGCATGTCGGGTCTCAACCTGTGACTGATATCGAAGATTCTTCCGCCATCGTACACTTCTCTTCTCTGAGGTTTCAGGTCCTCGCCGCCGTTGGGGGAGGGGCAAGCGGCGTCAGATGAGGCGAGGGCGACGGTTAGGATTGTGAGAAACTCGGAGCATGTCAGGAGAATCCATGGAGA
>TRINITY_DN10010_c0_g1_i1_2  10-351 uncharacterized protein LOC114284309 [Camellia sinensis](+)
GGGGTGTGAAGTTGTAAATTGGCCTAGAAATTGAAACTCCTTAAGGCTAATCTGAAGAGATGGAATGTAGAGGTGTTTTGTCATGTGGAGGTTCAGAAGGCGAATATTTTAGCAGTCTTACATGGGCTAGATGAGAAGGAAACTAAGGGGAGTTTCTCTATGGCAGATGCGATTTGCCGAGTGGGGGCTTGGAAGGAGTATGCACACGTGGCTAGGATGGAGGAGATCAGCTATCGGCAGAAATTCAGATGTTTGTGGCTGAAAGATGGGGACTGTAATACCAAATTTTTTTATCGGATGGCAAATGCTCATCGACGGGCAAATCAGATAGGGAAGGTGCGA
>TRINITY_DN10011_c0_g1_i1_1  3-302 uncharacterized membrane protein At1g16860-like [Camellia sinensis](+)
GAGCGGGGTCATCGGGCCGGAGGATTTGGGCCCGATGGGCCCGGAGTTGGGGGCGGATCTGAGGGATCCGCTGTTGTGCTGAGAAGATGATGAGCGAGAGGTCTTGGACGGCGGAGGAGGGTGGTGATCGACGACGGCGATGTCGAACATTTTTCCAAGCTCGCCGGAGTGTTTGATATCGCCGCCGGTGTAGGGGACTGAGCGAGAGCCCATTGTGGGTTGGCGCTCTTTGAGGTGCTCGGGAGGGCCAGAAACGTAGAGGCCATTGCTAAGCTGGTGTGAAGGAATTCGAGTCCCCAT
>TRINITY_DN10014_c0_g1_i1_2  116-391 ribonucleoside-diphosphate reductase large subunit-like isoform X6 [Camellia sinensis](+)
AGTATTGCTCGCCTCAAGAAGCTCAGTTATTATCTTAGCATCGACCATTGCGACCCTATCCTCGTCTTTCAAAAGGTCTATGCCAGTGTCTACAATGGCGTCACCACCAACCAACTCGATGAATTGTCCACTAAAACTGCTGATGCCATGACTACTAACCATCCCAACTACGCTTCTATGACTACGGCCAGAAACCAAAGCAACAGGGAATTCAACTTCAAAAGACCCTTATTGGCATGGAAGGAAGAAGAATTGCAGAGACTACTTGATGTTATA
>TRINITY_DN10026_c0_g1_i1_2  104-508 uncharacterized protein At5g65660-like [Camellia sinensis](+)
ATGGAGAGTCCATACTACGCGCCAACCCGGATGGACGGATCTCGACCGTCCTTAGGGTTCCCACTCGGGACAGCCCTCCTCTTGATCGTCATCTTCAGCTTGTGTGGATTCTTTTCCTGTTGTTACCACTGGGACAAGCTCCAATCCCTCCGTCGATCTTTCTCCGCCGATACGGATCTCGAGGCAGATAACGGTGATGGATCACCCTCCAAACCTACAACTGCTTACACTCGTTCAAAGCAAGACCAGAACCAAAGCTTGCCGGTGTTGATGCCCGGAGATCGGATGCCAAAGTTCATAGCGCTGCCGTGTCCTTGCGAGCCTCCACGGGCGGGAAAGATCGTCCTAGAGCTGCAGAAGCCACCAAAGCCGCCGCCGCCGCGGCGCATAGCCGTGCCTTTGTAT
>TRINITY_DN1002_c0_g1_i1_1  4-153 hypothetical protein CRG98_025454 [Punica granatum](+)
GAGTTTGCCTACAATGGTGCAGTTCACAGTGTCACTGGGACATCAATGATGATTTACTTGCACAAAGATAGGCTTCTGGTGGGCATGTACAAGACGTTGAAGCCAAGAAAATATTGTTCATACGAAGTTCTGAAGAAGATCAATGACAAT
>TRINITY_DN10031_c0_g1_i1_1  2-436 uncharacterized protein LOC114278411 isoform X2 [Camellia sinensis](+)
CATTTTGGAAGGATAGTTGCTTTGAGACCAAAGGCATTTCCTCCTATGGTTGTCAAGCTGTAATTCCTCATCTGGCAGAGCATTATTTTCAATAATACAGATGCTTTGGCTTGCTGTCATTACATCAAATTCAGATGTTTTTTCCATTTCAGAAGGATCGTTTCTTTGAGACCTCTGGTAACTTTGAGATTTCCTTTTGTGGTTGTTGGGCACTGATTTCTCATCTCTACATGTTGACAGAGTTAAATTTAATAGAACATCGTCTTCATTAATGTCTTTCTCAAGCACATTAGAGATGCTCTTGCCTGCAATTGTTCTATTAGAATTCGAGACCAGTGTATCCTCAAAAGGTTTTGTTGGTTTGAAAGAACAGTTGATTTGTGAACTTTGGCATTCTTCTTCCCCTTTGTAGTTTCCGGGCTCCAGTTTCTCATC
>TRINITY_DN10038_c0_g1_i1_2  3-554 pentatricopeptide repeat-containing protein At1g08070, chloroplastic-like [Camellia sinensis](+)
TATTTCTCTCAAATGAGTAGCCTTTATGGGGTTGTACCTGGAATTGAACACTATGGTTGCATGGTTGACCTTTTAGGTAGAGCAGGTTTTCTTGAAGAAGCTTTGGAACTCATAAAGACCATGCCCATGAAGCCAAATTCAGTTGTCTGGGGAAGCCTACTTCGAGCATGTCAGGTCCACAAAGATACCAAAGTTAGCGAGCAAGTAACCCGGTATCTGTTGGAGTTGGACCCATGTGATGGAGGAAATTATGTGTTTTTGTCTAATCTGTATGCATCATTAAATCGATGGGATGATGTGAAAATTTGCCGGAGGTTAATGATTGAGAGGGGAGTGCGTAAAACACCTGGATGTAGTTCAATTGAGGTGGACAATATAGTACACGAGTTTGTGGCAGGTGACACTTCACATCATGATTTCACACAAATTAATGTATTTTTGGATGAGATAGAAAAGAAACTGAAAGGGCATGGGCATAACCCAGATACAGCTTCTGTGCTCCATGACATAGATGATGAGGAGAAAGAGATTATAATTCGATACCACAGTGAG
>TRINITY_DN10039_c0_g1_i1_1  74-340 L-type lectin-domain containing receptor kinase IX.1-like [Camellia sinensis](+)
TTGACCGGTATTAGAAAAAGTAATAAAGTTGCTAGAAACCGAAGATGAAGCAGTACTCACTGAAGGCGTAATGTATGTTGGCACAGGCATTTTGGTAGGGAGAATGGGCAATGGAGCTTCAAAATTAAGCACATGAATTGCTTGCGTAATGGAAGGCCGGAGATTGTGATCGGGGTGAGCACACCAGAGCCCAACAATCATCAAACATTCCATTTCTTCTCGAACAAAATCTGCATATATCTTCGGATCTACTGCTTCAAGAAGCCT
>TRINITY_DN10039_c0_g1_i1_2  227-406 hypothetical protein TEA_002154 [Camellia sinensis var. sinensis](+)
ACAGCGGCCGACACCTCCTCCATCATCACCGGCAACCTCAAAACTCCCAAATGAATCTGACAAAACACCACACACACCACCGTAGGTTATGTGGTAGTCGCAAAGGGGTAAAGGGAGAGGATCTGTGTTCGGAAAAAGAAAAACGAGTTGCAGGAGTTGTCGGCGAAGAGAGCTAGGGTC
>TRINITY_DN1004_c0_g1_i1_1  2-115 pentatricopeptide repeat-containing protein At1g15510, chloroplastic [Camellia sinensis](+)
GGTTTTGAGAAGTTGAGAGAAATTAAGCGTTTTGGGTTTGTGGGTTTTTGAGTGTAGAGAAGTGGCAAGGTTTGGATGAAGAGGGATTGGTGGGGTTTTAGCAGAGATCGCCAT
>TRINITY_DN10052_c0_g1_i1_2  147-857 hypothetical protein TEA_006719 [Camellia sinensis var. sinensis](+)
ATATTCAGCTACGATGTCAATTCTCCCAACCCTTCATCGTCTGAACACGAAACAAATATTGTTTCTCCAAACCCTTCATCGTCTGAACACGAAACAAATATTGAATGTAACTGTGATGCCACCGTACAGGAACTCACTGACGAATTTCATTATCCGGACGTGCTAGAACTTCCAAAGGGCAAAAACCAATCTGTTCAATTTTCAGAATCCGTGCAGTACAATCATGATAGGAATTTCGAGCCTGACACATCAGCATCATCATCATCGGAAGATAGGATTCATTTCTCACCGTCGACAGGAAAGACACCGAAAGGAGAGAGAGAGGCAGTGGACGAGCTTCTTCTGATCCTGATGGAGTGCATGGACGAGCTCAACACACGAAGCCGCGAATCATTGCTGAGGAAATTCTTTTCGGAGATCGAAAAGGAGGAGAGACTCGAGAGGTTCATCGTGGAAAGGCTAAAGCAATCTAAGGTTAAATCGATCTCTGATTTATGCGAAAAGCTTCCTGCGAGCGTGCGAGAAGAAATGAATTCGGATGGATCGAATAATGTTCTTCCAAGCATCTCTGAAACAGATGATTATGTTGATGATGGAATTACAACAACACGGAGTATTCATGATTCTGTGGAAGAGTTATCGCTGAAGCTCGAGCGGTTCAAAGTCAGGACTCTTAAAATTGGAGGAGATATTGAAGGGGAGGACGAGGAG
>TRINITY_DN10053_c0_g1_i1_1  3-353 putative pectinacetylesterase family protein [Helianthus annuus](+)
AATATATTGGCTCCAGGGGTTGCTGATCGAAAAGGCACCTGGCGCGAATGCAAACTTGATATAACAAAGTGTTCGTCTGCTCAACTCAATATCCTTCAAGGGTACAGACAAGAGTTTCTGAAGGCGTTGACTGGATTCGGTAATTCTCCATCGAGAGGAATGTTCATCAACTCTTGTTATTCACATTGTCAAACTGGAACTCAAGAAACATGGCTGAGAAATGATTCTCCATTGTTAAGCAACACGACAATTGCAAAAGCGGTTGGAGACTGGTACTATGAGCGAGGTACATTTCAAAAGATAGATTGTCCATACCCATGTGATAAAACATGCCACAATCGTGTTTTCGAC
>TRINITY_DN10055_c0_g1_i1_2  8-271 hypothetical protein TEA_028246 [Camellia sinensis var. sinensis](+)
GAACATGATTTTCTTGTTATCCTTCCTATGAAATTAATTTGTGGTCTCGCAACCCTATTTCTCTGCATATTATCCACCATGATAGCCTTTAGTGCAACACTTTATCTTGTGTTTGGGGAAAGGTATAAGACATGGATTATTATTCCTATTCTTGCATTTGCTTGTATTCCCGTGGCTTTGTTTGTATTCTTGAAATTTCCTCTCCTAGGTCAAACATCAAAGTTAACACTCCAAAATTTTATCTTCACCTCAATCGCTCTGTTG
>TRINITY_DN1005_c0_g1_i1_1  3-389 protein NEN1-like isoform X2 [Camellia sinensis](+)
TGTCATATCTTTGTGCATGATGTGTATTGTTTGATTTCCATGATAAAATCGGGTGAGAGATACATTGATAGAAGGTATAGAAACTTCATCAGGGTCTATAAAATTGGCAGAGCCATTAGAGGCCTCAGATCCAACTGTGGTAGAAGAAACTGGATCTGAACCAGATTCTTCTTTCATGGTGTCATCTGATTGCTTCCTCTGCACTGCATCACTAAGTGGACCCATGTTAAAAGGGTCTGGAGAAGCTGTATTGGGTTCAACCTCTTCCCCTGTGTTGGGAGTCATAAGAGATAGTATTGGATGGTTTTCCTCTATTCTTAGATTTGTAAGGGATGATTTGTGATTTTCAATTTTGGCACTTGATGAGGATGTATGTGTGTTCATGAC
>TRINITY_DN1005_c0_g1_i1_2  3-323 uncharacterized protein LOC114308894 [Camellia sinensis](+)
GCAAAAAATTTAGTGACAATTTCTTCGGCAACTGAGGGCCTACCCATTCTTGAAATTGATACAGAACCGGAGATTACTGCTTCTGAAACTGAAAGAGAACCTCGTGTGAAGTCTGAACTGAATGTTGAGCCCCCAATGTCAATAATAGCATCAATGAAAGGTAGATGTGACCAGTTTTTCAACCTGCAATTGTTGATTGTTCATGGTGGCCATTCAACTAAAATGCATAATGTCATCAAAGATCCTGGATTTGGACATTTGTTGTTTGGAGAAGATGATTATTTGGTTTTTGTGAGAACTGATGAGAAAATTGAAAAGCCA
>TRINITY_DN1005_c0_g2_i1_2  2-373 uncharacterized protein LOC114308894 [Camellia sinensis](+)
CAGGTTGAAAAAGTGGTCAAATCTACCTTTCATTGATACCATTATTGACATTGGGGGCTCAACATTCAATTCAGGCTTCACGTGAGGGTCTCTTTCAGTTTCGGTAGTAATCTCCATTTCTGTTTCAATTTCAAGAATGGGTAGGCCTTCAGTTTCCGAAGAAATTGGGACTAAACTTTCTGCTCTGGAAACTGACAGTGTCCTTTCAGTTTCAGAGGCAATGGACGCAATTTCAGATTCCTCAAGAGCTAAATTCTCTGCAGTTGGAGGAGGCATCATCTTAGGCTCTACCTCAGTTTTGATACTTGAAGGTGATGTCCACTCTGCTACTAAAGCAGATTCTTCTAGTGGAAGTCGTATTATCTCACATTC
>TRINITY_DN10061_c1_g1_i1_1  161-457 hypothetical protein TEA_026547 [Camellia sinensis var. sinensis](+)
CGATATCCTTTATCTTCTTCAGGAAAGAGGGAAAAGAAACTCAAGAGCTTTGGTTTGGTTGATACATTAAAGACTTCAGAGACACCCATAGGAGCCACCAGTGTTTGACTTTGACAAATGGTAGCTGCTGCCAATAACTTCAGGATAAAAAGTAAACTAGGGAAAAGAGGATTTGGATTAGTTTTTAAGGGAAATCTAGAAGACGGACAGGAGATAGCAGTGGAAAAGATGCTCACGACAAGGCATCGAAGAGTTCAAGAATGGAAGCATAATGATATCAAGGCTCACAAGAATCTT
>TRINITY_DN10064_c0_g1_i1_1  71-178 hypothetical protein TEA_028683 [Camellia sinensis var. sinensis](+)
CTTGTGGCTTTGGTGTGTTGTCTTAATAACATTGTGGCCACTGCGGCTGAAACCCACGCATGTTTGGATGTCTTCCGTTGGTGTCAAGTTTGGGATATTCGAGTTCTC
>TRINITY_DN10065_c1_g1_i1_2  153-551 hypothetical protein VITISV_044067 [Vitis vinifera](+)
TGTCTTTTCAATATCCAACTTACAGTGCCCTGTTTCGCCACTTCTCAATTTAGAGTCAACACATTTATTGACCACAGTAACTGTATTCAAGATTTGTCTACCTCGACAAAAGTATTCTGAGAATCTGAAACCACCACATTCAACACCTGTTTTCAATCTAGAAATCGACACCTTTGCCCACGACTTATATGCAACAATAGCAACACCAAGCAAACTGATAGGCTGAAAATCATTGATGTCTTCCACACATCTTTTCTTTGGAATTAGAACTACAAATGATGCATTTTAGACGTTCTTAAACAACACATGCTCATCGAATAATGTCATCGTACCCAACACCTCTTTCAGCACACTCCAATACTATTCAAAGAATGATAGAATCATCCTATCAGGCCCTGG
>TRINITY_DN10067_c0_g1_i1_1  22-270 uncharacterized protein LOC114318966 [Camellia sinensis](+)
ATGCAAAAATAAATGGTCCATTGATTCCCCATTCCTTCTGCACATGATGCACCATTGAGTATAAAGAAAATGAGCCAGTCTCTTCTTTTGAAACATATCATTGGTCATAATGCTTCCATGAACTAACGACTGCATAAAAACCTTCACCTTAAGAGGCACTACCGCTTTCCTAATACTCTTGTGAAATGGAAAATAAGAAACATTGGGCTTATCAATGATTATATCAAAAAAGGACACACATGAAAAGAT
>TRINITY_DN10068_c0_g1_i1_1  33-863 transcription factor bHLH68-like [Camellia sinensis](+)
ATGAATCAAGGTGTGTTGCAGAGCTCACCGGTGCAACAAATGGTGGCCGGAGGGCCTAACTGGTGGAATATGAATAGCATGAGGCCACCATCTCAACAATCTTCACCTTTCTTGCCTCCTGTTCCAAATCTATTCCCTCACTTCACACCACCACCCATATCTTCTTCTTGGCATGACAACCAGGACCTTCCAGAGTCATGGAGTCAACTACTCTTGGGAGGATTGGTGGGTGAAGAAGAAAAGTCTGGTCTGAGTCTGACCCACATTCAAGCTAAGAAGTTGGAGAATTGGGAAGACCAACTATTGCAACAAGCTCCAAATGCTCCATCTGTGGAAATAAAGCAAGAAAACTCACCATGCAGCTATGTCTATGGCCATGGAAATGCTAATGTGGACTACCAAACAACAGCAAAACCTACTTGGTCTCAAATGATGATTGCTTCATATCCAAAGTCTGGTGTTACAACACATTTAAGCAACACCAACATGTTGGATTTTTCTAACAAGAAGTCTGATGGGAGGCATCCACCACCGGATCGTTCCTCTGAGTGCAACAGCACTGCCACTGGTGGTATGGTACTAAAGAAAGCTAGGGTTCATCAACCTTGTTCAACCCAATCAACCTTCAAGGTGAGGAAGGAGAAATTAGGAGACAGAATAACATCCCTCCACCAGCTAGTTTCCCCATTTGGGAAGACTGACACTGCTTCTGTGTTGTTAGAAGCTATTGGGTACATTAGATTCCTTCAGAGTCAAATTGAGGCCCTTAGCTTACCCTACTTGGGCAGTGGATCAGCAGGAAACATGAGACACCAGCAACAGTCTGTTCAA
>TRINITY_DN10069_c0_g1_i1_1  3-518 two-component response regulator-like APRR1 isoform X1 [Camellia sinensis](+)
CCTCACAAACTGTCCCCGAACACGAGGCCTCCTTTCAGCAAGCTGTTTTCGGTTGGCGTACCTAATCTTTTTGTCAAAACATCGTTCTTTCCTCTTCTGCCTAAACTTGATTAAAGCTGCCTCTCTTCTATCAACTTTAGTGACTGAAGAACTTCCATATGATGTCCATGGCAGTGCTGTAGGCATTTGACCTGGTTGTACGCATATGCTAACTGGGTAGTACAGAAATGATGACATACCTGGAACGTGATGACACTGTGGAATATGTCCATACTGAGGCAATATAGCTGAAGTACCATGGTTGGGCAAATCGTGCACATTCGTTTGATACATTTGTGTCGATGGCATCATAATTTGATTCATTACTCTGGAAATATAATACGGATAAGCAGTATGTGCATGAAAACTGGAGACATCAGGGAGAGACTCATTTCTTGGATTCATATGCACTTGAGAGAACTCTTCTATATTTGAGTTCCTTTCTTGTGAAAATTCTGTTAGTACAGAGGGAGTAGA
>TRINITY_DN1006_c0_g1_i1_1  3-434 CDPK-related kinase 4-like [Camellia sinensis](+)
CAATTCATACCTCGCCGCGAAATTCTTCGGGTATCCGAAGCTCTTATCCAGCTGCCTCTCAACTCCTCCGCGTTCATCTTCCGGTATGGGGCCCTCCTTGGGCTTTGAAGCTCCTTGCCGCTTCAGAATCGCCGACATGATCGGCTTCGCCGGCGACGGCGGAGGGAATGGCCACTTGAACATTCTCCGAGGAGTCATCGCCGGCGACGGAGCTACGCCGGCCGGGTAAGGGCTTTGCCATGGGCTGGCTGAGAAGGAGTGAACTGGTGTGGTCCCGTTACCGGAGGATTGCGCCGCCGGAATCGGTGATTTTGATCCTCCGGCGGCAGTGGCGGTGGTGGTGGTGGTGGTGCGGGGGGCGGCGGCGACGACGGTGTTGTCGTCGTCCTTGACGAATGAGACTGAAACGCTCTTGCTGCAGCAATGCCCCAT
>TRINITY_DN10070_c0_g1_i1_2  2-415 unnamed protein product, partial [Vitis vinifera](+)
ATGGAGTGATTTCTTTTGTAAAGATGAGAGCATAAAATTGAAAACTGCAATAGATAGCATGACCCCCCTCTCTTTTACAGCAGAATAAAATGATAACATAGCCTTGTGGCGTCCCCATCGGGCATATGCACACAGCATGGTACCACAAGCAACCTCGTCTGGTTCACACCCAGCTTCAAGCATCTCCAAGAAGGTCTGTTCAGCAAGCTTGATTTTGCCAACTTGGCCGTATATACGCAGAAGAATTGTATACACAATAACACTCGGCCGGTAGCTTAACTGCAATTTCATCCAAAGAAAGAAGTCCCTAGCTTGCCTCCAACCCTTTTGCTCCTTCAACACAATACACATCTCTTTAAAAGATAACTTGGCAACAAAAGACCCCATCACTACCCTCATATTGTAGGAGCCTTC
>TRINITY_DN10073_c0_g1_i1_2  91-363 uncharacterized protein LOC114313144 [Camellia sinensis](+)
CAAGAAAAGGTCGCGCAACGATCTGCTAAGCTTGTGCTTCCATCCACTTTTGCAGCCGAGGCTAAAGCTTGCTTGGATGCTCTCCAATGGGCAAGGGAGAAAGGAATGCTCTGCATAATTATCTGCACTGACTCACAGCAGCTACTTGCAGCTCTAAGGGATAATTCCAATGTAGATTGGCTTTTATCAACTATCATCAAAGATATTTGATATTATGGTAGATGTTTTAATGTTATTATTGTCTCTAAAGTTGATAGGTCTGTGGTTAAGCCA
>TRINITY_DN10076_c0_g1_i1_2  16-222 NUT family member protein [Actinidia chinensis var. chinensis](+)
ATGGGGAGAATGCAAGTGGTAGATGTGAGAGAAAAGATGATAAGAAGAGAAGGAGCAGAAGGAGGAGGATGTCCATACTGTGGAGGACCAGTGATGGCAATGGATTTTGATACCCATTTAGTAGTGTTTTGTGTTCCGTTCCCTCACAAGACAAAGCGCAAATTCTATTGTTCCATTTGCTCCACTCGCTTATTTCGCTCCTCAGCC
>TRINITY_DN10102_c0_g1_i1_2  3-452 probable sugar phosphate/phosphate translocator At3g17430 [Camellia sinensis](+)
CCCATATGAGGAAATGACAACACCAACACTTACCAGCACCATGTTCAAAAATACATCACACCTTAATTTGTCAGTACCACAAATAACAGCCATGAGAAATGTCGCCACTGGCATTAGAGCTTTAAGCATTTGGATGAAGGCTACAGAAATGAACAAGTATGCAGTGTTGCCAAACCACAAGCTTGATGCAAAGAAGGCACTTATAGGGATCACACAGGTCGCGTATATTTCAAATGTCATTTTGACAGGTGATACAACCTTCAAAACCCGAACAAGAAAGAATGCCACCATGCCAGAAAATCCCATGTGAATCATAGTGAGTGTTATTGGAAAGGGAAAATTGAAGTATTTGGGAGAAAGGACCCACTTGTTGTACAGAATTACTCCTGATGAAAGCAATATATAAACTAGAAGGTAAAGATACGTCAACAAAAGCTGTCTGTTGATCAT
>TRINITY_DN10102_c0_g2_i1_2  31-753 probable sugar phosphate/phosphate translocator At3g17430 [Camellia sinensis](+)
TTCCGAGTGACTGCCAAGTGGGCTTCTCCCAAGATGAGAGACTCTCAAGGGAGGAATTAGAGGTGCCTCTTCGTCCACTGTAATATCAGAAGCAGAACTATTCCATCCATTCTTCCCTCCATTGGAACTATTATTACTGCTGTCAGGAACATATAGGTCTGATGACTTCTTCTCCATCCTCAGGTCCTTAACTGCTCTTTCTGGGATACTTTCCACAGGGAGTTGGGAAGCACGAACATCCTTGACCTTCAAATAGTTGTACATGACAACTCCACACAAAGCGATTGCATAGCCGATAACGTTAAGCCTCGTAATTGTTGACTCAGGGAATATGATAGTTGAAAGAGCAATTAGTATCCAGTCTTTCAAAACACCAGCAACTCGTATCGTCACTGCTCCTGTTCTACCAATTACTAAGAATATTGAGAAATTCAATGCCAGAGCACAGAGGGCATTTGAGAAAAATATCCAGAAATTAAACTGGATTTGTGTAACTTCCATGTCGGGCTTCTCTAGTAGATACCAAGGAACAAACAGAAAGAAAAAACTGCATGGCGCTATGTAATACAAGCTGGTGACAGGATTAAGTGTTAAGCCCTTCTTCTGAAGAAGCACTTGAGTTAAGACCAGCCTAAGAGCTTCAGCAAATATCCCTGTGACTTGATAGACAGTGCCCACTACATTGAAGTGAATCTCCCCATATGAGGAAATGACAACACCAAC
>TRINITY_DN1010_c0_g1_i1_1  134-316 hypothetical protein TEA_014263 [Camellia sinensis var. sinensis](+)
GTTGCTCTCTTCGTTAGACGCCAGCTGTCGGTAGGGGCACTTCTCTTGACCCAACAATATATCCCTTTGCAAAAGCCTCTTGCAGATGTAGGCCTTCGATCTTCTTCCATGATCGCGGAGGAAGGGGTGGATGACGACAACGAAAAAATACAAAGGGAAATCAAAGGCATTAGGCTAGGGCTT
>TRINITY_DN10119_c0_g1_i1_1  12-425 hypothetical protein TEA_019662 [Camellia sinensis var. sinensis](+)
ATCATCTGGGTCTGGTACATCACATGATGAGAATCGACTTCTCCCCAATAATGATGAGCGTCTTCGAAGACCCTCATCATCACTGTCGTAATCTGCAACCTGACTGAATTCCAGCCCCAAAATCTCCGATGGTATAGAAGGAGAAGCCCTTGGGCCGTCAATTAAATTTGGATCCCTTACTTCATGAAAACAATCAGCAGGTGAGCTCCCCGTAAGTCCTAGGCCCTTATCTTTAACAATTTGACAAGCATTTGGGCCTAATGATACCAGCCCACCAGCATCCTTAATTATATTTGATACTAACAGTTCTTGGGCTAAGCCCAACCCTTGACTGGGCCCATTAAAATTAAGATTAATATTATTATTACAATTAAGGCCCCCATCCTGACTGCCCATTTCGCCTCTTACTCTTCC
>TRINITY_DN1011_c0_g1_i1_2  2-430 pentatricopeptide repeat-containing protein At4g14820 [Camellia sinensis](+)
TCCGCCACCTCCCTCACCCACCTCAAACAAATCCACGCCAAAATCCTCCGCCACGGCCTCGACCGCTCCAACTCCCTCCTCCTCAAACTCCTCCTCTCCTCAACCTCACTCTCCCCCAATCTCAACTACGCTCTCTCCGTCTTCTCCCATATCCCCAACCCCACAACCCACCTCTCCAACCAATTCTTGCGCCAATTGTCTCGTGGCACCGAACCTCAGAGCACCCTTTTGGTGTATGAGAAGTTGAGGAGGGAAGGATTGGGTGTTGACAGGTTTAGCTTACCCGCATTGTTGAAGGCATCGTCGAGAGCTTCGGCATTGATTGAAGGGATGGAGATTCATGGGTTGGCTTCGAAATTGGGTTTTGATGAAGACCCGTTTGTGCAGACGGCTTTGGTGGGGATGTATGCTGCTTGTGGTCGAATTTTG
>TRINITY_DN10120_c0_g1_i1_1  1-447 hypothetical protein TEA_010075 [Camellia sinensis var. sinensis](+)
AATGAGGTGGATGAGGGCCATTTTGAGATACACGAGGTATTGCAAAATTTGGAGGAATATGGATCATCTGCAAGCTCGGAATCGAAGTCTGAAGGGGAAATTAGTGAGGATGAGCAAGTAGATAGTGATTGGGATCTCAATCGTTTTTTTAATGTAGATTGTACCACTTTGGATGAGAATTTCGGTAAAGTTTCTGAAGCTTTGAATCAGGTCAGTTCTTCCATTACCCAAGGTGTAGCAGGTTCATCTTTTCATGGGGGGTTACATGCTCTTCCAGATTTTTCCTCTTCTGGGGGTGGGGTTCAGGATGGATTGTCTTCGCCTCTTCAGTCCAATTCTTTGTGCCCTGTTCTTGATGTCTCATTAGTTGATACTGCTGTACAAGGGGTTATAGCTGCTATCCCGAGGGCAACAGTGATTGATTCTACCTTAGTGTCTGAGTCCTTA
>TRINITY_DN10122_c0_g1_i1_2  1-285 hypothetical protein TEA_005256 [Camellia sinensis var. sinensis](+)
GTAATTCTCTTTCTACTTCAATGTCCGGTGGTGGATAGCAACTTGTCTTTGCCATTCACGAATTGGAACAGCAGGAAAGCCACCATAATCTCCAGGCTCATTGATGTCCTTGGTAACGCAGCTATTACCTGCTAGCCGTACCTTTGAACCAATAGAGACATGATCACGAACTGCTACCCGTCCACCTAAAGTAACATAGTCACCCATCGTCACTGAACCAGCAATCCCAGCTTGTCCACAAAGCATACAATATTTCCCGATAACCACGTTGTGACCTATCTGAAC
>TRINITY_DN10127_c0_g1_i1_2  37-237 ethylene-responsive transcription factor ABR1-like isoform X2 [Camellia sinensis](+)
ATCCCGAGTGAGGTCTCCTCCAGAAACCACATGGGTGAGTGCAGATACCATGGCCGACATCTCCATCTCCCTACTGTACTGGTATCCGTAGAGTAACTCATCTCTTTCTCTCTCCTGCTCTTCGTCCGAACCACCTCTCAACCTCACACTAATCTTGCCGGACTTCCTTGAATTCGCCACCTTGAAGCTGAACACACACAT
>TRINITY_DN10129_c1_g1_i1_1  190-825 germin-like protein [Camellia sinensis](+)
ACCAGTGCCACCAAAAACAGCCTTGAGCTTCTTGACCTGAGCATCATCAAGGAAAGTTACCTTCTCCACTATTGCAGAAGGCAAATCGTTGGCAAACAATGCAAAATCGGTGAGTTGGAGACCCGGGCTTGGGCTACTGAAGCTAACAATCGCAAGAGCCGGTATATTTCCAGAATTGAATTGAAAATGCAATAACCCTTGTGGGAAAACCATAACATCCCCTTTGTAAAGAGTTTTAAAATAAACAGTGTTGGCCGAAGAAGATATGAATCCGGCACAAATTGTTCCTTCCACCACAAAAACGATTTCTGAACCTCCAGGGTGCGTGTGGATTGGCACAACTCCACCAACGGCTAGATCTAAACGTAACATGGAAAGGCCAAGCCCATTCACACCCGGAAATTGAGCTGCAAATGCTGGTGTAACCGCAGCTTTGATAAGATTGCTAGTGTTACCAGCAATGCGTAAAGCTGAATAAACAAAATCATTAACCGTCACTTTAGCAGGATTCTTGCAAGAGTAGCCTGCAGGTCCATCGGGCAATGAGTAGTCTGCCACACAGAAGTCTAGCACTGAACAATGGGAGCAGGAGAAGAGAAGCGAAACAACGAAGAGGATTGGAAGGTACATCTCCAT
>TRINITY_DN1012_c0_g1_i1_1  3-305 mucin-5AC-like [Camellia sinensis](+)
ACCAGTGTCTTCTTTATGAGAATCAGCTATCACTAGAGATGAAGTAATAGTTGGAATTTCCTTAAGGGGGGAAAGATGAGCAAGGTTTAAAGGGAGAACAAATTGAGTAGAGTTGAAGGATAGAAGAGGAAAGTATGGAGTTAAGCCAAAAGATAGGGATGCAGGAATGCTTTGCCTCAAGAGAGGTATGAAGAATATAGGACCAGGGAGTGGGAGTATTGCTTGAATTGGCTCCACATTTTGAGGTCTTTCAACTTCAGATGAAATTGAAGGAGTTCTTATTGAAGGAGAAGGCAGAATAGT
>TRINITY_DN1012_c0_g1_i1_2  238-330 hypothetical protein TEA_007806 [Camellia sinensis var. sinensis](+)
AAGGGTAGGACCCTTGCTTTCAGGATAGATGTCAGACTGAACAGAGCTCAGAGCAACAACTGGGAACTTTAATTTTCTCAGCTCCAGGTTACT
>TRINITY_DN10131_c0_g1_i1_2  3-356 protein MAIN-LIKE 1-like [Camellia sinensis](+)
GTTATTTGGGATCCATACCACAGCTGCAGAGACCGGCATCCATGTAACCCGGTTACGTTCTACCATGGATGCTTAAAGTGCTTAGACGTTGTCGAACCCTATCATCCAGATAGAGTCTTGAGGCAGTTTGGCAGGGTTCAAACCATCCCAGATGCACCGCTAGCTTCTACTCGTGGTGCGCGAGGCAACATATCTGCACGATATACAGTGATGTACAGATACTTGGATAGGATCTGGGAGGCTTGGGATAACCACGTGTTATCTGAGCAACGGAGGAGCACACCAGTTCGTCAGCCTTGGCAATGTGTACCGGGTTACATGGATTGGTATAAGAATATCACGCACCTATATGTC
>TRINITY_DN10140_c0_g1_i2_1  89-559 uncharacterized protein LOC114302353 [Camellia sinensis](+)
TCTCACGAAAAAATGGACTATGGCTGCCCAGTATCCAGCCAACTGAGATAGAATACTGTTTCCAGTGTGGCCTTCAATGACTAAGCCTGCCGTCAGACCAATCATAGCCCATGCTCCGTTAATTGCTTCAATCTCGCGTCGTCTTTTTAGTGTCTCTTTTTCTTTAATTTCTGCCATTTGTTTTGCAGCTAACCTCTTGGCTTCCAATGGATCAACCATAATCACCTCTTTCTTTTCAGCCTTTCTGGGAGTCACATTAGGATTTGCCAAGACACGAACTGCTTGACCCTTTGTTCTACGAGTAAACAATTTTGTGTCTTGATCCCTTCTCAATCCCCACTTGAAGACAGTTGAAGAGTGATGATTAGAGGAGGAGGAGGAGGAGGAGGAGGAGGAGAGCGATGTAGAGATGCTGAGACCGCCACTGATTATGGGAAGTGAAGCTGAGGAGGCCATATTTGAGCTCTCTCC
>TRINITY_DN10148_c0_g1_i1_1  1-228 uncharacterized protein LOC114256115 isoform X2 [Camellia sinensis](+)
AGGGAACTTCTTGGCAATAGCGTATTTGAATACTGCTTGCCGAAATGCATCAGCATTCTCAAATGCTTGCCCTTCTCCCACAAGTACTGCATGCCACATGGTAGAGGCATGCAGTGCTGCATCATTACATGAGGTAGTCACAGGTGGTGTTGACGCTGAATGATCCTCACTCACATATTCATCCTCAGATTGGATTTGATTTGGTTCAACCTCTAGTGTTGCACCCCT
>TRINITY_DN10148_c0_g2_i1_1  148-495 uncharacterized protein LOC114256115 isoform X2 [Camellia sinensis](+)
ATGGCACCAATAGATAAAACAATATTTTGTTTCTGTCATTGGGGTGGTGAGAATATGTTAGGGAGTGATGGATCTGTCATATACACGGGTGGTACCACCGAGCAGTTTCTAGTGAAGTCAGGTATACCGTATGAGGCATTCAAGAAGGTTGTTTTTGATAGACTGGGTATCGAGCCTTGGGGAAAGTTGTTGCATTTCACTGTCAAGTTCAACAAGAAACAATTAATACGCTTGAAAGACCAGGATGGAGTTGACCATCTAATACAATTCAATGATGATTTTGCACACGTCTATGTTTCAAATGATGAGGCAGATCCCATTGCCACACCTGTTGTGGATGGCACGAGG
>TRINITY_DN1014_c0_g1_i1_2  154-1746 LOW QUALITY PROTEIN: DEAD-box ATP-dependent RNA helicase 57-like [Camellia sinensis](+)
ATGGAGAAAGGACCTTCTTTTCTATTCTCAGGCATCACCTTCAACAAAAAGAGGTTCGCCAGCGACTTCGCGAGGTTCAAGGAGAAGAAAGAAAGTGATGATTTATTAAATGATACATCGAGCTTGGTCGAAAGCCAAAACTCTGAAATAGAAGAGAGGACGGTGCCAGCCAAGAAGAGGAAGAGGAAGTCAATGGTTTCAGAACCAGTTGAAGGATTCAATGTATTCAAAAGTTCAAAATCAGAAGACGTGACGGAAGAGAATGTCCAGACTGAGAATGATGTTTCCCAAGGAAAGAAGGAACTGTACAGACAAATGGAGCGGGATGCGCTTTTCCGAAAGAAACATAACATCCACACTTCTGGGAGTAATGTCCCATCTCCTCTTCAGAATTTTACAGAGTTAAAATCAAGATATGGATGCAAACAATATTTGTTACGCAATTTTGCAGAGCTTGGATATAAAGAGCCAACACCAATTCAAAGGCAGGCTATTCCAGTTATTTTATCTGGGCGGGAATGCTTTGCTTGTGCTCCAACTGGTTCTGGCAAAACCTTGGCTTTTGTTTGTCCCATGCTTATGAAACTTAAGCATGCTTCAAAAGATGGTGTCCGAGCTGTGATCCTTTGTCCTACACGAGAGTTAGCTGCTCAGACAGCAAGAGAGTGCAAGAAGATGGCTAAAGGAAAGAAATTTTATATCAAGTTAATGACTAGTCAGCTTGTTAGAAGTGCTGATTTTTCAAAATTACATTGTGATATACTCATATCAACACCACTTCGGTTACAGTTTGCTATACGCAAAAGAAAGCTTGATTTAAGCAGGGTTGAATACCTTGTTCTGGATGAGTCAGATAAGCTATTTGAGCTTGGCTTGGTGAAGCAGGTTGATTCGGTGGTCAAAGCGTGCTCCAATCCTTCGATATTACGTTCATTGTTTAGTGCTACTTTACCTGATGCGGTTGAAGAGCTTGCACGCACAATAATGCATGATGCTGTTCGTGTTATTATTGGCAGGAAGAATTCTGCTTCTGAATCAATAAAGCAAAAACTGGTTTTTGTTGGAAGTGAAGAAGGGAAACTTCTTGCTCTTCGTCAAAGTTTTGCAGAGAGTTTGAATCCTCCAGTACTAGTCTTTCTTCAAAACAAGGAAAGGGCAAAGGAGCTTTACAAGGAACTGGCTTTTGATGACATCAGAGCTGATGTTATACATGCTGATATGAGCCAAATACAGCGAGAAAATGCTATTGATAACTTCAGAGCTGGCAAAACATGGGTTTTGATTGCGACTGATGTTATTGCCCGAGGTATGGATTTCAAAGGTGTCAATTGTGTGATTAACTATGATTTCCCAGATTCTGCATCAGCATACATTCACAGGATTGGGCGATCTGGTAGAGCGGGGAGGAGTGGAGAAGCTATCACTTTATATACAGAGGCCGATGTTCCATTTTTGAGAAATATAGCGAATGTGATGGCAGCTTCTGGCTGTGAGGTTCCAGCTTGGATCATGTCGTTGACCAAACGGAAGTGGAAAAAACACCGGCCACAAAGAGACACTATTTTGACCAAACCAAAAGATGATGAGGAACAA
>TRINITY_DN10150_c0_g1_i1_2  2-301 uncharacterized protein LOC114280320 [Camellia sinensis](+)
TCTATTACAAAATCCTTAGTCCATTTCACAATTCGTTTTGGTATTTTATGGATTTGGAAATGGGACTTTCAATGTGATTATCAGAGTAAGATCTCACGTTTCAAGAGAGTTTTCTTTGTGAGATGGTGGGATAAGGGTATGAACCCTACTCTACCAGAAACTGTCCAGAAAATCAAGGCATATTCTCAAGCCTGTTGAGATGTTCCAAAAATTATCCCCAGCCAACTAGTTACTCAAAATCCATTTTTACAAACACACAAAATTACAGCAGAAATACCCGAATCTGTTAGAAACAAAATT
>TRINITY_DN10153_c0_g1_i1_1  318-413 hypothetical protein TEA_020918 [Camellia sinensis var. sinensis](+)
TTACCGCAACCGTTACACTATGGTCTTTACACCCCACAACTGCTACCGTATCACTGCAACTGTTACGGCGAACGCAACCGCTTTTCAAAACCTTGG
>TRINITY_DN10153_c0_g1_i1_2  3-392 hypothetical protein TEA_022744 [Camellia sinensis var. sinensis](+)
GGGGTGTTTAAGTCAACTTTTAATGCACCAGGAGAAGAGTTCATATTGCAGAATGCCTGCAGATATTTGAAGTTCGTGTTATCTTCATTTGACCCTTCCGAAATTCTCCATGCTATTATTGGATTACTGTATAAACACGTGGGATTTGACTACTTAAAGATCTGGATAGCAATAGCAAGTGGGCTAAAAGACTACATAGATGAAGCAAAGGATATTTCGCTTTTGAAAACGGAGTCTGATAGCCTCTGCTGTTTAGAAGTATGCCAAATCTTGTCCTACTCGTTTGCTGTATGCTCCTGTCCTCAAAAGCAATCGACAATGGTGCAAAGTACTGGACTGCAGGAATCATCTATTGTTTCCTTACAATCTCAAAGAAAGCTTGAGCTTGAA
>TRINITY_DN10154_c0_g1_i1_2  5-346 putative [Transposon Tn1525](+)
CGCTGCCTTGGCGCTGCGGGTCGGCGACAGGTAGAAATCGATCGTGTCGCCCCGCTTGTCGACTGCCCGGTACAGGTAGGTCCACTTGCCCCGCACCTTGACGTAGGTTTCATCCAGGCGCCAGCTCGGATCAAAGCCACGCCGCCAGAACCAGCGCAGCCGCTTCTCCATCTCCGGGGCGTAGCACTGGACCCAGCGATAGATCGTCGTATGGTCGACCGAAATGCCGCGTTCCGCCAGCATTTCCTCAAGGTCGCGATAGCTGATCGGATAGCGACAATACCAGCGCACCGCCCACAGGATCACATCACCCTGGAAATGGCGCCACTTGAAATCCGTCAT
>TRINITY_DN10154_c0_g2_i1_2  4-252 putative [Transposon Tn1525](+)
CGGTTCCTGGGCAAGGCCCTGCGAGGCCTGAAGCACTGGGAAAAGCCTGCCACGCTCAATACCGACAAAGCGCCGAGCTATGGTGCAGCGATCACCGAATTGAAGCGCGAAGGAAAGCTGGACCGGGAGACGGCCCACCGGCAGGTGAAGTATCTCAATAACGTGATCGAGGCCGATCACGGAAAGCTCAAGATACTGATCAAGCCGGTGCGCGGTTTCAAATCGATCCCCACGGCCTATGCCACGATC
>TRINITY_DN10157_c0_g1_i1_1  81-269 hypothetical protein TEA_006100 [Camellia sinensis var. sinensis](+)
CCTGTCAAGAAGCGAACGAAGCCGACGAGGTGAGTGATGGGTATGCGATAGCAAATTGGAATAGAGCAAATTAGGAGTAGTAGAGCTAAAACTAGTTCCAAACCCAGAAAAATTGTTGGTTTTAAAATGTGACAACAAACCCAACAAAGAAAAGAGGAACAAAACAATGCCTGAAACTAATTTCCACAT
>TRINITY_DN10158_c0_g1_i1_2  55-474 transcription factor MYB82-like [Camellia sinensis](+)
GCAAAGACCGGTTGCATGCCCTGCAACCTCCTGTGGGTACTCTCCATTGCTTTGCAATGCTTCATACAAAGCAAGGGAATCCAAGATGGGCATGAAAGGCTCATCATCGGTGAAGAGTGGTGCATCATTAGCAGGGAACAATGGAGTTTCAGTGTCGAAGTTGAAGCTTCTTGCATGTTCGATCCAAGGACTAACAGCGGTAATGTCCTCTCCTTTTCTACCTTGCAATCTTTCGTCGTCGTTTTCTGAGATTTTGCAGCGAGTGGGTTGGGAGGTAGGAAATTGTTGGAGTTTCTTCTTCTTCTTGGAGCAGATTGTGGTTGTTTTGGTTTGAGAGCTTCTCTTGTTCAAATGGGTATTCCAGTAATTCTTTACTTCGTTGTCCGTTCGTCCCGGGAGTCGACCAGCAATCAGTGTCCA
>TRINITY_DN1016_c0_g1_i1_2  3-455 protein PLASTID REDOX INSENSITIVE 2, chloroplastic-like [Camellia sinensis](+)
CCGAGCAGCCAACGGGGCTCCAGGAAGTTTCTTCTCCTTGAGTGCAACCAACATATCTGTGAAAGGCTCCACCAATAATGTCCCAGGTCCTCCGTACTCTTTGTGCAGAAATTCACCAAAAATCTCAGCGCAAACGTTTACGACGATTTGGAGATCATCCCCAAATGTGTCCTTGTCCTTGTATAGCTTCTTCAGTAGCTCATCCCTGAATTTCTGCGTTTCAGAGATTGCGAATTCGGGGATTGGATCAGGGTAGATGTATTTCTGAGGTGGTGTGGCCCTGAGAAGGTTCGAGAAGGTCTTTGAAGACACGAGTTTCGAAGAGACAGAAGCGGTTGAAGAAGGATGGTGTAGGATAGCGCAGGAGGTGCGTAGGATACAGCCATTAGAGCTTGGAATTTTGGCGGGAATTGAAGGGAGAGTGAGAGAGGAAGTGTAGAGTGCCATACGGTG
>TRINITY_DN10170_c0_g1_i1_2  2-568 pentatricopeptide repeat-containing protein At1g25360-like isoform X1 [Camellia sinensis](+)
TTTGTTGCAAGTGCTTTGATAGATATGTACTCAAAATGTGGTTGCATTGATGAAGCTCGTAGTGTTTTTGATCAGACTGTTAAGAAGAATAGCGTCATGTGGACTTCAATGATCTCTGGGTATGCTCAGAGCGGAAGAGCTTTAGATGGATTGGAACTTTTCGATTATTTGTTGAAAGAAGAAGGTTTCACGCCAGACCATGTATGTTTCACTGCTGTATTGACTGCCTGCAACCATGCTGGATTTCTTGAAAGAGGGGTTGAATATTTTAATAAAATGAGAAGAGATTACTGTTTAGTTCCTGAGCTAGACCAATATGCTTGTTTGATTGACCTACACGCAAGGACTGGGCATCTAAAAAGAGCAAAGGAGTTAATGGAGGAAATGCCCTCTGCTTCAAACTCCGTGATATGGAGTTCCTTCTTGAGTTCTTGCAAAGTGTATGGTGAAGTAGAACTTGGGAGGGAAGCAGCATATAAGCTTTTTAAAATGGAACCACAGAGTGCTGTTCCATACATAATGCTGGCAAACATTTATGCAGGAGCTGGTTTATTGCGTGAAATGGTC
>TRINITY_DN10174_c0_g1_i1_2  122-424 LOW QUALITY PROTEIN: pentatricopeptide repeat-containing protein At2g01740-like [Camellia sinensis](+)
ATGATTAAAGAAGCCCTACAATTCTTCGCTCGCCTGCGAAGAACCTCTACAACAAATTTCCCCAACCCCTACGCTTTCAATCAGTCTCTTCACGACCTTATTCGCTCCAACTGTGGAGACCTCTCTCTCAAGCTCCTCCTCCACTTCATCTCCAAAGGTTTCACTCCTCACCTCTCTTCTTGCAATTCCATTATATCCCTTTTTTGCAATCTGGGTAATCTCAATTCTGCTCATAGCTTCTTAAATTCGATGCCTTTTTTCGGTTGCTCCCCCGATATTGTTAGTTACAATTCTTTGATTGAT
>TRINITY_DN10176_c0_g1_i1_2  2-307 LOW QUALITY PROTEIN: uncharacterized protein LOC112031654 [Quercus suber](+)
CAAACTAGTGGACAAGTGGAAGTGTCAAATCGAGAGATCAAGTCTATCATTGAAAAGACCGTCAATCCAACTAGAAAAGATTGGAGTTTGCGCCTGGATGATGCTTTGTGGGCGTATAGGAGTGCATATAAAACGCCCATTGGTATGTCACCTTATCGGTTGGTGTTTAGGAAACCATGTCACCTCCCAGTTGAGTTAGAACACACGACTTATTGCGCTATTAAGAGTTTCAACATGAAAATGGATGAAAGTGGAGAACACAGGAAGTTGCAACTACAAGAGTTAGAGGAAATTCGCAATGATGCC
>TRINITY_DN10177_c0_g1_i1_2  3-653 probable leucine-rich repeat receptor-like serine/threonine-protein kinase At3g14840 isoform X1 [Camellia sinensis](+)
ATTCTTATCAAGCAGCACATTTGTGGACTTGATGTCTCTGTGGACAATCTTAATTCTTGACTCTTCATGGAGAAAAGCCAAACCTTTAGCTATACCAATGCAGATCTTGTACCTTGTTGGCCAATCTAAGTTCAATTGGAATTCTTCTGGGCCGAACAAAGCACGAGCAAGGCTATTATTTTCCATGTATTCGTATATTAGCAACAATTCATTTCCTTCAATACAACATCCATACAGCTTTACGAGATGAGGGTGTTGCAGAGCAGAAATCATTCCTATTTCATTCACAAACTCACGATTTCCTTGCTTTGATTTGGAAGAAAGTTTCTTTACAGCGATTAGGTTGCCATCTGATAGAAGTCCCTTATAAACATAACCAAAACCACCTTCTCCAATCTTATTAGCAGCATCAAAATTGTTCGTGGCAGCTTTAATTTGCCTCAAGGTAAATGAACCAGTCATCAGATTTAAACCCCTTAGATCTTGTTCCATTGTATCTTTGCGTCGTAGGCAACCTCTCCACCAAACGATACCCAAAAGCATGATTAGAAAAATAACAACTGCAGCCACAATCCCAACCACAGCACCCACAGATATACTATTTCTAGTTTCTGAAGGTGGTACAAAATCAGGGTTCACAGATATAGCCGA
>TRINITY_DN10193_c0_g1_i1_2  411-623 ethylene-responsive transcription factor ABR1-like isoform X2 [Camellia sinensis](+)
ATGTGCTTGATAAAGGTGGCGAACCCACGAGACTCCGGCGAGTATGTCAGGTTTCCGACGACTGACACCGCCGATGACGAAGGAGCTGACCACCCGATTCTATCGTCGGCGGCAGTGGCGAGAGAGAGGTCGGTGATGGTGACGGCCTTGACAAATGTTGTGTCAGGTGGTCAGAGGTTGGGTGGCGGAGGCGGAGAGTGGGGTTATAGGGCG
>TRINITY_DN10195_c0_g1_i1_1  3-353 CSC1-like protein At4g02900 [Helianthus annuus](+)
ACGTTTTTTATTACGTACATTATGGTTGATGGTTGGGCTGGTATTGCTGCAGAGGTCTTGAGGCTGTTTCCGTTGATAATGTATCACTTGAAAAACATTTTCTTGGTGAAAACCGATAAAGACCGAGACGAGGCCATGGACCCTGGTTCGTTGCTATGGCCCATAACCGAGCCTCGTTTGCAGTTGTACTTTCTGCTTGGACTCGTGTACTCTACCGTCACTCCTATTCTCCTCCCTTTCATAATCATCTTCTTTGCATTCGCCTATCTGATTTTCCGTCATCAGATCATCAATGTGTACCACCAGAAGTACGAGAGCGCAGCATCTTTTTGGCCAGATGTTAATCGGCGG
>TRINITY_DN10195_c0_g1_i1_2  3-308 pentatricopeptide repeat-containing protein At4g19220, mitochondrial [Camellia sinensis](+)
AGCGACATACATATTAAACAATGATACATAATATCCAACAACATTATAAGGTTCCAATCTGAAGAGAATTTCTGCAACTTCTCCACCGATCTCAAGATCTCCATGGTAGTTACAGGCACTCAATAGGGCCCCCCATACACCCGGTTCAGGTCGGATTGACATTTTCTTGATAAATTCATAAGCCTCATCCAGCCTTCCAGACCGACCAAGCATGTCAACCATGCATATGTGATGCTCAGTTACGGGTTCTACTCCAAATTCATCCAACATATGGTGATAATACCACTGACCTTCATTGACAAGCCC
>TRINITY_DN10195_c0_g2_i1_1  3-311 CSC1-like protein At4g02900 [Helianthus annuus](+)
GCATTCCATAAGCTCTGCAAGAACCGGTTTGAATCTGCATTCAGAAAATTCCCATTACAGGATGCAATGGTTAAGGATACACTGGAAAGAGCAACGGAGCCGCAATTGAATTTGAAAGAGTATTTGAAGGATGCGTATACGCATCCGGTTTTTAAAGGGGGAGAAGTTGAATTGATGGATATTGATGAAGTAGTTGATGAGTGTCATGTAGTTGCTACAAAGAGGAGTTCGCGCAGGAGTTCGCGCAAGGGAAGTCAAGCCGGAACTAGCGATGGTTGTCCTGAAGATAGGACTGGTATTTATGCTGTG
>TRINITY_DN10197_c0_g1_i1_1  47-325 F-box/kelch-repeat protein At3g06240-like [Camellia sinensis](+)
CTTCCATCTTCCATTATCTCTCTTCTACTCATCAAATCTCTTTGTCGGTTCAAGTCCTTATCTCCTTCATGGCACTCTGGTCTCCGATCTCGTCCAAACCTACTTCACTCGATGATTCATTCTCGTAGATGAACTCGATGATTCATTCGCGTAGATGAGTATGATTCTTATTGCTTCTTCTCTATAGACCACTAAACTGACAATATTCCAATCGCAACAAAACTTGAATTCCCATCTATTGAAGCCGAATCCTATGAGGATTGGGGTGCTTTTTCTGGG
>TRINITY_DN1020_c0_g1_i2_1  3-662 LOW QUALITY PROTEIN: 8-amino-7-oxononanoate synthase-like [Camellia sinensis](+)
GAGTTGTTATCTAGTTGCACAATGAAGAAGAAAGTTGTTGTCACGGATAGCTTGTTCAGTATGGATGGGGACTTTGCACCAATGAGTGAACTTGCGAAGCTTCGGAAGAGGCATGGATTTTTATTGGTTATTGACGATGCTCATGGAACGTTTATTTGTGGCAAAAATGGTGGGGGCGTGGCTGAGGAGTATAATTGTGAAAGTGACGTTGACATATGCATAGGAACTTTGAGTAAGGCTGCAGGTTGCCACGGTGGATTCGTAGCATGCAGTCAGAGCTGGAAGCAACTAATACAATCGAGGGGTCGCTCTTTTATATTTTCGACTTCTACACCAGTTCCAATTGTTGCCGCTGCACACGCTGCTGTTATTGTGGCAAAAAAGGAGACATGGCGTAGAAGGGCTATTTGGAACCGTGTGCAAGACTTCCAAGCTCTAACTGGAATCCCAATTACAAGTCCTATCATTTCTCTTGTCGTAGGGAGTGAAGAGAAGGCCCTCCAAGCTAGTCGGTATCTGCTGAAATCTGGTTTCCATGTAACTGCAATCAGACCCCCAACAGTGCCCCCAAATTCATGCAGGTTAAGGGTCACTCTAAGTGCAGCACACACATTGGATGATTTGAAGAAGCTCGCTACTGCACTTTCTGAATGCATCAAC
>TRINITY_DN10212_c0_g1_i1_2  17-718 uncharacterized protein LOC114271468 [Camellia sinensis](+)
AAGTTTTTGGAAGGTGTGACAGTGTTGGATTTTGATATGCTGTGCTCTACGGTGGCTTCTCAGACCCAAGCCAAATGGAGGAATTTAGATACTCTTCATCATGATGAATCTCAAGATGGTGTTGTTGGTGCTGAATTTGGGGGTGTTCTTCGGATGTGGGAAGGTGAACTTGTCAATTGCTTCGACGACCGTCGCATAGCTCTCCAATCCGCTTGTTGTCCATGCTATCGATTTGGGAAGAACATGGGACGGGCTGGTTTTGGTTCTTGTTTTGTTCAGGGAATTGTATATTTCATTCTTGCTGCTACGGCACTTCTCAGCTGCATAGCCTTTATTGTGACTAAGAGAAATTGCTTTCTGTATTTGGCCGTTGTTTTCTCCATCTCAGTTGGAACATATCTGGGATTTTACCGTACACAGATCAGGAAAAAGTTTAACATCAGTGGTAGTGATGGGTCATTGGATGATTGTATCTACCATCTAATATGCCCTTGCTGCACATTATGTCAGGAATCTAGAACATTGGAGATGAACAATGTTCAAGATGGAACCTGGCATGGTCGGGGTGACACAATATGCATAGGACGCTATGGTGAAGGCAACAAAGCATTCTTTGAGCTACAACCACCGCCTATAGTGTCAACCAAGTCTTCTGATCCCTGCAGTCCGCAAAAATGTATAAATGCCGCAGATCACTCGTGG
>TRINITY_DN10217_c0_g1_i1_1  1-327 uncharacterized protein LOC114267790 [Camellia sinensis](+)
GTGATGGCAGCAGAGTTAGTTCGTGCTGCAAGAAGTGAAAGCAAGGGGGAGCCTGAGAGACTTAGATTCTCCTACTACACAGCAGGCACTGGTGGTGCTGGCCCAACAATATTAGCCACTAGTTTTTTACTTCTTGGAGAGGAGGTTGTTGCATATAGTAGAGGAGAAAAGATCAAGCTAAAGCCCTATACTGGAATGCTAAACATCGACTTTGGGAAGGGGATTGGAAAAAGAGATGTTTACCTCTTGAATTTGCCAGAGGTGAGAAGTGCCCATGAGGTCCTACGAGTACCAACTGTTAGTGCTCGATTTGGAACTGCACCATTT
>TRINITY_DN10227_c0_g1_i1_2  347-580 K(+) efflux antiporter 4-like isoform X5 [Camellia sinensis](+)
TGAATCATGAGCGCCTTGGACAATCACGCTAATACGTTTAGTACTGTCTGCCCGCAGGATATCTCCTTTAAATCCAATCTCAGTTGGGATATCGGGGGAGAACCACCGCAACAACACTCCAAGATGTACAACAGCAGGAATCAACTTGAAAAGTAATGGTGTAGTCACCAGGCTGAGAGCTGTTGTGCCCAGCAGCAGCAAATACAACTTACCCTCAACTAGATGAACATTGGA
>TRINITY_DN10229_c0_g1_i1_2  301-606 7-hydroxymethyl chlorophyll a reductase [Camellia sinensis](+)
CTTGTTGGAAAGCATCTGATCAATCTCACCATTCTGGTTGTACATAGAAACAATTTTCTTTGCATATGAAGGCATGTGCCTATCAGCTCTTCGTTTTCCCCATGTGCGATTCACATACAAATAGTTCCGGATGGTATGATAATCAAGCGAATAACGAGCAAATTCTAGACCCTTCGGACCAATCAAGTTTAGAATAAATGCTATTAGGTTCCCAATGAACTTTGGGGCAGGCTGAGAAGGACCCTTCCCGAACTTAGCATTATCATCTGCCTTAACAGTCTCGGTAACAAAAGCACGCCGATCACC
>TRINITY_DN10232_c0_g1_i1_2  1-555 G-type lectin S-receptor-like serine/threonine-protein kinase At1g34300 [Camellia sinensis](+)
GCCTATACCAATGATTATGCTGAAGGGTCTGAAATACTCAGATTCTTGAAATTGGGCAGTGATGGAAATTTGAGAATCTATAGCTCTGCTAAAGGTAGTAGAACAAGCACAGTGAGATGGGCAGCTTTAAGCGATCAATGTCAAGTTTTCGGCTACTGTGGAGACATGGGTATCTGTAGTTACAATGGTTCGAATCCGAATCCAATTTGTGGGTGTCCATCGAAAAACTTTGAACCGATTGATCCGAAAGATAGTAGAAAAGGGTGTAAGAGGAAGGTGGAGATTAAGGATTGTGGTGGGAATACAACAATGTTGGAGTTGGAGAATACAAGGTTGTTGACATATCCGCCAGAGTTGGATTCGCAGGTGTTCTTTGTGGGTATAACGGCATGTAGATTGAATTGTGTTGTGAGTAGGTCATGTGTTGGATCGACATCGTTGTCGGATGGGTCTGGATTGTGTTACTTCAAAACAATCCCTGTAGTTGTAAGCGGCTATCAATCACCTATTATCCCCAGCACTTCGTTTCTCAAGATTTGTGGCCCTGTAATGCCA
>TRINITY_DN10236_c0_g1_i1_2  780-893 hypothetical protein TEA_006082 [Camellia sinensis var. sinensis](+)
GTAAAGCTCAAACTTACTCTGTTTACATGGGTTGATAATTTGCTCACCCATGACCAAATCTCCCATGCTCAAAATGGCAAGTTCATCAAGTCTTTTGGTGGTTTCAAACCTGTG
>TRINITY_DN10238_c0_g1_i1_2  3-893 hypothetical protein TEA_002591 [Camellia sinensis var. sinensis](+)
GCTAAAGGTATTGAGACAGTCCGCAGAGATACTTGTGGGGCTGTAGCCAAGACTATGGAGCAGTCACTGAGGACATTTTTTGAAGACAAGGATATTAATAAGGTTAAAACGTACTTGCTGCGTCAGTGGGCAAGGATTTTATCTGGCAGGGTTTCTCTTCAGGATTTCGTTTTTGCAAAGGAGGTTCGTTTAGGTACATACAGTACAAGGTCGTCTTCATCACTCCCACCTGCAGCAATCGTGGCAACTAAAGCAATGAGAGCCGACCCTAGGGCAGAACCACGGTATGCAGAACGAATACCTTATGTTGTAGTCCATGGTGAACCTGGGTCACGTCTGGTTGATATGGTGGTGGACCCCCTTGATCTTTTGGCGACTGATTCACAGTTTAGATTAAATGATACATATTACATTACAAAACAAATAATACCAGCTTTGCAGCGTGTGTTTGGACTTGTTGGAGCAGATTTGAGCCAGTGGTTTTCAGACATGCCTCGACCTGGACAGGACTTTATTGCTAAACGCCACTCTTATGCACTGAATTCACATCGAACTAGAATTGATTATTACTATCTCTCGACGCATTGTTTCTTGTGTGGTGAGTTAGTCCAGGATTCAGCCCACTTCTGTGGCAAATGTTTGAAGAATGAAGCTGCTATTGCAACAGCTATCGTTGGGAGAACTTCAAAATCAGAAAAAGAGATCCAACACCTTGCTGCTATTTGTCGGCATTGTGGAGGTGGGGACTGGCTTTTGGAAAGTGGTGTGAAGTGCACATCACTGGCTTGCTCGGTTTTCTATGAGAGGAGGAAAGTTCAGAAAGAACTACACGCTCTTTCTACTGTTGCAACAGATGCAGGTTTATATCCAAGATGCATGGTTGAGTGGTTT
>TRINITY_DN10239_c0_g1_i1_2  297-497 uncharacterized protein LOC114311217 [Camellia sinensis](+)
ATGTGTTTGGTATTTGTGTGCGATGAAGAGGAGAGGGTGGTGGGGAGGCAAGCAGCACCAGGGGCGTGTCCGTACTGTGGAGGGATGATACAAGCCATGGACATTCAGAGCCAGTGGAGTTTCTGTTTCCTCCCTCTGTGTTTCAAGACCAAACGCAAATATTGCTGCACTCTCTGCAACCGCCGTTTGGTCCTCCAATCT
>TRINITY_DN1023_c0_g1_i1_1  5-280 receptor-like protein 52 [Camellia sinensis](+)
CGGTGGGATTGTGTCCGTGATGTTTTTATCGTGGAGGAGAAGTCCAGTGACTGTGCCGGCGGTGCACTGAATCGCTGGCCAGGTGCACGGCGAGGATGAGGAGTTCCAGGAGGCTGTCCACGGCGGACTCCGCCATAGCTTTTTGAGGTTGAGTAGGGTTGTCTGGTCGGCGGTGGTGGCCGGGGACTGTGAAATTACGTGGAAGGGCATGAGAGTGAGGAAGAAATAGAAGATAGAGAGTGAAAGTTTTGAGAATGATGAGGTCATTTCGGACAT
>TRINITY_DN10240_c0_g1_i1_2  3-146 uncharacterized protein LOC114263724 [Camellia sinensis](+)
GAGAGGAGAGAGAAGATGGTGAGTTCAGTGAGATGGGGCTACGTTCGGATCATCACAGGTACCCTCGTCGGAGGCATTCTAGGGTTTTACGTAATGCACCGAGCTGAGCTTAGCTACAAGGAGAAGTGGAACGAGAGATTGAAG
>TRINITY_DN10242_c0_g1_i1_2  69-542 receptor-like protein EIX1 [Camellia sinensis](+)
CTAATTGGGTTTCTCACCATAGCAGCCATTGATTTTAGTGTCTGCAATGGAAACCATGATGTGGTGGTGATGTGCAGGGAGAGCGAGAAACAAACTCTTTTACAATTCAAGAAAGATCTAGAAGATCCTACAAACGGACTCTCTTCTTGGGAGGTCGAAGATGATTGTTGTAAATGGGAAGGAGTTGTTTGCGACAACTTCACTGGCCATGTCCTCGAACTCAACCTTCGAAATTCTTATACTGATGGGTATGACAAGTTCAGGTTGAATGGCAAAATAAATCCTTGTTTGCAAAAATTGAAGCACCTCAAGTACCTGGATCTGAGTGAAAATAATTTCACAAATATACCATTCCCACCAGTCATTGCTTCTATGACACAACTGCAATATATCAACTTGTCCAATGCAGGATTTGTGGGAACAATTCCCCATCAGCTTGGAAACTTGTCGAGTTTACGTTCTCTCAGCCTCCGA
>TRINITY_DN10242_c0_g2_i1_2  7-324 hypothetical protein TEA_024267 [Camellia sinensis var. sinensis](+)
ATGAACGTTGAGAACCTGCAGTGGCTTGCTGGTCTTTCCCGTTTGGAACACCTGGACCTAAGTGGTGTGAACCTTGTCAAGGTACCCAACTGGCTACAGGTAATTAACAACCTTCCTTTCTTGGTAGAGTTACGGTTGGTTGGTTGTGAACTTGATCACTTTCCACCTTTTCTCAGTGTTATTAATTTTACATCTCTTGCGGTCCTAGATCTTTCCAGGAACGACTTTGGCTCTCTAATACCTCGGTGGGTCTTTAGCCTTGGTAGCCTCGTTTATCTTGATCTAAGCTCTTGTAATTTGATAGGTCCAATCCCAAAA
>TRINITY_DN10245_c0_g1_i1_1  71-424 hypothetical protein TEA_015426 [Camellia sinensis var. sinensis](+)
TACAATGTACCTCGATCTTTCCTTACACCTACAGGCAACCTATTAGTTGTACTGGATGAAGAATATGGAAACCCTCTTGACATTTCCATAGGCACTGTTTCAATCACAAAAGTATGTGGGCATGTGTCTAATAGTCATCCACCCCCAGTAATTTCATGGAAGGCAAACAACCAAATTAGTAGCATGTACAAGAAAAAGCAGCATGGCAGGAGATCTAAAATACAACTTAATTGTCCTCAAAAAAAGAACATTTCCAAGATTATATTTGCCAGCTTCGGAAGCCCTTCAGGTGACTGTGGAAGTTACACAACTGGAAGCTGTCACTCCCCTAATTCTAGAGCCATCGTAGAGAAG
>TRINITY_DN10250_c0_g1_i1_1  154-459 pre-mRNA branch site p14-like protein [Trifolium pratense](+)
ATGACGACGATCAGTCTTCGGAAGGGCAACGCTCGGCTTCCGCCAGAGGCGAACCAGGCTCTCTAAGTCCAGAACCTTCCCTTCATGAACGATATTTTCGGCAAGTACGACGCCATTCGCTAGATTCGCATCGGCACCAACAAGGACATTAGAGACACCGCCTTCATGGTCTACGAGGACATCCACGATGCCAAGACCACCGTCGATCACCTCTCTGGCTTCAATGTCGCCAATCGATACCTCATCGTGCTCTACTATCAACAGGCCAAGATGAGCAAGAAGTTCGATCAGAAGAAGAAGGAGGAC
>TRINITY_DN10251_c0_g1_i1_2  2-433 hypothetical protein FH972_011921 [Carpinus fangiana](+)
GTTCTTAGGCTACACCCACCTGGCCCGCTTCTGTCATGGGCCCGCTTGGCCATCACGGATACCACGATTGATGGGCACCACGTGCCGGCGGGGACCACAGCAATGGTTAACATGTGGGCAATCACAAGGGACCCACAAGTGTGGTCGGACCCACTGGAGTTTACACCGGAGAGGTTCGTGTGCAAGGATGCTGCCGAAGTGGAGTTCTCCGTGCTGGGGTCTGACCTCAGGCTGGCGCCATTCGGGTCGGGGCGGAGGACTTGCCCTGGAAAGGCATTGGGTCTGACCACGGTGACCTTTTGGGTGGCAACCTTGCTGCATGAATTTGAGTGGGTGCAGTCGGATCATAACCCGGTGGATCTCTCCGAGGTCTTGAAGCTTTCATGTGAAATGGCAAACCCTCTTACAATCAAAGTGAAAGCAAGGCGCAGA
>TRINITY_DN10252_c0_g1_i1_1  81-662 F-box protein At1g22220-like [Camellia sinensis](+)
ATGCTTTCACTCACAGAGCAGCCGCCTCAGCAATCCCACCAAAGACGACTCGACGATGACTGCTTCGATCGAGTTCCGGACTCGCTGGTCCTCCTCATCTTCAACAACATCTCCGACATCAAAACCCTTCTCCGATGCCGAGCCGTTTCGAGACGATTCAACTCGCTCGTCCCTCAAACCGATACCCTACTTCTCAAGGTCGACCGGGTCGTATCCACCTCCTCCGATTCCGACGACGACGACCCCTTCTTCCTCACCTTCTTCAGATCCATCTTCAAGTCACTTCACGATCTCGTTTCCCCCAAACCCCTTCCCGAACCGACCCGATCCCAGAATTCCCCGACCCAGATTCTCCGCGGGTTCGAGGGGATCCGGGAGCTGGACATCGAGCTTCCCTCCGGCGATCTGAGGTTGGAGAAGGGGGCAGTGATCAGGTGGAGGGCGGAGTTCGGGAAGACCCTGAGGAGCTGCGTTATTCTCGGGTTCCGTCGCGGAGGTGGTAGGGAGGTGGATTTGGGGGGAGGAGGAGGAGGGTTGAAGATGAGGGTGGTGTGGACGATAAGCGCGTTGATAGCGGCGTCG
>TRINITY_DN10252_c0_g1_i1_2  76-540 transcription factor SCREAM2-like isoform X1 [Camellia sinensis](+)
ATGAGTTCTCGGGATCGAAAGAAAGCTGCCCTCTATAGAAAGATACAGCGACTTCGTTCTGTCACCAACTCCAGTGCCGTAAATAAGACCTCAATCATAGTAGATGCATCCAAGTATATAGAGGAGCTGAAGGGAAAAGTAGAGAGGCTAAGCCAAGATGTTGCAAGTTCACAAAGTTCAAATGGACAAAACTCATTGCCAATGCAAGTTACTGTGGAAACCCTAGAAAAGGGTTTCCTAATTAATGTGTTTTCGGAAAAAAATTGTCCCGGGTTGCTTGTGACCATACTGCAAGCCTTTGAAGAGCTGGGCCTCGACGTGCTTGATGCTAATGTTTCCTGTTCAGACAATTTCCGTTTAGAAGCTGTTGGAGGAGAAAATCAAGGACAGGATGATAATATAGATGCTCAAGTGGTAAAACAAGCGGTGTTGCAAGCCATCAGGAACTGGAGTGAGAGCAATGAA
>TRINITY_DN10253_c0_g1_i1_1  2-568 tryptophan aminotransferase-related protein 2-like isoform X1 [Camellia sinensis](+)
GCCGCTGAAGTTGCAGAACGCAGTAGGAAAGTCAGGCAGACTGAATAGTCGACTGTTTTTCACTGCTGCTCTCAGTTGCTTCCACCTCTTTTCCATGAGGATATAGCTGTAGTCAAAGAAGGGTTGGACTTCTTCATCACTGCCAACAGGGTCACAACTATCACCTACAGCTTGCAAAATCTTGGCTGCTCGAAGTTGTGAATCTTTGGACACGCCTATGGTGTTGAGCTCTATGAATTTGGTCATTTTTCTTGCAACTTCTTGGTCTTTAACAAGGGCCCAACCAATGCGCGTTCCAGCATGGCCGGTGCTTTTGGACACAGTGAAGAGCATAAGGTCATGGTCTGCAGGAAAAGAGATTGGAGTATATTGCGGCCAATAGTATGCAAGATCATGAACCAGTATTCCTTGATTTCGGTTCACCACGGCCTGCCTTGTGGATCCATCAGGGTTGTTAGGTGAGGTTACAAGCTCAATGTAAGGCCTATCTTTACTAAATTTGTGTGCATCGCCAGCCCATTTATAGAGCCCAGACTCCAGGAAGTCTGTCATTAATGGGTAAGACGA
>TRINITY_DN1025_c0_g1_i1_2  2-310 DELLA protein RGL1-like [Camellia sinensis](+)
ACAAATGCTATGTTCTCTTTCTCTTCATTCAGCATCGATGAAATTCAAGATGGTTACAATTCCCTCAGAGAGTATGAAAAAGACCATTCTTTGAGCAAAGATAATCAAAACCCTTTATCAGGGTTGGAAAATTGGGGAGATATTGGTTCTCTCTGTTCCAAATATGGCTTTTATCAGGAGATTGTAGCAGATAAGAACGTGTATTTCCCCAAAGTTGAACCACCACCGCCACTGCCACCGCTGCCGCCACATCAATCCCCGCCACCCATTTCCAATTATGGAATACTGGGTGATTTCCAGTTCAACCCG
>TRINITY_DN10262_c0_g1_i1_2  3-134 hypothetical protein TEA_016990 [Camellia sinensis var. sinensis](+)
CGTCTCTCCCTTCAAATTTTCTGCATTTTTGATGACCTTTTCTATCAGTTGTTCTTCTTCACGGTTGTATTCTGTGACAGTTAATTCTGTTGGAACTGTTTCAATAGCAGAAGCCATTTCAGTTATTTCTTC
>TRINITY_DN10266_c0_g1_i1_2  355-825 SKP1-like protein 1B [Camellia sinensis](+)
TTCGAAGGCCCATTGGTTCTCCCTGCGGACCTCCTCCTCCTCCTCTGGGGTGAAGTCATTCTGAATGTTAAATGTTTTGCGGATTTCTTCTGGAGTTTTTCCCTTGATCATGTCTGCAACAGTCTGGCAGGTCAGATCCAACAAGCTCTTGATATTCAGATAGTTTGCTGCCAGAATGAGATCAAACAGAGTGCCCTGATCGACTTTGACGAATTCCATATCGAAAGTCTTGAGTTCGTCCTCGACGCCGGTGGCGCGATCTTCGGATTTTGGAGTCTCGACGTGCTTCTTGCAGTACTCGATCACCTTCGATAAGATCTTGCTCGTCACGTTCGGCAATGGAATTCCGTTATCGGCGCAATCGTCCTCGATCATGTGCTTAATCGTCTGCGACTCCAGAGCCACCGCCTCGTCGACCTCGAAGGTCTCACCGTCCGAGCTCTTCAGGATGATCTTCCTCGTTGACGACAT
>TRINITY_DN10267_c0_g2_i1_2  1-627 pentatricopeptide repeat-containing protein At4g02750-like [Camellia sinensis](+)
GCTCTTGCTTTTTTCAACAATATGAGATTGGGTGGATTTGATCCGGACGGAATAACATTTCTTAGTTTATTATCTGCAAGTGGTCATTCAGGGATGGTGAATGAGAGTTTGCACTGGTTTGATTCAATGATAGAAAATTACAAAATTAGCCCTAGGCCTGAGCACTATGCTTGTTTGGTTGATTTACTGGGCCGAGCTGGTAAGTTGGAGAAGGCTTACAAGATGATCCACGAAATGCCATTTGAAGCAGATTCAGGGGTTTGGGGTGCCCTTCTTGCAGGTTGTCGTGCTCATTCCAATGTAGAATTAGGGCAATTAGCTGCTGAAAAAATTGTGGAATTGGATTGTCGGAATTCTGGGGCGTACATAGTTTTGTCTAATATATATGCTGCTGTTGGGATGTGGAAAGAAGTTAGGAGAGTGAGGGGTTTGATGAAAGAGAAAGGAGTTAAAAAGCAACCGGCATATAGTTGGATGGAGTTCGGGAATAAAGTACATTTTTTCTTGGGAGGAGATGTTTCTCATCCAAATATTGAGGAGATTCATTCAGAGCTCAAACGAATTAGTTTACAAATGAAGGTGTTGGATGATACGGCTGAAATTGTTTCTAAATGGAGCTGTTATGGT
>TRINITY_DN10267_c0_g3_i1_2  490-777 pentatricopeptide repeat-containing protein At4g02750-like [Camellia sinensis](+)
AGGGGTATGCAACCAGACCACTCCACTCTTGTTTCAGTTCTTACTGCTTGTTCTAGTCTTGCATCACTAAAAGAAGGAAGACAAACACATGTAATCATTCTTAAAAATGCGTTTGACTCGCATGTCTCAGTATGTAACGCTTTGGTTACCATGTACAGCAAGTGTGGTGGCATCTTTGACTCTGAGTTGGCTTTTGCACATCTTGGCAATCCAAACCTTGTTTCGTGGAACACCATTATGGCTGCTTTTGCACAGCATGGCCTCTATGAGAAAGCTCTTGCTTTTTTC
>TRINITY_DN10268_c0_g1_i2_1  2-508 protease Do-like 5, chloroplastic isoform X1 [Camellia sinensis](+)
GATAGAAGTGGACTACAACGCTGTAAGGTGCTTCTTGTTGATGCAAAAGGCAATAGCTTTTCAAGGGAAGCTAAGATTGTTGGTTTTGATCCAGCATATGATCTTGCTGTTCTGAAGGTTGATGTTGAAGGGAATGAACTAAAACCAGCCATTCTTGGTACATCTCATGATTTGCATGTGGGTCAGAGCTGCTTTGCTATTGGAAATCCGTATGGATATGAGAATACTCTAACAACAGGGGTAGTTAGTGGATTGGGCAGGGAGATACCATCACCAAATGGACAAGCTATCCGAGGAGCTATACAAACTGATGCTGCTATTAATTCAGGAAATTCAGGTGGGCCTTTAATTGATTCATATGGTCACATTATTGGAGTTAATACGGCAACTTTTACTCGCAGAGGGACAGGAATGTCCTCTGGTGTTAACTTTGCAATTCCTATCGACACCGTTGTCCGGACTGTACCTTACCTGATAGTGTATGGAACACCTTACAAAGACAGGTAT
>TRINITY_DN10269_c0_g1_i1_2  4-315 U-box domain-containing protein 16-like [Camellia sinensis](+)
GGCTCGGCTGTCTGATTCTGCTTTGGCTAGGACCCGAAGCTCGTGAACCAAACGGTTTGCCGTTTCGTTTGACTGCGACGCCGTTAGTTTGTTTATCAAAAACGACACCGTCATCTTCGTAGCCTCCAACGCGGTCTTGTTGTGAGTAACGGCTTTGACTTTCTCATTTGGTTCCGTAGCTTCGAAGGGGATTCCCTGCTCTCGGCACCACATAGCTATCAAATTCTTCAACGCATGATTTGGAATGAGGCTCGCGTGAGCCATAGTCTGACCTGTTTTGGGACACGTGTTGTGTCCAGATTCAATCCAGAG
>TRINITY_DN10275_c0_g1_i2_2  1-261 sulfite exporter TauE/SafE family protein 3-like [Camellia sinensis](+)
AATTATAGTACCCAAAACAATTCGCCAATTGAATTCCATCTCAGGCCAAACATGTTGGTACCCAGATTGATTCGATTGCCACAAGAAATTCACAAACTGTGAAAAATAATCTGATTCCGATGCTTCTTGGGCAGGGGTATAGGTTGATGATTGCTGTTTCAAGCTTCTTTCAGCTGCAACAAGCACTGATGCTAATAAAAAGTTCCACGATATCAACGATATCGATCTCAAAACCCTCCATTTCACTCCAATTTCCGCCAT
>TRINITY_DN10285_c0_g1_i1_2  63-203 perakine reductase-like [Camellia sinensis](+)
CCATATTAATGAAAGCATTACCTTTCCCACTAATATTTCATTAGAGTGGTCAACACCATAAATATCTGACGTATCAAAGAAAGTAATTCCTTTACTGAATGCATACTTGATTATTGCAATGCCATCCTCATCAGAGACGAG
>TRINITY_DN10287_c0_g1_i1_2  1-558 nuclear intron maturase 3, mitochondrial [Camellia sinensis](+)
AATCGTGCCCATCCCCGAAACCCATTTCTTTTCATCTAATGGGTTCAAATTCAGATCATTTTGCAGTAACCGAATTCGGTACACAATAGTATCTGTTCTGTCACAAAAATGAGCTACACAGTGGTATGAAGGCTCGTCAGAAGCCAATCTGATCAAAGCCATTGTTAAAGCCCCATCCACAGGTTTTGGATCTGAAAGATTATTATCTCCCATCATTTTAATCTCACTTTCTGTAGGAAAGTGCACTTCTTCGGTTCCATTCACATCAGAAACTTTCAAATCTTTAGTATAATGTCGGATGGCCTCACGCTTGGTGGCTTCATGCTTTTCTGCTAATGTCAAGATACAGGAGAACCTTAGGTGATAAGTTACAATGGTTTTCACCATTTTGAAGTTGTGGCAGCAGCAGAAGAAATCAAGCCATCTTCTCCCCACACCTGCATACCACTTGATGATATCAGTATCTTCAAGAGCCATGAGTAAGCTGATTGGCCTAGGACGACCCATATGATTTGTAAATCCAGCGATTTTAACTGCCTTCCTTAGAAGTTCTATGGG
>TRINITY_DN10289_c0_g1_i1_2  58-888 zinc finger protein ZAT1-like [Camellia sinensis](+)
ATGGAGGAGAGACGCAAGTGTAAACTATGTTCTAAAGTTTTCGCCAATGGCAGAGCTTTGGGTGGTCACATGAGGTCTCACTTAGCCATTCTACCGATTCCTCCAAAAACCGAACAACTCGGTGACCCTTCTGACTCAGCTTCGTCTCTTTCTTCTTCAGACCAAGAACAGAGAGAAAGTGAAGAGAAAGCTCTGTTTCATGGGTTGAGAGAAAAAAACCCAAAGAAAAGTCCACTTGTTCAAGACAGAGAAAGCAAGACCGAGTTGTCAAGAAACCCAACTCGCCGGCGATCCAAGCGGACTCGGAAGATGGGTTTTGCAGAACATCAAGGATTGAAAAAACCCAATTCAACTGACTCAGTGGCCGAGTTGGAACCAGTGAGTTCGGTCTCCGATACGTCCCCTGAAGAAGACGTTGCTCTGTCTCTCATGATGCTTTCGAGAGACACTTGGATGAGTTCGGATGAGTTGAGGCCGAGTCGGACTCGCGAGAAAGTGTTGAGAACGAGTCACAGAAAGGTCAAGAGTTGCTTTAATGGCAATGAAGATGACAATTGTGATCAGAGACTTCATGAGTGTCCGATTTGTTACAGAGTATTTGGGTCGGATCAAGCACTTGGTAGGCACAAGAGATCACACTTGTTGATTTCATCATCGTCAAACTCTGCTAAATTTGGTGACTGTTTGGTTGATAAGAAATGTGGTAGAAAATTTGGAGACTGTTTGATAGATCTCAATATGCCAGCTCCACTGGAAGACGAGGATTTTAGCCAACATCATGAGGTCTCCGCAGTTTCCGATCCTGAATTCATCAATCCCATCAAACGTGGA
>TRINITY_DN10298_c0_g1_i1_2  89-364 Set1 complex component ash2 like [Actinidia chinensis var. chinensis](+)
ATGGCCTCCCAAGGTAGCATCACTGTCAACACCACCACATCACCCAAGGCCATCAAGCTTGGAGATCATCATCATGCAAGTAATTCACCAAAAGGTGGTGGTGGTGGTGGTGGTGGTGGTCAATGCTTGTGTTCACCAACAACCCATCAAGGTTCATTCAGGTGCAGATTTCATAGACCTAACTCAACTGCTTGGTTCAAGAGATCCAACTCCATGCCTGCTAATAGCAGCAACAATAAAGTTACTAGTACTACTCCCAAATCAGTCGAATCGACA
>TRINITY_DN10299_c0_g1_i1_2  3-830 non-specific phospholipase C3-like, partial [Camellia sinensis](+)
TTCATAGACTTCCTTCACAAATTCTTGGCCTTCAGAGATATCGTGTGGCGGATGATCATCATTCCCAGGAACGAGTTTTGTCTCGAAATACCTTTGTTCGACGACAACGTAGTTTGGTAGTTTCCCTTCCTTGCAGTGTCTCTTGAAATCTAAATCAAACTGGTGAAAATTGTCTATGTATTTCAGTTTTCTAAGGCTCCTGTAGAAAAGTGTGGAAGGAGGGTACTGATAATAAATCCCAAAAGAAAACCCACCTTCCTCCATTGACTCAAATAAAGTCTTCTGTGGATACCCTTCTACCATCATTTTATTATCATTCTCAGTCGCACCATACGACGTCGCTGAGTGCACATACAGCCGGTTCGGCTGCGTCAAAGTCGGTATCGACGCGAACCACCGATCACAGACCGCAAACTCCATCACCAACTCCTTATAAACCGGCACTAACTCCGGTCTGAACCCGTTCATCACCACCTCAGACATACCTTTTTCCACACTCTCCGCTTGCTCTGCAAACCCTTCCATTGCCGGTTCAAGATTCTGGGCCCACGATGATGACGAGGTGGCGGTCCATGGTTGGCCGTAGACTTGTTCGAATATGGCGGCGAAGGAGTGACCCGGGTCCGGTTCGACGTGGCCGGACCGGTCGCCGAAGTGGATCCGGTTTGAATTTGGGTTGGATGTGGAGATAGGGTTTGATTCGGATCCGGTTACGCCGTTGATTTCCGGGTTGAGGGATTTCATCCAGCCTAACATGTGGTCGAATGAGCGGTTTTCTTGGACTAAAACCACCACGGTTTTGATTGGGTAGTGGTTACTGGTTTGTTC
>TRINITY_DN102_c0_g1_i1_1  3-302 receptor-like protein kinase 5 [Camellia sinensis](+)
TTTGGTTATTTTGCTCCAGAGTATGCTCGAACAAGAAGAGTGAATGAGAAGGTTGATGTCTACAGCTTCGGTGTTGTTCTTTTGGAACTAGTTACCGGAAGGAAAGCCAATGATGGAAATGAAGATATGTGCCTAGCTGATTGGGCATTTCAATGTTACAATCAAGAAGGAAACCACATGGTTGATGTCCTTGATGAGAAGGTTAAAGAACCTCATTACTTGGATGAAATGACTCGTGTTTTTGAGCTTGGGATCATTTGCACTTGGCCACATCCCTCAAATAGGCCTAGCATGAGAGAT
>TRINITY_DN10301_c0_g1_i1_2  1-483 LOW QUALITY PROTEIN: uncharacterized protein LOC114287443 [Camellia sinensis](+)
GAAGGCTTCACCAAACTTCTATTCTTATCTTCTTTATTTTCCAGTTTCATAATCTCGGGAGCTGTAGACACCATAACAACAATTCAACTCATTAGAGACAACGAGACCATAATTTCATCTGGCGGAAGCTTTGAACTGGGATTTTTCAGCCCCGGTAGTTCCAAGAATCGATATTTGGGAATATGGTACAAGACAATAACAACCAGGACCGTGGTATGGTTTGCTAACAGAGAAACTCCAATCACCAATGCTTCAGGAGTCCTAAAGGTCACTAGCCCAGGAATTCTTGTCCTACTCAATGGAACTAGCAACAGGATATGGTCTTCGAATACGTCAAGATCAGTACAGAACCCAGTTGCACAACTTTTGGACTCAGGAAATTTTATTGTGAGAAACGCAAATGATGATAACCCACAGAATTTTCTTTGGCAGAGCTTTGATTATCCAGGTGACACACTTTTACCAGGTATGAAGGTAGGAAGG
>TRINITY_DN10304_c0_g1_i1_2  2-316 uncharacterized protein LOC114284119 [Camellia sinensis](+)
TCGGAGTGTTAACAAATGGCACCATGGGCAGGAAATGAAGAATGGAATACGGATTTGTTGATTGGAGAATTCCAAGGCAGCCCAACTGAGCCCTAAGACACAATTTTTGCATAGGGTGTGGCCACACCATAAGACATAGGGCACATTCTCAACAATGTTAAAGGATTCGCAGCATATTGGACATTCCAGTCCTTCCTCTGCATTGGCATTTGAAGATGTCTCATCATCCGAGAATTCTAAACAAGGTCGACTTGTTTCAACAAAGTTTTTCTTCCGACCAAGGCTTTGAATCTTATTAGAGAAAGAACTCCACAT
>TRINITY_DN10307_c0_g1_i1_2  828-1718 hypothetical protein TEA_016301 [Camellia sinensis var. sinensis](+)
CAACATACTCAAGGTAGCCGAAGTGAAGGTGGAAAACCCATCAATGAAGTTTTTAGAGCTGGTGATCACTGTTGAGTTCATGCCGTCTCCAACCAAGATGATATTAGCCTTCTCCCTGGGAATGACCACATTTTCTGTGTATTTTCCTGCCTTTATTCTTATCACATACCTGTTCAAGCTCATGTTTGGGGCCATCCTGACCGCCTCTCCAATGGTGCGGTGTTTTCCAATCCCATTGCTGGAAACAACAACGTGTGGCCTCACTCTGCGCCCTCTTTCCATCATCCTCCGATGACCCGTCGTCATCCACGCCAATGGGAACTCATCTTCCGGCACGTTGTTGATCAACATTGGTACATTCTTGCTGATTGCTTGGGGGTTTATGGTCTCCATATACTTGATCATGGCCAAGCAATTGCTGATCATGTGAGAAATGGGATCCAACAAGCCTTGAAGGTATTCTTTGAGACCCTTCTGTCCCTTCAAATCATATTCTTCCAAATCAGAGATTCCATCAATGCACGTATTCTCGTTTGTCATCGCCGCGCTGAGAAGGGTTTTGAGTTTACCATACGATCGACGAAGATAACCTATAGAAGCTGGGAATCTACGCAAGTCATCAATGGCTTGTCCAAGTTCATAAAGGGTTTGATCCAGCATATCTGCACAGTCATTCAGAGCGCTCTTTTCGTGAGAATTCAAATCTTGGTGGGTAAAGAGATCCGTAACATCAAACCCAGTGTCCACGACTGTTCTGATGGTTTGATTAATCGCAAACTCAAGAAGATAATGGAGGGTTGTTGAGCCGTTCTTGGAGGTGGGAATGGTGGAAGAGAGGGTGGTGAAGCAGAGAGAAGGGTAGAAAGTGTTGGTGCAGGCATTCTTGATCAG
>TRINITY_DN1030_c0_g1_i1_1  2-325 uncharacterized protein LOC114294104 isoform X1 [Camellia sinensis](+)
TGGGAGGCTCTGATCGACGACTTCCACCACGGCGGCTCTCGCCTCCATCGCTGGACCTCCTCCAACTATTCAGGTCTCTCTCTCCTCGAACTCTCTCTCTCTACAATTCTCCGCAAAGACTTCCCTCTCAATCTCAAGCTCCACCTCATTATCTTCCTCGAAACCCACTTCTCTGACTCCGAGTCAGACTCAGAAGTCCTCGCTCGGCTCCTCGAAACCCTAAGAGTCCTAATCCAAGCCCCAATCGATGGAGTCTCGGTGACCTTTGCTTTGAAAGAGCAAATGATGGTCTCCACATCTTCTGTTTTTATAACCCTAAGAATT
>TRINITY_DN10311_c0_g1_i1_2  1-639 hypothetical protein TEA_011007 [Camellia sinensis var. sinensis](+)
AAAAAAACTGGAGATCTTTATATTGCTGATGCCTACTTCGGCCTTCAAGTAGTAGGGCCATATGGAGGTTTGGCTACTCAGCTAGTTGCAGAAGTTGAAGGCCAGCCCTTACGCTTCACAAATGATATGGACATAGATGAGCACCAAGATGTGATTTACTTCACAGACACGAGCACGAGCTTTCACAGAAGGCAATTTATGTCATCAATTCTAAGTGGTGACAAGACCGGCAGGTTGATGAAATATGACAAATCAAGCAAAGAAGTAACAATCCTACTAAGAGGCCTTGCTTTTGCCAATGGTGTAGCTTTGAGCAAAGACCACTCCTTCGTACTAGTAGCTGAAACCACTACTTGTAAGATCCTAAGGCTTTGGCTCCATGGCCCTAATGCCGGAAATTCTGATGTTTTTGCTGAGCTACCGGGTTTTCCAGACAATGTGAGAAGGAACTCAAAGGGTGAGTTTTGGGTGGCTTTGCATTCCAAAAAAGGACTTCTTGCAGATTGGGTTGTTTCAAATACATGGGTTGGGAAAGCACTTTTAAAGCTTCCACTTAGCTTCAAGCAACTACACTACTTGTTAGTAGGAGGAAAGCCACATGCAACTGCAATAAAGCTGAGTGAGAAAGGAGAGATTTTG
>TRINITY_DN10312_c0_g1_i1_2  66-1223 glycerate dehydrogenase [Camellia sinensis](+)
ATGGCCAAGCCAGTCTCGATCGAGGTTTGGAACCCCAATGGGAAATACAGAGTTGTCAGCACAAAGGCCATGCCTGGTACTAGATGGATCAATCTCTTGATCGAACAGGATTGTCGCGTTGAAATATGCACACAGAAGAAAACCATATTGTCTGTTGAGGATATCATTGCTCTGATGGGCGATAAGTGTGATGGAGTGATTGGACAATTGACTGAAGATTGGGGAGAGACATTGTTCTCTGCATTGAGCAGAGCAGGCGGCAAGGCTTTCAGTAACATGGCTGTTGGATACAACAATGTTGATGTCAATGCTGCCACTAAGTATGGTGTTGCTGTTGGCAACACACCTGGAGTACTCACAGAGACTACGGCAGAGTTAGCCGCTTCACTTTCTTTAGCAGCAGCGAGAAGAATTGTTGAAGCCGATGAGTTCATGAGGGCAGGCTTATATGATGGATGGCTTCCTCATCTATTTGTCGGGAACTTGCTTAAAGGACAGACTGTTGGCGTGATTGGAGCTGGTCGAATTGGATCTGCTTATGCTAGAATGATGGTTGAAGGATTCAAAATGAACTTAATTTACTATGATTTGTACCAATCCACCCGCCTCGAAAAGTTTATCACAGCTTATGGTCAGTTCCTAAAAGCCAATGGTGAACAACCTGTTACTTGGAAAAGAGCATCATCCATGAATGAGGTTCTCCAAGAGGCCGATGTGATAAGTCTTCATCCAATCCTTGACAAAACCACTTATCATCTGGTAAATAAAGAAAGCCTCTCAATGATGAAGAAGGAAGCAATCCTTATAAACTGCAGCAGGGGGCCCGTGGTTGATGAAGTAGCTCTTGTGGAGCATCTGAAAGCAAATCCTATGTTTCGAGTGGGTCTTGACGTCTTTGAGGATGAGCCATACATGAAACCTGGACTTGCCGACATGAAAAATGCCATTGTGGTACCTCACATTGCTTCTGCTTCCAAGTGGACACGTGAAGGAATGGCAACGCTGGCTGCTTTGAATGTCCTGGGAAAGATTAAAGGATACCCAATTTGGTCCGATCCAAATCGTGTAGCACCATTCTTGGATGAGAACTCTCCACCTCCTGCTGCATGCCCAAGCATTGTCAATGCAAAAGCCTTAGGTTTACCTGTTTCGAAACTG
>TRINITY_DN10313_c0_g2_i1_2  163-366 hypothetical protein CJ030_MR7G000164 [Morella rubra](+)
ATGGTGATTGAAACTGTCCGCCCGTTCCACTTCCGTGACCTTGGAAATTGGACTGTTGAACAAGGAGCACTCTGGGCTGTTGTCGAGCTATCCCTCACCCATAGCCCTTCCTTTCAAGAAAATAATGGGATTCCTCAGCCTGAAAGGCTTGTTGTTATTCCTTACCTACCGACCTTGGCTATATTTGAGGAAGCTTGCCTAGCG
>TRINITY_DN10317_c0_g2_i1_1  119-403 hypothetical protein Zm00014a_032155 [Zea mays](+)
CATCTTAAAAAAACTCAGTTTATTAACGTATTGTTTGTTATTTTCTCAACATTATATCTTGAAAATCATTGTTGACCGTACAGGTGTTATATAAAAAAATTCTTTCTGTTTTGTTGGTATCCATATGCCATAAGCACTCTTCCACTTGAGCCAACTAACACTGATTCTATGAGTCCCATTATCACCAACCTCTAAATCCTTATTAATAATAAAACTTAGATAATGAAATTGTTCACTATTTGGTATCTCCTGATTTTCAATCTTCACTTATCCACAATTTCTACC
>TRINITY_DN10320_c0_g1_i1_1  230-520 hypothetical protein VITISV_035256 [Vitis vinifera](+)
TAAAAGAACCAAATCAATTGGTTTCCTGGGCAGTAATCCTGTCACAACCTCCAAGGGGCTAAGCCTTGTAGATCTGTTTAAAGAATTCTTATATGCAAATTCAGCCATAGGAAGTATTTGATCCCAACTAGTAACATGATCACCAATAAGGCAGAGAAGCAAATTACCCAAACTGCAGTTAACAATCTCTGTTTGGCCATCGGTTTGTGGGTGAAAAGTAGAAGAAAATTGTAACTTTGTATTCAACAATTTCTATAGCATGCGCCAAAAGTAACTCACAAACCTCACATT
>TRINITY_DN10324_c0_g1_i1_2  3-167 serine/threonine-protein phosphatase 2A catalytic subunit [Salvia splendens](+)
TCGTACATCCATAATAGCCCACGCAAAATCAATCTCCTATATCCGGTCCAAAGCTTGGACATTGTCTAGTGTATCCAAAGAAGGTGAAAGTCCACCATGCGAACAGAATTTCCAGACATTGGCATTTCCGTACTTCCTCAAGCATTCATCATAAAAGCCATACTT
>TRINITY_DN10326_c0_g1_i1_2  140-271 exopolygalacturonase-like [Camellia sinensis](+)
ATGGCTAAGGAGTTTAGTACTATTACGGCAATTTCTTTGTTGTTATTGTTAGCACAAACAATAGAAGCCCAGTCTGGTGTTTTTGATGTAACAAAATATGGTGCCAAGGTGGGCAACACAGATATTAACCAG
>TRINITY_DN10329_c0_g1_i1_2  47-499 TMV resistance protein N-like [Camellia sinensis](+)
ATGGCTTCTGAACCCTCCTCTTCAATCTCCCGATACGCTTTCCACGTTTTCATCAGTTTCAGAGGCGAAGACACTCGCAAGAACTTCACCGATCACCTCTACACTGCCTTAGTCGGCGCTGGTTTGCGCACTTTTCGAGACGATGATGAGATCGAGAGAGGCGAAAACATCAAATCAGAGCTCGAGAGAGCGATCAAACAGTCGAGGAGTTCGGTCATTGTGTTGTCCAAAGACTACGCTTCTTCCGGCTGGTGCCTCGATGAACTTGTGATGATTGTTGAACAAAGGAGGACCGTTGGGCATGTGATTTTACCGGTTTTTTATGATGTTGATCCGTCGAATGTTCGGAAGCAAACTGGGACTCTTGCTGAAGCATTTGAGATGCATGAGGCAAAATTCAGGGTGGAAATTGATGAAAGAAAGAGGAAACGAGGGATGGAGAAGATGGGATTG
>TRINITY_DN10331_c0_g1_i1_2  3-389 pentatricopeptide repeat-containing protein At4g01030, mitochondrial-like [Camellia sinensis](+)
GGTTTTGAAATGGATGTCTATTCAAAGTGTGCATTGATGAATTTCTATGGGAGGTGTTGGGGCATAGATTATGCAAATCAGATGTTTGATGAAATGCCTGATCAAGAAGTTCTATTGTGGAATGAGGCAGTTTTAGTGAATTTGAGGAGTGAGAGATGGGTAGAGGCTCTACAATTCTTCCGAGACATGCAATTTTCATTTGTGAAAGCTAATAGCTTTACGCTTGCTAAAGTTTTGCAAGCCTGTGGCAAATTGGATGCTATTGTTGAAGGAAAGCAGATTCATGGGTATGTCATTCGATTTGCATTGGAATCAAATGTATTCGTGTGTAATTCACTGATTAGCATGTACTCGAGAAACAATAATCTTGAACTTGCTAGGGCAGTT
>TRINITY_DN10340_c0_g1_i1_2  10-108 hypothetical protein C3L33_18691, partial [Rhododendron williamsianum](+)
ATAAAGGATGCAAATAAACTCTTGAATGAGATGAATGAGAAGAAGATTGAACCCGACAATGTAACATGCAACACATTAATTAATGCTTACTGCAAGATA
>TRINITY_DN10341_c0_g1_i1_1  13-312 transcription factor MYB5e [Camellia sinensis](+)
GATAAATTGCCAATCCCCTCCTCCAGACTCCAGAATAGAAGAGAAACCATGGTGGTTCGAACCCACATTAGGTTGAAAGCCATTGTTGACAGTCCAATCCTCCAACATATCCTTAGAATCATTAGTACTGTTGTTGTCATTGCTGTAACTGAAGCCACCGCAGTACAGTTCTGCAGCTGCGGCCGCAAGGTCGGAATTCAGAAGATCCGACAAGCAAACATCCAACATGAAGTCCGTCGGATGATCATCTTCGGGAGTGAATGATGATAACAACCCATTGCAGGGACTTGACAGCTCCGC
>TRINITY_DN10342_c0_g1_i1_1  221-562 hypothetical protein TEA_000134 [Camellia sinensis var. sinensis](+)
CATATTAGCATGGCGAAGGTTGCTACTCAGGGCCCTGTATCTTCCAATGCTCTTCATTTTGGTGGGGGGCCTTCAAAGGTTAGCACTGCAGTTAAAAGGAAGACACCTTCAGAATTGAGGGGAGAACAATTGAAGCGAAAGAATGTTGTGGAGCTTGTTGATGAGTCTCCAGCTGCTGAGCTTGGTTTTCTGGAGAACACTACCGGGATAGTTTGTGGGCTTAAGAAACCAGATTTATCAAAGAACCGTAGATACATTGACACCCGGATGGACGAGGTATATCCGGTCAGAAAAAGCAGCATTAGGCTTAGGATGCTTTCTAGAAAAGAAAATGCAAAGGAA
>TRINITY_DN10343_c0_g1_i1_2  4-573 pleiotropic drug resistance protein 1-like [Camellia sinensis](+)
AATTTCTGATAACCCGTTAAACATGATCATAATCACAGTGAAAAACATAGCTCCAGTGTATATTAATCCATCAGTTACTGAATTTCGGTGCATCTCAGTTCGTAGGAAGAGTGTCATTGTAATCAATGCCATAACAGTAACTTGCATGAGCTTGAAGATGTAGACAAATGAGTTCCTCTTCATCAGCAAGAGTTCTCTTGAGGTGCAAGCCTTTAAGAGTTCCTTCTTACTAATACCGTACTTTCTTGTTGTCAAAGCAGCTGGATGGCTTTTAGTCTTGTCAAATGGGGCTGCAATCTGATCTCCAAGCATCTGACCAACATGGAAAGACTTGAATGCCTCAGCAAATTCGTTGACTGCAACAAAGCTATAAGGTTCATCTTTACATGCCCAATACTGCCTTTGATCTTTCTTTGATGTCACCTCTTGCAAGAAGTCAGCCACGCCTTTCCTCTCTGGACATTTGAAGCCCATATGTTCAAAAAACCCAAGCACATGTTCACGGGGACCCTGATAAACAATTTGACCATCAGATAGCAGAATGATATCATCAAATAGATCATAAGTCTC
>TRINITY_DN10343_c0_g2_i1_2  3-2153 pleiotropic drug resistance protein 1-like [Camellia sinensis](+)
GGGTTCTTCCCTGATGCATACTGGTATTGGCTAGGAGTTGGCGCATTGCTTGGATTTGTTTTCCTATTCAACTTCTGTTTCACTCTGGCTCTCACTTATCTCAACCCTTTTGGGAGGTCTCAAACTGTTATACCAGAGGAAAGTCAAAGCAATGCAAATGATGATCGAAGTGGAGAATCCATTCAACTATCGTCTAGGGCAAATAGCTCTGTTGGGCGAACTGTATCCAAAGAGAGAGGAGATCAGATTAGAAGGAGAAATATCACATCTGAGTCCTCATCCGCAAGGACAATAGCCAATGTTGATGCCAACAAGAATAGAAAGAAAGGAATGATTCTTCCATTCGAACAACATTCCATCAGCTTTGATGAAATTAAATACTCTGTTGACATGCCTCAGGAGATGAAAGAGCAGGGTGTAGTTGAAGAAAAGCTAATGCTTCTAAAGGGTGTAAGTGGAGCTTTCAGGCCAGGTGTTCTGACGGCCCTAATGGGTGTAAGTGGTGCAGGTAAAACAACCCTAATGGATGTACTGGCAGGTAGAAAAACCGGGGGATATATTGAAGGTAACATTACAATTTCCGGCTATCCAAAGAAGCAAGAAACATTTGCTCGGATTTCTGGTTACTGTGAACAAAATGACATCCATTCTCCTCATGTTACCATCTATGAGTCGTTGCTTTACTCAGCTTGGTTGCGGTTGCCTCCAGAAGTAAATTCTGAAACTAGAAAGATGTTCATTGAGGAGGTAATGGAACTTGTGGAGTTGACTTCATTGAGGGATGCACTCGTTGGATTGCCTGGTGTTAGTGGTCTTTCAACTGAGCAGCGGAAGAGGCTAACAATTGCTGTTGAGTTAGTTGCTAACCCCTCCATAATTTTCATGGATGAGCCAACTTCAGGGCTAGATGCAAGAGCTGCTGCAATTGTGATGAGAACAGTTAGGAACACTGTTGATACAGGAAGAACAGTTGTGTGCACTATCCATCAGCCAAGCATTGACATATTTGAAGCTTTTGATGAGCTTTTCCTAATGAAGCGAGGAGGCCAAGAGATTTACGTGGGGCCATTGGGTCGACGTTCTTGCCATCTAATCAAGTATTTTGAGGGAATTGAAGGAGTAAGTAAAATCAAAGATGGCTATAACCCAGCAACTTGGATGTTGGAAATTACTGCTTCAGCCCAAGAATTGATTTTAGGGGTTGATTTTGCTGAAGTGTACAAAAGTTCTGAACAGTACAGGAGAAACAAAGCCCTAATTACAGAATTGAGCACACCTTGTCCTGGTTCAAAGGACCTCTATTTCCCTACTCAATATTCAAAGTCTTTCTTCACCCAATGCACGGCTTGTCTATGGAAACAACATTGGTCGTATTGGCGTAATCCACCATACACTGCAGTAAGATTTCTCTTCACAACCTTCATAGCACTGGTGTTTGGTACGTTGTTCTGGGATCTTGGTTCCAAAAGGACAACGCAACAAGATCTGTTCAATGCTATGGGTTCTATGTATACTGCTGTTCTCTTCCTAGGGGTCCAAAATGCCTCATCAGTGCAGCCAGTGGTGGCTATTGAACGAACAGTCTTTTATAGAGAAAGAGCTGCTGGAATGTATTCTGCCATGCCATATGCCTTTGCTCAGGTTATTATCGAGCTTCCACATATCTTCGCACAAGCTACAGTGTATGGTGTTATAGTTTACGCAATGATTGGATTTGAATGGACCGTTGCTAAATTATTTTGGTACCTATTTTTCATGTACTTTACATTATTATACTTCACCTTATATGGCATGATGGCCGTGGCTGTGACTCCAAACCACAACATTGCTGCTATCATTGCCTCAGCATTTTATGCAATATGGAACATCTTTTCGGGATTTGTAGTACCTCTATCTAGAATTCCGATCTGGTGGAGATGGTATTATTGGGCGTGCCCAGTTGCTTGGACCTTGTATGGCTTGGTTGCATCACAATTTGGAGATATAGAAGACACGCTCGACACCAATGAAACAGTGAAAGATTTCTTGAGGAATTACTTTGGTTTCAGACATGATTTTGTAGTAGTTGCTGCAACTGTGGTGGTTGGATTCACAGTTCTTTTTACATTCATCTTTGCCTTCTCTATAAAGGCATTTAATTTCCAAAGGCGA
>TRINITY_DN10343_c0_g3_i1_2  2-373 pleiotropic drug resistance protein 1-like [Camellia sinensis](+)
TGCATCAGGGAAGAACCCTCGAGACTTCAAGACCACTACTCCTAGTGATTCTGTTTCATTTTTGAGAACGTGTCTCCAACTATTCCCTAGGAACTCATTTACTAGAATTGCATTCTGTCCATACATCAATGGTGACATCCAGTAACCCCATATCCACCATTTTTTTACATTCTCTCGTGATAAGATAAAACCACCCAACGCAAAAAGCATGAGCAATGCAAATGATCCAAATGTGTTTGCAACAATCATATTTCTACCCGCTGCCCCAATAAATCGGAACAATGCAGAAGCCATCTGGTTTACAAGTAAGAGTAACAGGTACTGTCTAAACAATCTCCCCACATTAGGATCATATCCAATTGTGTAGTAAGT
>TRINITY_DN10344_c0_g1_i1_1  27-188 hypothetical protein TEA_005466 [Camellia sinensis var. sinensis](+)
AGGGGTAGAGGTGCTCGGGGTCAGAGCAGCGAGTCCCAGGTAGAGGAGACCTCTCCTTCCTTGGAGCCGGTTTTGAGTGGCAACGATGTTGAGACCAGCGGCACTGAGGAGGCAGTGAGTCAACGCTCTGAGTCCGAGAGCGAGGATGATGAAGCCTGCTTG
>TRINITY_DN10347_c0_g1_i1_2  59-277 G-type lectin S-receptor-like serine/threonine-protein kinase At4g27290 [Camellia sinensis](+)
GTTACCCATGATAGAATCCATCTCATCGTTTATTACTTCTTTCTAGAAAGCAACGTCTTGAGACTTCATAGCCTCCACAAAGGTTAATGGATTTGAGTCCATATTCAAAGAAATCATTGTTTGCTTACAATAAGCTTTCCTAGTTCCTTCTACAAGGTAATCAATGAAATTAGGGCCAAATGACTTCTCAGTCCTAGCCCTCTTACTCCTCCTTAGCTC
>TRINITY_DN10349_c0_g1_i1_2  3-752 proline-rich receptor-like protein kinase PERK8 isoform X1 [Camellia sinensis](+)
GTATACAAAGGGTTCCTTGTAGACGGAAGAGAAGTTGCTGTTAAACAGCTAAAGATAGGTGGTGGACAAGGGGAGCGTGAGTTTAGAGCGGAAGTCGAGATTATCAGCCGGGTACACCACCGTCATTTGGTTTCTCTTGTGGGTTACTGTATATCTGAGCATCAAAGATTGCTTGTCTATGATTTTGTCCCGAATGACACCCTTCATTATCATCTCTATGCAGGTGAAGGTAGGGCAGTCATGGATTGGGCAACCCGGGTTAAAGTTGCTGCTGGTGCAGCTCGTGGAATAGCTTACCTGCATGAAGACTGTCATCCCCGAATTATTCACAGGGATATCAAGTCGTCGAACATTCTATTAGACAAAAACTTTGAAGCTCAGGTGGCAGATTTTGGTCTTGCGAAATTAGCAGCGGATGCAAATACACATGTGACAACTCGTGTGATGGGAACTTTTGGATACATGGCTCCGGAGTACGCATCAAGTGGCAAATTGACTGAAAAATCTGATGTATATTCATTTGGGGTCGTGCTTCTAGAGCTCATTACTGGTCGCAAGCCTGTGGATGCATCTCAACCACTAGGTGATGAGAGCCTGGTTGAATGGGCTCGACCATTGCTTAATCAAGCACTTGAAAGTGAACGGTTTGAAGAGTTGGCAGATCCAAGGCTGGAAAAGAACTATGTTGAAACTGAGATGTTCCGGCTGATTGAAGCAGCTGCAGCTTGTATACGGCATTTAGCCTCTAAG
>TRINITY_DN10350_c1_g1_i1_2  1-1308 two-component response regulator-like APRR5 [Camellia sinensis](+)
AATGCTATTAAGATGACTTGCAGTACCATTGCAGAAACTGCTACTTGCACTCTGATCAGTGGCAGAAGAAAAATGTCGTAGATCCTCTGAAGATTCCAACTTGTGCCTCTGCTTGTGCTCCGTTTGGTTTGTGGAATTGTTGACATTTTGACCAATCAAGTTATTAGACTGCTGAGAGTTTCTGGTTTCAAGATTGGATTGATGAAATGTATTCACTTGAATTGACGGTTCCTGATGCTGAACTGAACCTGGACTTGGCACCGTTGATGGGCCTGATTGTGTACAAAATGTTGGGGGCACTACAGAACCAAAGGCAGTGCATAGACTATCAAACCTTATACCTCTCACTGGAACTGGGACAGGTAACACTGTTTGTTGAGGGCAAAGAAAAGCAACTTCAGGTTGTCCACATTGACCTGTGGCCAGAGAGAGCATATTTTTCTGAGAACTTATTAGTGCCGCGAAACCATGAGTGTCGGAGTTATAATCAAAGGTGTGATTGGATAACTGTCTGTCAGAATTAGTTCCATAATTTTTCTGTTGATCACATATGCTAGTTGATGAGTGCAGGGGTCGTAATGCCCTGTTTGTGTACCGCGAGAAGGCTGATGCATCAGAGTGGTTCAGTGTGTGCCTTTCATCACTAACTTGATTTACAAAGCCACTTGGATGTGGATGAGGATGAGGATAAGGCTGACGAAGAGGATGAGGATGAGGTCTCCTCAAAGAAAGATCCAATAATGGTGAGTCAACCTTGTTTGTACCATTATTTGAACCAGAACTTCTATAACTGCGTTTTGTGTGATTATCAAATGTTCCTATTAAATCAATGACTTCTTTAGAAGAGTTGACAGGAACATGATTGTTATCACAAGCTTCACTGAAGATGTTAGCATGATCCCTTTGACTTTGAGGTGCCACATCTTCTCCCTGAGTCATTGCATTAGCATCTTTGCCAGCAGCCACCGCCAATCCCCTATCTTGTGAATCATACATCAGCAAATTCCTACTCGATTCGACACGTTCTTCATACTTCTGTATTTTCATGTCACTCCTAGGAGATTTGCTCCACTTGGTCTGCGAGAGGTCCTGTACATTTTCTGCATATGCTCTCTCTGCTTCCAATTCTGGCTTGGTACAAGAGCTCTGAGCATCACTCCCTTTCTCGATGCATTCCCTATTTCTCTGAATACCGGCCATATAACCACTTGAATGATTACTAGAAGCATTGTTTTCTGCTGTGGCTTCGACCTTTTGTTGTGCAACACACTCATCTTGTGGGTCATGTCCTTCCCTAGTCGAAGCTCG
>TRINITY_DN10356_c0_g1_i1_1  103-237 uncharacterized protein LOC114289482 isoform X3 [Camellia sinensis](+)
AAAAGAGAAGACCCCTTCGTCCCAAGTTTGATACTCTCTTTTCCCCATGGAAACCTTTATTAGAATTGATGAAGTGGGTGATGAAGATTGAAGGTCCTTGTGGGCCATAACTGAAACATGGATGGTGCCTGGCAT
>TRINITY_DN10361_c0_g1_i2_2  250-3306 homeobox protein LUMINIDEPENDENS isoform X2 [Camellia sinensis](+)
TCTCCTCCCATCACGCCATGGCCTTCTGTTTCCCTGCCTGTTGTAATCCCGGTACTCAGAAGAAGAATTCCATGGTCTTGACCGGTCTAGCCCTGGTCCAGGGCCAGGACCGGGCCTAGATCTATGGTTATGGCCCATGTTCATTCTAGGTTCCCGATAGGTCGGTCCAGACATGTATTCATTGGATCTGAATGGACTTCTCTCTGGGCTCCACGATTCAAACCCCACCTCCTCCTCCCCCATATATTCATCTCTATCCCTCGGAGGAGCATGATGCATTGGTCCTGCCCCTCTCACAAATGAATTATAATTGTTTTGATTAGGTAGTGGATGAGGATTTGAAGCCAAACCCGGGTTCGTCTCCCTCCAAGAATGCATTGTCGAAAGCATAGGCTCAGGTACAAAAGCCGGCTGTGGCTCTCGCTGTCTCTGTGGCTGTGCTCGTGGTGGCAGCATGGATGTGGAGGGATGTGAAACAGGATTTCTATTTACCATATCTAAGGCTGGTGCCGTCTTAACATAGGTAGATGTTTCAACCCGCATTGACGACGGTAAAGATGAGTTACTGAGGGGAATATTTTTCATGTTTCGGACTCTTTCTGAACTGCTGGTGGCAATCTGGTGTACCGGAGGAATTACAGGTGGTGGCAATCGGTTATCATTGTGGGGCAAGGGGTATTGAGGTAGTCCTTGGTGGGAGAGTGGTGGAAAGCTTGGTGGTGGTGGTTGTTGGGCCATGATGTTGTTGATGGGTGGTGATAGTTCATGCCGAACCAAATTGCTAGCAGGAAACTTTTCTTGTGAAGGGATTGAAACTGCAACAGGTTCTCTGTTAGCCGTTATGCTTTGCCGTGAAAATGGATTTTTACTCCAACCGCTCGTTACAGGATCGCTGGAAGGAGTTGGGGAAGGAAGAGAAACTTGAACATTCTCCTCAGGAGCATTTCTGCCTAACTCAGTAGTTAAATTAGCCAGTGAGGCAACCCCATTGGACTTAATCATATCCAGCAGCTTCACAGTTTGCTCACTCGACAAGCTACCACCTTGGCCTGACGTCAATGCAAAAACCAATTCCGGGTTTTTTAGCAACACAGCAAGCAACTCAAGGTCTGGTTCAGGCACACTCCCATTACTGATCTGAGAAGTCGACGATTCAGGCACCTCGGCAACAACTGTACTGATTTCATTTTCCTGGGGAGAAACTACTGTTTCTGCACCATCAGGATCAGGTAGTTGCTCAGTTGGGATTTCCGGGGTCAGAGTGTCATCATACTCCATCTCAGAGTCCCACGGTTCCTTAGGATCGTGTGGTATCTCCAGAGATGTCCTGTAAATAGTTTCTTTTTCCCTTCGGATTCTGTTTCTCTGTACTTCAACCTCTTTGCTATTCTCGCCCATGCCAACTCTCCAATCATCATGGATCCTCATTTCTGCCGGTGTCTGCCATGGGATCTGGACCTGGACCCTCTTGAACTTCTTCGACAAAGGTTCATTCAGATCCGAATTAACCTTATTACCAAGAGGAGCTTCTTGCTGAATAGAGACCATTGACGGAAGCATCACAGGGTCCTTACATTCCTCAACCTGAGGCTGAACACGAGCTTTGGAAGCTGAAAGCAAAGTTCTTGCCTGGGAAGAGGGAAATTTGGAAGGACCTTCAGTCTTCACTTGGTGCCCTTCACCGGAAGATACACCGGATTTTCCATATTTGCTTTGCATGAATTGAGCACGCAATTTTGCTTTTTGGATATCATCGGCTGATAATGGGCGGCCTTGAGTTGCAGGTACTGATCTTGCAACCTGAAAACTTCTGCCGGGCTGTTTTTGGCCTGGCTGTTCCACCATAAGAACTTTTCTCCGCTCCCTTGTTTGGGATGAAGATACACCTCGGATAAGCTTCTTACTAGAATCATCTGCGGATGCTGGGAGTAGTTTCAGTAGCTGAGGAGATTCCAATTTCCTGAAGTTTTCTGAACCTTCAAGAGAGGGAGCCAGTGTGTCTTCAGATGCATCAATTTTTGACTCCCATGATTCATCATCCATAATGTCACTTATGCTCTGCTTCAACAGCATCTCATTCTGTGCGTCGGTTGAAGATTTTACAGCATTGGATTTCTTCATAGCCTGACTTCTTGCAAATATTTTGCTCCATCTAGATAACAGGTTCCTTGCCCTGATTGAAATGTCTGATGCCCTATAAAAACGCAATCTGTTAACGCTTTGAAGTATGGCTGACATATGTACAGGGAGAGCTTTGTGCAGCGGGAGGTGACAGAGAACCTCAAGAATGACATGAAGAACACTTGTTTGTTCTTCACTGGCTGCTTGACTTAACCATGTCGCTAAAATCATCACACCACCTTTAGTTAAAAACCAATGTAGTACTGAAGAATTCTGAATCTGCAATATCCACTCCATCAGTTTCACCTGCCCAGAAAACATTTCTTCCTTCCGCATCAAACTTAAAATATTATCCACAAAATTTCTGTCCGGGTCATCTAAGACAGGTAGAGTTTCATCTTGTGTAGAGCAAGAAGGTCCTTCTTCACTGCTGGGAGGCCCCACAGAGTTTAAGGGAACTGGATAAACTGGCATTGCAGGATCAGTGGTCATTGGAACCCCATCTTGCAACTCTTTAGATGCATTAGATCGAAGTGCCTTCTCCGTTGACAACCGAACAAATTTCCTCACTCTTGAACGTTGACTGGTAAAAAAATCGCGAACCTGTGTAACTGTAACACCAAAAAGAGCACTGATTTCACGAGATTCCTTCTTGGTGATTGCATCTTTAATGGAGAAAACTGCCTGCATATACTTCACAGCCTTGGGATTTAACAAATCTCTAGGTCTTTTACCAATTTTAATTGACAAAGCCCCAGCTGCCATTTCTTGAGAGAGAGGATTGACACCGGTGAGTTTGCATTGGGTGAAAACGATGTTCTGGAGCTGATCGATCTGGCTATGGAAAAGCTCTTGCTGCGAGTCCAACAAGCCCTGAAACGACGGCGTGGAACCGCAAACGGCCAGTTCCAATTGGTTCTCCTTCAAGACCTCCAT
>TRINITY_DN10363_c0_g1_i1_1  1-939 uncharacterized protein LOC114262502 [Camellia sinensis](+)
GCCCTAGCCACAGGCCATTGTGAAGAAGGTTTTAGTACTGGTAATTTGTCTAGAAGACACAGAGGTGAAGAAACTCCAATCAAAAGGCTTGGCCGGGAAGGGGTAAAAAATTCTGAAGGGATACAAGCAAAAGCAGAAGAGAAAGTAGTCCAGACCAATGACAAGCTGTCTTCTAATGAGTTGAAAGCTTTCGTACTACCTTCAAATCAGCAAGAGAAAAAGAAAGTGATTGGGAAGAAAGTTGATAGGATACAGAAGGTGGCACTGCGAGCAAAGAAACCAGAAGAAATGGAGAAAGTGAAATCCAAAGCTGTTTCTAAGTCCCATGATGAAGCCAAAGTGACCTCCACAAAACAAAGAAAACCTGAGACGGGGTCAATCATTGCAAAGAGCTGTATTTCCCAGCAAAAATCCACCTCCTCAAGCGGCAATTCAAAACATACAACACCAGCCATATCGTGTAATCGTGGTGATCGGGAAAAGAATCTGAATAATGAGAAGCCAAGCAAGGAGCCCTTGGCAGCTAATTCTGTTGTTGAAAATGTGGGATGCAAGTATGGTGACAAGTCAATTGACCTTAGTTGTGAAAATGAATCCGATATGACAAGAACTGGCACTACAACTGCGGATCAACTCCTTCCTAAAGAAAGGACAGATTCCTCTGAATTTCAGAGTAAAGACCAGTATGATAGCAACCAGAATTCTATCTGCAATGTTATACCACAGACTACCCAACATGAAAGCTTCACCAAATCATCTGAAGAAGCTAACCATTGCATCATTGGTACTGAGAAGAAATGCTTCAGAACAGAAACTAATGTCGAAGATTTGCTTTTGAGCAGTCCATTGTTCCTCAGTTATGCGGAGGAGCACTTTAATATCAATGACAAACATGCGATAGTTTTACAGAAAACTAGTTCAAATGATTCTGGGATAGCC
>TRINITY_DN10363_c0_g2_i1_1  1-315 uncharacterized protein LOC114262502 [Camellia sinensis](+)
TCCTTTCAGAGAAGGCCTATGTTTGAAATCGATATGCCAAAGGCGAGGAAATCTCATTCTGCTGATTATAAGGTAGATACAGAACAGAAGAAACTGAAAGAAATAGTCAAAAGATTTGAAAACATGCAATTTGAAGGGCTTGTGAATGGCAATTCTGATGAAGGGTTTGGGCTTCAATCGCATCGTTCTAATGCATCCAACTCCAAAAAGAGGTATACTGAAGATGCCCCACCTATTGTAATAATAAAACCTTTGCAATTTTCAAGTGTGGAGGTGGAAGAGACTCGCCTGCAAAAGTTTCTCCACGGTATGGGA
>TRINITY_DN10366_c0_g1_i1_2  206-700 hypothetical protein C3L33_03103, partial [Rhododendron williamsianum](+)
ACCGTGCAGAGAAGCAAGATGATTGATCAAGGCCAAGGCATTGCTAGTCAATTGCGCTATCTTCACGATCCGTCTCCTCACAATGTACTTCACCTTGCCATTCATGGCCTTGCCGGCAAACCCCTCTGTGCAGGTGTCATCGTTTGTCAAGGCGGCACTGACCCAGGTTTGTATATCGTTCATTGCCAAATCAAAATTCGATCCCTTCTTCAGTTTCTTCATCTCACCTATTGAGTTTCTCAGCTGGTCCACAGAGTCACTTAGCTGCTCAACACAGTCGTGCATAGCGGCAATCTCTCTGTGCTTCAAGCCGTGGATTTGGGACAGCCTTGACATCATGGTCGAAGTGGATTTGGTGTTGTTGAGTGTGAGGGAGAGGGCTGTGTGGGCTAGAAGCCGAGGGCTTGTTTGGATAGCACTAGCATGTCTTGAAAGTGAGGTTATGCAAAGTCTAGGGTAAGTTGTTGCACTGCAAGATGTTTTGATGAACTCAGT
>TRINITY_DN1036_c0_g1_i1_2  1-330 hypothetical protein TEA_011069 [Camellia sinensis var. sinensis](+)
GGCAAGAGGAGGAATTGGAATGCATTAGCTAATTCAAGCCAAATTTATTTCCCTTCGTAGGTTTTTGACCAATTCACAGATGGAAAACACATAGAAATGGGAGAAACGACGGAGGAGGAGAGGGAGATGGTAAAGAAGATGATGGTAGTAGCTTTATGGTGCGTACAAATGAAGCATATTGACCGTCCTTCCATGAACAAAGTCGTAGAGATGCTCCAAGGAAGTATTGAATTTCTTCAGATGCCTCCCAAACCTTTTATGCATCCACAGGCGATGCCGAGTGAGAATGGAAATGACATAGACCCTACCCAATTGCCGATTCTATTAGGC
>TRINITY_DN10373_c0_g1_i1_1  1-330 uncharacterized protein LOC114255842 [Camellia sinensis](+)
GGGTTCTCTTAGAGATAAACCATTCATTTCAACTATGGATTTCCAGTAATTAATTTCAGATATTTGTTCCTGATTAGTGCTACAAGGGCAGGATTTTGTCGGGTCTTCATCACTAGTAGAGGATGTAGAATATAACTGGTTAATTTCATCTTCTGATGGGGATTCTTCACTAGATGAATTTTCCTCTGCTTCTAAAGCATTAATTATCTGTTCTTTAAGCTTCTCGTCCAAAATTAATTCATTAATCTTAGATTTGGCTTTGGATTTACATCGGTTAGCATAGTGTCCTGTTTGTCCACATTTATAACATTTGACTTCGGCTTTATTTTT
>TRINITY_DN10378_c0_g2_i1_2  3-488 uncharacterized protein LOC114265009 isoform X1 [Camellia sinensis](+)
TGATTCTGGCACACAGGATACTTCAACCGATTTCCGTGTTCCATTAATCTGTGTACACACTGCAGTTTCTGAACAGTTATAACCATTTTCCTGCAACTTCTCCCCTTCAAAATTAAGAAGCTGCTCAGGTAAGGGGTTGAAGTTTTCCTCCAACTTCACCCCTTCGAAATTAAGCAGCAGCTGCTTCTCAGGTACTGGATCAAAGCACGTTTCGGTTGCTAGACAGTAAGAGAGAGATTTGCTATCTACTTCAAGGAACATTTCACTGTTAGTATCCTCAAACAATTTATCCCCAACTACAGGAAATCTATCATTTAAGCTCTCGTTTCCAGAATTCGAAGACAATACTGTGTCAAGTTTTCTCCGAACATTTCGACGAGTGAATGCAAGTGGTGACCCTGAGGAATTTGAAAATTCACAAGCAGTTTTACATGGACTTGCAAATTCATTCCCATCCTGAACGGAGCAATGCCTTCTTAAAATTGC
>TRINITY_DN10387_c0_g1_i1_2  585-1340 ataxin-3 homolog [Camellia sinensis](+)
GGAGGAATCCATCAAGCTGGCAGCTATTGCAGCATTCAAAGCAGCCTCATCCTCTGCGTCTAAGAGCATTTCCGCTTCCCCATACTGATGAAATGGATCGGAAACCTGTTGATTTTGATTGGTCCTGTGATTAGGTCTCTGTCCAGAGTTGCAAGATTTAGTTATCCTCTCTGCATCTTCAGGCAACAGCCACTGTCCATAACCATTGGAAGCTTCAGAGGATGTCATTGGACACTCCTTGGGGAAGTTTCCCCTCACAAGGAAAATGCTCCAGCCAAAGCCCTTCAGAGTGTCCAGATATGCCGAGAGGTAAAATTTGGATAGGTGCTCGGGGGCTGCATAGAGACTGTCAAAGTTGTACCACTCTCCATTCACTTTCCGGATACAGAACCAGTGGTCTTGCAAATGACAAATGAATGCATTTTCAAGTTGCGGGTCAATCTGAGCAGGTTCGGCAACAGGGCAGTTGAGTGGAATGACTTGCAGATCCCACACCTCCAATGCTTTCTCTAAAACCTGAATACTGAAATCACCATCGAGCGAGACGTTGTGAGACTCCTCGGGAACGAAATCGTCACCGCCTTGACCTTCGAGCATCATCTGACGTTCCCTCAGATCAAGATCGGAGGCCAGAGCAGCCAAATCGAATTCCGAGAAGAAGGGACCCTGTAACACCGTGTTCACGCAATGCACAGCACAGAGCTTCGATTCTTGTACCTCGTGATACAACATTCCTCCATTGCTAGGACCTTCCAT
>TRINITY_DN10394_c0_g1_i1_2  49-312 heat shock factor-binding protein-like [Camellia sinensis](+)
ATGGATGGACAAGATTCTGAAGATCCAAAGCAAAGCACTGCTGATATGACAGTTTTTGTACAAAACCTTCTTCAACAGATGCAAGGGAGGTTCCAGACAATGTCTGAGTCCATTGTGACAAAAGTTGATGAAATGGGAGCCCGGATAAATGAATTGGAGCAGAGCATCAATGATCTCAGAGCGGAGATGGGAGCAGAGGGCTCTCCATCCCCTTTGCCACCATCAAAGAAGCCCGATGATGTCAAGCTAGAGGAAGGTTCCGCG
>TRINITY_DN10400_c0_g1_i2_2  2-379 (6-4)DNA photolyase isoform X1 [Camellia sinensis](+)
TGCAACACAATGCCGTGGAAGATGATGCATCCACCCCCACTTCTGAAGCTGAACCATGATAGCATCAATCCATGGGAATCCAGTCCTGGCATCTCTCCATGCTGCCAGCAATCCATCATCAACATTCCAAGGTATCTGTTTGCATATTCTATTACCTTTCATTTGATCAAAGTTAGGGGTGCCAAAAGCAACGGTATAGAAAAAATCCCGCCATAACAGCTGTCCAAGAAGGGAAACTGGTGGTAACGTGTGCTTTTTGACATTCTTCTGAACATCCTGAATGCATTGGTAGAAATACCTTGAAGAGAGACAACCAAATTTCAAGTAGGGTGATAAAACAGTTGTTGCTGGCTTTTGAAAAGCAGATGGGTCACCCTT
>TRINITY_DN10413_c0_g1_i1_2  1-504 hypothetical protein TEA_024921 [Camellia sinensis var. sinensis](+)
TGCCAAAGTAGAAGACATCTTATTCACCCAACCACAGTCTTCATTTTCATAAAACAATTTTCTTGCTTTTGGATCAGTTAATGGTGGTTCTTGCCCAAGAAGCTCCTCATTACAAGTAGTCCGACTCTCAAAATCATCAATAGCTGAATATGAATAACTTGAATTCGAATTAGCACCTGTCAAGACTTGGTTAGATGTTTGGATAAGAGTTTCTACTGCACCAATACAAATTGATCCCAACATATCTTTCATTTTCCTTTCGTGCTTGGGATTAGTCAACCCTGAAAACAATTCATCGTACGGATTGACATTCATCGTCTTGTCTAGATAAACAGCAACCGCTGTGCTCACAAACTGCTGGATGCAATCGCCGATGAGCTCTCTGAACTTTTCATCACATATGGCATTTACCCACTTGGGGGCAGAATTCAATTCTGAATCATTATGGTCAAGGCTCGTTGAATTCTCCATTTTTGATCCCCAACTAGGCTCTGCATCAGAATA
>TRINITY_DN10414_c0_g1_i1_2  2-316 divinyl chlorophyllide a 8-vinyl-reductase, chloroplastic-like [Camellia sinensis](+)
ATTAACCAGGTTTTGCCCATTGGTGGGCCGGGGAAGGCATTGACACCATTTGATAAGGGGGAGATGCTGTTTAGAATTCTAGGAAAAAAGCCCAAATTTTTTAGAGTGCCAATTCAAATAATGGATTTGGTTATCGGTGTTCTTGATTTTCTTGTTAGAATATTTCCTTCTATGGAAGATGTTGCTGAGTTTGGGAAAATCGGGAGGTATTATGCTGCTGAGAGCATGTTGGTTTTGGATCCTGAGACCGGAGATTACAGTGCTGAGAAAACACCGAGTTATGGGAAGGACACATTGGAAGAATACTTTGAGAGG
>TRINITY_DN10418_c0_g1_i1_1  138-317 hypothetical protein TEA_011712 [Camellia sinensis var. sinensis](+)
AGGAAAAGAAAGCTCATCAAGCTTAGAGAACAATTCGTTAGGCAGAATGGTGGATTGATGTTGCAACAACAACTCTCTAGACAAGACAAACCAACACAGGAATTGATTAAAATCTTCACTTCAGAAGAGCTCAAGCAGGCTACCAACAACTATGATGAGAGTAGAATTGCTGGCCGAGGA
>TRINITY_DN10420_c0_g1_i1_1  136-210 hypothetical protein TEA_011951 [Camellia sinensis var. sinensis](+)
GATTTGATCTGGTGGGTTGGTTTCAGACACATGTGGTTGATGATGATGAAAACCAACTTCACCTTTCTCCAAATC
>TRINITY_DN10421_c0_g1_i1_2  124-468 uncharacterized protein LOC114276278 [Camellia sinensis](+)
ATAATAAAGTGACCCTTGCCACCAGTTTCCTCTAGAAGCGCTCTGTGAATTGTTTCCATTGGGATCATCTTCCACTGCATTTTTCTTGAAAATGGGGTAGGAGCTGGAGGTCTGAGTGCTCGAAGAACGGATATACATGTCTTCTTGCCCACCATAATAGAGAGATGAACTTAGAGGACAATGTTCTACACTTTCCTGGAAAACTGAAGTCCTTTCCTTGTTGGCTATGCTATGGCCTGCACCTTCACTTTTCTTAGCTATAAAGTCTGCAGTTCCTTGATTGTTGCTCCTCCACACCTGATTCCCCGACAACTGTTTTTGCATGTATCCCATTAGCTCTGAGCA
>TRINITY_DN10426_c0_g1_i1_2  209-538 rop guanine nucleotide exchange factor 7-like [Camellia sinensis](+)
ATGGAAGATTTAGCTGAGAAGACTAGTGAAGGAAAAGATGGGTTTGAATCTAACGGCGGTGCAACTGAATCTCTCACCGATTCCACCACATGTTCGAGGAGATCTAGCTCCGATGCTTCGACGGACGAAGCGAAAGGTAAGGAGTGTTCTTCGCCGGCTCCATTGGGTTGGCCAATTCGGAAAGCCCATGTGTCAAATTGCTCGATTTCTGATGCATCTGAGGTTGAACCTAAATCCCATTTGGATGATTCGAAGTTGAAGAAATTGGGTTCGAAAATTTCAGAAGTTGACATGATGAAGGAGAGGTTTGCAAAGTTGTTGCTTGGTGAA
>TRINITY_DN10429_c0_g1_i1_1  140-343 hypothetical protein TEA_022699 [Camellia sinensis var. sinensis](+)
TCCAATAGAATCACCAACAAATACAAGCTGACGGGTCCACAACTTTTCCAACATCTTCTTTGCATCAAATGCACTTTCTAAGAAGTGTCTCATCCTAGTGATCTTGGATGGAGATGAGATCAGAGGGGGAAGTGGAACGATACTCTTTGTTTGTTCATCGTCATGGTCATCAGCAATGAGGGCTAAAATCGTCCAAATTTCAGA
>TRINITY_DN10435_c0_g1_i1_2  2-304 subtilisin-like protease SBT4.15 [Camellia sinensis](+)
TCCTCCGCGTGCAGTCCCTTCTGCTATGCCATACAAACTTGCACCCTTGACAGGTATGCCGGCAGCAGTGGAAGAAGTGTGTGTGCCGTGGCCGTCGTTGTCTACTGGACTCAAATCATCTACCGGGGCGCTGTCCAGGTTGTAGTATGTTGCTCCGATGACCTTGTTGTTGCATCCAATGAAGTTAGTTCCATTTGTACATTTGCCCTTCCATTTGGATGGAGGAGGTCCGTATCCTACATCACTAAAACTGGGTGACTTTATCCAAATTCATCGAAATTGCCTGCCGATCGCTGGGCGCCA
>TRINITY_DN10435_c0_g2_i1_2  6-500 subtilisin-like protease SBT4.15 [Camellia sinensis](+)
GCAAGCTTGTATGGCATAGCAAAAGGGACTGCACGCGGAGGAGTCCCTTCTGCTCGTATTGCAATGTACAAAGTATGTTGGGGTGTTGGTTGCACCGACATGGATCTCTTAGCTGGCTTCGATGCTGCTATTGCCGATGGGGTTGATATTATATCAATCTCTATAGGTGGAACACCTAGACAATTCTTTGAAGATCCTATCGCCATTGGAAGCTTCCATGCCATGAAGAATGGAATCCTCACTTCTTGCTCGGCAGGGAATTCAGGGCCTGACTTTGCATCCATCCAAAATGTCGCACCATGGATCATGACAGTGGCTGCAAGTAGCATCAATCGACAGTTCAAGACCACTGTTAAATTGGGTAATGGACAGAATGTGTCTGGAATTTCCATCAACACATTCTCACCCAAAAGACAAATGTATTCTCTAACAAATGGAGCCCATGCAGCAAATTACAGTGACGGAATATATGGAAATGTCAGTGCATGTGATTGG
>TRINITY_DN1043_c0_g1_i1_1  10-207 Rhamnogalacturonate lyase [Actinidia chinensis var. chinensis](+)
TACAGCAACGCAGGCTGGACCAGTGTGGGCAGTGAGATTTTGCTTAGTTGGACCACCATTGCGAAACTCATTGCTCGGAAAGATGATCCAGAACCCAACATATGGACCAGAACTTATCCAGCCATGCACTCCACCATCTTTGTTGTCCATTGAGTACTGATACTTATCGTCAACCTGCTCTCATCCACATACAAGACA
>TRINITY_DN10448_c0_g1_i1_2  1-195 uncharacterized protein LOC114262547 [Camellia sinensis](+)
GTCGTCTCTGAGCACATTTCCTTCAGGGAGTTGGCCTCTAGAGGTGCTTCCCCTATGGACACGATGGCAGTAACATTCTGTGAGGAGAATGGAATTCCAGTTGTGATATTTAATCTTCATGAGCCTGGGAACATATCAAGAGCATTATGTGGAGAACAAGTCGGTACACTGATTGATCAGACGGGAAGAGTTAGC
>TRINITY_DN1044_c0_g1_i1_1  5-508 uncharacterized protein LOC114273895 [Camellia sinensis](+)
TTCAATTTCCTTTTGAGGTGGATAGAACTTGTCTTGTCTTGTGTTTTCTTGAGTTCGCTTTCAGTGTTGTTTAATGGTAAGAAAAGTGAAGAATTTTTTCCATCTTGAGGCATACGGCAAGGTGACTCCATTTCTCCATATCTCTTTATCCTTTGTCTGGAATACCTCTCAGCTCGTATCATCGAAGCCTGTCAAAATCACGAGTTGTCTACTATCTGTGCGTCTAGGGCGAGCCCCTTTTTATCACATCTATTTTTTGCTGATGATCTCATCTTACTTGGAGAAGCTTCGGAACCCAATTGTCTTATCATCTCGTCCATTTTGCAAGACTTTTGTTCCTTATCTGGCCAAAACATCAGTTTTAACAAGTCCAAAGTGTTTTTTTCGGCCAATGTACATGAAGACTTACAACAGCACCTTTCTCATACCTTAGGTATTCCTACCACTTGAAACCTTGGTAAGTATTTGGGTTGCCCGATCCACCACTCCCGGCCTAATAGAGAG
>TRINITY_DN10451_c0_g1_i1_2  7-162 hypothetical protein TEA_010167 [Camellia sinensis var. sinensis](+)
ATAGCTACATGGATGATGATTCAATATGGGTGGGGGCCTGATAACAGTCCAACAATTTACCACCATGGTAATGCGGTGACAGCTTTGAGTATGGGGAACAACGAGTATTGTGGAGATTGCTTGAGTTTGAATCTTGACAGAAATGGTACAGCCGTA
>TRINITY_DN10455_c0_g1_i1_1  8-454 F-box protein At4g18380-like [Camellia sinensis](+)
AAATGAATTCATTTCTAGAGTGTAACTCTTTTTCTTCTTCATCATCTCCCTCACAGCTTCACTAAACACCTCTTCTTCTCCTCCTTCCCCATTCCAAACCCTCTCCACCAAATCACCATCGCTCTCCTCCGCCTTCTTCTCCCCATCCACAGGCCTAATCACCAGCAGCGTCGCCCCTCTCATCACGCACCCCGACGCCGGCAACTCAATCACAGGCACGTACCATAATTTCATCTTCAGTGCCGGCAACGGTGTCCTCTCCAACATCGGCGGCAACTCCAATTCAGGCGATGAATTCACTTTACTCCTCAATTCTTCAATCTGCTCTCTCTTCATATTCAGCCTCCCCTGTTTACTCCTATCCGTAACCACCACATTTTGAAGCATTTGATGCGTTGAAACAACTTGCTGCATCAAGTAATGCCTTGCCGACGCAGCAATCAAGCA
>TRINITY_DN10456_c0_g1_i1_2  140-541 cytochrome P450 704C1-like [Camellia sinensis](+)
ATGACAAAATTCCAGACTTTTCACATGATGGAGATTCTACCAAAAACATTCTACATGATGGGCATTCTCTTCTTTGCTTGCACTGCTTTCTTCCTTCTCACGGGATTCTTTGTCGGGGTATCTTTCATTTTAGTTGTGGTTGGAGTGTTGACTTTCTTTGTGATTGGATTAGCAGCTGTATTTCTAGTCATCTACATCAGAGAATTGATCTCAAATGATAATCGACATCCAGTTGCAGGGCCGGTATTCAATCTACTCATACACTTCAACAGACTCTTTGATTACCAAACATCCCTTGCTCAGAAGTACAGTACTTATCGCCTGATCACACCGTTTAAAAGTGACGTATACACTGCTGATCCGGTTAACGTTGAATATATACTTAAAACCAAGTTCTCCAAT
>TRINITY_DN1045_c0_g1_i1_1  2-523 uncharacterized protein LOC114301873 [Camellia sinensis](+)
TGATTCTCCAAGAATAAGTAATGACATCATAAGAAAGGGATCTTTCATAACCAACCAAGGTGGCAAGTTATAAGGAATGAGTACTACAGGCCACAAACTATATGAGTTGCTCATGTTCCCAAAAGGATTGAACCCATCAACAGCCAACCCTAGCCTCACATTTCGAGGCTCCAGGGCAAACTGAGGATGTTGCGCATCAAATTCCTTCCACTCATCACTATCGGCGGGATGCCTCAATACTCCGTCATCTATACGTTTGTCCTTGTGCCATCTCATGTCCGCAGCAGTCTTCCTTGACATGTACAATCTTTTTAACCTTGGTGTCAATGGGAAGTACCGCAACACCTTATGGGGAATCTTCTTACCCCTGCCACGATTGATCTTGTATCTGGATGCCTTACATTTTGGACATTTATCTAACCTTGCATTTTCCTTCCAAAAGAGTACACAATCATTTATACAAGCATCAATTAACTCATATGACAAGCCCAAATCACGAAGTATTTTCTTAGCTTCATAAAA
>TRINITY_DN10461_c0_g1_i1_2  2-532 uncharacterized protein LOC114297132 [Camellia sinensis](+)
TTTACCCTCCTCTTTTAATTTTGCAAGCTTTTCATGGAACCCTACCACAGTTGGCTCGTAGGCACAGTCACCCAAACTACTTACTAGGTGATCCCTGAATCCATTATCAATTCCTTTCATCCGGTCTCTTAAATTGCTCTTCAAGTGTTGTAAGCAATAACCGTGATGAGCCGATGGGAACACCTTTGGCATAGCTTCTAACAGACCAAGATTACGATCCGAAATAAAAGTAATATGGCGTTTACCATCAACAACCTTCCCAAGTTCATGCAAGAACCACGACCAATTCGCCGTGGTCTCTGAATCAACAATCGCAAAGGTAACAGGAAACAGACCATTGTTTCCGTCTTTCGCCGTTGCCGCAAGTAGCTGACCTTTGTACTTTCCTTTGAGGAATGTTCCATCCAGGAATAATAAAGGCCGACAAGCATTGAACCCAGAAATACACGCAGCAAATGACATAAAGAAGCGACAAAACCGTTGACTACTCGCATCATAGTCAATATTGACATAACTCCCTGGATTGTACTG
>TRINITY_DN10461_c0_g2_i1_2  1-327 uncharacterized protein LOC114319950 [Camellia sinensis](+)
AACGAGACAACAAGAGTTACTGCTGTGTGCGCGATGCGGGAGGAGAGGGGCTGCTTGTGGGCTATACATTGTAGAGCACAACGAGCAAATGATTTCTTCTACATCAAGAGTTTTAGTGACGTGCATACTTGTGGTACGGATGTCCGAACATCGAAGAATCCGCGAGTTAGTTCGGATTTGGTGTCGAGTACCATATCCGAAATTGTGAGGGACAAGCCGTTGACTCGGCCGTGTGATATGGTGACTATTTTGAAGAGGGATTATGGGCTAGATGTTAGTTACCATGTCGTATGGTTGGGTGTGGAGAAAGCAAAGGCTGCTATTCAT
>TRINITY_DN10473_c0_g1_i2_1  524-718 uncharacterized protein LOC114302369 [Camellia sinensis](+)
ATGTACAGAATATCAAGCACTAGTCGATTCTCCGATGAATTTTTGGTCAACTTGTCACCGGCTGTGAAATCTCCAGCTACTGATGACGACGACCTGCTGCAGCCCGTGTCTGATCATCGGATTTCGGATGGCAACAAGAAGGAAGTCCCTTCTCCTTCTCAGCAGCAACAACAGAAGAAGTCTAGAGGGGAGAAT
>TRINITY_DN10478_c0_g1_i1_2  2-235 hypothetical protein C3L33_01826, partial [Rhododendron williamsianum](+)
GCGAAGTTATTGTATTTGATGGGTGCTGATGATGTGACCTTGGAGAAACTTCCAAAACATGCGTTTGTGGTTTATCAGTGCCACCACCATGACCGGGGTGTGTATCATGCTAATGTCATTTTCCCAGCATCGGCATTCACAGAGGGGTGTGCTCAACAAACTCTACCTGCAGTTCCCACTGTTGGGGATGCGAGGGATGATTGGAAAATAATTAGAGCTTTGTCTGAGGTGGCA
>TRINITY_DN10479_c0_g1_i1_2  3-1049 receptor kinase-like protein Xa21 [Camellia sinensis](+)
ATGTTGTAGATATAGTATCTGTATACTAGCAGCCAGTAACCGGTCCACAAAGCTGCCCGGAACCTGACCTGTGAACCGGTTATTATTCAGGTATAGGTTCTGTACGGTCGATAGCATTGGCGAGATTTGGCCCGATAGCATGTTGTAGCTGAGATCAACGGTCGGGATTGTGACATGATCAACTGGTTGGACCGGACCGGAAAACGAATTTCTTTGTAGTTGCAGGTTTGTGATTGGGAAACTGAATACTCTGCCCGGAATGGTGCCCGTGAACCGGTTCATGCTCAGGTCTAGATAGTTTAAGCGGTTGAGCCGGGTTAAGAGGCCGTCCACTGGACCGCCCAACCGGTTCGAGGACAATGAGAGGTATCGGATTGAGGGAGGAAGAGAAGTTGGTAAGAGTGAACCGGAGAGATCGTTGTGCTTGAGGTCGAGCCGAGTTAGGGTTTGGGAAGAGAAATGAGGGACTGAACCGGAGAGACGATTGTGGCAGAGAATGACGTTGGATAACGCCGGTAGACTTCCGATCGGCCAAGGAATCGTTCCGGTGAGCTGATTGAAACTGAGATCGAGGGTTTGAAGCCCCCGGAGCAGACCGAGAGTCGCCGGAATTCCACCGGAGATGAAATTCCCGCTTAGGGCTAGGAACCGGAGCTTCTTCAATTGCGACATTGATGGTGGAAGTGAACCGATGATTCGACCAGGGACGATGGTGAACTCGGCGAGAGAAGTGAGTTTTCCGATTGCAGGATCAAGCCGGCCGGTCAGACCGGGTGAACCGGCCCTCGGATCACCGAGATTCAATGCAATGACCTTGTCACTGTCGCAGTAAATTCCGGCGAAGTTGCAGGGGTCGGAAGTGAAATCCCAGGAGGAGAAGTAGTTGGATCCAGGCATGTCATCTAGGGCTTTTCGAATAGATTGGAGAGCGAGGAAATCAATTGGGTCTAAGATAGCGAAAGCTATGAAACCACATTGAAGAATACACAGCAAATGAGTTAGAGCTAATAGCATTGTCTTGGTCTTCCTCAACACTATCACCGCGAT
>TRINITY_DN1047_c0_g1_i1_2  128-418 hypothetical protein TEA_026640 [Camellia sinensis var. sinensis](+)
CAGCTTCCTCATGACATATAGGACCTGAGAGGATAGACGACATGTAATTAATACACGCAGGTTGGGAGTTAGAGTGAAAAACGCCTAAAGCTTAGTCGAAAAAGAGCGTTTGGAGGACGAAAATGCAAAAAACCCCCCGAACCACAATATGGACATCACAGGCAGATTTCTCATGACAAATAAGACCTGTGGGGACAGACTACATGTAATTAGCACACATAGGTTGGGAGTTAGAGTCGAAAACATCTTAAACTTAGTCGAAAAAGGGTGTTCGGGAGGCGAAAATACAAA
>TRINITY_DN10486_c0_g1_i1_1  62-694 ras-related protein RABC2a isoform X1 [Camellia sinensis](+)
ATGGGTTCGTCGTCAGCACAGAGCAGCAGTTACGATCTGTCATTCAAGATCTTGCTGATCGGCGACTCCGGCGTTGGCAAAAGCAGTCTTCTCGTCAGTTTCATCTCCAACTCTGTTGAAGATCTCGCTCCTACCATTGGTGTGGACTTTAAAATCAAGCAGCTGACGGTTGGTGGGAAAAGATTGAAGCTGACCATTTGGGATACAGCTGGACAGGAGAAGTTCAGGACATTAACAAGCTCTTACTATAGAGGCGCCCAGGGGATTGTTCTTGTTTATGATGTGACACGGAGGGAAACTTTTACAAACTTGTCGGATGTGTGGGCTAAAGAAGTTGATCTTTACTCGACTAATCAGGATTGCATTAAGATGCTTGTTGGTAATAAAGTTGATAGAGAATCAGAAAGGGTTGTAAGTAGAGAAGAAGGAATTTCTCTTGCTAAAGAGCATGGATGTTTATTTCTTGAATGTAGCGCTAAAACTCGAGAAAATGTGGATCAATGCTTTGCAGAGCTTGCTTTAAAGATAATGGAGGTTCCGAGTCTTCTGGAAGAAGGGTCTACCGCAGTTAAGAGAAATATCTTAAAGCAAAAACAGGATCACCAAACACAATCTAGCGGTGGTTGTTGCTCA
>TRINITY_DN10490_c0_g1_i1_2  2-328 alkaline/neutral invertase [Camellia sinensis](+)
TGGGAACTGCTGCGGGAATCTGTGATTAATTATTGTGGTAGCCCTATTGGAACAATAGCTGCAAAGGACCCGACAAGTTCCAATGTTCTAAATTATGATCAAGTCTTTATCCGTGACTTTATACCTTCTGGTATAGCTTTCTTATTGAAGGGAGAGTATGATATTGTTCGCAACTTCATCCTTCATACATTACAGCTGCAGAGCTGGGAAAAAACTATGGACTGTCATAGTCCTGGTCAAGGATTGATGCCTGCAAGTTTCAAGGTGCGTACAGTTCCCCTGGATGGTGATGATGATTCTGCAACAGAGGAGGTACTGGATCCCGAC
>TRINITY_DN10493_c0_g1_i1_2  413-577 uncharacterized protein LOC114280444 [Camellia sinensis](+)
TCTCTGTTGTGGGATGGGCCAAGATCCAAAGGGGTTTTCTCGGTGTCGTCGTTCTATGGCATGCTTGCGGGTGGTGATGATGTGTTGTTTCCTTGGAAGTGTATTTGGGGGGTGGGGTCTCCATCCAAGGTAGCTTTCTTTGTTTGGATGGCAGCCTTAGGGCGC
>TRINITY_DN10495_c0_g1_i1_2  3-458 cell division control protein 45 homolog [Camellia sinensis](+)
GGTTTCCAACTTTTCAAACTTGCTCAAGGACAATGCATCATAAGCCACTCCAAACTGTTTGGATGCGCATGAGCCATCAGATTCTACGAATGACTCTAGAAGTGCCGTTACTCCATACACCACATCTGCTGCAGAAATTCTTGAACTATACCCATGTAGTAAGCAAAAACCTCTATAGTAGAAATCATTTAGCCCATACTCAGGTAAAAACTCTTCAAACTCTTCCTTCATTTTGCGTTTGATCTCAACATTCATGTACTGAAACTTCTGTTTGCAATCCTCAAGTCGAAATCCCATTCGAGCAAGAAGAAGCATCAACTTCTTCATCCCATTGTCACTCCAAGTCTTCAATTTAGTTGCAATGTAGGAGGAGCACAACATTGAATCAAACAAGTTCCACTCTTGTAGCAACATTAGCTTTGGCTCGTCTTCGTAGGCAATTCTTGAAGAATCAGG
>TRINITY_DN10497_c0_g1_i1_2  73-327 hypothetical protein TEA_019264 [Camellia sinensis var. sinensis](+)
ATGACTAGCAATGATGCAATAGTAGATACCACAACCCCAACCGAAGAAGTAAGCCAGGAGGAAATTTCTTCTGATCAACAACAACAACTCAATGCCAAAAAACTTTCATTGCAAAAGCTGAGACGATATGATTCCTTGGACATGGAATCCGGCAGGCTTCACGGCCATCTTCGCCACGGCTCCAAGGGTGCAAAGTGGTCGGTGATATTGAGTCTAGCGTTTCAGAGCATAGGGGTGGTGTATGGAGACATTGGT
>TRINITY_DN1049_c0_g1_i1_1  1-276 probable WRKY transcription factor 20 isoform X2 [Camellia sinensis](+)
GTTAGATCAGAACAGAGTGATTCAATCAGTCTTGATCTTGGGGTGGGGATTAACTCTAGTGCTGAAAATAGATCAAATGAGCACCAGCAAATGCTGGATGCTGAACCTTGGCAAAACCATGCGAATGGTAACGGCTCCAACTTTAAGGTAGTTCGAGTAACCCCAGTTTCATCATACTATGGTGTTCCAAATTTAGGTCATAGCTTTCAGACTCCACCTTTAAATCATTCTTCTAACCCATATCCACAAAACTTGGAAAGGATACTTTTGGGCCCG
>TRINITY_DN104_c0_g1_i1_2  3-323 hypothetical protein TEA_006960 [Camellia sinensis var. sinensis](+)
GTTGTATATGGAGATTTAAGCACTTCACCTTTGTATGTATACAAAAGCACTTTTGCAGAAGACATTCAGCATTCGGAGTCTAACGAGGAGATATATGGGGTTTTGTCTTTTGTGTTCTGGACATTAACTCTCATCCCACTCCTTAAATATGTGTTTATAGTGCTTAGAGCTGATGATAATGGCGAAGGAGGCACTTTTGCTTTGTATTCATTGCTATGCCGCCACGCCCGAGTCAGTACTTTACCCAATTGCCAGCTTGCTGATGAGGACTTATCTGAGTACAAGAAAGATGGAATTGTATCTGCAGATAAGAGTCTTGGC
>TRINITY_DN10502_c0_g1_i1_1  2-307 hypothetical protein TEA_010703 [Camellia sinensis var. sinensis](+)
TCATGGTGGCGGAGTGCTCTTCTTTGGAGGACTTTTTTCACAACTGCTGTAGTAGCTGTGGTTTTGAGATCTCTGATAGAACTTTGTGAGAGTGGAAAATGTGGACTATTTGGGAAAGGAGGTCTGATCATGTTTGATGTCAATTCTGCAGTGCCATCTTACAATGCACCAGATTTATTGGCAATTATATTACTTGGAATTATTGGAGGTATTTTCGGAAGTTTTTACAATTATCTTGTGGACAAGGTTCTTCGCACTTATAGCATCATCAATGAGAGAGGTCCCGGATTCAAAGTCCTGCTTGTT
>TRINITY_DN10504_c0_g1_i1_1  128-406 uncharacterized protein LOC114322723 isoform X2 [Camellia sinensis](+)
ATGACCGTTTTGCCCATATTTCATTTTGTTTATCTCCGTTTTACCCCTGCCTTTATGTCAAACATTGATGGGAATATCAACAGACCTACTCTCCCACAGGGTGTACTAGCTACGGCTGTGCAGCTACATCAAACGGTGAAGATGAAGATGACCCTTCGGTCAATGGTGGATAGTAGAAGCTCTGATTTGAAGAGAAAGTGGAACGAAGAGACGACGATAGTCCGCCAAGGCAAACGGAAAAGCACTCCCTCCTCCGACAATCCCCCCAACTGCAGGTTG
>TRINITY_DN10506_c0_g1_i1_1  2-466 LOW QUALITY PROTEIN: serine/threonine-protein kinase Nek6-like [Camellia sinensis](+)
CCGGATGTCATTGTCCTTTGTAAGGAATATATTGGAACACTTCAGATCCCTGTGAAGGACACGATTGGAGTGCAGATAGTCCACGGCCAGTAACAGCTGAGTCAACCATTTGCATAGTTTCTCCTCTGAAAAAAATACTCCCCTGGCCTTCCTTGTAATCTCAGCCATATCTCCTCCTTCACAGTAGGAAGTCACAATGCACACATAGCACCCCTTGTCCACCCAAGCATCTTTGTACTCCACAATATACGGATGGTTTAGTTTAGCCATCAATTCCATCTCCTGATGTGCCGTACGCTTGAATTTATCGGTCTGTTTAGCCAATCGAATCTTCTTTAACACATACTTCTTTTTCTCAGCTTTATGGAGAACAAGAAAAGCAGCTCCAAAGGCTCCTCTGCCAATCTGCTCTATGACTTGATATTCATCCATCTTGGACTTGGTATCACCATTCTCTGTCTCCAT
>TRINITY_DN1050_c0_g1_i1_2  49-417 DNA polymerase alpha subunit B-like [Camellia sinensis](+)
ATGGAAGAGGAAATCAAAGCAGAGTTCAAGAAGAACGGTTTCAATCTCGACGAAGAAGAAGAGATTTTGAAGAAATGTCTCACTTTCTGCATACAATACAAGCTCAGTCCCGCCGATCTTGTTTCGAGCTGGGACGTTTACTCTCTCAACAGGCAACTGGAATTGACAGTGCAAAATGCTCACATGGATGCATTCTTGCTGCAACTACAAAACGAGCAGAAGGAGGCAATTATCAAAAAAGAGTCCGGTTTGCATTTGTACTCCAATGATGTCGCAATGATATTGAGTGATGAACATGAAGATACAAAAGAGGGTTTTCTTGGCACTCCAACAGATAGATCCGATACACTTGGTCCAGAACCATTTGAT
>TRINITY_DN10511_c0_g1_i1_1  215-385 hypothetical protein TEA_013798 [Camellia sinensis var. sinensis](+)
GTCAAAAGTGTAATGTTCAATGGCCAAGTTAAAAAGGAAGGACCTGGTTGGGTGGGCAGCTACACAGCTGAACGGGAAGAACACGATCAAATTGTTGTGCCAATGCTTGCTTGCGGCCACTGTGTACGTCATCTTGAAGAAGCGATCATGAATGTGAGAACTAGACTTTGT
>TRINITY_DN1051_c0_g1_i1_1  258-434 LOW QUALITY PROTEIN: scar-like domain-containing protein WAVE 5 [Camellia sinensis](+)
AGAGACCAATCAAATTATTTTGATGCAAGAACTAGGTCAGGCCACATAGAACATGAACCCAAGGAATCATCCTCTTCTAGTTCAAGGATGCATCAGACTGTTGATTCAGCTTTCGTTGGTAAGCGTAACAGAGTTGTAGATGATGATATTCCAAGCAGTTTATTGCAAGAACAAACT
>TRINITY_DN1051_c0_g1_i1_2  2-322 hypothetical protein TEA_000765 [Camellia sinensis var. sinensis](+)
TTCCTGACCTACGTCTTGCATTTTCTTCAATAACTCGACTGTTTCTTTTCCAAACCCATTTTGGGCAAATCCAGTTATCATCGAGTTAAAAGAAACGATATTGGGGACCCTGATGGATCTGAAGATCCTATAGGCATCGTTTACATTTCCACATTTTGAATACATTGAAACAAGTGAATTTTGGATGGACAAATTGAATTCCATAACCATCTTCAGAACATGAGCATGGATTTGCAAGCCTTGGTTTAATGTTGCCAAATCGGCCGAAGCACTGAGAACACTACTTAAAGTAAGAGGATTCGGTCTGACTGATTTCTGAAG
>TRINITY_DN10522_c0_g1_i1_2  3-470 nudix hydrolase 16, mitochondrial-like [Camellia sinensis](+)
TGTCGTCTTGTTTCTGGGGATTCCGATGAACATAGTGATGCCAGCTTAGAGAGGATTCTTGAGGTGCTTATGATCAACTCGCCTAGTGGACCAGGTCTTTTGTTTCCAAAGGGAGGCTGGGAGAATGATGAAACTGTTGAGGAGGCAGCAGAAAGAGAAGCTGTTGAAGAAGCTGGAGTTCGAGGGGACTTGATGGGGTTCCTGGGAGAATTTGACTTCAGGAGCAAAACACACCAAGATGAGTTTAGTCCAGAAGGTCTATGTAGAGCTTCAATGTTTGCTTTGCTTGTGAAGGAGGAGCTTGAGTCATGGCCGGAGCAGAGCACCCGAAGTAGAAAATGGCTAACCATATCTGAAGCAGCCAAGAACTGCAGGCATGCATGGATGAGGAATGCTCTGTTACAATTCAGCAAGTGGCATGACGAAAAAATGATGAATACAGGTGAAGAAGACTGCTCAAATCAAGAT
>TRINITY_DN10524_c0_g1_i1_2  199-399 hypothetical protein TEA_018370 [Camellia sinensis var. sinensis](+)
AACTCGGTATATACACCCATTTAAAAAAAACTCTGCATATACCCCTCTCTCTCTCTCTCTCTCTCTCCCTCCTTTATACCTTCGATGACCAACGTTCCAGCTGCTTCTTGCCGACCGACTTCACTGCAGTTCTTCCTCCATTCTTTGACAAGTGCTATGTCTTCTCAACTCCACCACATAGTTCCTTTTCATCCAAACAGC
>TRINITY_DN10527_c0_g1_i1_2  246-416 uncharacterized protein LOC114288657 [Camellia sinensis](+)
CGTATGACAAGTTTCCGGCAGTGAGACGAGTCGGATGAGCGTAGTCGAACGAGAGGAGAATGAGAGGAGTATCCCGCTGACCACCAAGTCGGAGGATAATGACCAGAGTATGACCACCAAGTCGGAGGAGGGTAACGGCGATAGGGTTTCAGGTGGAGAGGAGGGTTTCAG
>TRINITY_DN10529_c0_g1_i1_1  2-250 hypothetical protein TEA_024401 [Camellia sinensis var. sinensis](+)
AGTTATCTCCCAAACCAAACACCAAAAGCATTGGTGGAACTGAGGAAGGAAGAACTTACTAGCTTGAGAGGAGATGGAACCAGGGAGAGAAAAGAATGGGAACGAATTTACGACGACTACTATCACGACCTTGGCAATCCGAATAAAGGAACACAGCACATGAGGCCCATCTTGGGTGGCTCTAAAACATATCCCTATCCCCGCAGGTGTAGAACTGGCCGCCCTGGTCGCAACCAAGGTATTCGTACC
>TRINITY_DN10531_c0_g1_i1_1  402-500 phosphatidylinositol 4-phosphate 5-kinase 1-like isoform X2 [Camellia sinensis](+)
AGACCACAGGTACTTGCCCTTGCCGTGGGGTACTTTGCCCCAGAATGTGCCTCTGTAGAGATCTCCGTTGGGGAGGGCTTTCTCTACTTGGTTCACTCC
>TRINITY_DN10536_c0_g1_i1_1  44-223 uncharacterized protein LOC114300632 [Camellia sinensis](+)
TTGATCGAGATCGTCGTCTTTGTTCTTCTTGGGTTTGCGATAGCTCTCCTCGACTTGCTTGGCCATGAAGAGGCCAGTGTTGGCGAGTTTTCTGATGTTGGGTACATTGTAATTCTGGGTAATATAGATTCCACACACTGTTCCCATCATGAATGTGAAAGTGGTTCTGATTACACCCAT
>TRINITY_DN10537_c0_g1_i2_2  32-436 DNA repair protein XRCC2 homolog isoform X3 [Camellia sinensis](+)
TGGTATAGTGAAGACACCAACATCCGTAACTATAAATTTGTCCAATATACTTAGTGCCGGCAACAACCACTCTGACCAATATATTGGGTAATTTTGATGCTTGCTGCCGTCATCTGCTGCCAAACCTGAAGGTCGTACAAGTACTCTATGCGTGACAAAAGACTGCCAGATTGAAGGCATATATTCACGACATAAAAGATTTTGAGGACCACTATCTGAAGCATTTGCTGAACACCATTTTCTTGAATTCCTTTTTGCTTCACTTGTTGAATATTTATCCCCTAAACTTGCTGCTTTTGTAGCTAAAACAAGCATGGGATGCACCTGCAAAAGTTTTTTGATCTCCTGAACTACGGTTTCTGACACAGTTTGAAGGGAGTGGCTTTTCCTGTTGTTGCCCATTAC
>TRINITY_DN10540_c1_g1_i1_2  3-350 pentatricopeptide repeat-containing protein At5g27460 [Camellia sinensis](+)
TGAAATGCGATAGCCATTCCGAGCTTCCATCCATGTAAAGATCTCGAGAGCGTGCTTATAACGCTGGAATTTCATGAGTTGTGTGGAGATGCGACGAAGCTCGAAAATCGAAACCTTGTGGCCTTCATCGACCCAATTCTGAAGCACAATCGTTGCGCTCCGTCGTGGGAATACAAGCCCTAAAACCCTACTCTTGAGGTCGTCGTTGCGGTGGCCCTTTTCGCTCGACGGAGCAGATTCACCGGCGAAATCAATCGGCGAGGCGCGATACGAGATGTGCATCCACCAGCTTGCGGTGTGTGAAGTATTGATGCGTCTGAGATTGTGAAACAGCGAACGTGTCGCCAT
>TRINITY_DN10555_c0_g1_i1_2  3-320 hypothetical protein TEA_026030 [Camellia sinensis var. sinensis](+)
CCCAACAGCATAAGTAGTAAGCTGGCCTATGAGTGATGATAGCAGAGCAACCCCGCCTTCATCAACCACAGTCGTCCTAGCAGTGGCATGAGCTGCCACAACCTGTCGGAGCTCCTTCAGGGCTTGAACCCTGGCTTGACCCTTCATCTTCTTGATTAAGCCGAGAAGCTCGGACGCCCTTCCCTGTACATCTTCCGATTTCTTCTTCATTTGCAAGTACATCTGATAAAACCAAGTATGGATTAAATGGTAAAGGGTTTTGTTCGGTGTAACTGAATCATCCCAGAGCTCTTGCATCGTAGTGGGGCAAGTATAGTG
>TRINITY_DN10564_c0_g1_i1_1  366-725 uncharacterized protein LOC114300735 [Camellia sinensis](+)
ATGTCTGCTTCTCGGGTTCTCTTCTCTCTCTTCCTTCTCTTCTTCTTCTACTTCTTCAGTCTCAGTGAAGTAAGATTTGCTCAAGTGGAGGCAAATGGGGTAGTGGGAAAGAATGGCACGGCGGCGGCGGTGGCGGAAATGGTGCCGATGATTGGGGCGGAGAGGGTATTGATGGTAAATGAGAGCAGGAGGAAGTTGGGCAGCTTCCAGATCTGTGCATTGTGCACTTGCTGTGGTGGGGCCAAAGGTTACTGCTTGCCTACTCCTTGTTGCTATGCCATCAATTGCAACATACCAAACAGGCCCTTTGGCTTCTGTTCCTTCACCCCCAAGACCTGCAATTGTTTTGGTTGTCATCTC
>TRINITY_DN10572_c0_g1_i1_2  135-539 GATA transcription factor 16-like [Camellia sinensis](+)
AGGGCTTCTCTTCTCTAAAGCATAAAGAGATCCACAAGAGAGAGCCATCAACAGTATAGCCGCTCTTTCTTCTTCACCCAACTTGTTCCTCTGTTTTTCTGATCTCTGCAACACCATCTCTGTTTCCAATGCCATCAATCTCAGCTTCAATGACTCTCCCACTCTGCAGTTCCCTCCTCCCCTGTTCTTCTTCCTCTTCTTCTTACCCTTTTCGATCCTTCCTCTGTCCAAACCTAGAAGTGCCCTCCTCCTCTTGTTGTATTTGATCCCACAAGCATTACATAGAGACTTTGGCCCAGCAGGGCCGACTCTCCAGAGAGGCGTTTTTGTTGTGTGACAATCGCTACAGCTTTTCTTGATCATCATTTCCCCTGGTCCTTTTGCTTCCTTTTCTTTCAGATCCAT
>TRINITY_DN10574_c0_g1_i1_2  3-458 protein SMAX1-LIKE 3-like [Camellia sinensis](+)
GCTAGAGAAACCAGCCTCTCTCATGACTCTACTAACACTAGGGTCATCTAAAATGGAGATCACAAGCTGTTCCAACTCCACTTTCAAGGCTAAAATGGGTTGTTGTTGGTTTTCAATGGAACCGCGGCGTTGGTGAGCCTGTGCTCGCTTGAAGGCGGCGACTAAGGCATTGGAGAGAGTGAAGGACCGCGGTGTTGATGAGGAGGATATGGGGAGGCGATTGAGGGCGACGTTGAAGCAAAGTTCGAGGGCTTTGAGTTGGAGAGGGTGGGAATGGGATTGAAGGCAAGCGGTGCGAAGAAGACCAGTGGAGGAAGAAGAGAGCATGGTGCTAGCAACATGGAGAGGAGTGACTTGGGCATGACCTCGCCGTCTGGCTAGGGTTAGAGCTTGGTTTACAAAGGTTGCAGCTTCAGTGGTTAGGGTTTGATGGGTGGTGTAACCTCCTGTTCTCAT
>TRINITY_DN10577_c0_g1_i1_2  3-299 uncharacterized protein LOC114290777 isoform X1 [Camellia sinensis](+)
TGGGTTGTTGATGGCCGCGACCTTTGTCTGCGATGGTGGTCACTGTCAGTTTTGTGTGATAAGGGCAACCCAACGCCGTCAGAGGCGACTATGTGGGTGCGGGTGTTGGGCCTACCCATTCATCTCCGAGGGCTGGCTACATATAGGGCCATCGGTGACCGTTGTGGTGGTTTTATGCAGACCGATGAGCTTTCGGCAGATCTCTGCGTGGTTCGACTGCAAGTTCGGCGTCATGGCATCATTCCAACTAAGATTTCGCTACGATGGGAGGATTGGCTGTACGTGATTCCTCTGTGG
>TRINITY_DN1057_c0_g1_i1_2  4-300 probable L-type lectin-domain containing receptor kinase S.5 [Camellia sinensis](+)
CAATTCAATGGATGTGAAGTTCCAAGATAGAACTTGATGTGTTTCTGATAGAGTACCTGTGGCGGCTGTGAAGCCCACGTAAACAGAGCTAGGAATTGTATGCCGCAACTTCATTGTCTGATTGAGAAAGCTCACTAGTGGATCCCCATTATACCCGACATAAATCTGAAGATTCTTGGTCCACCCATCATATTCGACCCGAACCGTTATTTCTCTACCCGTCTTGAGATATATTCCGGTGCTGTTAAGGCTCTTCACCGCAACCGGGTTTTGTACGCTTACGGTGTCAATTGCGAT
>TRINITY_DN10580_c0_g1_i1_1  17-382 hypothetical protein TSUD_91680 [Trifolium subterraneum](+)
AAACCAGGATTCACAATTGAAGATTCCGTGTCGAAATTTCAAGGGAGATTGTGTATTCCAAATGATGCGGATTTGAAAAGGAAAATTTTGGAGGAAGCCCACAAGTCAGTGTTTGCTATGCACCCAGGAAACACCAAAATGTACCAAGATTTGAAATTAGTGTATTGGTGGCCCAACATGAAAAGAGAGATTGCCGACTTCAACTCTAAATGCTTACAATGCCAACAAGTGAAAGTGGAACATTAGAAACCAGCAGGTTTGCTTCAATCTCGTCCTATCCCGGAATGGAAATGGGAACATATCACCATGAACTTCGTCGTTGGCCTACCTCGAACACCTAGAGGTATGGACTCTATTTGGGTTGTA
>TRINITY_DN10597_c0_g1_i1_2  2-385 Retrovirus-related Pol polyprotein from transposon TNT 1-94 [Vitis vinifera](+)
TCTGAAGCATTGGGTCATAAGGAATGGATGGAAGATATGAAAGTTGAAATGTATGCCCTTAAAAAAAATAAATCTTGGGAATTGGTTGAGTTACCTAAGAAAAGGCACACAGTGGGATGTAGAGGGGTCTTTACTGTAAAGTGTAAGGCAGACAGGTCACTTGAAAGGTATAAGGCTAGGTTGGTGGCTAAAGGATATACCCAAACCTGTGGAAGACTGTCTTGAAACCTTTGCCCTGCCAAAATGAACACTATGAGGATTTTGCCATCTCTAGCTGTCAACCGTGAGTGAAGTATGCAGCAATATCATGTCAAGAATGCCTTCTTACACGGCGATCTTGATGAAGAAATTTACATGGAAGTCCCTCTAGGTTTTGAATCAAAA
>TRINITY_DN1059_c0_g1_i1_1  3-1079 protein LATERAL ROOT PRIMORDIUM 1-like [Camellia sinensis](+)
CTAAAGATTGGAATTGTGGCTACTACAAGGAGACTCCCTTCAGATTCCGGCGCTTTCTCAGACTGGTTGGCTTCATCTTCCTCCTCCAGCCGCGTCGGCGCCGAAGAATACCTCTCTCTTGGCTTCAATGCCACCATCCCCACCGCCGGCGGCGGCGGAGGAATGTGGTCCACCACCACCACTCGCCAAATCAATTACAGCCAGCTTCCCCCAGAAATGGGCATGGTGGGTCTCCGCGACCTCTTCGTCGTCGCCCCAGCTTCCTCTTTCCACCACCACCATGAACCCACCATTATTTCCGATCCCCACGGCGGCGCAGCCACCACTCTCGGCGTCTTTCCTGTCCTAACAGCATCGCCGTACATCGACCAACAGCCGCAGCATTCGAATTTTCTGCAAAACCGCGGCGGAATTGGTGGTGGGTCGGTGGCGGCGACGTGTGAAGAGTGTGGAAACCAGTCGAAGAAAGATTGTAGTCATAAGAGGTGTAGGACTTGTTGTAAGAGTAGAGGTTTTGATTGTGCTACGCATGTTAAGAGCACTTGGATTCCGGCTGTGCGCCGCCGTGAGCGCCACCACCTTACGGCGGCGACGGGGGGGCCTTGTGGGTCGACATCATCTGCGGCTAAGAAAGCTAGACTGGTTGCTGCTTCACAAACCACCACCACCACCACCACTACTTCGCATACATCGGCTTCTAACAATACTCCTCCGAGAAGCTTTGATACTAGTTCTAGTCACCAAGAGGCAAGTTTTAAAGAGGGATTACCAGGGCAAGTCCGAGCCCCAGCTGTGTTCAAGTGTGTTAGAGTCACCGCCGTGGAGGACGGCGGCGGCGGCGTTGACAATGAGTATGCATATCAAGGTGTAGTAAAGATTGGTGGACATGTCTTCAAAGGCTTCCTATATGATCATGGTGTTGAAGAAAGAAATGGCTTCCCCAACATATCTCAGCTCCATTTGGGCAGCGGTAACAGTGGTGGTGGTGGTGGAGGTCCAATTCTTAATGCTACGGATGCTTACAGTGGCTCTGGTGGCGGATTGCTTGGAGTTTCAAGCTATGGTAACCAAATAAAC
>TRINITY_DN105_c0_g1_i1_2  3-188 transcription factor bHLH35-like isoform X2 [Camellia sinensis](+)
GTAAAGCTTTGTGAAGTGTTTGAAACTTTGAAGCTCAAAATTATTGCTGCCAACATCACTTGTTTCTCTGGAAGAGTTTTGAAAACTGTCTTTGTCCAGGCTGATGAGGAAGAGAAAGATCATTTGAAGAGAGCAATTGAAAGTGCCATAGCAACTCTTAATGATCCAGAAAGCCCCCTGAGTTTC
>TRINITY_DN10606_c0_g1_i1_1  162-449 uncharacterized protein LOC114305627 [Camellia sinensis](+)
TCTCCATGCAAATAATGATCTCCGAAAATTCAGATTCCAGTCCTCAGATAGTCTTCTTCTTTCAATCAACACACTCAAGGTTACCTCCTTTTCTATTGACAAGCTATACAGCCTTGGAAACTCCAACTGAAGACACTGCTGCCCAAACCAATGATCACTCCAAAAATGAATCCTACTCCCATTTCCCACAGCCAACTTGGAGTTGTTAAGAAAAATGCTCAGCAAGTGAGAGTTGGATTGGCCAACACTTAATATCCCACCCCATAGTTTAGAATAGGAAGCTACAGA
>TRINITY_DN1060_c0_g1_i1_2  1-360 pentatricopeptide repeat-containing protein At4g15720 [Camellia sinensis](+)
AGGCTTGACGAGGCTTACAACATGGCAAAATCTATTCAAGTGAAGGCTGATGAAGGGGGTTTATTATGGGGAACGCTTCTTTCAACTAGTAGGCTTCATGGGAGGGTAGACATTGCTTTTGAAGCTAGTAAATGGCTTATCGAATCAAACCAACAAGTTGCAGCAGCGTATGTGACAATGTCAAATACTTATGCATTGGCTGGAAAGTGGGATAATGTTCATAGCATTCGTTCTGAAATGAAGCGCGTTGGAGTTTCCAAAGAACCGGGGTGTAGTTGGGTCGAAATCAAGGACCATACTTACATTTTCTATTCTGGAGACGTGTCTTCATGTCCAAGAGGGGGCGAAGTGGTGAGTTTG
>TRINITY_DN10612_c0_g1_i1_2  270-545 GDSL esterase/lipase [Actinidia chinensis var. chinensis](+)
CGAGAATGTGATGGTCGCCAACTCGTTGATTTCCTATGCGACTCTCTATCCCTTCCTCCCTTGCCAGCATACAAAGGCACCACTTCAGGGAATTTCAAGCATGGAGTGAACTTTGCAATAAGCGGATCAATGTCTCCTTCAAGCGATGGTAAGAATAAAAATCACGCAGGAATGTGGAGTGAGTTTTCTGAAAATGTGCAGACTCAGATCAATGGGTACAACAAGGTTGCCCAAGAAATCAAGGGGGGAAATCCCAGCTCGGGCACCGCTGAGATT
>TRINITY_DN10616_c0_g1_i2_1  135-566 chromatin modification-related protein MEAF6-like isoform X1 [Camellia sinensis](+)
ATGGACCAAGAAGGGCAACGAAACTCTTCGAACCCATCGGCCATGCTCGCTGCTCTTCTCTGCAAAAGAGCCAAACTTCACGAAGACCTCCGTATCATCGAAAAACAGGTGTATGATATGGAGACAAGTTATTTACAGGATCCAAGCCAATGTGGCAATGTATTGAAAGGTTATGAAGGGTTCCTATCATCATCTAAGAGCACTACCCTCTTAAAGCGGTCTAGGAAATTTCAGCCTGAAGATAGGCTCTTTTCGTTGTCTTCAGTCACCTCACCAGCTACAGAAGAGCATGTTGTTGGACGAGATGGAGGTATTTTGGCGAATGGACAAGGAAAACCGAAGAAGGGAAGAGGAGGGCCAAGAGATGCAAAGAGAATCAGACAATCAAATGATGCAGATTATGACTATGAAGATGATCCTGATTTAATTATG
>TRINITY_DN10619_c0_g1_i1_1  231-485 uncharacterized protein LOC114302314 isoform X2 [Camellia sinensis](+)
AGTAGTAGCTCAAATGGTTGTAGATAACAGGGGGATTGTTAATTTACCCTTTGTGATGTTATTGCCGCCAAGTCCTTGCCACTCAATCGTCCACCCACCACACTGGTAACCAAGATTATCTGCATGGCTTCCTGCAACAAGTATTTTCGACACCTTCTTCAAAAGAGGCAACAATGGCTTGTCCGTGGATTTACCGTTCTTCAGCAACACAAGTGATTTTCTGACTGCTTCCCTGGCTAACTTTCTGTGCTCCTG
>TRINITY_DN10628_c0_g1_i1_1  70-411 hypothetical protein TEA_025074 [Camellia sinensis var. sinensis](+)
TTGACAATGTTGATTCGGAGTTCTCTTACTGGTTCCATTGAAGCTGCTCTTGCTTTTGTATCTGACCGTGAGAAAGGTGACTGGAAGCCTGATGCTGAAACTTGGCACAAGCGTCGCAAGTGTGAGAAAAATCCTCAGGATGGGTGGGAAGAAGTTATTCCAACTATGGAACTGAAAAGGAACATTGATGATACATGCTCTTTAAATTTTGCACGTAGTTGTTCCCAGCTATCAACTGTCAGTACTATGTCTGAGAATTCTACACCTGCTTTTGTATACTGGCGAAGGAAGCTTGAAAGGAACTCCGTTTCTGTTTTTCCAGTCAAGGGATCAGCAAAGCCG
>TRINITY_DN10631_c0_g1_i1_2  133-303 hypothetical protein F0562_011962 [Nyssa sinensis](+)
GTTCATTAGATCGTCCACCTTTGAGATCACAAACTCTGCCGCCTTCGACATCCCCGCTGGAGACGTTGCCGAAGGCAGCGACGCAGGGGCGTAGGGCGTGGGATGCGACGGCAGGGTTGTGTGGATCGTCGCAGCCCTCTGTGATGCGATTCGAGGCGAGTTTCGAAGCAG
>TRINITY_DN10632_c0_g1_i1_1  1-321 protein CHUP1, chloroplastic-like [Camellia sinensis](+)
GGGAAGGTAAAAATGGCGATGGGTTTCCAAAAATCGCCTTCAAATCCCAAACCAAATTCATCCCCAAAGCTCCCATTGCCATCGCCGAGCTCCGGCAAGGTTCCACAGAAAGGCGCCGTGTTCTCTCGCTCCTTCGGCGTCTACTTCCCCCGCTGCTCCTCCGCCCAGGTCCAGCCCCGCCCCCCCGACGTCACCGAGCTCCTCGACCTCGTCGAACAACTCCGCGAGAGAGAGTCTCTCTTGCAGACCCAACTCCTCGAACACAAACTCCTCAGAGAGTCCGTATCGATCCTACCAGTTCTCGAAAAAGAGATCGATTCC
>TRINITY_DN10632_c0_g2_i1_1  28-321 protein CHUP1, chloroplastic-like [Camellia sinensis](+)
CTTCATCAGATTTGACCTAACAGACACATCAATCAGTGCTTGAAACCTCTGCGAAGTCGATAACAACTCATCGCTCTCAAACTTGCTCGATTCCGTTACCGATTTCTTCAACGCCGCAATCTCAGACTCCATTGCCTTCACCTTCTTCTCGTTTTCCTTCTTCTCTTCCAATGTTTTGGCGTGAAGAAACTCCAAATCATGCCTGAGGCTCTCGTTCTCGGCCTCCAAACACTCGATCTTCTTCGCATTTCGCTCAATCTCTTCGTCCTTGGAATCGATCTCTTTTTCGAGAAC
>TRINITY_DN10635_c0_g2_i1_2  3-275 rhodanese-like domain-containing protein 8, chloroplastic isoform X1 [Camellia sinensis](+)
GAAGCAAACTGCACACAAGAGCTTTCGGAGAATAGTTCATTTGCTAGATGCTACATTTGTGGTTCGGAACTTTCTGAACTGAGGCACCGCAACTGTGCAAATCTTGATTGCAACTTGCTTTTCCTATGCTGTACAGGTTGTGTGAAAGATTTTACAGGGTGCTGTTGTTTAAGATGCACATATGCCAGTAGACGTAGACCTGTGCTACCGCCAGGAGGACATCAGAGATACAAAAAATGGCATTATTATCGGGATTTGGATTTGCACAGCATT
>TRINITY_DN10636_c0_g1_i1_2  190-471 serine/threonine-protein phosphatase PP1 isozyme 2-like [Camellia sinensis](+)
ATGGCGCAAAATGGGCAGGGGATGGACCCTGCGGTACTTGATGAGATAATCAATCGGCTATTGGAGTCTCGGCAAGCGAGGACTGTACGGCCTGTCCAGCTCGCCGAACCCGAGATCCGACAGCTCTGCAACGTTTCTAGAGAGATCTTCCTCCAACAACCCAATCTGTTAGAGCTCGAAGCTCCCATCAAGATCTGCGGTGACATTCATGGGCAATATAGTGATCTTTTAAGGCTTTTTGAATATGGAGGTTTTCCTCCTGAAGCCAAGTACTTGTTCCTA
>TRINITY_DN10638_c0_g1_i1_1  57-737 VQ motif-containing protein 4-like [Camellia sinensis](+)
AGAACATGAAGAAGAACCTGAGAACCGGGGCGAAGTGACCGGAAACAGAGGAAGGAGTCGGGGCTCCGACTCTCTCGGAGTATTCGCCGGCGACGGGTGCAAATAGAAACCCTTTTTGGCTATTGCTTCGCTCTCAGCCTCCATATCCAAGCTTCCAACACTCGTGGGTGTACTGTGTTGAGACCTGTTAAACGGGTCGGGTATGAGAGGAGTGACGGGGCTGAGCACCAGCGATGGGAAGTCAAGTATACTCGGCGACAAAATCTCGGGCAAAGCGGGTTTTCGGGGCGAGGACCCGGAAGTGTGGGCGAGTCCGGGTACCAAAGGGCTGATTTTGAAGTTCCTCAGGCTGTTTCGTCGCTCGTAGAGCTTTGAAGAAGAGGGTTGTTTCTTGGGTCCGGATTTGATCGGTGGGATCGGGTTTCTTGGTGGGTCGGGTCGGGCGACGTGTTTGGCGGTGTCGGATGATCCGGTGAGGAGTTGAACTACTTGTTTGAAGGAGGAGGTGTCTGCTTGGACGAAGGTGGTCGGGTACGGGTTGTTGGGTTCGGATTTGGTGATGGGTTTGGGTGGTGGTTGGTGGCTGAGGCCATTGCTGCTGCTGCTACTGCTTGTACTGTTGGTGCTATGGCTGTTTGGAGATGGATTTTGATTTTCTTGGAATTTTGATGGGTATTCCAT
>TRINITY_DN10638_c0_g1_i1_2  3-227 BTB/POZ domain-containing protein At5g03250-like [Camellia sinensis](+)
ACCACCAGGAATGTCATGAAGTTGCAACACACAAATTGATCCATCATCACTGGAAAATTCTCCAATACGCTTTTCTAATAGCCCACTTCTTGACAGCAAGGGAAACTTGTGAAGATGAAAGGACATCTCTCCAATTTCAATAGTGACATCACTTGGAAGCCCAGTTGTGCAATGCCAAGTGTGGCCTTCACGATGAATCGCTTCGGATTTAGAACCAAGCCTCAT
>TRINITY_DN10643_c0_g2_i1_1  69-611 hypothetical protein CDL12_23707 [Handroanthus impetiginosus](+)
ATGGCACCAACACTTTTGGTTATTGCTCTCGCCGTGGCCATCTCCGTGCAGGGCGCTCTAGGAATCATCGAGTGTGAAAACCTCAATGAGGACTCATGCGCGTACGCGGTGTCGTCTGAAGGAAAACGGTGCGTACTGGAGAATCGCCCTTTTAGGGGCGGATACAAGTGCGGCACATCCGAAATCGTGGCAGATAAACTGAACGACTGGATCGAGACGGAAGACTGCATCAGCGCGTGCGGCGTGGATAGGAAGGCACTCGGGATATCTTCAGACTCTCTCTTGGACAGCCGTTTCGCCGGAAAGCTCTGCTCCGCGGAATGCTACCGCAGTTGCCCCAACATCGTTGATTTGTACTTCAATCTTGCTGCCGGAGAAGGCGTCTTTCTTCCGAAATTCTGTGAAGCACTAGAATCAAATGGTCGGCGTGAGATGGCGGAGATTCAAAGCTCTGGATTAGTAGACGAGAAGGCTCTATCACCATCATCTGGTCCTTTTGAGGTCGCCGCGTACGTTGATGGTGCCCCGGCCCCGGCTCCATTT
>TRINITY_DN10650_c1_g1_i1_2  3-152 DNA polymerase delta catalytic subunit isoform X2 [Camellia sinensis](+)
CTGAAACACTATGCTCTGGGACTGAGACTGGTACGGCTGAGACAAAGCGGGGCGTTTCCACTTGAAGAGACGAGAGGCGAGAGCTTGTTGCTCCTCCATGTCGCGGAGGACTTGGGACTCCTCCTCGTAGAGGGTTTCGTCGAGGAAGAC
>TRINITY_DN10658_c0_g2_i1_2  1-168 uncharacterized protein LOC114263452 [Camellia sinensis](+)
AGAGCCCTTCTTGTTGTACTCGTCCTCCTGTTTTCCGCAACTTGCCATGGCAGAAATCAAAACCAGCAGCTCCTCAGCAATTCATGCGAAGACATCCATAACATCACTTTCCCCTTCCAATTGCAATCCAACACACAAATCTGCAGAGGAGGTAACAATTTCACTCTG
>TRINITY_DN10663_c0_g1_i3_1  3-101 uncharacterized protein LOC114317181 isoform X6 [Camellia sinensis](+)
ACGAGGAAGGATCAAGAACTGATAGAACATGGATGATGCGAAGAGAATCAGAGGAAACTAGTATGCTTTCAGCACAGACACCGGTGACGATTTTGCCAT
>TRINITY_DN10666_c0_g1_i1_2  35-373 FRIGIDA-like protein 1 isoform X1 [Ricinus communis](+)
GATTCAAAGAAAGAGAATCTTCGAAAAGCCTTCAAAGATCTTTAATCCCATTCATCTTCTCTCAGCTCCTTTACCCGCTCATGGTCCGACCTTGATTCCCACTTCTCCTCCCTCCAAACCTAGTTCACTCTCCTCTAATCCCAATAAAACCCCCAATCTCAACCACCCAAACAACCCCCAAATCAAATCCAACAATTAGATTCACTCGTCTCGGTTCGGCCAGAGCGGCGCAATGAGCGAGCCACGATCAGAGCCGAGCTTTTTGACGTGCTTTGGCTCATTCCGAACTCGACTGCGATGGTTTTGGATGTGATGGAAGATTTCTATGTGACAAAATCA
>TRINITY_DN10668_c0_g1_i1_1  9-209 uncharacterized protein LOC115990751 [Quercus lobata](+)
CAGGCGTTGACCACATTGATCGATTCTACACTTGCTATGGTGCTTCGCCAAACTACATCTCCAGGGGTTTGGAATGCACTTGAGAGTAGGTTCACTTCACTTTCTAGAATACATACATATTTTGAATCTCAAACAGAGCTTCACAATATCAAGAAAGGCACTGATACAATTGATTCATACTTGCAATGTATCAAATCTGTT
>TRINITY_DN1066_c0_g1_i1_1  4-399 uncharacterized protein LOC114312000 [Camellia sinensis](+)
CCGACCTGCAAATGATAGATATCTCCTCTTCCAAGAAGCAAGCCTTTGTTTACACTTATCAATCATTGGCCGCCAAGTTCTACTACTTCTTGGGCTGGCCCCTAATGGCAGCCCCAAGTATTTGATGGGCAATTTCTGGAATTTACAATTCAACCTACTTGCAAAATCTTAACCCAGCTCATCTGGAATCCCCACCCCACAGACCACACTTTTGTTAAAATTAATTCGAAGGCCTGACAAGACTTCAAAGCACCTGAGAATTCGTTTTATAGTAGCCATTTCCCCCCAATCTACTTCACAGAACAAAATGGTATCATCCGCAAAATGAAGATGAGTAATCCGAAGACCATTGGGCCCAACAGACGCCTCTCTAATCAGGCCCAAATTTTTAGCTCG
>TRINITY_DN1066_c0_g1_i1_2  1-729 pentatricopeptide repeat-containing protein At2g03380, mitochondrial [Camellia sinensis](+)
TCTTCTCTTCATGCTTACTCTGTAAAACAAGGACTATTATCATCCAATGTCTATGTTGGCACTGCACTTGTAAATTTGTATGCAAAATGTGGTGATGCAGAAGCTGCTCGTATAGTTTTTGATGGGATGAGAGAGAAGAACAGAAAAACGTGGGCTGCAATGATTGGCGGTTATGGAATGCAGGGGGATTGTAGTGGTTCTGTTGCACTTTTTGATGAAATGCTCAAGGAAAGTTTGGAGCCCAATGATGTAATATTCATGACTATTATATCAGCTTGTAGTCACACAGGGATGGTTGGAGAAGGATTGAAGTATTTCAACTCAATGTGCGAGCAATATAATTTTGTTCCTTCAAGGAAGCATTATGTATGTATGGTTGATTTATTGGCTCGTGCTGGCAGGCTTGAGGAAGCTTGGAATTTTATTGAGAATATGGTTGTGATGGAACCAGATGTTACTTTATTCGGAGCTTTCCTCCATGGATGCAATCTCCATTCAAGGTTTGACCTTGGGGAAGTGGCAGCGAAGAGAATGCTAGATTTGCATCCTGATGAAGCTTGTTACTATGTGCTTGTTTCGAACATGTATACTTCAGGTGGAAGATGGGACCAGGCTAATAAGGTGCGGGAGTTGATGAAGAAGAGAGGATTGAGCAAGTCCCCCGGTTGTAGCCAAGTAGAGATGGATACTGGTAATGATTTTTCTCCTCTAAGAGTGGCATCTCTTCAT
>TRINITY_DN10670_c0_g1_i1_2  2-334 LOW QUALITY PROTEIN: pentatricopeptide repeat-containing protein At3g24000, mitochondrial-like [Camellia sinensis](+)
AAGCAAGTTCATGGGTTTGTTGTTAAGTATGCTTTTGATTCAAATGTTTATGTGGGTAGTTCTCTAGTGGACATGTATGCTAGGTTCAACCTAATGGATGAAGCCCGGTTTGTTTTCAATAGTTTGCTGAGCAAGAATGAGGTTTCTTACAATGCTCTGATTGCTGGGCATGCGAGGAAGGGTGAGGGAGAGCATGCCATTCGTTTGTTTTGGAAGATGCAAAGAGAGGATTTTAGACCTACCCATTATACCTATTCTAGTGTTTTTACTGCTTGTGCTAGTATTGGAGCTTTGGAGCAAGGGAAATGGGTTCATGCACATATGATGAAGTCA
>TRINITY_DN10673_c0_g1_i1_1  154-342 E3 ubiquitin-protein ligase ATL6-like [Camellia sinensis](+)
CACCTCTGTTACGTCTCCGTCAACCCCCACCTTCGAACGGTTGTTCTTCGAGAAAAACGGCGGCGTCATGCTAAAAATCCACCGGTCCAATCTCCCAACCCGATCGGGCCGGCCCCGACAACTCCTTTCCATCGGCGAAACCACGATGCAACTCCTGGTCCTCTTCAGCCTCCCACTCATCACGATCTG
>TRINITY_DN10673_c0_g1_i1_2  3-824 LOW QUALITY PROTEIN: receptor-like protein kinase HSL1 [Camellia sinensis](+)
GATATTTCTGGTCTTTGTACTGAAAAAACTGGTGTCAAGAATCAGGGTTATCTGTGGATACTTAGATCTATTTTCATCCTTGCTGGTTTGGTTTTTGTTGTTGGGATTGTTTGGTTTGCGTGGAAGTTTTGGAGTTACAGGAAAACAAAGAAAGGAATTTCTATTGTGAAGTGGAGATCATTTCACAAATTGGGTTTCAGTGAATGTGAAATTCTTGATTGCCTTAATGAACTTAATATTATTGGAAGCGGAGCTTCAGGGAAAGTCTACAAGGTCGAGCTTAGTAATGGTGAGGTTGTTGCAGTTAAGAAGATACGCGATAGATCAAAAAAGGATGATGAGAGTTTTACGAGTGTTGATTTAGGGAAAGATGAATTTGAGGTCGAAGTTGAGACACTGGGGAAAATTAGGCACAAGAATATTGTGAGGTTGTGGTGTTGTTGCAACACTGGGGATTGCAAGCTTTTGGTGTACGAGTACATGCCAAATGGGAGTTTGGGCGATTTGCTGCATAGTAGCAAGGGTGGTTCATTGGACTGGCCTACAAGATTTAGGATAGCTTTGGATGCTGCTGGGGGACTTTCTTATTTGCATCATGATTGTGTTCCTCCGATTGTCCATAGGGATGTTAAGTCAAACAATATTTTGTTGGATGCTGAGTTGGGAGCTAGAATTTCTGATTTTGGAGTTGCTAAAATTGTCAAAACAGTGAACAAGGGGGCAGAATCTATGTCTGCAATTGCTGGTTCTTGCGGTTACATTGCACCAGAATATGCATATACTCTTCGAGTGAATGAAAAGAGCGACATTTATAGCTTTGGC
>TRINITY_DN10674_c0_g1_i1_1  18-464 uncharacterized protein LOC114288915 [Camellia sinensis](+)
GGGTTTCTAAATGTAGAGACTTGTCACAATTAAGGCATCCAAACATTGCCTAAGCGCGCTGATCAGGTCACCGACGGTAGGACGGGAAGTGGACAGGTGTCGGAGCAAATGGCAGAGGGAGAGAAGAGGAAGAAGCAGGGGCAGTACGACGCCGTTTCGGGGACAAGGAAGAAAGCACGAGAGGACGGTAACGGAGAGCAGACGGAGGTGAAGGAGGAGGAAGTCGAGGAGTTCTTCGCCATCATCCGGAGGATACAGGTGGCAGTCAAATACTTCGAGAGAGGTAGTAACGGTGACGGCCGTAAGTTAACGGAGATGAGGTCGAGGTTGAGGCAGTCGATCGAGCGTGAGTGCGCCGGCGGAGTTAACGGCGTTAAGAGCAAGGTGAGAGAGGAAGGTGTGGAAGAGAATTTGGGTTTGGATCTGAATGCGGATCCTGGTTCGGAA
>TRINITY_DN10675_c0_g1_i1_2  3-563 rho GTPase-activating protein REN1-like isoform X1 [Camellia sinensis](+)
ATTGAAACTGCAGCCAGTTTACATATTCCCGAGAGGTCAACAAGAAACAAGGATGCTCAATGGGATAAGGCAGACAGTGACAAAGAGATGAAACCAGACATTTCCAATAAACATTTACCTCAGAACCAGCAGTTGGATACAGCACACAACTCCAAATCTATTGGGGTTCCACGAGCTACTAAATCTGCTACAGAACTGGTAACAAGCAGGCCTACCAATTCAAAGAAGTCTGGTACACGGGGTGAGGGAGGTAATTCTACATCTTCTGCACTGTCAAAGATAACAAGCAGACTCAACTTCTTGAAGGAACGACGATACCAGATTGCAAATGAGCTCCAAAATTTGAACAAAGGACAGAGTTCAGGTCCACCTGGTAAAGGATCAGAGTCGCGCCCATCAGTCCAAAACCAAGACAAGTTTCAGTCAGTCAATAACTCGGAAAAGGGCTTAGGATGGGACAACCGGCAAAACGTAGACATAGGGGTAGCAACAGAGGGACGGTCAGTTGAAAATGTGGAACAACTTGGGAAATCAGATGGCCGATCACTCCAAAACCTCCAT
>TRINITY_DN10678_c0_g1_i1_1  207-1853 beta-amylase 6 [Camellia sinensis](+)
ATGGCAATCGCATCGCCTTCCGCTCCGACCTTCTCAGCTTTCTTCTGCTCTAGCTGGACCGAGTCAACTCGCTCTATCCGTTTCTCCACTGTCCCATCTCACCGGATTCGCCCTCCCCCTCATCGACTCCTCACGATCACAGCTCGTCTCAACTCTTCGATTCCCTCAAATGGCTTCGTCTCCCCCGATAATGGTGATCTCCAGTACGAGCTCCAGCACGGTGTCTCGCTCTCGCATCACCGCCGGAATGGCTCGCCGGTGTTCGTGACGCTTCCGGTCGACGCCGTGAACGCCTCCGGCCAGATGCGGCGGCGGAAGGCCATGGCTCAGTCGTTCCGTGCTCTCGTGGCCGCCGGGGTTGAGGGCGTGGTGATGGAGGTCTGGTGGGGGCTCGTGGAGAGGGACGCCCCTGGGGTTTACAATTGGCAAGGCTATGCGGAAATTTTATCGCTGGCGAGGCGTTGTGGATTGAAGGTTCGAGCTGTTATGGCGTTTCATCAGTGCGGTACAGGACCTGGCGATCCCTTCTGGATTCCTCTTCCTCAATGGGTGCTTGAAGAAATGGATAAAAATCCAGATTTAGCATATTCTGACAGGTTTGGAAGAAGAAATATGGAATACATTTCCCTAGGATGCGACATTCTTCCTGTTCTGCGTGGACGATCACCAATCCAAGCATACACAGATTTCATGAGGAACTTTAGAGAGACTTTCAATCCTTTCCTTGGTGGCATCATAACAGGAATTCAAGTTGGAATGGGTCCTGCCGGTGAACTAAGATACCCTTCATGCCCTTCTCATAAGCTAACCTGGGCTTGGCGCTCTCGTGAGCTTGGAGAGTTTCAGTGCTATGATAAGTATATGCTTGCATCTTTGAATGCTTGTGCACGAGAGGTTGGAATGCGAGAGTGGGCAAATGGTGGCCCTATCGGTGCTAGCAACTTGATGCATGATCCTGAAAGCACTGAATTTTTCAGAACTGATGGTTCATGGAATACACCATATGGTAAGTTTTTTCTTGAATGGTACTCGGGGATGTTGCTTCTGCACGGGGAGAGGATATGTTTGGAAACAGAGACCATTTTTAGGGGTACTGAAGTTAATACATCAGGAAAAGTGGCTGCAATTCACTGGCATTATGGCACGCAATCTCATCCATCTGAGTTAACTGCTGGCTATTACAATACTTCATTCCGAGATGGATACGTACCGATTACTCGCATGTTTGGTAGGTATGGATTTACCTTATGTTGTACATGTTTTGAAATGCAAGATGCAGATGAGCAGCAGATGAACACCGTCAGTAGTCCAGAAGGTTTTCTTCGACAACTTCTACTGGCTGCAAGGATTTGTGATGTTCCCCTGGAGGGTGAAAATTCTGCAGCTAGTTTGGATGATGATTCATTTCGACAAGTGCTAAAGATGTCGAAGTTCTACTCAGATGGCCGAGAAACACCATCCTTTTCATTCAACTATGTCAGAATGGACAAAAACTTATTCGAATATCGTAACTGGGTCACTTTTTCTAGTTTTGTGAAGCAAATGTCGGATACAAATAGTTTTCGAGCCAAACTAGATTTTGGAGGAGGTGGTGATACTCGCATGTCTTCTAAATCAGCTGCGGATGTTGGTGTAGTTCTTGCGTAC
>TRINITY_DN10683_c0_g1_i1_2  2-991 transcription factor MYB61-like [Camellia sinensis](+)
ATAGCTTGCTGCAAGCCTCTGGAAATGCTTATTGTACAAGTCTGTGGCTTGTGAAGCTTCTTGTTGTTGCTGCTGATTCTGATGCCAATTAGTACTACTCGGCGCGTGCGTCATCACAAACTGTGATTCTGATTTAGTCTCATTATAAATATCTTGAGCAGCTTGGTTTTGGATTGTTGTTGCTAGTAAAAATGGTGTTTGGAGGTACTCAGACCATTTGATCTCTTCTGGGTCGCCATCAATCGGTTGAATTTCAGTTTCTTTCTCTGATTTTACGCAATCTGCTGTTGGTACCCAGGAAAAGTTGTTGTTGTTGTTGTCAAAGAAGGAACTTTCAATGCTATTGCTGCTTCCATTGCTACTACTTCCATTGTTACTGAATGTGCCACTGTTCCAATTGTGGATTCCATTGATGTCAAAAGTCCCCAATGAAGAAGGAAGACTAATGGAAGGCTTGATTTGTGTTGTGGTGGTAAGAATTGGGCTTGACATGGAAGTGAAAACAGTGGAATTGAACTCAGAAATCATCTCAGAACACCTCGAATTCGGATTGAGGAAAAGGGTTGTGTTTGGATTGGCAGAAAGTCCCATATCAGGCCTGTAATTCAATTGCTGGAAAGAGAAATAACCCGGAAAATCAGTAGGCTTGCAACCGGTGGCGGTGGAGCTCTCGTGGGATGAAACAAACCTTTCTTGGAAGAATTCATGGGTTGGCGGTGGTGGCAGTGGCGGTGGTGGTGGCGGTGGTGTGTTTTCAATCAGAGAATAGCTATCTGCAGCCACTGAAACCTTTGGCTTCTCGGTCAATTGGTCATGGGATGATGATCCACCGGAGGCTCTCTCATTGTTCTTGATTGTGGCTGATACTTTCTCTTCATTCTCAATCTCAGAAAGGGGCTTGTGAGTGTTTGGGTCAATGCCTCTCTGCCTAAGCTTCTTCTTTAAAGACGAGTTCCACAGATTCTTTATCTCATTATCGGTCCTCCCGGG
>TRINITY_DN10684_c0_g1_i1_1  1-249 hypothetical protein TEA_004550 [Camellia sinensis var. sinensis](+)
GGGTTGTTTTTGGGCGGGGGAAGACATAGTTTCGCGTGTTGATTGCAACCGGAGGAGGAGGGGGCGGCAGTTCAGATTGTGGTTCACATGGGTGATCGTCGTAGTCAACTTTTCATTCCACAATCATTGTTCGGGGATGGATGAGATGGTGTTGCACTGGTTTCGAAGGGTTTTTCAATGGGCAATGGCTGGATCCTTAAAGGGAAGTCACACTATGGGGCGAGATCTTGGCCGAGTGGGCAGGCGGTG
>TRINITY_DN10687_c0_g1_i1_2  365-880 uncharacterized protein LOC114262882 [Camellia sinensis](+)
ATGTCTGCAACAGTTATGAGCGATGCGATGGTGATCTCTGCGACGACGAATAATGAATCACAAACTGTTGCGACGAAACTCGCAGTTCAAATCGAAGTTGAGTTCGTGAAATGCGACTGTTGTGGATTAACAGAGGAGTGTACGCTCGCGTATATCGATCGAATTCGCGAGCGATATCAGGGGAAATGGATCTGCGGACTCTGTGCCGAGGCCGTGAAAGACGAAATTGTGAGATCCGAGAGGTTGATCAGTACTGAAGAAGCTTTAACTCGGCATATTAATTTCTGCAAGAAGTTCAACTCGGCCGGACCACCGCCGAACCCAACGGTTCATTTGATTTCGGCGATGAGACAGATTCTCAGGCGAAGTCTGGGTTCTCCGAGGTCGATGCCTAGTAGTCCGATGAATAACGCCGGAGGGATCGATCTAACGGTGCTGAGTCGATCTGAAAGCTGTATTGCTACTCTGTCTTTGGGAGATTCATCACCGTATCGTAATATGGAAGAAGACAATGAA
>TRINITY_DN10688_c0_g1_i1_2  143-295 hypothetical protein TEA_026633 [Camellia sinensis var. sinensis](+)
GAGCCAAGCTGTATGGACGATGATTCTCTCCTCCTTTACTCTCGTAGGAAAGTGATTCTTCAGATTCCATCCAAGGCAGCGCCACGGTTTAAGGTGGATGCTGCCTCGAGAGGGGAGAAGATGTTGGAAGAGTATGGATCATCCATTTGTTTG
>TRINITY_DN10689_c0_g1_i1_1  700-792 Pyruvate decarboxylase 1 PDC OS=Zea mays (Maize) GN=PDC PE=2 SV=1(+)
CACTTCTCTCAAATTATCATAGGCAGTAGTATTACGCTTAAGCCGCTTTGCCAGAGCTCTCAGGAAATTCTTCATCGTAACACACCCAAACGC
>TRINITY_DN1068_c0_g1_i1_2  13-384 origin of replication complex subunit 1A-like [Camellia sinensis](+)
TTAGATTTCAATCCCGATACCCCCCCAAAATCAATTAATCAAAGCCCTAGCTGTGCTGATAATGTCAAAACTTGGAAACGCAAAGTGAGTGTTACTGATTCTATTGATGTTTCGTTATCGCCTGTGTCGCCGGATCGATTCGAAGTGAAGAAGAGGAAGAAAGGTAGTGAAAAGAGAAAAACTAGGGTTTTTTCCAGAAATGGGAAGCCGAAGAAGCGGGTGTACTACAGGAAAGTAGTGTATGATGGAGGTGAGTTTGCGGTTGGGGATGATGTGTATGTGAAGAGGAGAGAGGAAGCGAGCTCGGATGATGAGGACCCTGAAATCGAGGAGTGTAGGGTTTGTTTTAAAGCTGGCAAGGCTGTGATGATG
>TRINITY_DN10693_c0_g1_i1_2  63-722 1-Cys peroxiredoxin [Camellia sinensis](+)
ATGCCGGGGCTAACAATCGGAGACACTATTCCAGACCTTGAAGTTGAAACCACACATGGAAAGATGAGGCTCTATGACTATATTGGAGATGGCTGGGTCATTCTCTTCTCTCACGCTGGTGATTTCACCCCGGTCTGCACCACGGAGCTTGCTGCGATGGCGGCTTATGCTGATAAGTTTGCTGAGAGAGGAGTGAAGCTTTTGGGCTTGTCTTGTGATGATATCAATTCTCACAAGGAGTGGATCAAGGACATTGAGGCCTACAACAATGGGCAGAAGGTGAAATACCCGATCATAGCAGACCCAAACAGAGAGCTCATAAAGAAACTGAACATGGTAGACCCTGACGAGAAAGACAGTCAAGGAAACCCAGTCCCATCTCGTGCTCTCCACATCATAGGCCCTGACAAGAAGATTAAGTTGAGCTTTCTGTACCCGGCAAGCACGGGGCGTAACCTGGATGAAGTGTTGAGGGTGGTGGACTCGCTACACAAGGCATCAAAGCACAAAGTGGCCACACCAGTGAACTGGAAGCCAGGAGAGCCAGTGGTGATATCATCTCCAAACATGTCCAACGAGGAGGCCAAACAAATGTTCCCTCAGGGTTACGACTCTACTGACCTTCCATCCAAGAAAGATTACCTCCGTTTCACCAATGTC
>TRINITY_DN10698_c0_g1_i1_2  2-559 uncharacterized protein LOC114264116 [Camellia sinensis](+)
GTCATGAATTAAGAATTCTGGTAGGTTGAACGAATGCTTTATCCATAACGCCACCTTGATCTTAATGTTTTCCACCAAGTCCACCCAATTAGGTTCCTTGGAATTGAACACCTTTTCATTCCTAGCAATCCATATGGCCCGGAGAATTGCCAAAGGCAAGGCTTCCCAAATAACTCCTCCCAGATGCTGCCTTTTTTGACCAAACCACCAAACTAGCAACTCTTGGATAGAACCAAGAGAGACCCACAAAATGCCCCACCAGTTAACAATAACAGACCAAATCCTCCAGGAATAATAACAGTGAACTAGCAAATGAACTGTTGATTCTTCTACATTACCACAAAATGCACAATGGATAGGAGTGTGGATTATATGGCGTCCAAGAAGGAGATTTGCGGTAGCAATTCGATCCCACCACACCAACCATCCGAAAGCTTTTATCTTCGGAGGTGCAACTGTCTTCCATAAATTCATGACAGGAAAGGATGACACCTGAAGAGAGATCTCAAATAAATCATAAAGAGACTTAACAGTGAAGATACCTGATGAAAGGGAAGT
>TRINITY_DN1069_c0_g1_i1_1  2-337 protein S-acyltransferase 21-like [Camellia sinensis](+)
AGGGCACAGAGCGAACCTCCTGGACCATCTGTAGATGGAGGAGATCAGCTTAGTTTGCCTTCTTCACCAACAAGTTCGGCTGTGACTGCAATTAGTGGAAGAAGCTCTGTCGGGTTGGGCCTGCAATATAAAGGTGCTTGGTGTACGCCTCCAAGAATCTTTATGGACCACCAGGATGAAATTATCCATCATTTGGAGCCAGGACATCTACGATCTACGGTGGATCCAGATGCAGCACAGCCATCCGACAAGGGGAAAGTACCCCAGCGTCCAGTCAAAATTAGTGCATGGAAGCTCGCAAAATTGGATTCCAACGAAGCAATTAAAGCAGGTGCT
>TRINITY_DN10706_c0_g1_i1_2  160-243 hypothetical protein TEA_000983 [Camellia sinensis var. sinensis](+)
TGCATGGTCTGAAAAGTGAGATCCAATCCCCACCCAACATTTTGGGCTCTCATAAACTTTATGGTGAAGTGACTGTTGAGCAAC
>TRINITY_DN10709_c0_g1_i1_1  20-142 plasma membrane ATPase 3-like isoform X2 [Camellia sinensis](+)
GAGAGGGAGAGATCCATAAAAAGCAATCAGTGATTCACTGCAGATTTCAAGAAGATTGGGACTGATGTTGTATGACCCAATTCTATGCTGACATTGACCCCACGGTTGATAAGGAGCCAACCT
>TRINITY_DN1070_c0_g1_i1_1  2-511 coatomer subunit beta'-2-like [Camellia sinensis](+)
TTCCTCCTCAATCTGACAATTCACAGAATCCCAATTGTGAGAACACGTAACTTTTGCTATAATAGTCCCTTCATCGCAACCAATTACAATCTTGGGTGAACCTTTAATGCAACCGATAGCCCAAACTCTTCCAAGTTCATACTTCAGCAAGTTTTCAAGCCTAAAAGTCATTGCATGCCACACATGAACAGTCCCATCCTCTGAACCCGTAAAAATAAAGGGAACTTCTGGAGTAACACATATTGTTGTAACGTTGTGTGTGTGGCCTTCTAGCGTCTGGACACAAGTTTTGGTCTCATAGTCCCACACCTTAACATCATGATCATCAGAGCCACTGATTAGATAGGCTTTATCACTATTTGCGAAGAAATCGACACAATTAACCCCCTTTAAATGTGCCTCGAGAGTGAAAGTTGGAGTACGTGTGTCAAGATCCCATATCTTGACCGTGCAATCAAGTGATGCACTCGCAAAGGTGTTGGTGTCTCTTGGATTGAATGCTACTTGCAT
>TRINITY_DN10710_c0_g1_i1_1  251-877 uncharacterized protein LOC114279913, partial [Camellia sinensis](+)
CAGGGACCAACTAGACTGAAGCATGAGGGCAGGGAATTTGGTAGCCCCATCCATCACATATACTAGAGCGGGCTGCAAGCTGAATCTCTTGCCAAAGTTGAAGTTCAGGAAGGCTTCGACCTGAAAATGGTCCAAGCTTCTGGGACCTTGGATTAACCCACCCAAACTCAAACCCCATCCAAAATCATCTTCAGGAGTATCAGACATTGAAACAGCCCACTGTAGATATCTGGGATTAGATCTTTTCATCTCAAGCCAACCTCCAATTCTAGTACTCTCATCAAGCTCTGATTCCAGCATCAGAGCCATAGATCCTGTTGAGACAATTTCTGCTGTCTGTGTCCCAATCGCTGCAGAAGATGCCTCTGAGGATGTTTCAGGAACTTGACGATGTTTCAAAATGCCTACTGGCATGGCTAGGGCTCCAAGCCTGACATTTTGAGTTGAAAATTTAGGCACTTGGTGTATGCCCAGAAGCGAGAGTTTTGTATTTCTTGGAAGGTGACAGACAAGTTGCCCAAAAGTGCTGAAACATCGCATGAATCCAACAGAACCAGGATGCATTCCTAGTCCAGTGACAAACTGAGCCAAAGAAGCAACAACATTTGTTTTTCTCACCATTACGCC
>TRINITY_DN10710_c0_g1_i1_2  385-789 unnamed protein product, partial [Vitis vinifera](+)
CAGTTTTTTGGGAAGTACAATCAGAAGATGGTTGAGATTTTGCAGCGTTTAGTGGGAATTATTCACAGAAACCATGCTGAGCATATAACTACTTTTATCAAAGTGAATGTGGATGAAGAGTCAAAGGACAGTTCCGATTCTGATGTGCAGCCAACACCTAAGAAAAGACTCACTTTCTATGTTGAAGGAAACATCAGTGTTGGGAAGATAACTTTCCTTCGGAGGATAGCTATTGAAACATTTGAGCTGCAAGATCTTGTCGAGATTGTTCCTGAACTTATCAGCAACTGGCAGGATGTTGGACCTGATCACTTTAATCTATTGGATGCTTTTTTCGCTGAGCCACAAAAGTATGCATATACCTTCCAAAACTACGTGTTTGTTACTAGAGTCAGAGGGAGTCGT
>TRINITY_DN10716_c0_g2_i1_2  3-431 pentatricopeptide repeat-containing protein At5g44230 [Camellia sinensis](+)
CCCACAATCCAAAAACCCACACTTCACATACATATCAATCATGGTATTACCAACATACAAATCTAATGCAAACCCACCAATTATAATAGTCTGTGCATGAATTTGCCTGCCCAAATCAACATCAAGAGCAGCAGTACAAGCCTTGAGCAAGGCCGAAAAGGTAAATGACACAGGACCAATCCCATCTCTTCTCATACAATTGTAGAGAAGTATCGACTCAGAGGAGAGACCTTGAAGAGAGTAACCTCTGATTAGCGCTGTCCAGAGAAATGGGTTGGGTAGTTTGACCTGTTGGAAGACAAGTCGTGGGTATGGCTCCATTGGAGAACCAACCTTGGTGAGCATGCGAATGAGCTTGGTGAGAACAAAGCAGCACTGGTCGAGGCCTTTGCGAACAATGTGGCAGTGAAGTTGTTTGATTTGGTTGAG
>TRINITY_DN10716_c0_g3_i1_2  2-616 Pentatricopeptide repeat-containing protein [Actinidia chinensis var. chinensis](+)
AAGTATGCCAGTTGGGTTCAGGACGTTGCTGAGAAATCTGGATTTGGACCTACCAATAATGTGGTCATAGGATCTGCATTGATAGATATGTTCTCCAAGTGCGGGAGTGTGGAGGATGCGTATAAGGTGTTCGATAGAATGACGGTGAGGAATGTATTCTCTTATAGTTCAATGATTGTTGGGTTTGCAATGCATGGTTGTGCCAATGCAGCAATCCAATTGTTTCACGAAATGGTGAAGACCGAGACAAAACCAAATAAGGTTACATTTGTAGGGGTGCTTACAGCATGCAGTCATGCGGGTATGGTAGACCATGGTAGGCATTTGTTCGCTACGATGGAAAAAACTTATGGAGTTACACCATCTGCCGATCTCTATGCTTGTATGGTTGACCTCCTTGGCCGAGCTGGATGCTTGGAAGAAGCTCTTGAGCTTGTCAGAACTATGCCAATGGATCCCCATGGGGGTGTGTGGGGAGCATTGCTTGGAGCTTGTCGCATCCATGCGAACCCTGACATTGCTGAGATTGCTGCTAGCCATCTATTTGAGCTTGAACCTAATGGTATTGGAAACTACATCTTGCTTTCTAATATATATGCCTCAGCAGGAAAGTGG
>TRINITY_DN10717_c0_g1_i1_2  90-794 3-ketoacyl-CoA synthase 17-like [Camellia sinensis](+)
ATCCTCCTCCTCAACTACTCCTGCTACAAACCCCCTCCCCACCGCCAATGCACTTTCGAACTCTCCCAACACTTCATCCGCTCTAGCCAACTCTTCACCGATCAAAGCCTAGAATTCATGCGCAACATCTACCTCAAATCAGGGTTGGGTGACCAAACCTACGGACCCCCATTTATCTTCCAAGGCACCAACGTCCCCACGCTAAAATGCGCCCTCCAAGAAGCCCAAGAAGGCATGTTCTCTGCCGTTGATTCCCTCCTCTCCAAAACCCAGATCCCCACCCACCTCATCGACACCGTCATCGTTACCTCCGGATGCTTCTCTCCCTCCCCTTCTCTAGCCTCACAGATAGTAAATCATTATAAGATTAATCCCGATGTAAAAACTTACAACTTGAGCGGAATGGGCTGCAGCTCGGGCGTTCTAGCCATCGATTTAGCGGCTCGAATTCTTCGTAGCAGCCAAAAAGTCCGATATGCCCTTGTCATAATCACCGAGAGCATTAGCTTGAATTGGTATTTCGGCGATAATCGATCCATGCTTGTAACGAATTGCATTTTTCGAGTGGGTTGTGCTGCCGCGCTAATCACCAACGACCCGAGTCGCCGCCGAGTTGCCAAGATGGAACTCGTTGACTCGGTCCGAACTCACCACGGCTCGGATGACTCCGCTTACCAGGCCGCGTTTCAGGAGGAAGACGACAAG
>TRINITY_DN10721_c0_g1_i1_2  63-929 WUSCHEL-related homeobox 8-like [Camellia sinensis](+)
ATGGCGATGGTGAGTAATGTTGTTGTGTCTGGGACAGATGACCTACCAGGAATGATGGAGTGGAACAAGCATGACCAACAACAATTAAACTATCAGAATGACGGTGGTTGTGGTGGTGGTGGTGGTGGTGGTGGGTTGTACGTGAAGGTGATGACCGACGAGCAGATGGAGCTTTTACGCCGTCAGATCTCCGCCTACGCCACCATCTGCGACCAACTTGTTGAGATGCACAAGGCCGTTACTTCCCAACAGGACCTTGCTGGAATGAGACTGGGTAACATATACTGTGATTCATTGATGACATCCGTTTGCCACAAGATCACTGCAAGGCAGCGTTGGACTCCAACACCTACACAGCTTCAAATTCTTGAGCGTATCTTTGACCAAGGCAATGGAACCCCTGACAAGCATAAGATTAAAGAGATAACCGCCGAGCTGTCACAACATGGACAAATTTCTGAAACAAATGTTAGTAATTGGTTCCAAAACAGGAGAGCTCGTTGCAAAAGAAAGCAATTGATTAGGGTATCAAACAATGTAGAATCAGAGCCAGAGGCTGAAGTCGAGTCCCCTAAAGAAAAGAAGACAAAACCCAAAAACATCCAATCCCATGAGAATTCAGCATCAAGGGCTGAAAATGTATATGTCCAAAGTCCCGACTTAAGTGCTGAAATGCTTTGCTTGGATACACAGCCAGATAAAGGGGAGCCCATGTTTCCATTGGATCGTGATTTAAGATCATCTGGCAGTTTGGGTCATTTAGCTATGTATGAGAGTGTTCCAAGAATGGACCAGTTTATTGGTAAAATGGAAGTTCCAGGGAGCTTTAGTCCTTATCAGCACGGGGAAGGATATGACATTATCGGG
>TRINITY_DN10728_c0_g1_i1_1  106-378 uncharacterized protein LOC114312155 [Camellia sinensis](+)
ATGTTAGACGACAAAATTCAATCTGTAACTTGCTAGTGAAGCCAATTATGCTTCTTGGTCCACTGTTTTGAAAAAATTTTGCTTGGTTGAAAAAAATGAGAATATGTTTTTGGTTCTATTTCTTGTCTCTCGGATCCAAAAAAAGATAGATATCAAGCTGTCTTTGACACTTGGGATTATAATAATGCCAAAGTTCTGACTTGGTTTCATAATGCTATGGATAATCGCATTGGGATGATGTTCTCCAAATATACTACTGCCAAAGAGGTTTGG
>TRINITY_DN10730_c0_g1_i1_2  214-318 uncharacterized protein LOC114267521 [Camellia sinensis](+)
ATTATAGCTAGAGTGGCTTTTTGGGTCAAAGCTCATTCAAAGGGGTGTTCTTATTCAGTCCAGGACATCATTCGGAAATTGCAACACATCAGGTATGTGCCTTTG
>TRINITY_DN10733_c0_g1_i1_1  1-576 uncharacterized protein LOC114256326 [Camellia sinensis](+)
AGAGTATGGGAGCAAAGGCCTCCATGTCTGAGGCCCATCCGATGTTGTGTGAATGGTGATAAGAACATTGCAGAAACAATTGCTAATGTGATCACTTCACTTCCTTTTATTGCTCTTGGAATTCATGCCCCAAGGAAGAATCTGAACTGTAAGCTCTATGCTAATTCATTAATTGGAGTTGGAGTTGCCTCGAGTGTGTACCATGCTTCAAGAGGAAAAGTGAGGAAGTATCTGAGATGGGTCGACTATACTATGATAGCTACAGCAACAGTGTGTCTGTCAAGAGCACTGAGGAATGAAAATTCAAAGTTTCTGATGGCAGCATCTGCTTTGTTCCTCCCAATCCAGCCTCTCATGGTTTCAGCTGTTCACACTGGGATGATGGAGGTAGCCTTTGCAAAAAGAGCGTTGCAAGATCCAGATCTGAGAATGGTGCACAACATGCACAAGATGTCATCCCTTTTAGGAGGTGCGCTTTTCATCGCCGATGATGTCTTCCCCGAAACTCCATTCCTTCATGCCGCTTGGCATCTTGCTGCAGCCGTAGGCATTGGTACTTGTAACAAGCTTCTTGCC
>TRINITY_DN10737_c0_g1_i1_2  365-559 hypothetical protein C3L33_21197, partial [Rhododendron williamsianum](+)
TTCCCTCTTATCCTCTTCTGGGCCATCTTCTAGATTGGAAACATCAGTACTATCAACATCCTTCTCCTTTCTCTCCTGCTGGACTAAACTGAGATCACCTTTTGGTGTTCCCCGACACAATGATTGAGCTTCATCATCATCCAACTCCTCTTCCGTTAGATCTGAATACGTGTAGCGTCGAGAGCCTTGTGATGG
>TRINITY_DN10742_c0_g1_i1_2  4-312 RHOMBOID-like protein 1 isoform X1 [Camellia sinensis](+)
CCCATCAACCCCACTGAGGAGTAAAACTAGGCCAGCAGTAAGTCCGATAATAAGTATTATGAGAGCGATAACCAAGAATATAAACTGATACACCTTATATTTAGGTTTAGATTTGATCCCAATGTAACCAGGAGGAGAATATCTTTGCCTCACCCATGCATACTGTGGGCGAATCAAAAACACAAATCCAAGGAAAAATCCAGTAACAAATCCTCCAACATGTGCAAAGTTGTCCACATGAGGCAGGATTCCCACGGCTAAATTAATTGCAATGATGAGAATGAGAGTCAACAATGCTGCGAACTGATG
>TRINITY_DN10744_c0_g2_i1_2  30-368 putative leucine-rich repeat receptor-like protein kinase [Vitis vinifera](+)
ACTACTTCCCTTTTCTTCCTTCACTTTCTTCTCTTCATGCTTTTCCCTTTGAAAACATCATCCTCACCAACAACAGAGGCAAATGCTCTACTGACATGGAAAACCTCCTTATTATCATCATCTTCTCTAAACTCATCATGGTCTTCCACGAACATCGCAAACCTATGCAGTAATTGGACCGGCATCACTTGCGATAAGGCGGGCCTGGTTTCCGGTATCAACTTAACCGATGCAAACCTCGTAGGTAATCTAGACACACTCAATTTCACCGCGATCCCGAATCTCCGGTCGTTGGATCTTCGGATCAACAACTTGAGTTCGACAATTCCGGCTGCGCTT
>TRINITY_DN10746_c0_g1_i1_1  39-263 ferredoxin-thioredoxin reductase catalytic chain, chloroplastic-like [Camellia sinensis](+)
ATGAGAGCACTTCAGGCCTCAACCTCCTCCTCCTATGGCGTCGGCATTTCCTCCTTCGCTGCTGCTCCTCGGCGGCTTCGTCTCCGTCACCACCATGTACTCTTAGCAAAAGTGGAACCCTCGGACAAGTCTGTTGAAATAATGAGGAAGTTCTCAGAGCAGTATGCTCATAAGTCCGGCACATATTTTTGTGTAGACAAGGGAGTCACTTCCGTTGTTATCAAG
>TRINITY_DN10747_c0_g1_i1_2  52-435 TIMELESS-interacting protein [Camellia sinensis](+)
AGCTGTTTGTGAAGAGCAGGCACGTGCAGCAGCTCTTTCCAATGCCTTCAACCTGTTAGCTTCCATACGAGCTTTTTGTTCTTCCGAGACCTGTAGGTCTCTAGATATGCTAGACAAGTTATCTGGGGCTTGATTAACTTGATTTGGTAAGTCTTTCACAGGGGTATGATGAGAAGTTGTATCAGTAGCAGCAGAGTCACCATGTAATGCTGGATATGGCCCTTCAGTTGTCTGCTTATAAATCTCTTGAAGCATGTCTTCCTGTAAATCATCAGTGTCATGGTTTTTCAAAGATGTGTCTTCCTGGACAAGAGATGGCTCCTCTATGTTCATAGCTTCTTGGTCATTATTTGAGATGTTTTGTTCAACTGAGTGTTCATGTAG
>TRINITY_DN10747_c0_g2_i1_1  1-411 hypothetical protein TEA_018232 [Camellia sinensis var. sinensis](+)
GTTGTTATTATACATAGGATCTTTGTAATCCACTGCCTTGATCACAACAGCTTCACGTCGCCCATCCTGTTCTTGAACTGCACCAAACACAATCTCTTTTGTTTCGCAGCTCTGCTCAAAGAAAGTTTGAGGCCCAGATGAGTAATGCCTCTGATACTGCTGTTGGTGGTGAAAGGTCCGGCTTCGCTTGGGGTGGCGAGGCTTCTCCACTTCCTTCGACATAAATGGGTAGGTTTGCATTGGTGTCGTGGTTCTGGGTTCTATTGATGGGGGCTCATCTTCATGTGGAATCATAAAGCTCTCTTGCATAGGCCAAGCATTTGAATGTTTGCTCGGTTGCTGGTAATGCTGCTGGAATTGGTGGTGGACTGGCGGCTTTTTCTTCTTCCTAAAACCCAAAAATAAGCTCAC
>TRINITY_DN10749_c0_g1_i1_1  146-604 uncharacterized protein LOC114257269 [Camellia sinensis](+)
AGAGATGCGGAAGAGCCGGTGAACATATTGCGGGACTGCTTCAATGTCGATAACATTTCAGATGAATTGGGGGAGAGTGGCTCGTCCAGCGAAGGCGAGGGTGAATGTGGGCCTCAGAAGCTCACTAGGGCACAGAGGAAGAGGCTTCGGAAGAAGAAGATCAAGGAAGGTGCTTCACGTCGTAGGAAAATTATTGGCCCTCTGTTACCTACTCCTAGTGATGATCATGATCATGGTGATAGTACGAGTGAGCCTCAAGGTGTTCGACGTAATGTCGATGAGGAATCAGACATTGGAAACGACAAGCCCGAGCCTGCTGCTTGCATGAATCAGAACAAGCTAAAACATAGAAGGATGGCTAAAAAGCAGGCCAGGGAGAGGTCAAAGTCCTCTATTACTGAGAATTGCCATCAAGATTGTGGCCCTTGCAGTAACAATGAAAGTAGTCCCCGAGAATTT
>TRINITY_DN10749_c0_g1_i1_2  144-362 peroxisomal membrane protein PMP22-like [Camellia sinensis](+)
GGCCTGCTTAGTGGCGACGGATCTTGCCCTCAGATTTAAAAAGATAGCCCAGCATGAGGCAACAAAGCTGTGGAAGAGTACGCGGAACTGTAAAGGCATATACTGGTAATTGATCCATCCAACTACGGGCCAAAACTTCCAGGCAGTCAATTGTACTGAGGGGTAGTCTTTTCCAACTTTACTCTTGACAGAACCCCAGGGTCTTCCCTCAACTACCAA
>TRINITY_DN10751_c0_g1_i2_1  49-1071 chitinase [Camellia fraterna](+)
CATGGAGTCAAGCAAGAGTCCGGGTGGGAAAGGCGCCTGGTTGTTGCAGTCAAGGTTGTCACCGGTGCTAACATCAAATATTTCATCACTACAGTACCTTTTATAGAACCCTATGCGACCCTCAACCCTTGGATCTTGGCCATGACCGCATTCAAGACCGCCATTTATGATGTTTGTGATGACCCCATAACCGGGAACCCGACCTGCCGCTTGGTCAGCTGACGTTGGTGTCCAATTTCCAATGATGACATCGTGACATGAAGGCTTCGGCGATTGTGTGGTCATCCAGAACCATAGAGCTGTCTTGAATGAGATGATTGGGTCAGTTTCTACTAGATCTGGGTTGTTCAAGAGGTCCAATCCCAAGGCCTCTCCTGCTTGTCCATAGTTGTAATTGTGGGAAAGTTGGATTGGGCCTCGGCCGTAATATCGCTTGCCCGGAGCACATGGCCATTGAGTTTGAGATCCTTGATCGCAGTAGTCACTAGTCGGGTCTTTTTCTTTCACAAAGCAGTATCCCCACAAGAAAAGCCCACCTGGTGCACTCTCCCAGCCACCAGTAGTTTCCTGGGAAGTTTGGCCAAAGAAAGCTGCAAGCTCCCTTTTACGTGTATCGGTGTCGCCAGTAGTGGCAAAGGTGGGAAAGGACTTGGCGGCAGTTATGAAGGCATCGTAGGTGTAGAAGTCCTCACTACGGCAATCAAAGTAGTTCCGATTTGGAAGCATTACATCAAACATAGAACTAGTGATGAGATCGGTGATATCCCCACTACTTGGTGGGACAGGAGCGGCAGGAGGAGGGGGAGGAGGAGGAGGAGGAGGAGGAGTGGTGGAGCATTGGCTTTGGCAACCAGGACCACAATAGGCATATGTGGTGCCACACCAACCATGTTCGCTGCAGCAAAGTCCTCCTGGGCACAGCGCACCCCCAGCTTGACTACCACATTGCTCGGCTGAGCCTTTTGTTATTAGTAATGTGGTCAACAAACAGAGCATTGTCAAGGCCCAATACCTCATTTTCAT
>TRINITY_DN10758_c0_g1_i1_2  2-187 uncharacterized protein LOC114311024 [Camellia sinensis](+)
ATACACCATAATATCATCTATGAAAACTACCACAAATTGATCTAGGTAAGACGTAAATATGGTGTTCATTAAGCTCATGAACACGCCTGGTGCATAGGTTAGGTCGAATGGCATCACTACAAGTTCATAGTGGACGTAACGCGTTCGAAACGCAGTCTTAAGAATATCTTCCTCCCGAACACGCAA
>TRINITY_DN10764_c0_g1_i1_1  227-1159 Restriction endonuclease type II-like protein [Actinidia chinensis var. chinensis](+)
ATGACCAACGCCTGCGTCACTAGATTCAGTAGTATTCACCATAAAACAGTGACTCCACTTTCCCGGAAGAAAATGCATGGAGTTCGAATTTTCAGGAACTTGTCATCCTGTGCGTCACAACTGATTTCTCCGAGTACCCCTCTCATCATCCGCCCCCCTTCAGCATTAATATTAACTGCCCGCCTCACCCCATCTGATGCTCCCCAACGCTCTGAAGAATGGTTTGCCCTCCGCCGAGACAAGCTGACTACAAGCACCTTCAGCACTGCACTTGGCTTCTGGAAAGGCAAACGGCGATACGAGCTTTGGCATGAGAAAGTATTTGCATCAGATATACAATTGATGGAAGCTTCTAGAATGGGTGCGATGGAGTGGGGGGTACTCAATGAAGCAGCAGCTATAGAGAGGTACAAAAGTATCACAGGCCGTGATGTGAGCTTGTTAGGATTTGCAACCCATTCAGAGGAGCGATTCGATTGGATTGGTGCCTCCCCAGACGGTCTTCTCGGATGCTTTCCAGGTGGCGGGATTTTAGAAGTGAAGTGCCCATTTAATAAAGGGAAGCCTGAGATGGGTTTGCCTTGGTCAACTATGCCATTCTATTACATGCCTCAAGTGCAGGGTCAAATGGAGATAATGGACAGAGATTGGGTTGATTTGTATTGTTGGACACCAAATGGAAGCACGATATTCCGGGTATGTAGAGAGCGCAGTTATTGGCAGTTGATGCATGGGATTTTACGCGAATTTTGGTGGGAAAATGTCGTTCCTGCCCGGGAAGCTTTGCTGCTAGGGAGCAAGGAGGAAGCCAGATCATACAAACCAGAGTCGACACACAAACAGACAGGACTGGTGATTTTTAAGAGCATAAAGTTAGCTAGTGAGGCAAAATTATTGTGTAGAGAAATTGCAGGTCATGTTGAATTCTATAAG
>TRINITY_DN10765_c0_g1_i1_1  1-381 hypothetical protein TEA_016567 [Camellia sinensis var. sinensis](+)
ATAATCCTTCCATAAATGCGTCATCTCCTCATAGTAGCTCATACCAGACCAAGAAGTGAAATGCTTCCTTGCACGAGGAACATGTTCTAATTCCTTAGGAAGCTCTTTCACAATCCTCACGTCTCCTTGTAAGCTTGTGGTGAAATGAAGTTCATCAAATACATCTGAAAAGGTACTTGAATCTTGCCAGAATGAGCGCTTATCCAGTTGAGGAATTACTAAGGTTGCATTCATTATGCGTGCCACAGCCACCATATCAGATATACCAGTACGCATCTGATTCAGTCCCCCATTACTCCTCACAGTCATATAGGGATCCCATCCTTGAGTGGCTTTATATTTAGCTGTAGGTTTGACACATGGCCGTAAACCGTAGTAATG
>TRINITY_DN10772_c0_g1_i1_2  1-645 pentatricopeptide repeat-containing protein At2g45350, chloroplastic [Camellia sinensis](+)
CACAAAAGTGTTGATCATTGGAATGCTATGATTGGTGGATTGGCCATTCATGGCTCAAGTGAATTGGCTTTCGAATTGTTCATGGAGATGGAAAGGCTTTCTGTAGAACCAGATGATATCACGTTCATTGGAATCTTAAATGCTTGTGGGCATGGTGGTTTGGTGAAGGAAGGTATGATGTGTTTTGAGCTTATGAGAAGAGTTCACAAGGTGGAGCCTAAACTCCAACACTACGGGTGCATGATTGACATCCTTGGACGTTCAGGACGCATAAAAGAAGCCGTGAAATTTATTGAGGAAATGCCCATTGAACCAAATGATGTGGTTTGGAGGACTTTGCTCAGTGCTTGTAAGAATCATGAAAGTTTCAACATCGGCGAGCCAGCAGCTAAGCATCTTATTGACCTAGATTCTTGTAATTCAAGCGCCTATGTTCTTCTCTCTAATATTTATGCCGGTTATGGTATGTGGGATGATGTTAGGAAAGTGAGGACAGCGATGAAAGAAAAAGAGCTACAGAAAATTCCAGGCTGCAGTTGGATTGAACTTGATGGAATTGTTCATAAGTTCTTTGCCGGGGATAAATCGTATTCTCAAGTTGGAGAGATCTATTCAACGTTTGACGGATTTTATGCACTGAATTCA
>TRINITY_DN10773_c0_g2_i1_2  2-520 F-box/LRR-repeat protein At1g67190-like [Camellia sinensis](+)
GCAGGCAGTAAGCAAAAGGTTCAAATCCAATGCTGAGATACTAACATACCTCAAAGAAAGAGACTTGAGGCAAGGAAATTTCTGATAACTAGGTTCAACACCTGTGATAGAATTATGAGCCAATTCCAACACTTCCAGCTTTTGTCGACCACATTTGTCAAGAATATTAATGCTTGGGGTGGTCCTTACATTATAATGTAGCAGGCGCAAGGTTTCCCTAGTATACATTAGCCAAGCAATCACTGGGGCAGCTGAGAACTCATCAACCGCATCCATAATAATTGATAAGCATTGGAGTCCAGTGGTCTGGAAAATTGTTTGAGTGATAAGAATTTCTATTCTACTTGTCGAGAGATCATTGTATACAGACCAGTCATTTGAATTGAAGGAAAGTGTATGGAGGTGGTTCCGCCAAGCCTCTCGCCATTTCCTGCAAGTCGCGGATGCTATCACAACATCTCGTGCAGCCCCAAGCCGGGATAGAATGTTTCCAATGACTTCAACAGGAAGGTACTCCAT
>TRINITY_DN10775_c0_g1_i1_1  7-144 myosin-12-like isoform X1 [Camellia sinensis](+)
CATGAGTAGCTCTGCAGCTGTTTGAAGATGGTAGCGTGCTTTTTCATCTTTCAGTTTTGAAGAATCTGTTTCATTCCCTTTCACAAATTCTATGTTTCCAAGATGGAGTATTGCAGCTACCACACGGAATATAGCATC
>TRINITY_DN10775_c0_g1_i1_2  5-775 uncharacterized protein LOC114323289 isoform X1 [Camellia sinensis](+)
ACAAGGTTGATTCAAAAAAACCCAATTGTGTTTTTTGCAATTGAAGTAGAGTGCTTGGGTTTCAGTGGTTTCCTTCGAAATCAGGTTGAGAAACTGCCAAAAGAGATGGAATCCAAACAACGTACACCAAGTGTTATTGCAAGATTGATGGGTCTCGATGAATGGCGGCCCCATCAACCTGTCTGCAAACCTCACCGAGTGCTTTCTGAAAGTTATCTTCGGAAAAGTGCTTCCATCGGTTTAGTAGAGAAGCGATCATACCATGAAAGACATTCATTTAAGGTCAATTATGAAAAAGGGAAAGAATTTAGCAATGTCTTTGAATTCACCAATCATCACCATGATCTGCAATTTGCCCAACAACATTCCCAGTCGGGTAATGAGACAGTCTTGAAGTCTTCTAGTTCTCCTTATAGTGGAAAAAGTGAAATTCCCAGGAAATCAGAAAGGACAACAGCACGGCGGAATATTTTGAGATCGATTCAAAAGCTTGAGAATGGGTTTGTTACAGATTCCTGTGTTGACTTTGGTGTTGATAATACCCTTCAGTTGTTAAAGGATGAGACAAGTCTTTCCCCTTCAAGAATTGTTGTTCTAAAACCAAATATTGGAAAGGCACAGAATGCTTCAAGGCCTTCATTTTCACCTATTTGTGAGGAAGTTTCTCAGCAAAGTGATAGAAAATCTGTGGAGTTTTCTAAACTTAAAAACATCGAATTACATAATCAAGTAGTACAAAGGAAAAACTTGGCCGAATTGAGAGTTAATGAG
>TRINITY_DN10777_c0_g1_i1_2  162-257 hypothetical protein TEA_028003 [Camellia sinensis var. sinensis](+)
AGTGATCCGCGAGGTTGTATAACGGCTGCAATTATAGAACTGAAACAAAAAACCTGCTCTAATCATGGCCCTTTTCTCCTCAAGGGGTCCAAAAAG
>TRINITY_DN10780_c0_g1_i1_2  1-327 uncharacterized protein LOC114308538 isoform X1 [Camellia sinensis](+)
GACAAGGAAAATAAGGCTTCAGCTGATTGTAGCAAACTTCCCAAATGGGAAAAGATTGTTAAAACGGGGAAAGTGAAATATATGGCTGCTGAAGAAGCAATCTTGCTGTCTTCGGGAGCCAAGAAATTTCACTCCCCTTCCAAGATTAATATTCACTCAAGTTCTGGGCCAGCAGTAACTCTGGGACTTGTGTCCCCGAGGACTCCCATCAAGCCCAGAGCTACACCTCCAAATTCCCCTGTGGTTGTCAAAGCAAATCCTAGTTTCAGGCCTTCGGGACTTTTACCTTCCAGACATGGCAAAATGCAGATCAATTCAGTGGTTCAG
>TRINITY_DN10781_c0_g1_i1_2  242-334 hypothetical protein TEA_009278 [Camellia sinensis var. sinensis](+)
AACAAGTAGTTGTGGCACTCCACAGAGAACAACGTGTGGATTCTCCATGGAGCTTCTTGGGCCGTTTCTTAGCAATACCCACCATTGATCAGA
>TRINITY_DN10783_c0_g1_i1_2  156-296 hypothetical protein TEA_021737 [Camellia sinensis var. sinensis](+)
ATGGCAGTGGGGAGGCTCCCTCTTTTTGCCAGTTTCACTCTCATCAGGCTACGAGGATCCCAAAGAGTCTCTCAAGCTTATGGGAATCCCCAAATCATCACCCTAGAGATGTGGGAAATGACTCCTATTTGTAGGCGTTTC
>TRINITY_DN10785_c0_g1_i1_1  2-367 2-succinylbenzoate--CoA ligase, chloroplastic/peroxisomal-like isoform X1 [Camellia sinensis](+)
AATTACAGATGGAGCTTGAACGAGGCAAGGTTTGCAATGGAGGTTGTGAAACCGGTAATGTTGGTCATTGACGACTGCTCAAGTTACTGGTATTCAAAGCTCCAGAGAGGTACTATACCGGTACTGAGATGGCTTGTTTTCATGAATTCCCCTTCAGATTGCAACAACGAAAGATTTGTATTAACTACTGAAACACTTCGAAAGCGTGTTTTAAGATCTCTGTCATTCAACTACCTCTGGGCACCTGAGAATGCCGCAATAATATGCTTCACGTCAGGAACCACAGGACGGCCAAAGGGAGTTACCATAAGACATTCAGCTCTGATTGTACAATCGCTGGCAAAAATTGTGATTGTCAACTATGGT
>TRINITY_DN10786_c0_g1_i1_2  2-490 pentatricopeptide repeat-containing protein At1g09190-like [Camellia sinensis](+)
GCACAAGTCCATATTCCCACCCGACGCGTACACATTCAATAAAGAGTTTTGAACATAAATATCATTAAAATGACCCATTTTTATGATCTGGTTATGGACGCACTGCCCTCGTTTGAGGTCGCGGAGGTCAGAGAAGGCCTTGAGAACAAAAGGGAAAGTGTAGTGGTTTGGAAGAATGGAGTTCTTGTGCATTTGGGTGTAGATAGAAATTGATTTGAGAGGGGATTGGGTGTGAGAAAAGGCTTTGATGAGGGTATTGCAAATGAAGACATTGGGTGTCTGGATTTGGGAATAGAGAAGATGGGCAGAGTCAGTGAGACCCAGAGATTGGCAAGCAGTGATGAAGTGGTAAGCAATGTCGGTGTCTGGGTAGAGGTTTTGGACGATGAGTTGAGCCTGGATTTGGTAGATTTGAGAGGGTGAATTGCATATTTCCAAGAGATTGATCAGTCTGTTCGCTGCTGTGATGAGATGTGAGAATGGTCTCAT
>TRINITY_DN10789_c0_g1_i1_1  13-1350 protein UPSTREAM OF FLC [Camellia sinensis](+)
ATGGAGAGCAGGGGGAGGAGATGCAGAGAGACAAGTCCAGACAGGGCCAAAGTATGCGTGAAGCCAAGGGTGGTTGTGAAACCAACCTTGAGAAAGGTTCAAGTTGTTTATTACCTCTCCAGAAATGGTCATCTTGAACACCCCCATTACATGGAAGTCACCCATCTCTCCCACCAACACCTTCGCCTGAAAGATGTAACGGACCGCCTAACTGTTCTCAGAGGCAAAGGCATGCCCTCTCTTTACTCCTGGTCTTGTAAAAGGAGCTACAAGAATGGGTATGTGTGGAATGACTTATCAGAAAATGATGTTATATATGCATCTGAAGGAGCTGAATACGTTCTTAAAGGCTCTGAACTCTTAGATGGATCCACTGAACAATTCAAACAACTTCAAGTTAGCAGCAGATCACAGCAAGTCCCTGACCCCACCAACCACCCAAAACGCAAACATTTAGTTCCAAAACGACACTCTGAACCAGAAGAAGTGGACAACATTAATCGATATGAAGACGAAGATGATGTGGACAATGAAGAAGAAGACGATGAAGAAGATGATGATGAAGAAGAAGAAGAAGAAGAGGACAAGACGAGCTATACAAGCTCTGTGACTCCGACCCAGTACTCTTCTCGGTGTTCTAGAGGAGTTTCCACTGAAGAGACTGAGACTGAGTTAAACCAACACGAGTCCACTCACAAAAACAACCCAACCTCCGAGTTAACTCTAGACAACTCGTCTCCTCCATCAGCTACTTCTTCAGTTGTCTCTGACAAAGCCAATGACACCAATAACAACAGCAACAACAACAACACATCCAAACGATTCGAAGATGGCGACCCAGTTACCACTGAGTCAACACTGAGTCGTGGCTCGGTGCTACTCCAATTGATTTCTTGCGGCGGGTCGACGTCGTTTAGAGGAAAGACTCTGCCGGTCGTGAAGGAACAGTCGCCGCCGCCGCCGCTGCCGCCGAGGAAGAGTGGGACAGCGACAAGTCTTCATAAAGGGGTGCTGTGTAAGACGGCGGCGAAGGTGGTGGTGGTGGAGGAGGAGATGATAAGGTGTATGTCGGAGAATCCGAGGTTTGGGAACTCACAAGGAGAAGAGAAGGAGTACTTCAGTGGGAGCATTGTGGAGTCATCAATGGCGGAGGAGAGAGTTCAGGTTCAGCCAGGGTTGCAGAGATCGTCTTCTTACAATGAAGAAAGGAGTTGCAAGGCAGGAGGACTGGGAGAAGAAGCAGTGGAGAAGGAAGAAGTTGAAAGAGAGAAACCAAAGATGACAGGAAAGTGCATTCCCATTAATAAAAAGTCATCCTCTAAAAAACACCCCAAGAAA
>TRINITY_DN10796_c0_g1_i1_1  3-314 2-hydroxyisoflavanone dehydratase-like [Camellia sinensis](+)
GGCAGCGAGGGTTCGGACGTGGGCGTCGTAGCTGGGGGAGAAGGCGGACATGAAGGAGAATGCGCCGCCGTGGATGTAGAGGAGGACGGGGAGTTTTCGGGTCGGGTCGGATATTCGGGGCATGAAGATCCGGGCTGAGACTTGGGGGTTGTCGGAGATGATGACGTCTTTGGATTGGACGCCGGTGATGTGGTCGACGGCGGTGGGAGGGAGTTTTTGCGGCGGCCAGAGGAATTTTTCAACGCGGCCGCCTTTGTAAACTCGGAAGAAGGGAAACTCGTGGGTCACTTCTTCTGGGTTTGTGGACGCCAT
>TRINITY_DN10796_c0_g2_i1_1  1-360 2-hydroxyisoflavanone dehydratase-like [Camellia sinensis](+)
GGGATTAGATTAGTCGGGGCGTTTTTGGTCCACCCGTATTTTGGTGGTGTGGAGCTTGATGATAAGATGTGGTTGTACATGTGTCCATCGAATAGTGGGCTTGATGATACTAGGATGAAACCGAGCGTAGAGGATCTCGGTAGGCTTGGGTGTGAGAGGGTGTTGGTGTTCGTGGCTGAGAAAGATCATCTGAGTGGGCCAGGTAGGGCCTACTATGAGAATTTGAAGAACAGTGGATGGAAAGGGACGGTGGAGATTGTGGAGAATGATGGAGAGGAACACTGTTTCCATCTGCACCACACCACATCTGATAATGCTGTGGCTCTGATTAAAAAGATTGTTTCTTTCATCAATCAAGAG
>TRINITY_DN10798_c0_g1_i1_1  19-327 BAG family molecular chaperone regulator 2-like [Camellia sinensis](+)
ATGATTAAGAGAAGATTGAATTTCAACCGTCGATTGAGCGAAAGCTCGGAGACGACGACGACGACATCGAGAGAAGAAGAGATTGAGTGGGAAATGAGACCCGGTGGAATGTTGGTGCAGAAACGAACCGACAATTCGGATCCTCAGGCTCCGAATTTGCGCATTCGGGTCGCTCACGGTACTATCCGGTACGAGATATCCCTGAGTTCTCAATCAACATTTGGGGAAATGAAGAAGCTTCTGACGGCAGAGGCTGGATTAGAACCAGGAGATCAACGGCTAATATTCCGAGGAAAAGAGAGAGAGAAT
>TRINITY_DN10799_c0_g1_i1_1  3-866 WD repeat-containing protein 44-like [Camellia sinensis](+)
GAGATGGTCACTGCTGCTTGTTATACACCAGATGGTCAGGGTGCATTGGTTGGTTCATACAAAGGGAGCTGCCATTTATACAACACATCTGAAAATAAGTTGCAACAAAAAGGTCAAATCAATCTGCAAAATAAGAAAAAGAAATCTCACCACAAGAAAATCACTGGTTTCCAGTTTGCACCAGGAAGTTCATCCGAAGTTCTTATCACATCTGCAGATTCACGAATACGTGTCATTGAGGGTGTTGATCTTGTTCACAAGTTCAAAGGGTTTCGCAACACGAACAGCCAAATTTCAGCCTCCCTCACGGCTAATGGAAATTATGTAGTCTCTGCCAGTGAGGATTCTCACGTCTATGTTTGGAAGCACGAAGGCGATTCTCAACCTAGCAGAAGCAAAGGTGTTACCGTTACGCGGTCATACGAACATTTCCACTGTCAAGACGTGTCGATGGCCATCCCTTGGCCTGGCATGTGTGACTCGTGGGGATTCCAAGACAGATCTTCCGGAGAACAGAGTCGGCTCGGTGATGATTTGGATGAGGTCTCTACAGCCAATCACCCTCCTACACCAGTCGAAGAGATTAATGGTAACGAGAGTACACTGTTGGCATCCGCGTGCCCTACTAGTCCACTTCATGGAACCATTTCAAGCGCAACCAACAGTTACTTCTTTGATAGAATCTCAGCGACATGGCCGGAGGAAAAACTTCTTTTGACCGCCAAGAACCATAGTCCTCGTGTCAGTGTAGACTTCTCAAACAGCATAAACCAAAGCAGATCAGCCTGGGGCATGGTAATTGTAACTGCTGGCCTACGAGGGGAAATCAGAACTTTTCAAAATTTTGGATTGCCGGTTCGGATT
>TRINITY_DN10801_c0_g1_i1_1  4-375 putative disease resistance protein At4g19050 isoform X2 [Camellia sinensis](+)
AGCATAGGCGGTGTTGTTCTTTGCTTTTGTAATTATAACCTTGTATGAACTTTGGTCGTGAGGATTAAACAGGGTTTTCAATTTGGATATTATTTGTTCTTCATCCATTTTGTTTCCTTCATCATCCAAAATTAGAAGAAATCTCTTTCCCACAAGGGCTTCAGCTATCATCATTTGCAAATCTTCATGGTTCTCCTTCTTCACTTCCCCTTCTTTGCCGTCTTCAGCTTCCCACTCCTCAGAAATGGGATGGAGAGATAATTGATGAGCAATACTCTTGCAAAGAGTCGGCACATCATTTTCTCTGTTGAGGAATACCCAAACAGCAATCTCAAATAAACCATCTTTAATTGCATGATTACTTACCTGTTT
>TRINITY_DN10805_c0_g1_i1_1  4-381 uncharacterized protein LOC114272392 [Camellia sinensis](+)
GAACTCTTGAATCATTTCTTGCGTTAGCGAGTTAGGAAAATACTTTTCCATGAACAGATCTTCGAACTGTCTCCAAGTTAATGTCTCTGCTTGTCGAGTACTGTTGATCATTTCCCACCAATGATCTGCTTCCCCTTCCAATTGAAATGCCGCCATGGTCACTCTATCTTGTTCATTTCGGATGTCGGAAGTATCTAGCAACTTCTTAATTGGTCTTAACCAAACTTCAGCTTCATGGGGGTTTGGTCCACCAAGGAATTTGTGGGGACGTAGCTTTTAAAATTTTGCTATCATTTCAGATTTGTTTTGATCTTGGTTTCGAGGTGGTATATTGCCTACCCTATCAGCAATCGCACGTATAATTCGAGTGACGTCGCC
>TRINITY_DN10806_c0_g1_i1_1  1-903 crossover junction endonuclease EME1B-like isoform X1 [Camellia sinensis](+)
GATCCCCTCTCAACTCCATTTCCAATTCAATCAAAGAGGCAAAGGACTGAACCACCCTTTTCAAACCCTACAGTTCTCCTCATTGACGACGACCACCCAACCCCTCTCAAGCAGCCCTCCTTCGTACCCGAAACCCCAATCTCTCCTTTCTCCAATTCCGATGTAGCCATTGTTAAGTGCATCAAAGCCCCCTCTGCTCCCCACAAGTTTTCTGGAGTCAGTGGATTAATATGTTTGGAGTCTGACAATGAGTCTGAAAATAGTTCCGGGAAGGGAAATTGGAAGCATAATGAGACATTGGGTATTGCTTTTGATGTGGTAAACAATTCAGAATTTAGCTCCAGACTCATTGGATCTGCATTTTCTCTTGAAGAAGGATTACCAGGGCATGAGAATTTAACACAAATGTCTGGGGACAGTTCTTTGCATCTAATGTCTTCTAAAGATGTTATCCCCCAGGTAAATGATATTCTTGATGAAGAAATTGATAGACTGGAGTCAACGGGGAATCTTTTGAAACAGAAAAGTAGAAGTAAGGTCAATGCAGATATGGAAAAAAATGTGGATGGAGGAAATGGAAAAAAGAGGATGACAAAGGAAGAAAGAATTCGCTTAAAGGAAGAAAAGAAGCAACTGAGAGAACAAGAGAAGTTGCAAAAAGCAGCTATGAAAGCTGAGGCTGCAGAGCTGAAAAAATTACAAAAAGAAAAGCAAAAGTGGGAGAAGGGGAAGTTTGCTTTAAAATCTGTTGTGGCTGAAATTGATACTAAAGTAGTTGAACTGGGGTCGGTCGGAGGACACCTACTTACAAGGTTTGCAGAGAAAGGTCTTACATTCCGGATAACACGAAATCCAATTGAAAGATCTATATTGTGGAATATGTCTGTTCCTGAAGAAATTTCA
>TRINITY_DN10807_c0_g1_i1_1  150-293 hypothetical protein TEA_001834 [Camellia sinensis var. sinensis](+)
ATTTTCTTCAAGCTTTCTGTTTTAGTTTTCTTTGTCTTCCTACATTCTATCTTTCAAAAGTTCTTTAGAAGTAATATTGTGGCGGACTGCTTGACTTTTTACTCCATGTTCGCTATATTTGCGGTTATAAATGACTATGACTAT
>TRINITY_DN10814_c0_g1_i1_1  7-381 uncharacterized protein LOC114270365 [Camellia sinensis](+)
TCCACTGCTACTTCTGATCTTCCATCCTCCTTCCATTTTGCCTCTGCTTCATCCACTTCTGCTCTGGAACAAAAAGTGGATCAGTTGCCCTCTTTAGTTTAACAACTTCTTTCTCAGCAGATGGACATGCAACATGATATCAACAAGATGAAGATTCAGCAGGCTCAAGCCATTGAAGCTACAAAGACCAGTGTTGAAAGCATGGTCATTGCTGTCTATGGGCTCAAGCACTCCAATGAAGAATTCAAACAGATTTCCAGTAGCGATAGAACGACGACCTTGGTGAACAAATTCACAATTTTATGCTTTGGTTCGCACAAGGGTGGCGTGAAGCTGCACCTCATTGGCTCGCACTCCTCCACCATTCAAAATTTG
>TRINITY_DN10815_c0_g1_i1_1  2-325 uncharacterized protein LOC114305367 [Camellia sinensis](+)
GTCCTGTTCATTGACAATATCCTCATTTACTCAACAAGTATGGAAGCCCATGCAAACCACCTACGGTTAATTCTTCAGACTCTTCGGGATAAGAAACTATATGCAAAATTGAAGAAATGTGAGTTTTAGTTGCATGAAGTAGGATTTTTGGGTCATGTTATAACGAAGGAGGGTGTTGTTGTCAACCCACACAAAATTGAAGCTATTGTGAATTGGCCAACTCCTACCAACGTAACCGAGGTGTGTAGCTTCTTGGGGTTAGCCGGGTACTATCGAAGATTTGTTAAAGATTTTTCCAAAATTGTTGTGCCACTTACTCAGTTA
>TRINITY_DN10815_c0_g2_i1_1  247-555 uncharacterized protein LOC114266503 [Camellia sinensis](+)
TCCCGTACCCTTTCGGCTAAGAGCATTTGCAACCATGTTAGCTTTACCGGGGTGGTAATGGATTTGTAGGTCATAGTCCTTAATAAGCTCTAACCAGCGTCTTTGTCACATATTCAACTCCTTTTGGGTAAAGAAGTACTTGAGGCTCTTGTGATCGGTGTAAACTTCACAAGTAGTTCCATATAAATAATGCCGCCATATTTTTAAAGCAAAGACTACTGCGGCTAGCTCAAGATCATGTGTAGGACAATTCTTTTCATAGGGTTTAAGTTGGCGAGAGGCATATGCAATAACCCTCCCACTCTGCAT
>TRINITY_DN1081_c0_g1_i1_1  87-299 general transcription factor IIF subunit 2 isoform X1 [Camellia sinensis](+)
CTGACGAGAAGAGGAGTCGTCATTGGAGCGGAGGGGGTCGATGGAGACAACGACCTTGGCGACGGGGCGAGAGGAGTCGAAGGCGTCGGAGGAGGGAGGAAGGCATTGCAAGGAACGAGAGACTACGGGAGGGCATTTCATCAGCCACACCGCTCTCTCTGCTTTGCTCGTCTCTAACTGTCCACTGTTGCTGTTGTTTTTGGTGGTGGTGGA
>TRINITY_DN10821_c0_g1_i1_1  4-345 uncharacterized protein LOC114269254 [Camellia sinensis](+)
CCTGCTAGTATGTCAATGGCTGGTAGTTATGATTTGGAATCAAAGAAGAGAAAAGTAAGTCAAGTTGGGAGTGGGACTGGGAGTGGAACTGGGATTGGGAGTGGTATTGAGAAAGCATTCAACATGAAGGATAGGGATCAGTTGCATGCTGAAATTGCTAGGATGTTTTACTCGGGGGGGTTACCATTCAATCTTGCTAGGAACCCTTACTATGTTAGCTCATTTTCGTTTGCTGCAAATCATTATATTTCTGGTTATTTGCCTCCCGGTTATAATTTGTTAAGAACTACATTACTTCAAAAGGAGAGGGTAAATATTGATAGATTGTTGCAACTAATTAGG
>TRINITY_DN10823_c0_g1_i1_2  4-255 mediator of RNA polymerase II transcription subunit 15-like [Camellia sinensis](+)
CCCTCTAAATGGTCTACCACCCCTTCTACCTCCACCTGTATATGGAGTTTGCCCAATCGGTCCAAACCCTCCACTATTCACAGCGAAATTCGACGAATCCAACACTTGCTGTGGTTGCTGCTTCGCAACCTCTTGTGGGTAATACGGAATCGGCTGATTCTGAACATGGGTTTGCCCTAACCCTTGTTGCGAACCCAATACATGTGTTGATTCAGGCGCAATTGGAACACCAGGAGGGTGAATCGAAGTGTG
>TRINITY_DN10831_c0_g1_i1_1  44-292 Intron-encoded endonuclease [Actinidia chinensis var. chinensis](+)
ATGAAAAACTGGCGGCAACACGGCGGCGCAATCGCCGTCCCAATCGCATTAATTGTGATTTACGTCATCGGAAGATCGGACGGCAGGGATCTCCGGCCGTCGGAACACGGACTGGCGTACCAGAACAACGTTACGGCGGCGGAAGAGAAGTCGCCGGAAATGCGGTCGTTCTTCGGTGGTGCGATGCCGACGGTTCCGGCTGCGAGCGTGCCGATGCCGGTGGCGAAGAACATGAGCGACGCGTCGTGG
>TRINITY_DN10837_c0_g1_i1_1  68-1168 GDSL esterase/lipase At5g45960-like [Camellia sinensis](+)
ATGAAACCACAACATAAGCATCTTCTACTACTTACACTACTTTTCATTGTCTCTGTTTCTCTTTTCATGTCAAAACCTTCAAGAGCTCAAACACTAACAAAACAAACGGCTTTGAACCACTCAATCTCAGCTGTTTTCGTGTTCGGAGACTCGACGGTCGACCCTGGAAACAACAACTACATTGAGACGGTGTTTAAGAGTAACTTTCCGCCTTACGGGAAGGACTTTCCCAACCACATTGCCACCGGAAGGTTTACCAATGGCCGCCTAGTGACCGATTATATGGCTTCGTATGTGGGAATAAAAGAGAATGTGCCTCCATATTTGGATTCAACGCTTAGCATGGAAGAGCTCATGACTGGTGTCAGTTTTGCCTCTGCTGCCTCTGGATTTGATCCCCTTACCCCTCAAATAAGCGGTGTAATTTCAATGACAATGCAAATGGAATACTTTAGGCAGTACAAAGCTAGGCTTGAGATTGGCATTGGAAAGAAACGAACCCAAAATCTGATCAAGAACGCCGCGTTCCTCATCAGCGCCGGTACAAATGATTTCGTCGTCAATTATTTCGGTCCACCGGTTCGCCGCCAAAGCTACACCGTTTTGAGCTACCAGCAATTCTTGATTCAACAGCTCCTACACTTCATTCAGGATTTAGGGGACCAAGGGGCTCGGAAAATCGCGATCGTTGGCCTGCCTCCAATGGGTTGCTTGCCTGCCGTAATCACCCTTTATTCAAATGACTTGTTTCATAGACGTGGTTGTATCGAATCATTATCCTCCGTCGCTAGAGATTACAATCGGATGCTCCAAAATGAAATACTCAAAGTCATGACTGTTGGTGGGCCCCTTATCGTTTACGGCGACATATATACACCGTTGATCGACATGATCCAAGGGCGCAAATATGGTTTTGAGGAGGTGAACACAGGTTGTTGTGGGACAGGGTTCTTGGAGGCATCATTATTGTGCAATCCCAAATCAATTGTATGCCCTGATGCCACCAAGTATGTGTTTTGGGATTCAATTCATCCAACTGAGAAGGCTTACTCCATCATCTTCAATTCCTTTCGTTCCACCATTGATTATGTAATAGGCCTT
>TRINITY_DN10838_c0_g1_i1_1  3-299 xyloglucan endotransglucosylase/hydrolase protein 2-like [Camellia sinensis](+)
CTGGGACGGTGGAATCAACTGAGGGGTAGACGCAGATGGCTGCTCTACTGGATCTGAAGAGGAAGCTTGGTCAGCCCTTGGTGAAGAGGTGACTGGAGGGATTGAGACAGATGGTGGAGTTTGACTTCTCCTAGGGACGTCAGGCAGAGCCGACTTGTATGTGGGTATATAGTTCAGCAGAAGGAGGGCTTTGCGTCTCTGGACGGGGAGATTGAGAAGCTTCTTTAAACCTTGGCTTGGGGCATAAGATTGTCGGAATCCCTTTGCTGGCTGGGGAAGAACTGCAAAAAGCAAGAA
>TRINITY_DN10838_c0_g1_i1_2  18-587 early light-induced protein 1, chloroplastic-like [Camellia sinensis](+)
CACAAGGGCTCCACCTTTGACAAACTCAGTGAACGCCAATGCAACCAAACCCAACATAGCGAACCTCCCATTCCAGAGCTCAGCATCAGAGCTCATAATCCCCTCTGAACGAGACTCCACACTCACCCCTTTGAATAGAGGTATCAAAGATGCTAGGGTTAGCACAATGCTTGTTCCCACAAACCATGAAACTCCACCGTTGGATATCTGGGCCAACACATCCTCACCCTTCGATAGTTCCACCGCCATCGCGGCCACGAACCCGATCATCGCCAGCCTGCCGTTGATTCTCTCCGGTGCGGGTCCACTGAATGCAAACACGTCAGAAAATTTGGTGCTTGCCTTTGGCTTCGGTGGAGGAAAAGGGATTGGCTGTGATGCCGGCGGAGGAGTTGGAATGGGTGTCACATCTTTATTTTGACCATCCTCGGCCATGCACCGCACTTGCATGCCAGCATTCCTCTGCAGACGTGGCACGTAGCTGCAAGGAGTGAACTGACTGAACCTTGATCTCGTCGTGACACCTGTCACTGGTCTTGCCAGGATGGACTGCATTGCTGACGTGGCCAT
>TRINITY_DN10844_c0_g1_i1_2  2-376 pentatricopeptide repeat-containing protein At1g06143 [Camellia sinensis](+)
ATTGTGCCAAACTCTGTTATTTGGGGTGCTTTACTAAGCGGGTGTAAGCTTTACAAGAACTTGGAGATTGCTCAAGTTGCTGTCAATAAGTTGATGGTTTTGGAGCCAAACAATAGTGGGTATTACACCCTTATGGTTAACATGTACGCTGAATCAAATCGATGGAATGAGGTTGCTAAGATTAGATCAACCATGAAGGTACAAGGTGTAGAAAAAACATCTCCTGGATCCAGTTGGATTGAAATGGATAGCAAGATTCATCTGTTTGCAGCTTCTGATAAATCTCACCCATATTTGGCCAAAATATATGTGGTGCTAGGTGAACTAGACGGGCATCTGAAGCTAGCTGGCTATCAACCTGAGGTTGGGTTTATG
>TRINITY_DN10844_c0_g2_i1_2  1-384 pentatricopeptide repeat-containing protein At1g06143 [Camellia sinensis](+)
GCAAAGTGTGGCAGCTTGGATAGATCCCTTTTGGTGTTCTTCAAGTTGCGGGAAAAAAATCTTTTCTGTTGGAATTCAATAATTGAAGGGCTTGCTGTACATGGTTATGCAGAAGAAGCATTGGCAATGTTTAGTAGGATGGAGAGGGAGAAGATAAAGCCGAATGGTGTTACTTTTATTAGTGTTCTTAGTGCTTGTACTCATGCAGGACTAGTTGAAGAGGGCCGTAGGAGGTTCCTAAACATGACACATGATTTTTCCATTCCTCCTGAAATGCAACACTACGGGTGCATGGTTGATCTATTGTGTAAGGCTGGTTTGATCAAAGATGCGTTGGAATTGATACAGAGCATGCGAATTGTGCCAAACTCTGTTATTTGGGGT
>TRINITY_DN10851_c0_g1_i3_1  354-1019 hypothetical protein F0562_032311 [Nyssa sinensis](+)
CCATGTGCTGATGATGTTGAAGAATATCAAAACAATTCAATCTATACTCACTGTTTATCCCTCAGATTCTTTTTCCACCAGCTCTTTTCTGGGTATAGTACAATGTTTCTCAGAATTGAAGGAAGGTCAGTATCATCATCAATCCAAGGAACTGCTTTAGCATCCTCAGGGATGGGCACAGTGCTACCTGATAGTTCCCTCAATGATGCACACCACTCTGTCTCTAGACCATTGCCTTATGATGCTGATCAGAGATTCTCTCGTTCGCAACGTGATGGTTTGGTCTCTAGGCGTGATAAGTCAATGACTCATTTTCAAGAAGATTCACAACCACTGAGAAGAAATATGAGTAGTTCTGGTATGGAACCATTGGGTTCTGGGAAGAAATGGAATGGAGTTGATTCTGCAGAAGAGTTCAAACTTGGCCATTCAGAGTCTTCAGAGAAGGCCTTAACTACAAAAGTTGCACATGGACTAATTTATATACAACCTTCTTCTGAAGATGAGGATGTTTGCCCTACATGTCTTGACGAATATACTCCAGAAAATCCAAAAATTACAGCAAAGTGCTCTCATCATTTTCACCTTGGTTGTATATACGAATGGATGGAAAGAAGTGACAGTTGTCCAATTTGTGGCAAGGAGATGGAATTCTGTGAAAGCCCT
>TRINITY_DN10855_c0_g1_i1_1  162-926 uncharacterized protein LOC114278646 isoform X2 [Camellia sinensis](+)
AACACAAGGACCAGACCTAAGCACCCTCTCTAGTTTCTCGGCCTTGTCATAATCCTTTTCTGTGAGAGGACCAGCAGGAAAAGGAGTGATTTCCACAACCAAGTGTGGAGTTGGGAGCTCATCAAACAAAGCTCTCACGTTGTTACAACACACACTCTCTCCATGAGCGCTCTCCCTCCTAATCTGGCAACCCTTGTGGGAAGTGGCATCTCTGAATTTATCATCATCTGATAGCAAAGATGCAATGGATTTAAGAAGGTGCCGCCCTTCAGATTTGGAAGGTACTCTGTAATTCCGCTTCAATGTACCCTTGGTCGTGGGATGCCATTTGCTTACTAGTTTCCTTCTGTCAGCAGCTTGCTTATCTGGGTTGCTTTGGAACTCCTCAATCCATTTAGAGAAACCCAGATCGTCAGAACCAGCTTCCAAATCTGAGACAGAGACAAGTGGGTTTGATGGAGATCCAGCCAAACCAGCCTTTAGGAGGGCATAAAAGATGCAAAGCCTGCCAGCCCACAGAAGAGGGGTCTCAAGCAAGGAAGCATGTACTCCTCTTCTGGTGTTGGGTAATCCACTCCTCCTACCCAAACACATCGCACCTCCCCTTCCATGATTATTATTATTATTAGGAAAGAGGGTTTTGGACACCAAAGCAGGATCAGCACTAGTAGAATTCAGATTCAGATTCTTGAGGTAGTAGTACTTGGTTATGGTGGTTGTAGCTTGCAATGGTGATGTGAAGCTAGTAGTGATCTGCAGAATCAT
>TRINITY_DN10858_c0_g1_i1_2  2-736 probable NAD(P)H dehydrogenase (quinone) FQR1-like 2 [Camellia sinensis](+)
CCAAACCCAGTAGTTGATGGGTCAGTCCAAATTGAGGGTCAAAGCCCTAGCACTGATGCAAGAGTTGCACTTCAAGATGGGGCTTTGCAAGCAGTGGAAACGAATTTGAGAGTATTTATTGTGTTCTATTCAATGTATGGGCATGTGGAGAGTTTGGCAAGGAGAATGAAGAGAGGGATTGATGGGATTGATGGGGTTGAAGGGGTTTTATATCGGGTTCCGGAAACATTGTCACCTGAGGTTTTGGATCAAATGAAGGTGCCCCCTAAGGGGGATGAGCTTCCAGTGATATCGGCTGAGCAGTTGGTGGAGGCTGATGGGTTGTTGTTTGGATTCCCAACTAGGTATGGGTGTATGTCTGCACAAATGAAGGCGTTTTTTGATTCAACGGGGCAGTTGTGGAAGGAGCAGAAGCTTGCAGGAGTGCCTGCAGGGTTCTTTGTGAGTACCGGCACACAGGGAGGCGGGCAAGAGACTACTGCTTGGACAGCAATCACCCAATTAGCCCACCATGGTATGCTCTATGTGCCAATTGGATACACCTTTGGAGCCGGAATGTTTAAAATGGATTCTATCAGAGGAGGCTCGCCTTACGGTGCAGGAGTTTTCTCTGGGGATGGCACCAGGGAACCAAGCGAAACTGAGCTGGCCCTTGCGGAACATCAGGGCAAGTACATGGCTATGATAGTTAAGAGGTGTTCGGTGCCTTATTCACTCGATCCTGATCACAGCACT
>TRINITY_DN10859_c0_g1_i1_1  61-237 hypothetical protein TEA_020213 [Camellia sinensis var. sinensis](+)
TTGGATCATCCACTATCTTCCGATGAAGTATCAGACTGGGTGTTGGATCGTATATCTGAGGTTAGTAAATTTTTGGGTGTATCCTTTGAGGGACATGAGGATGAAGCTCTAAAATTATTCTCTGTTATTGAAGCTTCATGGACTGGGGGCGGTATGGGTGAACGGGCAGTGCAGTTT
>TRINITY_DN10862_c0_g1_i1_2  73-219 uncharacterized protein LOC114282098 [Camellia sinensis](+)
ACCTCGGAGCATGTTTGGAAGGAAGGAAATCTTTGTGCCGATGCCTTGGCAAAGTTTGGCGCGCAACAACCCGAAGATATGTTGGTGGTCAATGAGCCGCCAGCGGAAGTTAGAAGCCTTATTATTTCTGATATGATAGGCTTGTCT
>TRINITY_DN10863_c0_g1_i1_1  1-681 root phototropism protein 2 [Camellia sinensis](+)
GAGAAGGAGAAGAATATGGCGGTGTTCAATGCCGGTGATTTCAGGGAGGTGTGTTCGACGGCGATGCAGAGGGTTGGGAAGACGGTTGACGCGTTCCTCGGTGAGATCTCTACGTATGGTGAGTTGAGCATCTCGAAGTTCAATGGAATTGCGAATCTGGTGCCCAAGGGGGCTAGGAAGGTTGATGATGATCTTTACAGAGCCATTGATATCTACTTGAAGGCTCATCCAAAATTGGACGAGATTGAGCGCGAGAAGGTATGCAGTGTGATGGATCCACTAAAACTCTCCAACGAAGCTCGAGTTCATGCTTCCCAGAACAAACGATTACCACTACAAATCGTCCTCCACGCTCTCTACTACGACCAACTGAAACTCAGGAGCGGAAACGAAGAGGATCATAGTAACCTCAAAGACACCGCTGCGACAACAAGAAGCCAATTACAAGCAGATGTGTCGTTGCTTAAAGAGAACGAGGCCTTGCGAACTGAGCTACTCAAGATGAAGATGTACATTTCAGACGTTCAGAAAAACAAAGGAACTAAGAAGCAGACATTCTTGTCGTCTGTGTCGAAGAGGTTGGGGAAGCTGAATCCGTTCAAGAATGGGTCTAAGGATACTTCGAATATTGAGGATGTTGTGGACATTACCAAGCCTAGGAGAAGAAGGTTCTCCATCTCT
>TRINITY_DN10866_c0_g1_i1_1  39-311 potassium channel AKT1-like isoform X1 [Camellia sinensis](+)
GCTCACTTTACTTCCAAAACCTTCATGATCACTAGCAAGAATAAGATGATCGCCATCTCTAATGAGCGCTATATCTTCAATTAAAGCACCATCTTTTGTTAAAACTTCAGTAAGAGAGAACCCAAATTTCTGAGAACCAATATCAAGTAGCTCTTGAAGAGACTCGGGCAACAATATGAGCCTTTCAGCTGCAGATTCTCCTTTTCCTGAGCAACTAATCGTCACTCTTGCTCGGTTATTGCCCAAATGACGTGGACTTTCGAAACTGTGTGA
>TRINITY_DN10869_c0_g1_i1_1  77-259 hypothetical protein TEA_011588 [Camellia sinensis var. sinensis](+)
GAAAAAATAAGAAGACAGAGACACTAAACAAGAATAAAATACCACATTTCCACGAGGAGGAAAAAGAATCACATATGCAATTAGAAGTGCAAGTCCACAGTTAGAAGTATTGAACAAGAACCAAACGTGCTCAGTGACAATAGAGATCATGAGAACTACAAATTTCCAAACTTTCTCTTCCCT
>TRINITY_DN1086_c0_g1_i2_2  72-536 uncharacterized protein LOC114285734 isoform X1 [Camellia sinensis](+)
ATGGCGATTCCAATGAAGTTGTTGATGATCTTCGCTCTTTCATCTCTGTTCATCATTTCCGCAACATTCGCAATCTCCGACTCTCCATTCATAGTCGCTCACAAGAAGGCCACTCTCACAAAGCTCGATTCCGGGGCCGAACATGTCTCTGTCTCCATCGACATCTATAACCGTGGATCTGCTGCTGCATATGATGTCAATCTTACTGATAATAGCTGGGCCCAAGAAGTCTTTGAGCTTGTTGGTGGCAACACTACCAAAACATGGGAAAGACTTGATGTTGGTTCTCTTGTTTCCCACTCTTTTGAGTTGGTGTCCAGAGTGAAAGCCATGTATAATGGCACCCCTGCTGTCATCACATTCCGAATCCCTATGAAGTCCAAACTACAGGAGGCATATTCAACTCCAATCCTACCACTGGATATCCTTGCTGATAGAATCCCAGCAAAGAAGTTAGAATTGGTA
>TRINITY_DN10879_c0_g1_i1_1  3-446 uncharacterized protein LOC112184441 [Rosa chinensis](+)
GCCATTAATAAAAGAGTAAGTGTTGGCACATCCAACACGTACAACATCATGATCCCAAATTCATGTATGACCTAAAAGAATGTAATAGAGCTTAAGAGGCAAAATCATGATCCCAAATTCTTGTACGACCCAAATTCATGATCACACACATTACCGTCTCTTTGAGCTCGCCAATTGTAAACATCACAAGGCACTGTTTGTCAACCTTAAGTTTGGTATTGGTAATCCATGCCACCCGATAAGGTTCGGGATGCAGCACTACTTTCAAACCCAATTTCTTCGTAGCATATCTTCAGACACAACATTAGTGCAACTCCCAGTATCAGTTACTAGAGAGCACACTAGACCACCACAATTCACCCTCGTATGAAAAACCTTTCGTCTTTGTAGCTTTTCGGTTTCCTTTATGTCATGTTTAGTAGAAGCCAACAAAGGTTGAATAAG
>TRINITY_DN1087_c0_g1_i1_1  1-300 F-box/kelch-repeat protein At3g23880-like [Camellia sinensis](+)
GTGGTTGGTAATTTCCGAAGCAAAACTTGGACCGAAGTTCACTTCCCATACCGTTTCTCCAGTGTGAATTCAGGGCCCGTGCTGAATGAAAATCTACATTGGTTTGCCTCTAAGAAAAGTTCGGATCACTTCCTCGCACCCCATGAAATCGTTTACTTCAATCCGCGAATGAACAAATTCAAGAAGTTAGCAATGCCACAGCCTAAGAATGGAGATGGAGATATTCTATTTGGTTTGGGAGATTTGGAAGGATGCCTTTGTATGGTTCGTTGCTGTGATGAGCATCCAAGCCATCATGTG
>TRINITY_DN10880_c0_g1_i1_1  2-355 protein NRT1/ PTR FAMILY 5.16-like [Camellia sinensis](+)
GCAGGTATCATGGTGTTAGTGGAGGCTGCTCTCATAGATGCTTATCTTGGCCATGCTGGGATGTTGCTCATCACAAGTGTTCTTTATAGCATTGGATTGGGGTTTCTAGTAATGTCAGTTCTTGATCGGTTCTTTTCCAAGGGTGTAAACTCATGTCCAGCAGGGGAAAAATTATGCTCTTCAAAGCTAACTGCTTCACCATTCTATTGGGGATTAGCTTTGATTGTTCTTGCCAAGGCTGGTCAGGGAATATGTTTGAGAGCCCTCACCTTTGGTAAAATAAAATTCAAAAGAGATCCACCCGAAACGAAGGTAATCAAATTTGGTTTCTTGAAGTTTGAAGTTCGCCGAAGA
>TRINITY_DN10880_c0_g2_i1_1  124-384 protein NRT1/ PTR FAMILY 5.4-like [Camellia sinensis](+)
TCATCGGTTTTTGATATCTGCATGTGTAATGGCAATTGGGATCACTATATTTTTTATTGGATACGCATTCCTTTCCCCCCTCAACTGCAAGCAAGTCCCTTCGCAAACATGTTGTGGGTCCTTCTGGTTGCATTCTTAAAGAGGCATCTTGACTCTATTTAGCAGGGTACGGAATTGAACTATGGGGATGAAGATCAGACACCTCAAGGTCAAGGTCATAACCAGAAGACACCTCGAGGTCCCAAGAAAAGGACGACGCTC
>TRINITY_DN10886_c0_g1_i1_2  142-1788 BTB/POZ domain-containing protein At2g13690 [Camellia sinensis](+)
ATGGATAATTCAACCCGTCACAAACGGCATCACCGCCGTCAACCACCCACGCGCCGCCGCTCATGGTGCTGCTCCTTCGCCGTCACCCCCCGCAGCCCTGAAAACCCTACCTTCTCTCATCCCAAACCTCCTCCCAAGCCTGAAACGCCCTCGAAATCGGCCGGTTCGTTCCCGAACTCGCCTCAGAATAGCCGGCTTGGCCTCGTTGGCCGGATTGACCCACGCCGGATTTTGTCCCCCGGCCGCGTCTCCCCCATCGACTCCGACCACCCCACAGTCGATTCGCTGCCAGAAATTGTGGTTCCGATCGCGAATGTGCAGTCGAGATCGGTGATGTCGCCGATGCCCGAGGGTTCGTCAGGTTCGGGTTCAGGTTCGGCTGATGATAGTGTGAAGGAGGAGGACGGTAGTTTTGGAATTTTTGATGTGAGGTTGAACTTGAAGGGAAAGAGTGGGGGTTCTCTGGTGCTTGAGCTGAATTCAGAGGTGTTGAGTGCGAGTAGTTCGGTTTTTGCGGACTTGATTGCGGATTATCGAAAGGGTGTAACTGGTTCGGCTGCTAATCTGTGTAGGATTGAGGTTCCTGAGGTGGAGAACTTGAATGTGTTTCGTGAGACAATTGAGCTGATGTTTGATGATGATATCCCTAAGCGGCTTTTGAAGATTGGGGTTTATCGGTCCATTGATGTACTTGAGGTATCAGCAGTCATCATGTTCACCAGGGGTGTTTTGTCCTGTTTAAGATACCTCGAGGCAATGCCTTGGAATGAGGAAGAAGAGGAGAAACTGAGGAGCTTGTTTAATAGGTTTAAGCTTGATGATGATGCAACTAGGGACATCCTGGCAAGACTCTATTTACTGGACTCGGCAGATTCCCAACAACGAAATTTAGCTAGACAGTTGGTATTGTCCATCACCACTTGCCCTGGGGCCAATGCAAGGAATGAGCTCAAGTCCTTAGTCAAGGGTCTCCTTTGCAAAAGCTCAATCTATGAGAAGAACTATCCAGACATTGATGAGGATGATCTGTATGTCGTTTGCCAGTCTTGTTTGAGTTCACTGGTTGTCCTGTTAGAGGAGGCCTCTGGAACTACCAACGGCAACAGCTGTAGGAAGTTGGGAAAAAAGGTCGAGACAGATAAGCCTTTGATTGAACGCATCTCAAATCAGGTTGACAATATCAACTGGCTCCTAGAGATCCTGCTTGATCGGCAAATGGCGGAGGAGTTTGTGGAGATGTGGGCAGATCAAGGGAAGCTGCTTTGTATGCATGGAAGTGCATCCCCAATGGTTAGGTATGAGCTCAGCCGGGTTTCGGCTATGTTGTTCATTGCGCTAGGGACCAGAAAACTGCATTGCCGGTCAGAAGTAAGGTTAGGGCTACTTGAGGCATGGTTTAGTCCAATGCTGTTGGACTTTGGTTGGTTGCAAAGATGCAGAAAGGGGCTAGACATGAGGGAACTGGAGGAAGCCATGGGGCAGGCGCTCCTTACTCTTCCGTTGAAGCATCAATACGTGCTGTTTATGGAATGGTTCCGATGTTTCTCCAAACATGGCACTGAATGCCCTAATCTTAGTAAAGCATTCCAAATATGGTGGCGCCGATCATTCCTGAGAGGCTCTGAATCTTATGCAATTGAATCCAGG
>TRINITY_DN10887_c0_g1_i1_2  1-588 ABC transporter G family member 6-like [Camellia sinensis](+)
GTCGAAGAGACTCTCATGTTCTCAGCAGAGTTCAGACTCCCTCGAACTCTCTCCAAATCTAAGAAGAAGATGCGAGTCCAAGCCCTAATCGATCAACTAGGGCTCCGAAACGCCGCCAAAACCATCATCGGAGACGAAGGCCACCGCGGAGTCTCCGGCGGAGAACGCCGCCGTGTTTCAATCGGAATCGACATAATTCACGATCCAATCATTCTCTTCCTCGACGAGCCTACCTCGGGGCTCGACTCAACCAGTGCTTTTATGGTCGTCAAGGTTTTACAACGAATCGCACAGAGTGGAAGCATTGTAATCATGTCTGTTCACCAACCAAGCTATCGAATCCTCGGTTTGCTCGATCGATTGATCTTCCTATCACGCGGACAAACCGTTTACAGTGGTTCACCGATGAACCTCCCAGTTTTCTTCGCTGATTTCGGGCATCCGATTCCAGAAACCGAGAATCGAACCGAGTTTGCGCTCGATCTTATACGCGAGCTCGAAGGATCGCCTGGAGGAACCAAAAGCTTAGTCGAATTCAACAAGTCATGGCAGAGCTTGAAGCGTTCTCGAGCCCCAGACACACCAACA
>TRINITY_DN10887_c0_g2_i1_2  1-696 ABC transporter G family member 6-like [Camellia sinensis](+)
GACACACCAACACACGGTTTGACATTGAAAGAAGCAATCAGTGCAAGCATTTCACGAGGAAAGCTCGTCTCTGGTGCTACTAACACCAATGCTAGTCCAACTTCTATGGTTCCTACCTTCGCAAACCCTCTCTGGGTCGAAATGGCGGTACTATCCAGACGTGCCATAACAAACTCGCGTCGAATGCCAGAACTCTTTGGCATTCGACTCGGTGCTGTTATGGTCACGGGATTTATTTTAGCCACAATGTTCTGGCGCCTTGATAGTTCCCCCAAAGGCGTTCAGGAACGCCTCGGGTTCTTTGCTTTCGCTATGTCAACAACATTCTATACTTGTGCCGATGCCTTACCAGTCTTCCTTCAAGAGCGCTACATATTCATGAGAGAAACCGCTTACAATGCGTACCGAAGGTCTAGTTACGTTCTCTCGCACTCGCTCACAGCATTGCCTGCTTTGGTTTTCCTCTCAATGGGTTTCGCCGCCTTAACTTTTTGGGCAGTAGGGCTCGACGGTGGACTCTCAGGGTTCTTCTTCTACTTCCTCATCATCTTCGCTTCCTTCTGGGCTGGAAGCTCCTTCGTTACCTTCCTCTCTGGCGTAGTCCCACACGTCATGCTCGGCTACACTATCGTCGTCGCAATCTTAGCCTACTTCCTTCTCTTCAGCGGCTTCTTCATCAACAGAGATCGAATCCCA
>TRINITY_DN10888_c0_g1_i1_2  3-635 hypothetical protein TEA_020694 [Camellia sinensis var. sinensis](+)
TGCAAATGACTTCCAGAAGAATGGGATTATGACATTTAGCAATGGGATGAGGAGGAATAGATAGTTGAGGGCTTCTTTCTCGTTCTTTGTGCAATCTCGGGCTCGAAGGGAAGGAATCGTGAACATCCAGACGGACCACATCCCCATTAGCCTCCAAATGTCTGGTTCATTTGATGGGAATATGAGATTGAAAGAGAGAGCTCCACCAAGTAACATTGACACATAACCTTGGACCTCAAAAACAGTGTATAAAGCAGTTCCAGGCACAGCGGGGTTTTTGGTAGCAGTGGAAGCCCTTGGAGCAAAAGTTGCAGCTGTCTTTTGGACGACCTTTTTGAGGTCTTTGTCGACGTCAGGAACAATTGATGCTTTTGAAGTTGAAATCTTGATTGCCTTTTTAGTTTCTTGGTCTTCTTCTTCTTCAATCTTGTTCACTCCATTGGGTTTTTCTAGCTCTTGTTCGGGTTGTTCTTCGAATGGCTTCGTTTCTATTACGTCGTTTGAATTTGCACGAAGTATGAAAGGTTTGTAGCGAAACTGAGTATGAAATGAGCATTTCTGGAGAATTGAAGAAGTTGGGGGAAGCTTCAAGACGCAGAAATTGCAGAGGGAAGTTGAGATTGACATGTTCAT
>TRINITY_DN10891_c0_g1_i1_1  75-419 hypothetical protein TMEN_2440 [Trichophyton mentagrophytes](+)
ATAATTCAATCCATTTACTATGTTATGTTCTGAGGGGAGTGAAAATTCCCCTAATTCGATGAAGATTCTTGCTCAATTGTTATCAGCTATGCGCCGACCAGAACACCTTGCCGATCAGCCAAACGTCTCTTCAGGCCACTGACTAGCGATAACTTTCCCCACAACGGAACAACTCTCATTGCATGGGATCATTGGGTACTGTGGGTTTAGTGGTTGTAAAAACACCTGACCGCTATCCCTGATCAGTTTCTTGAAGGTAAACTCATCACCCCCAAGTCTGGCTATGCAGAAATCACCTGGCTCAACAGCCTGCTCAGGGTCAACGAGAATTAACATTCCGTCAGG
>TRINITY_DN10894_c0_g1_i1_1  3-317 uncharacterized protein LOC102616497 [Citrus sinensis](+)
CAAAATGATGAAAAGGAACCTAGGCGTAGTAAACGTGCTAGAACCTCAAAATCTTTTGGTCCAGATTTCCTAACATTTTTGTTAGAAAATGAGTCTTTAACTTTTGAAGAAACTATGTCCAGTCCTGAGGCTCCTTTATGGAAAGAAGCTGTAAACAGCGAAGTTGAATCCATCCTGCAAAATAACAGTTGAGAATTGGTGGATTTGCCACCAGGTTGTAAACCTCTTGGGTACAAATGGATTTTCAAAAGAAAATTGAAAGTGGATGGATCAATAGACAAATACAAGGCAAGACCTGTAGTCAAAGGTTTTAGA
>TRINITY_DN10895_c0_g1_i1_1  120-431 mitochondrial dicarboxylate/tricarboxylate transporter DTC [Camellia sinensis](+)
ATGGGAGAGGAGAAGCCAAAATCCATAGGAGTATGGCCCACAGTGAAACCCTTCGTCAATGGCGGAGCCTCTGGCATGCTCGCTACCTGTGTTATCCAACCCATCGACATGATCAAGGTGAGAATTCAGTTGGGTCAGGGATCAGCGGTTGATGTCACCAGGAACATGCTAAGGAACCATGGTATTGGCGCCTTTTACCAGGGGCTGTCTGCTGGGCTGCTTAGACAAGCTACATACACAACTGCCCGACTTGGATCATTTAGGATTTTGACAAATAAGGCAATTGAGGCCAATGATGGGAAGCCCCTACCT
>TRINITY_DN10896_c0_g1_i1_2  3-401 hypothetical protein HannXRQ_Chr09g0248321 [Helianthus annuus](+)
CGTAAACACGCCTCGCGGGTCCACCACCCCTTGAACCGTTATCGAGTACGACGTCTTCTGATTTCGCTCCGTATGCCGCTTGTTAAAATAAGCGGCGACACTAATCTTAGGAGCTATGATAGGTATATGAGTTGTGTACATTGACCCAACCACATTCGGAATACCCGAAACTGACCCGAACTCGTCTTTAATCATCCGGATCGACTCGTCATCCGGCCATTGAAGGTATTTCGGCATCAAAACAGTTTTTATCGCCGAACAAACCTCGAGCACGAGTTTGTGACATGTCGATATACCTAACCCGAACCGGCGAGACACCAGGCGTAGCGGTTCACCCGTGGCTAACCGCCATATGCAAACCGCTACACGTTGTCTCACCGGTACCGCGTCACGTAACAT
>TRINITY_DN10903_c0_g1_i1_2  59-754 3-ketoacyl-CoA synthase 4-like [Camellia sinensis](+)
GGCGGCGATCACATCCACCAACCCCGGCGACTCCCTGATTTCCTCCAGAGTGTCAACCTCAAGTATGTTAAGTTAGGCTACCATTATCTAGTCACCCACCTCTTCACTCTCTCTCTACTCCCTCTCATAACCTTTGTAATCCTCCAAGCTTCCCAAATGGACTACCAAGACATTCACAATCTCTACCTCCACCTCCAATACAACCTCGTCACCGTAATCATGTCGTTGACTCTCTTAGTATTCGGGTCCACGGTCTATCTCATGACCCGACCTAAATCCATTTACCTCGTTGACTACTCCTGCTACCGACCCCCGGACCACCTCCGGGCCTCGTTCCACCGCTTCATGGAACATTCCCGACTCACCGGTGATTTCGACCAGTCGTCCCTCGAGTTCCAACGCAAAATTCTCGAACGTTCGGGTCTCGGCGACGAGACCTGTGTACCGGCGGCGATGCATTTTATTCCGCCGCGTCCCACCATGTCCGCCGCCAGGGAAGAGGCGGAGACGGTGATGTTCGGCGCTCTCGACAACCTTTTCGCTTCCACCAACGTCAAACCCAAGGAAATCGGAATACTAGTCGTGAATTGCAGTCTTTTTAATCCAACTCCTTCTTTATCTTCCATGATTGTGAATAAATACAAGCTCAGAGGCAATATCAGAACATTCAATTTGGGGGGAATGGGTTGTAGTGCA
>TRINITY_DN10906_c0_g1_i1_1  29-235 hypothetical protein C3L33_11352, partial [Rhododendron williamsianum](+)
CCTGAAAGTGTACCAAAGATAATCAGATGCATCTTTTGTGGTGTTCATTTGCTCTAATAATGCCTTTGACCTCAATGAGGTTTCCTCAAATTTGGGGACAACTTCTTTGAATGTTTCCCATCTTTCAGCTGAATCAAACTTGATTAGTGGTACTGTTGATCTTGTATTGTATTGTGTGTTTACCTGTTCAGAAGTGCAAGTGCAAAA
>TRINITY_DN10908_c0_g1_i1_2  58-570 uncharacterized protein LOC114281703 [Camellia sinensis](+)
ATGGAGAACGTTCCACCCAAATTAATTGAAAAAACAGAAGAGGAAGATGAGCTTTCCAACATCAGCCTCCGGCTGCTCGATTTCTCTGACGTCGACGACTTCATGGTGTGGGCTACAGATGACAAAGTCATCCAATTTTGCTCATGGGATACAGACACTTACGCATCCAAAGAAGCTGCCATGAACTATATTGCTAATTTTGTGATCCCTCACCCATGGTACAGAGCAATTTGCCTCAACGGCCGGCCCATCGGGGATATTGCCGTCTCACCAAACAGGGGAAATGACAGTTGTAGAGCAGAGATCGGGTATGTCTTGGGCTCCAACTACTGGGGAAGAGGAATCGTCACGCAGGCGGTGAAAATGGCAGCTCGTAGTGTGTTTGTTGAGTGGCCACACTTGGAGAGGCTTGAAGCTCTAGTGGATGTTGAGAACAAGGGGTCACAGAGAGTGTTGGAGAAGTCTGGGTTTCATAGGGAAGGTGTTCTAAGAAAGTATTATCGTCAGAAGGGG
>TRINITY_DN10922_c0_g2_i1_2  111-1892 putative aarF domain-containing protein kinase [Actinidia chinensis var. chinensis](+)
TCTATCTGATAAAACGGAATTAGTCCAGGAAAGCATGATATCCCGGGCAACAGATGGTAAATCTTGTGCTACTTCCAAAGCCACCGAGGGTATATCTATTTGGTCTTCAACCAGTCTATATACATCAACAAGCTCTTGAATGTGAAGCTTGGAGTCTTCAGTCAGAGCAAGAAGAAGCTGCCTTCGAATTCCTTCATCAACTAAGAAAAGGCGAGCTCCATCTTTGATGGTGTCTGTCAAGTCCAATTTCCTATCAACCTGCCAGTCTCTTGACGTTTGCGTGTTATTCACTTTCAACGCAGGGTTGCTGCTCATCTTTGCCACATTTTCCTTAGCCAGAACAATAAGATTTTCAAGCCGTTTCCACTGGAAAACACCATCTTTAAACAAAACCTGTATGAGGCGTTCCCGTAGGGCAGGGTTAGGGTCTGTCAAAAGCCGCTTTGCCACATATGGATAGGCAACCTCAAGAAATTTGAAATCCGGCTTCATTGTGAAACAAATTCCCTCTTGAGTCAATAAAGAACGTATAACAAGAGAAAATCTCTCCGGGATTCTGATAGGATACTGGTATACCAGTTGATTGAATTTCCCTGTAACACTTCTGAAATTAAAATCAGAGAGTCCTTTGCCAACAGAGTTCTGCCAGATTGCTTCCAAAGCAGGTATAATGGGTGAGACATCAGTTCCACTAGCCAGGAAACCAAGCCTGGTGAAGTCATTTGCCATCTCAACATAGTCCTCATTCACAGCATGGACAACAGCATCAATCAGAATCTGTTTGTTTTGCTGACTCAGTACAGCAACATTCCCAAAGTCCACATATGCAATACGCCCATCACGCATAGCAAAGATATTTCCAGGGTGTGGATCTCCATGAAAAAACCCAAATTCCAGCAACTGTCGTAGAGCAGCACTCACTCCAATAGTCAAAAATCCATTTACATCAATGCCAGCATCCTTTATAGCCTGTGGGTCAGTACACCGTATACCATCAATCCATTCCATTACCAAAACACGTGAACCACAAAGCTGCTTGTAAACCCCAGGAATTTTGACAGTGGGATCATTTTTGAAGTTCTCCAGAAAATCTTCAATATTACGAGCTTCCAAAGTATAGTCTAACTCCTCCAAGAGCTTTTCCCCAAATTCATCAACTATAAGCTCTGCATTGCATCCCAGTTTTTGTAGACTGATGCCATTCAATAATGAAGCAAGATTACGGAAAAGAAAAAGGTCCCGGTAGATAATAGGCTCTATCTCAGGCCTTTGGACCTTAATAGCAACGTCCTCCCCTGAGGCACGTAGAGTAGCTCGGTAAACTTGACCCAGACTGGCAGCTGCTATAGTTTCTGAGGAAATTTTGCTGAAAACAGCTTCAAGGGGTTGACCCAGTTCCTCTTCTATGATGTTGAAGGCAACCTGATTGGGAAAAGAAGGAACATCATCTTGAAGAATACAAAGTTCATTCATATAATCTTCTCTAATAATATCAGGTCTATTTGCAAGAACCTGTCCAGCTTTGATGAAGGAAGGGCCTAAATCACACAAGAGATTCCTAAGCTGACGAGCGCGATAAGGAACAACTTCTTCGTCACGACCCACCAAAAAATCAAAAATTAAGGTAGACCAATAGAATCCCAAATTCCATACTATTTCAATTCCACGGGCCATAAGGGACAGAATGGCCCCTCTAGATTCCAACACCTTACTCCTCACCATCTCCGGGCTGTACTTGCGAAAAGGAACGCAAACACCGCGCTCAAAATCAAGCTGCTCTAA
>TRINITY_DN10923_c0_g1_i1_1  108-191 hypothetical protein TEA_013246 [Camellia sinensis var. sinensis](+)
AGGGAATATGTCATAACATATCATTCAGTTTGGATTTGCCTCGATCCTCGAGTGACTGTACAAATGCATAGAGACAGTCTCTCT
>TRINITY_DN10924_c0_g1_i1_1  173-1387 uncharacterized protein LOC114264539 [Camellia sinensis](+)
CCATTTCACATCCAGCGTTAGAGCCTTCGGAGGGACAAGAACTGATGGAAACTTTGTAAAAGAAATATTGGACATCAAATTACTCCAAGCAGATGAATCTACCTCGATGAAAGGTCGTAACTTCTTAATTACTAGCGGCTTCAACCTCTCTCCCTCAATCCTAGCCACTACCTCGAACCAAACACGTTCGACAGTAGGCCTTGTTCTCCATTCAGCCAATGTGCCCCAGAGAGTGTCGTTGCTTCTGATATCCCTTTCTAGTTCCATCTTGAATCGAACAACGGTTGATGCTTTGATATTTGCTTTTAGAAAACCAAAATGTCTGTTCTTTTGGATTTTGTTTCCTAGAAATCTCCTCAAAATTTTCTCCACCACAGCTATCCTCAAACTTAGGGAATCAATGGGGCAGCGCCGCTTTTTGTAGATGTTTCTAATGTAACATTTTTCTGGCAGCAATTCAATTGTGTCTTTTGATGGGAAAGCAGTTTCGATATAGGAATTAGGGTTTTGGGACTTGTAGGCAGCCACCGTCACAGACCCTGAAATGTGTACAGGAAGTAATGGCTTACATATTGAGTGCTGAAAAGGCCAATACTTGCTTCTCTCCCTGTTTATTGTAACACTTTTATTCGCTTGTAGCCCAAGTTCCAGTGCTTGAAACAGAGAGACTTCTTGAGCATTTCTTACTTCTACTGTGATTCCTTCACCAACAAGGATCCGTTTCAGACCAGTATGTGAAGTGTTCAGCGGCAAGAGCACCGAGAATTCATCATCTCCTCCCACGCGTAATTCCAAAGGACCTTGGGCTATAAACGCATCGAGCACCGCCACAGAACTAGCCTCATTAACCAAAGATTCAAAATCTCCCTCTTTCTTCATCTTCTTCCACGAAGCCACCTCGTCCGGAAGTTTGAAGATCAACTCAGTCTTCCCAATCCGAAGCCGAAACTCATACCTCTGCGAACTACCGAATTTCACTTTCCTGGAATCCAATTTCGAAACCCTAACGCCCTCCGAGCTATTCCACTCTTGCCGAACCGATATAGCTCTCAAAACATCCTGGAAGAAAGGAGAGGGTTGAGGACGAAGCTCGTGGCTGACCTTGGGAAAGAGAAAGTGAGAGATGTTTAGGGTTGGGTGAGCAGAGATTGATGTTAGGGTTTCGAAGATGAGGAGAGAGAAGGTGAAGGAGAGAGTGAAAGTGCGTTTGATCAT
>TRINITY_DN10924_c0_g1_i1_2  101-367 uncharacterized protein LOC114299300 [Camellia sinensis](+)
TCCTTTGTTATTGAAATGAAGTTAAAATTTTTGTCATGGAATGTGTGGGGATTGAATGATAGGGACAAAAGGGTAGCCGTGAAGGCAGTCTTGCGAAGTGCGAAAGTTGATGTGGTGTGCTTGCAGGAGACAAAGATGGAGGTGTTGGGGTTAGAGGTGGTGCGAGAAATTTGGGGAGGCCGATTTGTAGAGTGGTTACATTTGCCGGCAGTGGGCACGGCAGGAGGTGTTCTAATCGTTTGGGACTCGAGGGTGGTTGTGAAGGAA
>TRINITY_DN10925_c0_g1_i1_2  151-1041 Ent-kaurenoic acid oxidase like [Actinidia chinensis var. chinensis](+)
CTCTACTCCATCGACTGGTTTTGGATGTGGAAGATAAATCATTTTTGCATTGGGATTAACCAGTTCCCACTTGTATCCTACTGCCAAATGATGAAGAAAAATTGCAACTTGTATCCGAGCAAGCATGTTTCCTGCACAAGTTCTTGAACCCCCACCGAATACCTGATATGTTCCGGGCTTTGTTGGTTCATTCCATCTATCTGGGTTAAAACACATAGGATCAGTGAAGTTTTCCGGATCTGTGTGGAGATACCTAACCCAAAGAATTACTTTCCAACCTTTAGGAATTTTGTATCCTTTGTACTCAACATCTTTGGTTGCAGTTCGAAAAACAATTGGTGCAATGTTGGCCATCCTTATTGTTTCTTCCACCACTTTGTTGGTATAATTCATTTTTGAAATATCGTCACTTGTAATAAGCTCCCCATTCTTCTTCTTGCTAATAAGCATGTTTTCCTCTCGAAGCTTTTGGAGAACATTAGGATACTTAGCAAGATAGTATAGAGCCCACATTATTGCAACAGAAGTGGATTCGTAGCCTGCAACCACAAGACTGACAATGTTGTCGATCACCTCAATGTCACGCAATTTCATCCCTTCATCATCCTTCAACTGCATTAGCCCATCCATTAGATCATTTTTTGCGTCACTTGGGTTTTTCTTCCTCATTTCTAGCTCCTCCCTAAAGATATCCTCAACTTTTCGACGACACTGGACGCCATAGTGGTAAGCGGTTCCTGGAATGTTGAGAGGATAAGCTCTGATACCTTGAACCATTCCCTTGAACAACACATCAAGGGTATCCAAAATCGGCCCTGGCTCAAAGCTTGCAAAAAACTTGCCAATATTCTGAAATGTCACCTGGTCAGCGACAACTTCAACGGCCACCCT
>TRINITY_DN1092_c0_g1_i3_1  498-1046 hypothetical protein TEA_016389 [Camellia sinensis var. sinensis](+)
GACCAGGCTAGCTCCTCCAAGTGGGCTCCGAAAATGACTTTCCAAAACCGAGATATCCAGGATACTGACTCGGTTGTCGCTGAGAAGGATCACATGATGGCATTCAACCTGGCGAGGAGTGTGTGCCTTCCAGCAGACATGGAGCATCACAAAAATCTGACCGAGCTAAAGGCCATCCGCTCGGCCACCAAATCTATGGTGCTTGACATGCAGAAGAGCCACATCGCTCATAAGCGAGTGCTTGAACTCCGTAAAACTACAAGGCAAGCGCTAGCCGAATTAACAGAAAAAACTGTCGAGCTGGAACAAGCCAGGCAGCAAATAGCCGAGCTAAAATCCGAGAACGGTCGTCTGACCGGACTTGTTAGCTCGGCTGAAGCAGAAAAACAAAAGGCCGCAGCCGTTATCAAAGATAAATATCTATGCCAACTTGCTAAACTTGAAGGAAAGAAAAATACCGAGATCGCCGAGCTAAAGAAAAAGGCGGATGATGCGAATGCTGAAGGTTTCAAGGAGGGGGAGGCCCTCTATATGCAACAATGTGAGGCC
>TRINITY_DN10931_c0_g1_i1_2  2-418 disease resistance protein At4g27190-like [Camellia sinensis](+)
CTCGGTGTTTTATCTGAAGAAGATTCATGGGACTTGTTCAAAAAGAATGTTCGCGATGCTGTTGACTCTAATGCGTTGAATGTTGTCGCTAATGAGGTTTGTAAAGAATGTGGAGGTCTGCCAATAGCACTTGTTACGGTTGGAAGTGCAATGAAAGGTAAAAATGACCCTAATTTATGGAACGAGGCAGCTCGAGAATTGAGAAAATCAATGCCAACAAACATTGAAGGTGTTGATCAACGAGTGTACAAAAGTCTTAGGTTGAGCTATGATTACCTGCATGATGAGGAAGCAAAGGCTTGCTTCTTGCTTTGTTCTCTATTTCCCGAGGATCATAACATCTTAATAGAAGACTTGGTACGATATGGGATGGGGTTGAGGGTATTCAAAAATGTTGATACAGTGCAAGAAGCTAGG
>TRINITY_DN10936_c0_g1_i3_2  255-740 uncharacterized protein LOC114318273 [Camellia sinensis](+)
ATCTTGGAACCCAGTTTTCTCCCAAATAGCGTTTCTGACCCTACTCAGATCCCTCCCTTTGAGAGTCCTCCCAATGCCTTCGTGCACCGAGAAGGATGCGATTCTCGTCCTCGCCAACTGCCTCGCCAAAAACTCGTGCGGCGGAATCCGATTCCCTGCCTCTTCTCCCTCTCCATCGTCTAGGTCATCGTCGCTCTCTTTCCTCCGATTGTCCTTGTAGTCCTCCTTCAATATCTTCGACCAGTCCGGTACGTTCACCGGCAGCGACGACGCCGTCGCTCCAGCCTCAGTTCGCTTCGCCGCCGTCTTCTTCGAGATTCGCGAACTCGGCACCGGTTTCCGGAACTCCGGCGAGGAGGATCGAACCGAGTTCCAAACGTCGGATTCGTCGAGCTCGAACATGGAATCGGAAGTGATCGGAGCGTCTCGGTCGCCGGAGAGGTATCGGTAGTTGGCTCGAGCGTAGTAGCTCTTCGATGCCGCCAT
>TRINITY_DN10938_c0_g1_i2_1  38-544 uncharacterized protein LOC114317699 [Camellia sinensis](+)
CGTGTCTTCAACACCGTCTGTCACTTTCTTTCTCCGCTCAGCAATCATCTCTGAATATGCCTTTGGGTAAGTATACAAAAAGATGTACCACCATGCACAAATCAGAGAGAGAACTACTGCAGTGACGACTACTGAGTGTAAAATTAACCAGCTACAGGTAATCACTATCAGTCCTGTCAGTGTTATTGTCCATGGTTGACACCAGGAAGGCTTGGTGTCCCAAACGGAGTCGTACTCGAGGGAGAGATAGTTCATATACCCATCCATATCATCGATGACTCCATTTTCGTCCAGGAACGCGGACTCTTTCGGGTCATTCGAATTGCTTCCGAGAACTGAGGTTCTGCTACGAAGAAGGGTCGGTTTCAGAGGGATTGAAGAGAGATTTGGGCAGGAAATGGGAATGGAGAGGTGGGTTTTTTGGGGATGAAAAAGTTGGGGTCGCAGTGAAGGACACGAGAGAGAAGGAAGAAGGAGGAGAGACGACGATGATACAGCTATCATTTT
>TRINITY_DN10938_c1_g1_i1_2  2-115 DNA mismatch repair protein MSH3 [Camellia sinensis](+)
AACCTTAAGGTTATGGGTTCAAGTCACGAGGCAACCACTTTGTGCATTATATCAAAAGTTATGTGTATACCCAATCTTTTCCCTCCGAAACACGCATTAAACTGTACTAATTGG
>TRINITY_DN10941_c0_g1_i1_1  2-382 helicase-like transcription factor CHR28 [Camellia sinensis](+)
GGGTTTCCAACTGAGAAAGGCTCAATGCAATTGTTGCCTTATATTCTGTCTTCTGATTCCAGTAAGAAGCTTTTGGTCCATGCAAAGGATGAAAATGAAGATGTATTTCTGGCATCTAAAAGAGCTCGCCATACTCTTGATAACATTAATGGACTTGGTAATAGAAACCCCAATCGAGTTGCTAATGATTTTTGTCTGAATCTAAAGGCCTCAGAGCAGTTAGGTTGCATAAAGGATGATAGAGAGAGTAAACTGATTCAGCCTAAGAGCTTGGATACTTGTGTTTCAAAAGTTGGCTGCCAAATAATTCAGAGTAATGCTATGGTTAACAGCTACCATGTTGATGACGATCCAGATATATGTATTCTTGAAGATATAAGT
>TRINITY_DN10943_c0_g1_i1_2  96-335 phosphatidate cytidylyltransferase 1-like isoform X1 [Camellia sinensis](+)
ATGCAGAAGGATCATGGCAGTGCCCCAGCAGCAAATACTGGACGGCTTCGGCATCGTAAACGCTCAAATGAGGTTCCTACAGAGGATAGCAAAGAAAATGGAAGGCATTTACTTATTAATGATCAAAGCAAATACAGATCAATGTTGACTCGTGTATATTCATCAATTTGGATGATTGGGGGCTTTGTGCTCATAATCTACATGGGTCATCTCTGTATTTGGGCCATGGTGGTTGTTATC
>TRINITY_DN10945_c0_g1_i1_2  2-577 serine/threonine-protein kinase ATM [Camellia sinensis](+)
CCGCCCATGGGCACCTCCATTCCTCGTGCTTCCTGTAAGGTATTCACCAAGAGGAAGAGTGCCATTTACCCATTCAAGAACACCAGCACTTGGAGTAAAAGGAACAACCTTGTATGTACGTATTCCTAATCTCCTTTTCCATGTATCCCGATGATTGTGTAAAAAAGTGTTAACTAAACCAAAAAATTGTTCCATTACGGCATCTTGTCTCAGGTCATCGTTTCCAGATTTTGCTAATTGTCGGTATCTGTTACCATCTGAACCTTGGCATTCAACCACTTTCGGAGCATTTATACCATTCATCACCATTACTGATTCCGCTAATCCTTTAAAGTGTGGAAAAGAGCCCTCAGGATATTGACAACTATGGTCAACTGGAAAAGTAGATGTTACTACAGGTACAAGTTCAAGCTGTCGAACACTGCGAATTTCTCTTGGCAGAGTAACTTTCTTGTTTGTATCCTCTCTTTTTGTTTCTAGTTCAGCAAGTTTGATGTAAATCTCCACCATTTGTTTCATCTGTCTAATAATAGCTCCATGGTATGAAGACAACTCCTCCAAAAGGTTTTCTGCTGC
>TRINITY_DN10948_c0_g1_i1_1  292-462 hypothetical protein LSAT_2X93920 [Lactuca sativa](+)
GAAGAGATCGTTGCCTCTTTTGCCTCCGCCATCTCAAGAAAGCTCGTCTTCGATCTCATCCACTCCACCTATCTCACCTCCGACCTTTGGGAAATCGTCTGCAGCGATCTCAAGTTCTTTGATCCCAACATCACCACCAATGCTGTCTCCATCATCGCCATCATCTCCTCA
>TRINITY_DN1094_c0_g1_i1_1  50-301 putative RNA-directed DNA polymerase (Reverse transcriptase) [Malus domestica](+)
GTCAGTGAGGATAAGGATATTAAAGAAAAGTGGAAAACTTATTTTGAGAAACTATTAAATGAAGAACATCTAGAAAGTTTGGGAGAAGAGGAATATGGTAGTCTTGATGGAACTAAAGAATATGAGTTTTATCGTCAAATAAGGCAGTTCGAGGTGGATATTGCATTAAAGAAGATAAAATCAGGTAAAGCATTAATATCATTTGTATATCTATTAATTATTGAGGTTTGGAAATGCTTAGGTGAGTAGGGG
>TRINITY_DN10951_c0_g1_i1_2  2-1510 Striatin like [Actinidia chinensis var. chinensis](+)
AAGTGCTTGGTTGGTGACACATGTGAGAAGTCTCCTTTGGAGGTTAGTATGCTCCAGCATCAGCTGGTTATATTACTGTCACAAGCTTCAAATAGCGTAGGGGAAAATGGAAATATAACCAAGGAGATGATTTCTATGATGCTTATGAGGCAGTTTCCACCAATCAGTTTCAAATTAGTGGAAAATGGTTCTTTGAAAGATTTTATGGATATTGTGAGAGAGAATGAAAGTACATCGACTTGTGTCTTATTTTCTGCAACTTTGTTGGGAAATCGTATTGGACACTCAATTAATGAGAAAGATTCGACAAATACTACTGGGGAGGGAACAGAGATTGGGCATACAGCTGGGACCCTTGGTTCTTTTACGACGAAGGATGCAATTGAAGTCTTACTTAGGGCACCGATGTTGGCAGATTTAGACTCATGGACACATTGGGATCTTGTATTTGCACCCTCGCTTGGTCCTCTTGTAGGATGGCTGTTGAATGAGGTTAATACCAAGGAGCTTCTGTGTTTGGTGACAAAAGATGGAAAAGTAATCCGGATTGATCATACAGCTACCGTGGATTCATTCTTAGAAGCTTCTCTTCAGGGATCTTCTTTCCAAACAGCAGTAAAACTGTTATCCTTGCTTTCATTGTATGGAGGTGAAAGACAAGTTCCCTTGTCCCTTCTGAAGTGCTATGCACGACAAACTTTTGAAGTCTTTGTGAAAAATTTTGTGGAAGTGGAAGTAAATGAAAATCAAACCTTTCCCATGCAAGGAAATTCACTGTATAGACAGCGCATGCCTGATGACAATGCCTCCAGATTAAGCAGTGATTTATGCAAAAGCAAAAGCACAGATGATAAAGCAGTTACTGTTGCATCAAGATTTTTCATTGATTGTCTGGGTCATTTGCCTACAGAATTTCGTACTTTTGCTGCTGATGTATTGCTTTCAGGGTTACAATCTGTTATCAAGGATGCTTCTTCAGCTATATTAGGTGAATGCAAGCAAATTGAACAGCGTGTCATGCTTCATGATGTAGGACTGTCTCTTGGTATAGTGGAGTGGATTGATGATTATCATGCATTTTTTTCGTCTATGGCTACAGATCCTCTTTTGTCTTCTGGTGGACCATGCTTACGAGTTGTCAGTTCTGAGTTCAGTAGGGGGTCATTGTGTACGCAAGATGCAGTATATAAGTTTCCATCTTCTGGAGATGAAATGCTGGTCTCTAGCGAGGTGGATCAGAAGAATGGAGAATGTGATGGGGCTTGTTATGTGCTTAACAATGAGGAGGTTTCTGCTGATTGTTTTAGTGATGATTGTAAACAACAGTTATCTGAGGTTGATAAGGAAAATGAGGCAGCCCTATTTATTGAATCTATTAGGCGTGAAGAATTTGGTCTGGATCCAAGATTGTCAGACATGGAGAGTAGTATGTTGAAAAAGCAGCATGCTCGTTTAGGGAGGGCACTCCATTGTCTTTCACAAGAGTTGTATTCTCAGGATTCACATTTT
>TRINITY_DN10951_c0_g2_i1_2  1-747 Striatin like [Actinidia chinensis var. chinensis](+)
AGAAAATCTGACAATTCAAGCAGCACCGTCCGTGTACCCCATAAACTGCTTAAAAAAGACAAGATTGGATCAGATCTTTTGATTGATGAGGAGACAAAGGATTTGCTTAATCAGAACGAAGATGTTCTTTCGCTTGCTAATGATTCTATGAGGATGTTCATCACCACATGGAAGGAGGCATGCCGGGAGAACAATGTAGCTATGGTTTTGGGTAGGATGCTTCGGTGCTATGAAACAACTGCTGGACAAAGAACAAAAGTGAAAGCGATGTTCTCATCTTACCCGTGCATTGGATTGCTAAATGTTGCTGTGACGTCTATTAAATGTGGAATGTGGGATAGCATTTATGATACTTTCCAAGCTTTCACTGAACACGGTGTGTCAAATACACTTCCAGAGAAATGTACTGAATATGAAAGCATTGAGGTTGAACCAGCTGAAAAGGATGCATTGGTCCAAGCTGAGCATGTTTCAAAGCATGAGCGAAGTGTCAGTGTCACTATTGAAGATATAGTCAAGAAAGTTTCTACATATTTTGAGTTTGATGATGACATCTTGAGCAATATAAAATCATTAGAGAAGAAATTTTCCTTCCTGAGGAAGATTTGCAAGTGTGAGTTTTGGCTGACTGAACAGTTCTCTGTCAAGGAATTTGAATCCCTTGGTTATGGGGAGTTTTTCACAGTCTTAGAGAAACATCTCTCTCTACTGCCTAATGCACTGCAGAAGTGCTTGGTTGGTGACACA
>TRINITY_DN10952_c0_g1_i3_2  183-1202 LOW QUALITY PROTEIN: dof zinc finger protein DOF5.7-like [Camellia sinensis](+)
TGGCAATGCACTGTATTGATTCAAGTCAGTCCATGCCTGAATTCCATTCCAGTTGCTGGTGGTTTCATTGCCATTGTAGGTAGTACTGTTGATTGGAATAGGATTTACAGGTGCATAAGAGCTGTCAAAGAACCACTCAGTTGCACTGTCTTTTCTTGAATTATTACCAACGGCACAAACCTCTGGTTTTGAGATCTCCAGATTCTGAAACATAATGGGTTGTGGCTTTTGAGTCTGGTTTTCAATTTCCAGAGGAACAGACGAGACACTGCTCTCCTTTTGATTCTCTCCACCGAAAAGCATCGCCAATCTTTGTTGCTGTAACTTCCAGTGCAAATCTTGGTTGATAGAACTCAAGGACTCAATAGAAGATGCAATATTACTATGAACATTCATCGAACCCAATTCTTGAACTCCCATACCAAATCCACCACTCTCCCCTTGTTTTAGTACAGAAGATAAAGGAAAATTGAGTCCCATACCCATTAGAGGATTAGAATTTCCCAATGTGTCCATACCAAAACAAGCGGCAGCACTGGAGGGGATTGCAGTGGAAGTTGTTGAAATGTCCCCAAATGAAGAAAACTGGTTAAATCCACCAGCAGGTGAAGAGTGAAGCCTAGGGAAAGAGAGACCGCCAAGCTGAAAATCCATGGCAGGAGGAGAGAGACCATGGAAGAACTTCAATCCACCGATATCCGAAGATCCACCGGAGTCCTTCGAATCGCCGGAGAGCCTGGAAGATGATTTAATCTTCTTGCTTTTCCGGCAGCCACCGCCGATGGGGACGTTGCGCAAAGCTCCACCTTTAGTCCAGTACCTTCTACATGTCTTGCAGAAATGCCTTGGCTGTGTGAGACTGTAATTGTTGTAGTAGCAGAACTTTGTGTTGGGTGAATCACATCTTGGACACTTGAGGGCTTGTTCTGGTGGCCTCATCGATGTGGTTTTACGGCTGCTGGAGCTCTGGCTTTCATCTTTTGAGGTCTGCTTTGCCGAAATGTTCTCTGCGGACATCAT
>TRINITY_DN10956_c0_g1_i1_1  167-802 uncharacterized protein LOC114277875 [Camellia sinensis](+)
CTCGGGATAACAATTCTGACGGATAATTGTTTGGTTGCGAGTATTTACATGAACTTCACATGATACTTTCGCCTTGAGAGTAACATCGAAGAAGAAGAACCCTAGCTTGCCGTGAAATTCAGTAACCGTATCGAACGCAATCGAACCCCTAGCCAAGTCTTCAAGCAAGAGAATCACATCAGAGAGAACCTCAACTCCTTCAAGCTCAAGCGTAGCGTTCACGTACGAAGACCCTCTGGGTCTCACGTATCCACCATCCGATGTAACGAGCCCTAGCTGCTTCCCCCTGTACCCGATCGAGACGACGATGGAGTTGTAATCGATGGAGAAGAGATCGACGTTGCGAACATTGACGGTGAGATTCAATGCGACGTCGACGGAGATGGAAGGGACGGTGTGGATGTGAATGCGATGGAGGCGGAGGCGGGAGAGATTGAGGTAGGGTTCAGAGGGCCAAAGGGAGTAGAGGGAAAGGCTGAGGAGGAGGAGGAATGCGGCGGCGGAGATGAGGCGGCACCGGCGCTGCTTGCGGCGGCGGAGGTACTCGGGGAGGATATAGAATGGTAAAACGACGTAGTTTACTTCTTCTTGTTCTTGGTGGTAGTGATAAGGTGTTAGTTCGGCGGGTTTTGATGG
>TRINITY_DN1095_c0_g1_i1_1  2-394 midasin-like [Camellia sinensis](+)
ATTTTCAGAGATGATGTGGTTGGTGTTATTGATTTTTATGTTAGAAGTGGAAGGGCCTTAATTCTTCACGAGCTTGCCTGTCTGGCCTTCTGCCGAGCCCTTGATTTGGCACCTTTTCTATTGGGGTCTGTGTTAAGCTATTTTAAATTTGCTCCTTCTCCTTTTGAACGGATTATGCAGAGAAAATATGTTTCTGAGTTATCAACAATGGTGGGAACCCAGTATTTATTAAATGTTATCCGAGCATCATACCGCCTTCTTTTGGCTCAGTCTGAAGTTTTTGCCACACTCTGGGACTGGTCCTGTTTTTTAGATGTTGTACAGCATACTGCAGATTTTGACCCAGGTGATAATGCAGAGATGTTGAGGAATGTTTCAGACATGAGATGGTGT
>TRINITY_DN10961_c0_g2_i1_2  153-308 hypothetical protein EZV62_010920 [Acer yangbiense](+)
TTTTGTATTAATTTCACAAATGAGAAGCTGCAGCAACATTTCAACCAGCATGTGTTCAAGATGGAGCAAGAAGAGTACACAAAAGAGGAGATCAACTGGAGCTATATAGAATTTGTTGACAATCAAGATGTCCTGGATCTTATTGAAAAGTGGAGT
>TRINITY_DN10964_c0_g1_i1_2  51-1097 transcription factor MYB41-like [Camellia sinensis](+)
GGGATCCCAGCTTGTAGCAAGATTAGGGTTCATAACAAATTGGCTGCATGGCAACGGCGATAAGGATGATGATGGTGATGAGGATGAGGATGAGGATGACAATGATGATGATGGCAGTGACGACATAATCGCATTGATGTACTCCATTTGATTGGTTGTCACATTTGGATCGCGTGAATTAGGAACCCCCGATGGAAAACACGAAAGACTTGTAATCGGGTCAACTTTGTGTGATGCAGATGAAGATGGCATGGCACAGTTGATCATGTCATAGACTTTTGGCATAATAGGCATCGCCATTGGATCATCATATGATGGTGGAATTGTTGTCATTTTCGGGTTGATGAACATGCAATCCTCTTCTTTGAGTACATTTTGGTGATCAATGTGTGGAGTTTGATAGTTTAATGGCCATGATGAGGAGTCATATGAAGGCAGGTCTAGAAGAATTGGGATTGAATTTGGAGGTTGGAGAGGGACCAAATTGGGATCAAAATTGATCTGATCTAGTACTTTCATTTCATGCCCATGATCAAAGCCTTGTAGGACTGAGTTTTGGGTGGGAATGTATAAATGGTCTTGTGGAGATGGGATCAAATTAGGGTTTGCATTATTTACTGAGAAAAAACCATCAAAAGGGCCAGTTGGGTTGGGGTTTGGGGGCAGATTAGGATAGGTGGCTAGGTATTGATGAGAGATCAGCTTCTTCTTTATGCTTGAATTCCAAAAGTTCTTCACTTCATTGTCTGTTCTTCCGGGCAGATGCTTAGCTATCTGAGCCCATCTGTTGCCTAGAATGCTATGGAGCTCAATGATGAGAGCAGCTTCTTGAGGAGAGAAGCTCCCACGTTTTAAGTCAGGTCTGAGGTAATTTATCCATCTTAATCTGCAGCTCTTCCCACATCTCTGCAGACCTGCAAGTCTTGGCACTGAGCTCCAGCATCCATGGCCATAAGTAGATATGTAGTTGATGAGTTTCTCATCTTCCTCTGGTGACCATAGTCCCCTCTTGACCTTTTGTTTGTTGCAGCATGTATGATGTGCCAT
>TRINITY_DN10965_c0_g1_i1_1  223-1053 replication protein A 32 kDa subunit A-like isoform X2 [Camellia sinensis](+)
ACCATTGCCAGTGGACTTGAAGTGATATTCATCAATTGTCGAGTAAACCAGCCCTTCCTCTTCCAGAGCCTTGATCGATATTGTGATTTTGTCCACCGGCATGTTTAATTGTTGGGAAATTTCAGTCACGTGCACCCCCTTTTCCCGTGTAAGGCATGCAGGTTGCTGCAGATAGTCCATGACTACTTGATCAATGCCCTTGAGTCCATCTATGCCATAATTGCCAACATATTGATTCGGCGGGGCAGCTTGATATCCCTTTGAAGGGGTGCTAACTGCTGAACTTGTCATATTGACAGCAGAGGCACCACCGTGTTGTTTCTGTAATTTGGTGTTGTACGAATGGACATACATACACTCAACAAAGTGGTATGGAATCTCATTATAGTCAGTCAGAGGCCTGATAGAGAAGGCCACTAAATGTCTTTTACCCTGAAAGCCTTTCAAGTGTCCATGAACCCGAACATACATTCCATCCGATATTCCCTCTACTTCTTTCGTGTCCACAGCTTCATTTACCCATCTATTGCAATCAATGCGTCCTGTGCCATCGTCTAACACAAAGAAAACATCAGTAACCCTTTCCGTTTTGTTGAAAACCATCCCCACCAATTTAACATTGTTCACATCGACACCATCAATTAGGAAATTCGATTTGTCATCGCTGGACTGAAAAGCTTCGCTTATTTGCTTCACCGTTAAAGGAAGCAATGGCTGGGAATCTCGATTTTTGGAGGTGGAGAAGAACGGATCGGCGGTCTGAGTAGCCTGAGAGGGCATGAAACCGCCGCCGGAGAAGGCGGCGCTGCCTTCGAACTGGTTCGCATACAT
>TRINITY_DN10966_c0_g1_i1_2  332-421 uncharacterized protein LOC114266313 isoform X1 [Camellia sinensis](+)
ATCCTTACCTCCACATATATGTGTATCATAATACATCTGTTTCCAAGCATCTCTCAGAAATATCTTCAAACACCTGACATGCAGAATTCT
>TRINITY_DN10967_c0_g1_i1_1  264-785 ubiquitin-fold modifier-conjugating enzyme 1 isoform X1 [Camellia sinensis](+)
AGACTCACTGGCTGAGGCAATATCATCCTTGTGCTTAATCATACCAGAATCCACAAGAATGGGAACCTCTGCTGCAAGCCATGGTGCAAGACCCAAACAAAGGGCATGCGCTATTCCAAACCTTGGGCAATTCTTGGCCCAAAGAGGCTTGAAATGCACCGTCAAGCATATCTTCCCTCCTCTATACATCTTGTGTGTCTTGCCATCGAGTTGGGGAAGCTCGATCTCAGGGGCGGTGGAGGGGTACGTGACGGGAATGTCGAATTGGAGATCGAATTCGTACTTGAGAAGGTTGTGGACGTACCAGCACTTGCCGATCCACCTGGTGCCCTCGGGATTTGCAGCGGAGATGCGAAACCAGTCGTTATCTTTGGACTTGTTCATGGCAGTGTAGGCGATCAATGACTTGTACTCCTCCTTCAGCCTCTGCGTCCATGCAGCACCATCGCGTGGGCCGGCCTTCGTTGATAGAAGAGGTATCTGCGTTAGAGTCGACTTGGTGTTAGGATCCCAACCCTCCAT
>TRINITY_DN10968_c0_g1_i1_2  3-554 uncharacterized protein LOC114306815 isoform X3 [Camellia sinensis](+)
TGAGATTTGGCAAGAAGATGTGCATTCTGCTAACATAAAATGATTGAGCTGTGAAAACAATGCTAGGGAATGGAAAGAAGCATTAAGGAACAGGGATTTTTCATTTTTAATCGAACCAGAGCATATAAATTGCATATCAGCCCTAGCAAGCAATTCCAAGGAGACCAAATCACTTCTTGGGCGATAGAAATTAATTGACAATGAATTGACACAACATCTAGTTTCTGTGACAGCCACAATCGAGGCTTCAGGTTCAAATGCACCACTCTCCTTTATACCCTTCTTGAACTGAAGAAACTGTAGAACGTCGGATGTGAAACCTTTAGATATTCTATCAACAGAGTTAAACTGATCTATGATGTCCAGTAGTGTTTCAAATCCAACAAAACTATAGCCATCTTTAGCAATAAGTTGGCAATTGTCAACCCTAGCCATAACACATGTTGAAGCAAGAGAGCTAACACAAGAGGAGTCATTTATGTACGGTATTCTGACCCATACATTAGCACTGAATTGTGCGATAAAGGTCGTATATCCATGTCCACTGTTTTG
>TRINITY_DN10969_c0_g1_i1_1  1-309 uncharacterized protein LOC114267399 [Camellia sinensis](+)
GATGAGCTTATGCCAAGTCACTCTAGGCCTATGAATTCTAAACAAGTCCCAAGCAGAGTGAACAGAAAGGAGACCATTTGAAGGAGTCCAAATTGGCTGGTCTTTCCTATCAGAAGGCACCATATCCCTAAGGCTAGAATTCCTAATCTCAGTAAGTTCCCAAGTCTGAGTACCAAGCCACTGCCAGGTTTGGTCCCTAATAATGCTAGAAACAGTAGCCTATGCATCAATTCCAGAGTCATAAACAAACCTCTCATCATATTCGTGGATGAGGGGGCCAAGGGGGTGCCAAAACCGTGTTAAAAGAAA
>TRINITY_DN10970_c0_g1_i1_1  1-345 hypothetical protein TEA_020919 [Camellia sinensis var. sinensis](+)
GTACTGTATGGTCCTGCAATTGGTCCTCGACTTCTTGAGAACACAAGAAAGAACTTGAGTGCGAGAGAGAGCACAGGCTCACCAACCGACTGTAAAGAAGAAGAAGAAAACATGTCCGCGAACAATCCTTCTCAGCTCCTCCCATCTGAGCTAATTGATCGTTGTATTGGGTCGAAGATATGGGTGATAATGAAAGGCGACAAGGAACTTGTTGGGACTCTTAGGGGGTTCGATGTATACGTCAACATGGTGCTCGAAGATGTCACTGAATACGAAATCACTTCTGAAGGGCGACGGATTACAAAGCTTGATCAGATCTTGCTCAATGGAAACAACATTGCCATT
>TRINITY_DN10971_c0_g1_i1_1  236-1300 LOW QUALITY PROTEIN: heat stress transcription factor B-4-like [Camellia sinensis](+)
ACATGGGGAAGGAGGCATGAGATTCAACCCTAAATCATCCTTTTCCAACACCAATCGAGCCTTGTTGGTCTCTATAGAAGAAGAGTATTCTGGGTGCAATCTCTTTCTAGACTGTAATGGCACCCCAAAAAGCTTCGTTCGAGTACTGTTACCATCTGGGTTTTCAAGCATCGTCAAAGAACTGTGTGATGGTGAGTTAGTATTAGTAGAGTTGAATGAACCCATTGCTTGAAACTGAGGAGCTTGTTTAGGGCTAGATTGATGGTACCCAATGAGATGGTTCAGAGGTTTTTGTTGCACCATTGAAGCATTGATGGGAGTAGCACAAGATGGTGATGATGATGATGAGTTAAAGAAAGCATTACTTGGAGCAACAGGCTTCACATGGTTCTGAACAAAGTATATAATGTCATTGTATAGCTTCCTCATGTGGGCAAGCTCAGACACCAGGATGCTATTGCTCCGCCGGAGTCTCTGGTTATCCTCCGAAAGCGCTGCCACCGAGTTGTTGTTGTTATAGCCGCCGCAACCACCGCCAGCGACGGCGGAGAAACCAGTCCTTGCCGTCGGCGGCGGAGAATCACACCAATTGGCCTGGTCGTCGGAGTCGGGCGGCGAGATGCTGACTCGGGTTGGGTAGGGAAAGAAACCCGGCCCGCCCATCGGAGAATGAGGATGGTTTAAATGGTGGTTGAAGGCGACTTGCGGTGGCTGAGAGGTTTTTCTCCGGTGGATCTCACAGAGAAGATGCTTTTCTCCCTTCTTGAAGAACTCATTGGCAAACTCCCATCTGTCTGGTACAATCTTTCTAAAACCGTAGGTGTTGAGTTGGCGCACGAAGCTGGAGAAATTGTTGTGCTTGAAGTAGTTGGGGAGGAGGTCGCGGGCGAACTCGGGGGGACGCCAGACCACGAAAGTGGCGTCGTCTTCGCCCCAAGAGACGATGTGGTCGGTTGTTGGGTCATCGACCAGTTGGTAAGTTTTGGTTAGAAATGGTGCTGGAACTGACTTGTGAGAGTCCAGAGAAAGTAATATGCCTTCACAGTTGTCCAGCATCAGAGCCAT
>TRINITY_DN10972_c0_g1_i1_2  100-777 mitochondrial arginine transporter BAC1 isoform X1 [Camellia sinensis](+)
ATGGAGGAGAGTTCGAGTTACAAGGATTATTTGGCCGGTTTGCTCGCCGGTGTTGCAACTGTTATCATCGGACACCCCTTCGACACAGTCAAGGTGAAGATGCAAAAACAAAATACTGACGTTCATGGTATAAAGTATAGAAGTGGTTTGCATTGCACTGCTAGGGTACTGCAGACTGAAGGAGTCAAAGGACTATATCGAGGTGCAACATCTTCTTTCTTGGGGGTGGCCTTTGAAAGTTCACTTCTCTTTGGCATTTATTCCCAAATAAAACAGTCACTGGAGGGAGGGCTTCAAAGTGGTAAACCACAGTCCTCAGTAATAATTCCATCTGCAGCAATTGGTGGAGGGATTATCAGCTTTGTACTATGCCCATCAGAGCTGGTGAAGTGTAGGATGCAAGTTCTAGGAACTGACTCTTTGGTTCCCAAGTCCAGTAGATACAATGGTCCTCTTGATTGTGCCCTTAAAACTGTTAAAACTGAAGGGGTTACAGGAATTTTTCGAGGAGGTTTTACAACCTTATTAAGGGAATCTATAGGAAATGCAGTCTTCTTTAGCACTTATGAGTCTGTCCGTTATTACATGCATTTACAATTGAAAGATGCTTCTTCTAACCAGAACAACTTGACTGATGTAGGAGTTGGGATTATGAGTGGTGGTCTCAGTGGAATAGCA
>TRINITY_DN10973_c0_g1_i2_1  244-390 protein LEO1 homolog [Camellia sinensis](+)
GAGGTAGCAGATCAGAGAAACATCTTCCAACAATTTGATTCAAACAGAGACGGTGGTCTCAACAGGGCTCACCACCACCGTCACTGCCCATCATCCCCGTCGCCATTGATTGACACCCACTCTCTCTCGGCTCCCACCCTCCCAACA
>TRINITY_DN10975_c0_g1_i1_1  3-557 LRR receptor-like serine/threonine-protein kinase [Camellia sinensis](+)
CTTTTTTCCTGTTATGATTTCTAGCAGAACTACTCCGTAACTATAGACATCACTCTTTTCAGTGATCTTTAGCATGCAACCGTACTCGGGAGCAAAGTAGCCGTAGGAGCCTGCAAATTGCGGAGGGTTGGCTGAAAAGGAGCCATGTTCATCCTCAACGAGCCTAGCTAATCCAAAGTCCGCCAAGCACGCCTCGTATCGCTCTCCTAACAGTATATTCTGCGCCTTCACGTCCCTGTGTAGGATAGCCGGAACGCAGTCATGGTGCAAGTAAGCTAACCCCTCCGCCACCCCCAACGCTATCTTCAACCGTGTCTCCCACTGCACCACCACTCCTCCGCCACCGCCACCGTCGTGCAACAATGCACCCAGTGTACCATTAGGCAAATAATCATAGAACAATAGCTTTGTTTTCCTATTAGCCCCCCAACCCAAAAGCCGAACAATATTCCGGTGTCGAATTCTTGCCAATGTCGCAATTTCCGACGAAAATCCCGACGCCGAGAACTTCTCCGACGACCGGAATCTCTTCACGGCGATGGTTAACCCTGATGG
>TRINITY_DN10976_c0_g1_i1_2  240-1490 uncharacterized protein LOC114286202 isoform X2 [Camellia sinensis](+)
AGTATCGCAAAATTTACCATCCATCCTGTTTTGAACAGCTTTGACAGCAGCAACTCTAGCAGCAGTGGCAGCTTTGTTTGCAGCCATCACCGCCTTGTTCACTTGTTCATCCACTCTCCGAATGTGAATTGCATTAGCAGCTGTTTTTCTAGCAGCCTGTACTGCTCGCAGGACTGCGTCGGTTAGTAGGGGTAGAGGCGTCTTAAGATTGCCACAATCCCATTCACCACACCTTGTGTCACCATTTCTGAACGTATACATGCCATACCCTTGTTTACGGCCTTCATGCCACGAGCCCTCGTAGCAGTGGCCGTTAGCAAAGTGATATACGCCAAATCCATGGATTTTGTCGCCAAAGTATTCCCCGCCATATCTGTCCCCATTTCTAAAATGGTAACAACCAAGGCCATGCTTGACGCCACACTTGAATTCACCAATGTAACAGCTTCCATCAGAGCAAGTTTGAACTCCAACACCATGGCTCTGCCCATTAAACCATTCCCCTGAATAAGTATCCCCTGTATAGAACCTATAAACCCCGAAACCGTGCCGGAGACCTTGTCGATACTGACCCCGGTACCGGCTACCTCTAGCCCAGCTCTCAATTCCATACCCATCATGCCTCCCATCGACCCAATCACCCTCATACCTTCCATTCACAAAGTAATTGTACACTCCACTCCCATTACACCTCCCCTTATGAAACTCCCCTTCGTAGAAATCGCCATTGCTGTAAAACTCAACACCTTCTCGTATAATTCGCTTGTCTTTTCCATCTTTTTTGTCCTTTATCGACTCTGTGGACTCCCCGATGAACCATTGGACCGGTTTGGGATTGTTTTTGGAGAACCCAAGTTTCTTTTTGTACTCATCCAAGATTTTTCTCAGAAATGCCAAGGTTTGGTGGACCAAACCCTTGTTTTTTCCGGCGAAAAAGAGCAAGACAGCGAGGAAAATCAGGGCTAAGAGGAGGTTTTCCGATGTGGGTACGTCGTCGTTTCCGAGATAGAGGTAAAGGGTGTAGAGAGTGATGGAGAGTATGGCGAGAACCGGGACGAACCGGCAATAACAGCGACGAACCGGGGCTGAACCGGGCTTGTGTGGCTTCTGTTCTTCTATGTCTTCTTCTTGCTCTGATGTGATCTCGTTCACGGAAGAGAGGCTGTGGATTGACGATCGGATGGTCGGAGATGACCGGAGAAGAGACGACTGAGTCCTCGTAAGCTTCGCTTGGCTCTTAGGACCGTCCAT
>TRINITY_DN10977_c0_g1_i1_1  67-510 hypothetical protein TEA_011888 [Camellia sinensis var. sinensis](+)
AGGGGTCTGATGTGCATACATCGGATGAAAATAGCCCATCGTGATCTAAAGAGTGCAAATTGCCTTGTGGACAAGCATTGGACAGTTAAGATATGCGATTTTGGGCTCTCTAGGGTGCTGACAACCAGACCTATGAGAGATGCTTCCTCTGCAGGAACTCCAGAGTGGATGGCTCCTGAACTCATCCGCAATGAACCCTTCACAGAGAAATGTGATATTTTCAGCCTTGGCGTTATAATATGGGAGCTATGCACTCTTAATAGACCATGGGAAGGCATACCATCAGTTCAAGTGGTTTATGCGGTTGCTAATGATGGATTGAGGCTAGAAATGCCTGAAGGTCCCTTGGCGAAGCTAATTGCAGATTGCTGGGCTGAACCGGATGAACGACCCAGCTGTGAGGATATTCTTTCACGTTTGCTCAACTGCGAGTATATACTATGC
>TRINITY_DN1097_c0_g1_i1_2  20-1126 protein DETOXIFICATION 49-like [Camellia sinensis](+)
AACTAAATCACCAATTAAACAAGAAGAATCATCCTTGATTTCACCTTTGAGTGCCACCTCATCTTTCTCAATTTCTTCGCATACCTCTTCGTCACCACCACTACCACCACCACCACCTCCTTGAGTCAGCTCTTTGGCTCTCTTCGCCTGTAATTCCCAATCTGTTCTCCCCAAAACCACCAACATCGCCACCACACACGAGCTCTGAGCCGCCAACAAACCCATCCACAACCCTTCAAAATCGTACCCTCCGGCGAACCCCAACCCAATCGCCACCGGCATTCCCACCAAATAAAAACAACCCAGATTGATATTCGCTCCGATCTTCGGCCTCGCCGACCCTCTCAACACCCCACACCCAGTAGTTTGTGGGCAGTTTCCGAGCTCGCAGAGTCCAATTATCGGCAAAACAAGCGATGTCAAAGCCACAATTTCTTTGTCTTGAGTGAACATTGTGGCCCAAACATTCCTCACCAGTACTGCAAAAACCAGAGCTGAAAAACCCAATACGAAGCTCCAACAGAGTCCTACAATGGCGGCGAGTTTCGCCTTTGCTGGATTTCCTGCGCCGAGCTCGTTTCCGACTCGGGTCGATGCGCTGAAGCTCAGAGAAGATGGGAATATGTAGATTAATGAGGTTGTTTGGATCAAAATACCCATTGAAGCAACTGTGGATTTGGGGTTTATCAACAACCCACAAAGCAAAATCATGATTTCGTACCACCACCATTCCAAACACACAGAAATGCAGCTCGGAATCGCCAAATTCATGAGTGATTTCCAGCCTCTGAGACACTCCATGGATAGCCCACTCCATGTTTGTTTATATGTTCCAGAGAAAATTATGTATATGATCAGTAAAGCAACGAGGTTGAGGTTAAACAAAACCCCACCAAGAGCAACGCCTTTGATTCCAAGAGAAAGCTTGGAAACAAGAAAATAATTGATGGGTATGTGAAGAATGGTTGTTAGAGTTGCACAGATTGTTACAGGTGAGTTTATAGATTGTGTTCGAAGATAGATTCGTAATGGGTGAAGAAGAGATTGAGCTAAGAGGTCTGGAAGTGAATACAGAAGGTATGATTGGGCTTTTGAAGCTATAGACTC
>TRINITY_DN10985_c0_g1_i2_1  404-499 uncharacterized protein LOC114323173 [Camellia sinensis](+)
CTATGCCCAAATACTGCCTATGCCCAAATGCCTAGGATTTGGTGTGGTATATTTGGGGAGTTTTTATGGCTTTCTGTTATATGTAAGGGTCCTAAT
>TRINITY_DN10992_c0_g1_i1_2  4-363 probable protein S-acyltransferase 7 [Camellia sinensis](+)
GGTTTTGTTAGTCCAAACATGGGGAAAGCCGTGGACGACATAGAAATGGGGAGGAAAGCGGTTTGGGGAGATGGAGGGGCTGGGTTAGATCGTTGTGAAGGGCAACTTAGCAGCAATGATGGCTTGAATATTATTAAGGATGGTGGGGTAGGTGAAATGTCTCCAGATATAAGGACTACTGTTGATGAGGGGGATCGTGCTGGAATACATCCAAGGCGGTCGAGTTGGGGCAGGAAAAGTGGAAGCTGGGAAATGTCACCTGAAGTTCTTGCTTTGGCGTCTAGAGTTGGGGAACAAAACCGTACAGTTGGAAGCAGTAGTAGCGGCTTGACAACTTCGAGACTGGCGGAACCAAAGATG
>TRINITY_DN10994_c0_g1_i1_2  303-1001 uncharacterized protein LOC114278693 isoform X1 [Camellia sinensis](+)
TTGTAGGCCATTGGCTTGCTCCAAGGTCAATTTGGGTGAAGCATCACATGAGAAACCCAACTTTAGCATGATCTCTTCCAAACGTTTCACATTTGTCAGGTAGAGATAACCAATCAGTGTTTCTAGCGAAGATGCTCTGTTGTAAACTGCTACACCAGCACGCTTTTTGGTCCGTGTTTTAGCTGAACCAATATTTTTTCCCCACCGAAGAACATCCCTTTCTTCTTGTGTCAAGCAATTTTCATTAAGAAGTTTCTGAAGCATTGCATCCTGTGCCTCACAACGTACTACTGCCATTACACGGTCATTATATTCTTCAATATTCAGTGGTGGAAACAAGAAGTGTCTCCTAGCATATAGCTCGTATATGCAATCTCCAATATAGGCTAGTGATGCCGCATTGTAAATCGAGCGAGGCTTCTCCACTTTCGGAGGACTCGGCAACCATCTCTCATAACCCAAATAAGTTTCCTCCAATTTCTCTTGAAAAGGGGTTTGACTGTTGCGGCTGAGAAGGGTTGAAATTGAGGACTCTACGATGGGGTTAGTAGTAGATGTGGTGGTTAGAGTGAGAGTGTTGGGGGTTTTGTTGGGTTTCTTGGGTGTGGGGGTGCGATGTGGGTTGTAAGGAAGTCTCTGATGGGTGTCCCATGAGACTGATTTCACTGAAAACAGTGAGGGGAGACGAGAATAAGCCAT
>TRINITY_DN10996_c0_g1_i1_1  2-166 RING-H2 finger protein ATL46-like [Camellia sinensis](+)
AGCACAATCAAATGGCTCTTTCAGACCCATGATTTCTTTGTAGAGGAACACAGGGAGAGCATCAACGAAAGCCTGATCTAGACCTGAGTCGTGGAGATGGAAGAGTTGCTGTAACTGTCTCTCGAACGCATCAGAGCCAGACATTTCAGGGTACCTATTGGATTG
>TRINITY_DN10_c0_g1_i1_1  3-407 aspartic proteinase Asp1-like [Camellia sinensis](+)
GATTACGAAACCGACATTCTTGGCATTTTTAAAGCTCAATACCAAGGGACTGAAGTAGTTCTTGACAGCATCAATGGATTGAAACGGTTTTGCACCTTTCCAACAGACCGGGAGGTTTCCATCCTTTACTGCACTCAACTGCTTCCCCAATAATGCTGTCTTTATCAGGGAAAGTGTGGCTTGGTAAGCTTGGGGATTGAGGTAAGTGTAGGTACTCCCACTGTCAAAAATTACTGAAAGACCATTGGCACCGGAAGCCTTCTGACCGAAGAGGAGGTCCACTGGTCCTAACACATAGTGGTTCAAGGAATTGGGCAACATTGGTGCCCAGACAAGTCCAGAAGGCAAGAGATCATCTCCAAAGGAGAGATATCCTTTCCCTTGCCCACTGAAACAATGGCCAAT
>TRINITY_DN11006_c0_g2_i1_1  2-550 pentatricopeptide repeat-containing protein At3g24000, mitochondrial-like [Camellia sinensis](+)
AAAGCCACAGAGCATCTTCTCCATTCCAACCCATCAGACGATTCAGCTTATGTTCTTTATTCAAATGTCTGTGCAAATTCTGGGAAATGGGACCATGTAGAGAATGTCAGGGGACAAATGCAATCATATCACATAAAGAAGCAACCGGCTTGTAGTTGGATCAAGTTGAAAAATGAAGTGAGTTCGTTTGGCATTGGAGACCAGTCCCACCCGCAGACTCGGCAGATACATGTGAAATTAGGGGAGCTTAGGAAGATGATTACAGAAGCAGGTTATGTGCCAGACACAACGTTCGCATTGCATGACACTGACGAAGAACAAAAGGAGCACAATCTTTGGAACCACAGCGAGAGACTTGCATTAGCATATGGGTTGATCAATGTGCCAGAAGATTCGAGGCTTAGAATTTTCAAGAACCTTCGCGTTTGTGGTGATTGCCATTCTGTTTTCAAGTTTGTCAGTAAAATTATCCAGCGGGAAATTGTATTGAGGGATCCTTACAGGTTTCATCATTTTAACGGTGGGAAGTGCTCTTGTGGTGACTATTGG
>TRINITY_DN11007_c0_g1_i2_2  26-292 uncharacterized protein LOC114316680 [Camellia sinensis](+)
GACTGTGAAAACACTCCTGCACCAGTCCAAGTCCCAACCACATAATCAACTACAGTTGCTAGGTCTGCCACTACCACAATGCCTGCAAAAAATTCTGGTAAAACTCGTCCATGCCCTAGTATTAATTTAGATAAAAAGAAATCTGAGGTTTGGGAACACTTCACTTTACTTGAAGATTGTGAGCCTGATAAACCTAGGGCTGCTTGTAATTATTGTGGTAAGGATTATGGTGCTCGTGGAAAACAAGATGGGACTAATAATATGTGG
>TRINITY_DN11008_c0_g1_i1_1  4-147 UPF0481 protein At3g47200-like [Camellia sinensis](+)
AACTTTATATATACAACATTTAGTGGATGGACAAGACAACTTATCTAACTTCTCCCTAATAGATTTCACCAGTTCCTCTATAGCAATTAAAGCATCGCCATTTCCGCTACTGGTTCCCTGTCTTGATGTTCCATCAACTTCCAT
>TRINITY_DN11010_c0_g1_i1_2  25-810 subtilisin-like protease SBT4.15 [Camellia sinensis](+)
AAATGTTGTTGACCGACACACAAGGATAGGACTCCTAACCGTGTGCTTAGAGTCACTCCACTCTAACAATGCTGACAAGATCCAAGCCCTATCATTCATAAATTTTCCTCTCAACACAACCTTGAACGATTTCTTCTGATGCCGCCGCTTAAATGACAAAGTTTTGGGGACAACTGTAACATCAAGACCTTTAGGCAACTTCACTCTCGCTACGTAGACTGAATTGCCATATCCTACATTAGTCACTGTCCGGTAAAATACTGCTGAAATGCTGGAATTACCGCTTGCAACTTGGGTATGCATGGAGGGATAGTTGAGGCCATCAGTTCCTTGGGCAGGCTTGAAGCTGGAGCAGTTGTATAGCTTCTTGCCGCCAGTGAGGAGGCGGATGGTGCTGCTGTTGTAACCTTCCCTGCAGAGGAAACTAAGGTAGGAACTCATCTGAATGTCATACACGAGGCCTGGATCTATTGCTCTTGTTGGATTTATTTGGCCTGAGCCAGAGCCTAGTGCACCACCCCGCTGCTTGATCTTCATTCTTTTTGCGGTGGTCATAAGAGAAGACTTGATTGCAGCAGGCGACCAGTCTGGATGGAAGGATTTGACATAGGCAGCAGCGCCTGCGGCATGAGGGCAAGCCATTGATGTTCCAGATATTATGTTGAATTTCACAAACCGATTGTCATCCTGGTTTCCTGTTATAGATGCCAACTCTGAATATGCAGCTAATATGCTCAGCCCTGGTGCAGTTATATCAGGCTTGAGGATGTTGGGAGTGATTAACTG
>TRINITY_DN11010_c1_g1_i1_2  3-314 subtilisin-like protease SBT4.15 [Camellia sinensis](+)
GATTGGGGAACTCTGAGCAAGAGTATGGTAAAGGGGAGGATCATCTACTGTCTTGGAACTAGTGGCCAGGATTCCACCATCAGAGATTTGGGTGGGGAAGGAATCATCATGGCAGATGACAACTCAGACTTAGCCTTCCCCTTTCTTATTCCAGCAACTATAATGACTGTTACTGAAGGAACCAAGATCGACCAATATATTAACACCACTAAAACAGCCAGAGCTGTTATATACAAGTCAACAACTGTTAACATGACTGCCCCTTTTGTGGCTTCTTTCTCCTCCAGAGGACCCCAGTTAATCAATCCCAAC
>TRINITY_DN11011_c0_g1_i1_2  2-583 7-deoxyloganetic acid glucosyltransferase-like [Camellia sinensis](+)
TGATGATCCACCTTCACTAGTAGCTTTTCTAGCCAACTTGGCCATCCTTTTAGTCGATTGCACGAACTCACTTTTCCTCACCTCCATCAAATCCCTAATCATCTTCTCAACTACGATTCTATCACAAGTGTCCTTCATGTCCATCCCAAGCTTCCACACCTCCCCAACATATCTACTATTCATCTGTTGGTCCGCAATGCAAGGCCAACATATCATCGGCACCCCAGCAACTATACTCTCTAAAGTTGAGTTCCATCCACTGTGAGTCAAAAAACCACCAATGGCTTGGTGATCCAATACCTCTTCTTGTGGGGCCCACTCGACCACGTACCCCCTTTCCATCTTGGCCTCCAAGAGCTCGGTCGGGATCTGACCCACCCCACCTCCGTCAGAGACCAAGTCCGGCCGTATGACCCACAAGAACCGCTTCCCACTCTTTACTACACCATGCCAGAACTCCATCAACTGGGTCCTTGTAATCATTGCAAGGCTTCCAAAGCTTATGTAAATGACAGACTGCGAGGGTTGTGCATCCAGCCACATCATGCAGTTGTGATCTTCTTCCAACAGACTATTCGATGA
>TRINITY_DN11012_c0_g1_i1_1  240-794 uncharacterized protein LOC114272526 [Camellia sinensis](+)
CAACGGCACGGGTCCATCATACGACCCGAAACCTAGATCCGAATAATCAAACAACCCATCCAAAGCAACGTACTCGCCGTTGTTAATGCCGTTATAGTTATCCTCATGGCCGGCGATTCCAATCTCCAACGAGTCATAACTCAGGATCTGATCATCGAACCGCCACAGTTCACTGAGTTCGTCCGACGAGTCGGAGGAAATCCGAACCAACTCACTTACCTCGCTCGACGACGTGGTAGTAACCGACGGAGGAAGACCGAGCTCGTCGTCAGAGGCTTCCAAAAGGTAGCCGAGTTCCGGCTGAGACTCGCCGGAATCTGACGTCAGATCCACCAAGGCCACCGGCGGAGACGGCGGCGCCGAGGCGGAGATCTCTTCTTCGAAGCTCTTCATGAACGAATCCAAATCGAGAATTGTGGAGCACGGATCCGAGTCGTCGAGATTGCTCAGGAGATCGTCCTTGAGTCTCTTCACCTCAGGCAAATGCGACTCGGAGAACTCGGACTCGTCCGAGTCATCTCGAACTCGCTTCTTGTTACTCAACTCTTCAGCCAT
>TRINITY_DN11012_c0_g1_i1_2  1091-1861 pentatricopeptide repeat-containing protein At5g18950-like [Camellia sinensis](+)
AGCAACATTTCTGGGAACAAACCCATCTTCCAAAACTTGCCTAAGAAGCCCAAAACCTTTCGAAACATTGTTATCAATACAAAAAGCTTGAATCAAATACTCAACTGTATCTACATCCCCTGCAACACCACTACCCATCATTTCTTCATACAACTTCCAAACAACATCGGTTCGCCTAGCTCTAACCGAACCCAACAAAGCCGAATTCCATGTTTCTAACAACGGGCAAATACCTAGCTTTTGCAATTCATCAAACACCTTCAGTGCTTCCTCAATTGACCCATTTTCACACAGACATCTAACATAAGCCTCTAAAGAACCAGGTTGAGGAGCAAAATCTACAGAAGTCAAAAACGATTTCGCAGCATTGGCAGCTTTAGCTTCTACAAGACCATCAAAAATCACATCACACGCCAATTTATCAGGTACAAAGCTACGTTGAGAGCTTAGCCAAAGATAGAAACGGAGAGAAAGAAGCACATTGTTTTGCTGCTTCCAAAGCTCAATAAAAAAGTTGGGATCGAAGAGATTGATTGAGGGAAAATCTGAGAGTAGAGTTTGTTCCCATCTGGGTTGAGTCCGAATGACCCTCGAAACCTCTTTGGCGATCTGGGTTAAGCTCTGGGTCTTCGGCTGTTGATGGGTCTGAAGAAATTCTTCGCCGCCATTGCTGAGGCCGAGGTTTCGGATTTGGGGGTTAGGGTTTTGGATGGAACGACGGTTTTGGTGGCGGAGGAAGAGGGTTTTGAGAGATTGTGGAGGTCTTGCCAT
>TRINITY_DN11014_c0_g1_i1_1  6-359 ubiquitin carboxyl-terminal hydrolase 24-like [Camellia sinensis](+)
CTTAGCTACAGGGCTAAAGGTTTCATGGAAATCAACACCTTCCTGTTGGAGATATCCCTTTGCCACCAGTCTAGCTTTATATCTTGCCACAGAACCATCAGAATTTCGTTTGATTCTATACACCCATTTACAACCAATTGCTATTTTATGGGAAGGAAGAGACACAAGATCCCAAGTGCCTTGTTGCTGTAAAGCTTGGAATTCTTCCTGCATAGCAGTTAGCCACACAGGAGAGGCTAAGGCAGCTTGAACAGTAGGAGGTTCAGTGTGAAGATAAGAAGATGATGTAGCTGTAAGACACAAAGGAGGTTGTGTTTTGGAGCGAGTGAGCATAGGATGAACATTAGAGGAAGA
>TRINITY_DN11016_c0_g1_i1_2  203-901 uncharacterized protein LOC114268130 [Camellia sinensis](+)
TTTAGGTACCATTTTGTCACCGACAAATGGCGTCCATTGATCCCTAGAAGCATTTGTGAGTACCCAACGGACATTCTCCGGCACATCATTAAACTCAAAGTTTAAAGGAGCGGAACTCTTACGGCCCCCAGAGTTCTCCAAAGAATTAGTATCAGGATCTCGTTTCCTCTTTCGCGTACTTCCCGTTTCGAGAAAGTAATCCACCTCTTTTTTTGACCTGAATCGACGGCCTGAGACTGGATCAAAATAATACCTATCAATGGATCCAGCGGAGGCACCGGAAGTCCTGATCCGGCAGTCCATCACCCAACTCTCCGGCAACCACTTCGGTCTCTCCGGCAACAATTCAACGGGCACAGCCTGCGGCGGCGCTCCCCTCCGCCCCCGAGGCGGCGTAGACTCAGTCGCCGACGTCTCCGTACAATTAGAGGCATCGGTGGCGGGTCGGGAAAGCCGTTCCGGTTCATCTCCGACCGGTTCTCGAGCTCCGTGTTGGTGGTGGTCCGAGAGGCCGTTTGGAGCTTCTTTGATTCCGGTGGTGGTTAGGGTTGGACCCGTGTAGTCAAGGTCGCAGTCGATGAATGCGCCGGGGTCCAAGAGAGGGTCCGGCGGGAGCTGGTGGTCGGGTTCCGACGGGTTCGGGTCCAAGGAGTGGGAGGAGAGCGGGTACGGATCTCCTCCGGATTCGCAGGTCGACAT
>TRINITY_DN11017_c0_g1_i1_1  131-790 E3 ubiquitin-protein ligase MPSR1-like [Camellia sinensis](+)
ATGGCGTCGTCCGATTCAGACATGTCATTCGAGCACTCATCACCTCCCGACGATCAAACGCAATTTCGAAACCAAAGCTTACCTTTCCTCCTTCCCTTGATCTTAGGGCTCGCCACAGCCGCTCCTTCCCAAGACGGTGAGAATCGAACCGTCTCTGAACGATTCGTGCTAGTCCATCCACTCACAGGAGCGCTGATCATGATCGACGGTCTCGGAAGCTTGGAGCTGTCGAGCAAAGACGGGCCGTTACCGGCGTCGAAGGCGTCCATTGAAGCTATGCCGGTGGTGAAGGTAGTCGAAGAGGGGTTGGAGTGTGCGATATGTTTGGGGGAGTATGAGGTTGGTGGAGAGGCCAAGGAGATGCCATGTAAGCACAGGTACCATTCGGATTGTATCGAGAAGTGGTTGGGGATGCATGGATCTTGCCCGGTTTGCAGGTACAATATGCCTGTGGAGGAAGGTGAGGAGAAGAAGAAGGGAGGTGATGGTAATGAAGGAGAAAACGGAGCGAGGAGAGCTGAGAGAGAGATTCAGATTAGCTTCTTCGTTAGAGGCGGTGGTGATCGAACCGATTCGAATTCGAGTCCAGAAAGCGTTTCTGATGATGATAGTGTTGCAACTGATGAATCATCAACTCAAGATGTGGAAATTGAAATTGAT
>TRINITY_DN11021_c0_g1_i1_2  236-742 peroxisomal membrane protein PMP22-like isoform X2 [Camellia sinensis](+)
GTCTTTCTTGGCAGCACTTGATCTTGATTTCAAATTCAAATATATAGCCCAGCATGAGCCATAAACGGTAGAGAAAATGACACGGACCTTCCACGCATCCAACTGCAAAGCGGGGTATTCTTTTCGAACTTTGTTTTTAACTGACCTCCAAGGTCTCCCTTCAACTACCAAACCATAGTACACCATGTAAAGCAAGTTGTTCCAAGGATGATAAGTCAATTGTTGCAACAATACCTTCTTTGCATAAGTTTTGATATCGTTCTTTCCCTTGAAGATGAAATCAGTCAATTTCTGACAGCAGTAATCAAATGGCCCACCATATGCGAACCCATAGAGCATTAAAAGAAGTAATCTTCTTAATTGAAGCTTTTTGATTCCGGAAGACTTCTGAGAATATAAGTCCTGAAGTCCAGCCAAAACTCCTGATGTAATTACCTTGGTTCTCAGAGGGTGGAGTTGCAATTGTAGCATGTAAATGTTCCAAGCTTTTTTGACTACCTCGGGCAT
>TRINITY_DN11022_c0_g1_i1_1  3-1157 kinesin-like protein KIN-14N [Camellia sinensis](+)
ATTATTGAAGGAGAGAATCTACGTAAAAAATTACACAATACAATATTGGAACTAAAGGGGAACATCCGCGTTTTCTGTAGAGTACGACCTTTGTTGCCTGATGATGGCGTAGGTACAGAAGCAAAAGTTTTTTCTTATCCCACATCAACTGAAGCACTTGGGCGAGGCATTGACTTGATACAAAATGGAGATTCAGGACAAAAACATTCTTTCACGTTCGATAAAGTATTCACGCCTGATGCATCACAAGAGGATGTTTTTGTGGAAATCTCACAACTTGTACAGAGTGCTCTTGATGGTTATAAGGTTTGCATCTTTGCTTATGGCCAAACGGGTTCTGGTAAAACCTATACTATGATGGGCAGGCCCGGAAACCCATTTCAGAAAGGACTGATACCACGCTCATTAGAACAGATATTTCAGACTAGGCAATCTCTTCAATCCCAAGGATGGAAATATGAAATGCAGGTGTCAATGTTGGAAATATACAATGAAACGATACGTGATTTGTTATCAGTGAATCGACCCTGTTCAGACGTATTACGAACAGAGAATGGTGTTTTAGGAAAGCAGTATGCAATCAAACACGATGCAAATGGCAACACTCATGTCTCTGACCTGACCATTGTGGATGTTCGCAGTAGTAGAGAGGTTTCATTTCTTTTAGATCAGGCTGCACAAAGCAGGTCGGTAGGCAAGACCCAGATGAATGAGCATTCTTCGAGAAGTCATTTCGTCTTCACTCTCCGAATATCAGGTGTTAATGAGAGCACTGAGCAACAAGTACAAGGCGTTTTGAATCTTATTGACCTTGCTGGAAGTGAGCGTCTCTCTAAGAGCGGTTCTACTGGCGACCGGCTGAAAGAAACACAAGCCATTAATAAGAGTTTGTCATCTCTAAGCGATGTTATATTTGCCTTGGCAAAGAAGGAGGACCACGTGCCATTTAGGCACTCAAAGCTTACATATCTTCTCCAGCCTTGCCTAGGTGGGGACTCGAAGACCTTGATGTTTGTGAATATTTCTCCCGATCCTTCCTCTATGGGTGAATCACTTTGTTCACTTAGGTTTGCAGCAAGGGTTAATGCTTGTGAGATTGGGATTCCTCGGCGTCAGACCAACATGCGGTCTTCAGAGGCTCGCTTGAGCTATGGT
>TRINITY_DN11022_c0_g1_i1_2  1-225 hypothetical protein TEA_013127 [Camellia sinensis var. sinensis](+)
ATAGCCCAACTGATTATCCGGCCCAAGCTCCTTCTCCTTCCAAACACCCCTTGATCTTCCCTGTGCATCGACAACCCCAATCCCTGAGTCATAAACCTCACCGATCAATGCTCTCTGTCTACCCAACTGACTATCCTCCTCCACTATGCCACGTGTCCTTGCTGACCCTTCGAATTTCTCATGTCCCCTGCCGCCGGCGCTGGAATCTGAAGCGTCTTGCCGGAG
>TRINITY_DN11025_c0_g1_i1_1  2-274 U-box domain-containing protein 5-like [Camellia sinensis](+)
TGACTCCAATGTGTTTCGTATTTTCTCACATCTCAACAAAATCTTATACCCTGTGATTGCCAAGTAGAGTTTACTAGACTCAGAGCAGTGCAGAATAAGTGAATTGGCTCTCTCCATGGCAAGGTGTAAAGAGCACAGAGCCTTCATTCCTGATTGGCATCCTGGTCGAGAAGATTCAATGGATGAAAATATCTGCGAGATTTTGTCGATGCATTTCTTAAGCTCTAGGCACATTAAACGATGCACCTTAATGGTACAATATGGAAGTTCCAT
>TRINITY_DN11027_c0_g1_i2_2  46-213 hypothetical protein TEA_022006 [Camellia sinensis var. sinensis](+)
GTTGCGCGCAGGGCAGGAGCGAACTGAGCCCGCAAGCAAGCAACAACCGTGATACCGCAGCAGAGCTGTTGTCGGAGCTGGCCAACCGTAGCAGTAGCAGTGGTGTCGCAGACAAGTCGGCGTCGGCGTCAGTCGGCGAAATCAAGCTCCGATGTGCCTGGATCTCTG
>TRINITY_DN11029_c0_g1_i1_1  302-529 probable serine/threonine-protein kinase PBL7 isoform X5 [Camellia sinensis](+)
GAAAACCATCAGAAATTGCCATTATCTAAATCCTCATCAAGTGACCACATGTTGACAATTGCAGTTCCAAGTTCAAGCAAAGGGAACACAGTTAAGGAGGAAGAAGTCATCACTACAAAAACTGAACAAGAAATGGCTGAAGAACAGTCCTCATTTTCCATTCCTGATGCTAAAGACGGGGGTCAAACAGAGGTAAATAATACAAGTAGTCCAAATGAAGTAGAGAAG
>TRINITY_DN11030_c0_g1_i1_2  74-538 hypothetical protein TEA_008741 [Camellia sinensis var. sinensis](+)
TTGATGTTCCCTCGAAATCTCTCCAGAGTTCATTTATTCTCATCAATCTTCAGTTTCCATTGTCGACCGACGAACCCTACTCTGACGATGGCCCTACTGGCTCTGTTATTCTTCTTCGCGATCGTCCGGGCCCAGGTGACGATCCCGGCCAGGTTGGACGGGTTCGTGTACAAGAATGGCTCGTTCAGCGTTGATTCGATCATGATTGAGGCCTTCTTTGACCCCGTCTGCCCAGACAGCAGGGACGCTTGGCCTCCTCTCAAGCAGATCCTCCATCACTATGGTGATCGTCTCTCCCTCATCGTTCACCCCTTCGCTTTACCTTACCATGACAATGCTTTCGTTTCTTCTCGTGCTTTGCATATTGTAAATAAGCTGAAAATTTCTGCCACATATGACTTGTTGGAGTTGTTCTTTAAGCACCAGGAGGAGTTCTACAACCAACCAACCTTCAACATGTCTAAG
>TRINITY_DN11033_c0_g1_i1_2  247-558 protein NLP7-like [Camellia sinensis](+)
GTTAGCTGATCCACAGTGAAGCATGCTTGCAGGGAATATAATATCATCTGGTGGCCAGCTCGCAAGAGAAGTAAGGATAACCACTTGCTTCCCAATAAACTTGTCCAAGCTGCTGGTCAGGAACAAATCCGAGAACCTAGTCAGCCTCCAATTTCTAATCCACCTCGTAAGCAAGATGTGGCTACTGCTTCTCACACAAAACCACATTTTATAGCAACACGAGACACAAGTGTTGTGATCATAAAGGCAAAATATGGAGATGTTTTTATTAGATTTCAACTCCCTGTGTTGTCGGGAATGGTAGAGTTTCAA
>TRINITY_DN11034_c0_g1_i1_2  2-229 uncharacterized protein LOC114283688 [Camellia sinensis](+)
TGTCGACTGGCTGGGTGGAAAAGGAAGTTGCTGTCTTTTGCGGAGAGATTAATACTTGTTAAAGCTATCCTATCTTCACTACCAGTGTACTACTTGTCACTTTTTAGAATGCCTGAAGGGGTTGCTAAAGAAGTTGAGAGGCTCCAAGCTACATTTCTGTGGGGAGGATCAGAAATTAAGAAGAAAATCCATATGGTTAGATGGGGGGAGCTGTGCAAAAGTGTGAGT
>TRINITY_DN11036_c0_g1_i1_2  4-375 uncharacterized protein LOC114315098 [Camellia sinensis](+)
ATCATCAACTGAATACCAATACAACTTACTGTCAACAGACAAAGCTGGTCCAGTTAACACTTTTGGGCCAAACTTGGGGCATATTTTGAACTCTTGTACTTCCCATTGTTGGGTATTTACATGGTAGATTTGGAGGACGCAATCCTCAGGCAAACCCACTACAAAACATTGATCGGGGAACTCTCTGGCAGCTGTGAATATATTGTCAATCTTAATGGGAAGATATGGAGGATCAAGCAGAGACTCCCATTTCTTTTGCCTCGTGTCATAAGCCATGATCCACGGTGACTGCCTCTCCAACTCCAACTGCATGTTTTGAGAGGGAAAACGTGGCTTGAAAAATTCTTCAACCGATGGCAACTGTGGCCTGAG
>TRINITY_DN11037_c0_g1_i1_2  237-1202 Mg-protoporphyrin IX methyltransferase [Camellia sinensis](+)
AGCAGGCACAGCCTCGATCAACCTTGAAAAATAAAATTGAGTAGTGATTAGGCCTTTCTTCCTTATCCTCCACCCAACTTTGCGTAATGCCCTCTCGACATCTGCCTCTGCATGCAGATATGCCCTTGTTGCCTTTGAGGGCCCGGGGAACAACTCTCCCACCCTCTTTAACAAGTCATAATATAATGTCTTTGGTGCAAAGCTCAGAATTAACCGATTGTCAGCCAACGAAGCAAGATGGGCAATCATTGCATCTGCCTTGTTTTGCGGGTAATGTATCAAAACATCTAAGCAAACCACAGTGTCATATTTCCCGTCTAAGCTCTCTAAATCTTTCACTTCAAATTTTGGCATCACAGGTGCTGGTGAGAGCTCATCTTTGCTAGTTAAAAGCTCTTCTCTTGCCTGCTTCTCAGCTTCAGCAACCATGGCAGCTGATATATCACTCGCCGACACAATCGCTCCCTGTTTCGCCAACGGAATCGATAAACACCCCGTTCCACACCCCGCATCACACACAGTAACACCTTCAAGGCTTCCTTCGTCGATCAACATCTGGATCACATTCTCGACAGTCTTCGAATGTCCAATTCGTATATCTAACTGAACTCTATTCACATCCTCAGTCTCTCCATAGATCTTCTTCCACCTTTGAAACCCCGTGTTGTTGAAGTACTCCCTTACCACCTCCTTGTCTCCGCCGCCCACCTCCTCCGCCTGGATCTGGCGGCGCTTCTCGGGGTCCGTGAGGGAAATCACGGCAGCGAGGGCGGCGACTGAGCTTCCGCCGATGACAGCGAGAGTTGTTCCGTCGACGGCGGCGGAAACGTCGGCGGCGGTGGAGAGGGGTGGAATGGCCGATACGGTTAGGGATTTACAGTTCGATTTGTTGAGTTTTGGAGAGAATTTAGGGTTTGGGTTGGTGTGGAGATAGAGAGGTGAAGATAAAGCAGATGAGTACGCCAT
>TRINITY_DN11037_c0_g1_i2_1  15-164 PREDICTED: uncharacterized protein LOC109227893 [Nicotiana attenuata](+)
AGAAGATTGCTGACTTTTGAGGAAGAATTTAGTTGGGCTGCTAAAAATTGTGGAGGTAAGGCTATTACAGCTTATGATTACAGGTTGACCCTTGCTGGTACTATGTATCATGTTTGGAAGGAAGGGAATAATAGAATATTCAAGAAGATA
>TRINITY_DN11038_c0_g1_i1_2  3-371 protein NEOXANTHIN-DEFICIENT 1 isoform X2 [Camellia sinensis](+)
AATTGGCTTTGATAACATCACAGATATGCTAAGGTTTCTTTCGTTTTCTCCAAGCTCTCTGGTCATGGAATCCACAAAATTGGAACTCTGCTGTTCAGGAGACTGTTCGGTGTCATTTTTTGGTTTCACAGGCAGTGCCGACACCTTTGCAGGATGCACCGCTCTTATCCTGCACTCAATTTGGCAAGAATACTTGAGAAGATGAGGATTATACTCTGTACGGCCACTAAAGCTTGGAAGTGACATCTTGATTACTGGCCCCGTCAACTTGTTCAAATTTGGCTCTGGCACTGCCTTTGCCAAAGCAGCAGTACCAACGCTGATGGTGCAGATATCTGTTGCCACAGGGCCCTTGACTTCAGTCACTTG
>TRINITY_DN11040_c0_g1_i1_1  3-845 F-box/kelch-repeat protein OR23 [Camellia sinensis](+)
CCACTTCCCACCATTCTTCAAGTTCATCACTACAGCATCCTTGTAATACTCATCCACTGGAAACACCCCCGAAACCGTCCTTGATTCACCGTACCCACCCATCACCCAGAATTCTCTCTCCACCTCATTCCCAACGAAAAATCCAATGCACCCAGCTCGAAACCGCGGCAACCCATCCAAGGCAACCCACTCATCTTTACCAATATCATACATCTCCACTGAACTCATCCTACTCCCAGCAGCCCCAAACATGGTGTGTCGGGAACCACCACCGGCAACAAGAATTTGATCGGAATCCGGCACTGCCGCACAGGCAAAGCTCCCGCGAGGCGAAAGCATGGGGGAGAGACGATCCCACGATGAAGTGAGGAAATTGAAGCGAAATGTGGAGGAGGAAGAAGATGGGCGATCGATGGGAAACGACCGGGTGTCGAAGAGAGAGCCACCAATGACATAGAGATGGGGACCAATTGAAATAGAAGTGAAATTGCAGAGGCCATAGACATGGGGGTTGCAGGGCATGGGAGGGAGAGGACACCAAGCGAGGTTTCGAGGGTCGAAGAGGTAAGGGGAAGCGATTGAAGGGTCCTGAGGGAAGATACAGAGGAGGTGAGAGAGGCGAGAGATTGGGAGGTGTTTGAGACGGAAATGGATTAGGGTTTTGGAGGAGAAGAATATTTTCCAAGATTTGCAGATGGATTTGAGACGGACATGGTGAGAGTAAGGAACGAATGAGAGGATTAGACCAGAAAGATCGTTCGGGAGGCCTGGAATTAGGGTTAGGTTTAGGGTTTGAGTTTGTGTTTCTTCACTCGAAAATGATGAAGAACACGGAGGAGACAT
>TRINITY_DN11041_c0_g1_i1_2  3-305 uncharacterized protein LOC114298917 [Camellia sinensis](+)
CGATTGCTGCACCTCTATAAGTTGAGCCATCACCTTTTGAAGCTTCTCTTCGGCTACCTTGTACGTCATTTCAATAGTCATTGCTCTTTCTTCAGTAGTAAGGCAAAGTTTATTGGCTTCCACAGCTCTGGCATGCTCGGCTTCAGTTCTAGTTTGTTCAATAGTGGCTTTCTCAGTTGCAACAACAAAGTTAGCAGCTGTCGTCTGAACATTCTTTTTTTGAAATGAAACTTGTTTGTTGAGTTGGCTAACCAAATTCACTGTGTGGCGGTGATTGCGACCAATGTCAACAATCCTCTCAAT
>TRINITY_DN11046_c0_g1_i1_2  3-455 pentatricopeptide repeat-containing protein At4g04370-like [Camellia sinensis](+)
ATGATTGAAAAATGTCGTAATGGTTCCATTTAGTGCAATAAAACTCCAACCAGGGAGTTTTTTAAGGCCAAGAGACCTCATCTGAATCCATGCCTCACTCACACCATCCCATCTGTCCATTGAAGCATAGCCATGTGCCAGTTGCAAGTAGTTTCCGGCATCCGTAGGTTTTGACAAGAAAATTTCTCTAGCAATTATGTTCCCAAGTTCCAAATTACCACTCGTCCGACAAGCATCAAGAAGTATGCCTAAAACATCTATAGTTGGTTCCGGAAACATCCTCTTGTAAAATTCATATGCATGTTCTACTCTTCCTGCTCGACTTAAGAGGTCGACAACGCAAGCAAGGTGTTCAAGTTTTGGTTCAACCCTAAATTTGTTTTTCATAGAGTAGAAAACATTCAAACCCTCGTTGACAAGCCCATTATGACTACAGGCGGATAGAACCGATAG
>TRINITY_DN11047_c1_g1_i1_1  3-458 UDP-glycosyltransferase 79B6-like [Camellia sinensis](+)
AAAACGACCAATCTCCACCCTAATCTCATCACCTTCTATCCCCTCACCATCCCACGCGTTGGAAGCCTCCCTCGAGGCACAGAGACAGCCTCCGACATACCCATTTTCTTAACCACCCACCTCGCCACCGCCATGGACCTCACTCGCGATCAAGTTGAAGCTTTGTTATGTCAATTGAAACCCAATTTTGTTCTCTATGACACTGCTCATTGGATACCTGAATTAGCACCGATGATCGGGTTTAAAACCGTATGTTACAATGCAGTTTGTGCAGCTTCACTAGCCATAGCAGTAGTCCCTGCGCGTAAAGTTTTCAAGGACAGGCCGCTAACGGAGGCAGAACTAGCAGAGCCACCGCATGGCTACCCTTCTACCACTGTAGTCTTACGCAAACATGAAGCTCGGGCTCTTTCGTTCATATCATTCGATTTTGGTAGTGGGATAACGTTCTATGAC
>TRINITY_DN11049_c0_g1_i1_1  2-271 scarecrow-like protein 14 [Camellia sinensis](+)
GGTGGTACAATGAGTGTCATAGCATGTGAGGGTACTGAGAGGGTTGTAAGGCCAGAGACATATAAGCAGTGGCAAATTCGGAACACGAAGGCTGGGTTGAGGCAGCTCCCACTCGATCCTGAGATTATGGAGGATGTGAGGGCTAAAGTCAGGTTGGGTTACCACAAGGATTTTGTGCTGGATGTGGACGGCAACTGGATGCTGCAGGGATGGAAGGGGCGAATCTCAAGTGCTATCTCCTGTTGGAAACCTGCTCAAGAAATAAAAAAC
>TRINITY_DN11049_c0_g1_i1_2  3-458 allene oxide cyclase, chloroplastic-like [Helianthus annuus](+)
TTGGGTCAAAAACCCGTGAATTCCCTCGGTGATCTTGTTCCGTTTACCAATAAAGTATATAGTGCGGATCTTCAAACAAGACTGGGGATCACCGCCGGAATATGCATTCTGATCAAGAACATGCCGGAGAAGAAAGGTGACCGGTACGAAGCTATTTACAGCTTTCATCTAGGAGACTACGGGCAAATATCGGTACAGGGTGCATATGTGACGACGGAGGACACTTATCTTTCCGTCACCGGCGGTACCGGAATCTTCGCCGGAGCGTACGGTCAAGTCAAGTTGCAGCAGCTGGTGTTCCCCTTTAAGTTGTTTTATACTTTTTACTTGCAAGGTTTGTCTGCTGATTTGCCGTCGGAGTTGTTGGTGACTCCGGTTCCGCCGTCTCCGGCGGTGGAGGCGTCGCCGGCGGCGAAAGCGGTGGAGGTTGGGGCTACTGGTCCAAACTATTCTGAT
>TRINITY_DN11053_c0_g1_i1_1  1-351 uncharacterized protein LOC114286553 [Camellia sinensis](+)
GCAAGGTGTACGTGTTCTTGTTTCTAATGGCGGACCAATGAATTCTCACGTGACCATGCTATTATTGCTATTCAGAAGAGCCAATTCAATCTCAATGATTGTGTGGAACATTACTTTCATGTAGAGACGTATCATGTAGCCTATTCGGTTACCATATTTTCCATATCGTCGGTGGAAAAGCCGCCTTTCGATTCCACAGACTTTACCATATATCCACCAACTGTGAAAAGACCACTCGGCAGGCCGAAGAAGAATAGAATCCTATCAAAGGGTGAGAAGCTGAAACAAATAAGGTGCGGGAGATGTGATAAGTTGGGGAGTCACAATCGAAAATCATACAAAGAGCCGATA
>TRINITY_DN11056_c1_g1_i1_2  9-362 uncharacterized protein LOC110882338 [Helianthus annuus](+)
CATTATTTTGAACAAAAAATCCCACCTTACTGAGTCGTAAGGCTTCATAAAATCTATCTGGATAGCACATCTGGCAGGGCCTTCATTCCTATGATAATTCCTAACCAACTCTTGCATTAAAATCAGCAATGGACCGATCTTTCACAAAGGCAGATTGAGCAGGACTAATGAGAGCCCGAGAGCCCCAAGAACCTTCTGTAATCTGTTTACCAACACTTTAGAAATACACTTATAGTGTACATTGCAACAAGAGATAGGCCTAAAATCCCTCATAGTATTAGGTCAAGGTATCTTAGGAATTAGCATCACAGCAGTATTATTCCATGCCCTTGGCATAAAACCATTGTTAAGAAA
>TRINITY_DN11058_c0_g1_i1_1  228-305 peroxidase 40 [Camellia sinensis](+)
CTGAAAATGGGAAGTTTGGGACCGCTGACTGGAGAGAACGGTCAAATCCGCAAAAACTGTAGGATTATCAATCAGTTT
>TRINITY_DN11058_c0_g1_i1_2  640-2169 verprolin isoform X3 [Camellia sinensis](+)
TGATGATGGTATGCCAACCAACAGTTCTTGAGATCCTCGAAGGTGTCCTGGGACACGTTGTCTTATCTCTTCAAAAGCACACAATGTTTCTGAATCAAGACCTCCAGCAAACTGGTGAGCCCTATAAGCAAAATGCACACCCTGTATCAGTAAGCCTTCTTGAGTGGATTCCCTTTCCGAGTACTGGATAGATTCAAGCTCCACTAGTACTCTCCTCATGTAAATCTTGGCAAGCATCATAGAAGACTGCTTTATCTTACTAATAACTCCAGAGTCAAGCATCCAGTTGGTTGGAATTTTGAAGTGCTGATAAGAAAGCATAACTGAGTTTCGCAGCTTAATCAACTTTTGTATGTTGTGCTCCGACTTGTCAAGTAAGCCAGCCATCTTCTTCAAGGAAACTCCACATGGAACACTAGCATCATCCTTGTAGGAAGAAACTTCACTTTCTAAAAGTTTGAGGCCACGATATTCAACTGCAGCTTCTCGCATGGCATCTGCTTTCTCCTCAGGCCAATTGAAATGCTTAAGCACTGCCTGCTCATCAGCCAATGATGAGAGTTGATTGTCAAGCCAATCCACAAATTTCAAAACATCTTCAACATCCGTGTAAGCAGCATCCACTACTTTCTTGATAAGGCTGTTTACAAACTCTCCTTTTGTTTCAATGTCTACTTTTATAGCTAAAAGATGCGACGAACGTTTTTGTATTTCTCCAACTATGCTACTGTGTGCACTAATGATCAAGGGCTTATCACAATTCCCTGATCCTGAAGGGTTACTGCTCCTGTCACACTTTGTTAACACGTGACGAGATTCTACAACTGGTGGATCCTTCCGGGTGATAGCTGATTTGCCAGGGGCTCTAGGTCGGGGAGGGGGAGGGGGAGGGGGATGTGGTGGCAGTGGCAAGTGGCATGCTGGAACATTGCTCTGTACATCCATGGCTATGGGTATGGGCTTTGTAGATGGTGCCGTTAGCACCCTAGTAGGACTTGCGTTGTTTATTGCCTCGTTCTTGAGTTTGGAGTGTTCCAATTTGGTGGCAATGAGCTTCTGAATATCTTTAAATCTATGACTCTGGTACTCCGCGCCAGACTCCCTCTGATCACGAGGAGGAGGAGTAGTAGTGGTAGTAGTAGAGAGAGTAGCAATCTTTGAATGGGCAGCGGCAAGATCTTCGGACAGCTTGCTGTTGTGTGATTGGAGCTCTGCGTTGAAGCTCTGCGCTTTATCCAACTCCGTCTTCAATTCCAATACCTCAGACTGTAAATTGGTAATCAAGGTTTCATTCCGGTCAAGCTTCTCCAGCAATTCTTCTGCCCTTTTCTTCCAATCCAAATCATCAGATTCATTCACCTTATTATTGGAGTTAGAATTAGAATTAGGATAGGTGGTGGTGGTACTAGTAGTACGCCGCTGCCGACGAGGAAGAGGACGAGGACGAGGACGAGCGAATTGCTCGACAACAGGACGGCTGCCGGACCGACCCACGGCCTTGACCGCCTCCTGCTCAAAATAATCCTTACC
>TRINITY_DN11059_c0_g1_i1_1  2-421 uncharacterized protein LOC114287987 [Camellia sinensis](+)
TTTAACATCCCAACTTTGGCAAAAATTCTTGGAGTTAAGCAAAGTGAAAATAAGATTTATTTCCAAACTGAAGCTCAAATGGCTCAAGTGGTTGGTGATATTTCTAAGGTTTATTCCACTATTTGCATTGACAAAGTGACTGGTTCCAATTTACATGCCAAACACCTGAAACCTCATCTTCGCATTCTCCATCGATTTTTATTAGAGAATGTCACTCCCAAGGCCGGTCACTATGATGCTGTTCCAACTTTTAACGCTTACCTGCTTTATTGTTTTGAAGTTGAACAGAGTGTGGATTTGAGCTTTATAATTATGAGAGAAATGGATCTTGTCTCTATCACTCGGGGAAAATCATTAGCTTTTGGAGCACTTCTGACCAACATTCTAAAGCATTTTAAAATCAAATTTTTGGGTGAGGCG
>TRINITY_DN11059_c0_g1_i1_2  14-433 protein FAR1-RELATED SEQUENCE 5-like [Camellia sinensis](+)
GTCAAGATCACAATTTGCACATAAGTAAACCAATGCAACCTGCACATCACCATCCTCAACTCCTGCTCTACGTCTGGATTGAATATGGTCATGCAAATCCCTACAGATGAAACCAACATTCTCATAAGACCCGTATTAATTTACCATATAGTCCACGATTTGCCTAGTCTTCATACCGACGTCATGCATAGCCATTGCTTGAGCTTTGTCCGCATTGTATAAACCCCGATGTGACCTAAGATACGACACGCAATGTAGTTCCGCCAATTCATGGTTGTGGTGTGCGATGATGTGAGCCCCAACATACTTTCCCCCTTCACCAGCCTTTGGATCGTACCATATGTGAAATTGTGCTTTGCAACCTACTCTTGTTAGTCCCTTGGGAGCTCTTCTCTGCTCCCCAACACGGTCCAAGTATTT
>TRINITY_DN11059_c0_g2_i1_1  23-349 uncharacterized protein LOC114287987 [Camellia sinensis](+)
ATGGCTTCTAGAACCAAGAAACCTAGAGCAAGAGAAACAGGACAATCCTCAAACCCTCAACAAGAATATCCCACATCTAAGTTCCTGTCCTTGGCTCATGAAAAAGCTTTTCCCACCATGCTCAGCAGGTCTATCATTTCAGGTAGAAGAGTAAATCTTGCCCCAAAATATGATGCTCTGTTGGTCAATAAGCTTGCAGCCATGGGATGGCAAAATTTGGTAAATTTGCCCCATAAGGTATATCCACGTCTCGTGTCTCTCTTTTATTTACATTTCAAACATACAAATGAAGAAGAGGAAGACTACACTGTTATATCATATGTCAGA
>TRINITY_DN1105_c0_g1_i1_1  3-248 hypothetical protein TEA_004051 [Camellia sinensis var. sinensis](+)
TGGGTAGTGCGCTAAAACATGGGTTCTGAGCCATGTCTCGGCCACAATCACACTGTTTGAAATCTCACTGAGTCGATCACTGCTCACAGAAACACCGACAGGAACACCTGTGTGAGACAGTGATTGAAGGACCATTGGAGATGGGTCATGGAGAGTTAGGTGTTCAATCGATTCTTGACTCGCACCAGTAAGAGAATGCAGAAAAGAGAGGAAGAAGAGGAGAGAGAGCCACACCATCTTCAACAT
>TRINITY_DN11064_c0_g1_i1_1  4-588 disease resistance protein RPP13-like [Camellia sinensis](+)
GAGGGAGCCTGGTGCGTAGCACTGCAGAGAGCACAGTTGCTGATAATTGTTGCCGCTTTCTGACAATGCTTCCATTAGGGAGAAACCGTTGTGGTCGTTGTGGACGGCAAGCCTTAGTGGTTCCGACCCTGCACGGTTACTGCGGTCTGCATTCACATTTACAAGGAAAAGCTTCTGATCCTCGGCAACTGATATGCAGAGCTCGCGCAAAAGTTTGAGGATACGACAAGTTTTAACTCCACCATCGGTCCTCCTAGCAACCACTTGAATCAAGCTTTGACCGATGAGCTCGTTTAAGTATTCCTCTCCCGCATCCTCCATCCTCTGGGTTCCCTTCACTACTTGCACAAACCCTTCTGCGATCCACAACTGAATCAATTGCCTTACTGGAATCTCGTAATCTTCGGGGAACATGCCAAAATAGAGAAGACATGTTTTGAGGTGCTGTGGTAAATTGTGGTAACTGAGAGCAATGTCCCTGCCTCTCTTACCCTGAATCAACAGATGTTTACTGGTGTTATCGGCCAACATCGACCACATCTCGACCGTCTTCTCCTGCCTCGCCAAGATTCCCCCTAACAGCAC
>TRINITY_DN11064_c0_g2_i1_1  3-494 disease resistance protein RPP13-like [Camellia sinensis](+)
AAATGCATTCGAGTCTGGAAATTCACAAGGGTTCACAATCTTGAGCGACTGAAGATGATATAAATGGTCGAGACTTTCTAGAAAATGCGATGTAGCATTCTTGTTAAAGCTGCATATACTTAGTTTTGTGACATTTGGGAACTTGGCCTTCACCATTAGACGCTTCAAGACTGCATCGGGGCGGACACCAGAGAGAGTTTGGAGGTTCCAAAGGGCTTTGTCATTATCCGGGTCAGGTAAACTAGCGGAGGACCCGAAATACACGTGCCTCAAGTCTTTCATCTTCCAAATTTCATTGGGAACGATATGAGGCAAAGAAGAGTCTCTCAAATCAAGGGTTTGTAGTTTGAAGAGGTTGCATATGGAGCTCGGAATTTGCGTTAGGTTCGGAGCGTTAACTCTCAAGTATTGCAGGTAAAGTAGCTTCTTCACACCCCTGGGAATCCTGTCCACTTCAATGGATCCCAAGTTCAACACCCTTAGCAAGGCCAA
>TRINITY_DN11067_c0_g1_i1_1  1-1119 uncharacterized protein LOC114265009 isoform X1 [Camellia sinensis](+)
GGGAGAAAACATCAGCGCACCAGTACTCAAGTAGTTTCGAGCAACACGTACCCTTTTTTGTTTCGTGTTGTCAATGCTTTCAGATAAACGGGAGGCTTCTGATCTTGAAATCTGGCCCAATGAAGACAGGTATTCGTAGAGTGCATCGCCTTTTGTTGTTGCTAACAACGATCTTGATGGAACTATGGACTGAACTACAGAGCTAAGCCGTGAGTCCAATTCACTTTTTGTGGAAATGACACTTTTCAGTCGTCCCATCTCTGAATTATCAATTCTCCTATCCCGACTGACCAATTTCCCCAATGCCATTGTATTAGTTGAAGAAGCTAGCATCTCCAAAGCCAAATCCATTCGATTCACAGAACTGCTGTTTGATCCTACAGCAACAATTTCTTTTGCATAAAAGCAAAACCCATGTTGTGCAATTGTGGATGCCATCCACAATTGATCATCATACCAGCTGAATGAATGTGATTTCTCAGAGGGAACCATTGATGGGTCCAAAGAGTCACACATTACCGGTTGGCAGTCACCAAGTAACATATCAGCTTCTGATATCAGATTACTCATTTCATAAGTAAGTTTCAGGGCTAGGGAAGCATCTTTCTGTTCGGGGGTGACATACTGTCTCAGATCTGTATGACAAGCACGAAATCTTCTCCATGTTTCTTGGACAGAATCCATTAACATGCAGGACCTATGCTCGTCCTCGGACTTGGCACCCCTACTAAAGTCCATGCGGCTACACTCATCCATTACTTGATACCCTCTTGGAAGAGCATCCACATGCTCAGTGTGTGAGTCCCCCACCTCCTCTCCATGAGTTGATTCCTTATAAATATCAAAATTTTCCACCATTTCTGGAATTTTGTGTAACCCAGACGTATGAATTAGGTTATTTGTCTCCACTGGCTGCAAATTTTGTATCAAATCATTAAATATAGAAACTGCTTCCGCTATATCAGGAATGTGATCACAAGAGATTGTCTTACTTAACAGTGATGTTCCATCATTGATCTCAGTTTCAGGAACAAAAGATGATTCTGGCACACAGGATACTTCAACCGATTTCCGTGTTCCATTAATCTGTGTACACACTGCAGTTTCTGAACAGTTATA
>TRINITY_DN11068_c0_g1_i1_1  283-681 uncharacterized protein LOC18046468 isoform X1 [Citrus clementina](+)
CTCCCCTTGAAGAGATTGGTCCCCAAAGAATGACTCAGACTCACAAAAGGTGACATCCATGGAAACATAAGTTTTGCGAAAGTGAGGATCATAGCATTTGTAGCCTTTTTGGGTGGAGAAGTAACCAATGAAGACACATCGAAGAGCCTTGGGGTCCAGTTTGCTTCGAGTAGGATGAGAAATGTGAACAAAACAAACACAACCAAGCACTTTAGGAGAAAGGGAATGAGGGGATATAGATATGTGAGGAAGAAGGGTAAGGGGGTGCGGAAACTGGAGGACACTAGAAGACATGCAGTTAATGAGATACGCAGCAGTGAGAACATCACCCCAGAATGGTTTAGGAGCCCGCAACGTGAACACAAGGGCACGAGCAACCTTAAGTAGATGACGTTTTTT
>TRINITY_DN11068_c0_g1_i2_2  138-359 putative dual specificity protein phosphatase DSP8 isoform X2 [Camellia sinensis](+)
GATGAGTGTGTACTATTAGGTGCTATCCCATTTCCTGTCGATGTTGAACGGCTGAAAGATCTTGGTGTTTGTGAAGTGATCACCTTAATTGAGCCATATGAGACTTTGGTTCCAACATCTCTATATCAAGCTCATGGTATTAATCATTTGGTGCTTCCAACAAGAGACTACCTCTTTGCTCCGCCACTGAGTGATATATGCCAAGCTATGTACTTCATTCAT
>TRINITY_DN1106_c0_g1_i1_2  84-332 F-box protein [Actinidia chinensis var. chinensis](+)
GTTCGTCTCCTTTTGCTCTTGTTGTCTCTCCCCATCACTTTCACCACCACCGTTGAGAGGAACAAGGCTTCCCACCCACATCTTCACTTGCCACAATTCGTGTCCGACGCAAATCATAACTTGCTCGACCGTCTTCCATTGTGGGTCATACCAAAGAAGCCCTTCTGTGTTTTGCCTCATATTCGGGCTGAAACTAACTTAGGTCCACGATTCCTTCACTCCAGTATCTTTCATCACCCATAAATGAAC
>TRINITY_DN11071_c0_g1_i1_2  1-285 serine/threonine-protein kinase SAPK1-like isoform X1 [Camellia sinensis](+)
ACCATACCGGAAATTAAAAAGCACGCATGGTTCCTAAAGGACTTGCCAATAGAATTCATGGAAGGAGAGGAAGCTAGCTTGAAAATGAACAGTGCAGATAATGAGTGTCAAAGTCTGGAAGAAGTGTTGGGCATAATACAAGAGGCAAGTAAACCTACGGAACTGGCAAAAGGTGGAGGAAGGAATTATGTTGGAGGAGGCAGCATGGATCTTGATGATATGGATGATGATGATGATACTGATCTAGATGATATAGAGACAAGCGGAGATTTTGTCTGCGCATTG
>TRINITY_DN11072_c0_g1_i1_1  119-355 hypothetical protein TEA_010975 [Camellia sinensis var. sinensis](+)
TTTTTCAGCTCTTTCTTTCCCGTACTGGTCCGAACCGGTGAGTATCGGTCCGTCGCGGCTTATGTAGTGGCTTGTTTAACGGTTACAGGCCGATACGTACCGGGACTCGACCGATACTCCTGAGATTTTCAATCTCAACAGTATACCGGCCTGTATCCGTCGCGGCACCCCATTTTTTCGATACGTATCGGCCGATACGTAGCATATCGGCCAATATTTAGAACCATGGTTGGGGCT
>TRINITY_DN11075_c0_g1_i1_1  1-432 uncharacterized protein LOC114258603 [Camellia sinensis](+)
ATACCGACGGCCATCACCTTTAATGCACAGCTCCAGACCATCATAAGGAGAAAGATTTTCAGGTACTGAAAAGTTCTTTGTTCGTATACTAGTAAAACCACCATTGTTTGCAGTGGAAACAACACCTTTGAAAAGCCCAGATGGTCCACCATTCTCGCCACCTGTTGGATCAATTTGAAATGTACTTTCACTAACTCCTCCCATCACTACGTCATCTAAAGCACCCCAAACAAGATCTCTAGATGAATTTCCTTCAAATCCATATACTAGTTTTCCAGTTCGAAGGCCAACACTCCCCTTTACAGCATTAATCAAGTTTTTCATCCCAATGAATTCTACCTTCTCAGGCGAATCACCTTTTATCTCTGGTTCGAAGAACTTGATCCCTTGGCTGTATTTTGCCCTCTCGGGAGTGTCCCCTTCCTTTGGGCC
>TRINITY_DN11078_c0_g1_i2_2  3-92 hypothetical protein TEA_013479 [Camellia sinensis var. sinensis](+)
CATAATCCTAGTAGGACTCTTATTCCTCCATGTAGAGTCCTCTTAGGAATCATATTCATGAAAGATAATGCTTATCCTTCAACACCCCCC
>TRINITY_DN1107_c1_g1_i1_2  290-694 hypothetical protein TEA_025099 [Camellia sinensis var. sinensis](+)
ATAGCGCACAGTGAAGACTTACCATATTCTGCTATTGATGGACAAACCCCGGAAGGATGTGGAAGGCGCGAAGGTTTACCTTTTATCCCACTTATGATAGAATTAGATCCCCAGCGACGAAACCCACGGAGAGACACACGAGAAAGACGTGGCTCAAGCCCTCGTCGCTCTTAAAGCCCTAACAGATAGAGGCGGAGGATGGATCCTCAGGTTCTGGAGGATTGCATAAGGGAGCAAGACGAATTGATACGGAGGATGGCGGCAGAGTTGGAGACGATGAAGCACCAGATAAAAGGCAAAGAGGTGGCAACAAAAGAATGACGCATAGGCAACACACACTCTTACCACTCAGAAGATCGTTACAGGCAAGTCACATCGTCACAAGATGAAAATAAAAGCCTCAAG
>TRINITY_DN11080_c0_g1_i1_1  1-249 uncharacterized protein LOC114323166 [Camellia sinensis](+)
TTTGGTTTTTTCAGGCTTGAAAGAAGATACTCTAACTCCAATGGAAGCGGGATGTTTTTGGCCTTGAATGGTGATTCTAACAAATTTGCAAAAGCTATTGATATCATCAACATAAGATTTTTTAAAATTAATATCCACCACATTAGCAAATTTTGCCCTCCCATCAATGACATAAATGTTTTCTCCGCATATTTTGCCATGTGCATGCTTTAGTACACTATGAAAGTAATTTATCCCCTTCAACATATC
>TRINITY_DN11081_c0_g1_i1_1  1-327 hypothetical protein TEA_018258 [Camellia sinensis var. sinensis](+)
ATGGAATCTGATCTGAAAAGCTTGTCCGATGCTTATAACAGTCTTGAACAGGCAAATTTCCATCTAGAAAAGGAAATTAAAGTTTTGAAGAGTGGAGGGGCCACACCTATTCCAGATGTCGAGGCTGTAAAGGCAGAAGCAAGGGAAGAAGCCCAAAAGGAGAGGGAGGCAGAATTGAATGATTTGCTTGTATGCCTCGGGCAAGAGCAGAGCAAGGTAGAGAAGCTGAGTGTGAGATTGTTAGAGTTGGGTGAAGATGTAGACAAATTACTTGAAGGAATTGGTGATGATATTTGGCTTCTGGAAGATGCTGAAGTCGAGGAAGAC
>TRINITY_DN11083_c0_g1_i1_2  122-367 uncharacterized protein LOC114323339 [Camellia sinensis](+)
AGGTCTCTCTCTGAGAAGAGAAGCTAATCCAGTAACGATCTTGGCTCCTCTCTCGCAGCTCTTCGGTTTGATCGCCGGAGGCTGCCACGTGGACGCCACCGCTACCGCCATCGGCTTCTTTTCTTTGCCGGAATTAGTCACCGGCGATGAGGACTCGGTCACGGAGACATCCACCGACGACGACGAAAACGACGACGTTTTCTCGCCAAAAATCAGTTCCAACTCTCCGCAGTCGCTATCCGTTGT
>TRINITY_DN11086_c0_g1_i1_1  31-378 uncharacterized protein LOC114307109 [Camellia sinensis](+)
AATAAGTTGGGTAAGCTCATTAGAATTGATCTTAATACAGAGAACAGTGAAAGACAGAGATTCGCAAGACTCTGTGTTCAAGTTGACCTCAACAAGCCCTTTTCTGTGGTTAAGATTGGGGGTCTTATTCAAAAGGTGTCTTATGAGGGTCTTCCCTGTGACTGCTTCAACTGTGGAGTGATAGGACACAGACATAAGGAATGTTTGGCAGCTATCGAGAAATGAAACCATGTAGTAGACCCTCCATCCACAACAGAGAATTCATCTTCTTTGTTGGCGAATCACGAACTGCAGTTTGGACCTTGGAAGATTGTTCAAGGAAAGAAATCTTGTGATAAGGGCAAGACA
>TRINITY_DN11086_c0_g1_i1_2  593-787 mediator of RNA polymerase II transcription subunit 13 isoform X3 [Camellia sinensis](+)
TGTCCATCGAGAGAGCTCTTTATCAGCAAAATGAAGAAGTCTTCTCACTCTCAAAACCATGTCACAGTGAAAAGGCAGTGCAGTTCGCCTATCCAAGTATGCTGGGCTAACAGTCATCCATGATAGAGCATGAAGTTCCGCTGCTACAGACTCGAGGATCAAATGAGTCTCTATTTCAAAATCTCTAGCCTCAGA
>TRINITY_DN11088_c0_g1_i1_1  15-344 hypothetical protein TEA_005467 [Camellia sinensis var. sinensis](+)
TTCTTGCCCAGTTTATTTTTAGCTCGAGATGGGTGGAGTTTAATTGCTGGCCAAATAGGGAGCAGATTTTTGGAGATTGAGGATTCTAGATTGAAGGTCATGGTGAGATTCATAAGGTCGATTGAAAGGAACCTGTTGGAAGTGGTTCAAGATGTGGGTTTTGAAGGTGGGGTTTATGGTATGTAGTGGCACAAATACTGTGGATGTTGATGTGTAGGTGAGTTCAACGTCATGCAATGAGTTGAAATTGTTCCTCTACCGTGTTTGTTGTTTTGTTAGATTGACCGCAAGTGGAATGTGACAGCAAGGATCAAAGTGTTCAATCTCTCC
>TRINITY_DN1108_c0_g1_i1_1  1-222 hypothetical protein TEA_015092 [Camellia sinensis var. sinensis](+)
TCATTTGCATTTTCAAGTTCAAGTTTTCCTTCTGCTTCTAACAGTGAAGGAAACCAAAGTACAATTTCAAGACTATTGAGTCGAGGCGAGAAGAGATCAATGTCGGAGACTACAAACCTTTCAAGGTTCAGAGAGTTCAGTGTAAGGAATTGGAGTGGGGAATCTGAGAGTTCAGAGAGAATGAGGGCGATTTGGCTGCCAATAGCGAGGCGAACAGTTCAA
>TRINITY_DN11090_c0_g1_i1_2  2-292 uncharacterized protein LOC114289243 [Camellia sinensis](+)
GAGTTTGACCCGGTCCGGAGTCGTTTGCTTGACATGGATGTTCTTGCATCTCTTCAGGAGGCCTTTGCTTATGTCCAGAATGAAGAGAGTCGTCATTCTGCCATGTTACCTCCGAATTCTACATTCCATTCAACATTACTTTCTTCTACACCGTCTTGGGATGGAGTTGGTTTGCCACTTTCTTCCTCTCATCCTTCCGGGAAGGATAATTTGTTCTGTGATTACTGTCGCCAGCCAAGACATACCAGTGAGACTTGTTGGAAGCTTTATGGGACTTCATCAAGGGGTCGA
>TRINITY_DN11091_c0_g1_i1_2  1-327 DNA topoisomerase 2-like [Camellia sinensis](+)
CTTTCTCTTCTCATAGAATTCAAGTCTTACGTGGAAGAATTCTTCAAGAACTACAAATCAAAAGAATTAAATTGTAAATAACCTGAAAATTTGATACATGATTAGAGGTTAATCTGAACTGGTGTCTAGTACAATCAGACTCTGTTCAGGGGTTTCATATTTCTTAATCACGCCTTTTGGGTCGAACAGATGCATGTTGCTTGTGCTGATAGTTGTGGTGAGTTTAAATTTCTTTAGCAAGCCCTCTTGCTTTGCCATGATCAAGTTCTCCTCGGACATAATAACTTCAAAGTGTACGGTGGTGTCATCGTTGTGCTCTCTGTAATC
>TRINITY_DN11095_c0_g1_i1_2  185-322 Histone acetyltransferase, partial [Actinidia chinensis var. chinensis](+)
GGGAGGCTCTTGAAGTGGAGTAAGACTATGATCAGCACTGAAGCAAGACTTTTGCTGTGGTCGTGCCATGTCTAATTGGAGGATCGTGTTACATTTGGTGCATTTATAGAATGGACTCTCGAATTTACTTAGCTCACA
>TRINITY_DN11097_c0_g1_i1_1  271-486 hypothetical protein TEA_025908 [Camellia sinensis var. sinensis](+)
TTTGATAAGGGACTGCTCAGGGCGATGGCTCTTGGGATTTACTCGGGGGAAGTTTCAGTGGTGACAGCTGAGCTCTGGGCTATTCACCAAGGTCTGAGTTTAGCTTGGTCCAGAGGATTTCGGCTTCTTGTTATTGAACTAGGCATCCGGATTATAATCAGTTTGGAGATCAGATCTCTTCTAAATAGGGAATGGAGCTGTCCGGTTAATCACTTA
>TRINITY_DN1109_c0_g2_i1_1  58-381 uncharacterized protein LOC114273489 isoform X1 [Camellia sinensis](+)
GGTCCTATCTGTCAGATCTGTGGAAAATCAGGACACAGTGCTTTGGACTGTTGGTATAGGTTAGACACTACTTTTCAGTCGTCTACATCTCAGCTGAAGTCTTCACCACGCTCTTCTCACGCCTATGCTGCCACAGTGCCTCAGTCTTCAGACTCAGCTGTCCCTCCTTGGTACATTGACTCAGGTGCTACAAATCACTTAACTAATGACCTTTCTAATCTGCAGCACTTTCAACCTTATCAAGGTTCTGAACAAGTGCAAGTAGGTAATGGATCTGCTTTACCTATTCATCATATCGGTAAGGGTCTTTTACCTACACCTACT
>TRINITY_DN11101_c0_g1_i1_1  6-497 uncharacterized protein LOC114300381 [Camellia sinensis](+)
ATTGCACCCATCAATCAAAATGTGAAGGAAAAATACGAGTACACAATTTCATAGAAGAAGGTATGGATGGAAGGAATTTCATAGAAGAAGGTATGGATGGGAAGGACAAAATCCATAGTGTTGGAATTCGGGAAATGGGAGGAGTCATAGAAGGTTGCTAAGTCATGTTTGCATTGTTGGCGTTTTAATTTGGGTACAATTGTGGTATAGGACACCATTTCTATAGGCCTCCAACATGAAATGATTGTGAGCTATGTATTCTAGGCATTTAGACAGCCTATCGAAGGTTTTAGACACCATTGGCTAGTGAGATGTGTTGATGGTACACACCTCTACGGGAAATATACTGGCAAGATTCTGATAGTCGCTACAGCTATTGCAAATGATACTATTTTACCGCTTGCTTTTGCCATCATTGATGAGGAGAGAATCAAGAGTTGGTCATGGTTCCTTAAGAACCTTAGGCAACATGTTGTCCCTACCTGCGAGGGG
>TRINITY_DN11102_c0_g1_i1_1  139-387 phytosulfokines-like [Camellia sinensis](+)
TGGTTTATTAAGCTTCTGGGTGTATATGTAGTCAACGTGAGCAGCGAGTGTCCTTCTCATCAAACACTCTTCTTCTCCAACTCCTTCACAGCTCTCATCCATCATCTCAACTTGCTGAGTTTCATCACCCAAATGTTGGGTTTTCACCAAAGTGCCTTGCAGAGGGAGTGGCTGAGGGCGGGCGGCATCGGAGAGTGCGTAGCAGAGGAGGAGGGATAGGATGAAGAGGGTGGTGGTAGCTTTGGACAT
>TRINITY_DN11103_c0_g1_i1_1  26-235 photosystem II D2 protein [Panicum miliaceum](+)
AGCATTTCCACAGGGTAGGACCTCCTTAGGGAATATTAGAACTTCATGAGGTTGATCTTGAGCCATCATCTAATGACGAATATGTTTGTTTAAGAGAATTTTTTTGGTGTAGAAAGTCTCAAATTCAGGATCCTCTGTTGGATGAATTTCATAAGAAATGTTCTCATAGGCACACATGTGTGAGGCTAGACCAACTACAATAGCACTCAT
>TRINITY_DN11105_c0_g1_i1_1  13-708 probable lysophospholipase BODYGUARD 3 [Camellia sinensis](+)
ATCGCACATTGAAGAAGCCTTCCAAATTTGTTCAAGTTCTCTTGCAAAGGCCTTCTGATGACTTCCAACAACAAGGGTGATGTGGTCTTTGTTGTCAACCACCTTCACACGGGCACGAGGAATTCTGGACTGGACATGGTAGCTACATTCCACGGGGATGAGCTCGTCATCTCTACCATGGAATATGGTGACATGGCATTTGAGACGATTTCGGACAATGTCCAAATATTCATCAATTTTTCCAGCAGTCCCACATATGATGTTGTGTAGGGTGTGCCATGCAGCGTTATGGGTGTGGCAACAGAACCCTTCGATCAAAAAGGTCTTGATCCTGTTTCTGGTGATAAGTTTGGTGAGAAAGTCCCACAAGCGGTGCTGTTTGCAAATGAGTAGGCAAACTGTCCGGCTGACGTGCTCATACCAGCATGCTATTGACGATCCGAATGCAATCGGTGGCCACACTCTCCTCGGTGCCAATTTTCTCATCAAATACTGTGTGCCTTGTTCCCCCTTTGGTATTGGAAAATATGGAGGTGCAAGCAGGGTTAAGGACTTGACGGAGGCAGGGTGTTTAACGGCGAGAGCAAGGGCCAAAATGCAACCTAAGGAATGAGCCACAATGTGAAATGACTGAACTTTGTAAGGTTCAATAACGGAGCGTTCGATCATGTCCAAATGCTCCCTCAGTGTGTAAAG
>TRINITY_DN11105_c0_g1_i2_2  3-332 hypothetical protein TEA_022102 [Camellia sinensis var. sinensis](+)
GTGATTGTTAATCTTCAGCAAACTCCAAAAGACAAGAAAGCAAGTTTGGTGATTCGTGGGCTTGTTGACAAGGTAATTGCAGGGGTGATGCACTATCTTAATCTACGGATTCCTCCATATGTTCGAGTTGATCTCTTCCAGATCATTTTTACTGAGTTCCAAGCCTTTTCAGAGAGAAAATATGCAAAATGGTCCCTCAAAGTGACGAGTGTACATGGAGAAAGAGCTCCATTGCCATTCATTATATCAGTTGAGGTTTCTTTCCCAGAGAGACCAGAATTAAAAACATCTGTGCTACATCAGCAACCGTTTCTGCTGAAAAGGCACAGT
>TRINITY_DN11106_c0_g1_i1_2  23-529 OPA3-like protein [Camellia sinensis](+)
AGCTGGCTTTCCTGACTTCCCATCTTCAGCTCGAGGATGTCTGATGTTGAAAACCCCAGCAAGTCCTTGCCCCCTAGCAAGTTGTTCAAGTTCTTCAAGCTTTTTCTTAAGAAGCTCTATCTCTTTCGCTAACTCTTCGTCTTTTTGTCTCATCCCCTCCAAATCTTTCTTACGCAATTCCTCCTTTTTAGCTTCTGATCTAGCACTTCTTTGCACCTCCAAGATAAGAGCAACTCCTGCAACCGAGAAGACGAAGAATTCCCCAAGAAGGTCCACGGCAGCTTGAACAGCTTTCTCCTCATTTAGGGGGCGGATCTCAACATCAGTTGCGTGGCCATAGATGCGTCTTTGCATTGTTGTGGTGAGCCGATGGTTTGCCTGGGCCATGTCGACAATGACTTTACGGAATTTGGGGTGCTTGCCAGCCTCTTTCTTGAGGCGACTGGCAATGGGTTTGCTGAGAGTCTTCAATACGAGTGTACCGAGCTTCAATAGAGGGAGGACCAT
>TRINITY_DN11108_c0_g1_i1_1  1-870 hypothetical protein FH972_004236 [Carpinus fangiana](+)
GCTTCAGCCAGGCTGACTTGCTCGCTGCAAGCTGATATTAAGGACTTGGCTCAGAAATGTGTCGACGCTACCAAGATTGCAGGCTTTGCTCTTGCTACTTCGGCCCTCGTCGTCTCGGGAGCAAGTGCTGAAGGAGCTCCAAAGAGGCTAACCTATGATGAAATTCAGAGCAAGACATACCTGGAGGTCAAGGGATCCGGAACAGCCAACCAGTGCCCAACCATTGACGGCGGGGTGGAAGCATTCGCCTTCAAGCCCGGCAAGTACAATGCCAAGAAGCTCTGCCTAGAGCCCACTTCTTTCACTGTCAAGGCCGAGAGTGTGAACAAGAATTCCCCACCGGAGTTCCAAAACACCAAGCTCATGACCCGCTTAACCTACACCCTGGACGAAATCGAGGGACCCTTTGAAGTATCAGCCGATGGCGGCATTAAGTTCGTGGAAAAAGATGGCATTGACTACGCAGCCGTGACTGTCCAGCTGCCTGGTGGCGAGCGGGTACCCTTCCTTTTCACAATCAAGCAGCTGGTGGCATCAGGCAAGCCGGAGAGTTTTGGAGGAGAGTTTCTAGTGCCATCCTACCGTGGCTCATCTTTCTTGGACCCAAAGGGCAGGGGTGGCTCAACCGGTTATGACAATGCGGTTGCATTGCCTGCCGGAGGCAGAGGAGACGAGGAGGAGCTCGCTAAGGAGAACGTTAAAAATACAGCAGCATCAACAGGGAAAATCACCCTGAGTGTCACCAAGAGCAAGCCTGAGACAGGGGAGGTGATTGGAGTGTTTGAGAGCATTCAGCCATCTGACACTGATTTGGGTGCGAAGACCCCAAAGGAGGTGAAGATCCAGGGGTTCTGGTATGCTCAGCTCGAC
>TRINITY_DN11109_c0_g1_i1_2  7-537 sigma intracellular receptor 2-like [Camellia sinensis](+)
AAACTGAAAGACAAAAGCCAGAGAGAGGGAGAGATGGGGGTCCTGATCAAGCTGGTAGAAGCAATTCTGTTTTTCTTCTTCTTAGTGATTGCAATAGAAGTTCCGGTTTTGAATGCACAAGTATGCCTACCTTCCAAATTCTTCCCAGGCTTCCTTGTGGATCTCTATCTCTGGTACAGCCGTGAGTTTGGCGATTACTTGTTTGTCGAGAAGCCTGCTTTCTTCATTGGGCTGATGTGGCTTGAGCTTCTAATCCAGTGGCCACTATCAGTTCTGAATCTCTATGGCATTTGTCGAAGGAAGTCATGGTTCAATACCACGTGCTTAGTCTATGGCTTATCTGCTTTCACTACAACGGTTGCTATTTTAGCAGACATGATTATTTCCTCCAAATTAACAGATAAGTTGATGATAGTATACTTCCCTTTTGTGGGTTTCAATGTTTTAGCCATTCTGCGCAGCTTGCTACCATACTTTAGCCGGACTACGGCTGTCAGTGGAGCCTCTAATTTGGCTAGAAAAAAGAGGGCT
>TRINITY_DN1110_c0_g1_i1_2  5-529 uncharacterized protein LOC114274825 isoform X1 [Camellia sinensis](+)
ATGGTGTCTCTGATGAAGCTTATGGACAGGGTTCTGATAGTGTTCTCCATTGCATTTGGAGTGGCTGCACCGTTTGATGCAGGACTATTGTTCCTCACCCCCAATCTGGACCCCAACAACAACTTGCTGGTTCATCACCTCAAGCCTTTGTACGAATTCAAGTACGGGGATTACTTGGTCACGAACAAGCCAGCTTTCTTTGTGGCTCTGGTGTGGCTCGAAGTAGTGTTCCTCTGGCCCCTACAGCTTCTCAATCTCTATGGCATTCTCTCTCCCCACGCTTCTTGGCTTCCTCTCACCTTCTTGCTCTTTGGTGCCTCCTATTGCACAACCATGTATGCAGTATTAGCAGAAGTGATGTCGCATACAGTGACGGACACGCTAATAATGTTCTACCTCCTCTTCATTGGTTGCGGTGTTTTATCCATTCTGCGTGGCCTGCTAACATACTACTCTTCTGCTGCTGGTAAGACTACAAAAATCAACACGAGACATGAATCAAGTGGAAGCGGTAAAAAGAGGGCT
>TRINITY_DN11114_c0_g1_i1_1  55-372 DNA (cytosine-5)-methyltransferase CMT3 isoform X1 [Camellia sinensis](+)
CAGGTGGATTTGTCTGTGAAGGATGCAACAATTTTGAATTGTGATTATTACTCTGATATGATGTATCTACTGCCATATTCCTCATTTTTGAGCCTGCCACTTGATAATATGGGAGCTGGTAGTGAATCAGATTCCACAATCTCAAGTGAGACTGATCTTGCTGGACCAGTTGGTATCAAGTTTGATACTGAAGAGGTTTCATTAGTTGAGAAGCACAAGAAGGAAGAGATGACCCTTTTGGATCTCTACTCCGACTGTGGTGCAATGTCAACAAGTCTTTGCCTTGGTTCCAACATGTCTGGTGTTAACCTTGTTACT
>TRINITY_DN11114_c0_g1_i2_2  3-260 putative serine/threonine-protein kinase-like protein CCR3 [Camellia sinensis](+)
CTGAATTGCGCAGACATGAGAGTTTCCGACAGTTAAATCGGTTAAGCGGTTACTATAACTGTAATAAATCCGCTTAGGTTGGAGATTTCGGGGGTCCCAACAGAGGAAGCTGAAGCCGCCGGAGATTAGGCCGCAGAGGAGATCGGCGCCGGCGGAGATGGAGCGGAAGGAGATGTTGGGGGAGATGGGAAGGGTGTGGGAGTTTTTGTAGCATTGAATTGTTTGGGTGGGTTGGCCGGCGACGATGACGCAGACGGT
>TRINITY_DN11116_c0_g1_i1_1  2-790 choline-phosphate cytidylyltransferase 2-like [Helianthus annuus](+)
GAGCATAAGCAGAGTATCTGGATGCTCGATCCGCCAACCGATCGGCCGGTTCGTGTCTACGCTGACGGCATATACGATCTGTTTCACTTCGGTCATGCTCGTTCGCTCGAACAAGCTAAGAAATCGTTTCCAAACACTTATCTGTTGGTTGGATGCTGCAACGATGAGGTCACTCACAGCCTTAAAGGAAAAACAGTCATGACTGACAAAGAGCGCTACGAATCCCTTCGTCATTGCAAGTGGGTTGATGAAGTTATCCCAGATGCCCCTTGGGTTCTTACACAGGAATTTATGGATAAACATCGAATTGACTATGTGGCTCATGACTCTCTACCTTACGCCGATGCAAGTGGGACAGCAAATGATGTGTATGAATTTGTCAAATCTATTGGACGATTTAAGGAGACCAAACGGACAGAAGGTATCTCTACATCAGATATAATCATGAGAATCGTCAAAGATTACAACAATTACGTGATGCGTAATTTGGATCGAGGCTACTCTAGAAAGGACCTTGGTGTCAGCTATGTGAAGGAAAAGAGGCTGAGAGTGAACATGAGTTTAAGGAAGCTACATGAAAAAGTAAAAAAGCAACAAGAAAAGATCCATATAGTAGCAAAAACTGCAGGCATGAATCATAACCTCTGGGTTGAGAACGCTGACCGTTTGGTTGCTGGCTTTCTCGAAAGGTTTGAAGAAGGCTGCCACAAAATGGGTACGGCGATCAGAGATCGAATTCAAGAACAGTTGATGAAGGGAAACATGGGAGGACTCACATACGAATTTGAT
>TRINITY_DN11116_c0_g1_i1_2  240-350 uncharacterized protein LOC114270531 [Camellia sinensis](+)
GTGTGTTTAGCTCAAAATATTGCCCAAACTTCTGTTGAGGCGGCTGGATCTTCTTCATTACCTCCATCATTTGGTCCCATGTTCTACCTCAATTCAAGTTTTCCCTCAATT
>TRINITY_DN11119_c0_g1_i1_1  3-413 uncharacterized protein LOC114320075 [Camellia sinensis](+)
ATTTCTGAGGGGGGAGTCCTCGGGGACATCAAGCTTTTTTAGAGCAGCCATCCAACCAAGGGTGAAACCCTTGTTGCATGCCTGCTTCACCTGACGCTTGTAGTCCGCCGTGACATCGGCCACCCCCTCAGCGTATGCCTTTTCGTCTGCGGCCTTGACCTCGGCAACTTTGGTGGCCAAGTTGTCTTCGAGTTCCTTTTGGGCCTCGGCTGTCTTCTCTTTGGCCTCTTTCTTCTGGGCCTCAAGGACCTTGTTTATGGCCTCAGCGGCATCCGCTTTTTCTTCGGCCTCATCCTTGGCTTTGACAGCAGCCTTGGCCTGGTCTGCCAAGGTTTTCATTTTTGCCTCGGCCCTTTTGAGGGTCTTCTGCAACCCAGCAACCTCCCTTATTTTGTCAGCCAACTCCTTCCT
>TRINITY_DN1111_c0_g1_i1_1  2-484 transcription repressor OFP6-like [Camellia sinensis](+)
TCGAACGATGATCTCGTGATGGGTCGGCGAATTCAGCTGTAAAAAACAGTTGAGAAGCTCTTCCAGATCGGCTTTCGAGTAGATCTCTCGCTCTGATATCATCTGAAGCATTGAATTCTTGAAATCCAAATAAGGGTCGTCGGATTCTTTGACGACGGCGACGCTGTCGGAGATCTTGGAACAAGGGCTGACCATCTTGGAACACAAGTGTGGTGGTGGTGGTGGGTTTTTTTCGGGTTCAGAAGAAGAGCAGTGTGGGGAAGATGTGCCAATGTTGTTGAGAGAGAATGTTGTTGAACAAGTGTAATCGGAACTTGAAGAAGAGTGGTGATAGGTAGTGGGATTTGGGTTTTGGTGATTGGGAATTTTGGACTTTGGCTTTGGTTGGAATATGTCTGAGAGCTTTGGCTTGTTGCATCCACAGCCTCCATTGGCTGTGAAAATGGTTCTGATGAGGCTTCGCTTGTTGGTGTTGGAAGACAT
>TRINITY_DN11120_c0_g2_i1_2  1-564 U-box domain-containing protein 5-like [Camellia sinensis](+)
TGCAGAGAGAGGGCATTTGAATTCTTCAGGAGGTTCGGGTGTATCAAACACATCAACTTGAGAACGCCCTCCTGAATTTTCCACATTTGGTACTGGCTCAATGGACTGACTAAGGGAGTCGTCATGCTGAGATACAATGCTCGCCGTTTGGCATCCCCGAATTGATTTTCCATACTTGCTCAGAAGATACAAGAGGTATTTCAGTATTTTCTCCCTGTTTGGATCGGTATCGTGGTTCTTAGATAACAGCTTTCTAAGAGACCTTTTCTCTATTAAGATAGCCATTTGGGAGGTAATATGTAATCTTAAAGCTGCCAGTTTAAGAGCCTTGAGTTCTGATATATTAGCGGAATCTGATGCAGCTCTATCCTGATGGATCAATGTGAGTAAAACGATTCCAGCCTCGTCTTCAGAGGATTCCAATGTAAAAGTTGCAGCCTTAAGATCGTCAACGATTCTTGATATCTGAGCAGCCATAACTGGATGAACCATATTTTGAATTTGGCTTAAACATGACTCCAATGTGTTTCGTATTTTCTCACATCTCAACAAAATCTTATACCC
>TRINITY_DN11120_c0_g3_i1_2  323-1768 hypothetical protein TEA_014761 [Camellia sinensis var. sinensis](+)
ATGCCTGGTTTTTGACAATACTGATATTCCCCTTCCCAGTAATCCAGATGCCTTGGCAGCCTTCTTTCGTTTAAGACGGTCGACAGAGTCTTGAGAAATGTCAAGCTTGAAACCATTGTCTGGAATTGAAACCTGTGGAGGGTGACCATCTGTGAAATCCCTCAAGAGCTGCAGCAAATCTTTCGCCATCAGCTTCCCTTTCGCACTTCCGCTGACAGATATAATCTCTATAGACCGAAAAGTTCTCTCTTTTATGATCAATTGACAATACTTGGCACATTGATCGCATAAAGAGAGCATAACATCAACTGCAAGTTCTTTTTCCTCATCAGTGCCGCTTTCTAAAAGTTCTTCCATGAAAGCAATGCATGCATTACTTTTAGCAATTGCGTCCCTACCCTCCTCAATATTGCACAAGTTTCTCAGAATTTTGATGCAGTATCCAGTAAGATCGCGATCACCCAAAAATGGAGCCATCTTGGAAATGTAATCTAAATATACCATATGGTGCCCAACATCACTGTTTTCAGACAAGTTGTACAGTACTTTCATAGCAAACAGGTGATATTTGCTGATGTGCATCTCCAGGATTCCTAGGATGGAAGGAAGAACACCAAATTTCAAAATTGTTGACTTGCAATGCTGTTGGATAGACACCACTTCCATAATTGCAAGAGCTTCGTCAGTGATTTCAGAATCCAAAAGGGAGGACAGCTCATAAATTGCATCTTCTTGTAAGGGTGGCATTTCATTTCTGATTTCACGCAAAAAAGTCAAAAGCAACTGTGCACCATCTCTCCGTGCCTTTGAATCATCCTGTTCACGAGCATCCTTTAAAAATCTAATAAGAGGTTTGATGTAACTACTAAAAATCATAGAATGAGATCCTTGGTTGTTGTCTTTCAATTGGTTCTTTACATCTTCTACTGCCTTGCACTGTGATGACCATGGAAGTGCTGCAAGTTCGGAGAGAAGGGCTAAATTTACACCATGGGCATTTATGTCAGACTGAAATTTGCAAGGATCTGAATTTCTCTGGAGGAGATCAATGCCTAGGCCACCATTATCTTCAGTACTGGCATCCAATGAATCAAATGTATCCGTAGAGCAAAGTGATACGTTGCTGATTTGAAGGCGCAAACCGTTTACAGAACTACCAAAGCTGGCAATGGAACTGGAAGACGGTATCTTGTGCAAGCAACGGCCTCCAGAAGTGGGTTGTGAACAAGGTTCCGGAATAGTGATACCTTGATTTGTGCACCACCTTGAAATAGTGTCCTTTATTGCAGAATTTGGAGTCACTGACAAATCTTGAAGCTTAAGACAAGTTTTTGGACATGTCTCATGACCCTCATTGAACCACTTCTCTATCCACACCCTTTCAAATGTTTGCCCGTTAGCTATTATAACAGGATCATACATCAGTCGTGCAGAGAGAGGGCATTT
>TRINITY_DN11121_c0_g1_i1_1  2-661 uncharacterized protein LOC114322406 [Camellia sinensis](+)
AAATGCGAAAGAGATCATTCCCCATATGACACCCCATGCAGCACCATTACAAGGACAGGGACAAAGTTCAGCGAACTTCTCAGCATCACTGGAGTGAACTCTTCGAGATATGAGATCATCATAAATATCATAAACTGAAAACAAACTGTTCATTACACCAATGAAGAGAATGGCATATCGAAGAATACGAAGTTTTGTGTACTCTTGGAGAAGCCAAATTACAGCAATGAAAACAATAAATCCAATGCAAAGTCCTCGAAGGGTCCAATTTTTAGCAACGAAGAGCACAACAATCAGAGCAACAATAAAACAACCAGCAGCAATTCTTGTGGTGAGAAGAGTTGTGGATGCAAGTATTAAAGCCATTCCCCAAAATGATGAACCAAGATATCCAGCAGGCAGGATTAGCCAGTATATACCACCACGAGTTTGCGTCACCCCACCCTCGTTTGCATGAACCTTGATGCCCTCCACCTGACCACATGTGAGCTTACAAGCAATTGCATGGCTTGCCTCATGAAGAAATACAGTGATGAGCTTAAAAGGCGTCAGTACAAAGGTCCTCCATAGCGCGAAAATGACAACGGTGAAGATAGCGATAGTAATAAGGAAGATCTTTTGATCTTTATCGCAACAGCCTTTCAGCGCCCAGTTCGGCAT
>TRINITY_DN11123_c0_g1_i1_1  3-335 respiratory burst oxidase homolog protein A-like isoform X1 [Camellia sinensis](+)
ACGGAGCCAAGTCACCGTGTTCCGGCAAACAGGGAGAAGGATGAGAGCCATGTTGAATTTCAAGGTTTCAGCAGCTCCCTTGGCAGTGCAGAGACAATAGCCCATCACCTCATATGCTTTCCTATGGCTATACTGAGTGAACTTCCATCCAAAGAGTGCACAGCAGACAATCAACCACAAGATCACTATCCATGCTCGTCGCCAATGGGTCCGAAACAAGATCTCAGCCGTTGAAAATGGTTCTCTACATGGGTCATCTTGATCAGGTCTTGATGATTTCAGATCAGTTGAATAATGGCCCTTAGATGAGTTTAGTTTGAAGAGAGTCTCTAG
>TRINITY_DN11123_c0_g1_i2_2  3-521 hypothetical protein TEA_027592 [Camellia sinensis var. sinensis](+)
AAGTACTTCGGCAATGTGATTTTTGTTATCCTGAAACTGGATAACCTTTGTGTCCTCTTCCAGTTGGTCTTTCCACCTTACAAGATGAATCTCATCTTCGGGCGGCTTGATCTCGATGTTATAAGGAAACAGAAGAGCTATTCTGTCATCTACTTCCTCACAATCTTCATCTGGGTCCAACATCCGAGAGCCAAGTATTACAACTGATCCTGATAGTTTCTTTAGCATTCTGTCAAACAATTTGTAGAGTCTTTGGGATTGGAGGAGCCTCTCGACATCTCTGATGTAGAGAATGATGGAACTGGTTTCGGAAACTGATACCAAAACCTTGAAAAGCGACTGTAAGAAGAGTTTCTCATCAAAAGACCAGCTGCTTATGCGCTTGAGAGGAGCTGTATTAGAAGAAGAGCACTGAGAACTGATGCTGCTCGTATCAGTAGAAGTAGAAGCATTTCTACGATGTTTTGGGGGGTCATTAGCACCTTCCATACCTCTTGACTTTATATCCAAGCTACTACT
>TRINITY_DN11123_c0_g2_i1_2  3-1433 transitional endoplasmic reticulum ATPase homolog 1-like [Camellia sinensis](+)
AATCACATCGCCGAAGTACTTGCAGCAAATGATCTCGAGTGTGATGATCTTGGTTCAATCTGCAATGCAGATGCAATGGTTCTCGGTAATTACATAGAAGAGATTGTGGTATCCGCGATATCTTATCATTTGATGAATAACAATGACCCAGTGTACCGAAATGGGAAGCTTGTTATATCATCTAAGAGTTTGTCCCATGGGTTAGGTATCTTCCAGGAGGGAAGAAGGGGTAGGAAAGATTCCCTAAAACTAGAGACAAATGCTGAATCTTCCAAGGACTCTGAGGGGGGAGAGATAATTGGGTCAAAGCCTGATGCAAACAAAAGCGAGACAGAGAAATCGGTTCCTTCAGCAAAGAAAGATGGTGAGAATTCACCGCCATCAAAGCCGGAAGTTCCTCCCGACAACGAATTTGAGAAACGCATAAGGCCAGAGGTTATTCCTGCAAACGAGATTGGAGTAACATTTGCAGATATTGGTGCCTTGGATGAGATTAAAGAATCACTTCAAGAGCTGGTCATGCTCCCTCTTCGAAGACCAGACCTCTTCAATGGCGGACTTCTTAAGCCTTGTAGGGGTATATTGCTTTTTGGTCCTCCGGGTACTGGGAAAACAATGCTGGCAAAGGCCATTGCCAATGAAGCCGGAGCAAGCTTCATCAACGTCTCAATGTCGACCATCACTTCAAAATGGTTTGGAGAAGATGAAAAGAATGTCCGAGCTTTGTTCACACTCGCAGCAAAGGTTTCTCCAACTATTATTTTTGTAGATGAGGTCGATAGCATGCTCGGGCAAAGGACAAGAGTTGGGGAGCACGAGGCTATGCGGAAGATTAAGAATGAGTTCATGACACATTGGGATGGGCTGTTGACAAAATCAGGTGAGCGGATTCTTGTTCTTGCCGCGACAAACAGGCCATTTGACCTTGACGAAGCAATTATTAGGCGGTTTGAGCGCAGAATAATGGTTGGTCTCCCATCTGTGGAGAGCAGGGAAATGATCTTGAGGACGCTTTTGGGAAAGGAAAAAGTAGAAAATATAGACTTCAAGGAGCTTGCAGCCATGACAGAAGGATATAGTGGAAGCGATCTTAAGAATTTGTGCATCACAGCAGCGTATCGACCTGTCAGGGAGCTAATACAAAAGGAGAGACTAAAGGATGTGAAAAATAAGGAAAGAGTTGATGAACAGAAAAAGAAGGAAATAGTTGATGAAGCGCAGAGCTCAGAAGCTGCTTCAGATACAAAAGAAGGTAAAGAGGAAAGGGTAATTGCTCTGAGGCCCTTAAACATGGAAGACATGAGGCAGGCAAAGAATCAGGTTGCTGCAAGTTTTGCTACTGAGGGATGTATAATGAGTGAACTGAAGCAATGGAATGACTTGTATGGAGAAGGAGGTTCAAGGAAGAAGAAGCAGTTAACTTACTTCCTA
>TRINITY_DN11124_c0_g1_i1_1  103-237 protein FAR1-RELATED SEQUENCE 5-like [Camellia sinensis](+)
GTACGCAGATCCAGCGTCCATTGACGGCGACGGTGCCTGAGCCATCTCGAATTCTTGCGCTGATCCAATAGCTGAGAGGATTGCGACTACGACCACGAAGACTGTCAAAGCCTTGAAGGAGCTCAATTGCGCCAT
>TRINITY_DN11125_c0_g1_i1_1  95-397 elongation factor Tu, mitochondrial-like [Camellia sinensis](+)
GCTGGGGATAATGTGGGCCTTCTTTTGCGTGGCTTAAAACGTGATGAGGTACAACGAGGACAGGTAGTAGCAAAACCTGGAACCCTAAAAACTTATAAGCGTTTTGAGGCAGAGATTTATGTTCTCACGAAAGATGAAGGTGGCCGCCATAGTGCGTTTTTCTCAAATTATATGCCTCAATTCTACATGAGGACTGCAGATATTACAGGGAAGGTGGAATTGCCTGAAAATGTTAAGATGGTGATGCCTGGTGACGATGTGACTGCAGTTTTTGAGCTGATTTCACCTGTTCCTGTTGAAGCA
>TRINITY_DN11128_c0_g1_i1_1  80-625 hypothetical protein TEA_021814 [Camellia sinensis var. sinensis](+)
GAGATTGGGCCCAGATCAAGTTTGGGTCTTTCTTTTACACCAATTGCAGTTCAGGGCCATGTGAAGGAGGTTTTGGATTTGGGCCTTTTGAGTTCTAGTCGTTTGGGCCAAGGAAGGGATTTTGTAGAGAATAGTCCAATGGGTAAAAAACAACCAAGTTGCATGTTGGATCTTGATGGGTCGAATCCAGCCCTAATGGGCATTTCTGTTAATGGTTCGGATCTAGGGCTGAGTCGGGTAAAGGAGACGATAGGAAGTTTCGATCGCGTGAATGATTGTATTCCGACATCGACCCAGGCGGATGATAGGGAGGAAGGCATCGACAGTCGGTGACAGGAGGTGGTGGCGATTGGGACTGATTTGGTTTCGACTGAGATGGTTGGATTAAAACCGAATGAAATTCAATTGGGTTTGGCTGATGTGGTCAATCAATCCACAGGTCAGTTTCTTCGAGTTGAGCGACGCACTGATGTTGATGATTTGGTTGCAGACGAGGATGTAGCAATCGAATATTTTCCTGATGCTGATAGAATGATGCACGAAGTG
>TRINITY_DN1112_c0_g1_i1_2  1-366 uncharacterized protein LOC114289776 isoform X1 [Camellia sinensis](+)
GCCGGTCTCTGCTTTAAGCAAGATTGCATAAGCCAATATGGCTTCCTTGTATTGCTGCTGTTCAGAAGCATCCAGAAGAAAGTGAACTGAGCCAAAGCCACTTGCTATGGTTTTCTCATAAAGTGTCTTGTTGACCAGAAGTTGATACCTATCCCATGTCTGTTTGTAACCCAAAGCCACACGGGTCACATATATTATAAGAGCACTGATTGCAATCACGTCTAGTAGTACTGCTGATGGTGATGATAAAATGTTCTCAAATTTGTAGTTTATAAAAAATGCTAGAAGTCCCAATACTGTGGCAATATCCAAGCGTACCGTGTCTAGGATACGAAAAGACAGCTTTATGTGAGGAAAAATAACTGG
>TRINITY_DN11130_c0_g1_i1_2  245-1183 COMPASS-like H3K4 histone methylase component WDR5A [Camellia sinensis](+)
ATGGAGTCGTCAGACCCAATCATCAAACCCTACAAACTCAAACAAACCCTAACAGGTCACAAACGCGCAATCTCCAGCGTCAAATTCTCCGACGACGGCAACCTCCTCGCCAGCTCGTCCGCCGACAAGACCGCCCGCATCTGGTCCACCACCTCCTCCGGCTCCTCCTCCCTCCACGAACTCCAAGGCCACGAGCAAGGCATCTCCGACACCGCCTTCTCCTCCGATTCCCGCTACCTCGCCACCGCCTCCGACGACAAGACCCTCCGCATCTGGGACCTCTCCACCGGCTCCCTCCTCAAAACCCTAACCGGACACACCAACTACGTCTTCTGCGTCAACTATAACCCCCAGTCCAACATGATCGTCTCCGGTTCCTTCGACGAGACTGTTAGGGTTTGGGATGTCAAGGCTGGAAAGTGCTTGAAGGTGCTTCCTGCTCATTCCGACCCCGTTACGGCCGTCGATTTCAATCGCGACGGTTCGTTGATCGTTTCGAGCAGTTACGATGGGTTGTGTCGGATTTGGGATGCATCGACTGGCCATTGTATGAAGACGCTTATTGATGATGAGAATCCTCCGGTTAGCTTCGTCAAGTTTTCTCCGAATGGAAAGTTCATTCTCGTTGGGACTTTGGATAATACATTGAGGCTTTGGAACTTCTCAACCGGTAAATTTCTGAAGACCTACACTGGTCATGTGAATTCAAAGTACTGCATTTCGTCGGCATTTTCGGTGACAAACGGCAAGTATATTGTTAGCGGTTCTGAGGATAATTGTGTATACTTGTGGGAACTTCAGACGAGGAAAATAGTTCAGAAATTGGAAGGTCACACTGATACTGTCATATCAGTTTCGTGTCACCCAACCGAGAACATGATTGCTTCTGGTGCGCTTGGAAACGACAAATCTGTGAAGATCTGGAGTCAAGAGGAAGAC
>TRINITY_DN11131_c0_g1_i1_1  41-709 glutathione S-transferase F11-like [Camellia sinensis](+)
ATGGCGACAGGAGTGAAAGTGTACGGACCACCATTATCGACAGCAGTGTCGAGGGTGCTAGCTTGTCTTCTCGAGAAAGACGTCCAATTTCAGCTCATCTCCATCAACATGGCTAAAGGCGAACACAAAAAACCTGATTTCCTCAAGCTCCAGCCATTCGGACAAGTACCAGCATTTCAAGATGAGAGCATATCCCTCTTTGAATCCAGAGCCATATGTCGGTACATATCGGAGAAGTACCCCAACCAGGGAAACAAGGGTCTGTATGGGATGAACCTGTTAGAAAAAGCTTCAATCGACCAATGGTTGGAGGCTGAAGGTCAGAGCTTTAGCCCTCCAAGCTCTGTACTCGTGTTTCAGCTAGCATTTGCCCCACGAATGAAGATCAAGCAGGATGAAGGGCTGATCAAGCAGAATGAAGAAAAGCTCTCGAAAGTGCTTGATGTGTACGAAAAGAGGCTTGGCGAGAGTCGTTACTTGGCGGGTGATGAGTTCACTTTGGCTGACCTCTCTCACCTACCCAACACACAGTACTTGGTGAATGTGACCGATAGGGGAGAGCTCATCACTTCGAGGAAGAATGTGGGTAGGTGGTGGGATGAGATATCGAGCCGAGAATCATGGAAGAAGGTGGTTGAAATGCAGAACCCGCCACCTCCGCCAAGTGCT
>TRINITY_DN11131_c0_g1_i1_2  172-1659 peptidyl-prolyl cis-trans isomerase CYP57 [Camellia sinensis](+)
ATGTCGTCGGTGTACGTGTCGGAGCCTCCGACGAAGGGGAAGGTGATATTGAACACGACGTATGGACCGATGGACATAGAGCTGTGGCCTAAAGAGGCACCAAAAGCCGTGAGGAACTTCGTGCAGCTATGTATGGAGGGCTACTACGACAACACCATCTTCCATCGCATCATCAAATCTTTCCTCGTTCAAGGCGGTGACCCCACTGGTACTGGCGAAGGTGGCGAAAGTATATATGGAAGTGTATTTGCTGATGAGTTCCACTCACGTCTAAGATTCAACCACAGGGGCATTGTTGCATGTGCAAATGCTGGCCCACCACATTCAAATGGAAGTCAATTCTTTATAACCCTGGATCGTTGTGATTGGCTTGACCGAAAACATACCATTTTTGGAAAGGTGACTGGGGATTCAATATATAATCTTATTAGGTTAGGTGAGGTTGAAACTGACAAGAATGACCGGCCATTGGATCCTCTGCCAAAGATAACCTCAGTTGAGGTATTATGGAACCCTTTTGATGATATTGTTCCTAGAGCCGCACCTACCAGATCTTTGCCCTCTTCCACAACTGATGCTGACAACAAAGCCTCAAAGAAGAAAGCTGTGAAAAAGCTGAACTTGCTTTCATTTGGGGAAGAAGCTGAAGAAGAGGAGAAGGAACTGGCAGCTGTAAAGACAAAAATAAAGAGTAGTCATGATGTATTGAATGATCCTCGTCTCCTTAAGGAAGAAAATCCGACTAAAGAATTGAACTCATCTGAAGTCAAAGCAACAAGGGATGCGCAGTTAAGTGTAAGAGAAACTTTAAGCTTGAAGAGAGAAGAGTTGCGAAAAGAATCAGAAGCTGAATTTCCTGAGTCCCTTGATTATAGTGATGATGACGAGGCCAGCTTTGATGCACGAATGCGTCTGCAGATACTTAAAAGGCGGAAGGAGCTTGGGGATCTCCCAACTAAGGAAAAGCTTCATAATGAGAGTTCCAGTGTAAAGGAGCATGAGAGATCACCACCAAGGTCTGATGCTGAAAATTTTGATGACCAACCAAAAGTGGAAAAGCTATACTTGAAGAAAAAAGGAATTGGCTCAGAAGCCAGGGCTGAACGTATGGTTAAAGCTGATGCAGACTTACAGTTGTTGGGGGAAGCTGAACGAGAAAAACAGTTGCAGAAACAGAAGAGGCGCAGACGTCAAGGACATGAAGATGAAGTGCTAGCAAAGCTTGAGAAGTTTAAGAAGGCCATTGCTGTCGAACCTGTTGAATCTAATAGCAAAGTTAAAGGTGGTAACAATGAGGACCTGTCTGATTGGACAGGAGTTGAGTTAAAGTTCACACCTCAGCCTGGCAAGGATAATATGTCGCGCAATGAAGACCCGAATGATTATGTGGTGCATGACCCTCTTTTGGAGAAGGGAAAAGAGAAGTTCAACAGAATGCAGGCAAAGCAAAAGCGACGAGAGCGAGAATGGGCTGGCAAATCCCTTACT
>TRINITY_DN11132_c0_g1_i1_2  1-360 LOW QUALITY PROTEIN: disease resistance protein RML1B-like [Camellia sinensis](+)
GTTAGAGAAATTTCAGAACGATCCAATGGTTTAATTCGTTTACAAAGGCAACTTCTTTCGGACATTTTAAAAAGGAAAAAGGAAAAAATAAGCAGTGTTGATGAAGGAATCATTAAGATTAAAGATGCCATTGGTTGCAAAAGAGTTCTTGTAGTTCTTGATGATGTGGATCAGCGGGACCAGTTTGATGCAATAATTGGAATGCGCAATTGGTTTCATCCAGGAAGTAAAATTATCTTAACCACCAGGCACAAGCAACTGTTAAAGGCTAATGAAGTTTATATGATGCATAAGGTGGAGAGATTTGATGATGATGAATCATTAGAGCTTTTCAGTTGGCATGCCTTTGGACAAGACCAT
>TRINITY_DN11134_c0_g1_i1_2  6-398 hypothetical protein EZV62_027693 [Acer yangbiense](+)
AAAAGACCTGCTGAAGAAATCGAGGATGAATCAGGGAAGAAGAGTCCAAATCAGCAACACAACCTTCGTCTCAACAATGACGACCTCCTTTCCTCTTGGCTTCTTGGCACTATGAAGGAGGAGGTACTAAGTCTTATTTTTGAAGCTGAAACGGCAACAACCCATGAGGTTTGGACATCTCTTCAAAACCAACTACTTCCCATTACGGTGGAAAAAGAAGGGCATCTAAAAAGTATGCTCATGAAGAACAAAAAGGGATCACGATCTCTAGAGGATTATCTCTGAGATTTTAAGTCCATTTGTGACAATCTTACTGCCATCAAAAAGCCTGTTTCCGACCTCGACAAAGTCTTTCAATTCTCACAAGGATTAGGACCAAGGTATGAGAATTTT
>TRINITY_DN11135_c0_g1_i1_1  2-397 probable arabinosyltransferase ARAD1, partial [Camellia sinensis](+)
AGAAAATTCACTTACGGGGTTATAGAAAGCTTCGCAATGGCTCGAGGGGGTCTGAAAGGTCCGGTAGATGATGTCTCGGTGTTGAAGTACCCGGGACATCAGCACCGGGCCGAGTGGTACTTGTTCGCTGATTTGAACCGGCCGGACCGGACCGGTTCGCCGGTGACTAGGGTTTTGGACCCGGCCGAGGCGGATTTGTTCTACGTGCCGTTCTTTTCGTCGTTGAGCTTAACAGTGAAGCCAATTCGGGCGGCGAATGTGGCCGGAGATGGACTGGGGTATGTGGATGAGGAGATGCAGGAGGGTTTGATTGAGTGGTTGGAGGAACAGGGGTATTGGAAGAGGAACAATGGGTGGGACCATGTGATTATATGTCAGGACCCCAATGCATTGTAC
>TRINITY_DN11135_c0_g1_i1_2  31-1314 enolase-phosphatase E1-like [Camellia sinensis](+)
TTTGTCTTTAACGTCACTCTTGGTTTCAGAAGAGACTGTCTTTGAGTTGGGCGATTTTCCAATGATAGCTTTCTTTGCCTTCACAAGTGATTGTTTCACCTTTGCTATAATGTTATTTGATCGTTTTGATGTTGGCTTCACTGAAATTACCTCATCTTTAGGAGCTTCATTGGACTCTGGAGTTGGAACCTCCGGTTTTGCTATATCCCCAGCTTCTTTTTCCTTCTCCAAGTTAGTTTCACTTTGCACAGTTTCCTCTCCTTTCGCTTCTGTCTTGGATTTCTGGGACTCTTCAATTGGTTCTTTAATAGTACTAGTGGTGACTTCATCTACCTTTCCCTCCTCTTCATTTTTTTCGGTTTTAACTGAATTAGCAGCCTCATCTTTTATGCTTTCTTTTCCATTTTTGGCAATCAGTTCAATGTCTCGGGAAGTAATGTCTCCTTCCAAAGATTTTTCAGTGACCTCAGTGGGAGAAATGGCGCTACTCAGCTCCTCAACTTCGTCTGTTCTGGGTTCGTCTGATTCCTTGGCTATGCCTTTTTTCTCTTCATTCTGTTCCCCAGTTTTGACATCCTTTCCTTCACTCTCCAGTTCAATCTTTCCTGATTCCACAACTTCATCGTTCGATTGCCCTTCAATGACATCGGTTCCACTCAATTCTTTCTCAACTTGTTCAGCAACTTCAGATTGTTTTTGTTGCTTATTGTCCACTTCAGGCACTGGTTCGGGAATTTCTTCCTTTTTAGGCTCAGGTTCTGAATTTTCAGTATCTTTCACTACTACTGCAGCTTCGGATTCCTTGACAGGTAAAACCTCCACTTGCTCTTCTGATTTCTCAACAGCTTCAATGGATGTTTCAGATGTATCATCCATCTTAGGCTGCTCCTCCAGTTGCTTCTCAACAGACTCTACTGGTGGTTGCTCTTGTGGCCGTTTTTCAACTGACTCGATTGTTGGTTGATCCTCTGGTGGGCTTTTAGTGCTGTCAGTTACAATGGGGCTGTCTGGTTTATCTTTGACTGAAACATCCAAAACAGGAGCATCATCAGTTTTCTTTACCTCTCCAGCTATAGAAGGCTCAATCTTCTTATACTTTTCTTCTGATTCACATGAAGGGGCTGTCTGACTTGGCAATGCCTCAGCTTTTGGTTTTTCTTCCTCTCCACTGCCATTGAATGGAGGCAAACCCTCTTGTTCAATTTTTTTCATTTCTTCATTCGGCTTCTCGACTTGCTCTGGGGCAGTAGGATGATCTGATACAACAGTACTCTCACTAGCCAT
>TRINITY_DN11138_c0_g1_i1_2  3-629 protein NUCLEAR FUSION DEFECTIVE 4-like [Camellia sinensis](+)
AAAAGTTCCAAGAAAACAAAGGCAACCCCAGAAAATGAATGTTGTTTGATAGCATTCCATGCCAATGCACCTTCCATCTCTTCCACTGCTTTGTTTCCTGTAAACAAGAGCTGCCAAGCCCCCAAAAAGAAAGGACCCAATTGGAATATTGGCAACAACAATGTTGTGGTTGACACTAAAGTTTTTCATACCGAAGAGATCGGTGGTTGTGGAGACTGCAATGGAAGTGATTGCTCCAGTGCATACTCCTATGGTGGCAGTACTGATGTAGAGGGAGATGGTGGTCCTGTTGAGGAGTAAGAAAAAGGATGCTGACATTGGAGCCATCAAGGCTGCTATTGAAGCTGGTCTTGAAGGCATGCATTTACTTCTGGAGAAGAAGTTGTCCAGAAGAGAGGGGACGAGTCTTCCAAAGAATCCAAAGGAAGAAGACAGTGACAGCAGAGAAGAAGTTCTAGGGTACCTTCTTGACTCAGCTATCGGTCCCAAATTATTCAAATACACCAACCCAAGTGTTGCACCACAAAGATAAACACAAAAATATAACCAGAAATCCATTCTCATCACCATCACCTTCACTCCAATCTCCTCCTTCACCCTCACCACCACCTCATCACCTGTCCCAAC
>TRINITY_DN11150_c0_g1_i1_2  3-392 uncharacterized protein LOC114284637 [Camellia sinensis](+)
AAAGTTCAATTCTTGAGTTGGCTAGCGTGGAGAGGAAGGATTAAATGTTTTGAATTTTTGCAAAGAATTGGAGTGTTGAGCCCAAATGCCTCTGCTCTCTATGTGTTCTGCAGATCTAGTGTGGAGTCTGTAAATCATGTTTTTCTGCACTGTCCTATTATTTGGAAATTGTGGGCCAAGCTAGTGAACTGGTGGAATTATAAGTGGGTTATCCCTGGATCAGTGGAGGGATTACTTCTGTCGTGGTCAGGTATAAAAATGAAGAAGAAGTTGCAAGCAATATGGAAGATCATACCACTAACAGTTATGTGGTCCGTGTGGAAAAGCAGAAATGATTGTTTATTTAATAAGGTACAACCGGATTGGAATGCATTGGAAGACCTGATAAAG
>TRINITY_DN11154_c0_g1_i1_1  3-587 uncharacterized protein LOC114275178 [Camellia sinensis](+)
CAAAGGCAAGCTGCTCGGCGGAGGAGAGAGAGTAAAAACTACTGAACCTGAAAACTTCTCCAAATCACTAGAAGATGATGATAAAACCCTAGAAACATCCTTCGGAAGCTCCTTCGGATCCGGTCCGATCGGGTTAGTCGACTCAACAATCAAACGCTCAGTTGAGTCTCTCGTCGATTTCAACAAATCTCGTTTCGAATCTCCTTTTTTTGGACTGAGTGATGATGATGATTGCTTCGATTTCTTCGGAGTCAGAGACTGATCTCTATTTCTGTTGTTGATTTTTCGATTGATCGGAGAGCACGAAAGGCCTCTGGTTCGAGAATTGTTGTGATTAGGTTTGGGGATCGGAAGAGGAAGAAGAGGAGGTTGTTGTTGTGGATTGTTGAGAAGGGAAATCGATGGAGGATACGAGAATGAGATAGGAGAATGTCGTGGCGCGTGAAGAACACCGCCGCGAAAAGCGAAGTTCTCCAAAGGTCGAGAAATGAGAGCGCGGTGGTTTCTGTTAGGGTTTCTGATTTGCTTGTATGGTGAAGAGATCGATTGATCTGGATATGAATATTGCAACAGAACTGGCTCCAT
>TRINITY_DN11155_c0_g1_i1_2  19-1494 protein DETOXIFICATION 21-like [Camellia sinensis](+)
ATGAAGGGTGATATAAATGAGAAGCTATTGAGGAATGCTGAAGAAGAAGAGAGGGTAGGTAATGGTGGTCAGGATGAAACATTGAAGGAGAAGATATGGGGAGAGACAAAGAAAATGTGGGTGGTGGCTGGTCCAGCAATATTCACCAGATTTTCAACCTTTGGTATTAATGTAATTAGCCAGGCATTTGTTGGGCATATTGGTCCTACTGAGCTTGCTGGCTATGCTCTTGTGTTTACAGTCCTCTTCAGGTTTGCCAATGGCATCCTGCTGGGAATGGCGAGCGCGTTGGAGACTCTATGCGGTCAAGCATACGGCGCAAAACAATACCACATGCTCGGTGTATATCTTCAAAGATCATGGATTATATTGTTCGTTTGTTCAATTTGTCTTCTCCCCATATTCATCTTCACAACTCCGATTTTGAAAGCATTGGGCCAGGAGGATTCCATTGCAGAAATGGCGGGAACAATCGCTCGATGGTTAATCCCGGTGGTGTTCTCCTTCATCCCATCATTCACATGCCAAATGTTCCTACAAGCACAGAGCAAGAACATGATCATTGCATACTTGGCAGCATTTTCGCTTTCTATCCACGTGTTGCTCTCATGGCTCTTGACAGTGAAGTATAAGTATGGAATTCCCGGGGCAATGATGTCTACAATTCTGGCGTTTTGGATTCCAAATATTGGTCAGCTCGCATTTGTTATATGTGGAGGGTGTCCAGAAACATGGAAGGGTTTTTCATTCTTGGCTTTCAAAGATCTATGGCCGATCATCAAGCTTTCTTTGTCATCTGGTGCCATGCTCTGTCTTGAACTCTGGTACAATACCATACTGGTTCTCTTAACAGGAAACATGGTGAATGCTGAGGTTGCCATAGATGCTCTCTCTATTTGCCTCAATATTAATGGTTGGGAAATGATGATATCTCTTGGTTTCTTGGCTGCAGCAAGCGTGCGGGTCTCGAATGAACTGGGAGGAGGGAACTCAAAAGCTGCAAAGTTCTCGATTTTGAATATAGTGCTAACCTCATTCACCATCGGATTTGTGTTATTCATCTTCTTCCTCTTCTTTCGGGGGCGCCTTGCGTACATATTTACAGAAAGTCCTGAGGTGGCTGCTGCAGTAGCAGATTTATCGCCTCTATTGGCCTGTTCCATACTTCTCAACAGCATTCAACCAGTTCTTTCTGGTGTTGCTGTTGGAGCAGGGTGGCAGAGTATTGTAGCATATGTTAACATTGCATGCTATTACCTTGTTGGGATTCCTGTGGGAGTGGTTCTTGGTTATGTACTCAATATGCAAGTCAAAGGTGTTTGGATTGGTATGCTATTTGGCACATTTGTTCAAACTATTGTTCTCATCATAATCACTTACAAAACTGATTGGGATAAACAGGTATCCATTGCTAAAAAACGGATTAACAAGTGGTTTGTGGAACCCGATCAACCCGGTGCTAATCCACAAAATTTG
>TRINITY_DN11156_c0_g1_i1_2  122-748 accelerated cell death 11 [Camellia sinensis](+)
CCAGTCTAGACCCAACTCTCTTGAAAGGAAAAGTTTGTCAACGTACAGGATGACTGGAGTAGACGCAGCAATGTAGTTTTGCATCTGAATCCGAGCCGAGGTCTCATCTTCATTGAGCTTCTTCAATAGCTGTGCCTTGGTAGGAAGGGCATACATCCCAGCAGCAACAGCTTTCCTAATAGCCCATCCATGGTGTGGAGCAAATACTTGTGCATAGGCTGTTGAAGCTGGATCCTTCAACGAATTTCCATCTGTAACTATAATCTGCTCAAACAATACCCTAACCATGTCCAACCCACGCTTGACTCTCAAAAGGTTCCTCGTATGACTCCCGCCTTTCCTCACACAATTCGCCTCCATATCACGATCGATCATCATCTGCAAAGTCCCAATTGACTTTGACGTCTCACAAAGATCATGAACCTTGGAGACGTAGTCCATTTCGGCGAACTTGAAGGCGATGCCAAGGCAGCCGAAGAGAGGGGAGACGAGAGAGCAGGCGTGAGAGAAAGGGCCGACTTCGAGTTGGGCATCTGGTGTTTGTGAATTCAACGTGTTGGCGAGGTCTTTGAACGCCTCTGCTATCTTTTTCAGAGGCTTTTGATCATCGTCAACACTGTTCGCCAT
>TRINITY_DN11157_c0_g1_i1_1  257-385 hypothetical protein TEA_017847 [Camellia sinensis var. sinensis](+)
ATACAATGGATCTCCTTGTGTAACCCCGGGGAGCATCTTCAACTTCTCAAGACAGTCCTCTTCCGAGACCTGTGAATTCCCCACTATGATTGTATGCTTTATTGTCAGCTCATTCCTCTGTCTCCGCAC
>TRINITY_DN11157_c0_g1_i1_2  2-340 putative pentatricopeptide repeat-containing protein At3g13770, mitochondrial [Camellia sinensis](+)
GGGAATTATGTTATCCTTTCTAATCTATATGCTTCTGCAGGGAGATGGGAAGATGTAAGAGGTGTAAGGGAGTTGATGAATGAGAAAGCTGTGGTAAAGGAGCCAGGAAGGAGCTGGATTGAGCTTAACCAAACCCTTCATACTTTTCATGCCAGTGATCGAACACATCCCCGAAAGGAAGAGGTTTTTGAAAAAGTGAGAGAATTGCTAGTAAAGATCAAGGAAGCTGGTTATGTTCCTGATTTGAGTTGTGTTTTACATGATGTGGATGAGGAACAAAAGGAGAAGATACTCCTAGTCCACAGTGAAAAACTGGCTTTGGCGTTTGGGCTGATTGAC
>TRINITY_DN11157_c0_g2_i1_2  3-326 putative pentatricopeptide repeat-containing protein At3g13770, mitochondrial [Camellia sinensis](+)
ATGCGAGAAGAAAAGAAGGTCAAACCTGACAGCATTACATTTTTGGCTGTTTTATCTGGTTGTAGCCACGGAGGTTTTGAAGACAGAGGGCTGGAAATTTTTGATCAGATGGTTAGCGGGAAAGATGGTGTTGAGCCAGAGATTGAGCATTATGGTTGTGTTGTAGATTTGCTAGGGCGTTCTGGTGAAGTAGAAAAGGCTTTTGGATTTATCAAACAAATGCCTTTTAAACCAACTGCTGCCATTTGGGGTTCACTTTTAGGTGCTTGTAGGGTTCACTCAAATGTTGACATTGGGGAATTTGTGGCTAAGAGGCTCTTAGAA
>TRINITY_DN11158_c0_g1_i1_2  31-333 PREDICTED: transcription elongation factor B polypeptide 1 [Capsicum annuum](+)
TCGCAAAAGATGAAGAGGGAAGACACAGTGAAGCTGATCAGCGCCGATGGTTTCGAATTCGTCATCGACAAGAAGGCCGCAATGGTCTCTCAGACCATCCGTAACATGCTTACCTCTCCAGGGAGCTTCGCTGAAACGCAGCACGGAGAAGTGACTTTCCCGGAGATCAGCACCACAATTCTTGAGAAGATCTGCCAGTACTTTTACTGGTCTCTCCAATATGCCAGTGGGAAGGAGACTGAGTTCCATATTGAACCCGAGCTGACCCTGGAGCTGATGATGGCTGCTAATTATCTCCACACT
>TRINITY_DN11159_c0_g1_i1_2  552-800 3-dehydrosphinganine reductase TSC10A [Camellia sinensis](+)
GAGGCCTTGATTCCACACCAACACATCGATCAGCCCAGCCTCCTCTACCGCCGCCTTCAAGGCGGCGAAGTCGCGCACGTTGGCACTGAACACAGCGACATCGATGCCGGTAGAGAGATGGATCGATTGCTTCGCCTCCTCGAGCTTGTCACGGTTGCGAGCGAGAATGGAGAAGGGAGCGCTCTCCGCGGCGGCCTGGCGGGGCATGGTGAGGTCGATGCCGCTTGATCTGCTGGTGATGAACACGTG
>TRINITY_DN11162_c0_g1_i1_2  396-515 uncharacterized protein LOC114256580 [Camellia sinensis](+)
GGTTGTTTGACAGTATTGCTTCCAGACAGAGTGGTTCAGGCACTGAACTTGAACTTAGACGCCATGGATTCTTCACCCCAGCTTCAGTCTTGGCTTTTTTTGGGTTTTTTTTTTTAAAAT
>TRINITY_DN11164_c0_g1_i1_2  3-323 LRR receptor-like serine/threonine-protein kinase HSL2 [Camellia sinensis](+)
CAAAACTTCTTCTTCATTGAACCCGACCCGTTGGAATGAGGTAGTCTTCCATGAAGACTTCTTTTTACCGAAAAGCACATTCAAAGTGTTGGTCTTCACTAGACATATAATAGACCCAATGACTAGCAAAGCCAAGGCCACTAGAATTCCAATCACATAGAGGCTAACAGGTTTGGGTTTCGGGCATGGATGAAGCTGTTTGAGATCCAGACTGCATAGACCCGGGTTACCCATTAGGCTCTGGAGAAAGAACTCATTGTCAAAACCACTAGGGACTTCACCTTCAAGTTTGTTGTTGGAAAGATTGAACTTGTCGAGCTT
>TRINITY_DN11166_c0_g1_i1_2  2-1081 hypothetical protein TEA_027648 [Camellia sinensis var. sinensis](+)
GCCTCTTAAACACATTCCTTGAATGGCAGCATTATAAAGAGATGCATCAGGGGTAACCTGATTTAGCATTTCCTCCACTTCATCCCAAAGAGAACCCCAGATACAACTTCTAAGTAGTGACAACAGAGTGAATGTGTCTGGAGCACACTTTTGGTGAACCATGTGCTCATACACCTGCAATGCAATTTTTGGCTTCCTTGCTACTTCACAAGCTCCAATTGCAAGATTATATGAGGCAGTCGAAACAGGAAGTCCAGAAGCTTCCATCTGCCACAGTAGCTGTAAAGCCTTATCCCAAAAACCAAGCCTCTGACAAGACATTAAACAGGTATTGTACAAATGTAAATTTAACAGAGAGCTTTGCTCATTTTTTATGCTTTCAAAGAGCTGAAGAGCATCGAAATGTCGATTTGCCCTATACAAGGCACCAATTAACGCATTCCATGTGTATGCATCGGGTTCATGACCCAAAGATTTCATGAGACTATAAATGCTAAATGCTAGCTTGACCTTCCCATCTTTGCCAAGTGAATTAATCAGTGCATTGCATGTGATTAGATTGGGCTTAAGCCCTCTTTTGAGCATACTTTCGAAAACATTTAGTGCCAATTCCCAGTTGCCTTCCTTACTACATGCTCCGATAATAGCTTGCATTGCATCATCACCCGGATTCAATCTATTTTGAACCATCTCTTGGTATGCGTCAATGGCTAGTTCATACTGACCACAACGAGCAAATATACAAACTAACAGGCGATAAGTGACTGATGTTCCGGTAACACCATTATTGTTCATATTTCTCCAAATTCTCAGAGCCCAAACCCAATTATTCACTTTCCCACAAATTGATATCATTGTGTTATAAACAACTGCATCAAAGCCTTTTTTAACATTACCTTTCCTTTCAAATTCTTCAAACATGTTCAGTGCTGCATCAACACCTTGAGCATTAGCAATTGCTTTAAGCACCAAGCTGTAAGTATGGCCTGTGATATTTTCACTTGTTTCCATAAATCTAAAAATTATTAGAGCATCATCAAGCATTCCATTCCTCAAGAGGCATGAGAGAAGAGAATTGCA
>TRINITY_DN11170_c0_g1_i1_2  3-1304 hypothetical protein TEA_005561 [Camellia sinensis var. sinensis](+)
ACAATTGAGCTTGTTGAAGGAATCTGTTTATCGTCGATGGATTATGGTGCCTCAGAAATCATTCCTGTAAAGGATGGTAGTTATTTCCCAAACAAGAACTCAGAAACACCTTCTGGCTACATGGTTCGTGTTTTCCAATGGAAAACTTCCGAACTCAGTGCTGTTTTGCAACAATTTATTCAAACCTGTAATGATTTGTTAATTGGAAAGACTGATCTAGAAAAATTTGTTGAAGAATTAACCTCTACTTTGGACTGGGTTATGAACCACTGCTTTTCTCTTCAAGATGTTTCAAGCATGAGGGATGCAATCAAGAAGCACTTTGACTGGGATGAATCACGAAGTGAGAGTGACGTAGAAGGGGGAACATTTAGTCAATTTTCAGAGCGTGCTCCCAAAGAACAGTCGTATTTGCCTATTGTTACTGCTTGGAATTGCTACAAAATGGAAGACACTCAGCTTGGTCTGAGAGAAGAAAGTGAACAACTGAAAGATGAATTGGCAAATATGGAATCAGCAAACAAGGACTTGGAAAGGAGACTCCAGTCAGAAATTTATAAGAGTGAACCTTTGGTGATCCAACTTCAAGAATCAGAGAAAACTACAAAATCATTGCAAACAGAGTTACAAACTTCAAAGGAATTGAAGGGCATGCTTGACAATCAAATTGAGAATCATAAGCTGGTAAATGAAGACCTCGATACACAGCTCACAGTTGCCAGAGTTGAATTGAATGAGGTATTACAAAGTTTTTCATCTCGAGAAACAGAACTGGAGAATAAAAATAATTGCTGTGAAGAATTGGACACCGCATGTCCTGACCTAAAGCTTCAGCTAGGAAGTGTTACAAAGAAAGAAATCCCAAAGCATGATGTGGATCAAGAAGAAAAAAAACTTCAAACTGACTGGGAAATCACAGCAGCTTCCGAAAAGTTGGCAGAGTGCCAAGAGACCATCCTAAACCTGGGAAAGCAGTTGAAGGCATTGGCTGCACCAAGAGACGCAGCACTTTTTGACAAGCTCATCTCAGACAATGTTACCACAACCACCACCCTGATGAAAAAGTCCTCTCTGCTCGATAAAATGCTGGCCGAGGATAACGCTGAAGCTGGAGAGCGTAAATTTCCCAAGGCAAATGAAGTTGTTTACATTTCAGACCTTGAAACCCCTGCTCTTCTAGATGGCAGTCCAGGTTCTGCGTTTCACCCCAATGGAACAACAAATCCTCAAGAAAGCTTTCTTCGCGAAAATGGGATTAAACATGATGACAACGAAGCCTTAAGTGGTTCTCTGGCTATTGTG
>TRINITY_DN11173_c0_g1_i1_2  5-511 hypothetical protein C1H46_024697 [Malus baccata](+)
ACCCAAAGTCCTGAACTTAAACCATCAGCAAGGGTGAAACTGAATCATCCAGTTCAACAGGTAATTGGGAGTGTTTCAGATCGAATGAAAACCCGAAGACAGATTCGGGATGAGGTATCACATATGTGTTATGTTTCTTTGATTGAACCTAAGAATGTTAAAGAGGCCTTGCTAGATGATAGTTGGGTTAATGCTATGCATGAAGAATTAGGTCAATTTGAACGTAACAAAGTTTGGACTCTTGTTCCCAGACCTAGAGACATGAATGTGATAGGTACCAAGTGGATCTTTAAAAATAAATCTGATGAGAATGGTACTGTTGTGAGAAATAAAGCTAGGTTGGTTGCTCAAGGCTACACACAAGTAGAGGGTATTGACTATGATGAGACGTTTGCCCCAGTTGCACGTCTCGAATCCATTCGCATTTTACTTGGTGTTGCATGTTTTCTTGGCTTTAAATTGTTTCAAATGGATGTGAAAAGTGCTTTTCTGAATGGGTACTTAAAA
>TRINITY_DN11178_c0_g1_i1_1  50-301 uncharacterized protein LOC114317848 [Camellia sinensis](+)
CAAGTCGAGGTCACCAACCGCTCTCTCTTGAAGATCATCAAAACCAAGTTGGAAGCCGCCAAGGGACTCTGGGCTGAGGAACTGCCAAACGTACTCTGGACCTATCGCACTACCACCCGAACCCTAACTGGGGAGACCCCTTTTCGCTTAACATACGGCGCTGAGGCAGTCATCGCAGTGGAAATCGGCCTGCCAACCCCGAGGATTCTGCACCAGGACCCAAAATTAACTGAAGACCTACGACGGGCTGAC
>TRINITY_DN11180_c0_g1_i1_1  3-503 hypothetical protein TEA_000372 [Camellia sinensis var. sinensis](+)
GAAGGAAGGCGTCGGCTCTGCAAAGTTTCATCCAAAGATGATAATCATGATGATGGCAAGACCAGAGCTGCAAATGATGACCCGGCATTTTCTGGGCTTGCTGATTTTGATTCACCACTTCCGTTGAGAAATGCAGTTGAGAGGGACACTGGTGGTGGGAATGAAATTAGGGATATTCTAAATGACTTAAGCTCCAGGCTCGAGTTTCTCTCAATTGAGAAGAAACGTGCCCCCAAAATGGTTGATTTGAGGGGGGGATCTTTGGCTTCTGTTAAAGATGAAGTTTATAATCAAGCAAAGAAAGATGAATTGCCTGAATATGCTAGTGCTGCTTCTTCCTTTTCACTCACATCTGATCTATCTGATTCCTCGTCGGATGCAACGAATCAATCTACATTTGGGGGTGGAATTGAAAGCAGGGTAGATAAGCATGAGGATGAAATTGAGTCAGAGATTGATAATTTCGTAGGCAGGGTTAGCAGACCTAAGAATGCTGGTAAA
>TRINITY_DN11184_c0_g1_i1_1  159-500 carbamoyl-phosphate synthase large chain, chloroplastic-like isoform X1 [Camellia sinensis](+)
ATGGCTCATTGCATGAACCACTTGGACAATGCAACTTCTAACTTCATTTCATCATCATCTCTTCTCACTCCTTCCAAATCCTATTCCTCCAAACCCAACTCTCTCTCCCTCTTTTTCATCTCCAAGAAATCACCATGCATGACCAATTCCTCATACTTGAATCTCCAATCTCGTCTCTCAATTGCGCGATCGCCGAGACTCTGCAAGAGAGTGATCTCTGTGCGAAGCGAGAAAGCCAATAATGATTCTACGAATCGAGGAGGAGGAGGAGGAGGAGGAGGGTTTCACAACTCTCAAATTGGTAAAAGAACCGACATTAAGAAGATTCTGATTCTGGGTGCT
>TRINITY_DN11185_c0_g1_i1_1  138-707 protein ALP1-like isoform X2 [Helianthus annuus](+)
AGACAAGAAAGATGTACCAGCATGATTATGATGCAAAAGATTATGAGCAATCGCGTCCCTCGCCTTCATCGCGATTGCGGATCTCAACCCGATCTCGGGCACCATTTCATCATCCATAAGCTCAATCATCAACTCCGGGTCAATTTCCTCATTCCTCAACTCACATATATTATGCAACACACAACACGCCCCTAACACAACTGGCAAATCTTGAAGCTTAACCTCAGTCCGTTTCTGTAAACAAGCCCATCTCCCTTTCAACCGCGCAAACGCATCACTCGCAACCCGTTGAATCTCACCAATCTTCTCATTAAAAGCATGTTGTGTCCATGTTAAATGGGGCTGTGTGTAGGGTACCAACACCCAATCCATCAAAGGGTACCCTGCACTCCCCACAATCCACACATCTTTCAAAAGCCCATTACTCGCCCTTTGATAAAGTGCCGATTTCTCCAGCACTTGATCATCCGGCATCGATCCGGGCCACCCGATACACACGTCCGTAAACACGCCTCGCGGGTCCACCACCCCTTGAACCGTTATCGAGTACGACGTCTTCTGATTTCGCTC
>TRINITY_DN11188_c0_g1_i1_2  3-326 UPF0187 protein At3g61320, chloroplastic isoform X6 [Camellia sinensis](+)
CACCTTAGTCCAAGCCTTCCTCCCTTCCTCAAACCTCGAATATGACGCCTCCGTCCTAAAAACCAATAAAAGCGCTAAAGCTGGTGCTGTCAACTGGTACGGCAACGATGAAGCCTTCAAAACTGGGAAAAAATCCGGTAACCAATGCACCAAAACCGCTGAATTGTAGCCAGCAATTAGCACAGCAAATGAAGTAAAAGCGATCACCGGAGGCACAAGAGAGAGAATCACCCGAGACGAGAGGCTCGAAAGAAAATGCCTAATGTGCCTTCTAGAACTCCTATGCTCTAACCACTTTTCATGGCTGTACAGAGACCTACTCTT
>TRINITY_DN11189_c0_g1_i1_2  287-871 trihelix transcription factor ASIL2 [Camellia sinensis](+)
ATGGAAGACGACGAAGAAATCCAGTCACAACCCTCGCCTGACACCGGATCTCCGGCCTCGCCAGGTACGAACGGTAGAATCACGGTCACCGTCGCCGCCGCGCCGCCGCAGAACACCCTGACCTTGGCCCTCCCCATCCAGCAGCCGAGGTCTGCCGGAAGCGGCGGCGGAGGAGGAAGAGAAGATTGCTGGAGCGAAGGAGCGACATCGGTGCTAATCGAGGCATGGGGAGAACGATACATGGAGCTGAGTAGAGGGAATCTGAAGCAGAAGCATTGGAAAGAAGTGGCTGATATAGTCAGTAGCCGAGAAGATTACGGAAAAACGCCTAAAACCGATATTCAGTGCAAGAATCGGATCGATACGGTGAAGAAGAAATACAAGGTTGAGAAATCGAAGATCGCCGGCGGTGGTGGACCTAGCAAGTGGCCTTTTTTCGAACGACTCGACCAATTGATCGGTCCTACTGCGAAGATCGCATCTGGTACATCGACGACTCCGAATCATCTTCTTACATCTGGAGCCCCTCACAAAGTCCCTGTAGGAATTCCTGTTGGCGTTCGATCAGTTCACGAATTCAAGCAA
>TRINITY_DN11194_c0_g1_i1_1  2-499 transmembrane 9 superfamily member 3-like [Camellia sinensis](+)
TTTCAAGCTCCTGTTCGCACCACAAAATATCCTAGAGAGATCCCACCATTGCCTTGGTATCGTGGAACTTTGCCTCAGATGGCCATGGCTGGGTTTCTGCCTTTCAGCGCGATCTATATTGAACTTTATTACATATTTGCAAGTGTTTGGGGTCACAGGATTTACACCATATACAGCATCTTATTTATAGTGTTTATCATTCTGCTGCTTGTTACTGCTTTTATTACCGTGGCATTGACATACTTCCAACTTGCTGCTGAAGATCATCAATGGTGGTGGAGGTCTTTCCTTTGTGGTGGATCAACTGGCTTGTTCATCTATGGTTATTGCTTATACTACTATTATGCCCGATCAGATATGTCAGGTTTTATGCAAACCTCCTTTTTCTTTGGGTACATGGCTTGCATCTGCTATGGTTTCTTTCTCATGCTTGGGACCGTTGGTTTCCGTGCCGCTTTGTTCTTTATCCGTCACATATACCACTCAATCAAGTGCGAG
>TRINITY_DN11195_c0_g1_i1_2  60-557 hypothetical protein TEA_007954 [Camellia sinensis var. sinensis](+)
AAACCTTATGCCTCTTCGACTATTTCTTCCATCTAAAAGGTTGAACATGCTTCGGCCATATGTGGTTTTCATCATATTTAGGAGGGGAAGTTGTAAGAAAGCACACAAAGTCACTAGTCCAAAGGACGTTATGACCACTGTTTTAGGAATCCGATGTGTGTCTTCTATGAAAAACATCAAATATTGGGCAAAACCAAAAGCTATAATAGTGGATGTTATTGAGACAAACAGGGAAATCAGGCCAATTATTAATCTATTGGGCAGGGAATATAGAAAATCAATTGCTGCATAGCGTGTAGTGAAGATGGATAAAAAGATTAAGAATGTGGAGATGGCCGAGTATAGTGCGACTGCATTTGATATGTTAAATAATTTGAAGCTGGTTCTGCTATTTAAGTATGGGTGGCCTTTATCATTGTTTCCCCCCGGCACTTGAATGGCTGCCGAAAATGCTATTGTGCCAATGATTGTTGTTGAAACAGTGCATGCACTTGCCAG
>TRINITY_DN11196_c0_g1_i1_2  3-968 WRKY transcription factor 22 [Camellia sinensis](+)
CTTGTTGACCAGCCACGGAAAAGTCAAATTCGCCGGAAAATCATCTGGGTAGCAATCACCGGTGAGTTCTTCCAAACCCTCGAAGAAATCATCAGTGATTACCATATCAGAGACCCCAAACTCATCATCTTCATCTTCTCTCTCTTCCATCTTTTCAGTCACCGGAGAGAGGCTCGCGGCCGGAGAAACCGGAGGGGAGGAGGAAGAAGAGGGTTTGCTTGCGTCACCGGCTGTGACGGTTTGAGGGGTGACGGGCTTCTGACGTGTACTTCCGGCGAGTGAGTTCCGGTGAGTCGGCATAGGGTGGTTGTGCTCGCCGGTGTAGGTGAGGATGAACATTCCCGGGTCGGATCTGTTTCGCTCCACTTGTTTTCGGGCCGAACACCCTTTTGAAGTACTACATCTGTAATATCCTCTTGGATATGGAGAACCTTTGATGGGTTTTTGCCCATATTTCCTCCAAGACCACGTGTCAGAAGATAACCCCTCAGCTGGTACTTGACAAACCCTCTTCGACTGGTTCTTCCTTCTTTTAGACCTTGGGGTATGTGAAGTAGTAGTAGTACTAACAGAGGTACAACTAGTTCTAGCACCAGAAACACTCTGTTTTTGCTTTTGTTTTTCTTCTTGTAGTTGTTGCTGTTGTGGTGGTGCTGGTAGATCTCGCAATCCTCCAAGAACAGAAAGGGGAGAGATCGGTGTATTTTGAGGAGATAGAAGAGTTTGTGATTTGGGAAAGAAGGGTTTAAACACATCATGTAAGTCTATACCATTCTCAGCAATTCTTGATTCAAATGGATCTGGAAAGAATATAAACTGATCATCACCATCATTAGCTCGTGGTTGAAAGCTGCAAGAAGAAGTGGTGGTCGCTGTTGTTGTTGTGGTGGTGGTGGTGGTGGTGGTTGTGGAGGAAGTGGTGGCGCAGCCTCTGACCACTGCGTGGAGATCCCAATCGTCTTCCAT
>TRINITY_DN11197_c0_g1_i1_1  11-721 NDR1/HIN1-like protein 3 [Helianthus annuus](+)
ATGTCTGATCAATCTCACCTCAACGGGGCTTACTACGGCCCCTCCATCCCCCCTCCCGCCAAAAAATCCCGATCCTACCACCGCCCTGGTGGCGGTGGAGGAAGCTGCAACCCTTTCTCTTGGTGCTTCAGCTGCATCTGCGGTTGCATCTTCAACCTCATCTTCCAGATCCTCATCACCATCCTAGTCATCCTCGGCATCATCGTACTTGTGTTCTGGCTCATCTTCCGCCCCAACGCGCCCAAGTTCCACGTCAACGACGCCACTCTCACCCAATTCACGTTGTCCCCAGACAACAACACTTTGTACTACAATCTGGCTGTCAACATGACGTTCCGTAACCCAAACAAGCGGATTGGGATATACTACGATAGAATTGAGGCTAACGCGGAGTACCGCGATAAGAGGTTTGATACGGAGAATTTGGAAAGGTTTTATTTGGGACATAAGGACGAGAAGGATGTGAGCGCGGTGTTCCGAGGAGAACAAGTGCTCCCTTTCAACAACGATGACAAATCGGAGTATAATTCTGAGCGGACCGAGGGGGTTCACGATATCGATTTGAGGTTGAAGCTTAGGGTCCGGTTAAAGGTTTGGTGGGCGAAACCAAAGTTTAAACCGCAGTTTGAGTGCGACTTGAAGGTCCCGTTGACTTCTGGAGGTCCGGGTTCGAACCGTCGGTTTGAAAGGACCAAGTGTGATTTCGATTGG
>TRINITY_DN11197_c0_g1_i1_2  397-1350 E3 ubiquitin-protein ligase RING1-like [Camellia sinensis](+)
AGACATTATAATATCTCCATCCTCATTCATACTGGCACTCACACCGATATCACCATCGTCGCCACCGACATTGATCCCTCCTTCCACTGGCCAGCTCGGCCAGCTCGACACGGTCTCCACACTATTGGAACGCTCCACACCCAGCTCAGCTTCTCCAACCTGTGTCGGGGACAACAGAGACTCCTCCATAATACTCTCCCTCCAATCAGGAAACACAACCCTGTGTCTCCTAGCAATGTGCCTCAAAGTACTCTCAAACCCAAACAAATCCTCATCCTCCATCATAAACTCCCTAAACCTCACCGCAGCGAACCGCGATCTCCGCCTATCCTTGGACTCAGCGCTCTCCGTCGGGAGCTGAAACCGGCACACGGGACACGAATTGTGCTGCGCGAGCCACGGAAGGATGCAATCCGAATGGTACATATGCTTACAAGGCAACTGCTTGGCTTCGACATCGATCACGAATTGATCTTTACACACGGCGCAGAGATTGATCGGATCGAGATCGAGAAACGCGGCGGTGATTTTGATCGTAGGGATTGATTCGACGGCGGATTTTGAGGCCGGAGAGTGGTAGCGAGTGGCGGCGGTGGTTGTGGTGGTGGGGGAGGGGTTGTCGGATTCGGAATTGGTGAGGTGTTGGATTAGGCGGTGGAGGTAAGGGCTGTCGAGGAGGTAGTTGTCGTCGGGGGCGGTGGTGATGGTGGTGATGGTGGTGGTGGTGGGAGGGGATTGGTGAGGAGAGAGATTGGGGAAGGGGGGGTCGAGGAAGGAGGAGAGAGAGGGATTAGGGTTAGGGTTAGGGTTGAAGAGATGAGGGGAGTCCATTTCTTCAAGGAAGTCGCTGTGGCAGTGAGGGCAGAGGAGTGAGGAGGAGGTGGTGGCGATGGCGGAGGAGGAGGAGGAGGAGGAAATAAGAGAGACGCTCATATCACACTCGTGGCACCAGTA
>TRINITY_DN11199_c0_g1_i1_2  3-416 CST complex subunit CTC1 isoform X4 [Camellia sinensis](+)
GAGGTCTGGTATAATGACATCAATGCTGCCTGTTACATCAATCAATTGCAACCTTCCAGAAGATGGGGAAATCTTCACCTGTCCAAGCAAAACAACACCCATGTCTTCACTGTGCAAAATCCTCCTAGTAGACTGACTATGAGATAACCCTTCACAGGATAGACGGCTATATTTTTCAGAGTTGTATGTCAAATCAAAATCATTCTCCCATTCCAACAGCATTTTCATCCATGTAGCCTCACAATGACCTATAAAATTAGAGAAGGGTACCACCAATTTCACTTTATCATAATTTGGTTCATTGCCACAGCCACATGAGTCATGCTTACAGAATTCTCTAAATACTCCATGCCGAGATCGAAACACTGACGAAGGTAAATGTGAAATAGCATATGACTGAGCCAGTCCTTCCTT
>TRINITY_DN1119_c1_g1_i1_2  2-352 cysteine--tRNA ligase, chloroplastic/mitochondrial isoform X3 [Camellia sinensis](+)
GACTTTATCATGAGAAGGACGATTGGTAGTGGTAGAGTGGAGAATGGTCTTTATATCCTGGATCAGGCAGACATATTGGCTCATTATTCCATCTAGTTTCCGACCACCAGATAGGACATTTGGTTATGGCATCAGTGTCTTGGACATCCATCTTTTTTGTTACTTAAGCATTTATTTCCTTCATTTTTTAGGAACACTAACGTTTCTGAGTTTGATTGTGGGTCTTGTCAACTTGGCAAACAACATAGAGCTTCTTTTTCTCCTAGTTTTAATAATAGTTTAATTCCGTTTTCATTAATTCATTATGATATTTGGGGTCCATCTTGTGTTGTTTCATTGAAAGGTCATAGA
>TRINITY_DN11201_c0_g1_i2_2  2-319 uncharacterized protein LOC114274901 [Camellia sinensis](+)
CGTGTAGTTATGGTATATCAATGGCATGTTCATGCACCCTTGTCCGAAGCATGGAAACCTAGGCTGTGGTGAAAAGGGTTCTGTCTTTTTTCCGTTTTCAGGGCATACAGCAGCTTGTGTGTCCATGTTGCCACTCTTGAGCATTATCATCCAAAATTGCCACGGCCTTGGCTGGTCTTCTACTTGGCATTTTTTACCCAAATAAATCTCCTTCCATGGTGCATATTGGTTGACAGTCATGATACTTGACCGTTTGAATAGGGCATTCGATACGCCGAGTCTGTTGTCTTCCTCATTCACCTTGTGAACTAACCTCAT
>TRINITY_DN11205_c0_g1_i1_2  43-411 uncharacterized protein LOC115966507 [Quercus lobata](+)
GAATCCCCATTTGCCATGGCTTATGGCACAGAGGCAGTAATCCCATTAGAAGTCGGCATCCCAGGGATTAGAACCCAGGGAGTAGAGAACGGGACCAATAAGGCATTTTTGGCTCGAGATCTGGACCTGTTGGAAGAAAGAAGTGAGAGAGCAGCAATTCGGCTGGGAGCATACCAGTAGCAGCTTGCAAGGGCTTACAATAAGAAGGTCAACCCACAAGAGTTACAAGTTGGGGACCTCATCCTAAGAAAGGTCGTCAGCAACAAGAAGGATCCTAGAGAGGGCAAAATTGGCCCAAATTGAGAGGGACCTTATAGAATCATATCGGTCGCCGGCAATGGGGCATATCGGCTTGAAGATAGTGAAGGC
>TRINITY_DN11207_c0_g1_i1_2  10-459 uncharacterized protein LOC114304287 [Camellia sinensis](+)
CTCTTGGCTATCTTGCTCAGTGTCTTCAGCAGCGTCCTCCATGCTGCATTCTGGTATTTCATTGATAACTGACCCCTTCGAAGGATCCTTCTCAACTAAGTTTTCAGTCAGAAATGTTTGTTCAGCCATGAAGGCTTCGAACATTTCCTCTTCTGCCATTTCCTTCTTTTGGCTCATGCCAATCTCTTCCTCTATTTCACTATCACTTTCCATCAGAGCCTTCTCCAGCCCTGCCAAACTGGACTTCTCCCTGGCCTTTAGTTCAGAATGAACTTGGGCCAATTGTTCTCTGCTACAAACCACTTTACTTTGTAACTTTGGTTTTGAAGCATGGTCTGACTTCGAAGCTTTCTTTTCTTCTGTCTTGACATGTGAAGAACTCTCTCCACTCTCTTTCAGGTCTTGCTGGTACTGGGTGTACCTACGCTGAATTTTCCTCCTTTGTGATCT
>TRINITY_DN11208_c0_g1_i1_2  186-932 hypothetical protein TEA_008703 [Camellia sinensis var. sinensis](+)
TCCAGAATATTGATTCAGAGAAAGGTCTGAAATGCCAGCAATGAGATCATCAAGTGAAGGCATTGAGCGCACGGAGCTTTCTACAAGGGCCTTGTTAAGCTGTTTAACAAGTTCACCATCTTCCTCATCTGGGATGTCCAAATCCCAGACCCTGAAGATATCCGCACCCAATGACTCTCTTTCAAATACCGGAAAACCCAAATCCAACCCAAGATCAGTATTTTCAATTTCTTTCACATCCTCGCTGTAATTTGGCAGAAAAGGATTTCCCAACTTAGTTCTTGACTTTAATTTGTCAACCTTATTGCAGACTATGTAATCATCACTGTTCTCTTCCACTTCTTCATTATGGAGAACATCATCATCATCATCAACAGTCCTTCCCAGATTGGGTGGCGTTTGTGCCTCTTCAATGGAAGGAAGACTCTCAAAATCAGTTCCTCCAGTAAAACCATCGCTTCCAGCTGCAGAGAAGCCAAGTGAATCATGTTGTGAAGTTGTAATGTCCAGACAGTTCAGTAAGGCAGCTTTCAGAGAATCCCAGTTACCATCTGATATTTCAGAATCTTTGATGAGGCATGAATCAGCCCAGGCTACATCTTCTGGGGAAAGCGCATCTCCACCCTGCTTGGACTCCACAGAATCAAGAAAAAAAGAGCACCCGGCACCTCCCATCACATCATCTCCCATAGCCATGGCTATAAAATGGAATGGAGTACAGAATTGTTCCCCCTGTATAAGGGGAAG
>TRINITY_DN11213_c0_g1_i1_2  86-226 hypothetical protein TEA_018646 [Camellia sinensis var. sinensis](+)
CTCCCTCTCTGTCCATAACGTGTCCATAGCGTGTCCAACAGTGTCCAAACGAGTGTCCGACTGCAAAAATTAAAAAAAAAAAAGGGGACACGTTGGGTAGAGTGTCGGACACGTGTCCACCGCGTGTCCGACGCGTGTCTG
>TRINITY_DN11219_c0_g1_i1_2  108-545 succinate dehydrogenase subunit 6, mitochondrial [Camellia sinensis](+)
ATGGGAGATTCATCACCATCGTTCTTTAGGAAGCACTGGGAAGAGTATAAAGAGTTCTGGAGTGAGAGATTTTCGATCCTCGATAACTATTCCAGATTCGTCCAACGCCAAAATCCTATCTCCTCTTGGTCCGATTCCGATGTCGAGGAGTTCATCGCCTCCGATCCCCTCCATGGCCCCACTCTGAAGACAGCCCGTGAAGCAGCAAAATTTGGTGCTGCAGGAAGTGTTATTGGAGCAGTTTCAACTGCAGCTGTTGCTTGGAAATATTCGAGGAGTCCGCATGGTGCTGTACTGTCCCTTGGTGCAGGAGCTGTGTTTGGTTGGACGTTTGGACATGAGATTGCAAATCACTGGCTGCAACTTTACAGGTTGGATACCATGGCTGCACAGGTTAAGTTCTTGGACTGGTGGGAGAAGAAATGTGCAGAACGGGCG
>TRINITY_DN1121_c0_g1_i2_1  146-1057 LOW QUALITY PROTEIN: protein CHROMATIN REMODELING 24 [Camellia sinensis](+)
CACATTTAACACCCTCTGAAGCTCCCCTGCTATATCATCCAAATGAATGACTTCCTTTTCTCTTCTTTTTTCCATCCGAATCATATCAAGCTCTGACTTCAGTTCGGCTATTTGCTTTTGTATGTTGACTCCCTTGTCCGGCAGTTTTGATACTAAAACCTTATTTACTAGAATTTGAGATAGCCGATTGATCCTCTCTTTGATTTCTGTTTCCGTCGGTTTACTTGTGCTAGCCATGGAAGAACTATTTCTGCTCAAATTCACATCCTTTGGATTGAAGGCATACTTGCTCCCATCAACATCACGTTCAAACTGAGAGGTTGAAGATGAGTTCCGCACAAATGTAGTTCCTTTCATTCTTTTCACTTCCTCTTCCTCTTCCTGAACAACTGGCACGGGTGCCGTCTTGGAGAAAAGCAAGCTATGGTGACTAACTCCAGCTATGCCTTGAGTTTCCAAAAACTTTATGTGGGCTTTCAAAGACTCGTTCATCGTGTGCTGGCGATCATGCTCTTCATGCAACTGCTGCTGAGTGATAGAAACATCAAAGCCCTCTTTGGGAAGACTAAAAAGCTCCCGAAGATCCTGCTGACTAAAGTATCGTGTCTGTTCTTTGTGTTCAGTTGCAGTTTTAAATAATCCTCCCTTAAATATCTGCTTTCTATATATTTTTTCTTCAATTGTCCCACAGGTCATCAATCTGTACACGATGACATCCTTCTTCTGCCCAATACGATATGCACGATCAACACTTTGATTGTCAGTACTTGGGTTCCATGCTGGATCAACCACAATCACACGGTCTGCTTTTGTAAGCGTCAGTCCCAAACCACCAACTTGTGATGTCAACAAAAAGATAGGAGCACCAACACCCTCTTGGAAATCATTGACAATCTTCAACCTGTCACTAGC
>TRINITY_DN11223_c0_g1_i1_1  3-326 uncharacterized protein LOC114317647 [Camellia sinensis](+)
AAAAGAAAAATGGCAGATAGTCCTGTGGGCAATGTGGATAATGGTGCACAGAAAAAGAAGGTTAAGGAGGCTCCTTTTGATGGTAGGGCTGAGGTTGGCTGTAGAATTTTGAGGTCAATGACAGTGGTGATGAGTGGTGGTGAGAAAATGGTTGATGGTGGACTGGCTGAAGGTGTTGTTGGAGGTAAAGTGAAGAAGGAAAGTGATTCTTCAAGCAAGGAAATCGTGGAAGTGGAAAAAGACTTGGTTGTCAGGCGAGGTCGAGGGAGACCCCCCAAGGCGCAGGGGAAAAGTGGGTCGTTGAAGGTGATTGGTTGTGAGAAA
>TRINITY_DN11246_c0_g1_i1_2  39-449 VAN3-binding protein-like isoform X1 [Camellia sinensis](+)
ATGGACCCAGTACAACATGCGGTGTTCCGGCCACCGGAGACTCCAAGAGAGCCAATGGAGTTCCTATCTCGCTCTTGGAGTGTCTCTGCTCTCGAAGTCTCCAAAGCTCTGGCACCACCTCATATGCTCGCTAAAACCTTCAGCGGCGGACCACTTAAAGGCGGCGGCGGCGGTGGCTGTGGTCATGAAGTCATACTGGAGGATCTCGCCGGAGAAGCTGAGGAGGCTGCGACTGTGTCCGGAAACCCATTTTCGTTTGCTTCTTCTGAGACTTCTCAGCTCGTTATGGAACGTATAATGTCACAGTCTCAGGAAGTATCACCACGCACTTCTGGAAGACTTTCGCACAGCAGTGGCCCCTTGAACGGTGGCTCTCTCACTGACAGCCCCCCTGTCTCTCCCTCCGAAATT
>TRINITY_DN1124_c0_g1_i1_2  1-1098 sucrose synthase [Camellia fraterna](+)
GGGGACACGAAGAATATGAGAATGCTCAGCTCCATAAACTTTCTCAAGGCGTTGATTGCAGGTAGTACCTACTGCATCGGGGAGAAGCCGAGTCACAATGAGAATACGAGGAATGATGTCAAGCCCTTGCTGCTTTATACGTAAAAGCATTTCCTTCTCCATGGCAGGAACTTGATCCAAAATGTAAACCACCTGGCCGCCGGTGTCAGGATAGCCCAAAACATTTTCTTGAGCAAAGTAGCCATGGGGGGAAAGGATGACAACATTGAAAACCATAGGGATTCTGCCGAGAAATGTCTCAAGAGTGCACGGATCAGGAGCCTCGAGAAGGTCCAACAACAAGTGAATCATTTCCAACACTCTCCCGGCGGTATCACCCCACCCTCTCTCCAAACCAAGCTCTTGAAACTTGTGTTCAAATTCAGAGTATGTTGTGTCCGAAGGAAATGTGAGGAGATACTCCTCTGCCTTCCTCAGAACAAATTGGAGAGCATTAAGGTGTTGGATCCTATCATTGAGCATCATTGTCCTGCCATTGTAGTTGTGGGCTTTGAGAAATTCAAGGAGTGGGTGCATGCTTTCCTTGTCATGGAACATTTTTGCAGAGAGGTGCCTGTTGAGGAACTCAACTCCATTCCCAATTGACTTTGAAAGTGTTGGGCGAGGAAACGATGCGGTGAACGGTTCAAAATCCAACTCAAGAACAAAGTTGCCATTGCGAGGTCCTTCAACAAGTTCTTCTTTGAAATGAAGATACTCCGGGACACTCAACTCCTCAACAACAAGGGCATTAATATTCACTCGGATGTATTCCCAGACACCGGGCCTCAACCGAATAGCAAGAGCAACCCATGGAGGCAAAACTATTGCTTCCTGGGCAGATTTCAGAACCTCTCCGAAGGGTCCATCGTGCAGTTTTTGTTGAGCATGTGTGGGGAGTGCTTCAAACTCTGCCTCAATCTGATGGGGTTTCAGAATTCCTTTACCATGTTTTTCAATATTCGAGAGAAGCAACAAGAGTTCATTGCGATGAGTAGAGAGTGTTCCATCAAGACGATCACGAAGGCTGTGAACTCGAGTCAGAACATGAGATGCCAT
>TRINITY_DN11252_c0_g2_i1_1  3-719 F-box protein At2g39490 [Camellia sinensis](+)
CGAATTGTATGGAACAAAGCTTTAACACAACATGGTACTAAAGAAGGCATTGATTGTGCAGTTGCTGACTTTCTGCTTGATTTCGATCACCACAATCCACTACAACATCCGCGGATACTAAACTTTCATTTTGGCAAAGGTCTCATACTCTCAGCAACAATCGGATTAAGGAAAAAACTTCATCTTAAGTTCTGTTCTGAAAAACAAGCATACTATCCGCGACAGTTTGGTTGGTTTCTGGTGCTGAATAGCTTTGACCCGACCCACCAGCCATCTCCTTCGGCTTTCTTTGTCAAAACCCTTAATTTGACTTCTGTGAGCTACCTTACAAATGAGATTGTTTCTTCTTTGGTTTCTAATTTTCACAATCTTGAAAGCTTAACAATTGCCAACTGTGTTGGATTGCGATCTTTGCGAGTTGATGTTGTTTCCAAGCTCAAGAGCTTTACTGTTCTGGACTGTCCTCAACTGAATTCACTTTTTATTGAAGCTTATGAACTCAAATCGTTTCGATGCCGAGGCAGGCTTTGCTGGTTTTCACTCACAGGTGTTCATTCTTGGGAAGATTGCATGCTTGATTTTAGAGCAGGCCCTGCTTACAAAGCCTATAAGTACCTGCATTATGACTCACTTCTACTAGCCATAGAAAATGTCAAAATTCTCACACTAAGTGGATGGTTCTTTGAGGCTATTATCAGCCCATGGTTATCCTCAGGA
>TRINITY_DN1125_c0_g1_i1_2  2-160 hypothetical protein TEA_006329 [Camellia sinensis var. sinensis](+)
TACCGAACTGAGGCAAAGAAGTTATTCAAAGAGATGGATGAGAAAGGTTTTATTCCATGCGAAACTACCCTTAACTATATCAGTTCTGTCCTTGCAAAACCGGGAAAGAAGGCAGATGCTCTGAGGTTGTTGGATGGATTGTACAAAAGAAAGAGCAGT
>TRINITY_DN1125_c0_g2_i1_2  3-107 hypothetical protein Pyn_22466 [Prunus yedoensis var. nudiflora](+)
GAAATGAAGGAAAGAGGCTTTGTTCCCAATGGCAATACGTATAATGTTTTGGTTTCTGGATTTGCAAAGATGGGAAATAAAAAAGAATCTATAAGGCTATATTGT
>TRINITY_DN11260_c0_g1_i1_1  41-832 serine carboxypeptidase-like protein [Carex littledalei](+)
CCCTTTGATAAATCTCCTTATCATTTGCAATGCGACATTTGGTTGATCCATTGGAACCATGTGACCAGCATTATAAACCTCAACAAAAGTGAGAGGTCCGGAGCTTTTCAACAACCCAGCTTTCTTACCATCCACTATAAGCGTACTATTCCAGAAACGTGTTTGACCTGACCATTTAATGGCGCTTATTGTATCCCAGACTCCCATCCAGTTGGAAATAAGATCATAAGTCCCAGCATATACTAGGAGCTTGATTCCGCGTTCTAATAATGGTGTAATGGAAGAGGTAAAGTCCCTCATCACATCCCCTGCCATTGAATTATTAACTGCGGCACTCCACGTAACAAATGTTGCGCCCGGCTCAACTCCGAGAGCGTTTTTAACCGAGGCCTGGTTCAGGAACTGCTCCATGATTGAGAAGTCGTAGTAGCACAAAACTCCGGCACATTTTTTCCGAAGATCATAGTAATTTTTTCCACGAGTGGGCTGAATGATAAAATCCCATAAGATGTCATTGCAATCTATGTTGGCCTGAGCACAATCCGTAAGATTTAACTTAGGTCCGTCACAAGCTGATTTTGCTTGTTTCTGACAGTTCGAAAATGCGTCTCTCATAGTTTGATTATACTGGGTGCTACTGATCAGGTTCATCTGTCGAGCATAAGCTGGATAGGAGTTGAACTGGAGCTGTCCGTTTATCCATGGATTTCCCAAGGTCAATCCTGTGAGTTTCATCTGGAACTCGTTCTTTTTGTTCCCCTGGACAATCCGAATCGCCAAAACGGGAGCGAA
>TRINITY_DN11260_c0_g2_i1_1  7-234 serine carboxypeptidase-like [Sesamum indicum](+)
TCCTGGTCCTCCGGTTAAATATACAATAAGAGGGGTATTCGAGTCCTTCATCCTTGATTTGATGAGGTAGTAGAACATGCTTTTAGTATTGTTGCCGGAAAGTGTGACATGGCCAGCATAGCGACCAAGATCTTCGAGAGTAGGTGGGGCAGAATTAGCTGCAGTTTCATAGCCTTGTTCATCAAGATTTGGGAATCGAGAAGGCTTTTCGGCGATTTTGGATGCATC
>TRINITY_DN11266_c0_g1_i2_2  1-363 uncharacterized protein LOC114269911 [Camellia sinensis](+)
GGGGTGGGGGATCAGGTTAGGTTCTAGAAAGATAGGTTGTGTGGTGCGGCGTCTTTGGAGGTGTTATTTCCTTTGATATTTCGAATTGCAATTGATCGGGAGGCGACAGTGGCATCTTATGCGCATGTGCAAGGACAGGTGGTGGTTTGGAATGTTGGTATGCGCCGTGAGCTGCAAGAATAGGAATTGGGTCAAATGATGGAGTTGTTGGGATTCTTGTATGGATTACGGTTTGGGGGGAATGGGGAGGATTCTCTGGTATGGGATTGCCAAAGTCCAAAGGGGTGTTCTCGGTGGCTTCTTTTTATCATTTGCTTGTCGGTGGGGATGCTGTTCCATTCCCGTGGAAGGGTGTTTAGGTGG
>TRINITY_DN11267_c0_g1_i1_1  61-309 transposable element gene, partial [Prunus dulcis](+)
TACTCACAACCACCTAGAGTAAATTTCAATGAGACCTTTGCCCCAGTTGTCCGAATGGAGACAATCAGAACAGTTTTAGCCCTGGCAGCATAGCTGGAATTTTCGGTCCACCAGCTGGATGTAAAATCAACATTTTTGAATGGCGATCTACAAGAAGTATATGTGGAGCAACCACAAAGCTATGTGGTGGAAGGAAAAGAAGACATGGTCTATTAGCTAAGAAAAGCACTTTATGGCCTAAAACAGGCG
>TRINITY_DN11276_c0_g1_i1_1  190-816 uncharacterized protein LOC114261157 [Camellia sinensis](+)
GAGATCGTCGGCTTTGGACATGATCGAGAGCCGACTCGGTCTCGGCTGAAAATCATCTCTTCGTTTCTGCTGATGCGACGATGGCCGAATCAATTGCGCCAACGCTCGCTTCACTAGATCACCTTCGACTGTTCCGATCCGAACGAGTGAGTTCGCCATCGCCGATCTGCGAGCGTTTAACCGATTTGGCGAGTACGAAATGGAGTGGCCAGTGTTGCAATTCTTGTGAAGACTACACCGGAACGATCCCGGATGATTCGTCGGCGAGCACATACAGGTCCTCTTCGGGAGATTCGACAACGGATTGTTGTTCTGCTTCCGAACGACCTGGTCTCGAGGCGAGGCCGCCATCGAACGGCTAGGAGACTTGGATCTATCGATGGAAAACCGGACTGACGGAGCGAGTGGAGCGAATCCATGAAGGTTGACGCGCGTCGGGGAAGATGGACGGTTGAAGAAACCGGTGGACGGAGACGAACAGAAGCTGGAATTCGTGGACGAAGCGTAGAACGACGACGTCTCGGATGACGATGAAGAGCCAAACCGACCAGACGGTGAAATTGATCGCCGAAAGGCCGATGCGATTGGTAGAACTGGTCCGCTTGATCTTCTAGACGAGGTCCCCAT
>TRINITY_DN11283_c0_g1_i1_1  2-526 putative SNAP25 homologous protein SNAP30 [Camellia sinensis](+)
GAAGACTTTGATAGCATGTCAGTGCAAGAATTGGAGAGTTATGCTGTGAATAAGTCTGAGGACACTACAAAGTCTGTAAACAACTGCCTGAAGATTGCTGAGGATATTAGACAGGATGCTACAAGGACCCTTGACACTTTGCATCATCAGGGTGAGCAAATCCATAGGACCCACGTGATGGCTGCTGATATGGACAAGGACTTGCACAAGGGAGAGAAACTGTTGAACAATCTTGGAGGCATGTTCGCTATGCCTTGGAAGCCAAAGAAGACACGAGAAATTTCAGGGCCTGCAAACACAAAAGATGATTATTTCAAAGGAAAACAAAACAAGGAGCAGAGGGAAAAGTTGGGTTTAGGTCCTCCACCCAAAGGACAATTGCGTACACCTCCTCCCGAACCAACAAATGCCTTACAAAAAATTGAGGTGGAGAAGATGAAGCAAGATGATTCACTTTCTGATCTAAGTGATATCTTAGGTAATCTGAAGGGTATGGCGGTTGACATGGGAACTGAACTTGAGAAG
>TRINITY_DN11289_c0_g1_i1_1  2-724 uncharacterized protein LOC114287247 isoform X2 [Camellia sinensis](+)
GTTGGTAGGTCAAGATGGAGAAAGAGTTTTCCAGGTGCGAAGAAAAATGTGGTTGGGAAGGAATGCAAGAAAAGAAGGGTGGTTTCATATAAAGAAGAAAATGATGAGGATTACGAAGTTGAGGATGATGATGATGATGAATTTATGCCTGATGAAATTGATTTAGATGATGATGAGGATGAGTTGGCAGTCGAGAAGAAGAATAAGAAAGTAGGGAGGCCCCCTTTACGGGAAAAGGGTTTTGTCAAAGGGCGAAAGAGGAAGAGGAGTTCCAAGGGTATGAAAAAGCCTTTGAGAAAGAAACCTACCAGCAGCCGTGGGAAATTGGCTGCCAGTAATGATGGAGCATTCATAAAGAAGAACCTAGTTGTGAAAGAAAGGAACAATAAAATTTCTGGTACAAGGAAGAGGAGATTCATGGAAGATTCTGATTCAGATTTCGTGAGTTCTGTATCGTCTGATTTTGGGTATACTATGTCAGAAGAAGAGAGAAAACATGTGAGAGAGGCCAGTCAATTTTGCTTAGATTTGACTACTAGTTTGAGGAACTCATCTTCGCAAAAATTATTACAAGAAGAAGGGGTTTTGTGTCGACAAAGAAAAAGTCTGGGTAGAAAGGGTAAGGATAAGGTAGAGGATATGAAAAATGAAGCAGGAAAGCAAGTATGTGGGATCTGTTTGTCAGAACAAGGAAAGAAGACTGTTCGAGGAACATTAAATTGT
>TRINITY_DN11292_c0_g1_i1_2  21-482 ethylene-responsive transcription factor ERF113-like isoform X1 [Camellia sinensis](+)
ATTGGGAATGCTCTCATGAAAGGAAGTCGAGTCTCCATGACTCATGAAGAAGCCATAACCAGTTTTTGCTTGAACTCTTTCAGGAAAATTGAGCTTGGCTTTGGTGCCTTTGAATCTCAGAGCAGCTTCATCGTATGCAAGGGCTGCATCCTCCGCAGTGTCAAAGGTGCCGAGCCAAACTCGGGCTGCTTTCTTTGGATCACGTATTTCGGCTGCCCATTTGCCCCAAGGTCTTTGTCTCACTCCTCTATAATGTCTTCTCCTTATATTTCCTTGATCTTGAGACGTCGGGTCATGCCCTTGTCTCATGGCAGACTCCGTGACGACCGATGCACCTGAGTCCGATTGCACCCCTACAGCTGAGTTATCTTCATGACTGGTTCCGATGATACGAGTGAGACCCGAAACCATTGTGGGAGTGTCTTTCTCACCAAGAACGGATGCGTAAGAAGGAGGGAAGAC
>TRINITY_DN11292_c0_g2_i1_2  74-337 hypothetical protein TEA_000282 [Camellia sinensis var. sinensis](+)
CAAGAAGCTTATCCAGACCTTGATCAATATGCACAACTTCTTTCTAGCAATGATGCTGATTTCCCTTACTTCACTTCAGCTCTCTATAATCAACAACAACAGCAATTTGTTTCACAGTCTTCAACGATGACAAGTACAGCACCATTGATGCCCTCAATTACCTCAGAATCAGATGAGTTTCTGAGTTTTTCGTCGCAGTTCCAAAGTTCATCCAGTGCTGATCTTCTCAATCATGGGAAACATTTTGGTACTGGCAGTGGCACC
>TRINITY_DN11295_c0_g1_i1_1  253-597 probable linoleate 9S-lipoxygenase 5 [Camellia sinensis](+)
GTTGATGAAATATAAATCTAATATAAAGTTTTATTATGCCTTTTTCCAGGGAAAGACTTCTGCGGGAAAATTGGAAAGCCAGCATATTTGGAAGACTGGATTACTCAACTCACCCCTCCATCTGCAGATGTGTCATTCAATGTTACTTTCCAATGGGATGAGGAGATAGGCGTTCCAGGGGCTTTCACTATAAAGAACTTTCACCACAATGAATTCTACCTTAAGACCGTCACCCTTGAAGAAATTCCAGGTCATGCCCAGATCCAGTTTGTCTGCAATTCTTGGGTCTACCCAAATGAGTATTACAAAAAAGACCGCGTGTTCTTTACTAATCAGGTATTAATT
>TRINITY_DN11299_c0_g1_i1_2  269-436 cinnamoyl-CoA reductase-like SNL6 isoform X2 [Camellia sinensis](+)
AAAGTGGAGTTCAGGGACTAACTAGTGACGGCGGCGCTAGGCGGAGATGACGACGTCGCCGAAGAGAAACTAGTTTGCGTCACCAATGGTGTATCGTTCATCGGCCTCGCTATCGTGAACCGGCTCTTAATTTGTGGCTACTCTGTCTGAATCATTGTCACTAACAAG
>TRINITY_DN112_c0_g1_i1_2  3-557 cellulose synthase-like protein D4 [Camellia sinensis](+)
ACTCCACTGAGGGACGGTTTGGTAAATTGTTCTGGAGAAGGCAACCACAATGGCAATCAAGTTAACCATAGCGATCACGATTGGAGGAATCATCAATGATGTCCACTTGACAAGGTACAGATCTGCGTACATATCCTCGTTTTCATCTCCCGAGGACTTGCTAGTCAATGTGAAGGATATTTCAATACCTGCCATAACCTTGAGCAAGCCTTGTACCACAGCAGCGAGGTGAGCGCTTGTTCCAGAGATGAGCCAAAACTGTTCATTCCTCCACCATTGTTCTAACCCAACCCCAGACCATTTCACTTCCAAAATAGCTAGCCCAATGAGGCAAATTGTGATGAGCAGCAGATAGATCAGAAATGCGACATCAAGAGTTTGGACAATGAAGTGTCCAGAGAGAAGGGAAAGTGCTGGAAGGAAGCAGTAGACAACAAGGAACAAAGAGGTGAAGGGGTAGATGCCTACGTTGAGATAAGCCATGCGCTGGAGTAGCTTGAGCCGCCTGGACGCAAGGAAGGCATTGTTTCTGGAGAAGAAAATCTCCACCGATCC
>TRINITY_DN11301_c0_g1_i1_1  2-301 probable LRR receptor-like serine/threonine-protein kinase At3g47570 [Camellia sinensis](+)
ACTAATAACATGTTTACGGGCAATGTAAACCTCCATAGCTACGTACAAATGTGTCTTCCAGAGCAAGTAATGCAGATCGTTGATCCCCAAATCATATTGGAAATGGAAGAGGAGCCAAGTAGGAGCATGCAAAGTAGTACAACCAACATTTCTAAACTAGAGGCTTGCCTAGTACCGGTCTTTCAAATTGGAGTTTCATGTTCTGCTAAAATGCCGAGTGAAAGAATGAGTGTGAAGGATGTTCTCAAAGAACTACACAAGATTAGAAATGTATTTCTTGGGGTTAGGGGACAAAGGCAT
>TRINITY_DN11301_c0_g1_i2_2  2-508 Retrovirus-related Pol polyprotein from transposon TNT 1-94 [Vitis vinifera](+)
ATTCAAAATCAAAGGAAACGAAGCACGGTGGCTTTTGGCCAGTTCACAAACATCACATTGGAAACTAGAAATATCACATTTTGCAAATAAACTAGGAAATAATTTCTTCAAATAACCAAAGGAAGCATGCCCCAGACGTCGATGCCAAAGGAATATGTCAGATTTCTTTTTCTCCCACTCAGAACTGTCCACAATCAAAGTTTGCTGTAACCTGTCTGAAGTCTTTGGCGCCAAGTCCAAATAGTATAGCTTTCCCTGCCTAATACCACAACCAATCGTCTCCCGCGTTCGGATGTCCTCCTTTGTCTGCAGTGGCTACCATGGCGGAAGCTTCATCATCTTCTGACTGTGTTTGGACAACTGCAGCAGTGGGGATTGCCTTGGAATTCCTCTTCCGTGGATCCCGACTATGATCCCACCATTCTGGATATCCCACAAGTTCAAAACATCTATTTTTGGTATGACCAAATTGGTTGCAATGAGTACATTTGTATGTTGACTTGTCAT
>TRINITY_DN11306_c0_g1_i1_1  487-630 putative pentatricopeptide repeat-containing protein At4g17915 [Camellia sinensis](+)
ATGGTTTGTAGATTTTCCACCAAGTTATTGAATATATGTATATCTTCTTTTTGTAAAGTGCGGCAATTGGAGAAAGCGGAAGCGATTATAATTGATGGTATAAGATTAGGTGTACTACCAGATGTGGTTACTTACAATACATTA
>TRINITY_DN11307_c0_g1_i1_2  2-433 inactive receptor-like serine/threonine-protein kinase At2g40270 [Camellia sinensis](+)
TCGAAACTGAGCTTCTGATTTCTTTGACCAGTCTTCAGCATACTTCACTGCAGTGGATGTTACTGCTATCTCAACTCCACTTGAAAGAGTCCCTTTGTACACTGTGCCATCTGATAGAGAACCAATTATGTTACTGAAATCTTCACAAGCTGTTTCTAGTTCTGATCGCTGGAGCTTCGGTACACCTGTTACAAACGCCTTTTGAAGCTGCCCACTTAATCCTGTTGCCCAAGGTTTGACGGTAACCACCTTACTACTTCGACAGAATAAAAAGCCAAGGACCGAAAAAAATATGAATACAGAACCCCCCAGCATTACAGACCACATCAGTCTTGTCAGATTTTTACGATGCTTATCCGACTTGGAACTCTGTGGTACATTTTGGCTAGGAGTTGATGGAGAAGGCAGCAAGGGAGAAGGATCGTGCACTGG
>TRINITY_DN11309_c0_g1_i1_2  21-287 uncharacterized protein LOC114317430 [Camellia sinensis](+)
GGGGGTACAAGTGATTTACATATAGAAGAACAAGAAATGGAGGCCTTGCAATCTTGGGTTTCAGAACACAAGCTCACGAGCATTGGAACACTATGGGCATCGGGGATTGGAGCATCACTGGCTTATTCACGTGCAAAAACTCCCCTTAAGCCCAGTCTTAGGCTCATTCATGCACGGATGCATGCACAGGCCTTGACGTTGGCAGTGTTGTCGGGTGCGGCGGTGTACCACTATTATGAGAAGCGCCTTGGCGAGCCATCGGAAAAA
>TRINITY_DN11311_c0_g1_i1_1  108-308 uncharacterized protein LOC114269125 [Camellia sinensis](+)
ATGAAGATTATCTCTTGGAATATAAGGGGTTTAGGGAAAAGGGAGAAAAGAAGAGGTATTAAAAATCTTATTTCCCAGCAAAAAGTTGACATCCTGCTCCTTCAAGAAACTAAGACAGCAAACATCACAAATCAACTCATCCATTCTATTTGGCCTCACAATGATCCGGGTTTTTCAGCAGTGAAGGCTGAGGGATCTTCG
>TRINITY_DN11311_c1_g1_i1_1  7-378 hypothetical protein TEA_029465 [Camellia sinensis var. sinensis](+)
CACTTTCATCCCACTCCATCCCATCCAGAGCCTTTTGTGAACTCCTCTCCGTCAGTCGTCCCAGACTCTCTCCTTTCCAATTCTGATTCTCTCGAACCAGCACCCAGAGCATTTGAATTCATATGTTCTGATTCAGTCGCTGGTACCTCAAAACCGACAGTGGGTCTATCCAAAAGAAAGAGTAAACGGAAATTCTTGCAGCACGTGCTTGGTAATGCCTCAGCTAACAAGTTCATCAGAAGAGGGGGCAGGAAAAAGGACGGGAAAGCTGCATCAGTCCGATCTGCTGCAGCTACAACTTCGCTATCAATTTCTTCGGAGGCCATAGCTAATCGAAATCGCATTATCCTCAACGAAGCCCAGGCAGTGTGG
>TRINITY_DN11315_c0_g1_i2_1  43-339 uncharacterized protein LOC114322952 [Camellia sinensis](+)
ATGTTACAGTACCCGGCGTTCATGACTCAGTACCCATGGTCGACGACGATGATTCCGACGTCGTTTCTGCTGCCAGCTCAGTGGCCTCAGCCCCAAAACGACGAGCTCCTCCTTGCCAAGGAAGAAACCGATTTCGAAGACAAGTGCAATGAAATCAGAATGACAAATAGCAACTTAATTGTGATTGGGAAGACAACGGTTGATAACGATAAAGAGGACTATGACAATGGTGCAGATGATGATGAAGCTGACAATGCAGAGGAGTCTGAAGGTGATGAATTTGAGCAGGAAACTGGT
>TRINITY_DN11319_c0_g1_i1_2  174-518 hypothetical protein TEA_015931 [Camellia sinensis var. sinensis](+)
CCCAAGGATACTTGGCTTCCATCTATACGCATCTGCCCCATAAGCAATTTTGGCAACTTCATCAAAACCCTTCTCTTCATTCTTAGTCTGATCAAGGGTGTAGTTAGTAACTTCAGTAGAACAAGGCAAATAATAAAGAGCATTGTTAAGGAGTGGTTGCATTCCTTTGTTTTCAAATCCCATGAATACAAGAACAAACTCACGTGCTATGGTAGCTCTCCAATTCACCGCCGAAATTAAGACATCAATTGGTGACTGATTTGGAATATATAATTTGACATCATCTTGCAAATTGACAATTTCTTTCCTTGACGGATCTTCACTAATTTTTTGAGACACAATGCT
>TRINITY_DN11322_c0_g1_i1_1  40-309 uncharacterized protein LOC114258977 [Camellia sinensis](+)
TGGGAAAGTAAGATTCGCCCACAAGATAATCCGAACTTTAACTAAATCACACAGCTCATCCAGATGGGGCTGAACCCCATTAAATACACACTCATTTCTTACCTTCCACAAGGACCACATGAGAGCACAAGGGATAGATTTCCACAACATCCCAATAAATTTCTTGAACTTAAAGCCAGCCCACCAACACAGCAACCCTTCAACTGAACCAGGCACTACCCACTGAAGACCCCACCACTCTACAATATGTGACCATAACCTCCACACCAC
>TRINITY_DN11322_c0_g2_i1_1  169-393 uncharacterized protein LOC114272504 [Camellia sinensis](+)
CTCAGTTGCTCTGTCTATTATTTGGAAACTGTCTTTTCTCCAAAAGCTCAATTTTTTGGATGGCTAGCCTGGAAGGGGAGAATTAAATCAGCTGATTTTTTACAAAGGATTGGGGTGATAAGTGCAGATGCTAGTACTTTATGTGTGCTTTGTAATTCTGAAGGGGAGTCGTTGAATCATGTGATGTTGTGGTGCCTAGTGGTGTGGAGGTTATGGTCACATATT
>TRINITY_DN11324_c0_g1_i3_1  320-850 Peptidyl-prolyl cis-trans isomerase [Actinidia chinensis var. chinensis](+)
TGGTATGATCTTTATGAGCTCAATGTCAAACAAAAGAGTTTTGTCTATCAATCCTTGGTTTCGCAGCACAAAATCCAAGGCCCTCTGGCCTGAAAATGTTGTTGGTCTTGGCCCCATCTTGTTGTAGTCATTATCAGGGTAACCCAGTTCTGGAGGCACTATGATCCTTCTAATGCCACCAAGAGCCATGCCTGAAATAGCTTCCTCAAAAGCTGGTATCACCTGTTGATATCCTATTCTAAATTTGTAAAAGTCCTTGTCATCCCCCTCAAAGGAACCACCCTTTGTCTTGTTTCGAGCTTCAAATATGCGGCCATAGTATCCTATGGTGTAACCATCCCAATCAACCACTACTGTCTCTCCAATCTTTGGCGTAGGCCCACTTCCTTGTCGCAAGTCCTTATACTGGAGACCCGACTCTGTTTCAGTGTAATCTGGGTACCGCATTTTTGTCTTGCCATAATCCTTTCCCCTAATTGCTGGCATGTCAGCAAATTGAGAGGCCACAGCTACGGCATCCTTTGAAGAAGA
>TRINITY_DN11325_c0_g1_i1_2  3-353 hypothetical protein TEA_020556 [Camellia sinensis var. sinensis](+)
ATTAGACCAGTTCATGAATTGGGTGTTGTTCATTCTATGCTTTTGAGGTTGTTTTCATCGAAAAGAAGTCATCTTTTAGCCAAAGCCAGAGGCTTTCATGTGGGTAAGCAATTCACAAACCCTAGTACTGAAGACATTGTTTTTAAGTCAGTTTGTGTAAATTTAAGGCAAAGGAAATGGAAATTCTTGGATCAAATGACTCCAAGTCTCACGAATGCGGTAGTAAATCACGTGGTTTGCGAGTTTCAAAACTCGCCTCAGCTAGTCCTGCAGTTCTTCAATTGGGTTGGGAAGAACAAGGGTTTTTCTCATTCTTTAGATTCTTATTGTATTGTAATTCATTTGATGGTG
>TRINITY_DN11327_c0_g1_i1_1  136-375 Ubiquitin carboxyl-terminal hydrolase [Actinidia chinensis var. chinensis](+)
TAACCTGAAAGGTTGGTTTCCACGGCCGGACTGGTCCTTCAACTTTGCCCTCTTTGTTGCAATTTCTTCAAATGGATTTGATCCGGCAAAAACGTTATTGGAGCTTCTAACCTTCTTCCTCTTTCCCCTGTCATATTCTTCATCCCATTCATCTGCTACGTAACCAATGCTTATAGTCTCCACGCCACTTGATTCTGTAATCTGAGATGAAGTTCGTTCTAAACCATCCCAACGTGCAAC
>TRINITY_DN11328_c0_g1_i1_1  34-279 hypothetical protein TEA_005680 [Camellia sinensis var. sinensis](+)
TTGTTATCTACTCTCTCTCTCTCTCTCGATTTTATTTCTTGTTTCTAATTGTTCGCCAATTAGGGTTTAGCAAATTATTCGCAACAAATTGAAGAAGAAGAAGCAATGGGTCCTGATTCGATCTTGAACGCTTCTCTTCCTGCTCTCTCAAAGGACCTGGGGAAGAAAAAGAGGACGAGCAGATTGGCGAAATTGAAACAGAGCAAGCTTGATGTTCGTCGTGAGCAATGGCTTTCTCAGGGTGCA
>TRINITY_DN11330_c0_g1_i1_1  419-1186 ethylene-responsive transcription factor ABI4 [Camellia sinensis](+)
AAGTTCAAGTACAGAGGAGTGAGGCAACGGAGTTGGGGCAAATGGGTTGCCGAGATCAGAGAGCCCAGAAAGCGGACTCGCCGCTGGCTCGGCACCTTCGCTACCGCCGAGGACGCTGCTCGTGCCTACGATCGTGCTGCCATTATGCTCTACGGTTCTAAGGCCCAACTCAATCTCCAACCCTCCGACGCTGGTGGTTCATCTTCCCAATCCTCCTCCACTCGCGTTGGCTCTTCGTCTTCCACCCAAACCCTCCGTCCCTTGCTCCCTCGTCCCTCCGGCTTCGGTCTCACTTATCCCTCTTCTTCCACTCTCCCATCTCCGCCGTCAACGGCCGCCACATACCTACCCTACGGCGTCTACTCCTCCGTACAGTACCCTAATAATACCCTACAGAATCCACATCAACTACCTCAACCGTACGGCCCGTACGATTTCAGTTTTAAGGTTGAACCCACCACCACCGCTGCTTCATCATCGTCTACTTATCCGAACCCTAATGATCATCATCATCATAATTATCACCATGATCAGCAGCATCAGCAGCAGCAGCAGGAACAGCAAGGTTATTGGTACGATGAAATGAACTCGCTTGTGGGTTCGGTTGGGTCGAGCTTTTCTCTGTCTTCTCAGCCTGTGGTTGCACCGGTGGTGTCAGATCCGCCGGCATCGGTGGGGATTGGATCTGCGGCGATGTGGCCGGCTACAAGCTACGATGAGTACCCGACGTCTGGTATATGGGACTATGGTGATCCTTTCTTTGATTTT
>TRINITY_DN11334_c0_g1_i1_2  3-992 protein GRAVITROPIC IN THE LIGHT 1 [Camellia sinensis](+)
GGAGGGAGAGAGAGGAGGTTGGGGACGGCGGGGGTTACGCTGAGAGAGGTGGTGGCGCCATATGAGGCGGCGGTGGAGGAGCTGAAGAAGGAGGTGAAGGTCAGGGAAGCTGAGGTTCAGAACTTGACGGAAAAGATCAAAACCGCCACCAGACTCGGCGGCGGCGGCGGCGGCGGCGGTGGAAAGAAGGGGCGGTCTCATCAGTCTAAGAGAAAAGTCAGCTGCAGTCAAGCTCAAGTTGCGGCGGTGCCGGTGCCGGAGATATTCGAAGCCACCATGAGTTCGGTAAACGAAGCATCGAAGTCCTTCACTTCGCTTCTCCTCTCACTCATGCGCTCTGCCCACTGGGACATCGGCGCCGCCGTAAGATCCATCGAATCGGCTACGTCCACCACCGCTGAATCCGCCGTCGGAGCCCACCACGCCAGGTACGCACTCGAGTCCTACGTCAACCGCAAAATCTTCCAAGGATTCGACCACGAGACCTTCTACATGGACGGTAGCCTCTCCTCTCTCCTCCACCCGGACCAGTTCCGCCGCGAGTGCTTCACCCAGTACCGAGACATGAAAGCCATGGACCCAATCGAGCTCCTCGGGATCTTACCCACTTGCCACTTTGGCAAGTTCTGCTCCAAGAAATTCCTCTCTATCGTCCACCCCAAGATGGAGGAATCTCTGTTCGGAGACTTGGAGCAGCGCCGCCAGGTTCTCGCCGGAAACCACCCGAGGAGTCAGTTCTACGGCGAGTTTTTGGGTCTGGCTAAGGCGGTGTGGTTGCTTCATTTGTTAGCTTTTTCTCTGGATCCGCCGCCGAGTCATTTTGAGGCGAGTAGAGGAGCCGAGTTTCATCCGCAGTATATGGAAAGTGTTGTCAGACTTTCCGGTGGGCGGGGGGTTGTGGGTCAGGTTGTTGGGTTTGCAGTGAGTCCCGGGTTCAAGCTTGTCAACGGGTCGGTCATCAAGGCTAGGGTTTACCTTGTACCCCGGACA
>TRINITY_DN11336_c0_g1_i1_1  180-1526 glucan endo-1,3-beta-glucosidase 12-like [Camellia sinensis](+)
AGGAGGTTGCGTGACCACATAGGCTGCACCACCAAAATCACACGTCCCACTCCCACGTGCCTTCATCTGATAAAAACTATTGAATGCATACGATGCATGCGCCACCACACTATTCGGATCATAACATGTGGCACCCTTCTGAATCGGACGGCAATCAGCTCCACCTTGACCACAAGCATAATCAAGCGCTGCTTGCAACTTCTCCACCCCAACATTCCCATTCGCTACACACCAGGTTTGTCCCGCTGCACTCGCCGACACATCACCACTAGGCGTTGGAGATGTTGCCACCTGGGATTTACTTCCATTGATCGGTGTTGACTGCACACCATTTAGAGCCTGAAGTGTGAGTGGAATATCATAAACCTTCTGTTCATTAGGATAAAACAGACCATAATTTTTCTCCGACGTAGGCCCAGTTTTCTGATTCTCATTGAAAAGCGCAAACAAGAACACATCCAAAGTTTCATTGGGCTTCAATGGAGTCCCATTCCCAGTAAGCACTCTCTTCACCAAATTCCCATTATACGCCGCCGCATTTTCCGCACTCGCACCAGCCTCATTCGCATCTCCTTTCGAAGGCCACCCAGTTTCAGAGATCACCATCTTCACATCGCCGTAGTTTATCGAATTCAAAGCGGCAAAAACGGCGTCGATTTGAGCATCCAAGAGACTGTAGTATCGGAGACCACTGCCCGAGTCCACCACACCTTGATTGTCCCGAAACAGAGCGTAGTCTAGAGAGATCTCACCGGTGTTCGCTGTGTATGCGAAGAATGGGTATGCATTGACCATGAGGTATGAACTCGTTTTTTGAAGAAAATTGAGCATGGGTTTGATCACTGGTTCGATTAATTCGGCTTTGAATGAACCAGATGAAGATGGGTATGAGGTTTGAAGAGCAGTGAGAGCGATTGGGGATGAGATTTTGATTGAATTCTGGAGATTTGATTTTGAAAGAGAAGAGTACATGTTGTTCATGGCTTGAACGAGGAATTTGGTGGTGTTGTTTGGATCGACGAAGACTTCGTTGCCAACGGCGATGGCTTCGATTTGGGTTTTGGGGAAGTAAGGGAGGATGTTGGATTGGACCCAAGTGTCGGTGTAGGATTGGGTGGAGGCGGCAGAGGAGAGGAGCTCGTTGGGGAGAGCGACGGTGACGGAGATGTTGGAATCGGCGAAAGCGGCGAGGACGGTTGAATCGGAGTCGTACAGCTTGACTCGGTTGAGGCCTTGGGATTTGAGGAGTTGAACTACTTTGGATGGGTCTGGAAGGTCGTTTGCTATTCGGCCGTAGTTCACTGCGATTGAACCAGAAGCGGCGAATGAAGAGGGGATGGTCAGAGC
>TRINITY_DN11337_c0_g1_i1_1  180-1337 pentatricopeptide repeat-containing protein At1g55890, mitochondrial-like [Camellia sinensis](+)
CTTGTCTGAAGGTAATTGTAGTTTATAGCGAGAATAATTATTCGATTTCCCCATCTGCACAAGCTTCTTAGCTTCTTCAATCTTGGATTCCTTAACCAACCCATCTACCACAAGCTGCAACACTGGCCCATTGACAACAAGGCTTCGCCGTTCAAAGATGTCCTTGCAGAGTTTGAAAGCCCAATCAAGATCACCCTTTTCACAGAGAAACGGAAGAAGGGTCCCGTAAGTGGCTCTATCTCGAACACACTCACTTTTTTCCAACTCTCCATACCACCTCTTAACCTCCTCCAAATTTCCATCCTCACAGAAGCCCTTAATCAAAGCATTATAACTGAACACATCAGGTTTCAACCCCTCAGCCTCAAATTCTCTAACTAACTCAACTGCTTCCAACATTTTCTTCTCAGAAACCAATCCAACCAACTTAGCATTGTAACTTCTAATATCAGGAACCAAACTTTTCTTCTCCATCCGAGCCCAAATCTTCTCGCCATCTGAAAACCGATCATTCCCATAAAATGCATCAAGAAGTGTATTAAATGTAATCAAATCAGGCTCCAAACCATTCTTCTCCATCTCATCAACCATCGAAACAGCAGAATCCAACGAACCCATCTCACAAAACGCCTTAATCACTGTATTATACGAAACAACATCAGGTTTAACAGCTAAAGTCTCCGGCAATTCACGAAAAAACCCATCAACCTTATCGAATTTCCTCGAATTGACACAAGCACCCAAAAGGGCATTGAAAGATTTGACAGTGCGATCACATTTATAGTCAGGCATTTCGTCGAACACCTTAGAGGCTTGATCGAACATGCCCGATTTCCCATAAAGTGAAATGAGTCGAACAGCGAAACCCTCTTTGGAAATGTCTCTGTACTTCTTTTGGTCCTCGAGGATTTCTTCGATCCAGCGGAAGCGTTTGGCGGAGGCGAGGCGGCGAACGGTGGATTCGTAGACGCCGGTTTTGGTTCGGAAGCGATCGGACTCGGAGGATTTCTTGAATTTCTCGACGAGTTTCTTGAGGTTGCGCTCTTTGTAGAGGTCGTTGGAGAGAGATCTGACGGCGTTGGGATTGAGTTGGGGAGGTGTGGAGGAGGAGAAAGAAGTGGCGAAGGTCCTGTGGATGAGGCGAGAGAGAGAAGACAT
>TRINITY_DN11338_c0_g1_i1_2  2-172 truncated transcription factor CAULIFLOWER A-like [Camellia sinensis](+)
GAATTTTTAGCAGCCCTCCATGAAAAGGAAAGGAGGCTAAGAGAAGAAAAGTTGATAAGTGAAATGATAAATGAAATGCAGACTGAAGGTATGATCAATGGAGAAGACAATCAGGAACCAACGGTAGAGCTTTACAATCAATGGGCTAATAACAACAATAATCCTTCTGAT
>TRINITY_DN11339_c0_g1_i1_1  137-1345 box C/D snoRNA protein 1 [Camellia sinensis](+)
ATGGCGGAAGCAAACGATACAGCAGCATCGAGGAACCCAAACCCCAAAGAGTCAGTTGTATGCGAAGAGTGCAAAGTGAACGCGTCAAAATACAAATGTCCAGGTTGCTCTATACGCTCCTGTAGTCTTCCTTGCGTCAAAGCTCACAAAGAGCGCACTGCTTGTACTGGAAAGCGCCAACAGACTCACTTCGTTCCTCTCTCTCACTTCGATGATAATATCCTCCTATCCGATTATAATATGCTTGAGGATGTTAAGAGGGTGTCTGAGTCTGCTCAGAGAATGAGAGTCAAGTTGTTCAAATATTCTCATTTTAGGCTTCCTTTCCATCTGAAAAGCCTTCGGAGTGCCGCAGCAAGTCGTCGGACAAAACTTCTATTTCTTTCAAGCGGAATGTCAAAGAGAGAGACAAATCAGTCTTCTTACAACAACAGGAAGAAATTCATCTCTTGGACAATTGAGTGGCGGTTTCATTCAACAGATGTTGTGTTGATTGACCATGGAGTAGATGAAAATACACCTCTCTGTTCAGTGATTGAGAACCATTTGAGGCCTGGTCCATGGAAACATCGGCTGAGGCAATTCTGTGAGGAGACACTGGACTCTCTCAAATTATTCATCCGTAAATATCCCAAGGGCCCCAAGGCACCTTTCCGGGAGCTGGACATGAAGGCTCCACTGCGCCAGCAATTAGCCAATTTAGTTATTTTGGAGTATCCCGTTGTTCATGTTTATCTCCCTTCGCATAGTTATGATTTTGTAGTCAAGGATGTTATTCCTCATAAAACAGAGATTAAGAGCAATAATCACCCAATTCCAAAGGGTGTGACCTTTAGGGAGGAGGAAATAGAAGATGGCAGTTCAGATCCTCAGATTTTGGATGTCATGAAACATGTTAAACCCGATCCCGTGTTCCAGATTACCAGTAAATATGAGGGAACTGAGAAGGAATTAAATGACAAATTAGACAGGTCATTTTTGGACAAAGTGGCCCAAGATAATATACACTCGAGCTTGAAGACTAAGGACCCTGGAGTGCTTGAGGGCATGGGTTTTGATTTTGAGCAAGGTTTGATTGACACATACTCGGATCTCATTGCGCAAAATAATCCTGATGACTTTCTTGATTTGGAAGGTGTGTTTCCTGAGGGATTCATTGGATTCATCCCAGCTGAGGAGGAGTTAGAGGAAGGGGAGATACCTGGATTT
>TRINITY_DN11340_c0_g1_i1_1  1-441 uncharacterized protein LOC114275257 [Camellia sinensis](+)
GGTGGTGGGTCTGGAACCTTTGCTGCAAGAATGGCAGAGAGGAATGTAACTGTAATCACTGCCACATTGAATATTGATGCCCCATTTAGCGAATTCATCGCTGCAAGAGGGCTTTTCCCTCTGTACTTGAGTTTGGATCATAGATTCCCCTTTTATGAAAATGTGTTCGATTTAGTTCATGTTGCGAGTGCATTGGATGTTGGTGGCCGCTCGGAGAAGTTGGAGTTCCTAATGTTTGATATTGATCGGATTTTGAGGCCCGGTGGACTGTTTTGGCTTGACAACTTTTATTGCACCAGTGATGAAAAGAAAGGAGCTTTAGCCCTATTAATTGAACGGTTTGGATACAAAAAACTGAAATGGGTTGTGGGAGATAAGGTAAATGGGTCAGGGAAATCCGAGGTTTATTTGTCTGTTGTTCTACAGAAACCAGTAAGAGTA
>TRINITY_DN11342_c0_g1_i1_1  168-1055 nudix hydrolase 23, chloroplastic [Camellia sinensis](+)
ATGAATAGGGCAGTGAGACCAGCAGTACTCAATTCTCACTCTAACCCTTTTAATCTCATGGCCGCCCTCTTTCATTCCACTCCTATATTTGATCGCAGTAGACCCACCCATTGGGATTCTGGTGGAGGTGCTTATAGAGATTCATCCAAGGTTATGAATCTTATGATGCCCACTTCATCAGCTCGCAAGGGTCATTTCCGAGCATTTCGCGTGTCTCATACTCGTGCTGAGTCAAACCCAGATGCAACTTCTTCATCGTCATCTTCTGTTGCGTTTCAGTCGACTGGGAAAACACGGAAGATCAACTTCTGTCAGCTATGTGGTGGCCCCACAAAGCATGAGATACCTGATGGGGAGGAGAAGATGAGAGCTATTTGCACACTTTGTGGGAGAATTGCCTATGAGAATCCCAAAATGGTTGTAGGTTGCCTCATTGAACATGATAACAACATCTTACTCTGCAAGCGGAAAATCCATCCATCTTATGGTCTTTGGACTCTTCCAGCTGGTTACATGGAGATTGGTGAGTCTGCTGCTGAAGGGGCAATCAGAGAAACATGGGAAGAAGCAAATGCAGAAGTGGAAGTGATGTCACCTTTTGCTCAACTCGACATCCCTTTGATAGGCCAAACCTATGTAATTTTCTTGGCAAAGTTGAAGAGGCCCCACTTTTCACCTGGCCCAGAATCATCAGATTGCCGGCTATTTTCACTCGATGACATTCCTTTCGATTCTTTGGCATTTTCGTCAATGTTGGTTACCTTAAATTTGTACATTGAAGATAGAAAGGTTGGAAGACCCAAGTTTCACTATGGCACCATCAATAAAAGGCCTGGCACAAGCCCTTCTGATATTCGTGCCTACACGCTTGATCATTATTTGGAGTCC
>TRINITY_DN11345_c0_g1_i1_2  1-501 uncharacterized protein LOC114309237 isoform X2 [Camellia sinensis](+)
TCATGGTCGAAGAAATATTCTCGACGGAAGAGATCAAGTTTGTCTAGTTCTGGAGTTTTAACAAGAAATTCAAAGCAAACTAAGATTATTGGTACCAAATTGAGTGGCAAACCAACTCTTTCATCATTGAAACAGGCTAAGGATGTGAGGAAGGAAAGTGATATTGAGTTAGTGGCAAAACCGAAGAAGGCCAAGTCAAATGATGGAGTACACTTAACCACCAATTTGATTGAAAATGCAGACAAAGTATCTTCTGAAGTTAATGAGCAAATAAAAGAAGTAAGAGCTCTGAAAAGAAGTAACATTGATGAGTTTGGCAGATGCCTTGCCAATGCATCATCAAGTGGGTGTATATCAGTCAAGAAACGCCGGTTGGAGGAACAAGTTGGTTTTTGTACACCCATAGCTTGTCGAACTAGGCAGCAGCACAGGGTAAAAAATAAATTAAGGGCTGGGATTGCATCATATGATTATAGAGAAGGGAAACATCTGAATGACAGA
>TRINITY_DN11346_c0_g1_i1_2  103-198 hypothetical protein TEA_022523 [Camellia sinensis var. sinensis](+)
ACTAACCGAGATATCCACAATTGTGGTCTCGGTTAGCATCCTCAAATTGCAACTGGCATGTGTTGCACACCCACTTGACTTTTTCGTTGGTCTTAT
>TRINITY_DN11348_c0_g2_i1_1  3-1037 probable receptor-like protein kinase At2g23200 isoform X2 [Camellia sinensis](+)
TTGGCAGCTCCGTTTTACACAGATTTTGTGGTTGATTCCGATGATTTTGGATTTATAAATGTCAGCATTGGCCCACGGCTCGATTCAAATAATCAAACAGCTTTTTTAAATGGGCTAGAGATCATGGAGATAATAGGGGCATTGAGTCCTGATTTGAAAAAACTATCAAAGACACATCTTCTTCTTGTTATAGTTGGTTCAGTTCTTGGAGGTGTGGCTTTTGTGTTTTTATTTATTGCAGTGTTTGTTGTTAGATATAAATTCAGGAAAGCCAAACCTGTTGAGAATTCAGATTGGCAGACCATTCCCTCTCCGGTTTGCAATCTGAATCTCGGGTTAAAGTTATCTCTTTCTGAAATTCAGTACGCAACTAAAAATTTCAACTCCAAGTTGATGATAGGTGAGGGCGGGTTTGGAAAAGTTTACAGAGGAACTCTTCGGAGCGGTGAAAAAGTTGCTGTCAAAAGAAGTCAGCCAGGGCACGGCCAGGGCCTTCCAGAATTCCAGACAGAGATCAAGGTCTTGTCAAAAATTCGTCACCGCCATCTTGTTTCCTTAATTGGGTACTGTGATGAAGAATCCGAGATGATCCTTGTTTATGAGTTCATGGAAAAGGGTACTCTGAGGAGTCATCTGTACAATTCAAATGAGGATTTGGATAAAACATCTTCAGAGTCAAAATTATCATGGAATCGAAGACTTGAGATATGCATTGGGGCTGCCAAGGGTCTACACTATCTTCACAGAGACCGAGGCATAATTCACCGCGATGTCAAGTCAACAAACATCTTGCTCGATGATGATTATGTCGCCAAAGTTGCTGATTTTGGTTTATCGAGATTAGAAGCTCTCGATCAAACCCATATCAGCACAGAAGTGAAGGGCAGTTTTGGGTATCTTGATCCCGAGTACTTCAAATTCTTCCAATTAACTCAAAAATCCGATGTGTACTCATTTGGCGTGGTTCTGCTAGAAGTGCTATGTGCAAGGAAGGCCATTAACATCAAGCTTCCATGGGAGCAAGTGAACTTGGCG
>TRINITY_DN11349_c0_g1_i1_1  2-598 disease resistance protein RPS2-like [Camellia sinensis](+)
GATATCCTTGTGGTTGACCAATTCAATTGCTTCAGCTTTAGCAAATACCTCAGGAAATGGAGGAGTTGCGCCTTCACCATTGCAGTATTTGATATACCTGGCATACTTAAAGTACTCCGGAATTTGAGGATGTTCTGGATTCTTGCAAGAAATAAGAAGTTGAAATGACTTGATCTGTTTGACGTTTCTCCAAAAGCGGCTGTTCTTCATAAAAGTTTGTAGAATGCCTGCATCAGGTACGTGGATCCGGAATGTAGTAGCCACATCTATGACATCTACAACCTCATTAGCAAAGCAAAACTTGAGAGTCGTCAATCTTTTCAAGATAGCCACTTCTTTTATGATATTCTCAATCAATACCTTATTGGACCATTGCTCAAATTCTTTCATATCGATAACCAATTCTTCCAATGCAGATAGCTTTGAGATTATATCATGATTAAGATCCATTTCTGGAGTGCCATTTACATTTCCAGATTTCGTGAAGGATATCCGCAGACACCTTAGACCTTTCAAGTTTTTAATATGAGTTGGTATATTATGGATCCCACTACCCCGAATATCAAGCACTTCAAGATGTGGAAGTTCACCTACTGC
>TRINITY_DN1134_c0_g1_i1_2  85-441 RING-H2 finger protein ATL52-like [Camellia sinensis](+)
AACAGGGATGGCTGTTGTATCCAGCAGCCCTTCTCTTGAATTGTCCAGCCGATCCGCCACCGCGTGCCGCCTCAAAACCGGCAGCTCCACCGGAGCCCGACAAACTGGGCAATCAAAGTGAGAAAAAAGCCACATATCAATACAAGCAGCATGAAAAGAGTGGTTGCACCTAGGCAACTGCCTCACCTCTTCACCCTCTTCAAAAACAGACAAACAAACAGGGCACTCATACTCGTACCCTTGATCTTGAGCCCCTCCTTGCTCTTTCTTGTATTTAAAACTTCCCACCAAGTGTATATTAGGGTTGTCGAAACTCCGGCTTGACATGGGTTCTAAGGTTCTGACCAATCCCTCGGG
>TRINITY_DN11351_c1_g1_i1_1  110-370 hypothetical protein TEA_012857 [Camellia sinensis var. sinensis](+)
AAGGGATCGAGGAGCTCCTTTGGGACGTGAAGATCGTTTAGAGGCTAACCCATTTATATTACCCACATCCCCGACAATTTCTTTCTCTTCCTTTAAAGCCTCTACATTCGGAATATCTTCATTTGCATTAAGCACACTCTTAAGATCTGCACAAAAAGAAACCTCCTCATTGGCTACACAAGTACTGAGAATATCAAACACATTCAATGAAGATGGAGGAGGTGTAGGAACAAAGTTAACCATAGGAGCATCAATGACGTC
>TRINITY_DN11353_c0_g1_i1_1  188-568 uncharacterized protein LOC114293480 [Camellia sinensis](+)
ATGCCCGGAATTTCAAGATTTACCTTCTCTCTCGTAATCGTCATCGTCTTTGGCCTCTTCTTCTCCCCCACCGTCCGATCTGATTCTTCCATCCTACGATTACCCCTTGAAAATGACAACGGCGGCGATCTCTGCTCCGGCACGGCGGCTCCGGCGTCTTGCCCCGTCAAGTGCTTCCGGACCGACCCCGTCTGCGGCGTCGACGGCGTCACCTACTGGTGCGGCTGCTCCGACGCGCTTTGCGCGGGCACTCGAGTCGCCAAATTAGGGTTTTGTGAGGTTGGGAATGGGGGAAGTGGTTCGCTCTCTGGTCAGGCACTCCTATTGGTTCACATCGTCTGGCTCATATTGCTTGGTTTCTCTGTCTTGTTCGGCCTTCTC
>TRINITY_DN11359_c0_g1_i1_1  294-401 hypothetical protein TEA_004712 [Camellia sinensis var. sinensis](+)
CCTATCACAGGGAATAGGAACCGTTGAGGAGTCGGATCGAAGGTGCATACAAGAAAGTATCACTTTTGAGGGTTTTCTAGGTTCAAAGGAGATGAGAGTGGGTGTGGG
>TRINITY_DN11360_c0_g1_i1_2  2-349 hypothetical protein TEA_000430 [Camellia sinensis var. sinensis](+)
AACAACAACATGCCTTGCGCCGTAGCAGTGGCAAACTCGCCGATTTTCTCACAATCGCCTAGGGTTTCATCAATGTTCTGCAATGGATCTTCATCACCGTCAATGTTGCAATCGCATTCGTTGTCTTCATCTCCGTCTTCTTCGTCTCCGCTATCGCCTTTGGCGATTCGAGTACAGAGGCAGTTGAAGGATTCTTCTACTTCTACTTTTACTTCGTCGTTGTCGCCGGCGGTTTTGAAGAGGAAGAGGCCGGCGAGGATCGACATTCCGATTGCTTCGTTGAGTTTTGCGGCGGTTGAGACGCCGATTGCGGTGGTGGATAGGTTGAATGAGGTGGAATTTGAAGGG
>TRINITY_DN11364_c0_g1_i1_1  3-578 uncharacterized protein LOC114319773 isoform X1 [Camellia sinensis](+)
AGGAAGGACGGTGTGAAGACCCTTATCGTTATCATTTTCACTTTCACTTTCAATCAAAATCTTGTCATTGAAAGGCAGTCCCTCATCAATGCAAATGTCTTTGACAACATGGTAAGTACTCTCTTTGTAACAAACTATCAACTCTGGCAGTTCACATTTCATGACATTTTTATCAGTATATAAATCTGTGTTCTGCTCAAACAATTCCATTTTGCCTGAAGGAATTGTGAATGGGTCAACAGAATCTTTGAATTCATTTTCATCTCTAACTTCATTTTCATTACCATTCTTGTCAGCACATGAATTCTTCTCAAACAGTTTCATAGAATCTCTGGCTTCATTTCCATTTCCATTTCCATTTCCATTGGTGTAATCTTCCACAACCAGAGTACAGTCAAGTTCCGACGTGTTCCAAAATTCATCTTTATCATTGATCTCAGAAGCTACTGGAGCTGCATCATTCTCACAGTTGTTTAGATCACATAAGACCTCATTCTGATTTTCCCTCATGATTTCCACCAGCCCGTCTGTACTGAAAGCACTGTTGTTGTATTCAAATGGTTTAGAATCAGGCAT
>TRINITY_DN11366_c0_g1_i1_1  1-207 hypothetical protein POPTR_019G049400 [Populus trichocarpa](+)
GTGTATACAATTCTTCTGCGTATATACGGCCAAGTTGGCAAAATCAAGCTTGCTGAACAGACCTTCTTGGAGATGCTTGAAGCTGGGTGTGAACCAGACGAGGTTGCTTGTGGTACCATGCTGTGTGCATATGCCCGATGGGGACGCCACAAGGCTATGTTATCATTTTATTCTGCTGTAAAAGAGAGGGGGGTCATGCTATCTATT
>TRINITY_DN11368_c0_g2_i1_1  3-302 xyloglucan galactosyltransferase XLT2-like [Camellia sinensis](+)
GAAGTCGCTGTACCTTACCCCACCATATTCCACCCCCGGTCCGACTCCGACGTCATCGAATGGCAAAGCTTCGTCCGGACCCGAACCCGGTCCAGCCTCTTCTCATTCGTCGGCGGAGCTCGTCAATCCATCAAGCACGATTTCCGAGGCCTTTTACAGACCCAGTGCCGCCGCGCCTCCCCCGTTTGCCGCCACGTGGACTGCGCTCGGGAAAACTGTCTCGACGGCACGACGGCGATCATGGAAGCGTTCCTCGACTCCGACTTCTGTCTCCAGCCGAGAGGCGACGGCTACACTCGG
>TRINITY_DN11370_c0_g1_i1_1  71-727 glutathione S-transferase U25-like isoform X1 [Camellia sinensis](+)
ATGTCTGATGAAGTGGTTCTTGTGAGTTTCTGGACAAGTCCTTTTGGTCTGAGGGTGAAAATTGCCCTTGAAGAGAAGGGTATTGAGTACCAGTACAAAGAAGAGGACTTGTTCAACAAAAGCTCTTTTCTATTGGATCTGAACCCAGTTCATAAGAAAGTTCCAGTGTTAATTCACAATGGTAAAGTCATATGTGAATCCCTACCCATACTTCAATACATTGATGAAGTTTGGAAGGACAAATCTCCATTGTTGCCTTCTGATCCTTACCGGAGAGCACAGGCTAGGTTTTGGGCTGATTTCATTGACAAGAAGATTTATGTGGCATGTAAGAAGGTATGGATGAGTAAAGGAGAAGATCAAGAGACAGCCAAAAGAGAACTGATAGAGATCTTTAAGTTGCTAGAGGAAGAGCTAGGTGACAAGCCCTACTTTGGTGGTGACAACTTTGGGTTGGTTGACATTGCACTTGTCCCATTTTATAGCAGGTTTTACACATTGGAGAAATTTGGAAATTTCAGCATAGAAGCAGAGTGCCCCCTTTTGGTGGCATGGGCTAAAAGGTGTATCAAAAAGGAAAGTGTGTCCAAGTCTCTTCAAGACCCAGAAAAACTCTATGAGTTTGTTGTCAAGCTTAATAAGATGTTAGGAGTAGAG
>TRINITY_DN11371_c0_g1_i1_1  1-321 CSC1-like protein ERD4 [Helianthus annuus](+)
GAAAGCAACGGGAAGATGTGGCCGCATATCCACCTTCGAATCGTGGCCTCGTTACTATTGTTCCAAGTTACAATGATTGGGTATTTTGGAGTAAAGAAGTTCATCTACACCCCGGTCATAATCCCGCTTCCAATACTCACTTTCATCTTTGCGTTCGTGTGTAACAAGAAATTTTACCGGTTTTTCCAATCAACTGCACTCGAGGTTGTTGCCCGCCATGAACTGAAGGACATGCCGAATATGGAAACCGTCTACAAATCCTTCATCCCACCAAGCCTCAACTCCGAAAAAGGGCCCGATGAACACTATGATGATAGTGTT
>TRINITY_DN11372_c0_g1_i1_2  210-500 TPS1.2b splice variant [Actinidia chinensis](+)
TTTGCAGGTGCTGCACAATCTCTTGGTGCTGGGCCAATATTGGTTAATCCATGGAATATCACAGAAGTTGCTGCTTCAATTGGTTATGCTTTGAATATGCCAGCAGATGAAAGAGAAAAACGTCACCACCATAACTTCATGCATGTGACTACTCACACATCCCAAGAATGGGCTGAAACCTTCGTCAGTGAACTCAATGATACCATCGTGGAGGCTCAGCTACGGATAAGACAAATTCCACCTTTCCTGCCAGTCAAAGTTGCAATTGAACGGTATTTGCAATCCAATAAT
>TRINITY_DN11381_c0_g1_i1_1  221-865 uncharacterized protein LOC114311805 [Camellia sinensis](+)
ATGGGTAGAGAACCAGGGAGATCGAGGCCTCTTCACAACTTCGCCTTGCCCCGCTTGAAATGGGGCAACCAGAGGTTCCTCAGATGCATGAAAATCGACAATTTGGGTTCCCAATCGGACGGCTCCAAAACGATCAAGCCCAGATCTCCGTCGAATGTACCGCCGATTATCGACGGTGTTGATGATAGCAACGGAATCGAGGCGGTCCGCGAGAAGCTCATGTTCGATCTCAGAGTCCCCGCCGATAAGATCAAGGACTCAATTCTCGAAGAGAAGGAGCTCGAGGATTCCAATTCGGCGGCGCGGCCTTGGAATTTGAGGACTCGGAGAGCGGCTTGCAAAGCCCCCAACGACTCCGGCGGCGGAGGAAAGGCCTCAACTGCAATGACGATGACAACGCAGCAGATGCAGATTGTTGTGGAGAAGAGAGAGAAGGAACCGAGAGCTAAGTTCTCGATTTCGCTTTCTCGAGAAGAGATTGAGAAAGATTTTCTGGCGATGGCTCGGATTAGACCGCCTCGAAGGCCCAAGAAGAGACCTAAGATAGTTCAGAGACAAATAGATGCAATTTTTCCGGGTATGTGGTTGACAGAAGTAACACCAGATACATACAAAGTTCCTGAAGAACCCGAACCAGGGAAGGGG
>TRINITY_DN11381_c0_g1_i1_2  2-235 uncharacterized protein LOC114280435 [Camellia sinensis](+)
CAACCTTCTCTCGAATTCAACACAACGGCGCTCCTCTGTTGCCACCAACTCTGGAGCAGATCTAGACAAACTAGTAAATCGCGCCTCAAATTGCGCTAAAAGAGTAGTGCCTTGGTGCAACTCAACGAATTGTACCCTCAATCTTTCCCTTGCATAGGGAGGAAAATACTTGGCCAAAAAGGCCTCAATGAAAGCAACCCAAGTGGTGGCTATAATGGTCTTAGCACACTTCCA
>TRINITY_DN1138_c0_g1_i1_2  2-247 transcription factor TGA3-like isoform X2 [Camellia sinensis](+)
AGCATTATAGCTGATCCCACCTGTGCAGGAATTTATGGTTCTCCAATGGCTTCTGCAATGGAGAATCTGGATGCGATGGAGGGTTTTGTCAACCAGGCAGATCATCTTCGCCGACAAACTTTGCAGCAAATGTCTCGCATTTTAACAATTCGTCAATCAGCCCGAGGATTGCTTGCCATGGGGGAATACTTTCGACGACTTCGTGCTCTTAGCTCACTTTGGGCTTCTCATCCTCGTGAACCTGCC
>TRINITY_DN11393_c0_g1_i1_1  395-562 hypothetical protein TEA_017545 [Camellia sinensis var. sinensis](+)
CCTGTAAGTGAAACTGAGTTCAACTTTCCTGTAAATGCAGCAGCTTTTGTTGACAGTTTTGCCAATTACACTTGCTATGTTGGCTGCAGTGCTTCAAATGTGGAGCATCGCATAAAGTATGTATATATTAGGTACCAAAGTGGTTGCAGGAACGATATGATTTGGTTA
>TRINITY_DN11394_c0_g1_i1_1  113-250 hypothetical protein TEA_016884 [Camellia sinensis var. sinensis](+)
GGACATTCCGGCGACTTTCATTGACGTTCGAAACACTCCAGTGAACTTCCGGCAATACTTCGGCGACTTTCCGGTGATGTTGAACATTTCGACGAGTCTTCGATGACCGTCTGGCAGAAATCCGACGGTAGTGGTATG
>TRINITY_DN11402_c0_g1_i1_1  3-1952 hypothetical protein TEA_004528 [Camellia sinensis var. sinensis](+)
AGGAGACTATGGGACCTGTGGGATATTCGAGTGCTAGTTCTCCTTAGTCTCAATTTACAAATCATTCTTTTTGTCTTTGGCAATCGCAGAAAGTACATGTCATCGACATGGCTCAACATGTTTGTTTGGTTGGCCTACTTATTTGCTGATTGGGTAGCAACTTTTGCGCTTGGCAATCTCTCTCGTGCCCAACGTGATCATAATGTTGTGGACAATAGCAATGCATTGGGGGCAATATGGGCACCCTTGCTTTTGTTGCATCTTGGTGGTCCAGATACCATAACAGCTTATTCATTGGAAGATAACCAGTTGTGGTTGAGGCAATTAATGGGACTGAGCATTCAAGCTTTTGTGGCAATCAATGCCATTTTTATGTCTTGGAGGAATTATTCCTGGTTTTCGTATTTGTCAATTCCAGCACTTGTAGCTGGAATTCTTAAATATGGGGAGAGAGTGTGGGTTCTCAGGTCAGCAAGCAATGACAAATCAGGAGACATTGTACCATTTGATAATGATCTAGTTGCTGTAAGTCTTGATGGTCATACCAAGGACAAATATGTAAGCACTCTAGTTATGGCCCAAAAATTGGTTAAGGAATTTAAGCGTTATATGGAGAACTATGACACTGGAAGATTTCTTTTTAAACTGCCTTCCAATCAGTCGTCCAAGGGGGTGCTATGGAGGGACAAGTTCACAAGTGACGATACATATTTTTGGGATGCATTGGAGGTTGAAGCAGGACTTATGTATGATTTGTTCTATACAAAGGCATCCATAACGTATACCAAGTGTGGGTGTGTTATACGCTCCATTAGCTTCGTTTGTACTATGTCTGTGTTGGTAGGATTGTTTTGGGTTATATCCAAGAAAGAGAAGTGGCATAACGAGCGCTACTACAACGACTTCATGATTGACATTGCCATCACAGGAGTGTTGCTTGTAGGAGCTCTAGCATTGGAGATTTATGCAATGACGGTAATATTATGCTCTGATTGGACAATGCTTTGGCTAATTGGGCATGCGAAAGGTGAATGGGTGATTCAGTTGAGACAAAAATTCCCTTGGTTTTACCAAAAGAAGAAATGGTCTAAGAAGATGGGGCAATTTGACCTACTTGGTTTTTGCATCAAAGAAAACAAGGTTGCTAAGTTTTCTAGTATTAGATACATACTTGGACTTCTGAAATTTGAAGACAAGTTTGATAGGTACATGCATCAGACTTGTGTGGCTATACCTCCTAATCTATATGGCACGGTTTTAGACTACTTTCATTATTGGAGTCATCCAAGTGCAGTAAAACTAGATGGGGTTGTTCAAGCTACCTTAATATCCACCGTGAAGGTCTTAGATCCTCCCCCAGCTTTCTATGAGCTGGTCATTATTTTTCACGTAGCAACAGAAATGCGTTACCATTTGGAGTTTAATGATACTTCCCAACAAGGTGCCAACTCCTCCGGACATGATGGCCAAATTAAGGAAACATGCAGAACTTTATCGCATTACATGATGTATCTTCTCCTCATGTGCCCTTCGGCATTGCCCATTGCTCTATCAGACACTGAGCTAAAAGTCTTGATCCATGATCTCAAAATGTTTTTCGAGGATACGAAGGATGTAAGAGAAGCTTGTCAAATGTTGAAAGATTATTCCATACAATCACAAGACCCCCTCAATCTACACCGCATAGTACCTGTTGCACAAAAAATTGTGGGAAATTTCTGGGGATGGGAAAGACTGAAATCCTTGTGGTTGGGAATGCTGGGCTATGCAGCAATTAAGGGGCAAAAAACTTATCATCTTCAACAGCTCAGACAAGGAGGTGATTTTCTCACTTTGTTGTGGTTCTTTATACCACAATCTAATATATTGGATAGAATTGACGCTGTGAAAGTAGGCAGACAAATAAATAATCAAGTGACACAGCTGATTACGAGTAAGATTGATAGTTAT
>TRINITY_DN11404_c0_g1_i1_2  466-1149 uncharacterized protein LOC114317848 [Camellia sinensis](+)
AAAGTAACGCTTCAAGTGTTCGGCGTTCCACGAGTGGGGGAGATCTCGACCTTCCATGTCCTGAAGTCGGTAAGTGCCTGGTCGTGGTAGGGCTTTCACAACGTAAGGTCCCTCCCACATAGCTGCCAGTTTGCCCTCAGTCAGATTTTTGGTGGCAAGGGTTACTTCACGCAAGACAAGGTCCCTCACAGCGAACTCCCTTGGACAAACTTTGCGGTTATAGTGCGTTCTCATTTTCTATTGGTATGAGGCCAGTATGACAGCAGTGGTTTCTCTAAGCTCTTCGATTAGGTCAAGGTCTGTCCGACGGAACTCTTCGGTTACTTCTGGATTCGGATGTAAAACCCTTGGGGTAGGCAGACCGACTTCCACTGGGATGACCGCCTTAGCGCCGTAGGTTAAGCGAAAGGGGGTCTCCCCAGTGGGAGTCCGATCGGTAGTACGGTAAGCCCAGAGTACATTCGGTAATTCCTCAGCCCAAAGTCCCTTAGCAGTTTCTAGCTTAGTTTTGATGATCTTCAGAAGAGAACAGTTGGTAACCTTGACTTGGATGTTGGCTTGGGGATGACCTGGGGAGGAGAAACATGGTTGGATCTGGAGGTCTGCACAGAACTTCCTGTACTTGGCATTGTCGAATTCTTTGCCGTTATCGGAGACGATGGCTTGAGGGATGCCAAACCTGCA
>TRINITY_DN11406_c0_g1_i1_1  1-1077 uncharacterized protein LOC114307040 [Camellia sinensis](+)
GCGAGTTTGAGCAGAATAGTGGGACCCAAAATTGCGAATCTGATCTCAACAGACTCACGAGATCTGATTGCAGCATTGGCAAAAGCAATCACAATTATATTCAGTACGAGCGATTACCGTGATTATTTTCCATCCCTTGAGAATATCGGAGCGGTTGACAAGTTCGCGAGTATATTAGATAACTGTCACAATCCCATGATCCAAACTAACGTTTTGACTATCCTTGCAAAGCTAGCAGAATTCGGAAGCCCTGCCACAGTTGATAAAGTGCTTCAGAGCATTCCCATGAACCGGCTGGCAGATTTGCTCTCTCCCAATGCCAAGGAGTGGCATGACAGCATCTTTACAACGTTGATGTCACTGACCACTGTGGGAAAATCAAAGGCCGTTGAGTATATGTTTTCATTTGAGATCGACAAGAGTCTAATAAAACTTCTTGAGGTTGGATCTGAGGTTGCACAACACAATGCCATAGCCACACTGAAGGCAATTTACGAGCTTGGAAGCCCTCCTGCAAATTGTTCTCTTCGACCCGGCACTCTCAACCTCTTGCCTTGGCAAGCAAGACTTAGTTTGGAAAAGTTTGTTTTGTCAGATCGAAACATTACCTTTGCACCGAAGCTAAATATATTCGAAGATCTCGTCCACAAGGTGCTTGGAAGTGATAAGAAGATGGTATTGGATGCCATGCAAGAACTCATACCTGTGATTGAGAAAGCAGGAGACCCGGGAACCAGGGACATGATTTTACAAAGTCCTCTGGTCCAACGGTTATCAGACCTCCTGCAACATAGTAATCCAAACAACTCCATGAGATCTCAATCAGCTTTTTTGCTGATGAAGTTAGCTTGTGTTGGTGGAGAGCCCTTTATTAAAAAATTCCTCCAGTACGATATTATTGCTGATCTGGTCAAGATGATGCAATGCAGCATCTCGGAATTGCAGGATTCAGCCTACACAGCGCTGCATCAGATGCTTTTCGGAGATGGTGGAGACCTGATTGTGAAGAGAATCCTCCAAATGGGTATCATAGAAAAATTAGTTAATTCAATCGAGGGCAAATCAGCGAAGACAAGG
>TRINITY_DN11408_c0_g1_i1_1  220-390 hypothetical protein TEA_015826 [Camellia sinensis var. sinensis](+)
GTCACTTGTTAGGTAAGTCATGGATATCTCAAGTTAGACCAGCATTTGCACTCCTGCAAAGAAGGAACCTACGCTAAAAATATTGCTCACCTCAAAACAAGATTTATTAGAGAATAATTCCGGGTGGGAAAGGATGAACTCTGACAAGAAAAGACTTGAAGGCCAAATTGA
>TRINITY_DN11413_c0_g1_i1_2  126-242 hypothetical protein TEA_006492 [Camellia sinensis var. sinensis](+)
AAGGTTCCGGAAGGCTTGAGAACGGACTAGAGTATGCTGGAAGACTCTAGAACGTGGTGGAAGGGTCCGGAGTGGCCTAGAAGATTCCAGAATGTGGAAGAGCCTTGGAGTGTCCAG
>TRINITY_DN1141_c0_g1_i1_1  73-1647 putative AMP-dependent synthetase and ligase family protein [Helianthus annuus](+)
AGCTCCAAACTTGGGGACTTTAGCAGTCGAAATACGTGTAAGAAAGTGTTCCGCTACAATCCTCCTCTGGATCTTCCCTGTCGCGGTTTTTGGAACAGAATCGGTGATGAACACCTTCTTAGGAACCTTAAAAGCCGCCAAATTCTTCTTGCAGAATCTCGACACCTCTTCCTCGTCAAGCCCCGACCCTTCTCTTGGTATCACTGCACAGTTTATCTCTTCACCATATTTGTCATCGGGCACACCAAAACAAACAGCTTGAGCCACATCAGGGTGCGACAGAAGCACTGCATCCACCTCAATGGGTGATATCTTCTCCCCTCCTCGGTTGATGAGCTCCTTGATCCGGCCCACAAGATGCAAATACCCATCAGAATCAAAATACCCGATATCACCCGTATGAAACCACCCAAACAAAAAGGCGGATTTATTCGCTTCCGGGTTATTCTTATACCCGCTTGTAACATTCGGGCCCCGAATACAAACCTCACCATTCGCCCCAGCTTTCTGTTCCACACCGTTTTCATCCAAAATCGCCATTTCCTGACCCACGGGTTTACCAACCGACCCGGGTACATGCGGCCCGTTTTCGGGTAACGGGTTTGATGCCATGAGATGAGTTGCTTCCGTCATGGCGTACGCTTCCAAAACCGGCGCGTTAAACGCCTCCTCGAGTCGAGCTAAAATACTCGGCGCAAGCGAGGCGCTGCAGCTCCGGATGAACCGGAGCTTCGGGTAATCCGATTCGGGTTTAGTTAAATGACGGTCTAGAATAATTTGATGGATGGTGGGGACAGCTGTGTACCACGTGGCATTGTATTTAATCATATCTGACCAAAACGACGTCGCGGAGAATCTACCGGCTGACGGTAGTGTCACAGCGGCTCCGGCGCCGAGTGAACTCAGTAACCCGGCGAGTAAGCCGTGAACGTGAAATAACGGGAGGACAATAACCGTCGAGTCCGACTCAGTGAGTTTATATACCGATTTAATATTGTTAACAGAGGATGCGAGATTTAACTGAGTTAAGGGAACGCCTTTAGGGCGGCTGGTGGTGCCGGAGGTGTGTAGGAAAAGTGCCACGTCGGACGGCTCGTTGACGATATTATTAACAGAGGAGTGATCGGAATCGGAAACGGTGGAGAGGTGAATACCTAAAGCGACGTCGTTTAACGTGGCGGTTACGTGACGGATTCCGATCTTCGATGCGGCGGTTTCGGCAGCTTCGTTTCCTTCTTTAGCGGTTAATAATAGTTTTGATTCGGAATCTGACAAGTAAAACTCGAATTCGTCGGTTGTGTAGGCTTGATTTAGTGGCGCTGCGGTGGCTCGTACTCGAATCACGGCCAGAAACATGATCACATACTCGATGGTGTTAGGGAAGGTGAGTGCAACGACGTCGTGTGGTTTAACACCGGCGGCAACAAGTGAGGCAGCAGCATGGTCGATTAACTGATTGAGACGAGAGTGTGTGATGTCGAACTTGCCGGAGACGGAAAGAGCACGGCGGTCGGGGAATATTCCGGCGATGTGTTTGAGTGATCCGGTTAAGGTGTCCATTTGAAGTTGAAAAGA
>TRINITY_DN11420_c0_g1_i1_1  1-417 uncharacterized protein LOC114317313 [Camellia sinensis](+)
TTGAACAAAGTCCTGACTTCAACCGACGACGCCGTTCTTTCATAAATCAAAGTCGCGCTCAAATATTTTGGTCGTTCGAGTCTTCAGAAATAGGGGAGGGCGGCCCACGTTCTGCTTCGCTACGAGCCGACATATACGACCTTCTCGGCGGCAGAAAACATCCAAATTCCGAAGGGTGAAGAGTTTTTTACCACTCTTATTTTGACTGATTTCAAAAACTAGCAGCAAGTTGGTTTCGAGGGGTCCGATTCGGAGCGGACGGAAGTAGCTGAGGTCGCCGAGTCAGATCAGTCCGAAGCGGAAGTAGACGAGGCTTTGAAGTTGGCCTTTGAGGAAGCCGGCCTCAATTCAGCCGACCCTCCGTCCACTTCGGGCCGAGGGGACCTTCCATTTGACGACGTTTTTAACAGTTTAGAG
>TRINITY_DN11420_c0_g2_i1_1  188-349 uncharacterized protein LOC114281403 [Camellia sinensis](+)
ATGGCAAAAAACCGAAGTGTCGAGTCCGAGGTAGTTGTACAGGCCGATCAAGAAGCTGGGCAAAGGGCAGAGAAGCGTCCTGCCGAGGTCGAGGCCGGCTCAGAAGAAAACCGTGCCGACAAATGGCCTCGTTTAGAGGAATCGGATGTGATTGTGCCTTTT
>TRINITY_DN11421_c0_g1_i1_2  153-1532 stress response protein nst1-like [Camellia sinensis](+)
ATGGAAGGATTTGGTGGTTCTTCTGAGTTCGCCGCAACTGGGTGCACAACAAGGAAGAAGAGGAGCAACACACCTCGAAGACCTCGTACTGATTCACATCCTATTCCAAATAGCTATAATATTTTGCCTAATGTTCAACACATTATATCTGCTTGTAAAAAAAATTGGAAGGACAATGGAGGCTTTGGAGATGTCAATGTATTTAACAGAAATGGAAGTGAGAACAAGTTGAAGACTGTAAAGCTCAAGCTTGGAGGTGTTACTCATACAATTCACACCAACTCAACAGAGTTTCGTATTGATGCTCCTTGGCTTCCGAAGGTTCAGGAAAACATAGATAACAATCGTTCATGTCCTCTGGATATGAGGAAAAGCCTGCACAAAGTCCCACAAAAAGATTTCTCCAGAGGTGGTTCTGGTTTTGGGGATGAATATTCTTCAAGAGGAAAGACTAACGAGGCATACAATTCTGAATTAGTTCGTAAGAGTAAGAGGGTTCCTAAAAGACGTGTCTTGGATGTGGGATTCAGTGATGATGATGAAGATGAGGAAATTCGGTATCTTGGGAGACTCAATGCTTCTAAGGTTGGTACAGTGTGTGAAGACAAGGAAGATGAAAGTAGGAAAAGTCGGAGGATTGTCAATGTTTTGGAGTGTGGTAGAAGAGATAACGACACATATGTTGATGATATGGCAGTTTACCAGTCATCGAAATTGGGAAAATACAGTACAAAAAGGCCCAAATCAGAGAAAGCATATGAAGATGATGAGTACATGGAAGAGGAAGAACCAACATCAGACGATGAACCCAAAGTTGAAAGGAAAACATTGAGAAAGGAATCTGTTGATTTATTTAGAGAAGGTAAGAAGGAAATGATTCCAAGTTCAGGGACTGGCAAGACTCTTGTTGACCTCCCAACTGGTTCACTTCCTGCCCCACGTAAAAATCAAAAGGAGAAACTCTCTGAAGTTGAGCAGCAACTGAAGAAAGCCGAGGCTGCACAAAGACGCAGATTACAATCAGAAAAGGCAGCTAGGGAGGCTGAGGCTGAGGCAATCCGAAAAATACTGGGCCAAGATTCTGCGAGAAAGAAGAGGGAAGAAAAGATGAGGAAGCAGCGCGATGAAGTGGCTCAAGGGAAGATTGCCAGCAGCATGACACTCGCACGGAGCACTGTCAGATGGGTCATGGGTCCCACTGGAACAATTGTTACATTTTCTGAAGATATTGGACTACCAAGTATATTCAACTCAGTCCCTTGCAGTTATCCGCCACCACGAGAAAAATGTGTGGGTCCAAATTGTACCAATTCGTACAAGTATCGGGATTCTAAATCCAAGCTTCCGCTGTGCAGTCTCTTCTGTTACAGGGCAATACAC
>TRINITY_DN11422_c0_g1_i1_1  368-604 hypothetical protein TEA_028496 [Camellia sinensis var. sinensis](+)
CACACCAAGGGGGTACAACCCGTATACAAAGGAGAAAGAGATAAAGATCTATGCCGATTGTACCTCAAAACTTTACTCAAAGGACACTACAAAATCCAAAACTTTGTTCAAGGAAGGATCTACTCCACCCGAGAGCCAACTGTACGAAAGAGATAAAATCATACTCCTCAACTTAATTAGAAATTTAATCCCCTCAAAAGTTTTCCTATTGTGTTCCCCCCATACTATACACATCAA
>TRINITY_DN11434_c0_g1_i1_2  42-155 RNA polymerase II second largest subunit, partial [Liquidambar acalycina](+)
AGGCAGCCAAACAAGTATGCCTATGTGGGAGAAGTTCAGTCAATGGCAGAGTCCCAAAATAGGCCACCTAGTTCCATGTTTGTGCGAATGCTCTCTTGAACTAGTGCCAAAGGG
>TRINITY_DN11435_c0_g1_i1_1  1-213 uncharacterized protein LOC114280759 isoform X6 [Camellia sinensis](+)
GGAGATGATCATTTTGCTGCTCAGGAGAATGAAGGACTGCAGGAACCTTATATGGTCTCTTCTGGAACACTGAAGAGAGCATCTCCATACCGCTCCTCTCTTCTTGATGCATGTACTGCTAATTTTCAGAAAAGAAGAGCAATTGAGAATGAAGGTAGGCGTCAGAGATTTGTTCCAGCTCCGTTACAAGAAAAGGGCCACAGTTGGAGGCAT
>TRINITY_DN1143_c0_g1_i1_1  2-136 Retrovirus-related Pol polyprotein from transposon RE2 [Vitis vinifera](+)
GAAGAAGGAACTATTTGCATGACATATGTCCCTACTAAGGAGCAGATTGCAGACACATTTACCAAAGGACTACCTCGACAACTGTTTGAGGATTTCATTGGCAAGTTGGATATGATCAACATCTATGATCCAACT
>TRINITY_DN11442_c0_g1_i1_1  2-352 hypothetical protein TEA_026063 [Camellia sinensis var. sinensis](+)
CTGGCACTTATTCTCAAGACAAAGTGCGATATGCCTTTGCCTCCTCCGCTTTGCATCACACAGTTTGCATTGGTGAACCGTGCTTGTGCAATGCTGCCGCACATGTCCTTGCCCCCTCCTTCACCACCGTCTTCACCTCCCTTGCTTGATGATGATGGCCGAAACCATGGAAACAGGCATAGACATGGACCCGAGCGCGAACATAGACAGGAACACGGGCATGACCATGGACACAGGCACGAACACGGACATGGACACGGACACAGACACGCGCACATGCACGAATACAGATACCAAGAATCACCCGTACAACAGGATTGCTGTCATTGGGTGAAGGAGGTGGATGCTGAG
>TRINITY_DN11445_c0_g1_i1_1  3-296 protein ABIL1-like [Camellia sinensis](+)
AAATCTGTGACTCAAGTTGCTGCAAAAACTATCAGTTTGAATGAATTTGAGGCAAAGGAAGAAGTGCCTCTTTTCTTATACACTTGCGATCACAAGCCATCTTCAAGTTTGGACACAGTAGATGCCAATTCCGCTTCAGTATTGCCTGTTCGCGATGGCCTATCCATACTACCAAAAGCTCGAAATCCTTTCCATTTTGAGAACACTCGTAAGATCAAACGCACCATTCTAAGTTGGAAATTAAAGCATAATAATGATATCTTCTCATTTGGTCGGCGAAGTAAAAGAGCAACG
>TRINITY_DN11453_c0_g1_i1_1  2-469 PREDICTED: uncharacterized protein LOC105118536 [Populus euphratica](+)
GAGAAACAAAACAGAATCTTGAGCACAAGGATGAAACTCAAGCTGAGTAACAACTATTTGAAAGCTATCATTCCAAGCACAAGGAGATTGTTTCAAACCATAAAGACCACGCCGAAGACGACAAAATTGCCCAGAGGTATGTTAAAGGCTAGGGGGAGGATGAATGTAGACTTCGTCGGTGATATGGCCATTAAGAAAAGCAGTCTTAATATCCATCTGATAGAGAGGTCAACGGCGAACAGCAGTCACAGAAATCAAGGTATGGACAAAAGTCATTTTGGCAACAGGAGCGAAAGTCTTCTCATAATCAAGACCATACTCCTAAAAGAACCCTTTAGCCACTAAGTGAGCTTTGTAATGCTCAAGAGAACCATTAGAATGGGTCTTCACCTTGTAGACTCATTTGCAACTAACGAGATTCTTGCTAGCAGGCAAAGGAACTAACTCTCAAGTAGTAGTTTTATACAA
>TRINITY_DN11454_c0_g1_i1_1  2-595 protein FAR1-RELATED SEQUENCE 6-like [Camellia sinensis](+)
GGTGGTGGAAGTAATGTACCAGCTTCTACTAGTAATGTGCCACCTATTATTAGTAATGTACCATCTTCCCCAATTGAGAGAATTAATAGAAAAGCAATCAGTAATACAAAGTTGTTTAGTCCTTTGGTTGTTCGCCGAAAAAGTTGTCCAGTTACGAAATGAAAGGTCGCCAAAGTTGATCAAATAGTGAATTGGTTGAAAGCAAGCAAAAGAAAAAATAACAAATCAAAGTTAATATGGGGTACTAAGGTGCTTGGAGCTCAAGCTCAATCTTAACCTCAACCTAGTGCATGTAGAGAGCTTTATCCTTGTATGGTTGGCATGAAAAATAATATGTATGTGCCGGGAGAAATGGTAAATGCAATTGGAGGCACACCCGGAAGTATGTACATTATGAGAAGACAAAGTTTGATCACTACTCCAACCCAGATTTATGGAGTCGACACATCTTTTACCCTATCGGAATGTATTGGAGACACACTGGGAGTTATTGACATGATGCAAACTCAACAATCCATGAGTGCTACGAATCAAATTTATGGAGCCCTACTTTCTTCTTTTGTTGACTTCAATGTACAAATGGACCGAAATGAG
>TRINITY_DN1145_c0_g1_i1_2  172-534 protein GLUTAMINE DUMPER 4-like [Camellia sinensis](+)
TTTACCATCATCACCAAAAAAAGCTGCTTTGCTAAAGATGGGTGTGGCCAAGAAAGTTGGGTTGACATCTCCAGCCATTATCACCAATACTTTCTCTTCCAAAACAGGCAAAGCCTCGGTGGCGCTACCGCCGGACTTGTCTTCACCGCCCTCGAGATCTCTGTCGCCGCCACCTCCACGGCTCTCTTCCAAATGGGTAGAAAGCTTCCAATAAGAACAAGCGAGGATCAACAGGGCGAAGGCTATCAAACCCAGCATCGCCGCCAGTCCCCCGAAAAGGTACGGCACCGGAGAGTGCCACGGCGACCTTTCTAGGGTCGCTGGTGGCGAAAATGTTGTTGTTGCCATTGTTGTGGTCCTCAT
>TRINITY_DN11461_c0_g1_i1_1  2-292 uncharacterized protein LOC114294511 [Camellia sinensis](+)
GGAAATAAAAGTTACATCCATCATCACAACCCTATCCATTTCTTGGATAACTTTGCTTTGCTTGAAGCTAAGAGAAAGACGGATATGGCTACTAGAAAGGCACCTCCCCCAAAAGATCGTAAGAAGAGGACTATTGTGAAAAACGCTATTCTACATCCCAGAACTACCATTGCATCCGCATTTACATCTGAATCTGCGTCTGCGATCACGTCCACATCCGGTGCAATTATTCCATGTAAATCTGAACAGAAAGAGTGCATGCGGTGGGGCACATTATTTGAGTCGGGACTC
>TRINITY_DN11464_c0_g1_i1_2  171-503 putative receptor-like protein kinase At3g47110 [Camellia sinensis](+)
CCCAGTGAGCAATGAAAGGTTTCCTATAGAAGACGGTATGGAGCCAACCAGCTTCTGAGCTTCCAGGTTCAGAATCATAACTCGTCCGTTGGAAGGATTGCAAATAACACCTGCCCAGTTGCAGAAATGGAGCGAGTCATTCCATGAGCTCATGATTTGTAGTGGATCCTGAATAATATGACTCTTGAAAGAAAGCAAGGCCAAGTGATCCGACTCATTTCCAGAGGTGGGTGCTCTTGCAGGCAATTCCAGGCCTAAGCTCAATGACAGAACAAAAGTTCCATGAAGCGCACACACCAAAAACCATTTGACATGTGAAGATGAATGCTCCAT
>TRINITY_DN1146_c0_g1_i1_1  81-659 protein NLP6-like [Camellia sinensis](+)
GATGATGATTATAATTTTGATAACTTTCCTCACGATTTCAAGAACTATGTTAAGTCGACAAAACTATCCTGGCGTCGCTTGGAGCCCATGAATTCTGGGGTTTTCTGGAGTGAGGACGCCGTGGAATCTGAAAGTTCTCCGACTCATTCCTCAGGTGGTGTTCCCAATTCAGCATCCGAAACACTGACCGCCAATGGAAAAGTTACAGTCAAGATTAGATCTGTTATTGAGAAGTTAACAATTGACTTTGGCCATTTAAAATCTGGTGTTCTAATTCAGTCATGGGCACCCAGAACAGATGGAGACAGGCGTGTGCTTACCACTGCAGATCAACCTTTTGGTCTTTATGAAATTGAAGCACTTTGTAACTTTAGAATGAAATGCATGGAGTATAAATTTTATGTGGATGCCAAAAGTGCAGATGACCCTGGGGTACTGGGCCATGTTTTCCGGCAAAATGAGCTAGCATTTACTCCAGATGTCATGTATTACACATATGAAGAGTACCCGCAGCGTGATGATGCTATAAAATCAGCTGTTCAGACATCTATGGCTTTTCCAGTGATTGATCCTTCTTCC
>TRINITY_DN11471_c0_g1_i1_1  304-666 hypothetical protein TEA_001273 [Camellia sinensis var. sinensis](+)
TGGCGGCGGAGAGAGATCTGCCATCGATGGCAAAGCTCTGGTTCGAGAGAGGAGTAGTAGCGGCACGGCTGGAGAAGGATGACGGCGGACGAGGGTGTGAAAATCTGATGTTTGGCGAGACAAGGATCGGGAGGCAGAGGAGGAGCGGCGGCAGTGGTGGCAAGTTTCCAGCGGATGGCGGCGTCTGGGACAGAGATTGGAAGCGCTATGCCATAACCGAACACGCAATGGAATCTCAAAGGCAAATCTGTTAGCCATCGCTATTAATCCATCTTCAAAAACCAAATCCGTCACCATCGCCGACTCTTGGATCCTCCGTCGCAGACAGTGACATCCATCATGCGCCGCCCTTCGGCACTGCTG
>TRINITY_DN11477_c0_g1_i1_2  139-231 COBRA-like protein 7 [Camellia sinensis](+)
ACCCAGTTTGGTGTTGGATTGAATAGTACTCCTATGCCTTCCAATATTTCGCTTGTGAATGATGGGTTTGTTTGCCCTACACCCATTTTGCAA
>TRINITY_DN11480_c0_g1_i1_1  1-747 probable cyclic nucleotide-gated ion channel 20, chloroplastic isoform X6 [Camellia sinensis](+)
GGCCAATTGGGAGTATGCAATGATCCTTACTGCACAACATGCCCCACTTATTATGATTTGAAGGGGCAAAAAAATAACTCAAAATCTTCTGTTATCTTTGACCCCAAGTTCCATAATATTCTTTATGGGGATGCAAAAGGTTGGCCAGGGAGAATTTTTTCTTTCCTGAATCCATATATTCCTGGAGTTATGAATCCTCATACTAAAGTTGTTCAGCAGTGGAACAAATTCGTTGTCATTTCTTGTCTAGTGGCAATATTTGTAGACCCCTTGTTTTTCTTTTTGCTGTCTGTCCAGCAGGATAATAAGTGCATAGTTATTAATTGGCCCCTGACAACAGCAATTGTGGTTTTTAGAAGCATGACTGATTTCATTTACTTTATCCATATACTTCTTCAGTTTCGGCTGGCATATGTTGCTCCTGAATCTAGAGTGGTGGGTGCTGGAGAATTAGTTGACCATCCAAAAAAGATTGCTCTCAATTATCTTTTTGGTTACTTTCTTATTGACTTATTTATTGTATTACCTCTTCCACAAATTATTATATTATTGGTTATACCAAGGTCATTATCTGGAGCAAATTTTGCAAAGAACCTTTTGCGTGCAGCTGTTCTTGTTCAGTATATTCCCAGGTTGTATAGGTTTCTACCTTTGATGGTTGGTCAGTCTCCAAGTGGTTTCACATTTGAGTCAGCATGGGCAAATTTTGTTATGAATCTTCTCACCTTTGTGTTGTCTGGCCATGTT
>TRINITY_DN11481_c0_g1_i1_1  2-406 hypothetical protein TEA_000242 [Camellia sinensis var. sinensis](+)
GAAAATCCTCAATATTGGAGATGGACCAAATTGAAGGAGACAGGTGGTGAAGAGATTGAAGTGGCTGAGCTGTTACAGGTATGTTGGATAGATATTAGAGGGCAATTTAATGGGGCAATTGATCTCTCGCCAGGAATAGTTTACGAAATTGTTTTTGTTGTGAGGATGATCCAACATCAAGATTTCTCATTAAAACTTACCATCATTCTTCCAAATTCAAAAAAGCTAACACGCAATGAAAGTTTAAATGAAAAGCCTTTAGAAAGTTGGTTTGATATCCAGTTGGGTGAGTTTAAAATGTCACCAGAAAACGTTGGAACAATTGAATTCTCTCTGGAGGATCATGCTGAAGTGTGGAAGAGTGGGCTTATTGTGAAATGTGCTATCATTCGACCGAAGGAGCAA
>TRINITY_DN11486_c0_g1_i1_2  501-1340 hypothetical protein TEA_029058 [Camellia sinensis var. sinensis](+)
TCTAGCATGACCCATTTGCTGGTAAATCTGGCTCAAAGCTTGATGGTTCAAAACCCCAATATGTCCATCCTGTGAGAGCCCAAGCTCCAACCCAGGTAGATGCTGACTAGAACCACCCAAAATTGAGGTGAAACTCATAGGACCCATGTTGTTATTTGGCAAGTCAAACCCAGGAAACCCAATTTTATGAAGATAATTCGAACTTTCACTTCCCAAATTAGCTATTGATGGGCCAGTGGATGATGGTGATGACTGAAACCCAAAACCACTGACAACAGCAGGAGGAGGAGGAGGAGGAGGAGGCCATATCCCAGCGGTGGCCACATGGGTCCTCCCCAAATTCCCACCAATCATCGTCTGCCAAGTGGCCCTATTACCCAATTCATCAATCTTTTGTTGCAACCCAGCCGAAATCGAGCTCCCCTGTTGCGAAACAGAGCCTCCAGCCGCCGCCAGAGCCGACGCCGGCATAGTTCCGGTCCCCGTGGCGGCCATAATCGACGGCTCGGCTTGCTGTAAGAGCCACTGAATGGTTTCGCCGTCTGATTTGTGACCCAATTCTCGGGTGAGCTGGAAGATTCTGGCGGCGCAAAGAGCTGGCATACGAATCCTCCTTCCTCTGCCTTCGACTTTTGTGTGGCGGTCTTTGTTGGAGCTTCGTTTTGGGGCTAAAGCTGCTAGCTGTTTCTTGTTGGCTGAGTCTTCTTCTTTCTCTGCAATCACAATCTGGAAATCTTTGATTTCAGCTGGCTTGTTCTCACCCATGTTTGTGTAGTATGGGTTTGTGTTTGAGAGGCCCTCCTGTCCTTGTGGCTGCTTTGTTGAGCCCTTGGGATCCAT
>TRINITY_DN11490_c0_g1_i1_1  2-367 hypothetical protein TEA_010075 [Camellia sinensis var. sinensis](+)
TCCAATTCTTTGTGCCCTGTTCTTGATATCTCATTAGTTGATATTGTTGTACAAGGGGTTATAGTTGCTATCCCGAGGGCCACAGTGATTGAATCTACCTTAGTGTCTGAGTCCTTACATGCAAATATAGCTCAAGGTCAGGTGAAAGATAATCAGTGTAGGATTTCCAGAAATCACTTTGACAAGGGGGGCCAGGTCTTTAGTGGAGAGAAAGAAGAAACAGAAAGATGGTTGAATGAGTTGAGTAAGTACGCAACTTGCCCAATTGAGGAGAGTGAGATTCCTCATTTTTTGCAATTATTGCAGGTCATGGGGTTGTCATTAGTTAGAATTAAGGATATGTTTGGGTCGGGAAGGGTGAGTAAT
>TRINITY_DN11500_c0_g1_i1_1  3-308 hypothetical protein TEA_013324 [Camellia sinensis var. sinensis](+)
AATGTTTGCCAGGTCTTGCCTTCCATGTAGGGAAAGCTCCTTCATAGAGGGAACATGGCCGTCCGGAAACCCGGCCACAGATAAGAATTCCCGGATATCGTTGCAGAGATCTGCATTGCTCCTCACCTTCCTACTGGCCCTGGGTTTCTTGATTGAAGAAGCAAAAATTGTGGGGTTGCTGTGATGGTGATGGTGGATGTGGTGGAGAGTGTGATCTGTGTGGAGAGAATGAAGAGGAAGAGGAAGAGGAAAGAGTTTATGGGAAGAGGGAGAAAAGAAGCTTGGGAAGTGAAACAGTGATGCCAT
>TRINITY_DN11505_c0_g1_i1_1  1-837 uncharacterized protein LOC114317647 [Camellia sinensis](+)
GTGGAGCACAAATCATCTTCTGTTTACCAGATAGCATCTGATGCATCAAATTGTGAGAAAAAAACTCTTAATGCATCAGATGGTGAAGGTAAAGAAGGTGCTGATTGTGAGCTAAATGGACAAGTGAATGCTGTTATTGAGGGCTCTGTACACCTTTCTGCTGAAGTTATGACTCAACCTCAGAATGAAGATCCTGTACCTGGATCTGAAATTTCCAGTAAGATTTTTGTTAGTCAGGATTCAGTGGCTACAAATCTTATGCCTCCTGATGTACAATGTGAAACACAACTAAATTTCAAGTCCCATGATGTACTGGTTAATCCTGCTCCACCATCTCATTCAGGGGCACAAGACATTGAAAATGATTGTGATGCATCATTTCCTGATGATAGTAACCTTTGTTCTTGTCCGAGGGAGGTTGCTGGAAGTCATGAACCAGAAGAAATCGTGTCAGTTCACAACAATTGCCTTCCTCTTGGTGGGGCTTTCGATGATGCTTCTAAACCTAATTCTCAGACTTATGTTAGTAATGGACTTTGCCTGTCCTCTGTTTGCCGATCAGGAGTTGATATCCATGATCTGAGAGAAGAATTTGCTGCTTCTCATACTGATTCACATTCTCTTGACATCGATTCTCTTCCCAACAGGCCTCAGATGAGCGTCAAGGAATCTGAGTCTGGTTCTCAGGTTGATCACACAAGTATCTCATTGTGTCATCCTGAGCCCTTGTGCAACTCAAGCTCAAGTCCTGATCTAACTTGCCTCTGTACCTCTGACAGTTGTAATGCATCTGGTATTCCTGAGGTAGAGTCATGTAGATTGTTGAGGAATGGCAAC
>TRINITY_DN11508_c0_g1_i1_1  74-418 uncharacterized protein LOC114315815 [Camellia sinensis](+)
CAAGATCAAGAAGAAACCAAGAAGAAGGAAGCACACATGGAGTGAAGAAGAAACGTGTCTATTAGTAGTTGTTGGTGCTGCTGAAGATCTTGTTTTGGGTCGGATGGAACCGGCGCCGGCGCCCGAACTGGGCACAAATCGCATTCCCTTCTTGATTTGAACTCGAATTTTGCTACTGTTATCAGTATCAAATTCAGTGGGTAGGCTCAGAATTCTTCTACCAAGTGATGTCAACACTCTTTGATCTTCATGTTCATGTTGATGGGCTGAAGTTGGATGAAAGTGGGATGCTAAGAGGAGAACTAGGATTGATACAGACAATATTATATATCTCATTGAAGTCAT
>TRINITY_DN11509_c0_g1_i1_2  253-414 F-box/kelch-repeat protein At3g06240-like [Camellia sinensis](+)
AAACATCTTCTTTTCACAAGCCATATTGATGAATAGTTTCCTCCACAACGGATCCTGAAACATCCTCAAGGCCTTCTCATAAAATGGCCCTTCTACCATTTGGATAAATTTGAGAAAATGCAAGCATATTGAAAGGGAGGCACGATCTCTGCCACTGCCAGA
>TRINITY_DN11525_c0_g1_i1_1  95-769 uncharacterized protein LOC114312673 [Camellia sinensis](+)
ATGATGAGTATCCTTGGAAGTCACCCTTGCACCTGGTCACCAGGAGTTCGAGAGCATCCTTTCAAGGGGAGATTTAGTAAGGTTCCGTGTTTTGGATATTATAATCTGGATTTTTGTTTCAAGGAATCAAATTTTCCTCAATGTCAGTACCTTGCAACTAGTTGTAAGCGAAGTACTAGGAAATATCGGCCTATTTTCTCAAGTACAATGGATGATGGGGCCGACTCAGCTGACTCATCTGATGGGATTGGTAAGGATGGGTCCTCCGAAGATGAAACTGAAGCTGTGAACAGTGAAATGCTTAGAGAAAATCTTGAAAGAATTGTTGGTGCAGATGACTCTGCCTTTAGTGGGATAGACCTGGCAACTCTTATTAGGAACAAGTATGGGAGATCCTATGATGTTCAACTAATAAAGAAGGAATTCATGGGAAGAAATCTCCTCGCTTTGAATGTCATGTGGAAGTACATGGAGCAGAGATCCTTTCCACTGACCGAAGAAGAGTATTTACTGAGGCTTGATGATGTGGCAAACACTTTGAAATGTTGGGGAGCTGTCTCACATATTCGGAATAGCTTAGCAAAATTGAAAGAGCGACCTCGGATAGGGAAGGCTGTTAGCATTTTTATCGACATGGATGAGTCTGGAGGCCGTGCAAATGAATGGATTTACAAA
>TRINITY_DN11526_c0_g1_i1_1  20-262 MDIS1-interacting receptor like kinase 2-like [Durio zibethinus](+)
CTTGCGTATTTGAAAATTTTCCATATAGTTTACAATAAACTTACCGGTCATTTGCCAGGACACTTATGCTTTGATGGTGGATTACTTGCATTGAGTGCAAACAACAACAACACAGGTCCCATCCCAAGAAGTTTGAAAAATTGCCATAGCTTATACAGAGTTAGGCTTGATGGAAACCAATTTTCAGGAAATATATTAGAAGATTTTGGCTTGTACCCAAACTTGATTTACATTGATTTGAAT
>TRINITY_DN11526_c0_g1_i1_2  3-329 centromere protein C isoform X2 [Camellia sinensis](+)
TTAGATGGGGAAGAGATGGTATCTTTCTTGCAGGAGCGCTTGCAGATCAAACCTCTTGATCTGGACAAATTATGCCTTCCTGAATTTCATGATGTTGGAAAGATTGATTTTACGGAGTTGGGAGGAAATTTGCGAAAGCCTCGGAAAACACTATCAGATATAAGGGATTTGGGGAAAGGGATAAGTGGTAAAACACCTGTAAAACACAAACAGGTGGCAGAAAGCGCTGTCCATTCTCCGGCTTCGCCCACCCCTCCAAGAAGTCCGTTTGCTTCACTATCTTTGTTAATAAAGCGCACTTCGAAGTCAAATATGATGAGCAATCCT
>TRINITY_DN11528_c0_g1_i1_1  3-524 cytochrome b561 and DOMON domain-containing protein At3g25290-like [Camellia sinensis](+)
ATATTGAAACCCCTTCGATTCACTTCCGAGCTTAAGTCCAGTTCCCCAACCAGCAACCCCAATAATATATGCACAAAACTGGCAGATTACATGAAGATAAAACCATGCAGGATGCGCGGACTGGAAAGTTCTCAAGTATCTAGCGATGATGGCTCCGATGGGAAACATGATTCCCCAACTCACAGCATTCAAAATTCCATGAATATTTTTCTTCTTAATCCTCGAGTCCCCTCCTGAAACAACATTGCGCTGTCCCTTCAACAAATCTAGGGTTCCTTTGGAGTTCAAATTCGCCGGTTGAAACTCATGCTTGTCCGGAAAACCATTCGTCACCGACGGCCCCACCTGCCACACCTGGTTCACCGCCGTCGCTGCCGTATCCGGAAGTGCCACCGTCGCGAAGATCCTGATCGTCCCGTCCGAGTACTCAGCACTCATATCCATCACATCAAACGAAAGCTTCTCTTGCACAATCGACTTGTACGAGCTTATATTGTAGGTATTCACGATCATCGAACCGTT
>TRINITY_DN11528_c0_g1_i1_2  7-126 hypothetical protein GOBAR_AA15909 [Gossypium barbadense](+)
TTTACATATGGGATTTTCATAAATTCGCTTACAAAGGCAGGAAAATTGAGCACCGCTGTAAAGTTGTTTCAAGCCATGTGGGGAAAGGGTTGTGACCCGGATGTGGCAATTTGCAACTGC
>TRINITY_DN11532_c0_g1_i1_2  51-569 isoflavone 2'-hydroxylase-like [Camellia sinensis](+)
ATGGAGGAAGCCAAGTGGTACACCATATCTCTAATCATTTTCCCTCTCCTCCTACTCTTGTTCAAGCTAAAACAAAAGAGATACAAGAATCTGCCCCCAAGTCCACCTGGGATTCCCATCTTGGGCCATCTCCATCTACTAAAAGAGCCACTGCACCAAACTCTTCAAGCTATTTCAGACAAGTATGGGCCCGTCATCTTTCTCCGTTTAGGATCCAGAAAGGTCCTTGTTGTCAACTCTCCATCGGCCGTGGAAGAATGTTTCAAGAAAAAAGATATCATCTTTGCCAACCGGCCACGTACCCTCTCTGGAAAACACCTCAACCACAACTACAGCAATATAGGTGCAGCCTCATATGGGGACCTTTGGCGCAATCTCAGACGTATTACAACTTTGGAATTTTTCTCGACTGCTTGCCTAGAGAGGACATCTAATATACGAGAAGGGGAAGTGAAATTCTTGATGAATAAACTCATGAAGAACTGTAATAGTAATGGGTATAGTAAGGTGGACTTTGAA
>TRINITY_DN11534_c0_g1_i1_1  201-458 uncharacterized protein LOC114289973 [Camellia sinensis](+)
CTGCACTTCCCTAAACAAACAGGACGAACAGCTTTAACAGGATCTAGTAGGTATTATTATCATGAACCTAGCCCACGGGATATTCTCTATGAAGAAGATTTCTTTCATGCCCAAAACTCTTATCATGGAAAAACCATTTATGAATGGAATTTAGATGGTTATTTTGAATACCAGATATTTGAATTAATACATCAGATTATTATGTATGCCACTATTTGTAAACAAAATAATAATTCTAACCACCAGATAGTTAGATTT
>TRINITY_DN11535_c0_g1_i1_2  1-264 uncharacterized protein LOC114315508 [Camellia sinensis](+)
AGAACCATTGGAGGTGATGGAGGCTTTGGAGAGCTGATTAGAGATGAAAGAGGAGCTTGGGTGTGTGGATTCTATGGAAAACTTCAAAGTGGCACCAGTCTTGAAGCTGAGCTATGGGCTCTTTACAAAGGCTTGACTGTCATATTGCAAAAAGGAATGAACCAAGTAATCATCGAGACCAACGCCGACCAAATAGTGCAACTGATGCATGAGGACTCAAGTGACAAAACACCCTTTAAAGACCTGGTACACGAAGCTCAAATT
>TRINITY_DN11540_c0_g1_i1_1  2-226 uncharacterized protein LOC114320270 [Camellia sinensis](+)
GATTTCGTGGGGTTTCATTACGCGAACCCACATCGACCCAGATTTCAATTCTTGGTGGTAATTGAAATTCTCGAGGAATTGAAGCTTGTGAAGGTCTTCATCGGTGAGAATTCGAGTTGTGTGAAGTGGGTCTTGATGGGTAAACGATGAAGTTGAAGTTGAAGAAGAAGAAGAAGAGTGAGAAGTTGAAAACGAAAGAGTGAAGTTGTGGTGGCGAGGTTTAAA
>TRINITY_DN11540_c0_g1_i1_2  314-532 hypothetical protein CIRG_10393 [Coccidioides immitis RMSCC 2394](+)
TCTGCTGCCGCAGGATTGGCCAGTGAGAAATGTTGCGTGAAGGTGAAGCGTCTGGGAAGGCGTACCGGAGTGGGTGAGAGTCCTGTAACTGTAAGCGTGGCACTGGTGTGGGGTTGCCCCGAGTAGCGTGGGACTCGTGGAATTTCGCGTGAATCTGGCGGGACCACCCGTCAAGCCTAAATACTCCTTGGTGACCGATAGTGGATGAGTACCGTGAGG
>TRINITY_DN11546_c0_g2_i1_1  2-214 putative disease resistance RPP13-like protein 3 [Camellia sinensis](+)
ATAAGCAACTTGCCTTACTTGTTTCACCCATATTTTCACACCTTTATCTCCCATTTCTGCTCTTGCTTCTGCATCTTCTAAGAAAGAGTGTATGCGCTCCAATTCAGCTTTGATCCTGATAATTTCCTTGCGGACACCCTTCAACAACTCTACTTCTCCGGCTAACAATGGTCCCAAATGTTGAATAACTGAGATCACTGCTCTTTCTGCCAT
>TRINITY_DN11552_c0_g1_i1_1  162-320 axial regulator YABBY 5-like isoform X2 [Camellia sinensis](+)
TTTGTTCAGTAGGGAAGCCCTTGGCATTAGATGCTTCCCAGATCCCTCATCAAGTTTAGGTTGGTTGTTTGTCTCCAACATTAGCCCAAAATGAATATGAGGGAAGTGTGCCCAATTTTTCGCAGCAGTACTGAATGCTTCCCTGTGGCTGATATCTGG
>TRINITY_DN11553_c0_g1_i1_2  27-311 uncharacterized protein LOC114288781 [Camellia sinensis](+)
ACAAAACACATGAGCAATGTAGTCACAACCTTTACAATAGTAGTAATATAATGATTTGTTGCTTTCTGAATCATGCTTCTTTTTCTCTCGCCCCGCATGCCAGTACTCCAAGTGCTGCGGGGGTGGTCCTGCTTCCTCTTCGCATACATCACAGTACACTTGGTCAGATTCCTCTGGAAAAGTATAAGTTAAGGTGAGCACATGGCGATGATGGTGCTTGACACTGGGTGGTATAAAAGCACACTCATGGTGGATGAAAAACTCACAGTTATCACAACCAAAGGT
>TRINITY_DN11560_c0_g2_i1_1  3-350 hypothetical protein TEA_004156 [Camellia sinensis var. sinensis](+)
GAACACGAGTCATCTATGTTTTTGAACGTTTTTGGAATGATGATATCGGATGGATGGGTTCCAACAATTGCTGCATACAGTTCTATCCTTGTTTGCCTTTGCCTACATGGAATGCTCAAAACCGCTTTGCAGTTGAGTGATAAGATGGTTAGTAAGGGTTGCGTTTCGGATTCTGTTACTTTTGCTGCTCTACTACATGGTGTTTGCTTGGAAGGACGATCAAAGGAATGGAAGAGCATTATATCCTGCAATTTAAATGAACAGGAGCTACTTATTGCTGTAAAATATTCAGTGATATTAGACCAATACCTACCTAAAGGACTGATGTCAGAGGCTTCACAAATTTTG
>TRINITY_DN11563_c0_g1_i1_1  41-1075 transcription factor MYB98-like [Camellia sinensis](+)
GAGATTGACTTGATTGATCATCTCCATCAAATCCATCTCTTTCTTCACTTCACACTCCACAAATGAAGAAGCCATACATAGTGGGACCTCCTCCAAGTCAAAGCTTTTCCCATCATCCTCCACAAGAGGAGGACAAGGCATCTGATCAATAAGAGAATCAATGCTACTACTCTCTTCAAACAATTTCTCATCGAAATCCAACTCCGGGACCTCAACATCAAAATCATAACTTGGAACTATGTGATCACTAGGGCAACAAAAGTACTCCACCGTCTCTGGCTGAATTAGAGGTGCTTTGATTGTAGTAGGATGATTAACATTTAGGACACCATTGAACGAATTAGCAATATTTGTCAAGTTGTTTTCTGATTTGCCGTCCAAGTTCAAGCTCTTGATGTAGTCTTGAAGAAGAGAACTTTGTCTCGGGTATTTGGGGAGGCGACGGCATCGTCGCTTCGAGTACTGCTTCCTTTTGGTTGCATTCCAGTGGTTCTTGATGGAGTTTTCGGTTCTTCCAGGCAACCTCTTTGCAATTTCTGCCCATCTGTTTCTTACTTCAAGATGGGCCTGGATTAGTATCCTATCTTCCTCCTCAGTCCATATGTCTTTCTTGATGTCAGGCCTTAGATGGTTGTGCCACCTCTCTCTACACTGCTTGCCTATCCTTCCCTTCAGCGTCTGAGCAATATGAGACCATTTTCTCACTCCATACTTCTCTACCATCTGAATTAAGAGTCTATCTTCTTCAGCGGTCCATTGCCCCTTGACTGAACTGGGCTTGTTACGACGTTTGCATGGCTTTCTTGTCTTCGGTGCCGATGAGGCACTGCTATTCTTTTTCTTGCCAACTTCTTTATAATACCCATTTTCAGCCACTATGCATGACCCTTCATCCGGTATCACAAAGTTCACTGGTCTGATATCCTGAGAGTTGAAGGGGCCGCAGCTTTGATCAGATGCGGTCACATTGATCGGAGTTTGCTTAGGGTAATTCAAGTTCCCACCACCACCATCACATTCACCCTGAAAATTCTG
>TRINITY_DN11567_c0_g1_i1_1  1-450 uncharacterized aarF domain-containing protein kinase 1 isoform X1 [Camellia sinensis](+)
AGTAAATCTGCTCTTGGAAGAGGAATGTCAGCTGAAGAGAAAAAGAATCTAAAGCAGGAGTTGAAGTCTTTAAAGATAGAGGATTTATCTTCATTTATGGAATCTCTACCCTCAGACTTTCTGATGATATTGCGCACTGACGGGATTCTAAGGTCTTTACTTAGCAAGTTAGGTGCTCCACAACGGGTCCGGCTGCTAACTTATGCTAAATATGCACTATATGGGCTTTCTCCAAAGTTGAATCCTGAATCTGATGTTGGGGCAAAAGTGTTCTCATCCAGATTTATGGCAAACATGAGTTACCTTCAATTGAGACTTGTTCTAGAGGTACTGGAGTTTCTTTCTTGGATTGAGGAAGTCAAACATTCATTCGTCCAGAGGTTTAAACAGATTCTTATTTCAGCTGGTTATCTTGTTAGAAATTTGTTAACCCTTTCTGCCCTAACCCCA
>TRINITY_DN11568_c0_g1_i1_1  73-810 putative serine/threonine-protein kinase [Camellia sinensis](+)
ATGAATTTCAGTTGCTTTGGAGTATTCAAATCTTGTAAACAGAAGACTTTGGCACAAGAACAAGAGATTTCTACCAACCACGTGAGGCTCTTTTCGTATAATTCATTGAGATCAGCAACAGATGACTTCCATCCATTGAGCAGAATAGGCGGAGGTGGTTTTGGAGTTGTCTTTAGGGGAGTTTTAAGGGATGGTACTCATGCCGCCATCAAGTGTCTTTCTGCTGAATCGAAACAAGGGGCCGATGAATTTTTGACAGAGATTAATTTGATTTCAAATATCCGACATCCAAACCTTGTTGAACTGATTGGTTGTTGTGTCGAGCAAAACCATCGGATATTGGTGTACGAATATCTTGAGAACAACAGCCTTGCTCGTGCTATACTTGGTTCAAAAGGTAAACGTGTTCCTCTGGATTGGCCTAAGAGAGCTGCTATTTGTATGGGTGCGGCTTCTGGTCTTGCATTTCTTCATGAGGACGCTGAACCAAATATTGTCCACCGTGATATAAAGGCCAGCAACATACTTCTTGATGAAAGCTTCAATCCAAAAATAGGAGATTTTGGGTTGGCAAAACTTTTTCCAGACAATGTCACTCATATTAGTACTCGAGTGGCAGGAACAGTGGGATACCTAGCTCCTGAGTACGCCTTGTTAGGACAGCTTACGAAGAAGGCAGATGTGTATAGCTTTGGGGTACTTTTACTTGAAATAATAAGCGGCAGAAGTAGTAGTAAG
>TRINITY_DN11573_c0_g1_i1_2  73-201 DNA mismatch repair protein MSH3 [Camellia sinensis](+)
AAACAACAGAGCCCAATTAGTACACATTAATGTATGTTTGGGAAGGGAAAGATTAAGTACACACCTAACCTTTGACATAATGCACAAAGTGGGGGCCCCAAGACTTAAAATTTGAAATTTGAAATTTGA
>TRINITY_DN11575_c0_g1_i1_1  2-190 hypothetical protein TEA_014563 [Camellia sinensis var. sinensis](+)
CTCGGGCCTTTTACGGGTTATGCTTCGATTTTAAAGGGTTCGAGGTTCTTGAAGCCTGCACAGCAGTTGTTGGAGGAGCTTTGTGATGTGGGTAGAGGAATTTATGCAGAAAAGATCACGGCGGTAGAGTCGAGTCTGATGGATCCTCCAATGGAAAATTTGGGTGGATGTGGAATTGCGGATGAGTCG
>TRINITY_DN11575_c1_g1_i1_1  38-436 BEL1-like homeodomain protein 9 [Camellia sinensis](+)
GTAGCATCATTTGAATCTGTTGCTGGGCTCAGCAATGCTGCTCCATATGCAAACTTGGCCCTAAAAGCAATGTCAAAACACTTCAGAAGCTTGAAGAATGCAATCACTGACCAGCTGCGATTCACAGGGAAAGCTCAAAACTACCGGAAAGATGAAACTCTGAGCTTTGGAAACTCTGAAAATCTTTATGGCCATAGACCAGTTCACAACTCTGGATTTCTTGAACATCAACCTGTTTGGCGACCCCAACGAGGACTTCCTGAGCGTGCCGTAACTGTGCTGAGGGCATGGTTGTTTGAACACTTCTTGCACCCTTATCCTACTGATACAGACAAGCTAATGTTAGCTAAACAGACTGGTCTTTCACGAAGCCAGGTTTCCAATTGGTTCATCAACGCG
>TRINITY_DN11580_c0_g1_i1_1  201-338 hypothetical protein TEA_029547 [Camellia sinensis var. sinensis](+)
ATCATGGTAATATGTCAAACTACTCAAAGTCTAGGCATAATAATGCTATGTAAAGTATTTCCAGTTCTATGGGAAAAAGTTACCAATATGGTTCTCATATCTGACTTATATGACTGTCCATTGTCACTACCGTTAGTG
>TRINITY_DN11583_c0_g1_i1_2  2-382 uncharacterized protein LOC114263954 [Camellia sinensis](+)
TCAATTCGCATCTTTTTGAAGAACTTGAGTCTCCTCGATGAGCTTCTGATGTTGGAAGTAGAAATGGGAAACTTCCTGGAAGCTGCCGACATTGCAAAGCGAAAAAGAGATTCTCTTCTTGAGGTTGATTTGGTAGAGAAGGCCGGACTTTTCAGAGAAGCATCTATGCTCATTCTCTGGTACGTGTTCAGAGACTCTCTGCATACAAAAGGAAAAGAAATTCAGCCTTTGATGCAGTCTATGGAGAAAGACAAACTTCTGACAAGAGCCAAGTCAATTGCAAAAAATCATTCTGATCAATTCCATGAGTTTGTTTGTATGGAAGCTGACATTTTATCAAGAGGAAAAGCTAACAACAATGGAGAACTCCTTGAGATGGGC
>TRINITY_DN11585_c0_g2_i1_1  1-339 uncharacterized protein LOC114308538 isoform X1 [Camellia sinensis](+)
AATGATTGTGCGAATGTGGAGTCCAGAAATTTTGATGCTGAGAATCATGACTTGATGGATATTCTGCCTGAAGCTGAGAAATGCTTACAAGTTCCTGCTCTACATTCTTATTGGAAGGGAAGCTTTGAAATTGTTACTAATACTAATAAGGAACTCAATGATGGGTTCCGGGCTCATCCTCCGTCAAAAGTTCGTCGCAAAATCTACGAGTTCTCAAAAAAATTGCCCGAAGTTCTTCAATTTAAAATGCTTCCCCGTGACAGTGTTTGGACAGAGATATTTCAGGATGACTGTCCAAACGAGGATGATATTGGAATGTACTTCTTCTCCAACAACAGT
>TRINITY_DN11585_c0_g3_i1_1  1-933 uncharacterized protein LOC114262902 isoform X3 [Camellia sinensis](+)
GGAATGTACTTCTTCTCCAACAACAGTCAGAGATCTGCAAATTATATGTTCCTCCTGGAGTTCATGGAGACACAAGAATTGGTGATGAGATGTTACATGGATGGTGTAGAGTTGTTTGTGTTTACATCCAAACTTCTGTCGTCCAAATCTCAAAGATGGAATGGGGAATACTTTCTCTGGGGAGTCTTTCGTCGTGTCAAAAAGCATAAAGATGTGTGCAAGCTTAATGAGGAACATCCTTCTTCGGATTGTGCACAAGACACTGGCGATGCTAATGGGGATGACGGTGTAGTTGACATGGACATTGACATGCTTGCTGGAAAAGATGTTGGAAGAGTTGATATAGCAAATTCAAGAGAATCATCCAGGAGGAGTTGTGGAACCTCCGGGGAAGAAAATGCTACTATAACCTCCGTGCCTGGCTCAAATACGGAGATTCATTCTGTTTCGAGAAAGGTGGATTCTGCAATTCAACAGCCCTCGCGAGAAGTTAAAAAGGAATTGTGCAGCGACATTCCTCCAGGTTTCGAGGGGATTTATAAGCTGAAAGTTCAAAATTATGCACATAAGGATGCTACAGTTCGGGTGGAAAAACAGCTCAGGCTTGATGGGAGAGTTATCAGCCCAGCAAAGGGTAGTGCATGTAGATTGCAACCGAAGCCTATTGAAGATTCAGATTCACCCAGACTTCAGGGGAAGCATCGGCAGGCTCCTGCTCGTACCCTAGCAACAGATTCCATGGCTGCCTATACCTCCCCGCTTTCTGTAAAGAGAAATGCATTTGACGTTGCAGAAAAAGTTGTGGGACATGATAATGAAAGATGTGTCAAAACGGAGAAGAATGAACTCATGCCTACACCAATATCTAAAGAAGATTGCTCTAAGAGTGCTTTATGCTCCAAATTGAAGGACAAGGTACCCCCCAGAAGACAA
>TRINITY_DN11589_c0_g1_i1_1  56-769 exocyst complex component EXO70B1-like [Camellia sinensis](+)
ATTTTTCTTCCTACCAATTGAACTAGCATTCCCATCAAAGAGTCCCTCAATCATGGTCTCAATATCTTCAGGTTGATACTTTACATACTTCTCCCCTTGTCTCCCTGAATCCAAGTATTGCCTGAACCTGCCGAAAAAAGACCGGTACGCCGGAATCACCACGGCTGAGATGGACACCCTGAGCTCCGACTGAAGCTGTTCGTCACTCACAACCCATGTGCTCTGCGTCTTTTGAATCTCATCAAACATGGCACTGAAATTTTTGAATCTCTCTTTCAATGCCGGTTTGTGAACCTTCCCATTCACTTGCAATCCTTCGTGCCCCAAACACTGTAGAACTTTTCCCCAAGTTTCTCTCTGGTAGTTCTTGTGGTATTGCCTCACATCGCTCGATCGAATTCGGTACCACGTGTCGTCCATCGATTGGAGGATCTCACTTGCTGCTTTGATCTTCTGCATTATGTATCTGCCATTGTTCATCAGGAATATGAATCGGAGAGATGGGTCTTTGTAGAGTTTCGATTTTGTTTCGAGGTTTAGATCCAGGAGATCAATCACGGTCATTAGCTGTGTAGCGAACGGTGATGATGATGAGTTTTCACCCGTCTGATTGTGGCTAGGGCTTTCTCTCTCATGTTTGATTGATGGAACGAGTGCCTTGTTCTTCTGGAAGATTTGTTCTAGTGTGACTTTTTGTACTCACGCGTATTTTAG
>TRINITY_DN11589_c0_g1_i1_2  2-367 hypothetical protein TEA_021171 [Camellia sinensis var. sinensis](+)
GGTAGTTGGGGTCACTACACTTGTCTGTCTTGGCTGCCTACTTATTTCAGTGAGGAGCTGAACCTTAATTTGACGGAAGCTGCTTGGGTTTCTGTGCTACCTCCATTGGCTTCTATTTTTGTTACGAGCATTGCAGCACAATTTGCCGACAATTTAATTGTCAATGGAGTTGAAACCACTACGGTGCGGAAAATTTGCCAAACAATTGCCTTTTTGTCTCCTGCAACTTGCATGATTCTCTCCTCTTTGAATTTAGGATTGCCACCTTGGGAAGTTGTGGCGATCCTTACCGGTGGTTTAGCACTCTCGAGCTTTGCCTTGTCAGGATTGTATTGTACCCATCAAGATATATCACCTGAATATGCA
>TRINITY_DN11589_c0_g2_i1_1  2-946 exocyst complex component EXO70B1-like [Camellia sinensis](+)
GGTGAGGGGGTGAACTGCACCACCGGCTACCGGAGTTTTCGCGGCGTCTCCTTTGATGGAGTTTTCGAGATCGCAGAAGATGTGGACGGCGGCTTCTCCGATCCGATCGCCGGAGGTGGAGATTTCGGCGGCGAGTTCGTCGGAGCACGATTTGTTGATGTCTGGAATCAGATCTCGGAGAGCTTCGTACATGTCTAGGTATTTGAAAAGCTTCTCCGCCGATCGATTGGTTTGTACCACCGCGTCGACGAAGTTGAGGAGTTGGATGACTACGGCGCGTGCGAGGTTGCTGAAGAGGTAGACGGCGATGGATGGATTCTCGGAGAAGACGGAATCGCAGAGCTTGCGTTCGCCGGGGAAGAGCACGGCGGCGCAGTGTTTCACGACTTTGATCCACGTCGCGATCTCTCCTTCCAGCGTTTCCCATTGCATTTTCTTCACATCTTCGACGCTTTTGATCTCGAATTCGAGGCTTTTGATGGCTTCGTTGAAGACATTGCGTCTCGCGATGCTGTAAACTTGACAACACTCAGTTTCGTACCCTGCGCAGATCATCGCCGTCGCTATTCTATTCATCTTCATCACGATCTCCGGCGAGTAGGAGGGGAATTCCTTCTGTCCGCTTGTTGATTCGTCGTCGCGATCCGATTCTTCTTCGTCAGATTGCTTCTTTCTCAGAAGAAGATTCAAATTCGACTCTTCTAGAAGATGTCGAAACTCCTCTTCCAAAAACACCATCGCTCTCTGCAAAACCGTGCTCGTTCGATCCTTAGACGACGCAGTGGATGGAAAATCGTTAAAAGTTTTGTTCAGCTTCGAAATTCGCCTCACAGCTTCGAAAAAAAACGAATCCTCCTCCGTCATTTTCCCGAAAATCGTCGGAGAATTGGGGGAATAGTACCTCGCAATTCTCGATTCGACGATCTTGGAGAAAGTCTCAACGGA
>TRINITY_DN1158_c0_g1_i1_1  1-216 LOW QUALITY PROTEIN: protein DOS2-like [Camellia sinensis](+)
GGAAAAGTCACTATCTTTACACGATCCGCCATTTTCTGTCTTTCTTTCCGAATCCAATTCATCAGATCTTGCCTCCGACATGCTGCCACTTGATTCAGACCCATCATCCAAATGCACTCTCTCATTAACCCCATTGTCACTTTTGGATTCAGAAACAACCCCCTTATCTTCTTCTTGTTTCAGACTCTTTTCTTCACTTTCAATGGTAGACCTCTC
>TRINITY_DN1158_c0_g1_i1_2  124-225 hypothetical protein TEA_006892 [Camellia sinensis var. sinensis](+)
CAGTATTTAATCTTTGGTTCTCTTCATGCCTGCATCTTATGGAAAGCAGTCTATGCCTTATCACTCATGAATTTCGGTTTAAATAATGACTATAAGATGTTC
>TRINITY_DN11590_c0_g1_i1_1  169-888 uncharacterized protein LOC114283198 [Camellia sinensis](+)
CGCCTCTGCCACCTCAATCAGTCGCCGTGGGACGTCATCTCCTTCTCTCCCAATCCATTCCAGGTCGATGGAGAAGACTGTTTTAAACCAAATGGGAGCTTCGGAGACTCCATCGGAGCTGACGAAAGCGATGCGTCGATGAAGATATCGACAGACAGGGATGAAGATAATGTGAAAAACGATACCCTGAAGCGTATCGATTCTATTGCTGAAAATGTAGACAAAGAAGATGAGGTTTTGTGCGGTAAGACTGACGGGAAGGGTTGGCAGTGCAAGGAGAAAGCATCTCGAGGGCATTCGCTTTGCGAGCACCATTTAGCCCAGCTGAAGAAATACAATACCCTAGCTCACCCTTCCACCACCAAGAAATTAGAGAAGCCGGTGGAAAAACCCGCCTCGATCCCCCGCCGCACCCGTCAAACCAAACCCACTACCTATAAGAATCTCGATGAATACTACTATTATCAAGGGTTTGGGCCGCATTGGGCCAAGAAGCGAGGCGAGAGGGGTGAACCTAGCAATACCAGTAATGCTGAGTCTGATGAAGTTGAGGAAATTGTACTCACTCCACCCTCGTCTGCTCAAATTGGTTGCAAAGAATTCGATTATGTTGACAATGATGATGAAGATGATGACGATGATAATGCAGGAGAGAGTGGTATGCTGGGACAAAAGAGAACCCGAAAGCCTATCAAGGCTAGGTCGCTCAAGTCTCTAATG
>TRINITY_DN11596_c0_g1_i1_1  162-263 agamous-like MADS-box protein AGL8 [Camellia sinensis](+)
GCACCCAAATCTGAAACAAAACCAAAATGAACCTGCAAGCTGACCATCTAAACTGCAGCTGACCTTCATCTCCAAACCTTTGCACCACAAAACCTCCCCACT
>TRINITY_DN11597_c0_g1_i1_1  13-306 uncharacterized protein LOC109835211 [Asparagus officinalis](+)
CAAGTTATTACTTGTTGATCCATTCATAAGGAATCTGGTAATCATATGTGCATGTCTCTCATCTATGGCTCAAATACTTCTAGTAGAATTGCTCTTTGGCTTGAGTTGAGGCAGGTGTATCATCTTGTGCAGTCTAATGCTTGGCTCTTGTTAGGTGATTTTAATGTGGTAAGGCATGCTAGTGAGAGGTTGGATGCTGATCACTTGGAGTTAGGAGCTGCCTCTGTTTTTAATTCTTGTCTAGAAGATGTAAGTATGGAGGAGTTAACATCTCAGGGATTTTGGTTTACATGG
>TRINITY_DN11600_c0_g1_i1_2  2-730 berberine bridge enzyme-like 15 [Camellia sinensis](+)
AAACAGAGCATTATAAGCAGTGCTGATTGTTTTTTGGCCTTTTGTGGAGCCATCGGCGACACTTATGACAACCCTGATGAAGAGATTTTCATCAAGCTTGTCAGCAACTTGTTGCCACCTGTACAGAATCTTGGTGCCGCCTTGTTCCAATGTCTTGGGAACCGTGAAAACGGTCACGGTTTCCGGGACAGGAACCAACCTTACTTTCCAAGAAAGAATGATCCCAAAGCTGGCTCCGCCGCCACCTCTGATTGCCCAAAAAAGATCTTCTCCCATGGATTGTCTGTCGAGAATGTTTCCATTCGCGTCGACGATTCGAGCATCGAGAACATTGTCTGCTCCGAGACCATATTTTCTCATCATGGACCCATATGCCCCTCCTGTAATGTGTCCACCAATGCCTAAACTCGTGCAAAGCCCAGCTGGGAAGCCATGGATTTTGCTCTTCTCTGCAATTCTATAGTAAAGTTCACCAATTGTAGCACCTGCTGAAGCCCAGGCACTGTTGTCGGCTATGTCGACGCTGATGGACCGGAGCTTAGACAGGTCGACGATGATGAATGGTGACTCAATTTGAGAGACATAAGAGAGGCCTTCATAGTCATGGCCTCCACTTCGAACTCTGAGGTGTATGTTAAGCTGTTTGGAGCAAATAACAGCAGATTGGACATGGGATTCCAAGAGGGGAGTGAAGATGAGCTCTGGTTTTGGAACAGAAGGGAGTAAGTA
>TRINITY_DN11602_c0_g1_i1_1  102-1466 microtubule-associated protein 70-2-like [Camellia sinensis](+)
CAAATTCCGAGTATTCCTTGATGAATGCAACTGAACACCATTTATAGCTCCACGGGGAGCACTGAGGCGTTGTGCCGTTCGATTTTGCTCTTTGTTACTACGCATCGCAGCAACTTCCTTTTCCATGGCAGCTACTTCTCTCCTCATCTTTTTGGCCTCAACTTCCATTGCTTTATTTAATGTTTCGACCTTCTTTGCCAACATCTCAATTGCATCATCTTTGTCCTTAAGGCTCTGATCTTTCTCATGGCAAGCTTTCCTCAAAGTTATGATATCTTTCTGTAACATATCATACAACATTCCAGAAACATAATCTTCATGTTCTATTTTTGTTTTGTCAATGGCAATCCCATTCCCATTTCCATTCCCCTCGTGTGAATAAAACATCTCACTACTTTGGATATGATCACCAGCATCAATGGGTCTGCCATCTTTCTCAGTTGTATTCGGAACTGACTTATCCCTATCCACTGATTTGCTTCCACCATCAAATGATCTTGTTGAAATCTTCGCATGCTTTAATAATGCACTAGCACTATTGGACCGGAAGGACCCAGATTGACCATTTGTTTTCGTTGATAAAAAACCGTTCGAGGGTGTTCTGGACAAATTTTCCACTCCACCAAGAGACTGGCGTCGTGAGTGTCCATTGCTTATGCCTCTTCCTTTGCTGGGAGTTCGGGAAATACCATTAAGAGATGCTTTAAGCTTATCTTCCAAAACTTTAAATCGTAACTGGTATTTTTCTTTCATCTGTGCTTCAGCCTTTGCGGTGCGCTCTGCCATTGCAAGTTTGTCTCGAAGCTGTTGCATTTCTCCCTGAAAGAATCTTCTTTCTTCAAGCCATTGCTTTACAGGCATTACTTTGTCATTGGCATCCTTCCACTCATTTGCAACTACAACAGCAACCCGATTTGCAGTAACCTTTGTGCGAGCTAGTTCTCTGTCCAGAGTTCTTCTCTCGTCATTCATCTCTTGCACTTTTCTCTGGTAATCACGCACAGCATTAGCAGCAGCCCCTCCAGCCAAAACAGCCTCCTCGAGCTCACGAACGGTTTGGGTTAGTTTTTCAACCTCTGCAACCTTTTGCCGATGCATTTTGTCCAAGATTTTATTCTCCTCCTGGCATATTTCTATCTGCTTCATTAGCTCTTGGTTTTTGTTTTGTAGATCATCAACCAAGGCTGCTTTCGCCAAAGCCATCTGAACAGTTCTCTCGGCCTCCAACAAAGCAGCCTCCTTAGATTTGGTAAGGCGATCCAGTGCTCTGTTGTCATCTTGCAACTTTGCCACCTCCAACCGAGCTAGTTTTAGCTCTGCCTCCAGTGGAGTAATAATGGCTTCAATAGGAGGCATCTCATCATC
>TRINITY_DN11604_c0_g1_i1_1  174-740 uncharacterized protein LOC114267433 [Camellia sinensis](+)
GAGGCCTTAGGCAAGGGGATCATCTCTCCCCCTTTCCTTTTCAATATGGTAGCTGAGGGTCTTAACATCTTGTTGACCAGGGCTAGGAAGTTAAATTTATTCAAAGGTGCTATTCTTGGGGTTAACGAAATCTCAGTGTCCTATCTTCAATTTGCTGATGATTCTATTATTTTTTGTGAGGCAGAATGGGGGGAAGTGGTGAATATTAAGAGGATTCTTCGATGCTTTAAAATGATTTCTGGGCTCCGGATCAATTATCACAAGAGTGTGATTTCTGGCATCGGGGTACAAGATAACTTGTTAGCTGAAATTGCTGGTAGGTTGAATTGTAAGTGTCAAAAGCTTCCATTTAAGTACCTTGGGATGCCTCTTGGGGTTAATCCAGGAAGATTGAAGACTTGGAAGCCTATTGTGGATAGAGTTAAAGTTAAGTTGGCTAGTTGGAAAATAAGGTTCTTATCTCTTGCTGGGTGGCTAACTCTTTTCAGAGCAGTTTTGTCTAGCCTTCCAGTATATTATCTCTCACTATTTAAGATGCCTGAAGGCGTTGCTAAAGAGTTAGACAAG
>TRINITY_DN11609_c0_g1_i1_1  3-233 hypothetical protein TEA_029918 [Camellia sinensis var. sinensis](+)
TGTAATGTTGGGCCTCAAAGAGTGGATGGGGTCTATGCATCTGATTTGGGTCCAGTGGGTCAATTGACAAGGGTTTATGGGTCGGAAGAGAGGATCAGTGATGCAGTTTGACTCGATTTGCTTGTAGAGGAGAAACGATCAATGGGGGAGGAGGAGGCTCAGCATCAGCTGTCGTCTGGGGTGCGAGAGGCTGAGGATGTGGATCGCGAGATGAATTCTTCAAGGACTAAT
>TRINITY_DN1160_c0_g1_i1_1  1-507 mitogen-activated protein kinase kinase kinase NPK1-like isoform X1 [Camellia sinensis](+)
AAGGCTTTAGATTTGAAGAAGCTGCAAACACCTCTTTATGAAGAGTTCTACAACTCATTGAATGCAGCTGGTTCGCCAAGTCCTGTTGGGATTGAAAACAAAGAGAACTTAGCTAGTAATTTGAACTTGCCTCCTAAAAGTAGGTCACCCAAACGGTTGCCTAGTAGAAGACTTTCTGCAGCTGTTGATGTTGCCTATACTGCTACCTCTGGGACTCATTCCCAACGTGTATCAATCATTGGTGCTAAAAGTGATCAAACTCTACCAGAAGTACATCCACCTAAACCTAGTGAATGGAAAGAGCTTCCTGTTGATGCTCCGCGGGAGCTGATTAGTCCAAGTGCAAGCTTCTCTGAGAGACAACGAAGATGGGAAGAGGAGCTTTATGAAGAACTTGAGAGGAAACGAGAGATGATGCGTCAGGCAGGTGTGGCGAAGACACCATCTCCAAAAGACCGAATTGTGAATCGACAGAAAGATTGGTCAAGATTTGCTTTCTCCGGCAAA
>TRINITY_DN11613_c0_g1_i1_1  322-534 Dammarenediol II synthase [Actinidia chinensis var. chinensis](+)
TACCGAGAGATAAGTCTTCCCCCAGGAGGGTATTCCAGTAGCACTGCCATTATCAAGTATCCATTGCCGAGCTTTTGTCATTGCCCCTTCTCCATCATCAGGCCCTTCTCCAAGCAAACGCAGAGCAACGTAGTTAAGTGCCGAGCCAAGCATGGTGCTATGGCCCTCTATGTAAAATCCCCACCCACCATCATCGTTCTGCATAATATAGAC
>TRINITY_DN11614_c0_g1_i1_2  1-183 zingipain-2-like [Camellia sinensis](+)
GGGACTTATAATGGAGAACCCGTCTGGCTGATAAAAAATTCTTGGGGGAAGAAGTACGGTATAGGTGGCTATACATACATCCCACGCAACAGAAGCTACGCCGGAGTCTTAGACATAAATTGGTTTCCATCTTTTCCAGTTATCGGTGATCACAAAAGATATGAGAAGCCTCGCCTCTATAAG
>TRINITY_DN11615_c0_g1_i2_2  157-987 telomere repeat-binding factor 4-like [Camellia sinensis](+)
TGCCATCAACACAATTTCACCGCGCGAACATTTCTCAAAGATCTCTTTCGCCAACTGGAGCAGTGAATCTGTGTCTTCAGCCATTCTTGAAACCCTTTCTGCCTCCTTAACGGCTTCAGCTGCTACAAAAGATTTATTTTCCGCTTCTGCAACTTTGTAGGCGGCCCCCACCGCCGCTTCTTCTACTGTGTCTCCAAGATAACCAGTTGTTTGGGACTGCCTTGGCCGGATGGTCTCTTTTGGTTTTGGGGTCGGTGTTTTTGCCGCAACCAAGACATCCCTCTTTATCTTGTAGCAGTTTTGGACCTTTTCAAGTTTGTCTTGTGCAACAAGCCTTCTTAATCTAGAACTTAACAACCTCCTAAAGTTCTGGGGCACCTCATGTCTTTGCTCAATAAAACCAACTATTGCACTAGTATCAGATCCATTTGGGTCCTTCAGTGTTGAAAGTGCTTCATAAATCATGGCATTGTACTTTGAAGCAGTTTTCCCGTCCAATAAGCATTTTGAAGAATCATCCATGACTGCATCTGCTGATGAACCATTTGCAGCAGGAGTGATGGAAGTTGAAGTCTGTGTATTGGGCAATGGAGTAGCAGGCGCATCTGGGTTGGCCTTTGCTTTTGTTGTCCGTGATTTCTCCCTAGAACCTTGGCTGTTGGCACTAACACTCATATTTCGCCATTTGTCCTTGAGATCAATGTTGGAGCGAGAGTACAGGAAGTGGTTGAATTCAGGATCTTTCTGGATGTTCTTCCACTTGCCAGTGCCATGCTTTGCGACACCTGCACGAAGCGCTTCTTCTTCCTCCGATGTCCATTTCTGCTTTGG
>TRINITY_DN11617_c0_g1_i1_1  11-661 hypothetical protein TEA_025979 [Camellia sinensis var. sinensis](+)
ACCACGCAATTGGCGGGGAGGGATGGTGGCCCTTGGGGGATTGGGGATTGAGTCATTTGGCTCCAGATCATCTATTGGTGGCCGCTGTTTATGATGATTGGTCACTGATTGATATGCCATCGCCAGAGCTAAACCAATGTGATCATGCTCTGGAGGGGAATAAATGCCAGTAGTGATGGTAGTTCTTCGGCGAGTATGGTTTGAAGGAGGTGGGTCTGATATCATTTTAAAACCAGTTGGAACTACTATTACTGGCATCCCAACTAGATTTCCCATGCAAACTTTTTCCCAGTCTGTTGCATTTCCAACAAATGCATCAACTGTGAAGCTCTCTTTCACTTCCCTTATCAATTTCCCTCGCGCTCTCTGTGCCTGAAGATAGTCCACTGCAGGTACCATGCGAGCACGACGAAGTTCAACAGGCCATTGATCTTGAGCTTCATAGTTGTCATCCTGCCTAGATCGCTGCCACTCATCGAAGTGGGACAACATATCTACATCCATTGTGAAATTCATTATACCTTGAACTGAGTCGACACTGTAATTCAGTTTGAAAGGAACCATATTAACAACCTTGGACCGAAGAACATGGACAACCTCCATCTCAGCATCACCAAGATATCCAACAGTTAACTTTGTAATGTCAACTGA
>TRINITY_DN11618_c0_g1_i2_1  1-267 protein EXORDIUM-like [Camellia sinensis](+)
GGGATGGTCACCAACCTGGCTAGCCTATTGGCTGGGACCGCCACGAACCCATTTGGAAATGGCTACTACCAAGGGCCTGCCGATGCACCTCTGGAGGCTGCATCGGCTTGCCCTGGGGTCTATGCTAAGGGGGCTTATTCAGGGTACCCAGGGGACCTGTTGGTTGATGCTTCCACTGGTGCTAGCTACAATGCGCTTGGTGATAATGGGAGGAAGTACTTGCTTCCTGCTTTGTATGATCCTGCTACGTCCTCTGGTTCCACTTTA
>TRINITY_DN11619_c0_g1_i1_1  3-359 uncharacterized protein LOC114308827 isoform X1 [Camellia sinensis](+)
CATGCTCAAGCTTTAGGATAGATGTGTGGGCTCACTTTGCACGAGGCTCGATCCTTGGCTCACAATGGGGGATTAGGCATTCCGGATTTAATTAGTCAGTTTTCCCCTACTGGTGATAAAGAAAACCTCCTTTGGCGGAGTTATCGTCAACATGCCCTCTGTCTATGCTTACTTGCACACTTCCTTCTTGCCCCTAGTCATGGTGGAGCTAGTATTAAACTGATCGAAGTAGCCCAATGTCTTAAAGAGGGTAAGAGTTGTATGGGCTTAGTGTTGGCCGAGACCTTGATAGGTTTAGATGCTTTTCATCAACGAGAGACTACTCATTTTACGGGGAGTCCATTACTTCTCCAGGTT
>TRINITY_DN11619_c0_g3_i1_1  50-403 uncharacterized protein LOC114288484 isoform X2 [Camellia sinensis](+)
CAGGTATGGCTAATGGATAAGCTGAAAGTAATAAACCCATGCCCTGAGTACTCGGCCAGAGCTTATTTTCTTCGCTCACAGCTAGTGGAATTCTCCTCAGAGGGAATGTGGCATGACTGGATGCGCAGCAGGTCTGCAGTTGACATTGCTTGGCGCGCCCCCTGGCTTAATTTGGCTAAGATGAGTTACAGCATGTTCCGGCAACCAGGTATACAGTTGATTGGCCTTACACACTGTGTGTTCTATTTTCCACTTAGGTTCAGACGCCAGTTTGGGCACGATCAGACTTGTCCGGAAAAAGGGATAAAGTACCCAACTTCATTTCCTATTCGTAGTTCATACTTGCCTCGATAC
>TRINITY_DN11620_c0_g2_i1_1  163-327 uncharacterized protein LOC114269156 [Camellia sinensis](+)
GTTATGGATTCTTTATCGGATGAAGAAACCGCAAATTCAGGAACCTCTTCTTATTCTACTGAAGATTCAATAAATTTAGGAGACAGCAATGCCTCGCATGAAAACTATGGAGACTTGGAGAGATCACCTGGAATGAAGGCTGAAAAAGATGGACTAAATAAACGG
>TRINITY_DN11623_c0_g1_i1_1  59-247 hypothetical protein COLO4_13821 [Corchorus olitorius](+)
CTGCAGCTTGCTGGCTTGCCCTGTCCAAGTTGGGAGTTGGGTCATGCGGCCCAAGCGAAGGCTTGGACTTCATGGCTCGTAGAGTGGAGGGCACAGCGTCAGGCTGGTTTCACAGAGCAGCGATAACCTCCCGCTCTCGACAGTGGAAGGATCACAAGCCGGTGCACTCTTGGGCCATATTGCCTGGTG
>TRINITY_DN11624_c0_g1_i1_2  2-364 phosphatidylinositol/phosphatidylcholine transfer protein SFH3-like isoform X2 [Camellia sinensis](+)
AATTATCCCGAGACCCTGTGCCGTATGTACATTATTAATGCAGGTTCTGGATTTAGGCTCCTATGGAACACCATTAAAACATTCCTGGACCCCAAGACCACTGCAAAAATTCAAGTTCTGGGCAACAAATATCACAGCAAATTGCTTGAAGTAATTGATGCCAGTGAGCTACCAGACCTTTTGGGTGGTACATGTACTTGTGCAGACAAAGGTGGATGCATGCTTTCTGATAAAGGCCCATGGAATGATCCTGATATATTGAAGATGGTTCACTATGGTGAAGCCAAATGCTCAACTAAAATTTTGATTCTAGTCATTGAGGAGAAGACAATTTCTGAGGATGAGAATGCAAACCTAAAGGTC
>TRINITY_DN11626_c0_g1_i1_1  2-310 myosin heavy chain, cardiac muscle isoform-like isoform X1 [Camellia sinensis](+)
TCTAGTGTCAGTAGGACAAAGGAAGAAACTAAAACACTAGAGCATTTCCTTGATGAAACATTTCAGCTTCAGAGATATATAGTTGCTACAGGACAGAAGTTGATGGAAATACAGCCCAAGATATCTTCTGGATTTGTTGAGGCTGTAGAGAATCTAGATGGATCTGAGAGCTTTGACATGAACCGATTTGCTGATAGTGTTAGAACTCTCTTCAGGGAAGTCCAGAGGGGTCTTGAAGTCCGGATAGCTCGAATTATAGGGGATCTTGAGGGGACCATGGCTCGTGATGGGTTCAGGCATCTGCGAAAG
>TRINITY_DN11626_c0_g2_i1_1  1-306 myosin heavy chain, cardiac muscle isoform-like isoform X1 [Camellia sinensis](+)
GCATCATCGGACCACTGCTCGAGTAAGAGCAATACTTCTTCATGGAGAATGGACCTTCACGCTCTTGGAGTTACTTTCAAGATCAAGAGGCTCAAGCAACAATTGCTCATGCTTGAGAGATTGACAGGAAAGCGAGAAAGTTATGAAGATATGGAAGGTGACAATAAAGCATGGGCTGGGATAAAGGGATTCCACATACTAATGTCATTGTTGAGCAAACAAGTTAGTAGGTACCAGTCCCTCCAAGGAAAGGCAGATGAACTTTGCAAGCGGATGCAAGAAAATGATCTCAATGTGAGCCACGGA
>TRINITY_DN11628_c0_g1_i1_1  762-1925 LOW QUALITY PROTEIN: receptor protein kinase CLAVATA1-like [Camellia sinensis](+)
GGCCAGTTTCAAGCCTTCAACTCCAGCTCTTTCGCCGGAAACTCGAAGCTCTGTACATCACGCAATCAATCTTATTGCCCCATACTCCAAAATCCAACTCCATCTTCAACAAATCGCCACACGGCGTCGTTTGGGACTGCTAAGCTGATTATAGCCGTCATCGGTGTCGTCACCGTAGTGCTGTGTTTGGTGGTTACTTTTGTGCGAATCAGACAGAAGAGACTAGTGAAATCAAGAGCCTGGAGGCTGACCACATTCCAGAGGCTCGATTTCAAAGCTGAGGACGTTCTGGAGTGCTTAAAAGAAGAGAACATTATCGGCAAAGGTGGTGCTGGGATCGTTTACCGTGGGTCCATGCCGGATGGTCTCGACGTGGCGATAAAGCGGTTAATCGGGCGTGGTTCTGGCCGGAGCGATCACGGATTTTCGGCCGAAATACAGACCTTAGGGAAGATCCGGCACCGGAATATCGTGAGGCTGCTGGGGTACGTGTCGAACAAGGACACGAACTTGTTGCTGTACGAGTACATGAGGAACGGGAGCTTGGGGGAGATATTGCATGGGTGTAAAGGAGCTCATTTACAGTGGGAGGCGAGGTATAGGATCGCGGTTGAGGCGGCCAAGGGGTTGTCTTATCTTCACCATGATTGTTCGCCTCTCATCATTCACAGGGATGTGAAGTCGAATAACATATTGCTTGATTCGGACTATGAAGCGCATGTTGCTGATTTTGGGCTCGCCAAGTTCTTGGAGAATGCTGGAGCGTCCGAGTGCATGTCATCTATTGCTGGTTCTTACGGTTACATTGCTCCAGAGTACGCCTACACCCTGAAAGTCGACGAGAAAAGCGATGTATACAGTTTCGGCGTGGTACTTTTGGAGCTGATCACCGGCCGGAAGCCAGTGGGCGAGTTCGGAGAAGGGGTGGACATAGTGAGGTGGGTGAAGAAGACGATATCAGAGCTCACTCAGCCATCTGATACAGCTTCGGTGCTTGCAGTCGTCGATCAAAGACTCAATGCGTACCCACTTCCGAGTGTCATGAACCTGTTTAAGATTGCCATGATGTGCGTCGAAGAAGAGAGTGTTTCGAGGCCTACGATGAGGGAAGTTGTGCACATGCTTACCAATCCTCCCCAGTCTGCTCCTAACCTCGGTACCCTT
>TRINITY_DN11635_c0_g1_i1_2  3-308 zinc finger BED domain-containing protein RICESLEEPER 2-like [Quercus lobata](+)
GAAATCGACCAGAAAAAAGAAATTTGCTACGACTTGCTTGATGAGTATCATTGTAGGAAAATTGATGAAGAAACAAATTATGATATCTCTTTATCTTGTGTAACTGAGAGCTCTCAATCTAGGATCCAAGAATCACAGTCCAACTTTGATTTGATTATTAATAGTAATAATAATAGAAAGAGTAGGAATGTCAAATGGGAGTTGGATCATTACATCGAGGATGGAGTGTTACCAAGAACCTCAAATTTTGATATTTTGTCTTGGTGGAGAACTAATGGTTTCGGGTATCCTACTTTGCAACGCTTG
>TRINITY_DN11640_c0_g1_i1_2  48-305 uncharacterized protein LOC114285267 [Camellia sinensis](+)
ATGAAAGAGGATTACGAGATTGAAGAAAAGAAGCAAGCTGCTGCTGATGTTTTGTTTCATTACTCAGAATTTGTGATGGCATGTATAGGAAATCGCGTTCGGCCATGTGACTTGAGGTTGCATTTAATGAAGGAGATTTCAGGGTTGCCAACTTCTCTAAAGAGGGAGTCATCCCAAATGGCAGCTTCTCCAGATGCGATGGGTGAATCATCTAGCTCGGGTACAAGGCTCGATAAAGTAGACAGTTTTCGTGCACTA
>TRINITY_DN11642_c0_g1_i1_1  2-418 cation/H(+) antiporter 15-like [Camellia sinensis](+)
GGGAAACTTGTTGCCTCAGTGGTGCCATTGCTGATTTACAAGTTGCCTTACAAAGATTCTTTCACTCTTGGCCTCATCTTGAGCTCCCAAGGCTTATTTGATATTGTCTTTTACAAACTCTTCCTGCGCTTTAAGTTGATCAGCATAGAGATTTACTCAATCATAACGATCATGACAGTGCTGAATGCAGCCATTGTTACTCCTCTGATTTGCCATCTCTACGATCCTTCAAAACGATACATGAATTATAAGAGAAGAACAATCCAACAATCCATCCATGAAAGCGAGCTTCGAATCATCCTCTGCGTCCACGAAGAAGATCAAGTTTTCAGCCTAATGAACCTCCTCAATGCCTCCAACCCGACCCGCGAACGACCCATCGGAGCATTTGTCCTTGACCTCATGGAACTGGTCGGC
>TRINITY_DN11643_c0_g1_i1_2  99-203 protein DETOXIFICATION 46, chloroplastic-like [Camellia sinensis](+)
AGCTTTCAGCTTTCCCATATTGTAGTTACTAAACCGCGTTAAATCGTCAGAGAATAGTACACAATCTGGCGAAATGAGGCGGCGAAGAGCAAGTATAAACCGGGC
>TRINITY_DN11647_c0_g1_i1_2  2-208 uncharacterized protein LOC114269935 [Camellia sinensis](+)
ACGAATTGGTGTAAGCGAAATGATCAGAAGGAGAAATGTGAAGGAGAAATGGGAAGGAGAAATGCAAGTTCAAGAGCAAGGAGGCAGGCCGGTAATTCTTTTTGCCATGGGATGGAAAAAACAGCAAGCTTGAAAAGTTGGGGGAAGATAAATAGACGGCGAAGGGGACCAAGAATTCCAGCTAGTAATGCTCGGGTATTGTTAAGC
>TRINITY_DN11651_c0_g2_i1_1  1-372 kinesin-like protein KIN-10C isoform X3 [Camellia sinensis](+)
GAAAAACTTGGGATTGTTTCTTCTACTGTGAAGAAATCAACCAGCTCCAAAGCATATTTCTCTAAAAAGAACACCAGTAGTCTGGAAAAGGGAAGGAAGCTCTTTGATGAAGGAAATCATTTGTCGAACCCTGAACAGGCAAAGTCCCCATCAAACATAGCTTCTGTTATGCAGTCAAGGTTCATGTCAGATATTGGTTCAGCCATCGTACCTTCTTTACGAGAAGAGGAAAAGTTCATATCCAATGCCTGCTTAGCTGGAGTACCTAAAACTGAGGATGTTCCTCTACACAGTGAGAGCAATCATTCAGAAGTTACTGCAAACATTGATAGCAACATTAAGGCTTTGACTTATTTGGATGATGGTGATGAC
>TRINITY_DN11662_c0_g1_i1_2  178-420 receptor-like protein kinase FERONIA [Camellia sinensis](+)
AATTTTCTTGATCAGCAGCCCATTGGTCCCTGTATCTGGATCCGAGACGTCAAATGCACCGTCATATGACAACACATTGTTGTAAGCATGACAAAACCGTTCTTTCACTGGATCATTATGTGATGGGCTGCCGACCTCAATATCATTGTGCCAAATCTGCTGCAGCTGCAGCGCAATGTTGAGGCTCCCAACCACATCATACATCGATGGCCGTTCTGTTCCCCTATCAAGCAGGCAATTCCA
>TRINITY_DN11662_c0_g2_i1_1  91-402 hypothetical protein TEA_024665 [Camellia sinensis var. sinensis](+)
ACCGAAAATGAAGAAGGCGGCAATCCAACCGCCAGTTTTGGATAGATCGGGAATAGGCTTGCCGCGGATATTAACGGGTGTAGTTCCCCCTGCAGAATAAGCGGCGGCTGAAGTGGTCTGTGGTCTGTGGTCAGACTCAATGAAGTAGATTCCAAGCTTCTTTCTCATCATATATGATTGATCAGATTCAGAATTTGAATTTGAATTTGAATTCCCCTCTAAACTAGTAGCAGCAGGAGGTGGAGGTGGATCCTGCTGCTGCTGCTGCTGCAACACTTCCGGTGACTTGATCTCTGTGCTAGTGCTACCCAT
>TRINITY_DN11662_c0_g2_i1_2  1-339 receptor-like protein kinase FERONIA [Camellia sinensis](+)
GATCATCTTTATGGGATGGACAGGGGTTATAATCCGCTTCCATGGGAGAAGCGACTTGAAATCTGCATCGGTGCTGGACAAGGACTGCAATATCTACATTCCAGGCACGAAATCATCCATGGCAACATTAAACCGACAAATATTTTGTTGGACAAGAATTTAGTAGCAAAAGTTTCGGATTGTTGGTTGCCCAATGTGGTCGGTGTCACTACGCTTATCTGTGACAATTTGGAATATTTGGATCCAGAGTACATACAATATCTGCGACTGACAGAAAAATCTGACATATACTCATTCGGTGTGGTGTTATTGGAAGTACTGTGTGCTAGGAATCCATGC
>TRINITY_DN11662_c0_g3_i1_1  42-533 hypothetical protein TEA_024665 [Camellia sinensis var. sinensis](+)
TTTTTTATCCCCAACAATTTCAATTTCAATATTTTCCTGCTGTTTTTCCCTGTACTGATACCTATGCGCTGAGTATAGGAAAGCACAGAAGTTAATTAAACTCAGACCCGCAAGGAGCCAGTACAAGTAATCGAACCTTCCACTATTAATATTCTGGGACAGCCATGATGGTTGCGTTCCATCCCTCCTACCCGTTACAGATTTGACAATGCTGTTCAATATGGTGGCTGCAAAGCAACCTAAACCCCCAGCTACAGCCGCATAAGCTGAACCTATGCTTCTCATGGCATCCGGGGCTTCCTCGTATAGGAATTCTAGCAATCCCACAATACAAAATACTTCAGCTACCCCAATCAGGCTATACTGGATTAATAGCCAGTATGCACTCAGGTTTGGCATGGCTGTTAGAAAACTAGCCTCGTACCCGTGTTGTATCGCATAATTCCTTCTGTACCTCTCAAAAACACCAGCCCATGCCACTGAAAGAATTGA
>TRINITY_DN11663_c0_g1_i1_2  4-372 receptor kinase-like protein Xa21 [Camellia sinensis](+)
TCCTTCTGCGGCGGCTTCCAGGTCAACCACGGTAATCCTTTCTTTGCCGCCAGCCTCCTTCTGGCCAATCTCCATTTGATCGCCTCTTTCCTCGGCCTCCTCTTTGGGCCCTTTAGCTTCTTCCTCAGTAGCCTTTTGTAACGAGTTGAAGACGTTGTTCGCGTAAGGCACCATATAGACCGGCAGGAAGGCGGGGGGATGAGAGGTAAACATCTCAGTTTCAAATCCTTGGCCTAGTTTTTCACAAGTAGCCTTCCAACTAGACTTAAAGAAAATGTCCTTAGTGGCTTCAACTTGTTTGGTGTAGTTATCTTCGACTTCTTTGAAGCCGAGGTTGTTGGCCTCGTCCACGGCCTTCTGCCTTGTTTT
>TRINITY_DN11667_c0_g1_i1_1  1-312 uncharacterized protein LOC114283689 isoform X1 [Camellia sinensis](+)
GGTGGTTCTGGAGCAGAGGAATGGTCATATTTAGATGCTGAAGGACATAATCCCTTGGGAACTGAACTAGTTCCATCTCTCACTTCTAATGAGGAAATTCACAACCATGGTGGTGGGAATAAATTTTATCCTCAGATATCAAGGCGTCATCACCTTCCTCGAAAGTATTGTAAGCTTTTGAATGAAGGGATTGGTGTCAGTAGAAGGGCACATGAATCATTAGCAGTTTCCAATGCGGCAGAGCTATTTAAGCTTGTCTTCCTGAGCACCTCAACAGCTCCAGAGGTGCCAAAGTTGCTTGCTGAAACATTA
>TRINITY_DN11668_c0_g1_i1_1  2-223 calmodulin-binding receptor kinase CaMRLK-like [Camellia sinensis](+)
TCAGACAAGACGATTGGGTGGGCTAGGAGGTTGGTGAAGGAGGGATTCGGAGCGAGTGCATTAGACTCAAGGCTGAGACTCGGCAGTGACTCGGTAAGTGAGATGGTGGAATGCCTTCGAGTTGGTTACTTGTGTACTGCGGAGACACTAGGGAAAAGACCCACAATGCAGCAGGTGGTTGGGCTGCTTAAAGACATACATCCCATCACAGCTGAGTTGAAC
>TRINITY_DN11675_c0_g1_i1_2  2-301 uncharacterized protein LOC114286892 [Camellia sinensis](+)
CTGTGTGAAGCTGATCTGGAGGAGGTTAGTAGCCTAAAGAGGATATTAAGGTGCTTTGAAGTTATGTCTGGGTTAAGAATTAACTTTCACAAAAGCCAGGTCTGTGGGGTGGGTGTTGCCGATGATGTGTTGGGCAGACTTGCTGGCATTCTTAACTGCAAGATCAAGAAGCTTCATGTGCAGTATTTAGGGCTGCCTTTAGGGGCTAACCCCAGTTGTAAAGCAACCTGGAAACCTGTGGTGGATAAAGTTAGAAGTAGACTAGCTAGTTGGAAGAGGAAGACTCTCTCTTATGCTGGC
>TRINITY_DN1167_c0_g1_i1_2  34-762 pentatricopeptide repeat-containing protein At1g50270 [Camellia sinensis](+)
ATGATTGCAACGACCGGTGCAAGCATTAACCGATTCAAAACCAATTTTCTCGACCCATTGATCTCATCACTCTTAACCCAAAAATGGCGAACCTCATTGAATCTCGATTTTCTCAAGCAAACTCACTCCATCATCACCACCAATGGCCTCTCTCACAACAACCCCTTTTTACTCCACAACCTCCTCCTCCATTCTCTCCCCTCCATCTCCCTCTCCGCCGCCGCCGATCTTACCTACATTTTCACCCTCTTCCGCCGCACCGACTCGCCCACCACCTCCCTCTGCAACTCCATGATCAAAGCCTTCTCCGCCAGCTCAGTACCTCGAATGTCAATTTCTTGCTTTGCTATAATGCGCAAAGAAGGTGTTCCTCCTAACAAGCACACTTTCCCTTTACTCCTCAAGGCCTTGTCGAGGTTTCAAATCGGAAAAAACGAGAACCCATTTCAGATTTATGGTCAGATTGTGAAATTCGGATTGGGTGTTGATGGGTTTGTGGGTAACTCGTTGGTTTCTGCTTTTGCAAATTGTGGGTATGTTGGAGTTGCACGCAAGATGTTTGATGGAATGCTGGTGAAAGATTTGATTGCTTGGACTGCAATGATTGATGGGTACGTTAAAAATAGTTGTTCAGTAGAAGCAATGGAGTGTTTCTTGGAGATGAAATCAATGGGTGTTAGGGTTGATGAGGTGACTGTTGTGAGCGTTCTCCGAGTGGCTGGAATGATG
>TRINITY_DN11680_c0_g1_i2_2  122-400 uncharacterized protein LOC114312000 [Camellia sinensis](+)
CACCAGATCATGGACAGAGTAGTTCAAAGCTGGGACATAGGACTTAACCCACTAAGCAATTCGTACCTCAATGGTTTCACACAGAGCTACGAAATTCGGTTCCACCCCATTGAACACAGAGTCATTCCTCTGTTTCCATATGGACCAGAAAATAGCATATGGTATTACACTCCACAACTTCTTTTCAATTTGCCTCATTCTACAACCATACCACCATTGAAGAGCACTTTGAACCGAACCAAGTGAAACCCACTGCAGCCCCCACCTTTTGACAAAATA
>TRINITY_DN11681_c0_g1_i1_1  176-322 hypothetical protein TEA_024701 [Camellia sinensis var. sinensis](+)
CCGTACCAGATACTTACCGGCATATAGTACCTCGTATGGTACTTCTGCATACGTACCAGGTAAACGAAACACGTATTCAAATTTTTTCTTCTTAATTTTTGGCGTACCCAAACGCACCTAGTATATATTCATGTTGTACCGTACCTC
>TRINITY_DN11685_c0_g1_i1_2  234-842 uncharacterized endoplasmic reticulum membrane protein C16E8.02-like [Camellia sinensis](+)
ATGGGAGGAAAGATTGGGTTTTTTGATCTTGAGAAGCACTTTGCCTTTTACGGCGCTTACCATAGCAACCCAATCAACATAGCCATACACATGTTGCTTGTTTGGCCCATCTTCTTCACAGCTCTTCTCATTCTATACTTCACACCATCTCTATTTAGCCTCCCTTACATCGAGTTTTCTTTATTTGGGATCAATTTTATTCTGATTTTGAATATTGGGTTCTTGCTTGCTTTAATCTATGCTGTGTTTTATATCTGTTTGGATGCAAAAGCTGGTTCTTTGGCTGCCTTCCTCTGTTTCATCTGTTGGGTTTTCAGTAGTTACTTTGCGAGTCAACTGGGATTATCACTTGCTTGGAAGGTTGTTCTGGCAGCTCAGCTGGTATGTTGGACAGGACAGTTCATCGGCCATGGGGTATTTGAGAAACGCGCACCAGCTCTTTTGGACAATCTCTCACAAGCCTTTCTGATGGCTCCCTTCTTTGTTCTGTTGGAGGCTCTACAAAGCTTTTTTGGGTATGAACCATACCCGGGGTTCCATGTTGCCGTTCAAGCAAAGATAGATGCTGAAATAAAGGAATGGCAAGATAAGAAGCAGAAACTAATTTCT
>TRINITY_DN11689_c0_g1_i1_1  125-784 uncharacterized protein LOC114314852 [Camellia sinensis](+)
TAGCAACAGAAAAGTGTACAGAGAGCACATTGTCAAAATGTTGTTGAAAAACATGCTTTTTTTTCTCTGTCCACTGCTGCAAGGAGTACTTGTCCCGCTGAAACACCCTTTCTTCTGTTTAATCCCTTGACCTAGATCTTCAAGTACAAATGAAGAATTTGTTTGACTACTACTAAACAAAACACACCAATAAAACCCTTTGTGAGTCCCAATCAAGCCTACTCCGACTTCGGTATGCGTTTTATTTTCAAGGAGAGAGAGAGTTTTCTTGTCTTGAACAAGCACACGAGAAAAGGCTTCGGATGGCTCAAGATACTTGTGCTGACACCCCACAATGTGGCCTGAAATGGTGCCAAAAGTTGGTAGTTCAACGCCACAATTGGGAGCAAAAACTTCAGTGAAGTCATCTTCTGGTGGTTGACAATTTACTGTGTTGTTGCCCGTGCAGTTCCCCTTGCATTCCTCTGCATACTGCAATGCCATGCAACCAAGACCAGGACTGTTGTTCAATTGTTGAAGCCTTAGGGCTGTACGGTTCTTGTTGATTATATCAACTAGATCATTTGCAGGGTTTCCATGTTGCTTTGAAGAAACAACAGCTGCAAGCAATAGACTACAGAAGAGAGAAATCCACTGAAAGCAACAGAGCTGCTTCTCCAT
>TRINITY_DN11692_c0_g1_i1_2  6-410 hypothetical protein TEA_003625 [Camellia sinensis var. sinensis](+)
CACTATTATCTCTCGGTCAACAATGCCAGATATTAGTTTCAAAGCAGCATGACAATCTTCACAAACACGAAGGTTCTTCATAATCCTGATTGGTGTTCTGGTTGGTGTCTTCATGAGCCCAAAAACCAGAGCTAACTTCTCGCTATGGTGATTCAGGACTTTCTCCTTCTCATTCTCTTCCATGTCAAGCAGAACCACTGAAGTGTTTGGTTCATAACCTTTTAGCCTCATTTCTTGCAACAGCTTTTCCCACCTTTGAAATATCTCCTCGGCTTGAGGATGGGTCTCATCTCCGGCCACAAACTCATGGACCACACCATCTATAGTGATTGAACTTGACCCAGGCGTCTTCTTCACCCCTTGATCTCTCATCAACTTCCTCACTCTTGATACGTCTTCCCACCG
>TRINITY_DN11702_c0_g1_i1_1  483-917 rho GTPase-activating protein REN1-like [Camellia sinensis](+)
TCTGGAATATGTCCTTGGAGTAGCAACAGAATGACCCTCTGTCCTTCGCCCTTTGTCTGCATTAGGAAAGCTTTCTGATTTTCCTCTTTCCAGGTTCGGAGTTGATTGACCTTCCGATCTTCCTTTATCTGATTTCCTATGTTTTTCCATATTTTCAACGTAACGGCCCTCTTTCTGGAGAGATTGGCCACTGTCCAATCCTAGGCCTTTTTCCGAGTTATAATCTGATTGTCCATCTACTTCCTGATAATTGTCTAGATTTTGGACTGACTGGCGTGATTCTGATCCTCTACCTCTTTCATTGCTTTGCGCAGAAGGCTTAGAACTCCGTCCTTTGTCCATATTTTGGAGCTCATTAGCAATCTGGTTTCGTCGTTCTTTCAAGAAGTTGAGTCGGTTTGTTAGCTTTGATAATGCAGAAGATGTAGAGTTAGC
>TRINITY_DN11703_c0_g1_i1_2  321-503 probable E3 ubiquitin-protein ligase RHB1A [Camellia sinensis](+)
CATGGCTTCAAATATCATTGCCTGGTCACATATGGGGCAGGTGTCACTTCTTTCCGTCCACTCAAGAATGCATGAAAGGTGAAAATAATGGTTACATTTTGTGATAATCTTTGGATTTTCTGCATCATAATCTTCAAGACAAGTGGGACAAACATCCTCTTCTTCCATTTCTGAAACATTAAG
>TRINITY_DN11706_c0_g1_i1_1  197-511 hypothetical protein F0562_029576 [Nyssa sinensis](+)
ATGAGGTCTCCCTCCAATTCTCTGCCTCAGAATCACCAGGAACCATATATCCGTGCACGAGATAACCCATTCTTTGATGGTATGAGAAGAAGCAACGCATCTTTGGTGGACAGGACTACTATATTTGATTTTCAAGAAAAGGGCAGCAGGAATATTTCTCGATCAGCATCAGATATTGGTGACAGATCCAGAAACATTGTTACAGATATATCTGAAAAGTTCTTGTACAGTCCTTCGAAAGATTCACCTGCAGACATTATTCTAGAACCCTACGGTCAGTCTTCATCGGGGAGATGGTCAAAGATCCCCAAAACA
>TRINITY_DN11706_c0_g1_i2_2  163-273 peptidyl-tRNA hydrolase 2, mitochondrial isoform X2 [Manihot esculenta](+)
AATTTGTGATGGCAGGTTTTGGTGGTTAGACAAGACCTGAAGATGGGAGTAGGAAAGATTGCGTCCCAATGTGCTCATGCTGCCACTGGGATGTATTCAGAACTGATGCAA
>TRINITY_DN11707_c0_g1_i1_2  4-471 protein SRC2-like [Camellia sinensis](+)
AACATTCTTTGATTTAACAGCCTCGGCTGGCTCGACGGTGAACTTTTCTCCAAGTTTGTATGAGAATTTGAGAGTACCTTTGGGTTTCCCGGAGGAAGTTTTGACCTGGTATTCGACGACTCGCTCAGAACCATCGTCTGCGGCGGCGGAGTGGGAGTCGGAGTCAGAGTCGAGGAGTTGGGAGAGGGGGAGGGTGATGTGGCCGATGGGGCGGTTGCCGAGGGGGCGTTTGGAGATGATGTTGAAGAGGAGAGAAAGAGAGGAGAGAGAGGAGGCGGGGAGGGAGAGGGAGATGCGGTGGTTCCATTTGGGGGATTTGCCGCCGTCCTTGTCGACGGGGGTTTGGCGGGTGGATTTGGGGTCGTTGGGGAGGGAGACAACCACGTAAACGTCCATTTTGGATATCAGGTTCACGTCTTTCAAGTCCTCCGCCGATATCACCGTGATATCCAACGGACGATACTCCAT
>TRINITY_DN11709_c0_g1_i1_2  21-347 65-kDa microtubule-associated protein 3-like isoform X1 [Camellia sinensis](+)
CCTGCCTCTAAAGAGGAGCACTGTTTGAATGCAGTAAACACTCATGAAGTAGAGTCACCCATGAAGCGAAAACCCTTCATACTCATCTCTTCCAAAGAATCATCTAAGTCTAACACAACAAATGAAATAGAAGATTGGAATAGAAATCAAAATGACACGTCACAAAAGAATACACTTCGAAGCAACAATACAAAAGAAGAGGAGAATATGACTCCTAAAGTAATGCCAAGTACCGAGCCAATTGAAGAGGTTTCAGAAGATATCGAATACTCCTTTGAAGAAAGAAGAGCCGATTTTGTACTTCCTAGAACACATACAACATCTAAA
>TRINITY_DN1170_c0_g1_i1_2  193-414 uncharacterized protein LOC114318265 [Camellia sinensis](+)
TTGGCGGCTAGCAATAAATTAAGGGATTCAATGACGATGACGCCACCTCTTACAATGGAGGCCCTAATAGAAAGAGTGCATCAACACATCCAAGTAGAAGAAGATGTCCCTCGCACCAAAGCAAAAGCTAGTATAATAGCAATGTCAGACAAAAAACCTGCGGCAAAAGTTAACACGGTCGGGTAGGAAAAAAGACTGAGCAAGAATGGATGAGGCAGACGA
>TRINITY_DN11710_c0_g1_i1_1  93-320 laccase-14-like [Camellia sinensis](+)
GTATATACCTGGTTTGGAACAATTGTACAAATCTCTAGGCTGGCCATTGATGGTGAAAGCATCCGACTGGTTGGGTTCGCCTCCACTTTCAAGTGCGGATTAAATTAACTCCATCACATCTCCCTTAAACCATGATGCTAAAACAATGGGAAACTCTTCAGAAGGATTAGAATATGGTAAGCGGTTCCATTTGCGGGGTAGACAGTGATGGGACCATGAACAGTGGCT
>TRINITY_DN11716_c0_g2_i1_2  3-470 uncharacterized protein LOC114273894 [Camellia sinensis](+)
TTCACACGGCAAATATTTCTGCCAAATGTGCAGCAATCGCTCGTCTGCCGTGGTGATTACGAAATCTTCAGGGAACGTATACATGGGTTGATCTAAGGACTTTACAGCGCATATGAAATCGGTATGCACCTGCGCGAGGCGAAAAGACAGCTTGAGCAAAAGGAGGGGTGCATTCAACATTTGGAGAGTTGTGTGGAACAAGCCGAGAATGAGCTAAGAAAGGCCAAGATGACTGAGACGCAATCGGCGTGTGTCGCGAACCCAGTTGTTACGGATAGAGTCAACCAGCACTTGCTGGATCATGCTATGGCCGATAAAGAGACGGTTAACATGTTTTGCAAAAAGGCTATAAGGACTCGGGCTTATGAAGAAGGCTTTTTCGACGTCCGAAAAATCAACATTGAAAAACCTAAGGAAAAATTGGCAGAAGACGTCTGTCGATGTGAGAACCGCGGCTTCAAACACGGT
>TRINITY_DN11716_c0_g3_i1_2  356-688 GDSL esterase/lipase EXL3-like [Camellia sinensis](+)
AAAGGAGAAGCAAGAAGTTTGGCTGAACTGGACGCTAAAATGCATCGCACTGCTGGAGGCGAAGCTCAAATAACGAGGGACGTGACAACAAAGGGGAGAGAGAGACGTCGGTCGCCCAGACGTCAGAGCAAGTTCCCCAGAAGAAATGATGCAGTAAAGTCACCCAGGGATGGGGTGCAGCAATGTGGGAGATCAAAGAGTCATACTGCTGGTCATAGCACTACGCGGAATGAGCTGAGCAGACCTCCGCGCCCGTTGAGCTTTTCAGTCTTTATTGGAAACAAGCCAATGACTGAAGTGGACTCAATAGTCCGTGATCCCAATGTGGCGGTG
>TRINITY_DN11717_c0_g1_i1_2  139-264 protein DETOXIFICATION 45, chloroplastic-like isoform X1 [Camellia sinensis](+)
GGGACATCAATGGCTGCTCATCAAGGAACAGTAGCTATGGCTGCTCATCAAATATGCTTACAAGTACGGTTGGCTGTATCTCTCCTTACAGATGCACTGGCGGCATCTGGTCAGGTACAGATTTCT
>TRINITY_DN11718_c0_g1_i1_1  3-428 G-type lectin S-receptor-like serine/threonine-protein kinase LECRK3 [Camellia sinensis](+)
AACAGTCATGGCGATCACTGTGCTACTGAAACGAATCTTCGCTGTTTTACCTACAAAGAGCTTGCAGAAGCTACAGATGGTTTCAAGGAGGAACTGGGAAGCGGAGCTTTCGGTATTGTTTACAAAGGGGCGATACAAATGGGTTCCAGAGTTGTTGTTGCAGTGAAGAAACTAGATAGGGTGGTTCAAGAGAAAGAGAAGGAATTCAAAACTGAAGTAAATGTAATTGGGCAGACACATCACAAGAATCTGGTCCGACTGCTCGGATTTTGTGACGAAGGACAACATCGGATGTTAGTGTACGAGTTCATGAGCAATGGGACTTTAGCAAGCTTTCTCTTTGGGGAAAAGAAGCCAAGTTGGAACCAAAGGACCCAAATTGCATTGGGGATTGCCAGAGGACTTGTGTACCTGCATGAAGAATGT
>TRINITY_DN11719_c0_g1_i1_2  62-379 pentatricopeptide repeat-containing protein At2g02980, chloroplastic [Camellia sinensis](+)
ATGGCAACCCCAGCTCCACCAATAAGTCCACCACCTCTCCCAAAACCCATCACAGCCAGCCCAAGAAAAGACACCCACCCGCTCGCTCTCCTACCCAAATGCAACTCTCTCAGAGAGCTTAAGCAAATCCAAGCCTATTCCATCAAAACCCACCTCCAAAATGACATCTCTGTCCTTACCAAGCTCATCAACTTCTGCACCCTCCACCCAACCACTTCTTCCATGGAACATGCCCACCACCTGTTCGACCAAATTCCCAACCCAGACATTGTTCTCTTCAACTTCATGGCCCGTGGCTATGCCCGAACAACTTCCCCA
>TRINITY_DN11719_c0_g2_i1_2  1-336 pentatricopeptide repeat-containing protein At2g02980, chloroplastic [Camellia sinensis](+)
ATAAACATGTATACCGAATGCAATGATATGGACTCGGCTGCCCAGATATTTTCTAGGATATTAGAACCATGTGTAGTAATCTATAATGCATTGATAGCTGGTTATGTTAGGAGTAGTCAACCGAACAAGGTCTTGTCTTTGTTCCGGGAATTGCAAGCTAGAAATGTCAACCCTACTTATGTCACAATGCTTAGCGTTCTTTCATCTTGCGCTTTGTTAGGAGCATTAGATATAGGGAAATGGGTACACAAGTATGTCAATAGAAATGGATTTGATCAGTATGTTAAAGTGAGCACTGCACTAATAGATATGTATGCAAAGTGTGGGAGCTTGAAT
>TRINITY_DN11720_c0_g1_i1_1  50-280 protein transport protein yos1-like [Camellia sinensis](+)
ATGGGTTTTTGGACGCTACTAGAAGGTTGTCTGCTTCTTGCTAATGCACTGGCAATATTAAATGAGGAACGTTTCCTCGTGCCTAGAGGGTGGAGCTTCCAGGAATACTCAGGTGTCAGAAGAAATTCGCTCAAGGGGCAGATGATTGGTCTTATTTATGCAGTCCAGTACATGAGAATTCCTCTTATGATTGCCAATACCATTGTCATTGTTGTGAAGCTGGTGTCTGGG
>TRINITY_DN11726_c0_g1_i1_1  1-366 AAA-ATPase At4g25835-like [Camellia sinensis](+)
GAGAGGGTATCACGTGAGAGAAGACTCTTCACCAACAATGGCCACGGCTCATACGAGTCGGGCTGGGCCTCTGTCCCCTTCCGCCACCCCTCCACTTTTGAAACGCTCGCGCTCGAGCCTGACTTAAAAACACAAATCATGGAGGACCTAAGAGCATTCTCTGAAGGGAGAGAGTTCTATCATAAAATCGGACGTGCATGGAAACGTGGGTATTTGTTGTACGGTCCACCCGGGTCTGGAAAATCTAGCCTCATTGCCGCCATGGCTAATTTTCTATGCTATGACGTGTATGATCTTGAGCTCACGAAAGTTTCAGACAACTCTGAGCTCAGAGCTTTGTTGATTCAAACTACGAATCGTTCTATC
>TRINITY_DN11727_c0_g1_i1_2  17-136 putative reverse transcriptase domain, reverse transcriptase zinc-binding domain protein [Tanacetum cinerariifolium](+)
TAACAAATTCCAATCTACAGAGCCATAGGCCTTGATTAAATCAATTTTGAACACACACCTTGTTGGTCCTTCATTTCTGTGATAAACTCTAACAACCTCTTGCATCAATAAAATGTTATC
>TRINITY_DN11734_c0_g1_i1_1  44-769 calcium uniporter protein 2, mitochondrial-like isoform X2 [Camellia sinensis](+)
ATGGCGTTTCAAAGAACCTTAGCTCAGCGATTGTTCAACGTATCGAAAAAATCGAATACAACTATTGCGAATTGCCGCATTTCATCGTCCGCCGTGCAAGCTTCGATACCTCCGAATCCGGCTAGAGTGGCTCCCGATCCCGGAGATGAAGGTGTTTTCCGGCGGTTCCTTCAGTGGCGGCCGATATACCAGTTGGCGGCACCATCTCCATCGCCGGCGCTCCGGTCACTTCCTGCCGGAGAAAAGCTTCTGGAGAAGTTGCGTGGCATGGACATTTCCAGGGAGCGGATTCGATTGGACGGACTGAGCCCCCCGCCACCGTCGACGGCGTCGGAGACGTCGGCGGAGCGGAAGTTGACGGTGGGGGATGCAAGGAAGCTGCTGAGGGTGTCGCAGCTTGAAATGGTGAAATCGAACCTCAGGCAGATCACGAAGGACCATATATCATTCGATGAGTTCGTTGAGATCTGCTCTGGAGCCTGCTCGAATGCAGAGCAGGGGCTGCAGTTTGCGAAGATGCTCGACGAGTCTGGGACCGTTATCGTCTTGGGAAACGTTGTGTTCCTCAGACCTGACCAGGTAGTGAAAATCATCCAGGACCTGATGCCAGTACCAGTACCCAAGCAGGACGATCGGAGGTGGAAGGAACTTGAAGAAATGGAAAACCAAAAGGCCGGCATTGACAGAAAGGCAGAGTCTCTGGTTCGCCGGGAACTCTGGTGTGGG
>TRINITY_DN11742_c0_g1_i2_2  266-595 serine/threonine-protein kinase Aurora-3 isoform X2 [Camellia sinensis](+)
GCACAAGGCTCGCAATGTACTTCTGAATGTATCAATTTGGCTCTCGGCCTCGAATGGAGGGACACCATACAGAAACTCATAACACAGGATACCTAATGTCCAATTATCAACTGCATAGTCGTGCGCCTTGTTCTCCACCATTTCTGGGGCTAGATAATCCAGAGTTCCACACATGGTGTGTCTCTTGCTTGTGGATTGTACAGACCGCCCAAAGTCAGCAATCTTCAGACGACCCTCATGATCAAGCAACAAATTCTCTGGCTTCATATCCCTGTGAATCACATCCTTCTCGTGACAGTACGCCAAGGCTTGCACAAGGCTCGCAATGTA
>TRINITY_DN11744_c0_g1_i1_1  4-750 hypothetical protein C3L33_13775, partial [Rhododendron williamsianum](+)
GATTTCAAGTTTCTGTAAGTTGGGGGAGCTTCTGATCAAGAAAAGAACACATGACACCTGGTCAATCTTATGAAAAGAAACCCGAAATAGATTGAGAATTTTGAGACGGTTCATAGTACTGGGGAGACTCTTTGGAACACCACCTACAGCCAAGAACTCCAAAATTTGCTTGTCGAGAGTCAGGTTCTCAATGGCAGGTAGACAATGAAAAAACTTGACGAAATTAGAGTCTTCTCTTCCCTCATGCTGTTTACTATCTGCATCCAACGAACACAAGGAAACCGAAATTTCCGCAAGAAGGGGGGTCCTGCTGAAACAAATAGACTTGAAAATTCCATGAAGGAGAAAATATTTGAGACTAGGAGCATTGATCTCGAGGCAGTCAGATATGTTGCAGCTAGCTATTATCAATCGTTGAAGCAGTGGGCAGTTGGAGATGAAATTTCCAAACATTTCATGTGCAATAACAACATTCACAAAATGAAGTCTGACAAGCATGCTAAATCCTTTGAAAGTAGGTGGCGGTTCAAATATACAAGTTCCAAGAGTCAAATGCCTTAGCTGTTGAAATGAAAATAGGTGAAAAGGAATTTTATGGTGCTGGCCAGACACAAGTTGAAGAGTTAACTTCTGAACATTTTTTCTCAATAGAATAAGGATCCAATAATTGATGTCAGGGCAGGTCTTGAATTGGGGAACAAACAGCTTGAACTTAACTAAAGGCCCATTATGAAGCAACAGAACTTG
>TRINITY_DN11745_c0_g1_i1_1  1-402 NAC domain-containing protein 62-like isoform X2 [Camellia sinensis](+)
CTGGGCATGCACCGTAGGAGTCACCGGCTCTGATGGCATAAATGATATAACTGTGGCAGGAGAAGAAACATTCTCCTCAACTTCATCGCAATTCAAACCTTCAGTGCTCTCATCCTGATTTCTTTCTGGCTTCTTATCATGCTTTTTGATTAACTTCAACAGGAAAAACGAACCCTGTCCTGGATTAGAGCCATCAAGCTCTTTACTGGTTGCACAGTACTCATGAATTACCCAGTTAGTCCTCTTCCCTTTAGGAGCACGCCCAGTGTGGAACACCAAACTCTTCTTCGTGCCAATCTTAGTCGTTCCATTAACACTCTTGATCGGCCTATCATTACCCGTCGCCTTCCAGAACCCTTTCTTAGTCGATCTGTTCGATCGCTTTCCGTTTCTATTCTTGGG
>TRINITY_DN11747_c0_g1_i1_2  78-446 TRIO and F-actin-binding protein [Actinidia chinensis var. chinensis](+)
TTGTTAGGGCGGCTAAGGAACGCGGTGAAGAAATTAAAAATTCTTCTAGATTTCAATGCTAATCGATGGCGACTCGCTTCGATGATTGCGAAGAGCAATAAGAGGGTGAGTTTCAATGACCGGCCTGGATTGAGAGCGTGCTGCGAAGATGATTTTGTTGAATTGTTTGATTCACCGGGATCTTCAAGCCTAGGAGGAGGAAGTGGACGAGGAAGAACACTTTCAAGAACATCGAGTTGTGTATCGGAAGATGATATTGACAAGAGAGCTGAGATGTTCATAGCTAATTTTCATCGTCAACTTCAATTAGATCGACAAATTTCTTTGGAACTCAGATACTGCAGAGCTAATAGCATTGAGTCCACGTCT
>TRINITY_DN11750_c0_g1_i1_1  359-646 mitochondrial inner membrane protease ATP23-like isoform X1 [Camellia sinensis](+)
AGGAGCTCTGTCAAAGGGTTTTGTATCATTGTAACAGACGTCCCATACAGCTTCCATAGCATCTTTTGCAGCTGTTTCCGAGCAGTAAGGGTTACCAATCAGTGATTTCATAACTCTTCTTCTCACACAGTCTTGCTCATGTCCTCGAATCTTCATAAAACCACGCAGTAATTCTCGCTTGTAGTGGCAATCACCACTTAAATGACCAGCCCGAATCTCACTACAAGCATGATGAGCACAATTAGACCAGTCCAAGTTTGCAGCACGACAATCGTCATATGCATGAAT
>TRINITY_DN11750_c0_g2_i1_1  66-392 mitochondrial inner membrane protease ATP23-like isoform X1 [Camellia sinensis](+)
ATGGCGGCAGAGTCGGACCGGAAACCTGCTTCCGGTGGAAACTCATCCACCGTGAACGGCGGAAGAACGGTGAAAGAGTGCCAAGACATGATCCGGAGAAGTCTCAGAACTCCAATGGTGAAATTTTTGAGGGAACATTTGGAGAAAGCTGGATGCAGTTTTGGGGACAAGTTCATCGCGGCCGTCCACTGCGATAAGGAGGTCAGTGGCGGTTACGTCCCCGGCGAAGGGATAATGGTATGTAGCAATCACATGAACATCCAAGATGACGTGAACCAAGTAGTTATCCACGAGCTCATTCATGCATATGACGATTGTCGTGCTGCA
>TRINITY_DN11753_c0_g1_i1_2  9-392 uncharacterized protein At4g10930 isoform X1 [Camellia sinensis](+)
CTCCATCCAAACAGATAAATTTTCATCAATGTAGTATGATGGGAAAGAAAGACTGTTATTTTTCTCTTCAATGCACCAATCATCTTCTCTAGAGAATGAGTCCTCATCAAGGTTGTTGCTTCCAATGGTATCGTACACAGGTACACATGTGATTAACTGAAATTCATTCTGGCAAAGTGGGCAAAGGTTTGTGATGGTAGCCCAGTTGTCAATGCATGTGAAACAAAACCAGTGTTGGCAGCAATCCAGCACCCCCCTATCAATGACAATATCCATACATATACCGCATCTCTCACCCTCAAAAGTAGAATAATCATCATTGTTCTGATCAATGTTAAAAGTATCATCTTCTGATACACCTTCTGTAACAAATTCCAAATCCAT
>TRINITY_DN11758_c0_g1_i1_2  217-309 Endonuclease [Actinidia chinensis var. chinensis](+)
ACTATCATCACCCATCAATACAACTCCGCCATCAATTTCCTTGAAGCTTTAAAACCAGTCCTCGTGTGGACACACATGATAGGAACAACCTGA
>TRINITY_DN11760_c0_g1_i1_2  14-421 pentatricopeptide repeat-containing protein ELI1, chloroplastic [Camellia sinensis](+)
AGACTCGCATTACTGATCGACAAATCCAAATCCATCACCCAACTCCTCCAAATCCACGCTTCCCTCATCCGCCACGGCCTCGACCGCCACCCAATTCTCAGCTTCAAGCTCCAGCGCTCTTACTCCTCTCTCCGCCGCCTCGACTACTCCACCGCCCTCTTCCACCGTACCCAGAACCCCGATGTCTTCTTCTACACCGCCATTATCCACGCCCACGCTGTCAACAATCTCCACCAACAAGCCCTTGATTTTTATGTTCGGATGCTGACCCATGGCGTCGAACCCAATGCGTTCACATTCTCAGCAATCTTAAAGTCATGCCCGATTGAACCAGGAAAAGCCCTTCATTCCCAAGCCCTCAAATTTGGGTTTGATTCGGATACGTATGTTCGGACCGCTCTGCTCGAT
>TRINITY_DN11766_c0_g1_i2_1  248-523 pentatricopeptide repeat-containing protein At1g71210, mitochondrial [Camellia sinensis](+)
CATGAATAGTTTGGTACGTTCAGTTGGATCAAACCCTTTCCGAAACATCTCTTCCACCCATCTTTTAGCCTCGGTTGTCCTGCCTTGTTTGAAAAATCCATGCACTAAGATGTCATAAGTCCATCTATTGGGCTCATAACCTTTCCAACATATCCTATTGAGGAACTCACAAGCATGGTCCATTTGGTTCATGCTTAGTTTTCTCAGCAACATATTGTATGTGTAGATATCAAGTGGGAAGCATTGTTCAATCACTTCTTCCAAGTCCTTAACATC
>TRINITY_DN11769_c0_g1_i1_2  2-487 uncharacterized protein LOC115965205 [Quercus lobata](+)
TTGACCAATGCGCCTGCAGCTTTTATGGATTTAATGAACAGAGTATTTAAACCCTTCTTAGATCAGTTTGTGGTAGTTTTTATTGATGACATTCTTGTGTACTCGAAGAGTAAAGAGCAGCACGAAGAACATTTGAGAATAGTGTTGCAGATATTAAGGGGGAAGAAATTATTTGCTAAATTAAAGAAGTGTGAATTTTGGCTGGAGAGTGTATCATTTTTGGGTCATGTGATATCTAGAGATGGGGTGTCTGTTGACCCCAAGAAAGTGGAGGCGGTGGTAGAGTGGAATAGGCCTACTAGTGTCTCTGAAATTCGTAGCTTCTTGGGTTTAGCAGGTTATTATAGAAGGTTTGTTGAGGGATTTTCCCGAATTTCTATGCCTTTGACTCGTTTAACACAAAAAGGGGTTAAATTTGAATGGTCTGATGATTGTGAGAAGAGTTTCCAGGATCTAAAGAGTCAATTGGTGTCTGCTCCCGTACTT
>TRINITY_DN11778_c0_g1_i1_1  1-564 DNA replication licensing factor MCM3 homolog 2 [Camellia sinensis](+)
AGAAATGCCAGTTCAAATGCAAAGACTGGGGGAGGAACGCTTCCAATAACTGCCAGAACTTTAGAAACCATAATACGGCTCTCTACTGCTCATGCCAAACTGAAGTTGAGCAGACAGGTTCTAAAGTCTGATGTTGAAGCAGCTCTTAAACTGCTAAACTTTGCGATATATCACAAAGAATTGACTGAAATGGAGGATCGCGAGCAAGAAAGAGAGAAGGAGTTGGAGAGAAAACGCAAAGCTGACGATGATGTTGGCAATGATGGTAGAGCTGGCCATGTTGATACTTCTGTCAGAGGAGGGACTGAAGCTATGGAAGTAGATGAGCCTCCTCCTGCAGCTCAATCTAGTCTGAATGTATCCTCAGAAAGATTAGAAGCATTTAACACTTTATTCGGACAGCATGTGCGGGAACATCACTTGGATCGCATATCTATTCAAGATATTGAAACTACTGTCAACAGCAGGTCAGCTGTACCTTACTCGCGTGCAGAGATCATGTTTCTGTTAGAGAAACTCGGGGATGATAAAATTATGATACACGAGGATACAGTGTATATTCTT
>TRINITY_DN11778_c0_g1_i1_2  4-480 ethylene-responsive transcription factor CRF1-like [Camellia sinensis](+)
AACTGACGTCATATTGATTTCGGGGGGGTTTTCTTTGGTCGGAGGAGTGATGAAGTTTGTCAAAGCATCCGGTCCACGCAGCTTAATGGCGGCGTTGTCGTACACCATTGCCGCCTCTTCCGCAGTATTGAAAGTGCCCAACCAGAGCCTGACACGTCTCGCCGGGTCTCTGATCTCAGCCGCCCATTTGCCCCACGGCCTTTGCCTCACTCCGCGGAACTTCCTTCCCACTGTAGCAACCTTCATTGGCTTCCGGTTCGCCTCAATGGTCCCTCCGGTTCCCGACTTCTTCTTCTTCTTCTTCTTCTTATTCTTCTTGTGAGGAATCAACACAGTGGTTTTACAAGCAGTCTCGATGTTGATCTCATTCACATACTTCTTTATGCGTTGTCGGCTGAAGAGCTCGTCTTCTTCGTCGCTTGAGGAGTCGGTCGCATCTGGGTCGGTAACCGATATCCGTACAAGTCTAGGCACACC
>TRINITY_DN11779_c0_g1_i1_2  3-443 probable phospholipid-transporting ATPase 4 [Camellia sinensis](+)
GATTTAATCCTTGTTGGTGCAACTGCTGTGGAAGACAAACTGCAGAAAGGGGTGCCACAGTGTATAGATAAACTAGCACAAGCTGGTCTCAAGCTCTGGGTTCTGACAGGAGATAAGATGGAAACCGCAATCAACATAGGATTTGCCTGTAGTCTTCTTCGACAGGGCATGAAGCAGATCTGCATATCAACAATGAACACAGATGCATTAGCACAAGATTCCAAAGAGGCTGTGAAGGAGAACATTTTGATGCAAATCACCAATGCCTCTCAAATGATCAAGCTTGAAAGTGATCCTCATGCTGCATTTGCGTTAATTATTGATGGGAAAACTCTAGATTATGCTTTGAAGGATGATATGAAGCATCAATTCTTGAATTTAGCAGTTGATTGTGCATCTGTCATATGTTGTCGTGTCTCTCCCAAGCAGAAAGCCCTGGTA
>TRINITY_DN11782_c0_g1_i1_1  130-366 hypothetical protein TEA_011720 [Camellia sinensis var. sinensis](+)
AACAATTTTAAAGTACATTTGACTCCTTAACGTAATTTTGCATTCTTTTCCACTAACAGTAGCAGCCATTAAATATATGGCACCTTTCTGAATACTTTCAACATTTCTCAACAGCGTATCTTTGTAGTCCGTCCAAACATTAACTGGGAAGAATCGGTCCACAACTTCTATCCCGTAACAAACGTATTCTTTGTCCTTGCCACCAACGAGCTTGAATTTCATTTTCTTTAGCATTCG
>TRINITY_DN11783_c0_g1_i3_1  116-742 hypothetical protein FH972_001474 [Carpinus fangiana](+)
GTGAGCCATGGCGACAGGAGGGGCGAACCCAATGGTTCTCTGGTTAGGCATGGCTAGCATAGCAGTATGGTCCAAGAAATCCTTAAGCTCAACCACAGTCTCCAAAATCTTTTTCAAATCATCTGCACATGAAAACCCCAAACTCCCAACTCTTCTAACCCCATAAACATAAAAAGTGATACACCCTTTTCGAAACTTAAACCGAGCCATCTCGCACCCACTCAGCCCCCTAATCAGCTTCTTGTTCACTTCTCCGAGGGGAATCTCAGGCGGCCAAACCCTATCCACAGCCGCTTTCATCTTCTCCGACTCGAAAACGAAGAGCAGCACTTTGGATTTCTTTGTTCCGAGGCCTAATGTGAGGGTGTGCCAGGCGTGGTGGGCTAGGATTGTGAAGTTTGTGGGGAGGAAAGCGGTGGTGGATGGGAATGGGGGTTTTGTGATTGTGGTGGTGGTGGTGGTGTGGTGGTTGGGGGTGGTGGTTGGTGGTGGTGGAGGGGGTAGGGAGAGGAGGTTGGGGAGTTCGAGGGGACGTGCGCGGCGGATGGTGAAGGATTTGACGATGAATTGGCCGCCGAAGCGGAGGCCTTTGACGTCGGAGGTGGGTTTGAAGGAGAAATCTGATGA
>TRINITY_DN11784_c0_g1_i1_2  65-580 probable E3 ubiquitin-protein ligase XERICO [Camellia sinensis](+)
ATGGCAGCTCTCTCTCAATTCTTCTCCCACCTCTATACCCTGACCATCATCTTCTTCACCATCCTCCTCCTCGAACTCGTCATTCTCGTCCGCTCCCTCGCCTCGAACTTCAACACCTCCTCCGCCTCCGATCCTCCGCCGCTCTCCACCGCCCACTTCCTAGATCTCGTCGAGGAAAACATTCCGGCGAGCCGCTTCAGCCACAACACCACCACCGGTTCGAGGATCGAACCTACCGAATGCGCGGTCTGCCTATCGATGGTGGAGGAAGGGGAGGAGATTAGGAATTTGAAATGCAATCACATGTTCCACAAGGTCTGCCTCGATACGTGGCTCCAGCAGGATTGGGCCACGTGTCCGCTGTGCCGGACGGTGGTGGTGCCGGAGGAGATCGTGATGAAGTACCGGCAAAGGCGTAATCATCATCATCATCATCAGGATCAGTACGATGGGAGTGATGAGGAGTTGATCTTCTTGTTGTCTGCGATTCACGGTAATAATTTGCATAGGCTCTTG
>TRINITY_DN11788_c0_g1_i1_1  46-498 TMV resistance protein N-like [Camellia sinensis](+)
GGAACAGCCATTGAACAACTACCTTTCTCTATTGGACTACTTAACAACCTCAGGAGCTTATCGTTGAAGGGACATCATAGGCAATTCACAACTAAATCTTGCCTCTCTCTCATTTCACAAAAAATCCCTGACTCCAGAAGATTATTACCATACTCTATTTCAGGTTGCTGTTCCTTAACAGAGCTAAATCTTCGTGATCGTAACCTGTCTGAAGGAGATTTTCCAGTTAATTTTGGGAGTTTATCCTCATTGCGAGAGTTGGATTTAGGTGGAAATGATTTTTCTATCCTACCAAATGGCTTGAGTCAGCTATCCAAGGTAGAATACCTTGTCTTGAAAAACTGCAGTAGTCTTCGGTTTATCTCAGGTCTTCCTCCTAATTCAGTGGCAGTAAATGCTAAACGTTGTGCGTCGCTTGAAATAATATCCGGTCTATCAAAATTGAAGACTCTG
>TRINITY_DN1178_c0_g1_i1_2  222-371 Retrovirus-related Pol polyprotein from transposon RE1 [Vitis vinifera](+)
GAGCTTAAAATTATTAGTTGGAATGTGAGGAGGCTAAATGCATTGGAGAAACAATTGGCAGTGAAAGCTTTATTGAAGGATAGGAAAGTGGATTTGATTTGTATTCAAGAGACAAAGATGGAAGAAGTAGGGTTAGAGGTTGTGAGAAGT
>TRINITY_DN11793_c0_g2_i1_2  223-369 hypothetical protein TEA_027499 [Camellia sinensis var. sinensis](+)
ACCAATAGAATCTGGTAAGCTACCTGAAAAATTCGTGTCGCTGAGAACAATCCTCTGAAGGGATCCATTTTGTAGAAACACTGGCAAAGAACCCTGAAGCTTTACGTTGTTTGACAAGTCTAGAGCCTGCAGCGTTGGTACTTGGAA
>TRINITY_DN11795_c0_g1_i1_2  10-318 SUPPRESSOR OF GAMMA RESPONSE 1-like [Camellia sinensis](+)
CCAAAATGGTGGGACGGTGAGTCACAGTATCTGTTAGATTCACAACAACTTGTGGAAGGGCTATCTTTGTGTGATGAGTTTCTCCGGAGCCAATCCCCAAATAGAGATGGGTCTGAAAATGGAGAATCGAAGGGCAAGTCCCGCCTTTCCGATTATGCTCACTTAGGACCCGAGGATTTAAAGAAGGATTTAGAGGTGTGCCAAGATTTGGTCCTTGATCCAGCAAACATAGATCTCGATACACCTCCTGATTTCCGGCTTAGCCAACTTGAATTTGGATCACAGGACAGTTTTCTTGCTTGGGGTAAT
>TRINITY_DN11799_c0_g1_i1_2  165-374 hypothetical protein TEA_001923 [Camellia sinensis var. sinensis](+)
TGGATTTGAGAAGAATTGATCGGGGGGAGAATCGGGGACTCTGAGAGCAGTGTCTGAGTCGTCAATGGCGTCACCGAGGTGGGGAGTATTGTTGAGAGAGTGTTGAGCTCTCTCGAGGAATGGTCTGAAACCTATCTGGAAGGTTAAGTAACCGAAGGCTAGTGCTCCAACCACCACCACCCCAGACCTCATCGCGTTCATCTTTGCCAT
>TRINITY_DN1179_c0_g1_i1_2  2-457 hypothetical protein F0562_013040 [Nyssa sinensis](+)
GGTGATGAAATAATGCAGATAAGCAAAAGGAGTGATTGAATCCAATTTCCATTCCAGGGTATTCAAGACTAGTAACTCCATTCTCAGAATCACATTACTTTCAAAACTGTAACTGTCTATGTGGTACTGTGACAATGATGGTACTTTAAGCTCCTCCATTTTCGCAGCCAATGATAAACACGCCACTGATAACAATCGAATAGCCCAATGTTTTCCAATATCAATGGATCGCCTTGAAAGGAACCGATCGAAGTATGTCAATGAGAGAATAGCTGTACTGAAGCGAAACCCAAATGACGCTCTTGTATTGAGAATCCATTTGATGGCAGACAAGCGGGCACATTTGAACCAGTTTTCATTGTGGGCTGAACATGCATTTGCAGATAAACAACGATTGGATTCAAAGGTGGTCTCTTTGTGGATTAATAGTAGTATGTACTCATCATCGGATTCAGA
>TRINITY_DN117_c0_g1_i2_2  78-356 uncharacterized protein LOC114274969 [Camellia sinensis](+)
AAGATGTACCAAGACTTAAAACGCCAATATTGGTGGGGCGGAATGAAAAAGGATGTAGCCAAGTTTGTGTCTCAGTGCCTGACATGTCAACAAGTAAAGGCTGAACACCAAAGACCGGCAGGAACACTTCAACCTTTACCAATCCCGGAGTGGAAATGGGAACACATAACCATGGATTTCGTGACGGGTTTGCCTCGGTCACCACAGGGACATGACGGCGTATGGGTGGTGGTAGACCGATTAACTAAAACAGCCCGATTCTTACCTGTCGGGTCATCA
>TRINITY_DN11803_c0_g1_i1_2  96-320 E3 ubiquitin protein ligase DRIP2-like [Camellia sinensis](+)
ACAGGGCTGAGGTTTCCAACCATAACAGAGAACCATCACAAAATCTTTCGCTGAGCTGCCCACTGTTGCCTTTATTTCTTCTGATTTTGCTATTGTCCGCAACCACAAATCTATTAAGTTATGCAGTCGCAAGCTGGGGTGCAATGGCTGACCCTTCAATGAGATCTCCACCTCAGCTTGATGGCAGTTAAGATCCAGCCTATCTACAACGAACTTTTGGATGGA
>TRINITY_DN11803_c0_g2_i1_2  1-759 E3 ubiquitin protein ligase DRIP2-like [Camellia sinensis](+)
GACAACGGGCAGTGCTGAATTTGCCACAGATTCTTGCACAATAGACTTGCCAGGCTTTGTTATACCTGCAGTTTCTACAAGACAATTCAAAGGTTTCCACAGAGCAGTCGTACCTTCCAATGGCTCAACAGGGGCCTTTGCACATTCACAAGGCACATTTTGCTTAGATGACTCGCCAGCAAAGAAATTCGGCTTTTTATTTTCTGCAATCTTGGTTAGAGTCACAAGAGGGCTTGAGTTCTCGGGAATGGCTTCCCTGTTCTTCATTAGCTCCTCGACGGATAAAGTGGATCCTCGTGAAGCAACGAACTTTCTTGGCAAGGATTTCTTTCTTCTACTCATTGCAGCCCTATTTGACGCCTTAGGTTGGCTAACCAAGGAAGAGAGAGATCTTTCCTTACTTCCGGAAAGCAATGGACTAGTGGGCATAACTTCAGGTTCCATTGACTCTATTGTAGTAAGCAAAGGATTAGGCTCTCTTCTTTTTAAGGAATCAAAGATTGCAGCCTTAATATGTTGCACACTATGGTCGGCCTTGAGTTTTTTCAATGGAGCGCAACCAAGATATACTTTGCATTCAGGACAGTTTCCCAACCCCTCTTCTGTAATCTTGCCATATATGCACTTCCTGCAAAATGTGTGAAGACATTCAGTGATGGTGGTAGCATTTTTTAATAGCTTATTGCAGATGGGACATGTCATGCATGTTGCGATCCGTTTGCTGCGATCTGCGATAGCCTGACTGCTACTCGTCATCAT
>TRINITY_DN11805_c0_g1_i1_2  101-997 secoisolariciresinol dehydrogenase-like isoform X1 [Camellia sinensis](+)
ATGCACCTGATCTGGTGCAGGAAGCCCCAATCTCTTCATTGATGTAAAACCCCCATCCACAACCAGATTATGGCCACTGACATACTTGGCATCATCGGACGCCAGGTAAACCGCAGCATTGGCTATGTCACCCGGTTCACAATATGTTCCCTGTAATTCACCGGAATTATGTATCATATCAATGAGCCGCTGATCATCGACCCCTGCAAAGAACTCCCTCAGTTCAACCATTACAAAGGATGTCGGAATAGCAAAAGGCGATATACAATTGACCCGAATGCCATGCCTGCACAACTCTGATGCAACAGACTTGACAATGCCTACTACAGTGAACTTGGAAATCGAGTAAGTGTGCTGTGATAGGCCACCCATTATTCCTGTAATACTTGCAGTGCAGAGAATTGAACCCGTTTTACGAGGGATCATCACTCGCGATGCGTGCTTCATCCCTGTGACAATGCCACGAACGTTGATTGCCATGACTCGGTCAAACTGGGCAAGGTCGAGATCAACTATGCTCGGGGGAGTATGGCATGCTATCCCGGCATTGTTGTACATGATGTCAAGTTGGCCGTGTGTCGAGACAGTGTAATCCACTGCTTTGGAGATGTCGGATTCTTTGCTGACATCGCAGGTGATGAAGGAGGCGTTTGGTCCGAGTTGTGTGGCAGTGTCTTGGCCAAGTTGGGGTTGGATGTCAGCAATCACGACTTTGGCACCGTTATTAACAAACTTGGTGGCAGTTTCTTTTCCAATGCCGCTTGCTGCTCCAGTGATCAGCGCTACCTTACCTTCTAGTTTGCTGTCTCTCTGATTCTGGGTAGAGAATTGCCTGTTGAGAAAAGCTCTTGATATGGAGATGCTTCTTCTGCTTAATCCAATCTTCAACCTCAACAT
>TRINITY_DN1180_c0_g1_i1_1  1-363 G-type lectin S-receptor-like serine/threonine-protein kinase LECRK1 [Camellia sinensis](+)
GCAATATCGAGCTTCTTCATGTACAGGCATCGAGTTCACAAGTATAAGAAGCTATCGGACAATGCAAAATTAGGGCTGACTACTGAAGAGTTCAGTTTACGATCATTTTCTTACAACGAGTTGGAAAAAGCGACACAAGGTTTCACGGAAGAGTTGGGTAAGGGCTCTTTTGGAACAGTTTATAAAGGGGCTTTATTATCTGGAGGAGGAAACAAAAATATTGTTGCTGTGAAGAGACTAGAGAATGTTGTGGATGAAGCGGGAGACAGGGAGTTCCAGTTCCAAACAGAGGTGACTGCAATCGGGCGAACACATCACAGGAACTTGGTTCGATTACTTGGTTTTTGCGTGGAGGGCAAGAGG
>TRINITY_DN11812_c0_g1_i1_1  126-401 hypothetical protein TEA_007043 [Camellia sinensis var. sinensis](+)
ATGCTAGCTCTGTTTTTGTTCATTTTACTCCTTTCTAACTCTCAATCTTTAGTGGGTTCTTTGAATGATGAAGGACTTGCTCTATTGTCACTAAAACATTCCATTACAGAAGACCCAGAAGGGTCATTGAACAACTGGAACTACTCTGATGTAAACCCTTGTTCTTGGAATGGCATAACATGCAAAGACCAGAGAGTTGTCTCTGTTAGCATTCCAAAGAAGAAACTCTATGGGTTTATTGCTCCTTCACTTGGATCTCTCTCTGAACTCAGGCAT
>TRINITY_DN11813_c0_g1_i1_2  1-585 sucrose synthase [Helianthus annuus](+)
TACAGCGAGGGCAACCTGGTTGCCTCTTTGCTGGCTCATAAGTTGGGTGTCACTCAGTGTACCATTGCTCATGCCCTGGAGAAGACCAAGTACCCTGATTCCGACATCTACTGGAAGAACTTTGAGGAAAAGTACCACTTCTCTTCTCAGTTTACAGCTGATCTTATCGCCATGAATCACACCGACTTCATCATCACTAGTACTTTCCAAGAGATTGCTGGAAGCAAGGACACAGTTGGACAGTATGAGAGTCATACTGCCTTCACAATGCCTGGACTCTACAGGGTGGTCCATGGGATAGATGTTTTTGACCCCAAGTTTAATATTGTCTCTCCTGGTGCTGATATGGGGATCTACTATTCCTACACTGAGAAAGAAAAGAGGCTCACAGCACTCCACCCTGAAATCGACCAACTTCTTTTCAGTTCCGTTGAGAACGAAGAACACCTATGTGTGCTAAAAGACAAGAATAAGCCCATTCTATTCACAATGGCAAGATTGGACAATGTGAAGAACTTAACAGGACTGGTGGAGTGGTATGCCAAGAACGATCGCCTCCGTGAACTGGTGAACCTTGTTGTGGTG
>TRINITY_DN11815_c0_g1_i1_2  2-346 MDIS1-interacting receptor like kinase 2-like isoform X3 [Camellia sinensis](+)
TTCTTTAGCTTCTTCTTCTCTGTTGAAAATTGCAGCCAAGCTACCCCTTTCGAGGTACTCATAAACTAGAAAAGAGTGTTGAGCATGCGAACAGAACCCGAAAAGCTTCACTATGTTTCGATGCCTAATTTCTGTCAATGCTCTTACCTCATTTAAGAAACCTTTCCTGTCAGCCTTTTCGGATAATGGATGAAGTTTCTTCACAGCTACTATATTAGCCGATGGTAGCTTCGCCTTGTAGACAGTTCCATATCCTCCCTTTCCAATACAATATGCGGCATCGAAATCCTTGGTAGCTTTCACAATGTCATTGTACATTGCTCTTCCATCAAATATTGATATTGA
>TRINITY_DN11817_c0_g1_i1_2  38-538 hypothetical protein TEA_002351 [Camellia sinensis var. sinensis](+)
CTGATGAAACAGAGTAAGCATGACGTCAGGTTCAGGAACTGCAGACAAAGCACCAATCAGAGTTGTATAAGCCGAAAACGCAGGGCGAAATTTGAATTTTCTCATGGATTCTATGAAACCAAACGCTTCTCGCAGCTTATGAGACTTGACACAGCTGACAACTAAATCAAAACAAGTACTGTTAGATGGGCCAAACCCAGAAAGACTCATTTCCTCCAAAATCTGATCAAGACAATCAAATTTTTTGCTTCTACCCATTACCATGAGAAGCGAATTATAAGCTTCTGGACAATGTGCTTTGTTGGTTTTCGTCTCAACAAATCGAAAATAGCTCATTGCTAGATCAAAATCCTTGAGCCTCTTTAAGACTCCAATGACTAACTCTGTTTGAGGCATTTCATCAAACACATGTAGTGCATTTTCCAGAGAAGGTCCCCATGAACGACACTCCAAAATCTGACACACACTATCGATGCCTTGTCTAACCCATTCCGATTTTCG
>TRINITY_DN11819_c0_g1_i1_1  76-273 hypothetical protein C3L33_09071, partial [Rhododendron williamsianum](+)
GGTTACTGCAAACTTTGTAAGATGGATGAAGCAGAGAATGTGCTTCGAGCCATGAAAAAGGAGCCATCGTTGATTGTGGATGAATATGCTTATGGTGTTTTGATTGATGGGTACTGTCGAAATGGCAGAATGAATGATGCCTTGAGAATGAAGGATGAGATGCTGGGATTAGGATTAAAGATGAATTTGTTTATTTGC
>TRINITY_DN11819_c0_g1_i1_2  3-701 pentatricopeptide repeat-containing protein At3g24000, mitochondrial-like [Camellia sinensis](+)
GAACGAGACACAATTTCATGGAATTCAATGGTTTCAGCTTATGTACATAATGCGCTTTTCAAGGAATCACTTAGTTGTTTTCATTTGATGCGTCTTGTTCATAATGAAATAAATTCAACCACACTTTCCACTCTGTTATCAGTCTGTGGTACCGAGGATAATTTGAAGTCGGGCAGTGGGATTCATGGAATGGTAGTTAAATTGGGATTGGATTCAAATGTTTGTGTATGTAACACTCTTCTTACTATGTACTCTGAGGCTGGAAGACCTAAAGATGCTGAAGAATTGTTCCAAGAAATGCCAGAGAGGGACTTAATATCTTGGAATTCCATAATGGCTGGCTATGTTCTGGATGGGAAGCGCCTAGATGCCTTAAAAGTGTTGGCTGAATTGTATAAGATGGGAAAAGCAATGAACTACGTGACATTTTCTAGTGCGTTGGCTGCATGCTCGAACCTTGAATTCCTTGTTGAAGGAAAGATTGTCCATGCTCTTGTGATCACGGTTGGCCTCCATGACAATTTGATTGTTGGCAATGCACTAGTAACCATGTATGGGAAGTGCAGGATGATGTGTGAAGCTAAACAGGTTTTCCAAAAAATGTCTAAGCAAGACTTGGTTACTTGGAATGCACTTATTGGTGGGTATGCTGAAAATGAAGAACCAGGTGAGGCAGTGAAGTTTTTTAAGTTGATGAGA
>TRINITY_DN11819_c0_g2_i1_2  3-626 pentatricopeptide repeat-containing protein At3g24000, mitochondrial-like [Camellia sinensis](+)
AATTGTGTCTCGTTCAATCATGTGATCAAAGACATAGCAGGCATCTTGTATGCTACAGAAACTACCAAACATTGAGATGAGAGAGTTTGCAACAGAAACATTAGTCTCATATCCAGTCTTTATAACATGTGCAAGCACTTGATGACCCAGCAACTCATCCTCAAGCAATCCACATGAACTAAATATCGTTGTGAAAGTATTTTGGTTACAACCAACCCCTTCGTGCCTCATTTGTTGATAAATATTTAAAACCTCCCTGGAATCTCCAATGTCCAAATATGCAACCATCAATGAACTCCAAGAAACTACATTTCTTTCCGGCATCTCCTCGAAAAGCCTCTTAGCATGAGAAAGAAACCCATATACGCCATAAAAATGCAGCAACGCAGTGCCCACAAACACATCCCACAACAAGCCAAGTTTGAGTACAAAACCATGAATTTGAAATCCTTCACAAACCATATTCACTGACCGACTGCACGCAGCCATCAAACTGGCAATCAAATACCCACTTGGCTCAATTCCTTGACTGCACATTTGGGGAAACAAACTAACTGCATCTGGGTATAAACCCACTCGAACATACCCGGACACCATGGTGTTCCAAGAAGTTCCATTCCTCTC
>TRINITY_DN1181_c0_g1_i1_1  35-256 COP9 signalosome complex subunit 5a-like [Cynara cardunculus var. scolymus](+)
GCGGCCATGGCGCAACAGACATGGGAGCTCGAGAACAACATCGTGACAATGGAGACTCCATCTTCATCTGAATCCGACTCCGACGAGGCTTCTCAGGCCAAGTCCCGGCAAGACAAGCCCCGGTCCACCGACCCACACTTCTTCAAGCGACTCAAGATCTCCGCCCTCGCTCTCCTCAAGATGGTTGTCCACGCTCGCTCCGGAGGCACCATCGAAGTCATG
>TRINITY_DN11820_c0_g1_i1_2  49-225 cytochrome c biogenesis protein CCS1, chloroplastic [Camellia sinensis](+)
ATGGATACTCTGACTCTGAACCTATCGACTACAACTTCAAAACCTTACCAACAACTCCAAACCCTTCTAGTAAAATCTCCAATTTCCCTCTGCAATTCCCAAAGTTATTGTCTCTGTTACAAGAGAAGCCTGTCATCTACAATAATCACTTGTAAGTTCAAAACCACCAAACAAAAT
>TRINITY_DN11821_c0_g1_i1_2  234-566 CLAVATA3/ESR (CLE)-related protein TDIF-like [Camellia sinensis](+)
ATGGCTATTGATGGCAGTACTCCTAGTAAAATGACCTCCAGCTCCTCCACCTCGCCATATATTGCCTCTCTCACACTTCTCTTCATACTTCTTCTTTTCACACCAGTTACTTCAAGAGGTGAAGTTTTCAAGAAAAACAGCACAGGATTGAGTACTCAAAGACGCGTTGCGAGTGAAAATCTAAAGAGGAATGGATTCAAAGTTCTTCAAGCAGATCGAAAAACAAGAGGGAGTTCTAGGGTTCACTCATCGCCATTACCGGCACGGGGACGAGGAGTGTTTAATGCCAGTGCCCACGAAGTTCCAAGTGGTCCAAATCCCATTTCAAATAGG
>TRINITY_DN11824_c0_g1_i1_2  30-1277 pentatricopeptide repeat-containing protein At1g73400, mitochondrial [Camellia sinensis](+)
TTGATTCAATGCGAAACGTCGTGCCATAGCAGGATTGTAGAATTTCCTCATATGCTCCGAGACTCTGTGGATAGCTTGGAGATCACCAATATCTGAAAGCTGCTTCAGGAATGAATCAAACTTCCGATATGGTAACTTCATTCCCCTATTTACAACTTCTTCCAAAAGTATACAGGCAGCCTCTGTATTATTGCAGCCAAAAAGCCCATCAACCATCGAACAATAAGTATCAGTATCATGTGCACAGCCCCTCTTATCCATCTCATGCCATGTCTCAAAGGCCCCATCAGGATCACCCATCTCAAAAAACATTTGAATTAGCATATTAAAAGTGTGTACACTAGGCTTGCAATCCACATCAATCATTTTTCCATAAAGCCTAAGTGCTTCGTCACTGTTTTTTTGGTCACAAAGAACTTTAAGAAAACAGTTGTATGTGACTACATCAGGGGGATAACCTTTGTTTCCCATCTCTTCCAAGAGTTTGTAAGCTGCTTCAACCTTTCCAGCCAAACACATGCCTTCAATCAATTCCTTGTATGTTGATACATCAGGAAGGCATCCACTGTTTATCATATCCCCAAGAAGTTTAAAGCATTCCTCCATTTTATTGTTTTGAATAAGCGCCACAATCATGATTGCATAAGTTTTTGCAGTGGGAGAAGACAAGGTGGAGCCGTGCTTTCTCATGAACTCCAAAAGTTCAGCTGCCTCCGTCACCATACCTGCTTTGCAGAAGGTATCGATGGCAGTGTTGTAGGTGAAATTGTCAGGCGCATGACCCATTTTGATCATCTCTTCGAGTATGCTCATACCTCTAATCGGGTTTCTAACCCTACACCACCCAAAAAACAAAATATTGTATGTATAAGCATTGGGTTTAACCCTGCTCCTTATCTTTGCAAACATGGCTTCAGCATCCTCAACAAGACAGCACTTGCACAGAGCATCCAAAAGCAAATTGAAAGCATTGATCTCCGGCGTTGTCTTCACCCTTATCTTCTTCTTCCTGGCAAAATTCTGAAGATGGGTTAGGTGCTTTTCCGTGTACTGTCTCAAAGTGGTTAAAATAACCTGAACAGGAACCGATTTTTTGTCATTTCTCTTCATGTAATCCAGAAGGTCACAAATTATCCGAAACTGTTTCACCTTGTATTTAGTACTAGATAATATGTCAATCATCTCATTATACACCTGGGGTTCATGAGCATAACATTCTTGGCGTGCTGCCCAGGTAAAGAACCTAAA
>TRINITY_DN1182_c0_g1_i1_2  149-448 hypothetical protein TEA_015368 [Camellia sinensis var. sinensis](+)
TTTGGTGGTGTCGGAGGCGGAGGAGAAGAAGTGGTTGATGGAAGGCATGACTTCGGGAGGGCGAGTGCGGAGGAAATTGCGGAGGCCATGTTTGGCGTATCTCTCTCCTTCCTCTTCATTTTCAAGCACTGCCGTCTTCCTGTGTGCTTTGTTGATTCTGACATCAGGGTTCATGAGCATGTTCCTTGTTAGCTGAAAAACACACATGCTGGTTACAAAGGTCATTGCTGCCATTAGAGGATACACCTCTGGTCTGATCCAACGGCCCATTCCGAAAACTGTCACCCTTTTTTTAGCTCT
>TRINITY_DN11833_c0_g1_i1_2  5-331 mitogen-activated protein kinase kinase kinase 17-like [Camellia sinensis](+)
AAGTATGGTGGAGATGGAGTGGCATGGTTTAGAGGTGCAATGATTGGAAAAGGAAGTTTTGGGTCTGTTTATTTGGGGATTTCGAAGAAACCTGGATCGCGATACGGTTGTTTTCCGGCGATTATGGCTGTGAAATCGGCTGAAGTCTCTGTTTCGGGTTCAATTCAAAAAGAGAGGGAGGTTTTGAATAACATTGGACGGTGCAAAAATGTAATTCGATGCTTTGGCGAAGAGGTTACGAATGGTGAGAATGGCGAAATGGTTTATAATTTGTTGTTGGAGTATGGTTCTGGTGGAACCCTAGCTGATTTGATCAAGAAATCGGGT
>TRINITY_DN11838_c0_g1_i1_1  144-527 uncharacterized protein LOC114315356 [Camellia sinensis](+)
TTTGAGTGGCGCAGCTGAAGTGACGGCGGGTACGTCAGGGAGGCCTCTAGCAAAGTTATCAGCTGTTCCATTTTCAAGCTGTGGTACCACCTGATCCTGTGATGACGTGTGTGGCTGCGATGATAATTTTCCAGATTTCTTGTGAGTTCTAGTTCTTGCGTCTGGAATATCTGAGGTGGAATGTCGTCGTCTTCGGTCGGATTTCAAATCTAGGGTTGACTCAGAGGTGTCCGGCAAGTAACGGTCGAGTCGTGGAAGAAGATGAGCGTTATTCTTGTTGTTGTTTTGGAGCATTGTTCGGACGAATGAAGCTTCCATGGAGTTCAAGTAGTGCATGTGCCTCTCGTTTGTCCAGCTGTACTCGGTTCGATGATGATCGCTCAT
>TRINITY_DN11842_c0_g1_i1_2  2-505 probable lysophospholipase BODYGUARD 3 [Camellia sinensis](+)
GGTTAAGGACTTGACAGAGGCAGGGTGTTTAACGGCGAGAGCAAGGGCCAAAATGCAACCTAAGGAATGAGCCACAATGTGAAATGACTGAACTTTGTAAGGCTCAATAACGGAGCGTTCGATCATGTCCAAATGCTCCCTCAGTGTGTAAAGGGAGTCAGTTGGCTTGGGACTTCTTCCAAACCCAAGTAGATCAATTGCGAACAGCCTGTACATTGATTTTGCTGACTCGGAGAAATTTGGAAACAATGTCTCCGTCCAAAATGCAGATGATGAGATGAACCCATGAATGAACAGCACATCTTCTTTCATGTTATCTCTGGCTCCATCAGCTCGGACAAAAAGAGTTTCTTTGGAAGAAGAGGTCCAAGAAGTGCAAGTTTTGCAATCGCAATCGGACCATCTTGGGATGGGATGGGATTGCTGCCCTCCGATCTTGCCTCGTAGCATTTCAACAATGGTGGAATTAATGCCGAAGGTGGATCGGACTGGCCCTCCTCCTCC
>TRINITY_DN11845_c0_g1_i1_1  1-402 putative RNA-directed DNA polymerase [Rosa chinensis](+)
GTCCCGATTTGCGTGACCAATCTTACCGTAACCTCAACACTTGCCTGTAAACTTTGGTCGAGACGAAAATCGACCATTCCTGGATTTACTTGTGCTTCTCTTCTTGTTATTGCCCTTGTTGGGCTTCGTGCCTCTCTCATCTGTTGCCAATGCTGGACTAGAGCTTTCACTGTTATCTTTTCTTCAGGTGTTTTCATTCAAAACGAAACCCACCACGTGATCCATGCTCAACTTTGCCAAATCGATGGAATTGCTCAGTGCAACAACCAACGAATTCCAATTCTCAAGAAGACTTAATAACAGTGCCAAAACCTTGACTTCTTCATCAAACGAGATACTAATTGATTCCAACTGACTGATCGTTGAGTTGAAATCGTTAGCGTAAATTACACTTTGCACCCC
>TRINITY_DN11845_c0_g1_i1_2  283-480 hypothetical protein FH972_020588 [Carpinus fangiana](+)
ATGGCCACAGGTGCAGTTGGTGCAAGAGCAGCTAGCACCGCACTTGCACTTCCCGTCGTGCTCAGCTGCCGGAGCATCCATCACAACAGTGTTGATGTAGCTCTTCTCAGTCTCCACGATGACAAGGCCATAGCTGCTTCCCTTCTTCACGCACTGGCTCTTGTCAGCGCAGTCACAGTTGCCGCACTTGTCCGACAT
>TRINITY_DN11847_c0_g1_i1_2  1-492 hypothetical protein TEA_023460 [Camellia sinensis var. sinensis](+)
GGTGAGGCTGCAATTCTGCAAGAACAAGAGACCGATGTTGAGGCATTAATGCCACGGCTGCAACGCTCTGGGTACTATACAGAACCACAAATCCACGAGCTGGCAGTGAAGGAAAGGGCCGAGCCAGGGTTTTGCTGTCGTGTGAAGAACTTTGTGGTTGGACGCCATGGCTGTGGAAACATCAAGTTTCTTGGTGACACAGACGTGCGACAACTTGATCTAGATTCCCACATTCATTTTGATAATCGCGAACTGACTGTCTACATGGATGAGAGCAAGAAACCTCCAGTGGGGCAAGGTCTGAATAAGCCTGCCGAGGTCACTCTTCTTAACATCAAATGCATTGACAAAAAGACAGGGAAACAGTACATAAATGGACCTAAGGTTGATAAATACAGAGAGATGCTAATGAAGAAGGCAATAGAACAAGGTGCTGAGTTTGTGTCTTATGACCCTGTAAAATGGGAGTGGAAATTCAGGGTGCAACACTTT
>TRINITY_DN11855_c0_g1_i1_1  232-540 uncharacterized protein LOC114286748 [Camellia sinensis](+)
CCTCCTTTGCAAGGTATCATTTGTTAACATGCCTCTATGAACCAAAATCCACATGAACATCTTTATCTTAAGAGGAACACAAGCACTCCATATCTTCTTGTGAAAAGGGAACAAAGGTATATGAGACTTATCAATGAGTTTGTCAAAAAAAGATTTACAAGAAAAGGAGTCCGAAAAATAAACAGCCCAAACCCACTTGTCCTCTAAAGTCGGAACCAAAGAGACATGTTCAAGTCTTGACAAAAGATCCACCAATTCCCCAACCTCCCTATCATTAAGATTTCTAGGAAAATTAAAATTCCAAGAAAT
>TRINITY_DN11858_c0_g1_i1_2  150-308 wall-associated receptor kinase 2-like [Camellia sinensis](+)
ATAGCGCTCGATTATCTTCACTCACTTGCTGACCCACCAATCATCCATAGAGATGTCAAGTCCACCAACATACTTCTTGATGAAAATTTCACGGCAAAAGTTTCTGATTTCGGTGCTTCTGTGTTGATTCCATCGGGTGAAAGTGCTGTTGTGACTAAA
>TRINITY_DN1185_c0_g1_i1_1  144-392 uncharacterized protein At4g06744-like [Camellia sinensis](+)
GTCGAGGCGGAAGACGTCGGGAGGTACCGGACCGGTGAGGAAGTTGAACCGGAGGTCGCAGAAGGTGAGGTTTGTGGCGGAGAGGACCGCGGTTGGGAATAAACCGGCGAGCTTGTTGTTGCTGAGGTCGAGCTCGTAGAAGTAGGGAAGTTTAGAGATGAGAGTGGGAATGGAACCGGTGAAGAAGTTGGAGTTGACGTGGAAGAAGACGAGGTCTTTGAGTTCTTCGATGAAGCCGGCGATGTTGAG
>TRINITY_DN11867_c0_g2_i1_1  3-1316 protein high chlorophyll fluorescent 107-like [Camellia sinensis](+)
AGACCTAGTTTTCTTTTGAACTGGATTTTGAGATGTTCTTTCCAAGAGAATATCAAGTTTGGATGGGTCCAGCGATAGCCTTTCAAGAATGAAAGCATCCAAATCAAAACTGCTTTCAGTACTTTCTGCATTATTGTAATCAGAGGAAGGGCTGGCTGATTCTTCTCCCTTGTCATTAGCTCCAGCTATGTCTCTGGAAGTTTCATTTACCTTGTAATATGAGTTTTGCTCCAAGTTCAGAAACCGCTTTATGCTATCAAATGCTGGGTCGATAATGTCTAAGAGCCCCATAACCCATGAAGCATCATCGACAATTTCAGTACGCTGCTGGAAATAAAGATTACGAATCTCCTCAGCACGCACAGAATTTCCTTGATCCTCCTCAAAAGATGCCCATGTCATCCATGTAACATAGCTTTGAGAATTTATGTTTAGAGAAGATCTAAATAGTCTCCGGGCAGCTGATAGGTTGCCAACTCTCTGCTCTAAAACTCCCCAAGCCTGAAGGCATCGGGCAGCACTTTCGGTGGTTGAATTGATTGATAATGCTTTTTGGTAGAGTTCCCTGGCTGTGGATATGTTTCCTTCTTTCCACTCCATCCACCCCCAAGCAATCCATACAGGTTGGTGCCTTGGGTCCAGTTCAGATGCTCTCTTGAACAGCACTCGGGCATAATTTGCAGTTGAGTATTTGTATTCCAATAATGCAAGAGACTGAAGAAGAACAGGATCCCTAGGATTCACTGCATGACCTATCTTTAGAAGTTTCCTTCCAAAATCAATATTCCCCCGATTAGCTTCAAAGACTCCCCATACATGCCAGGCAAACCTATTCTTTGGACTGGCTTGGACTGCTTTCTCAAAAAGTTGCCGAGCAGTGCCGTTGTTTTCCTGTTGCATCTCTAATTGTGCCCATGCAAGCCAGCTTGCACAGCTTTTGGGATTAGATTTGGTGGCCTGCTTGAATAAATACCTCGCCTGCTCATAACGGGTTGCTTTAACCTCGAGCAATGCAAGTGTCTGGTATATGTACTCGTTTCCACCACAATATTTGAGACCTTTACCAAGGAGATTTCTTGCCTTCTTTATATTTCCTTGTTTTAGCTCCAAAACTGCCCATCCATGCCAGGCTGCAATATGTCTCTTATCAGCAACAGTGGCAGCATCAAATAATTCTCTAGCTCTCCTTACATTTCCGATCTTATTTTCCAGAACAGCCCAACACTGCCAAATGTAGGCATTTTCACCTTGTGTTGCTTGGCAGCCTTTCTCATACACAGCTCTGGCTTCAGCTGTCTTTGATTGCTTGCTTAA
>TRINITY_DN11869_c0_g1_i1_1  25-537 Retrovirus-related Pol polyprotein from transposon TNT 1-94 [Vitis vinifera](+)
ATCAATCATGGAGAAAAATCGGAAAAATTTAACGGTACTGAGTTTAAGAGATGGCAGCAGAAGATGCTGTTCTATCTTACAACTCTTAATTTGGCCCGGTTTCTCCATGAAGAGGCTCCAACACTTAAAAAGGGTGAAAGTGATCGGCAAGTTGTTGCCGCTGCAGATGCTTGGAAACATTCAGATTTCCTGTGCAGAAACTACATCCTCAATGGCCTTGACAACATGCTGTATAATGTATACAGTCCTCTGAAGTCAGCAAAAGAATTGTGGGATTCTTTGGAGAAGAAATACAAAACAGAAGATGCCGGCACGAAGAAATTTGTCGTCGGTAAATTTCTGGATTTTGTTATGGTAGACTCCCAAACGGTAATATCTCAAGTTCAAAATTTTCAGATAATTTTGCATGATATTCATTCAGAAGGTATGACTCTTAGCGAATCTTTCCAAGTCGCTGCTTTGGTGGAAAAGTTACCACCGGCTTGGAAAGATTTCAAAAATTATTTAAAACAT
>TRINITY_DN11873_c0_g1_i1_2  1-441 methionine S-methyltransferase-like [Camellia sinensis](+)
GATGAGAAGATTTCATTCCTTGCTTATCTTGCCAATGTTTTGAAAACGAGCTCATTTTTCCCATATGAGCCACCAGTTGGAAGCAGAAGATTTCGCAATCTCATTGCCGGCTTCATGAAGACTTACCACCATGTTCCACTTAATGCCGATAACATCGTTGTATTTCCTTCGAGAGATGTGGCAATAGAAAATGCTCTACGATTATTTTCACCACGACTTGCCATTGTTGATGAACATCTGAGCCGACACCTACCCAGGAAGTGGTTAACTTCATTGGCAATCGAGAATATAGAGACTGACAAACTTTCAGAGGATATGCTCACTGTGATTGAAGCCCCGCGCCAGTCAGATTTGATGATAGAGCTGATTAAAAAGTTGAAACCACAGGTGGTAGTTACTGGAATGGCCCATTTTGAGGCAATTACTAGTTCTGCTTTTCAG
>TRINITY_DN11875_c0_g1_i2_1  5-571 hypothetical protein FH972_015349 [Carpinus fangiana](+)
ATGGATGGGGTGGAGAACAGAGAATCAAAGGAAGTGAAGGGGGGAAACCGAACAAGAGGGAGGACTAGTTATGATTTAATTCTGAGGGTTTTGGCGTTGGTGCTCACTTTGGCGGCCGCTATTCTTCTTGGGGTGGACAAGCAGACTAAGGTTGTTCGGGTTGACCTTGGCCTAAACCTGCCACCTCTCTATGCTCCGTCTACTGCTAAGTGGCATTACGTGTCTGCCTTCGTGTATTTTGTGGTGGCCAATGCTACTGTATCTTCATATGCAGCCCTCTCTCTAGTCCTTTTATTAACAGGCATGGGTGCAAACGGCGTCTTAAAGTCAGTGATCTTCATCGTCGATACGCTAATGGTGGCATTGCTCTTCTCCGGCATCGGAGCCACCACCTCAGTCGGCTTAATTGGCTTCCAAGGGAATTCTCACCTCGGGTGGGGAAAAGTGTGTAACGTGTTTGATAAATTTTGCCATCAAGTGTTAGGATCTGTTGCGCTTTCTGTGTTTGGATCACTAGCATTTATCTTGATAGTTGTCTTCTCTGCTTTGAGAGACCACTGAAAATCC
>TRINITY_DN11877_c0_g1_i1_2  2-853 hypothetical protein F0562_034216 [Nyssa sinensis](+)
CGTCACATACAGTTCAGATTTCATGAACTCAAAGACCTCTGGCGTGGAATTCTTGTCTCCACTTCTGCCATTGGAATATGGGTTGTTGCCTATATCTTGAATGAAATCCACGATGATATTAAACGGCTTCAAGTAGCTTCAAGATTTCTGCTATTAATTACGGCAAGTATATTTGTTCTTGTTTTCTTTTCTATATCAAGTTCTCAGCCTCTAGTCTCCCAAATGAGTTTGAGGAAAAAGGATACCCGGGAATTTGCAACAATGGGTCAGGCTCTGGGGATACCTGATAGCGGTCTACTATTACAAAGGGAATCAGCTCCGGTCATAGATCCTAATGAGCCGCTCGATAAACTTCTTTTGAACAAAAAATTCCGTCAGTCTTTCACGGCATTTGCAGATAGTTGTTTTGCTGGGGAGAGCATGCATTTTTATGATGAAGTGAATGAGCTTCATAAGATACCTATTGATGATACGGTTAGAAGAATTTACATGGCACGGCACATTATTGAGAAGTACGTAGTTGCAGGTGCAACAATGGAAATAAACATATCTTACCGAAGCCGACAAGAAATTTTGAGCACTCCTGATCTGACACACCCTGATCTCTTTAAAACTGCACTAAATGAGCTGGTGCAGCTGATGAAAATGAATTTGGCAAAAGATTACTGGTCGTCTATGTTTTTCCTGAAATTCAAAGAAGAAGCCAGTATGAGAACCATTGGCCACGAGCTGGATCAGGTGAACGGTTGGAACTTCTCTCCTAGGTTGAGTTCTGTTCATGGTGCCGATGATCCTTTTCACCAAGAACATCCTTCTAAGGACTCTGGACACGGTAATCATGATTCAGATATG
>TRINITY_DN11881_c0_g1_i1_2  153-311 mitochondrial metalloendopeptidase OMA1-like [Camellia sinensis](+)
CTCACTTCACCCAAATCCCAGGTTTCTTCTCCGATTTCCACAACTCTGGGTTTTCAATCTGGGTTCAAATTCAAACAGAATCAACACAACCCATTTCATGCCTTTCCTCGTAGATTTTACAATGCTGATCGATACCAAGTTCAACATTTCAAGCCTCGA
>TRINITY_DN11893_c0_g2_i1_1  206-334 hypothetical protein TEA_010389 [Camellia sinensis var. sinensis](+)
ACGCCAAAAATTAAAAAGAAAAAATTTGAGTACATGTTTCGTGTGCCCGGTACGTATGCAGAAGTGCCATACAAAATACCATAAGCCGGTAAGTATCCGATATGGGTACGACATGTTTGTCAAAGTAGG
>TRINITY_DN11894_c0_g1_i1_2  325-1143 uncharacterized protein LOC114264726 isoform X4 [Camellia sinensis](+)
TACGCTCCTCCACCGTATTCACAGTCATCGCACGATCAGGTTCGGACACTGTTCGTAGCGGGGCTTCCCGAAGATGTCAAGGCTCGCGAAATCTACAACCTCTTTCGGGAGTTCCCTGGCTACGAATCTTCTCACCTCCGTAGCCCTAACGCTTCTTCACTGCCATTTGCTTTTGCTGTATTTATGGATCAACAGTCAGCAATTGCAGCAATGCAGGCACTGAATGGAATGGTGTTTGACCTGGAGAAGGGATCCACCTTATACATTGATCTAGCAAAATCTAACTCGAGATCTAAGCGCACCAGATTTGATGATGAAAAACCTGGCTCGGAGAAGAGAAGTAAAGGATCTGCTGCATTTTCAAGGGGCATTCATGATCCTGGTGTTGGCAACGTTCACATGCCTGGAATTGGTAATTCTGCTTACAACACGATTGGTTATCCATCTACACAAAGTCATGCAAACTTTGATGGTAGAGCTGTGAATGAGACAAGCACTGCAACCTTTAACAACTACTCTGCACCTCATGTTCCGCAAAATGTTAATGCATGTCCAACACTATTTGTGGCAAATTTGGGGCCAACTTGTTCAGAGCAAGAGCTAATTCAAGTCTTTTCAAGTTGCCATGGATTTATAAAATTGAAGATGCAGAGCACATATGGAACTCCGGTTGCATTTGTTGATTTTCAGGATGCTGCCTGTTCATCTGAAGCACTGAATCATCTGCAAGGGACAATTCTGTACTCATCGCCGCCTGGTGAGAGCATGCGGTTGGAGTATGCAAAATCACGGATGGGAATGCGTAGTAAGAAGTCGAGG
>TRINITY_DN11897_c0_g1_i1_2  2-709 hypothetical protein TEA_010542 [Camellia sinensis var. sinensis](+)
TCGTCCTTCACCTCCAACATGTCTACTCGCTCGATCACGAAATTCTCAGAGCATGTTGTTACAGAGACTAGGTCCATCCACGGCCACATCTCCACGACTTCCGGCGTTTCCTCTCCAGTTTTCCGGCCAAAAGTCGTGAGAATCATACTCACCGACGCCGACGCGACTGACTCTTCCAGTGACGACGAACCACAGGTTGTGAAGAGAGTGAAGAGACACATCAGAGAGATCAATTTCAAGCAATCTCCTAAATCAGTAGCCAATCCTAGCAGTAAGAAGCGAAGCCACAGGACTATCCGGTCACCGGAATCTGACGTCACTCGCCGGAAAAAGTTCCGCGGCGTCCGCCAGAGGCCGTGGGGGCGTTGGGCGGCGGAGATCCGAGACCCGACCCGGAGAAAGCGGGTCTGGCTCGGGACTTTTGATACGCCTGAGGAAGCCGCCACGGTGTACGACCGAGCCGCCGTCACGTTGAAGGGTCCTGACGCTGTTACGAACTTCCCCAAAGAACCTGTAACGGACACGGCGGTTGACGTTAAAACGGACGGCGAACGGTTGCTTAAGGTAGCAGCAGCCTCGTCCCCCACGTCAGTACTCCGTCACGAGGAGTTCACACCGTTCGATGACTTCAGTTATGGTGACGTCGACGTTTTCGGGTTCGGGTTCGGATTCGACACGGACATCCCGTTAAGTCTGCCCGATTTCGCG
>TRINITY_DN1189_c0_g1_i1_2  170-382 pentatricopeptide repeat-containing protein At1g05750, chloroplastic-like [Camellia sinensis](+)
ATTCCAAGACACTCTATTCTTCACACCCATCTCATCAAAACTTAACCTAGCGAGATCTACGAGGCCGCATTTGGAGTACATATCAACGACAGCCGTACCCACCTTGACATTGTTTCGATCCAAACCCAATTTACGAACATAACCATGAACAGATTTCCCGAAACAGAGACTTCGAGAAGGAAAATCGGCGCAAGCAGAGAGAAGGGTCATGAA
>TRINITY_DN11906_c0_g1_i1_2  3-170 uncharacterized protein LOC114268949 [Camellia sinensis](+)
TATATTAACCTTACACCTGGTTCTATCCAAACTTAGCAACAAATGGAGGAGGCATTTCATGGGCAATTCTTCCAGACGGAGCCAGAAGTTTCCATAGCAGACTTGGCAAGGTTGAGTCAAAGGCTTCATGAGAAGAAGTGCCAAAAATATATGTTGGCTTTTTTGGCC
>TRINITY_DN11908_c0_g1_i1_1  162-278 uncharacterized protein LOC114313023 [Camellia sinensis](+)
TTTGTGAAACATGGGGTTGGAATTGGGTTAGATGATGGTGTTGGTGATGAAATAGGGGTTGAATGGTCGTGGTGGTTGATGATGGTGCTAAATCGACAGACTAGTGTTGGTTGTTTG
>TRINITY_DN11909_c0_g1_i1_1  3-305 probable disease resistance protein At5g45490 [Camellia sinensis](+)
AATTGCTGTAAAAAGCTCGCTTACGGGTTGCCAAAAGGGTGCGGAGGAACAGTAATCGTGACGAGCAGGGCTGAGGAATTGGCGAAGAAAATGGTTGGGGAAGACAAGTTGCATAGACTTCTGCCGATTTCGGATGAGAGTTGCTGGGAGATATTCAAGGACTCGGCTAAGGAAGGTGACATAAACTTGTCTGGAGGTTTGGAAAGTCTGAAAGGGAAGATTATAGAGAAGTGTGATGGGCTTCCATTGCTTGCAAAAATGATGGGGAAGATTGCTAATGAAAATCTCCGTGAAAGAACAGTG
>TRINITY_DN11910_c0_g1_i1_2  113-322 probable receptor-like serine/threonine-protein kinase At5g57670 isoform X1 [Camellia sinensis](+)
TTTTGCAACTGAGACCACTAAACAGCCTTCCAGGGCATGCTCAAAACAGTACCTTGTGATTTAGCGTGAAATTCTGTTTCTTGAGTGACCAACAACAAGAAAATCTGCATTTACGCATTTCGCTTCCTCAATTAGACCTCTTGCAACACTAGTGTTGAACTCAACTCCAGTCTCAAGATTCACTGCTTAGAGTGACAGATTGTGGCAAAT
>TRINITY_DN11916_c0_g1_i1_1  183-314 putative E3 ubiquitin-protein ligase LIN-1 [Camellia sinensis](+)
GGTCAGTCCCCATGCCTGAATTCTGCCATCAGATGTTCCAACCACCAAAACTTCTTCATCGGCATCAAGACTCATACATAGAATTTTAGCAGTAGTATCACTTTGAAGTGTTTCTATTTTACTGTGTTTTTT
>TRINITY_DN11918_c0_g1_i1_2  203-316 uncharacterized protein LOC114303194 isoform X1 [Camellia sinensis](+)
GGATGGCGGAGAGAGAGAGAGAGGGAGGAAGAGGGAAGACGAAGAGGGTAATAGGGGATTCGGGGTTGTGTCATCGGCAATTGTTGGGCTCCGATAGGAATTGAAGAAGAGCAT
>TRINITY_DN11921_c0_g1_i1_2  100-552 chlorophyll a-b binding protein 5, chloroplastic-like [Quercus lobata](+)
TTTTCCGGGGACGAAGTTAGTGGCGTAAGCCCATGCATTGTTGGCCACCGGGTCAGCAACGTGGTCGAAGAGGTTCTCAATGGGGCCCTTTCCGGTGACAATGGCCTGAACGAAGAAACCGAACATGGAGAACATTGCCAGCCGCCCGTTCTTCAGTTCCTTCACCTTCAACTCTGCAAATGCTTCAGGATCATCAGCCAGTCCAAGCGGGTCAAAGGCACCACCCGGGTAAATTGGGTCGAGTCCTTCACCGAGCGGTCCTCCGCCAACCCTGTACCCTTCGATGAATCCCATGAGCACAACCTGAACGGCCCAGATTGCCAGGATGCTCTGTGCATGAATCAAGTTCGGGTTGCCGAGATAGTCAAGGCCGCCCTCAGAGAAGATCTGAGCACCGGCCTTGAACCAGACGGCCTCGCCGAACTTGACACCGTTCTTCGAGAGGAGCTCCGG
>TRINITY_DN11924_c0_g1_i1_1  2-553 SH2 domain-containing protein A-like isoform X3 [Camellia sinensis](+)
CTGATCTCACAGAATAACCCCAATGTTCATTGGGAGAATGTGGTTTCTGAGATAGAACAGCGTTTCAGGAAGATTGTGTGTTGCAGTTCCAGATCTTTAACACAACAGGACTTGGAGCTTCTGAGGAGAATTGCTGGGTGCCAGGAGTTAGTGGCCCGAGAAAACTTTGAGAAGATGTGGTGTTGGCTATACCCAGTAGCTTTTACATTATCAAGACACTGGGTAAATGCAATGTGGAATTCTGCATCTCCTAAGTGGATAGAAGGATTTATTACAAAGGAAGAAGCAGAGTCTTCACTTCAAGGCCTTGGGGGTCTTCAAGATCCTGGGACATTTGTACTGCGGTTTCCTACTTCAAGGAGCTGGCCCCACCCAGATGCTGGTAACTTGGTTGTGACTTACATTGGTAGTGATTATAACATTCACCACAGGTTGCTGTCACTTGATTTCATTTTCAGTTCTGGGGAAAAGGAATTGAATTCAATACTATTGCAAGATATGCTACTTGCAGAGCCTGAGCTCTCCCGACTGGGCAGGGTTATTAGAAGTCAC
>TRINITY_DN11924_c0_g2_i1_1  3-869 SH2 domain-containing protein A-like isoform X3 [Camellia sinensis](+)
AATTTTTCCTTGGATGTAATCTTCTTGGATGTCTTTGGCAAGCGTGAGCGTGAGCTCATGAACAAGGAAATGGAGGTTGTTGCTTCACTTATTTATGCTGACAACGGGACACCTGTTGAGAAGCCAAATGATGCCGAAGCTCCCCTTCTAACAAGTTATGATGGAATTGAGTTTGCTGCTTGTGATAGACCAAGTAAACTAATCAATGGCCGTGCTTCCTTTAAGCTCAAGATATCCCAGCTTTCATCTAAGTGTGATAATAGGCTTTTCCGCATTAGGTTTGACATTCCAAAAATGGGGAGATATCCTTTCTTTGAGACATTCTTTGGTCCAATTCGTTGCGTTTCGCGGAATCGTAATACACGGGCTTCTTCTTTGATGTGGAAAAAATCAAACTCTGGCATCCATTTACTCGGTGCATCTCCGTCTTCTGGGTTGGATAATGGATCCTTAGAACTTCTGTACAATATTGTAAATGAAGCAAAATTAAACCCATCATCAAAGCGGATGAAATTAGGACAAGAAAATCCATTAGCAACTTGTAAGGCTGATCTCACCATGCACCGAACTGATGAGGAATGCAACTCTCGTGCCTGGACAGCTGATGAGGATGATAATGCATATGGAACTTGTTTAGAGAGGAGACCAGAAAACCATGAAGAGACAGACAACTCCCCATCTGATTCAGAGAGTATTGAAGGAAGAAACTTGGACTTCAAGAGCATGTGTGGTAATAGGTGTCCGGTTACAGATTTGGCTATCTTCAAATACTGCCTGGGAGGATTAAATGAGAGGGCTCTTTTGCTCAAGGAGATGGCAACAGCAGCTTCTGAAAAAGAACTTGCAAACTTTGCACAGCAGGTCTCC
>TRINITY_DN11927_c0_g1_i1_2  2-316 hypothetical protein TEA_021178 [Camellia sinensis var. sinensis](+)
GAACCCTAAGCCTTCAAGTGCAGTATCATTGGAACAATGGTTCTTTATCATAACAGCAATATCTGTTGGAGAAGCTCCGGCAAGTTCGAACTTTTCAACCGCAACCTCCAAACATTCTTGCCAGACCGGAAGCCCTAATTTGAATTCCATAATTGACCGTTCATAGAGCATTGTACCCCACAAAAGGTTAATCTGGGACCTCGTGTTTGCAGCCAAATCTGAAGCTTCTTCTGCAGATATATCTTTATATAATGCATCCAAACCAAACTTCTGAATTAGGGTTTTAACTTTATTCGGCTTCGATAGTTCATTCAG
>TRINITY_DN11930_c0_g1_i1_1  69-389 uncharacterized protein LOC114321924 [Camellia sinensis](+)
CTTCTTCAAGAGGTTGCGCGAGAAAATCTTCTTGCAATATGGACTGGTGCGTAGGATGGTGTGAGGCCGAACTGCATGGACTAATGAAGCATGGAGAGTGCCCTTGCTAACTTCAAGTGCAGATTGAATGACATAGTTGGCAAAAGGGTCTTGCAGCAACTGTTCAAAGTGAGGCACTGAAAGCAATTCATGGATGATTCTTGGACGGCTCTCTTCAAAATATTTGAGGCATTTTTCAACAACATGACTGCTGAATTTTTGCATCGAGAGGTGCACATAGTGCCCTTCAAACTGAGAAATCAAGCTGGCAGCAGCCAAAGG
>TRINITY_DN11934_c0_g1_i1_2  3-344 uncharacterized protein LOC114324026 isoform X1 [Camellia sinensis](+)
GGAGGAGGCTTTGGTGGTCTATTTCGGGATGAAGCTGGGGCATGGATTAGTGGATTTTATGGAAGACTTGAAATATGTACTTGTCTAGAAGCGGAACTTTGGGCAGTCTACAAGGGGCTGACTATAATTCTCCAACGAGGTTTCAACCAAGTGATTATAGAAACTGATGCGGAGCAAGTGGTGAAACTTCTGAGTGAGGACCTAGGAGAAAAATGCCCCTTTCGGGGTATTGTGGAAGATGCGCGTATCATCATGAGAGGGTGTGACTGCTCCATCCAGCACATTCGTAGGGAAGCAAATATTTGTGCTGATGCTATGGCCAAGCTAGGTGAATACCAACCG
>TRINITY_DN11954_c0_g1_i1_1  3-275 adenylate kinase, chloroplastic-like isoform X2 [Camellia sinensis](+)
GCTCATGTATTCTTTTGCTTTATTCCCAATTTCTGTCCCAGCTGATACTTCAGCCCTTAGAAGATCTCCAGTTGATATATGCACTAAGCCAAACTTCTGAACAATCATCTCACATTGAGTCCCTTTCCCTGATGCTGGAGCCCCTGATATCATAACCTTTAATGGCTCAGTTTGCAAACACATCACTTTCATTCCCTTAGGTTTTAGGGTTGATTTCGAGTAGAAGCACTTGGAAACATGGAATGACAAGAGATGCTGCTGGGGAAGAGGAGA
>TRINITY_DN11957_c0_g1_i1_2  37-927 oxysterol-binding protein-related protein 1C isoform X1 [Camellia sinensis](+)
ATTTGGGGGAGTTTCTGAAGCACTAGGATGTACACAATTCTGTGCAGAAGAAGCTGAAGGAGAATTAATTTGAAGGATTTCTGAAGAGCTAGGATGTACATGATTCTGTGCAGAAGAAACTGAAGAAGAATTCCGAATGCGATTAGCAAGATTTTTTCTACTAATCATTACATGTACCTCTAACTGCCGCAGTGAGTCAAGAAGGAGCCAATGCTTCTCTTTGAGCAGCATAAGTTGATTCTGCAGCGCAGCAAACTCGTTTCTCATGATTTGCTCACTGTCCTGGATGGCTGCCTCACTCACACCTTCTACCAATAACAGCTGCCTCAATTTCTCAGTTGACACAACAACATTGTCCACAGGAGCCATTAGTTCACTGTTAGAGACCCTGGGGAACAAGTCTTTTATAGCTTGCAATGCATCTATCCAAGCCACTCGATCTTCTCGAGTCTTGGCCCTCAAGTGCAGTCTCTTACTACCCGTAAAAATTAAAAACCTCTTGTCATCTGACCTGCTCTCCCGTATTGATGAAACCTTGAGATGAACTTGACCAACAGGCTTCGGCCGGAGCTGAGAGGTACCATTAATAATAATATTGTGATTGTGACGAGGAGAAATTAGGCGGAGTGAATCTTCTCCGAGGACTGTGGATCGTTTCTCAGTCTCTAGATTGAGATCAATTTTATGATGTCCGTGTATTTTATAATATGAAAGAACACCATCTTCCAACACAAACCACCTTCGACGCCAACGTTTACCCAAATTCACCCACTTATACAGAATACCTGAAATTCTATCACCTACACTCTCATTCATCTTCGCCTCCCTTTCCTCGCCGCACAATAATTGCGCCGCCTCCTCCATCATGGCGCCGGGATCAGGAAAATTCAA
>TRINITY_DN11959_c0_g1_i1_1  2-346 hypothetical protein TEA_015295 [Camellia sinensis var. sinensis](+)
ATCACTGTTCCAAATGTGTTATGGAAGATGGAAGGATTGGTACATCTTTACCTTCCTTCTAGTGATCAGTTTCGTACAAAAGGCAAACTACGAGTAGATGGTTTGGGGAATCTAGAGACGCTAAAAAACTTTGATCCAGATAAGGTTAATGTTAGAGATCTCTTCAAATTAACCAATCTCCGGAGATTGGAGAATGTATGGGTAGAGGGAAAGCTTGAGGACCTAACAATGGTCAGTAACTACATCCTTAACGGCAACCATCGACTACATCACGCATCCATTGATATTCGAAATTGTGATTTGCGTTCAGAAGATGGATTAAGCAGCCTGAGACAACTGCTTGGG
>TRINITY_DN1195_c0_g1_i1_2  2-319 uncharacterized protein LOC114268718 [Camellia sinensis](+)
TTGTTATGGACAATCAGTGACTTTCCTGCCTATGCCAACTTATCAAGATGGAGTACGAAAGGTGAATATGCTTGTCCTTGCTGCAATGTGAAAACTCAATCATATTGGTTGAAGCATGGTAGGAAGTATTCATACATGAGTCATCGTCGTTTCTTACCAGTTAATCATAAATTTCGAAAGGATAAAGTATCATTTGATGGTAGTCGAGAATGGAGACTAAAACCTCAAATTTTATCTGGATCTGAGATGTTGCATCAGTTGGAATCAGAAGGTGTCCTTAGTCAGTACAAGAGGAATGACCTTAAGGAAATGTTCAGG
>TRINITY_DN11970_c0_g1_i1_2  3-302 hypothetical protein TEA_005691 [Camellia sinensis var. sinensis](+)
CAAATTGCTTTCGATGTACAGGTCATCAAAGGCAGAGTCATCGATATTGCAGAGAGACGTCAGAGGTATGGTTACAAATTCAATAGTACCTCAGAGCAAGCCTCAAGCTCCAATGTGGCAAACAATGGCGGATGGTATGATCGAAGAGGTGATGCACTTCTACTAGAAGAAGCTGATCTTGTTGGCATCGACGAGCCCAAACAACAACTCATTTATTGGGTCCTTGACGGTGATTCTCGACTCAAAGTGATTTCTGTAGTGGGAATGGGGGGCTTGGGTAAAACCACCCTCATCAAGAAA
>TRINITY_DN11976_c0_g1_i1_2  162-317 hypothetical protein TEA_012444 [Camellia sinensis var. sinensis](+)
TTTCCTTTTCGCAATTTGCAACTCGGAGAGAGTAGAGAAGAGAAGAGAGAGAGAGTGTTCATCTCCTTCATTTCTTCGGGTAATGCTCTCTTCACCACCTCTCAGGTGACTTTCCAGCGACCCCTCCAATCCGGTAAATCTCAATCTCCTCTTCAT
>TRINITY_DN11981_c0_g1_i1_2  85-366 protein THYLAKOID ASSEMBLY 8, chloroplastic isoform X2 [Camellia sinensis](+)
TGCAACAGGGTCCTCTTCCTTCTCCTCTAAGAACTCCAAAGACTTACCATAGAATTTCTCAGCTTCCTGTCTTACATTAGATGAAAGACCCACTTCTCCTTTTGATTCTAAACCATTTATGAATATTCTAAAGGATGACTTATCTGGCTCGCATCCTAATGATTTCATCAAGTAAAAGCACTCCATTGCAAGTCCCGTCATGTTGAAATTCATCAATTTCTTCAACAGCGCATTAAAGGCCACAGTCTCGGGCTCTAAACTAGTTTCCATCTTCAATTGCAC
>TRINITY_DN11983_c0_g1_i1_1  2-325 hypothetical protein COLO4_37044 [Corchorus olitorius](+)
AGAGTGTAATTTCAACTGCTGGATATATATTAAAATACTTTTCGAAATAAGGCCTCTTTCAACCACATGATCCCAAAAGACATCTAAGATGCTCTTGTCATCAGCATAAGCAGCACTGAAACTTCGGTAGAGCTTGAGAGTTATCATCAACCTCCTCCTATACATTTCATCTAACAGATCCGAAGCAACAGTTGGCTTCCCCAATTTCAAGTAAGCATATGCCAGACTAGTGAATACAACACTATCTCCTAATATTCCGTTTCCTTGCATAAGAGTGAATATTCGTTGAGCACAATCAACCTTCTCTCTCTTGCATAGCCTTCG
>TRINITY_DN11991_c0_g1_i1_2  166-414 protein LYK5-like [Camellia sinensis](+)
AATCGAACTTCATGGTCAAGCCTTCGAGAATCATTGCCCGAAAACGCTCAAATTTACGAATTCTCAGAGATTTGCTCTGCCACAAACAACTTTCTCGCCAAAAAGTTCTCTTCCTCATCCTCCTCCGTTTCATGGCGGTGTGTGATTCGCGGCAACGACGTCGTCGTTTTCCAGAGAAAGTTTCGCCGTCCGATTCACTCCGAGGATCTCCGGGACCGGCTATCATTGATCTACAAGAGCCACCATACG
>TRINITY_DN11995_c0_g1_i1_2  104-217 stress-response A/B barrel domain-containing protein UP3 isoform X1 [Camellia sinensis](+)
GTATTCCAAATGAATGGAATTATGAATTTGGATTTTTGGAAAATGAAGAATCGAGGTGCCATATTTTCAGCTTCTGAGGGGCAGACCTCAAGTGTTGATATGGGAAGGAAAAGG
>TRINITY_DN11996_c0_g1_i1_2  6-437 uncharacterized protein LOC114322682 [Camellia sinensis](+)
GTCTATATCAGGGATAAAGAAAGACAAAAAGTTACTTGGATACAAGAGACCATTTATGATCAATCACTGCCGTCTCCTTCTCTGGATGAAGGTCTAGGTAACCCTAAAACTCTTGATATTACTACCTCTGAGTCTGAGCCTACTGATCTTAATATCCCCATTGTCAAGAGAAAAGGTGTGAGATCTTGTACTCATCATCCTATTTCTAACTTTGTGTCTTACTCTCATTTGTCCTCTTCATATAAAGCCTTTGTGTAAAAAATTTCCTCTGTTAGCATACCTAATCATTTTCATAATGCTCTTACTATTCTTAAGTGGAAACTGGCTATGGTGGAGGAAATGAAAGCACTTCATAAGAATGGCACTTGGGATTTGACTGAGTTACCCAGGGGCAAACGAACTGTGAGATGCAAATGGGTGTATACTGTGAAA
>TRINITY_DN11999_c0_g1_i2_1  1-450 transcription factor RF2b-like [Camellia sinensis](+)
GTGGCCTCCCCATCAACAATGCAACAACCCATGCAATACAGCCCATTAGCCTCCCCATCAACGATGCAACAACCCATGCAATACAGCCCATTAGCCTCCCCATCAACCTTGCAAAGCATGTCTTACACCTCAGTAGCAGCCTCCCCCTCTCCGTCAACCATGCAAGTGCAAAACATGTCTTACAGCCCAGCGGCCTCCCCATCTCCATCAACAACACCGAACCTTTTTCCGCTTCCGAAAAAGTCAGTTCCCGTGCTCTCCCAGGTCCCACAATTCCATAATTCCCGGTCTAGCGTATCAAGTCGCGGGCTTCGTTCTGGGCAGAATGAGTCTCTCGCTCGCTTACAGGGGTTCGATATGACCAGTAACAGAGGATCAAATCTTGTGAATATGGAAGGTCCTCCGGTTTCTGGCAGTGACAGTAGCTCCCCAACACAACTGTTGACTCCC
>TRINITY_DN11_c0_g1_i1_1  43-603 hypothetical protein TEA_001901 [Camellia sinensis var. sinensis](+)
ATGTTGTTTTGCTTGCACACCACACCTCTCCCCTGTTTCTCTCTCCTCCTCCACTTCTTCTTCTCTGTCTCAAACTCTAAGCCCCCACATCCCCAATTTCATTTCCAACCCCAAATGTCTAAGAACCCATCTCATCCAGACTTCGAAACAATGTCCCACTTCGATTTCCTCAACAAATTCAAGCGCTTGAGACTGTTCGAGCCCTCTCTGGGCGTTCTGGGTTTCTTTCTCCTCACTCTCTGTTTCATATGCTGCTTTTTTTACTTGGATTACAGAGCTGTGCCCAAAGGTCTCCGAATCTCAACACAATCCGACAGGTTTGTGTGGCTGAGATTTAATGGGTCTGGGTCCGGAGAGGATCCAAAGACTGAGTTTTTGAGTGAAATGGGTAGTGGGTGTGACGTGTTTGAAGGTGATTGGGTCTGGGATGAGAGCTACCCATTGTACCAATCCAGAGATTGTAGGTTTTTGGATGATGGGTTTAGGTGTTCTGAGAATGGACGGCCTGAATTGTTTTACACCAAGTGGCGTTGGCAGCCCAAAGCTTGTGACTTGCCCAGG
>TRINITY_DN12002_c0_g2_i1_1  12-266 PREDICTED: uncharacterized protein LOC109016361, partial [Juglans regia](+)
ACGTAACTTTTTACCCAATAGGGCTTGATTAAAATGGAGAAAATGATGAATCCCCAAGCCAATATCTTCAATAGGAGTACATATTTTATCTCACCCTCAAAGTAAAATTTAAATTTCTTCCATAAGCCTCGCCACAAAAAAAAAAATTAGCTACATATTTTTTTCCAACCTTTCCTCAACTGAAGTAGGTATGGTAAAAAGAGACTTAAAGTAATTAGGAGAACTAGCTGAAGGACTGTTAATGAGTGTTTGTCT
>TRINITY_DN12009_c0_g1_i3_2  3-272 myosin heavy chain, cardiac muscle isoform-like isoform X2 [Camellia sinensis](+)
CTTTAACTCAGTTTCCCGATCCAATAACAAAGCGTTAAGTTTCATGTTCCCCTGCCTGAGCTGCAATAGGTCATGGATAAGCCCTTCAATATGAGACTGCAGCCGCTTTGATTCTAGTTCCACGCTCAGTAAACGCCTACGAAAAGCTTCTAATTTCTCATCCTTAAGTCTCAGTTGTTCTGAAAAAGCATTTATTTCTAGGTGATGCCTCTGCTCAACTAAAGTACTGTATTTTTCAGCTTCAGATCGAACCAACTGTTTAATATCAGC
>TRINITY_DN12013_c0_g1_i1_2  253-480 PREDICTED: uncharacterized protein At5g39570-like [Erythranthe guttata](+)
CGGAGCAGGGCGGGCATAGCTCTTGTACTCGTTGTCGAGGGCTTTGTCGGCGTAAGCAGAGGGCTGAGAGTAGGAGGAGTATTGAGGGCGATCATAGTCAAAGGAGGAGGAGGTGGAGGTAGTGGGGTAGCAAGTGTTCTCCGATGGGGGAAAAGGGCGACCGTAGGTGAGGGCAATGTCGTAGCCGCCGCCGCCGTAGGGGATGGTATCAAAGTCATCGACGTCATC
>TRINITY_DN12015_c0_g1_i1_1  1-675 Retrovirus-related Pol polyprotein from transposon TNT 1-94 [Cajanus cajan](+)
GGTGGAAAAAGATATTTTATTACATTTATTGATAATTTTTCTAAATATTGCTATGTGTATTTAATAAGTCACAAAAGTGAATTATTTGATAAATTTAAAATATGTACAGTTTGTGTAGAAAATCAATTAGAAAAGAAAATTAAAATCTTAAGATCTGATAGAGGAGGTGAGTATGCACCAATAGAAATGGAAGAGTTTTGTGAACATGGAATTATTCACCAATGGTCTCCACCTTATTCACCACAATCTAATGGAGTAGCAAAATGTAAAAATCAAATATTGCCAGATATGATAAATGTTATGTTAGCTAGTTCCGGTTTACCTAATAATTTATGGGGTGTAGTTTTATATTCTGCTTGTCATATATTAAATAAAGTGCTTTACAAAAATTCGGAAAAAATACCTTATGAAATTTGGGAAAATCAAAATCCTAGTTTAAAATATTTCAAAGTGTGGGGGTGCTTGGCTAAAGTTTTAATACCAATTACTAAGAAAAGAAAACTAGGACCGAAAACTGTTGATTGTGTATTTATTGGATATGCCTTAGTGTTGGTTATAGATTCTTAGTAATTTATTCTGAAAATTCTATAATAGAGTCTAGAAGTTGTATTTTTTGAAAATGTATTTCCTATGAAAGATAAGTTATCTAAATGAATTGGTGAAAATTCTATGTCT
>TRINITY_DN12018_c0_g1_i1_2  1-405 uncharacterized protein LOC114282781 [Camellia sinensis](+)
[truncated: 27,795,173 more chars]
