# Supplementary material for: Integrative Metabolic and Transcriptomic Profiling in Camellia oleifera and Camellia meiocarpa Uncover Potential Mechanisms That Govern Triacylglycerol Degradation during Seed Desiccation
Source: Plants (Basel). 2023 Jul 8;12(14):2591. doi: 10.3390/plants12142591 (PMC10385360; doi:10.3390/plants12142591)
Supplement: Supplementary file 1 [file plants-12-02591-s001.zip › Supplementary Table S4.fasta]

>TRINITY_DN5756_c0_g1_i1_1; 140 128 214  LEN=429
ATGGTTGCAGTGACTTTGACCGAGATCAATGGGGCTACGGCTTTTGAAGTTTCTGGTATG
GTTCAAATGTGGGAACAAATAATTTGA
>TRINITY_DN27234_c1_g6_i1_1; 141 272 426  LEN=426
ATGGCCATCGATGAAGATCAGGGAATCGTTCAAGGTAGCATACCTGGAGAAACTGGAGTT
GAACCTCCAGAGAGTAACTCTGACTCTTCTTCGACTCGGTCTCCCACCCGAGCGACGACT
CGTCAGAGTAACTCTGCAACTCGACTCGGCCCAACX
>TRINITY_DN27213_c1_g2_i3_1; 22 1 345  LEN=345
TCTGATTCTAAAGGGTGAGAAGAACAGCAGATTAACACAAATAAACAATCATACGCCCTT
AATCAGAAGTTAAAAACAGTCGATGAACCCAACAAAACAGTGAAGTTTTGAGAAAATCTG
GATCAAGTGACTGTTGGATCTTCGGAATTGGGTGGAGGGGGAGAGGCAGCGAGCGGGAGG
GCGTCTCTGCGAAAGGAGGGAGAGGGGGAGAGGCAGCGAGTGGGAGGGTGGAGGGAGAGG
GGGAGAGGCAGCGAATGGTTCGAAGCAGAGAGAGAAAGAAATACGGCGGCGGCGACTGGC
TGGGAGGGTTGCGGAGCGTCTCTGCGAAAGGAGGGAGAGGGGGAG
>TRINITY_DN27285_c2_g1_i1_1; 80 1 130  LEN=425; minus strand
GGCGATGGCGATGGCGATGGAGCTTCGAAATCGAAATCGAAATTAGAGATTCAGAAGAAA
TCGAAATCAGAGAAACGAGCCGGTGCAGACGGTGGTGGCGGTGGAGCTTCGAAATCGAAA
TCGCTCTGA
>TRINITY_DN27284_c1_g2_i1_1; 223 866 1057  LEN=1275
ATGACTACCTCTTCCAAGATCTTGACACTATGCTTCATCACCAATCTAATCTTCTTCTCA
TCATCTTCATCTTCGTTGTACGATATTGTTGCGAGTGTGGATCATTTTGATGGCGTGGTG
GCGGAAGAAGAACAGAGAGATCTGAAGCAGATTGAGCGGTACAACGACCTGATCATTGCC
ATTTTCTCTTGA
>TRINITY_DN27278_c3_g1_i12_1; -103 1 465  LEN=758; minus strand
XAGTTTATGGGGTCATGTCGGACCGATGTAGCAGACACTGTGTGGTCGTGTCAGACCGTT
GTTGTAGAAGCTGACCGGAATCAATGTCGGGACAGTTTATGGGGTCATGTCGGACCGATG
TAGAAAACAGTTTATGGGGTCATGTCGGACCGTTGTAGAAGACAGTTTACGGGGTCATGT
CGGACCGATGTAGCTGACCGATGTAGCAAACACTGTGTGGAGTGTCAGACCGTTGTTGTA
GAGGCTGAATGTTGAACCAGCAAACGTGGCACACACATAACTAATGACGTGGTGCTGAAC
GATGATGACAACAGATAACTGAGTGCGCCAAAGGGAGCAGCTTGGAATTGTGCGCCAAAA
GGGGGCGGCTTGGATTGTGCGCCAGAAGAGGGCGGCTTGGATGGTGCGCCAAAGAGGGCG
GCTTGGATGGTGCGCCAAAGGGGGCGGCTTTGGTGGTTCGCATGG
>TRINITY_DN27233_c1_g2_i1_1; -77 1 303  LEN=303
XXCGCAAACTGAGGCAGTGGCATACACAATGCAAATGACATGGAAAATGCAGATTGGGCT
TACACTAACATGAGAGGACCTCAGTCGCACTCATATAAGATGCCGGCGGATAAAAATAAA
GTGCCTCGAAATGCGTGCCCGCGGGCACGCAAATCGAGGCAATGGCATACGGAATGCAAA
CGACATACAAAATGCAAATTGGGCTTATACCAATATGAGAGGGCCTCAGCCGCACTCACA
CGGGATGCCGGAATGATAAAAATGAAGTGCCTCGAAGCGCGTGCCCATTGGCACGCAAAC
CGAGGX
>TRINITY_DN27233_c1_g4_i1_1; -178 1 833  LEN=833
XGCACAACTCAATATGGGATGCATGCATATGGATGTTACAACAAAAACCTAACTCCATCA
TGGGTAATCCGGAGTGTCGGTAACTGGGGAATTGAGACACACTCCGTCACTCGGAGTACA
GAATGTACCTCGTTTCCCGTGCAATATGCATGAAATGCAACTAAGATACAACCTAGTATG
CGCAATGCTACXGAAAATGAGATGAAAATGAGATGCCTTGAAAAGCGTGCACGCGGGTAC
GCAAACCGAGGCAGTGATATGAAATACAAGTCGGATAAAACAGAATGTGCCTCGAAGCGC
GTGCCTATAGGCGCGCAAACCGAGGCAATGATGAGATGAAAATCGGATAAAACCGAAGTG
CCTCGAGACGCGTGCCCACAGGCXGCGCAAACCGAGGCAATGATGAAATGCAATGAAATG
GCACACGGAATGCCGCGATGGGCTCACACCAACATGGGAGAGCCTCAGCTCACTCACATA
GGAGGCCGTCGGATGAAAACAAAGCTGCCTCGAAACGCGTATCCGCGGACACGCAAATCG
AGGCAATGATGGAGAAGCATGAAAATGCAAATTGGACTTACGCCAACATGAGATAGCCTC
AGCCACGCTCACATAGGCTGCCGGAATGATAAGAATAAGGTGCCTCGAAGTGCGTGCCCA
TTGGCACGCAAACCGAGGCAATGCAAAAATGATACAAATGGCATACGAAATGCAACGATG
GGCTTACACCAACATGGGAGAGCCTCAGCTCACTCATATAGGAGGCCGTCGGATAAAAAC
GAAGTGCCTCGAAATGCGTACCCGCGGGCACGCAAACCGAGGCAATGCAAAAATGAX
>TRINITY_DN27204_c0_g1_i1_1; 58 1 165  LEN=436; minus strand
TCTCTTTACAAGTACACCGATATGCTAAATGGAAGGCCCCACTCAATACAACTGCCCTTG
AATGTTTCCCCTACTCCACCAGTTCCAGATAAAGGGAATAGAGGCATGACCCTAAAAACC
CCAATGATAGAGATAAGGTTTGCCAACAAGTTCCAGGCCAACTAA
>TRINITY_DN24411_c1_g1_i3_1; 81 1263 1668  LEN=1668
ATGGAGGAATTGGAAGAGGAGCTCTTCAAAGGATTTATCTAAACCCCAAATCAGCTAGGA
GCTGCTGGTTTTATAGCCAAAAGGGTGAAAAATATCTTGCCTCAAATATCTAGATATTTT
GAGGGCAAAATATCTAGATATTTTGCGGGCAGAAAAAAAAGATTTTGTTCGGCCACGAAG
TGGGCATCTGAGACCGCAGTGTTCCTCGGAATGATGAAACAGAGGTACCTGCCAAAATTG
AACAAAAACCGATGCAAAACGAAAGCTCAGGGACCAAAACCGCGCGGGGTCCCGAAAATG
GGCTGCCGGGCACCGGAAGTGGTGTTCGGTTGCGAAGTGGGTATCAGAGACCCCAGTGTC
CCTCGGAAGGACTAAACAGAGGTCTCTGCCAAAAACCAGAGAAAACXX
>TRINITY_DN24452_c2_g9_i1_1; 64 46 430  LEN=430
ATGGCCTATGTACGAGGAGTCATAATGATTTTTCAAAAATTTCACAAATTGAGAAAAATC
ACGAAACTTGGTGGGAAAACACTTCCCCCAAGATCTCTTTCCAATAAAAATTTCATCCAA
AAACTCCTTCATTTGGATGCCCAAACAACGCGCCAAAACCCAGCACTGTTGGCTGCTGCT
GCTGGCTGTTGTGCTGGGTCGTGGCCTGAGCCTGGGCTGTGGCTGGCAATGTCTGCGGCT
GGCTGCTGGCATGGGCTGTGGCTTGGGCGGGCAGCTGGGCTGCGGCCTTGCTTCTTGGGC
GTGCTGCTGGCTGCGTGGTGGCATGTATGCCTTGGGCTGCTTGGGGCCAATCTTGGGGCC
ACATTGAGGCACCGAACCACCGAC
>TRINITY_DN24433_c0_g1_i1_1; 155 282 398  LEN=578
ATGGGAAACATGGACTGGGACAACAATGTCAAAGCTAATGAATGTGACAAGTTTGAAGGG
GAAATATTGAGGGAAGTTGAAGGGGGCGGTTCGTGGAAAGATTACCTGGACCTCTGA
>TRINITY_DN24422_c0_g3_i1_1; 181 44 481  LEN=808
ATGGCAAACCAACTAGCGGAATGGCAGCGTAACAACGGTTGGAGCAGGTCAGCAGTACAA
TGCCGAGAGGGAGAGAAGATGAGAGATTGGTCTCGTTTGAGCTCCTCAGAGAGAGAGAGA
TCGGAGAGTTTTTCCCCCTATGTGTTGACGTGTTTTGTTGTCCTCTCCTCCTATGTTCCT
CTCATTTAATCTGCCGCCAAGTACCTGGCACCAGCAGAGAGAGTGGCAGCGGTGGTGGCT
CGGCAGTACTCAGTCACGGCTGGAAGCTGTATGGTAGCTTAGTCGTGGAGTTGCAGCAGT
GGGTGTGTGCCGGTTGTGGAGTTGCAGCAGTGGGTGGCTCGGCCGCGCTCAGTCACGGCT
GCTGTGTCTGTATCTGTGGGTGTATGCAAAGATGAAACTTGGTGGATGGTAGTGTGTATC
AGCTACTGCTGTGTGTGA
>TRINITY_DN24449_c1_g1_i1_1; -206 1 658  LEN=658
XXTCGTGGAAACTCACGGAACTCGCATGGGACTCCCGGTTTGAAAACTAAGCCGAGAAAT
GCACTTCCTAAAXCACTTGAGTTCGAAAATAGGCCATCGGGGGCGAAAAAACCCCGTAAC
AGTCCCGAGAAGGCCCGTGGAGCACCTCGGGAGAAACCAATGCGAGTTGTGGATGCATAC
GGAACAAGCGCGGGACTTCCGGTTTGGAAACTAGGTCAGAAAAGGTACCTTTTTCACACT
TAACCACTCAGAATAGGCCTCGGCGGGCCGAAATCGCGTAACAAACACGAGAAGGCXCCG
GGGAACGCCTCGAACATCTCAGGAGGGACCAATTTGAGTTGGGAAAACTTAACGAACAGG
CACGGGACTCCCGACTTGAAAACTAGGCCGGAAAATACACTTTTTCTAACACTTAGGCTT
GGAAGTAGGCCATCGGGGGGCCAAAATCAGGTAACAGCCGCAAGAAGGGCCGGGGACACC
TCAAACACCTCGGGAGTGACCAACGCGAGTTGTGAAGACTTACGGGACTAGCGCGGGACT
CCCGGTTTGAAAACTAAGTCGGAAAGAGACACTTTTTCCGCACCTAAGCTTGGAAATAGG
ACACCGGGGGGACCCAAACCGTGTAACAGTCACGAGAAGGACCGGGAAATGCCCCAAACA
CCX
>TRINITY_DN6729_c0_g1_i1_1; 134 189 308  LEN=308
ATGGGTACTTCAGCAAAACTGAGGAGTCCACGTAACATAGAAGTGGTTGTTTCCCCAATC
AGTATAGTCGATGGAAACTTCTTGGAAGTTTCATCATCATCAAGAGTTGGGACTTCAAAT
>TRINITY_DN20807_c0_g1_i1_1; 20 1 223  LEN=674
XXTAAGGAAGGGATTAATATGGTGGAGATTTGGACTAACCCACTTGTGCATGGTTAGTTT
GAGTCGTATGACGAATGGTCGGACTGTTGTATCCTAGGAGACACAAGCCAAAATGGAATG
ATCTAATGCACCGGTAAGAAGGCTTTGCCAATCCCAGAGGCCGACTTGAATCTCCTTAAC
GGAGATTATCACGCTGTAGTCCGTTATCCACTATTATTTTATTGA
>TRINITY_DN20818_c0_g2_i2_1; 89 1 289  LEN=337
XXGAAGAATAATGTCATTGACCACAACGATCAAATGGTGAAGATGATTGACATTGTAAGT
GGTGACAGGGTGAAATGTATCGTTAAAAGTTCTATGTCGATGAATGATGTCGTTGACGAC
CACGATAAAATGGTGAGGAAGATTGACATTGTAAGTGGTGATAAGGTGGAACGTATCGTC
AAAAGTTCTATGCCCATGAATGATGTCGTTGACGACGATGATAAGATTGACACTGTAAGT
GATGACAGGATGGGATATATTCTTATTGCTTTCTCTTTTTTTATATCATGG
>TRINITY_DN20843_c0_g1_i2_1; 73 311 935  LEN=1185; minus strand
ATGCGCAGGAGCGTGGGTCCATACAACAAGATCGACTCGCGCAGGACTGTATGCCGTTCC
TGAACGCCGGATCTGTAGCACAACACGCGTGGTCTAGAAAAAGCAAATCACCGTGATTCC
ACCACTAGAACCACAACTCAACCACCGGACCTGGAGCACAACATGTTGACCAGCAACTAC
CATCTAGAACACACGGCAAACTCTAAAAACTCACCGATCATCCACAAATCAGATTGGGAG
TATATTCCTAACCACGTAGTACACATATACGCCGTTGGAATATTCTCCAACAAAGACCCA
ATCCAGTTGGCGTCCACGATTTGCAGTAGAGACGTCAGTCCACAATTTACAATCAGCAAA
GCTCACAAACTCAGCAAACCCATGAATGATGGGAAGATGAGTCCACCGCCAAGACCGGCA
AGACCACCTCAACTGCTAGACTCTCACGCACTCCCTGTATCAACGGCTACGGAACAACTT
GACCACGAAATCAAACACGCCGTTGCCAGAGAACACAGACCACGATCCACACAATGAGAC
AAATCCACTGCTGACGACACAGAACTAGTCAGCACAGAACCAGAACTTGAACCAGCCGAT
TACAATAACCTTCGGCGAGGATAA
>TRINITY_DN20810_c0_g1_i1_1; 225 1 700  LEN=700; minus strand
GAGACCTTCCGGGTGTTCACAAACAAACTCAATGGTACTTTGCCGCCGGAATTCGGTCTT
CATTCGAAACTCCAATATTTCGAGATTTCCGACAACCAGTTCACCGGAGATTTGCCTCAA
AATTTATGCGCCGGGAAGACTTTATTCGGCGTGGCGGCTTCCTCAAATTCTCTCACCGGG
ACCGTGCCTGAATCGCTTGGAAATTGCCAAGCTTTGCGTAGTGTTCAGCTATTCAACAAC
AATTTTTCCGGTGAGGTTCCATTAGGCCTCTGGACATCGCGCAATTTATCGAGTTTAATG
CTGAGCAACAATTCTTTGTCTGGTACGCTTCCGAGTCAATTAGCTTGGAATTTGTCCCGG
GTTGAGATCAGTAACAACCAGTTTTCCGGTCAGATTCCTACCAGAATCGGTTCTTGGGCC
AGTCTGGTTGAGTTCAAGGCTAGTAACAATCAATTTACTGGTCCAATTCCGGTGGAGATA
ACCGCTCTTTCTCAGCTAAGCAACCTTCTTCTTGATGGAAATTCACTTTCCGGTGAATTG
CCATCGACAATAATGTCGTGGAAGTCGCTGACTAGTTTGAATCTTGCTCGGAACAAACTT
TCGGGTCAAATTCCGGCGTTTTTCGGTTCTCTGCCTGACCTTCTCATTCTAGATTTGTCG
GAAAATCAATTTTCCGGTCAAATTCCACCCGAATTAGGCCXX
>TRINITY_DN29891_c1_g1_i1_1; 134 576 761  LEN=1158; minus strand
ATGACCACAATTACTGTAGAAATTTTAGTGGTTGGAGGTTGCAGAGGAGAATGGTGTTAC
TGTGGGTGGGAGATGCCGGATGGAAAGGAAGAGGGGGAAATTGAGACCCAGAAAACGTAT
AAGCTCCCCTCCATATTTTATTTCATCCATACTCCTCTTGTGGGTCTCAATTCAGACTCA
CTTTGA
>TRINITY_DN29810_c2_g1_i1_1; 14 1 310  LEN=310; minus strand
XTGAACGCCAAAAACAAATGGAAAGTCCTGTCTTCACTGGAAAGTCAAACCTTTCAAAGG
CCGAGGGTAAATAACCCTTGGAAAATATTTTTGATGACTGATGTTGAAAAGAACGGTGAA
AATTCGCAAGGCCAACAGGACCAACAAGGTCTCATGGACAAAATGGTGGCTCTACAAGAA
TAACTTAAGAGAAGAGAACAAGAAATGGCTGCTATGTTGTAGCATATGCAACAGTTATAG
ACCCAAATGGCAGGAACAAGAAGTGCACCCAAACAAATGGCACAACCTGTTGTGGGGACA
TCCGTAGGCATX
>TRINITY_DN29870_c0_g2_i1_1; 172 87 400  LEN=400
ATGGTGAAGCTGCAAGGGAGAGAAGCCAACGGGCAACAGCGCCGGGCAGTCGAGGCCGGC
AGTAGCAGTAGCAGTAGCGGTGGCGTCGGCGCTGGTCAGTCGAGGCCTGAAATGGCAGTG
ACGTTGCAGAGGAATCGGCGTCGGTGTGTCGGTGGCGTTGGTGTGTCTTCAGCGACGATG
ACAGAGACGGAGCCTGGAGATGCAATGGAGGTCAGTGAGCAAATGGTTGTAGTTTCTGCA
CTTTACAGAGTACCTTTTCGTGAAGCTCTTGCATTGGGCTTCCTAATGAACACCAAGGGC
TTGGTGGAACTTAAX
>TRINITY_DN29805_c2_g5_i1_1; 50 1 456  LEN=1020
XAACCGGTCAAAGGAATTGATGCCCGGTCGGGAAGAGATGGTAGACGGCAAGGCAGGCCA
CTCATAAGAATAAGACGTCCAGAAGATGAGAGATATGATAGAGACAXGAAACTAGCACAG
AGATGACAAAACAGAAAGTGGGAATTGAGAAGATACAGTGCCAGTAAGAGACAAAAAGGG
ATGAGCAATTTCACCGGAAGAAAGGTTCTAGACGCCGAGCAGAAGAAACTTGCACCGGGT
AAGGAAGAAGXTTACAAAGGAAAGAAGTCCAAAGCGGAAAAAGAAAGGTCCGGTAGGAAT
AATAAGAATGAAAGTCCAGGTTTGAGTTTGGGAAATGAGGTAGACGCTCCCGATGGAAAA
GGGGGATCAATATTCCGGGACGGAGCCGGAGGCGGTGTCCAGTGGAGTGACAGTAAAAGC
AAATTCCTGCAAGAAAAACAATACCGCCGTCCTAAGTGA
>TRINITY_DN29846_c0_g2_i1_1; 137 358 471  LEN=609
ATGGTGCAAATCAGATTATTAGCAGTCTCATCTATCAAGGTTGTGCCTGATCTAGAATTG
GCAATTTCAGATCAGAATGCTTATAAGGAATGCTTCAGGACTAGAAATATTTAA
>TRINITY_DN29854_c2_g1_i1_1; 18 1 332  LEN=332
XXAGGATTCAAGCCGTTGGGGTGACGGACACAATCACTGCCAAGGATTCAAGCCGTTGGG
GTGACGGACACATTCACTGCCAAGGATTCAAGCCGTTGGGGTGACGGACACATTCACTGC
CAAGGATTCAACCCATTGGGGTGACAGATACAATCATTGCCAAGGATTCAAGCCGTTGAG
GTGATGGACACAATCACTGCCAAGGATTCAAGCCGTTGGGGTAAGGACACAATCACTGTC
AAGGTTTTAGCCGTTGGGGTGAATGACACAATCACTGCCAAGGATTCAAGCCGTTGGGGT
GAAGGACACAATCACTGCCAAGGATTCAAGCCG
>TRINITY_DN29879_c1_g1_i2_1; 143 1 592  LEN=1146; minus strand
XXCCAAGCGCCAGTTGGTGAGGCACCAACAAAGAGAAGAAAAAGAAGAAACAACAACCAG
AAAGGAAACAAACTGGTAGTGAACAAAGTAGACTTCCCAAAGTAAACAAAGAAGACTGAA
CAGCAGATCAGTAGCCTTCCCAAACCAGATCAGTAGCCTTCCCAAACCTCCAAGAACAGA
ACAACAGGCAGGCACTTAGACCACAACACCAGTCCACAACACCAGCCAAGGCCGCAGCAG
CCAAGGCATGTGATATGCCCAAAACATAACTGCTAGCCCACAGATAGAACAAACCAGCAG
AACCCAACACATGCGGCATCCATCAGATATGGAGACTTCAAAATAGAACAAGCCAGCAAG
ATGAGGCAGCCAAGACAGAAAATAGCATTCCTGACTCCAGAAAATAGTATTCCAAGGAAA
AAACCACAACACTATGCAGCCCAACTGAAAGCCTAGTAGCAGATCATAAGAGCTTCATCC
TTAACAGCTGCAGCCTTCAACCCAAAGCAGATTCAAGACAGTAATAGACAGTTATTCCAA
GACCAACCCAAAACAAATACAGAGCAAACCAACTGCGGCAACTCACATAAATGA
>TRINITY_DN29817_c0_g1_i1_1; 64 1 291  LEN=314; minus strand
CCCACTCCAGTACTCTTGCCTGGAAAATCCATGGACAGAGGAGCCTGGTAAGCTGCAGTC
CATGGGGTCGCTAAGAGTCGGGCACGACTGAGCGACTTCACTTTCACTTTTCACTTTCAT
GCATTGGAGAAGGAAATGGCAACCCACTCCAGTGTTCTTGCCTGGAGAATCCCAGGGACG
GGGGAGCCTGGTGGGCTGCTGTCTATGGAGTCGCACAGAGTCGGACAGAACTGAAGCGAC
GCAGCAGCAGCAGCAGCATTCCATTGTGAATATGTTGATGTGTGGCAGTAA
>TRINITY_DN29896_c1_g1_i1_1; 60 1 190  LEN=405; minus strand
XXCCCTCGATGGCCTATTTTCAGGATTAAGCGTGAAAAAAGTGCATTTTTTGGCTTCGTT
TTCAAACCGAGAGTCCCGTTGAAGTTCCGTAAGTTTCCACAACTTACAATGGTCTCTCCT
GAGGTGTTTGAGGTGTTCCTTGGACATTCTCGTGATTGCTACATTGTTTTCAAACCGGGA
GTCCCGTGTTAG
>TRINITY_DN29860_c1_g1_i1_1; -243 1 988  LEN=988
XAGACCACCGGAAGTCGTTCGAGCACGACAAACACCGAAGGAATTGCACCTTCAGAGGAT
TTAAGGTCTCCTAGACCGGAATGCAAATGTAGTGAAGGTTTCGCACCCTCCAAGGATTTA
AGGTCTCCTAGACCGTGCGTGTTTAAGGTCTCGCCAGACCCGGGGGGCAACTGATGAGGT
GCGCGAAACAACGCGATGGAATGCATGCCAAATGCAATGAGGTGTGCAAAATAGTGCGAT
GGAATGCATGCCAAATGCAATGAGGTGCACCTTAATGXCACCGAAGGTCTTGCGCCTCCC
GAGGATTTAAGGTCTCCTAGACCGTGCGTGTTTAAGGTCTCGCCAGACCCGGCGGGGCAA
CTGTTACACAATACCTTAAGTGCATGCGATGCAAATGAGACATGCACGCGGATGCAAATA
GGGCAAATGAGACGTGCGTGCAATGAGGTACGCGTGCCTCAAAAGATGAAAAATGAAGXT
GCAATGAGGTACGCGAAACGGCGCGATGCGCAAAATAGCGCGATGAAATGCATGCCAAAT
GCGATGAAGCGCACACCTTAATGCACCGAAGGTTTTACACCTCCTGAGGATTTAAGGTCT
CCTAGACCGTGCACAAATGGCGAAGGTTCCGCACCCTCCAAGGATTTAAGGTCTCCTAGA
CCGTACGTGTTTAAGGTCTCGTCAGACCCGTGGGGCGTTGAGGTAACGCACATGGGATGC
GTATGCGAATACAAAATGAGAAGTGGAATGCAAAACGAGGCACACGTACCTCGAGATGCA
ACGAAGCGCAAGATGAGGCACGCATACCTCATTGAATGGAAAATGGAATGCAAGATGAGG
CACACGTACCTCGAGATGCAATGAAATGCAAAATGAAATGCGGGATGAAGCACGCAAGGT
AGTACACCTCACGTGGATCAAAACGAAATGCAAAATGAAGCACGCGAGGTAGTACACCTC
ACGTGGATCAAAATGAAATGCAAAATGAAGCXX
>TRINITY_DN29897_c1_g1_i2_1; 192 277 444  LEN=688; minus strand
ATGGGGTATTACTTGAGTTGGGCACAAGCCTTGGCCTCTGCTTGGGGCTTCATGCTTTTG
GTTGGTCTCATGTGTTGTTGCCTCAGCACCAAACCCCGCCCTCAAGGTGACTCCGGCAGC
GGCGGCGGCGGCGGTTGCGCTTGTGACGGTGGCTACGGTGGTGTTTGA
>TRINITY_DN22697_c0_g2_i1_1; 190 1 396  LEN=396
XXGATCGAAGCTCTCTTCTTTTTCTTCTCCTTCCCGATTGTGACTCTCTCTCTCGGTTCT
AACTCTAGATGATGTGGTTATTGTAGCCGACATTCACTCGTCGATGAAGCTGTGATCCAA
CAAATACAGATCTGGAACCCAACACGTCCATCAGCAGCAGCAGCAGCAAAGAGACGAAGC
CCTAGCGCAGGCTTCTTCGTCTTCTTCTTCAGCAACAGCAATGTCTCTTCACTTAGAAGC
CAACGGCGACGCAACGAGACGAAGCCCTCTGATTAGCAATTGGCGAGTGTTCGTCATCAT
CTTCGTCTCTCTGTCTTCCCTCCCGAATTTGAAACCATGCCAATTGTCCTGGTTGTAGAG
GAGGTCACAGAGGAGGTTGAAGGTTCTCAAGAAATGGCX
>TRINITY_DN22636_c0_g1_i2_1; 251 51 305  LEN=602; minus strand
ATGGCATCCACAGTTGACAAAACCAAGTGCCAAGCTGAGGTGAAGACAGGTGTCACCAAA
GAAAAAGCGTCAGAAATGGCCCAGTCCACCCAGGAGAAGGCTGCGGCGGCCGCCCAGGCC
ACAAAGGAGAAGGCGGCGGAGATGGCGGAGAAGACAAGGGAGCAAGCGGTGAGCATGGCA
CAAGGTGCAAAAGAGACTGCTTTGGGGAAGAAAGATGATCCAAAGAAAACCACTACCACC
CCAAAGGACTGCTAG
>TRINITY_DN5609_c0_g1_i1_1; 50 1 396  LEN=396
ACCATGCCGGATCGGGTTGCGTTATCTGTGGATGAGCACGGGTCACGTTTGGAGTTAGAG
TCATCTTGCGACGTGTTATCTGGGAACGACACAGGGTCGCACCTGCTATTGGCTTCGGCA
AGCGGGACTTCTCAGGTAGAGGCCGTAGCGATGGCTGAGCGACACTCACCGGCGGTGTTA
CAGCTGTCTTGCGATGCGTCTTGGGCTGACCAGGGTGAGGTGTTTGAGGTGGGGCATGAG
ATTGCGGGACCATCACAGGTTTCGGGTAATGAATTGGTAGTTACTGATTTGCAGCCCTTA
GCCATGTTACATACTGATTTGGTTACTGGTTTCAAACAGAAACAAAAGTTTGGGGATTCC
GGGGGATTTTTTGGAGAGGATATCCCTTCGGCTGAA
>TRINITY_DN5661_c0_g1_i1_1; 114 1 306  LEN=410; minus strand
CCCCCACCTTCACTCCCCACCATTACTGTCACCACCACCACGCCACCGCCACCGCCACCA
CTGTTGTTGTCACCGCTATCCTTACTTTACAGATCCACTATTGCCCCAACCACTACCACA
CCACAACCGTTGTTGCCACCACCATCACTCGACTACCATAATCGTCACCACACTACCACC
ACCACCACCACCACCACCTTCATGACCTCTACTATACTACAACACAACCACTACCACTCT
AACACCTCTGCCATGTCGCTACAACCTTACTGCTATAATATAAGGATTGAAAGAGAAAAG
TTATAA
>TRINITY_DN5665_c0_g1_i1_1; 123 821 1003  LEN=1060
ATGGGGGCGCCCGGAGGGGCGCTTCAGATCCAATTGCGGGTGGCACGCTCGCCGAAGCCG
ACATCGCGGAGGGGGAGGCGGGCAGAGCCGATGAAAGGGATTGGATCCGATTTGGTAGAC
AGAGACGAAGACAAGGATGAAATATCTGAAGAAGGCTATGTCGAATTCGATGTGTTGGTT
TGA
>TRINITY_DN6852_c0_g1_i1_1; 40 173 584  LEN=584; minus strand
ATGATAGCATCTCCACAACGTTGAGAGCCATTGCCGAAGCAGCAAAACACACAACAAACT
CATTTACTAGCAGGACATCGGCGCCAGAAAAGGATCCAAGGCCAGAGTAGTACCGCCGGA
AAAACCAGCACCGGAAACACCCAGTACCACGTCAACCTCGCTCTGGGACCGAGATCAACA
GCACCGCTAGGACACCACCATGGATGGCGGAACCCCCAACCTGAATCAATGAAAACTGAA
TCTCCATATCCACAGCTTAGAGATCCAGCCCAAAAGAAACAGGACACACCGGCCTCACCX
CCATGTGTCCTAGACACATCGTCGGCGACGCACCAGTGTCCATACCTTAGCAGCACGCCA
GCGGTACAAAATCACCCACGTCACACCCCAACCCGTGACTATCTCCAGCTGCCX
>TRINITY_DN25546_c1_g3_i1_1; -38 1 422  LEN=659; minus strand
XATCACAGGCAGGTGGCTATCCCAGACCACCTAAAGTCGTTCGGGCACGACAAACACCAA
AGGAATTACACCTTTAGAGGATTTAAGGTCTCCTAGACCGATAGGAATTTAGGTCTCCTA
GACACCAGTAGGGCTATTGAATTTGATGCACATGACAGTGCGATGCGCAAGATAGCGCGA
TTGAATGACGTAACCAACAGGCGTATCTCAACATATTTTATACGAAGAGATGGAAGGTTT
TACCAGGGAGAAATACAATGGTATGACCAACAGACGTATCTCAACGTATTTTATACGAAG
AGAGGGAAGGCTTTAACCAAGCAGAAATTACCATGGTATGACCGACAGACGTATCTCAAC
GTATTTTATACGAAGAGAGGGAAGGTTTTAACCAAAGAGAATTACAATGGTATAATTGAA
TGA
>TRINITY_DN25546_c1_g2_i7_1; 128 623 796  LEN=944; minus strand
ATGGACTGGTATGAATACCCTGATGGGTATGAAGACACACTGATATACATGGATTGGTAT
GAATACCCTGACTGGTATAAATACACTGACTCGTATGAAGACACACTGATATACATTGAC
GAGTTGACTCGAGTGGGGGAGAAGATAGAATCACTGACTCAACTATGCCTCTAA
>TRINITY_DN25507_c0_g1_i1_1; 175 1 376  LEN=376
XXAGTTCCATACCTGAAATTGTTTGAAGAGAGGAGAGAACAAGGTTGTTAATGAAGGCAC
AAAATGCAGAAGACAAAAATCGTCTTTGCCTCTTCTTTTTCCCTGGAGGGTCGATTGCCG
GTGTCAAAGAAAGAGGAAGAACATAGAGAAACAGAGGAAAGTGCGATTGCTTTGTTGAGG
AAGGAAGCAGACAAGTCAATGGACTACCGTGTTTGCCTCTCGATCTCCACCGATTCAATT
GTTTGTAGAACTTTGAAGAACAAAATGGACTGTCGTGTTTGCCTCTCGATCTCCACCGAT
TTAATTGATTGTAGAACTTTGAAGAACAGGGTTGAAGAAACTATCAGTGCCTTTGAAGAA
CAAGGGTTTGAAGAAAAT
>TRINITY_DN25507_c1_g3_i1_1; 52 1 145  LEN=547; minus strand
XXGCGATTTTTCGTCGATCGCTCGCTCGCATTCATGTTTGAGCCTATTTATTGCGCTGAT
CAGCGGTGGAGGGAAAGTGGATCTTCATCAGATGCGGATGTGCCTTCGGTTCTCAGTGAG
GTTGTCCAAGATTGCTTATGCGTGTGA
>TRINITY_DN25537_c2_g2_i1_1; 214 1 169  LEN=459
GGGGATGGTGGCGGTGGTGGTGGTGGTGGCGGTGGTGGTGGTGAAGAAGATAGTGGTGGT
GATGAAGAAGAGAGTGGTGGTTCCTCCTCCTCTGCCGCCGTCACGGCTATTGTTGTTCTC
AGCACCTTTGTTGCTGCAGCGGTTCCTTTGCTTATGGTTTTGCTGTAA
>TRINITY_DN25537_c2_g8_i1_1; 106 191 1032  LEN=1362; minus strand
AAGGATTTAACTGAAATACAAAAAAACCCACAAAATCTAACCACAAAGACCAAGATAAAA
CAAAACCCAACACCAAACATCAAAGCTTCCCGCCCACTTGCCAATTTCAAACTAAAGCTT
CCAATTGTGCTGCCTCAACTCCCAACGCCTACTGACTGCACACCCACGCCTGACAACACC
CTGCTTCCACCTGTGCTGCACGGTCCTCCGAGGAAATTCACCTGTGCTACACACACACCT
AAGCTTTACACCTACCGAGAACAATCACCGGCCGGAAAACTCCATAGCCATCAACTCTGT
CCCACTGAACTCACACCTTCCAAATACATTATTCACCAAGCCAAGACCCTCGCCCGGCAG
CACTTCCTAAGGGCCAAAGACCACCTGGAACCCACGCCACCCGCAATCGACCAAGGCCAA
ACACCACCTGGAACCCAGCAGCACCACCAAGGGCCAAACATCAAACAACCGCCCAAACAT
CAAACAACCGCCGAGACGCCACCAAACATCTGGATGAATTTCACCCCTCAAACTCCTACA
CGAACAAGGAGCGCTCGAATGGAATCTGGGACAGATCTAGAACACTTCAACACCCAGGTT
ACCCCCCCAAACACCGCACCGAAGCAACATCAAAGATCCGAACCCAAGCTCATCCCTCCA
ACTCCCACTCGCAAAGAGCGCCCGAATGAAGATCCAACCCGAACTGAACATCCTTTATTC
CGGTCCAACACCGACCTCCTTCTACTCTATTTATACCCTAAACCCACGCCCCCCTGTTGA
AGCAAAGCAAGCACCCCAAAGATGAAACAAAAACAGGCAGCAAAACAAGCAACCCCTTGA
>TRINITY_DN25537_c2_g9_i1_1; 35 92 465  LEN=465; minus strand
ATGCTGCAACAACTCCCATCGCCAGACACCAXGACGCCTGCTGCACGCCACCCTTCTGCA
CACCAGCTGCACACCCGTACTCCAAACCACGCACGCCACCCTGCAGCTCGCCACCCTTCT
ACTCACCCATTCCCACGCCTGGTCCACACCAACTGCAACTCACCTCTGCTTCACGCCGGC
TGCACTCAGGCCGGAAAACTCCATAGCCTCCAGCTGCACACACGTACTCCAAACCACGAA
CGCCACCCTGCTGCTCGCCACCCTACTTCTCACCCATTCCCACGCCTGCTCCACACCAGC
TGCAACGCACCTCTACTCCACCTCTGCTTCACGCCTGCGCCGCACCTCTACTCCAACGCC
ACCGACGCACCTATA
>TRINITY_DN25509_c0_g2_i1_1; 109 235 330  LEN=330; minus strand
ATGGTGGAATTCACAAAGGAGTTCAACATTGAAAGCGGTAGTGAAGCTTACAGGGACTTC
ATTGAGGACTTATGCATTGAATTGGGAAAGACCTTT
>TRINITY_DN10943_c0_g1_i1_1; 287 1 288  LEN=440; minus strand
CTACCGTCATTGTTATTAAAACGCAAGAAAGAAGCAAAGAAGAAGATGCACAATCCACCA
CCACCTGATCCCCACCACCCACCACCACCGCACGTGCCTCATCCAGGTCCTCCTCATCAC
GAACCACCACCGCACGCGCCTCATCCAGGTCCTCCTCATCACGAACCACCTCCTCCTCAT
CACGAACCACCACCGCCTCATCATGGCCACCCTCCTCCGGGACCCCAAGCGCCACCACCA
GGCCCTCCAGAACCTCACAAACCACCACCTCCTCACCACCACCACTGA
>TRINITY_DN10913_c0_g1_i1_1; 57 1 458  LEN=458
GCTGCCTCTTCTCTCTCATTTGCTATCTTAGTTGGGCTGCCTCTTCTCTCTCATTTGCTA
TGGTTGTCTCCAAGCCAATGACACCCAACCCACGATTTGCTGAATTATGTTTGGGCTCGT
GCAATATGGACTCAGTTACAACCTTCTTTTGATGTTCAACTTTTCTATCGACTACCCAGT
TTTGACGAGATTAAACTTAACCTTCACAGTAGCCAAATCAAATCGGCCTTCCAAGTTCCT
TGGTCCATTCTGCTTTCCTTTGCTACCCGGCATAACGCTTGCGCGAAATTCCAGTTTATT
CCGTCTCACTCCCTTGTTTATCAACCTAAACTCATCATGCAACATACCACAAAATATCTT
TGGTTGGCCCATCCACCAAAATTACCAAGTATCTACAACAATATTTCGGTACATTGGACA
CCACCTGCTCATCCTTTCATTAAATTAAATACTAGTGGX
>TRINITY_DN10952_c0_g1_i1_1; 142 164 304  LEN=503
ATGGCGGAGGGACGCGACGGCAAAGGACAAAGGATGGTGCAGGCACGTGACGGCGAAGGA
CAGAGGATGGCGGGCGACGCTGAGTCCGGTGGCAATGTGACAGCGGCAATTGCAGCCATG
ACGAGGTCCATTTCATCATAA
>TRINITY_DN10900_c0_g1_i1_1; 18 1 320  LEN=320; minus strand
XXATCGAAGTCACGTGGGTTCATCTGTGCCTCACGAAGTCGTGACTTTCTCCCTTATCTC
ACAGTCGCGTTTGTGCCTCGTGAAGTCGCGACTCTCCCTTTCATCTCACAGTCGCAACTT
GGGTACTCGTCCGTGCCTCATGAAGTTGCTACTTTCTCTCTCGTCTCACAGTCGXCGTTT
GTGCCTCGTGAAGTCACGACTCTCCCTCTCATCTCACAGTCACGTTTGGCTCTTCCAATT
GTGATTGATATTGGCTCGTTTTGGTTCGAAGGTGTGACTTTTGCAACCTCGTCCCCTCAC
GACTTGGGTACTCTACTTCAACTX
>TRINITY_DN17586_c0_g1_i1_1; 116 1 461  LEN=641
XCCAAGTTACTTAGTAGCAAGTTAGTGGTGCTTTATGTGTTCAAGATCACCCATGGAAAC
TTCCGATATGGGATGGGGTGTTACATGCATCATGCCAGCAGAGGTTCCTGTGCCAACACA
GTGCAGGTTTGATTTTCAAACAGATTCAGGCGGGATGGGTCTGGTTTGTTGCTGGGTCCT
GAAAGGCGAGCAGACAGTGATGCTGCTAATATGTTGTCATGCTTTGGGGAAGCAGATGAT
GTGATAAAACAGAGAGAGGGTATAGAAGATTCGAACAGTAGCTCTGAGGAGGAGGTTAGC
AGTCAAGGTTTTGAGGTGATGGGGCAGGATGAGGGCAGTAAATGGCCTTTGTATGAACCT
AGTAGGGAGGGGATAGGAAGGGATGTTGGAGGATGCCATGGCAAGGGGAGGTTAATACCC
CACTGCACTGCTCACCAGTGGCAGTGGCTGGACAGAGGTTGA
>TRINITY_DN17509_c0_g1_i1_1; 11 152 535  LEN=535
ATGGACTCCACACTTGGACCGTACTTCTTGAAAACATTTCTTTTTACGTTTTGCAAATCC
AAAAACACATCTCGTAATACCCCCACATTTACCGGCCACCAAGCACAGAAGGGCAATTGG
GCACCTTCTACATTTCCGAAAACACCTCCACATTTACCGGCCATCAAGCACGGAGGTGCA
ATTGGACACCCGTTACATTTTAAAAAAAAATACTTCCACATTTACTGGCCACCGAGCATG
GAAGAGCAATTGGACACCTAACACATTTATTCAACCGTATCCCCCACATTAACCGGCGCT
AAACACGAAAGGGCAATTGGACACCTTAACCATATACCGATGACATTCCCACATTCTCCG
GCCTCCGAGCATAGAAGGGCATTX
>TRINITY_DN17530_c0_g1_i2_1; 210 261 464  LEN=567; minus strand
ATGGATGAAGAAGTACTCATCTTGGACATTGTCAATCTCATCGATCCGATCGCCAACGAG
CTCAAATCTGACTTCTCCAACAGCCGGCTGAGAGAAGAAAGAGACATACAAGCTTGGGGC
CCGAATGGAGAACGGCGAGATGGTGAGGAGTCTACAACAAGACTGCGACGACACGGAGGC
AACGACGAAGGTAAAGAAGAGTGA
>TRINITY_DN17528_c0_g1_i1_1; 216 41 309  LEN=309; minus strand
ATGGAAGATATAGGAATAGGACAAGAGGAGGAAGGAACGGTAGAACTAGGAATAGACAGA
GGAAGATCAATAGAAGAAATAGGATGATTAGCAGAACTAGGAACAGGAGAAGAAACAATT
GGAGATGCAGATGAGGTAGGAGAAGCAGAAGAAGGAGCAGAAGAAATAGAAGAAGAAGAA
GTGGAGGGCCAGAAAAAGGTATGTAATTGAGTAACTGATGGAACTGGTGAAGAAGAAGAA
ATAGATGAAAAAGGAAAACAAGTTTCATCX
>TRINITY_DN28445_c3_g5_i1_1; 97 186 409  LEN=409; minus strand
ATGAGGCCAAACATGTGGCCATGCCAAACATGTGGCCATGAGGATGAAGGCCATGAGGCC
ATGAGGATGAAACATGTGGCCATGAGGCTAGACATTACTAATAATTCTAATACAGAGTTT
GCCGCCGATATTGCTGTTCGTCACTGCAAGTTTGACGCAGAGAGGAGGATGGAGGTTAGG
GCAGTGTGTGGTGTTCATGGTGATTGCTATGGCTGTAGATCTGXX
>TRINITY_DN28429_c5_g1_i1_1; 65 1 171  LEN=414; minus strand
CAACTTACATTGGTCCCTCCCGAGGTGTTTGAGGTGTTCCCCAGGCTTTCTCGTGGCTGT
TACATGATTTTGGCCCCTAATGGCCAATTTTCAAGCTTAAGTGTTGGAGAAGTGCATTTT
TCGAATTATTTTTCAAACCAGGAGTCCCGTTGTAACAACCCCGACCTTTGA
>TRINITY_DN28402_c1_g3_i1_1; 245 481 894  LEN=936
ATGGTGGCTTCGGCGGCAAGAGAAGGCGAAGGGTGGTACAGATCTGGAGGAAGGGAGGTA
TGTAGTAGGGCTGGTGGAGGATGTTCGCGGCGGGGAATGGTGGCTGCAGCGGCGAAGAAA
GGCAAAGGGTTGTAGAACCGGCGGCGAGAACCTGCAGATCGTGCTCCGGCATGAAGGGGA
GGAGGAGGAGACTCACCCGAAGGGGAAGAAACACCTCAAAAAGAGGGAAGGGTTGGGAAG
ACAGAGCTCCCAAGGAAAAAACCTCACAGAGAGGAAAAGTTTGGGAAGAGAGAACTCCCA
AGGGTTATTGAACAGAAAGCAAGACAGAAAGGAAAAGGGGGGGAGAGAGGAGAGGGATGG
CCGGAGGCCGAATCCCCCTCCCCCTCCCAAACGGCGCTGCTGGTTGAAAGTTGA
>TRINITY_DN18418_c1_g1_i1_1; 230 234 515  LEN=708; minus strand
ATGGACTTTTTCATGAGGCGGGGGTATGAATGGGTTCCTTCAAAGGAGCAAGTGATTGAG
AATGTTGATGAAGAAGGTCGCAAGATCTTTGAGGCAGTTTATGGGATATCGCTTCAACAT
ACTGCTCGTCATCATCATCATCCTTTTGTCACTCATGTTATTGGGGCTACTGATACTCGA
ACCCATGCCGAATTTGCTATTGCTCAGTATAATAAGAACAGTAAAAAGGTGCATTTCTTT
TCTTCCTATTCTAGTTCTAGTATTTGCTTGAAACTTTATTAA
>TRINITY_DN33051_c0_g1_i1_1; 90 1 362  LEN=362; minus strand
CGGCCAGTGGCAGTAGCCGACCAACCACTGGTGATGCTCCTTTTCTTGCTGCAACAGAGA
GCAAATAGGGCAAAGAAGAGGCATTCTCACAGGTTATTTGTACCATGTATCAACCCTAAT
CATCAACACAAGCTCAAAGGAGTGATACATTTGGCCCTTAGATCATCAATCAAGCAATTT
CCATGCATGATGGCTAAGGGACCAAATTGTACAAGTTTAATGAGTGCAAAACAAGACTCA
AATGCTATCACCCTATCATACATGATTAAGGGCAGTGAAGACCAAGGAAAGTGGCACATT
TCATCACTTTTGAATATGAAATGTCCTATTTTCCTTGTGTTCAAATTAACGTTCGATTTG
AAX
>TRINITY_DN33021_c0_g1_i1_1; 24 1 560  LEN=806; minus strand
XCTAGAATCAAACAGTCGTGGCTCAAGATACAGACAGATGACTACCGTGACCCTCCCACT
ACAACCAATCTGTATCATCCATGAAAGCTGAAAATAACCAAACCCATACTGGACGAAGAA
CTAATCCAATCTAACGTTGCCATTACTCGCTGAAAACCACGAGCACCATACATTACTGGA
CTCACAAACGTAAAGACCAGCAACCAGGCACCACGCTAGGATCTGTAAAGACTAGGGGCG
AAAACCAAAAAAACCGGGACACCATTGCTTGAAAAATCAACCCAGCGCCGGAGAAGAACA
ACAACCCGCAACATAAATACACTTGTCGCCGATCAGCTCGCGGACGAAACGGAATACAAC
ACTAGCCGGAGCTACACCAAGCCCACTACAGATGACCATGGCCAGCAAGAACCTCATGAA
CAAACCACAAGGACCAGCTCTTCAACACGCATCAGTAGCCCAGAACTTCGACCAGTAAGA
GAATACCAATGGAACACGTTCAGACCCAGAAAACCTGGGACTAGAAGACATAAACCTTTA
AACCATGAACAACGGCCATGA
>TRINITY_DN33046_c0_g1_i1_1; 107 1 229  LEN=527
XXGTGGATTGCAAGAGAACACTCTGTTCCGAAAATTGCAAGAGATCTGAGTCTGAGAAGA
GAGACATCTGGGGAGAGAGAGAGAGAGATCTGTGACAGTAGCAGCGTCAGCGGCAGTGGC
AACGGCGCAGAGTGGACGGCGGAGGAGCACACCCGCTACAACGACCGGAGTTCAGCCATC
AAATTCGCCGTCCCTGGAGATGGCGGTAGCTGTGGTGGATCGGGTGCGTAG
>TRINITY_DN33062_c0_g1_i1_1; 123 238 416  LEN=416
ATGGCACAGGAAAGTCTAAATCCTCCACTCAAAACGCTTTCGTCTTTGTCTCTTCTGAGT
TCTTATGGGGGAGAGGGGCTGAGACAAGGGTGGAGAAGGCACAAGAGAGATTTGCAAAGA
GCGGTTGGAAAGGAAGGGTTCATGTTCAAGGAGCTAGGAGCTAGGAGCTAGGAGCTAGGX
>TRINITY_DN33044_c0_g1_i1_1; 155 313 429  LEN=689
ATGGCGAGAGATGCAGAGATGAGAGTGTTGCAGAATGGGTGGCAGCGACGATGAAGATCT
GCAAATATGGTGATATGCGTTGCAATGAGCGATGGTTACTACAGTGAAGGGCGATAA
>TRINITY_DN33055_c0_g1_i1_1; 123 153 369  LEN=369; minus strand
ATGGTGAAGTATGTTCGGGATGAAGCTGCCACACTTTCTTCCGAGAGCTTCAATATGGCT
GCGCTGCAACTGCTTCAATTTTATAAATTATACCCTCTGTTTCTCTGTCAGGAAATTCCA
TTCATTGCTGGAACAGTGCTAATGTACAAATCTACCAGTATAAATGCACCGTTCATACTA
CCATTGACGATGATCATCACTGAAGGAGGAAAACATAXX
>TRINITY_DN33016_c0_g1_i1_1; 89 1 171  LEN=391; minus strand
CTCAGTTGGCCTACTGGATGGAACTACCCACTACTTTGTCAATGTGGTCAACCAAATTGG
AGCAACGAAGAAGACCCAGTCATCGGATGGTTCACATCATACAAAACTCATCTGACATCT
CCTTCAACTGCAACCAACTCGGCTGATTTGACTCGGCCATTACCTCGCTGA
>TRINITY_DN33075_c0_g1_i1_1; 30 1 153  LEN=379; minus strand
CTGATATATACTCCCTCATCTAGCCATAATACTATTTAAGATAACGTGAATGTCCGTGAG
TGGAGCAGAAGGAAGAAGAGGGGTGATGCAAATGCAATAGGGGAACAAGGGCAACAAGAT
GAACATGCCACAAATGAGCCATGCTACGTGTAA
>TRINITY_DN33080_c0_g1_i1_1; 92 1 364  LEN=364
XGAAAAGGCATTTCACCCAATATTTACACCTTTACTGCACTTATTTATGGTCTTTGTCGT
GCAAATATGATAGCTGAAGCAAGTAAATTATTTGATGAAATGCGGGAATGGAATGTTTCT
CCAAATGAAGTTACCTATAATGTTATGATTGAAGGGCACTGCAGGGAAGGTAACATTGCA
AGAGCTTTTGAATTACATGATGAGATGGTGGAGAAGGGACTTGCACCAGATACATATACC
TATAGGCCTCTAATAAGTGGGCTTTGTTCCATTGGAAGGGTGTCTGAAGCCAAAGAATTC
ATGGATGACCTTCACAAGGAGCATAACAAGTTAAATGAGATGTGTTTTAGTGCACTCTTA
CACGGX
>TRINITY_DN6067_c0_g1_i1_1; 52 1 220  LEN=313; minus strand
XXCTTTCTTGATCCTCTCGATAGGTGTATCCCCATGCGAGCCCGTAACCCTCCCGATTTC
TACATGAGCCTAGGCCATTGCGGCCGTTTTCCTCCTTTCCCGAGAAGCCCGCTTCGCCTA
TCTTATCTCCTCTTGTCTTTTCTTTCGTATACTCTATTCAACTGGAAGGGAAGTGGCAGG
TCTCCGAAAGCCTCTGCAACCCTGCAAGTGCCAGCAAGGTAA
>TRINITY_DN6067_c0_g2_i1_1; 129 1 421  LEN=569; minus strand
XXCGAGAGGATCAAGAAAGGGCTTGCTTGGCAAAGAAATAGGCAATCGTACTTGAGACAG
CTCTTACGGGCTATTCAACCATTGAAGCAGGCTCAGAGCCATTGGGAATTGAGAGTTAAG
TTAGGAAGAAAACCAGGGAAAGATGGAGAAGAGGAGAGATAGAAATGAAATGAAATGAAT
ACCGGAACAACAAGCAAGCGAAGAGAAACAACGAGAAAAGACCTTGCCATAAAGCAAAGG
AGGGTCATTGATGGGAGCCTTTGCCTATCTTCCTTAGAGGATAATACAGGAGCAACGAAA
CTATTGATTATTAAAGCTTACAGCGGGAAATAAGGCATGAAGAACAAGGAAATAATAGAA
GGAAACAAGAAAACGAAAGAAGAGTACCATGTTGTGATTCCAGGCCTATCAAACTTGGAA
TGA
>TRINITY_DN6079_c0_g1_i1_1; 226 76 375  LEN=499
ATGTCGGTTTTCCGTGATCTCAGATCTGATATTTCTTGCGCCGTCGTCGTCACCGGTGAC
ACACCTCCTCCGTCTCCGAAAACCTCTGATCTACACACCTCCAGTGTATATATACACAGC
TCTGGTATCGCGAAGATCTGAAAAGGAGTAATCGGATATGAGGAAGACGAAGTAGTGGCG
GCGATGGTGACGAAGGAGGTGATGAAAGTGTATGACGAGTTTGATCAGTTGAAAGTGTAT
GACGAGTTTGATTGGTCTCCGACTCGAACTCGAACTCGAACTCGCCAGAGTAGGAGGTGA
>TRINITY_DN6084_c0_g1_i1_1; -15 1 358  LEN=358; minus strand
XXTGATTGCCTACTCAAAATTCCCACCAGAAGAGGGTTGAAGGAAAGGAGGCTAATGGAA
GATTTTAGAACCTCCCAGAAGGTTTGTAAGAATGCAAGAATATTGTACACCATTCTAGTA
TTTGTATGGAATATTCTGGAGAATGCTGTAGCACTTGTGGAGCACAAAGGTGATGTGCCA
CCCGAGTCGCCGAAGGGGCTTCCAGCTAAAGGAGAGGTGGACCACAAGGGCAAGCAAGAT
TAGCGTGGTGTAGCTAAACCGCGAAAGGACGACTAGGACGAGGACAGTCCAAGTGAAGGC
AAAAAAGAGGAAAACCAGAGACTTCCAAGAAGAAGACACTACGAGGGTGTTGCGAGCATX
>TRINITY_DN25166_c1_g2_i5_1; 18 83 430  LEN=450
ATGAATGAATGTCCAAATTTTCTGAAATGTACTTATGGTACCCTTAGTTCATATGGCCCT
CGCCCGGGGGTAACAATACCGTGGCTGATGGCCCTTGCCCGGGGATAAGAATACCGTGGC
CGATGGCCCTCGCCCGGGGGTAAGAATACCGTGGCCGATGGCCCTTGCCCGAGGGTGACA
ATACCGTGGCCGATGGATCTGTTAGCTAATGGATGTACCATGTATGACCTTATGCAAAAT
ATGAATATGATTATGAATGTGAATTTGAGCATGTACCTGAATCTATTTCTGATTGGAAAT
CTAAATATGCATAAGACTGTTTCTGATAAGATTATGTATCTGATATAA
>TRINITY_DN25151_c0_g1_i3_1; 134 453 653  LEN=1103
ATGGTGGCTGCGTTTTGGACAGCAATCCAAACCCAGCTATATGACCACTTTGGGAATTGC
ATCATTGATGAGGCTATCCGGGGGGACCCACCAACAAACCAACCAACCAATGACAGCCAT
ACAATCCAACCGATTTACAACGTCCCGCCAAAAAGGTTAAAAATGAGCCATCCTCACCAC
GCCTCCCCTCCCCCAACATGA
>TRINITY_DN25118_c2_g1_i1_1; 254 1 814  LEN=814; minus strand
XXTTTTTTTTTTAACCACTCAACACTAGCCACCACCCGCCACCATTTTCTACCACCGTCT
TCCGCCATCACCACCTACCACCGACCCTCCACCACCACCAGCCACCAGCCACCTACTCGC
TACCACCACCACCACCATCACCACCCACCACCCACTTACCACTATTATCTACCGCTGCCA
CTACCACTCGCCACCTATTTGCCACCACCACTCACCACCCATCTGCCACCACCATCCACT
ACCTACCACCACCAGCCACCTGCTACCCACACCCACCCACCCACTACCACTACCCACCGC
CACCACTATCACCCACCAACCACCCGCCATCCACCTACCACCACCACCACCACCATCACC
CATTCGCTACCACCTACTACCCGTCATCGTCACCCATCCATCCACCACTACCACCACCCG
CTATCCGCCACCCACCTGCCACCATCGCCCATCGCCACTACCACCACCACCACCACCCAT
TCGCTACCACCCGCCATCGTCACCCACCCACCCACCATCACCACCCATCACCACCTACTA
CCACCCGCCATCCGCCATCCACCTGCCACCACCACCCACCACCTGCTACCGCCACCACCA
CCCACCACCGCCACCGTCACCTACCCATCCACTATCACCACCACCCGCCACCACTATCCA
CCCGTCACCACCTGCTATCCGCCACTCAGTTGCCACCACCACCCACCACCCGCCACCACT
GCCGCCGCCGCCACCACCACCACCACCCGCTCACTACCACTTACCACTCACCACCATCAC
CCACCACCACCACTCACCCACCCGCCACTGTCACCC
>TRINITY_DN25124_c0_g1_i2_1; 211 263 757  LEN=805
ATGGCAATGGAGAAGTGGCAGCATACCGGTAGATCTAGTGGAGATGAGTTTGAGGAGGGT
GCCGATCTGGTGAATGATAGCAGATCTGGTGGCTGCAGGTTAATAGAGGCAGCCAATCTG
GTAAGTGATGGCAGATTTGGTGGCGATGTGGTGGTGACTGTGATGGCATCAGCXGTGAGA
CAGGTGATGAGGGAGATGGCGTGTCCAAAGAAAGCCATGACTGGGTAAGGCAAAGGGAAG
GGGGAGATGGGAAACAGATCTACATTCCACCAAAAGGAGAAGAGCACCTCACAAAGAAGG
AAGAATATGGAAAGACATAACTTCCAAAGCTTATTGGAACCAAATGAGAAAGTAAAAGGA
AGGAAAACAGGGGATAGAAAGAGGAAGGAGAAGACCGGAGGCCGGAGTCCCCCTCCCCCA
CCCTAAGCGGCACCCAAGCAAGCCCTAGAAGAAGAAGTTAAAGAAGCTCTCAAGCTTGAA
CGTCTAAATACATGA
>TRINITY_DN18872_c0_g1_i1_1; 162 204 509  LEN=509
ATGGCGGGGTTGGGGAAGAGGGCGTTGGTGGGTGGTGGCAGCAGAGGGGTGGAGTTGGAG
GGGTTGGGAGAGGAAGAGAAGGGTATTGGTGGTGGCAGTTGAGGGGTTTGGGGAGAGGAT
GCTGGTGGACACAACAATTCATCTAGTTGTCAAGCCATTCTCAAXCTTCCAGATTTGTTT
CAAATTGATGACACATTGGCGGCGCCAATAGATCCATCCAAACACACAACCAAAGACAAT
ACAAAAAAATATCCACACATTGAAATCAGCAAAGCAGATAAGGCAAATACTTACAGATTC
ATAAACGXX
>TRINITY_DN18865_c0_g1_i1_1; 67 176 387  LEN=387
ATGGAAATGAGGAAAAATGTCCTGTATTCTGATTATAGAGACTTCTGTCATGGAAAGCAA
ATTGTTGGTGAAAATTGTGGTGTACATGTGTTCATACCCAATTAGTGTTCACTTACCCAA
TTAGGAACCCACCCTGGTAAAGTGAAGTACTCTGGTTTAAACAATGGACTAGGATCACAA
TGAAGCCAACTAGTTGACAAATCCTTCCTCAGX
>TRINITY_DN18864_c0_g1_i2_1; 915 1 846  LEN=846; minus strand
XCTCCCCCTCCGCCTCCATCAAGGATGCAGAATATCAGTAAGGTTTTGCCTCCTCCCCCT
CCTCCACCACCTTGGGACATTGGGGCTTTTGCAACTGCTACAGTGACATCACCAAGTTTT
CCACCGTCACTACAACCCCCTCCCATTCTAAATGCATTTTATACTTCAAAACTTGCTGGA
GTTGCTCCGCCTCCCCCGCCACCTCCGCCTCCACCTCGTGGCACTCCCCTTCCACCTCCA
CCTCCACCTCCTCCTATGTATGGAGTTCCATCTCCTCCTCCTCCTCCAACGCCACCCCTA
CTCTCTCATCATGCAATGACTCCACCACCACCTCCTCCTCCTCCACCACCTCCACCTTCT
TTACGTGGTGCTCCACCTCCACCACCTCCACCTTCTTTACATGGAGCACCACCTCCACCA
ACCCCACCTCCTTTACGTGGAGCACCACCTCCACCACCCCCACCTCCTTTACGCGGTGCT
CCACCTCCGCCACCCCCACCTCCTTTACATGGGGCTCCACCTCCACCTCCGCCATCCCCA
TCTCCTTTACATGGGGCTCCACCTCCACCTCCACCTCCACCTCCACCTCCTCCTATGTAT
GGAGTTCCATCTCCTCCTCCTCCTCCAACGCCACCCCTACTCTCTCATCATGCAATGACT
CCACCACCACCTCCTCCTCCTCCACCACCTCCACCTTCTTTACGTGGTGCTCCACCTCCA
CCACCTCCACCTTCTTTACATGGAGCACCACCTCCACCAACCCCACCTCCTTTACGTGGA
GCACCACCTCCACCACCCCCACCTCCTTTACGTGGTGCTCCACCTCCGCCATCCCCACCT
CCTTTACXX
>TRINITY_DN18849_c2_g1_i1_1; 214 1 226  LEN=354; minus strand
XXCGACAACCTTGACGAGCAGAGCACAGAACTATCAGAAACAGAAGCAGAATCCGAAACA
GAACAAGAAGAAGAAGATGAAGATGATGAGCAAACTGAGGCACAATCAGCTGAAGCTGCT
AGGCTCTTTGTGGGTAATTTGCCTTATGCTATGACTTCTTCCAAATTGGCTCAAGTGTTT
GGCGAGGCGAGGCAGGTCGTGTGGTTTCTGTGGAGGTTTGTGCTTTGA
>TRINITY_DN28694_c2_g3_i1_1; 58 177 309  LEN=309
ATGGGTGGAAGCGTCAGTACTTGTCCAAAGGTGGGGCGGCTCACTTTGATCAATAGTGTC
CTATCCAGTATGGGATGGTTAGAGGGGGGTGGTGTTCAAATTGGGTCAGTCAATCACATG
GTTGTAGTTTGTGXX
>TRINITY_DN28615_c0_g3_i1_1; 77 1 171  LEN=441; minus strand
TATGAACAAATTGCAGAGTTGCTCAATGGTATTGCTGAGAGGTTTGATTGGGATAAAATA
ATGGAGGGTGACAACATTATTGGACTCAAACAGGGAAAGCAATCACTGTAACCTGGGGGC
CATGAGGAAATTGAGGAAATGTTGAAGAAATGGTTTGCTGTTCAACTATAA
>TRINITY_DN28629_c0_g1_i2_1; 99 1 286  LEN=503; minus strand
XXTGGTGCTGGATATGAAGATTTAGTGTTGAAGAAGGTCCAAAAGGTAATTGCAGGCAGT
TCTATTGCAGATGGTTGCAAACCCTATCTGCTACACCATAGCTCACCTCATGTGGTGGTG
CAACAGGTTCTTGCAGCCATCCATTACGTGGGACACTCAAATCATCTGGCAGGCCCTGGG
AGCCTGCTCAATCAGATTACAGGAGCATACAAGGCATCCGAAGCATGCCATGGAGGTTTT
TGTTTTCTCACTAATTTGTGGAATTGGATTCTATTGTTTATCAGCTAA
>TRINITY_DN28675_c1_g1_i1_1; 93 298 399  LEN=399; minus strand
ATGGATCCCCATTCCCAACACGCTCCAGAATTACCTGAAAATCTTGCAGCATATACAAGT
GTCATGCAGAACTCACATATCAACAAAAAGGGGAGTTTTACA
>TRINITY_DN28626_c0_g6_i2_1; 87 1 274  LEN=438
XXGGCTTATTCACCTGAAACTAGAAAAATAGAGAAATAATTGAATACTACTCGAAGCGAC
GCGGGCGGCGCTGTCGATTGCTTGGAGGAGAACGAGGGAAACGTCGGTAGCGGCACTGAA
GGAGGAGAACGGGTGACGTCGGTGGCGGCGCTGAAGGAGGAGAACGAGGTGAAGGAGGAA
AAGGGGCGTTCTGTTTTGCGAGAGAGGAATGGGAGGAAAACTGATGAAGGGGAGTATTCT
CATACAGCAGTAAATAAGGGGATTTCACAATGGTGA
>TRINITY_DN13360_c0_g1_i1_1; 143 1 331  LEN=430
XXAATATTATCACACCCAAGGGCAGATCCACCTAATTTTGCAACCATCTCTCCTCCTTTT
GATGACCATTCATCTCTCGTTGAAAAGAACGTCAACAGTCATTGCATCAGTAAACACCAT
TGCCTTAGTGAAGAATATTGCATCGACGGTCCATCATTGAAATTCTCGTCAGCTCTTAAC
AAAAGGAGGAATCGACTTGACGGTCTCCAAAGAATACCGTCGGAAAACTCGTCAAAAATT
CCTGTCTACCATTGCAGAAAACTCGTCGGGAATTCCTCTAAGGTAAAATCCTCACGAAAC
ACACAATCTAGTGTTGAAGATACAAAAAATTAA
>TRINITY_DN13327_c0_g1_i1_1; 25 1 197  LEN=320; minus strand
XGTGCGCCTAGGCGGAGGGTGCATTGTGCTCGTGTAGAAAAAGACAAAGGAGAACAGAAT
TTGCAGAGTGGTGCAATTAGTCAGAAGTATTGGTGTGCTCAATCGGAGGGCCATAGAGAG
TTAGCTCGAAATTGGAAAATTTACTTGAAATTGGTGCCCCTAGGTAAAGGTATTGATTTG
GCCGAGCGAAGGTCATGA
>TRINITY_DN13305_c0_g1_i1_1; 82 1 343  LEN=343
XXCGAGTGTAATCTGGTTGCTGCTGTACATGGCATGGCAATTCTGCTATGTTTTTGGATC
TGCTTCTTGGCTGCACGTTCTGATTCCTTCAGGAAGTTCACTCAGGTTCTTGGCCGCAGG
CTGGTTCTGTTTTGGCTCTTGGCATGGTATCTGTTATGTTGGCTGCAGGTTCATCCAGGT
GCTGGTTCAGGCAGCATTGTTCTGCTCCACCCAGGTGCTGGTTCTGGTAGATTCTGGGTA
GTGTATCCTGGTTGCTGCTGTCCATGGTAGCTGGTTCTGTTCTTGGCTCTTGGCAGTTTA
GTGCTTCGCAGTTTCTTCTGTTCTGGTTTGGTTTGTTCATATCAG
>TRINITY_DN13389_c0_g1_i1_1; 108 230 373  LEN=802; minus strand
ATGGTTTGGATGCGGAGTGTGACCACAGTGGAGATGGGCACGTTGTATGACAAGTGTGGT
CATAAGGTGCATGGTATGACTACCGCATGGATGAAGTTCATAAGACATCCTGTATCCTTG
ACTCTCGCAGAAAAGTCAGGGTGA
>TRINITY_DN19826_c0_g1_i2_1; 231 179 499  LEN=578
ATGGTATCCACCGACGTGAGCCTTTCCGGCGATCTCGATCTTTTGATCTCTTCATCTTCG
CAAGTATAGCAGTCGAAGGTTGGATGGAAGAAGTGGCGGCATGGGTCTCTTTCTCGATCT
CTTGATCTTCGTCAGGGTGAAGATTTCTCTCGAGCTATCCCATCTCTGCCTTTTCCACTT
CTCTTCCATCCACCAATGGACGGCAAGAGTGGGAAGGTTGTTGGAGGCAAGGTGGCCAGA
GCAGAAATACTCATCAGGGGTGAAGATCTCTCTCGATCTTTTTCGCCCGACGGAGGAGCG
ATGGGGCCTCCAATGATTTAA
>TRINITY_DN19814_c0_g1_i1_1; 259 266 484  LEN=721
ATGAGTCAAGCTTTTCACACTGGCCATGAAGGCCCACCTCATCCACCAGAGCATGCACCG
CCGCCGCCTCCACCTGCCGTTCACGGCCACCCTCCACCACCTGTCCCCCCAAGCAGCCAC
CCTCCTCCACCAGAAGTTGTGCACCACCACCACGAGCAAGAGGAAACTGGCTGCTCTGCT
TTCCTCAAAGGCTGTTTGAATGCTCTGTGTTGCCGCTGA
>TRINITY_DN19869_c0_g1_i1_1; 158 1 345  LEN=931
ATTTGCTCCAAGAGTGAGTTGACAAGAAGATCATCCATTTTATCACTCGATTTCAAATGC
ATCTTGTCAGTTTCTGCAGAGTATTCTCAGTCACCTTCCACCTGATCGAAATTTTCTAGT
TGTGAATCTTCAATTGAGAGTTCAGTGATTGAAGATTATCAAATGAAGCAAATGATGAAC
GCCTACTGGGAAGGTTTGATGAATGATGATGTTGCTAGCAGAGGTAGATCTTCAAAACTC
ATTGATGGCCGTTGTTGATAGCTACTCATGAACTATTGCTGGCAATCTAAGCTCATCAAC
AATGGTCTTCTGCGAGAAGCCATATCTGCAATTTTAGCCCGATAA
>TRINITY_DN19824_c0_g2_i1_1; 395 1 915  LEN=999
GATGCAAACCGATTGTTTGATGAAATGTGTGAGAGAGGGTTGGTTCCAAACGATGTTACT
TTCACTACTTTAATCAATGGGCACTGCAGGAATGGGAGGATTGGTTTGGCTATGGAAATT
TATCAGCAAATGTTGAGGAAAGGTGTCAAACTTGATTTAATTATGTACAATACACTTATC
AATGGCCTTTGCAAGAATGGGGAGCTGCGGGATGCAAGGAACCTCGTTGATGAGATGATT
AGGAGGGGTTTGAAGCCTGACAAGATCACATTCACTACACTTATTGATGGATTTTGCAAA
GAGGGAGATTTGGATTCGGCTTTAGAAACAAGGAAGGAAATGGTTAAGGAAGGCATTGAG
CTTGATAATGTGGCTTTCACAGCCCTTATTTCAGGGCTCTGTAGAGAGGGACGAGTTATC
GATGCGGAAAGAACATTGAGGGAGATGTTGAGAAGGGGTATCAGACCCGACGATGCCACA
TTTACTATGATCATTGATGGGTTCTGTAAGAAGGGGGACGTTAAAATGGGTTTCAGGTTG
CTAAAGGAGATGCAGAGTGATGGATATGTACCTGGTGTTGTAACCTATAATGTGCTTATG
AATGGGCTGTGCAAGCAAGGACAGATGAAAAATGCTAATATGCTCTTGGATGCTATGCTT
AATCTTGGGGTGGTTCCTGATGATATTACATACAACATCTTGCTGGAAGGGCATAGCAAG
CATGGAAACCCTGAGGGTTTTGATAAACTACGCTGTGAGAAAGGGCTTGTTCTTGATTAT
GCTTCTTATAGTTCATTACTTGGTAAGATTTGATAATATCTCGAAAAGATCATTACAAGA
CATGACCACGGTGTTTCTACAACAGTAAAAGCCCCAAGTATGTTGGCTTGTCTGCCTAAT
GAATTCAAACCTTGA
>TRINITY_DN19800_c0_g1_i1_1; 29 321 687  LEN=687
ATGGGCATGGCAATGTATTTTCATATATGTATGCTTGACTACTCTTCAGGGAGCGTAGTC
CTCGATCCTCGTGCCACCAATCGCGCATCTCGATGCATGATGGCCGATGAGTCGATTTGC
ATGACTCAATATGGAATGAATGCACATGAAAACACAACAAGGCCTAAACTCCATCACGGA
TAATCCAGAGTGTCGGCGACTAGGAATTGAGACACATTCCGTCACTCAAAGTACGAAACG
TCCCTCGTTTCCCGTGCTCGGGCTAACTCCTATCCCAAATACAATGCAAATGAGATGGCA
TGCACTATGCAACAAATATACAATCTAGCATACGCAATGCTATGTAATGGCATACACAAT
GCAAAATXX
>TRINITY_DN19830_c0_g1_i1_1; -54 1 480  LEN=480; minus strand
TTGGCAATGGATGCCATTATGTTGTCAGTTGATAAATGGGATACTGATCTACAACAGATA
AATAGCAGGGCCTGCCAGGGTGAGTGATCTTGCTACTTCGCAGACGCAAAAACAATTGAC
TGGTGGTGATGGATAGTCCCAACAGCAGCGTTGGCAATGGATGCCATTATGTTGTCAGTT
GATAAATGGGATACTGATCTACAACAGATAAATAGCAGGGCCTGCCAGGGTGAGTGATCT
TGCTACTTCGTAGACACAAAAACAATTGACTGGTGGTGATGGATAGTCCCAACAGCAGCG
TTGGCAATGGATGCCATTATGTTGTCAGTTGATAAATGGGATACTGATCTACAACAGATA
AATAGCAGGGCCTGCCAGGGTGAGTGATCTTGCTACTTCACAGACACAAAAACAATTGAC
TGGAGGTGATGGATAGTCCCAACAGCAGCATTGGCAATGGATGCCATTATGTTGTCAGTT
>TRINITY_DN23618_c1_g1_i1_1; 16 1 214  LEN=918
XXTACCTACTGTTCCTGCACGAGTGCAAGCTGACTAGCAAAACTGTTTCACCTCCCATCT
GGGGCAGTTAAGAATCTTAACAACTCAACCAACTATGATATTCCATATGATGACACAGGG
TGTGCACGGGTCGAGTGGGCTCGGTTTTATCATAGAACCGTCACTCGAACCGACCTGCTT
CAGGTAGAAATGTTCATCCGATTTCGACCGGGGTAA
>TRINITY_DN23652_c0_g1_i1_1; 410 208 729  LEN=1076; minus strand
ATGGATTCTCGCGGTTTCCAACTTCTCTTTCTACTCTCTCTCTTCACCACCTCATGCTTA
GCACAAGCCCCTGCTGCTTCTCCAAAGGTTTCACCCACCGCCACACCTACTCCGCCGCCG
TCAATTCCTTCTCCTTCGACTCCTTCTCCTTCTCCTTCTCCTTCACTTTCTCCTTCTCCT
CCTTCTCCGACGCCGGTTACAGCTCCAGTTCCGGCTCCGACTCCGGTGACTCCTTCTCCG
GCACCGACTCCGGTTCACACACCAACGCCGTCGCCCTCCCCCGCCAAGACTCCCTCCACG
GCCCCGTCTCCAGCTCCCAGCGTCGCATCGCCGCCGGCTCCGCCCGCCTCCACCCCATCT
CCGACGGCGGAGACCCCATCTCCGACGGCGGCGCCCCCATCTCCGACGGCGGCGCCCTCA
TCTAGTACCACGCCACCGACAAGTGGTGCGTCCGCTGTGAGCAGAGTTGCTATTGCTGGG
ACTGCACTCACTGGAACAGTCCTTGCCTTGGCTTTCATGTAG
>TRINITY_DN18904_c0_g1_i1_1; 146 189 335  LEN=335
ATGAAGATGAGGAAGATGTTGAAGATGAGGAAGATCTAGATTGTTGATGATGTTCAAGAT
GATGTTCCAGATCTGGTTGTTGATGAGGAAGAGAGAAGGGGGCTGTCGATTGCTGTTGAA
GATGAGGAAGATGTTGAAGATGAGGAX
>TRINITY_DN18981_c0_g1_i1_1; 54 1 70  LEN=584
XXCAATAACATGCACAAAGATCAGCTGGAATGTAGGAAGCCGATGTCGAGCATGGTGTTG
AAGCTGCACTGA
>TRINITY_DN18976_c1_g1_i2_1; 151 289 421  LEN=421
ATGGCAAAAATAGGAAATGGAGATTGGATTCCGAAAGAGAGGTGGAGGGAAGGAGATGGA
GACCAAGGCAAGGGTGCTAAGATTGGTCTGTTCACCGTTTTTGTGGACAACTTACCTTCA
GCTATGGTTGCCAXX
>TRINITY_DN3617_c0_g1_i1_1; 103 1 445  LEN=445
XGTATGGTGAAGTTAGGTGTGGTTGATGATAACAATGATGACGGTTCAGGTTGGGTGATC
AATGGTGGACCGGTGGTTGATGGACGTGTTGGXGTAATCAACGACAATGGAGATGATGGT
GGGTGGCCAACAATGGTGAAGGTAGGTGATAGACTGAGAGTTGATGGACAACAATGATGT
GTGCTTGGGTTGGATGGTTTAAGACAAGTGTTAGGTGGTTATGGTGATAGTCGTGGGTGG
TCATTGATGGATGATGTCATTGTTGCTTTGGGTTGAGCAATTGTTGACATGGTTGGCAAT
GGTAAAGATGACAATGGGTGGTGGCCAATTGAAAAGATGGGTGATXTGTTCATGGACAAC
AATGATGTAGATGGGCATTGGGTGGTCAAAAAAAGGCAGGAGAGAGAGTGGATGAGCAAG
AAGAAAGAGAACATCATAGAAGAAAAG
>TRINITY_DN3683_c0_g1_i1_1; 105 225 424  LEN=424
ATGGTGGTTGGGGAGAGAACAAGGGTAGGGGGAACATGGCGATGGATGGTGGTGGTGGCT
ATGGGACAAATGAAAGTAGAAGGGAGGGGGCGTGGTGGTGGCTTGGGGAGAGAGGAAGGG
GGAGAAAAAATGGTAGTTGGTAGTGGTAGCTAGGGAGAAGGGGGAAGGAAAAGTGACGGT
GGTTGCTGCGAAGAGCCTAGX
>TRINITY_DN21965_c0_g2_i1_1; 127 242 438  LEN=438
ATGTGGCCAACTCACGTGATCCCTCTCCCTCATGGTAGATTCTTCAACACCCTAGACCTC
ACGATAACCAACGATAACCAGCTCACCTACATCGGCAGCGACACCGAGATCTTGGCCGTT
GATCGCAGCATCAAATTCTCTGCTCCATACCTGCAAACTCAAGGCCCTCATTCAACTAGT
GGAAGCTCCAATGCTGCX
>TRINITY_DN21982_c0_g1_i1_1; 428 269 864  LEN=864
ATGGTAGTGATGGAAGAGTCGAAACGCAAATCATCTAGGAGGGAAGATTCAGAAAGCAGG
GAGGATTCAAAGAGTAGGAGTCATCGGAGGAATAGGGAGGAACGTGATCATGAGCGGGAG
AGGAATGGAGAGAGGCACAGAGATAAGGACAGAGACCGCCACCGTGGTTCTTCCGATAAG
AAGAAAGACAGGGAGAGTAAGCGATCCGAGAGGGAGAAAAGCATTGATGATGACAAGTAT
CGGGAGAGGGAAAAACACAAGGATAGGCATAGAGAAAGGATCAAGGAAAAGGACAAGGAC
AAGGACAGGGAGAAGACGAGGAGCCAGGATGATGAAAGAGCCAAAGATAGAGATAGGGTA
AAAGACAAGGAGAGGGACAAGGAGAGGGAAGATAAAGTAGAGGCAGAAAGAGAAAGAGAA
AGAGAAAGGGAAAGGGAAAGAGAAAGAGAAAGAGAAAGGGAAAGAGAGAGAGAGAAAGAA
CCTGTCGAGGCTAGATCGAGGAAGAACCTGTTCGTCTCTCATCGTCTTCATCTCCTCTCT
CTCTGTCCAGCTCTCTCTGGTGTCGCCTCTCGCCGTCGCCTCTCGCCCTCTCGCCGX
>TRINITY_DN21957_c0_g1_i2_1; 47 1 676  LEN=676; minus strand
XCGGAAGTTGAGCTTCGTGGGTGGTGTTGTTCTCCGGTGATCTTCTTCGCCGGCGGTGAG
TATTGGTTGTGTTTCGTGGAGGCGGTCTCGCTGTTCATGGGGGTGGTTTCATCCATTCAC
TGTGGTGCTAGTGGTTTAGCTGGTCCAGTCCGGTTGTCATCAGTTCCGGCTGGTTCTTTC
ATGGTAGTGACTGAGATCGTGAGTCTCGCCGGTAGCGAGTCCAGGTTCTTGGTTGGCTTT
GCGGTGTTGCTCCGGCGAGGAGTTGCAGGTGGTTAATGGTGTGAAGTGGTACGCGTTTGG
CTGATGGACTTCGTGAGCTGGATTGGTGCGTCGGGCGTGAGAAGCGCCTTCACCTTCGGC
ACTTTTCTGGTTCTCGTTTCACCGGTGCTGGTTTGGGGACTCACCGGCGTGGTTTATATG
CCGATGATGGTATATGGCGCCATTATTACAGTGAGTGAGCTGCTGTATTTTGTTGCCGCG
AGATGTCTTGGGCTTCTCCTTCGGCGCTGGGCTGGTTTCAGGTGCCCTTATCGTCGCTCA
GTGTTGAGTTGCGTCAAAGGTGGGTAGCACGCTCCTTCTGCGAGTGGCTTTGAGTGTTGT
GCAGCTTCAGCTGGCCTGTCTGCTCTATACAGACACTGGCTGAGATAATTTGTTGGGATG
AGTCTGAATCTTCTGCXX
>TRINITY_DN21945_c0_g1_i1_1; 73 1 118  LEN=333; minus strand
XXCTGGTACTTGCAAGGTGGTGAAGGCAGGTATAGAGTTGGAAAGGCGGCAGCAACAGCG
ACAACGATTGGGCTGAAGAAGAGAGAACCGGTGGTTGGTATTGATGGTGCCAGTGGCTAG
>TRINITY_DN28133_c1_g4_i1_1; 94 1 231  LEN=421
TCTAGTGATGTATTACCTAATGGTGTACTCAGACAAGCTTTTCAGCTGTATGCTTTGGAA
GTTAGTGATGGTAGTGGCAGCTGGAGTTTGGTTATTGTGGAGGGTCTGCATCAGTTTCTG
GCATTGTCTTCGTTGGAATGGCTTGAATTGGTTTGAGGTCTGCTGGGTTGTCTGCTGCAG
GTTGCTCTGGAATCTATTGGTGAAGCAGGGCAGCTGGTAGGGAGTGACTGA
>TRINITY_DN28133_c3_g1_i1_1; 60 1 165  LEN=316
GAGTCGAGTTTATCAATGTTCGAGCTCGGCTTGATTTATTTTGAAGACGTTCGAGCTCGG
CTGGAGCTCGAAACGAGCCCAAGTATATTGGCTCGAGCTTGGCTCGCACAAAATTTGTCT
AACTCGAGCTCGGCTCGTTGTGGCTCGTTAGCCAAGTCAAACTAA
>TRINITY_DN28115_c3_g1_i1_1; 83 1 383  LEN=383
TACGTCTCCTCCCATTTCATCCTTATCTCTATCTCCCTCTTTTTCCTCTTCTTTATCAGA
GACGCTACCTCTCTCCTCTCTCACCCGATCTCTGCCTCTCCCCCCATCCTCTCACTCGCT
GCCTCTCCCCTTCTCCCTCCTTTCGCAGAGTGCCTCTCCCCGTCTCCCCAATCGGGGTTC
AGAAAGGTATCGCCGTTCTTAATCGGAGCTACTTCAGAGCTACACCAAACCTATCTATGC
AAGGAATTGCTGTATAGGCTATCCGGTGATTATAATCCATTGCATTCAGATCCTAAGGTT
ACAGAAATTGCAGGGCCACGATCACACAGGACAATGAAAGGAACTATAACTATTGTGTGT
ATGACTCGGACATTTCAACAGGTX
>TRINITY_DN28146_c0_g1_i1_1; 70 249 461  LEN=592
ATGATTCATCCACCGAATTTGAGTTTGCCCAAATCGTCCGAATTTGTGCATACCGGTCTA
CTGCCCGGACGACCGCCCGAACGACTAGTGCAACCCTTATCAACCGCAACTATCACCCTT
GTTACCGGACAACTGGCCAAACGACCGGCATGCACAAATTCGGGTGATTCGGGCAAGCCA
AAATTCGGTGGATGTAGCATTGCTCTAATATAA
>TRINITY_DN28137_c0_g1_i1_1; 64 118 309  LEN=309
ATGGATGGTCGGCGTGGTGTGTTCAGCGTGGTGTAGCAGCAGGTGGGCATGAGTGTGGAG
TTTGAATCAGAAAAGATGGGTGGTCGGTGGCTGTGTTCAGATGGGTGGAGTGTGGCCTTG
GGTGTTGTTAGTGGGTGTAGCAGGTTTGCTTTCGGCATGGGTCTTGGTGGCTGGGCATTG
GGAGTGTAACAG
>TRINITY_DN28107_c1_g1_i1_1; -33 1 319  LEN=319; minus strand
XXTGGAACTGACAAGTTATGCTATGCCCAGTCTGGAGGTTCCTTCATGGAACTGACAAGT
TATATGTGCCCGGCTGGAGGTTCCTTTATGGAACTGACAAGTTATGCTATGCCCAGTCCG
GAGGTTCCTTTATGGAACTGACAAGTTATGCTATGCCCAGTCTGGAGGTTCCTTCATGGA
ACTGACAAGTTATATGTGCCCGGCTGGAGGTTCCTTTATGGAACTGACAAGTTATGCTAT
GCCCAGTCCGGAGGTTCCTTCATGGAACTGATAAGTTATGTGTGCCCGGCTGGAGGTTCC
ATTATGGAACTGACAAGTTAT
>TRINITY_DN28157_c2_g1_i10_1; 173 289 570  LEN=1169; minus strand
ATGCATGGAGAGAAGAGTTGCCGAAGCTGCTGCCGTGGTGCTGCTGCGGAGGAGGAACAC
GACTTGCTGACTGAGGAGCTGGACGGGGTTGATGAATAAACTGATGAGGGTGTTTTCGGT
GGCAGATGCGATGCTTCTGCGGCTACTGTTACAGTGGTGACGGCCCGGTGTGGAATTGCA
GCGGTGGTGGCTCGGCAGTGGAGTAGTTGGAACTGTTGGTGGCTCGGCAGTGGAGTAGCT
CAAACTGTTGGTGGTAACTCGGCAGTGGGCTGCTGTGGGTGA
>TRINITY_DN28164_c1_g1_i1_1; 33 1 469  LEN=469; minus strand
XTGGCGAAGCAGTCCATGTTTGGCACTTCTTCCAAAAAATCTGTTTTCAAAACGATTTGC
CGGATTTGGACTCTTCGGTTCAAGATTGAGAACCGTGACATTXTGAGTCCTTCGAACTGT
AGTGACCCAATATCGAACCAGAACGGGGGGGATTCGCACTCCTTTTCCCCGGGATGCGTT
CGGGGACGTCTACAGTCTCCCATGCTTATAAGCTGGTCGGCAGCCTTCCCACAGTTTCCC
GGGGTGGAGTTTCATCTCTCTGCAGCTTTGTGGAAATTTCTAAAATCAATTGCAAACAAA
GGCAAGCCGGGGCATGGCGATGGATTTCCTGACAAGGTGACTCGAGCATGCATGCATCCT
TTATCATTCAAGGCAGAGCTGAGGATTCCCTGAGGCCGTGGGAGGCACAAGCAGTTTCAA
GAAGCTTCCAAAGTGGGTGCTCAAGATCATGAAGAAACAGCATGCCAGAAA
>TRINITY_DN28144_c1_g3_i1_1; 38 1 312  LEN=312; minus strand
XXGATAAACTGTATACTATGTTTGGATCATGGATTGTGGAGGGAAAAGAAATGGCAAGGA
AAAGTTGAAAAGTGGAAGCTAAATTTTGTTCATTTTAATCCCTTCACTAATCCAAGATCC
AAGAACATCATTATTGTTGCTTGTTGTGGACTGCTGTTAGTACCTTAAGACTTGGACACT
CGGCTTGGCATGTGGTGGCACCTTGCACCTATGTCAAGGTCCAAGTCAGGCATGAGGGAG
GCATGCCTAAGTCAAGGTAACAATGTGGCAGTGGCAATGCCACCAGACCCAAAGGCAAGT
AATGTTTCATGTGGX
>TRINITY_DN28172_c0_g2_i1_1; 72 261 512  LEN=512; minus strand
ATGCGCCAACATGACCTGGCTTTCCACATGACCAATCTCAGGAGTTTACCAGCCAACTCC
ACGTCCCCTTCCACGATAAACACAACCACTAGGAAGCTCGTGTTCAGCTATGAGTGGACA
CTTGACTCCACTTTAGAACTTGAGCATCTCTCCTCCAGTCCCAATGCATGCATGACGTCG
AACGAGAGTCACCCCTCTCCTGCCAGATAAATTGGGAAAGCATTGACAGCATGTCCTCAC
AGCAAAAAAGAC
>TRINITY_DN28141_c0_g1_i1_1; 98 1 103  LEN=435; minus strand
XXCAGCGGTGAATCCGCCATTGCCGCCGTGGTACGGCGGTGGATCGGTGGCGGTGATCCT
CTACCTGCTCCAACTCCACCATATGCAAATGACGAAGTTCTTTGA
>TRINITY_DN28175_c2_g4_i1_1; 100 1 106  LEN=394; minus strand
XXTAAAGCGGCAGATGCGAAGGAGGTTGCCTCGTCTGTCACTGCTATTGCAAATGAAAAG
ATAAAAGCAGAGAAAGAAGCCAATGCTGGTAAAAAGAAGACAGGTTGA
>TRINITY_DN28101_c3_g1_i11_1; 273 370 1083  LEN=1421
ATGACGATCTGAATGACGGTGAAACGAGAGCTTCACGTCGATGATGTCGAAACCCTACCG
GATATGGGTTTGCAATTTGTATCTATACTCTCCAAGCCTATCAGAAATAGGTCCAACCAG
ATCGATGGCGTCAAATACTTGATCGGTGACCTCTGCTTTGAAACCCTTGAXTCTTCTACT
GAAGCCCTTGGTTCTCCATTGAAGCTTGTTCGAGATTTCATCCTATTTTGTACCAGATTG
CTGGGGTTGAAACTGAGTCACGATCATCAATATCAGCTCTCGGTGTTCTTCAATTGCTCT
CAATCACTACTTAGATAGTTGGGTTTGAAAGGTCCGTTGACTTTGTTTGCGGTTCAGATT
TTGACATGTCAGATTAACTCCCGACTCCATCAAAGAGGAAAAGAACCAGAAAGTCCGCAA
ACTCCATCGGCACCAAAGCCATCTGCAAATCTGCCAAGAAATGCATTGGAATATATGAAA
CATCAATTTCTCCAATCCAGAGAATCTGAATTCCAGGATGATGTTTCTATGATATCAGCA
ACCAACCAGGATAAGGATATGGATGAGCATGATGACTCATACAATAATGTCCTTGCAGGA
GAGGCCCATGAGCCTGATGATGACAATGATGGAACCGTCGTTACCGATATTATTGTTGAC
AAAGTTGAACACAACAAAACTCGCAAAGGAAAAGCAAAAGCTAAAGGTGTATAA
>TRINITY_DN28174_c1_g1_i2_1; 193 61 312  LEN=759; minus strand
ATGAGTGAAGGCGGCGGCAACCGATCTGGAGAGAAAGCAGTGCCGCGGGGCACGGTGGTG
CCGCCGAGGAGAGGGGCGGTGCTGAAGAGAATCACTAGAGACTTTTCTGAAGCTCTGACT
CTCCCACAAGACGACTCTTCTGGAGATGGCGGAGCTGATCACCAACAACTCCTCCAACTC
CAGCCCAGCCAGAGACCCACCGTGCCTCCCAAGAGAGGTGATGTGCTCAGGCGAATCCTT
GCTGGCAACTAG
>TRINITY_DN28191_c0_g1_i7_1; 135 120 320  LEN=599
ATGCCATTGCGAGTGCATGGGACTCTCTTGCATGCGGCCTTGGTTGCTTTGAAAAGTTAG
CAGGTTGTGGATAAGGTTGGGATGACACCATCTCATCTTTATGATGAGTTCCCTTATGGG
GTAGGAAGTTTTTGCGGATGCTTGCAACTTTGCATGAGAAAAGATGGTAGTGAAGGCAGA
GACACTCATGAAGGGATTTGA
>TRINITY_DN4707_c0_g1_i1_1; 151 194 373  LEN=472; minus strand
ATGGACTGCGAAGTTTCTGCCATGTATGGTGATAACGCTCCCCAAAACAGACTGGACATT
GAAGCTATGGCTGGGCTATTCAACCAGCAGCCATGGCTGGTCTGTGGGGCTCTGTTAAAT
GGACCAGGTACATGCACGACTGCAATGACTGACAAATGGTCAGGTGCTTCGAGAGATTGA
>TRINITY_DN4759_c0_g1_i1_1; 8 1 308  LEN=395; minus strand
XXTTGCCCACACGCAATGCAGTGCGTGAGATGCACACCATCGCCCAAATCACCCGTTCAC
AGAACCAACAGCGCCGGAGCAGTAAACACACCGGATGCTGCCACCATCGCGAGCAGTGCA
ACACAGCAGGTGATTGCCGATGCCTATGAACTGGAGTGACATGGCAACTGTGTGGAAGAT
AACTCCATACACCAACCAGACCACATTCTGCAACGAGTAACAACAGAACAACACCAAACG
GAGCACCAGCCATGGACGACCTTCAGCACCCGAAGCACCAGCCTACACCATTCTGACCAG
CTAGTTTAA
>TRINITY_DN4782_c0_g1_i1_1; 103 318 449  LEN=449; minus strand
ATGGCTGACCCGTCTAGTGAATCTACCACTACATCTCACCCACCTAAAGGGAAGAGCCAC
ATTATGACAACTACATCTAAGAACCAGAATCCTAACCTCAAAATCACGACCTCTCTATTT
AATGGCCAGAAT
>TRINITY_DN31368_c0_g1_i1_1; 131 263 571  LEN=630; minus strand
ATGGGTCAACAAGAAGGCCGAACAAGGTCGACTCGTTGGATCCAAATGGATCGTTTGCGG
TGGAAGTATCCGAGGCAACCTTCTGAGGTAGGACTTGCCGCGGTCCAGTATATGAGGTAA
CTAGCTGAGGCACCGCCTCATAGGAAGTCCATAGTGGTGCCGCCTTCAAGAGTAGAGGTA
CTTGAGGCATACCCTCCAAAGGAAGAGTAGCTGAGGTGACTGCAACCTTAACAACTACCT
TCTGAGGCAAGACTCCCCAAGGTGATAGCAGCCTTTGAGAGAGGCCTCCTCTCTCCAAAC
AGAGATTAA
>TRINITY_DN31302_c0_g1_i1_1; -18 1 328  LEN=328
GCGGGACTTCTTGCGCTCGAGCGGAGTTTGCAATCTTTTAGTATCGGGTGTATCTGCAAA
AGTGCTACAAGAGTGTTTTTCACGCTCGAGCGGCGTTTCTCATGCTCGAGCATGTCTGAG
CTCGAGCGGCCCTTCTGGCACTCAAGCAGCTGTCTGCAATCTGTGAAATACTGGATGGGT
GTAATCCACGCTCGAGCGGTGCTCTTTGCGCTCGAGCAAGTTGCTGTTGTTGTGTCTTAC
ACTCGAACGTCAAACTCTCCGCTCGAGCGGACTACGCGTATATCAGATCATAAAAGCAAC
TTTTTACATAACTTTTTCACCTCTTTTTXX
>TRINITY_DN34918_c0_g1_i1_1; 292 1 412  LEN=412
XXCGATCATGAAAAAGTTGAAGAAGCACTTAAGAAGACCACAGTTGACTTATCTGTAGTC
AAAGAAGAACTCGAAGCTTCGAAATCACAAGTGTTAGAAATCCAGCAAAAATTCACTTCA
CAAGAGGCTAAAATAAATGAAATGACCGAAGAACTGAATTTGAAGAACGTTTCTGAAGCA
TCGGTTAAAGAAGATCTTCAAGCTAAAGAGTCTGAACTGGAAGAAGTCAAATCGAAGCTT
CATGAGTTGACTTTGATTCAAGATGAACTAGAGAAAATAAGAAAGGAAAAGGAAGCTCAT
GAAGAAGAAAAGAAACAGTTGAGTCAGCAATTGCAAGACTCCATAGACAAGGTAACTCAG
CTGGAAGCTGAGTTGACTCAGTCATCTTCACGTAACACAGAGCTTGAATCGGAG
>TRINITY_DN34915_c0_g1_i1_1; 35 1 309  LEN=309
XGTGGATTCAAGAAATCACATCTACTAGGACGATATCTAGTCTCTTTTTCCATTACCACC
ACGTCAATTGGTAATCAGAGTGAGGTCTCCCTTGACTCGATTTCAATGACTGCTGGTGGT
AATCAAGGTCGACCAAACCTCACGGACCAACCTGAAGGGCAATTCATAACTATGGATGCG
TTTGAGCAGAACTTTTCTTCTCATCGAGATTTTAGGTATTATGAAAATTTACCTAAATTT
AGTGGTTGTGAATAGTTTAAAGATAATCTAGATTGGATATTAGACATAGAAGATTTTTTT
AAAGATGAAGXX
>TRINITY_DN34904_c0_g1_i1_1; 54 1 360  LEN=389
TTTGCTTCTTTGGGTGTTGATGACGTTTTGGTGGGGGGCTGGTCTGTGGATGCTGGTGAA
GGGTTTGGGGAAAGGGGGGAGGGTCTGAATAGGACTTTGGACTCTGACGAGTGTACAGAG
ATGCAAAATTTTTTGGGGGGCTGAGGACAAGGCAGGGTTTGATGACCTTGGCTGAATGTT
GAAATAGGGGAGATAGCAGGTTTGTCTCAGGAGGGTTCACTGGGTCAAATGGGTGTTGGT
TAGAAGGAGTTGGGCACCGGATTGCCTCTGGCTTGTACCCCTTTGGCAATCTTGCCTGCC
AAAGGGGATGGTGGAGAGGAGTTAGAGGTAATCGGGGGAGTGTTTCTGATTGGTTCCTAA
>TRINITY_DN34901_c0_g1_i1_1; 104 260 342  LEN=342; minus strand
ATGGTTCCTGAGTCTAACATGAATGAGAAATACGAGATGTCTCACATGATTGCCAAAAGG
CTAGAAATGTGTAGCAATGAAAAX
>TRINITY_DN34959_c0_g1_i1_1; 73 1 329  LEN=329; minus strand
CCCTTGTAGAAAAAGAACCGGAATGGTGGGGATTGGAGATTGGAAGTCGAGTTTTTGAAT
GCTTCACAATCATCCTCTGCTCTTCAGTTAATTATGATAGTGAGCGAGAAAACCATGGGC
ACAATGTTGGCAATCAATCCACTAATCAAGAAGCAATTACAATGGTACAAGAGAGAAGAC
CTAAAACCAATGCTTATGGTACTTGCTACAACCCAAGAACACCGGTTTGATCTCCACATC
ACAAGTGGCACCGTTCACAATATGCCAAAGATGGATGGATGGTGGTAGAAAAACTTTATT
GGTAAACAAACTCAACTCCAATACGGCATX
>TRINITY_DN34956_c0_g1_i1_1; 87 1 465  LEN=465
CAGGGACTTTTGGTTGTCAAGTATGCATCAGGTTGCTGGATGATAAATGCCAAATCTGTT
CATAGAGGTGAAGAGGAAGAGAAGAAAAAGAAGAGGAACAAACATTGGCACAGATCTGGA
AAACTAAACCCGCCAAAGATGATGATAACTAGACCCACCAATTTTTCATATTTTAAAACA
AACTTAGAAAGAAGAATGCCCAATATGATTAGAGATCTAGGCCTACGAAAGGACGGCTAC
TTTGAATGGTCAAACCAGTGGCAAAAAGAAACAGGACAGGCTAACTACTTCACAAGAAAT
CCAGAAAAACAGACTCGGTGCTTTCAACATTTTGACCTCAAAAGCCAATCTAGAAAATTA
TATCTATGCTTATACAATGCAAAAAATGAAAAAGCACAGCTTTTGCCACATAGGCTGCAT
TTTCATCACATCAACCATGCAAAGGAATGTGTCAAAAAATATTAG
>TRINITY_DN1416_c0_g1_i1_1; 111 1 209  LEN=449; minus strand
XCAGCCCTATTAGATAATGAAGTTAGCTACCATCCAACAACGATACAACTAAAGGAAAGG
AGAGAAATTCCTGATAGCAGAAACATTCTAGATAGCCAAATTAGAAAGGGAACAAAGATT
TTGAAGAAGCCAAAAATGGAAAATGCACAAGGATATGCCAATAAATTCAAAGAGCAAATT
ACTCCCAAAGAAAGCAGAAAGGAACCTTAA
>TRINITY_DN1474_c0_g1_i1_1; 59 1 175  LEN=343
XXGTGTTCTATTGGTGGAAGGGTATCAGATTCTAGAAGAAGGAATTGCAGATCTGGAAGG
TATTACCTCTTGCCTTATTGTGGTCAGTGTGGAGTGTTCGAAATGATTTGTGTTCAATGG
GTGCAACCTAAACTGTTGGAGATTGGAGAATTAATCAAGGTAGGGGTGGCAGTATGG
>TRINITY_DN1463_c0_g1_i2_1; 132 188 631  LEN=631
ATGAGCAACAAGTCAGTGAAAGAACCAAGAATTTTATCAGAACAGAATGTTAGTATCTAC
CACTCCTCATTTTATCATTTATCCCCTCAAGCCCCGCTCAAAAACAGAACAGATTTAAGA
GCACGGGTTGATCTGATCTTCCCCGAGAGTCTAAAGATGTTCATTTCTCAGTGATGCCAA
TTGAAGAGAGGTAGAAGGGCAACAATGACAAGCAGCAGAGACCGGTTGTGCAAGCTGAAA
GAACTACAACAAAGTGAGTACCACAGGCAACAGCATTGAAACAGCGAAAGAACTGGCCTA
CGGAGTTCGAAAAATGCTCTCCTTGAAGTTCAAATTGATCTGCAGATCTTTAATAAGAGG
ATTTCTCCCATCAGAACCTCAAGTCATTCTAAACTGATTTCTAGATTCAAACTTTTTCTG
CTCAACAAGCACAAATCTCAGTTA
>TRINITY_DN1456_c0_g1_i1_1; 46 268 419  LEN=419; minus strand
ATGTCAGCTATAACTTATCAGTACCGTAAGGACACCCCACGTGGTACAATGAATCTATCA
CCAACTCCTCTAAAGAATTGACACTTCAAAATGGATGTCATGTTTGTGTCAAACAAGTAT
GGGACACTGACACCATGGGGACACGTGCACCCX
>TRINITY_DN4507_c0_g1_i1_1; 93 1 148  LEN=573
XXGGGTGAAGCAAATGTTGAAATAGACAGTAAGGCAGAAGAAAATAAGAATTGTGTATCA
CTGTCTCCATCAGTGTCTCCTAAATATGTCAGCCCTTGTGGTGTTATCTACTTCAAAACA
GGAATGGTTAAGATTGACAAGATGGCATGA
>TRINITY_DN4511_c0_g1_i1_1; 128 1 355  LEN=407; minus strand
XXGCAATCAAAAAGCTATTTTTCATTCCATCATGGTTTCTTTTTGCAAAAGTACAAAGTT
TTAAACATAAAACTGCTTGAGGCTGTACAATGTGCAAGAACTACTAGCAAAAACAAAAAT
AAAGCAAAAACAAAACATCTGAATCGGCGCCAATCGCCTCAAGAGCGGGAAGCCCTCCTC
GTCATCTTCCTCGACGAAGGTTTGGAGCTACCGCCGTCAGCTCCGCTACCTGAGTCTGAA
CCTGAACCATCTCCAGCCTCATCTCCATCCCGAGATGACTTTGACTTTGGACTCACTACC
TCCTCGTTAAACTCATCATTATCTAGGGCAGGCACCCGCAAACAACTCCCAGTGTGA
>TRINITY_DN4545_c0_g1_i1_1; 105 229 387  LEN=387; minus strand
ATGGCAATGGAAATACTTACTTTGGATTCTTCATCGACATATCTGAACCAAGATCTTGAT
ATTGTGAAGAGAATGGAAGGATGAGTGGCCGAAGATGAACCAGACGATGGCGGAAATGAA
CCAGATAACGGCGGCAAAGAGATCGACAAAGGTGAGTTX
>TRINITY_DN32967_c0_g1_i1_1; 219 189 278  LEN=315; minus strand
ATGGAAGTCACCGGAGATGGAGGAGAGAAACCAGAGATGGAGGAAGTCGCCGGAGATGGA
GAGGTTGATCACGCCGGAGATAGAGGTTGA
>TRINITY_DN32989_c0_g1_i1_1; 135 151 308  LEN=308; minus strand
ATGGGGGTGATATGTGAGGTGTGGAAGGTGGTGGTTGCTGACATTTGGATAGGCGGCACA
AAGAGATATGGAAATTTGCAGAGAAAATCGATAGAGAAAGTGATGATGGGGAAGAGTGAA
TTTGGGTCTTGTTGGGTTCATGATAAGGGTGTGTGGTCX
>TRINITY_DN32917_c0_g1_i1_1; 164 1 529  LEN=529; minus strand
GCAAAGGAAGGTTTGGATGAAATGTTGCAGATTGGACTAAGCCCCGATGCTACCACTTAT
AACACACTGCTTGTTGAGTGTTGTAGGAACGATAATATGTCTGATGCTGAAGGAATTTTT
GATGAAATGTTTCTTAGAGGTGTTGTTCCTGATTTAGTCAGTTACAGTTCACTTATCGGA
TTGTTTTCAAGGAATGGGCATCTTGATCGGGCATTAGAATATTTTAAGGGTATGAAGCGT
GTTGGCCTAATACCAGACAATGTAATTTACACTATTCTCATTGGTGGGTTTTGTAGAAAT
GGAATGATCTTGGAAGCTTTGAAGGTGCGGGATCAAATGCTGGAGCAGGGTTGCTCTATG
GATGTGGTTACTTACAATACTATTTTGAATGGGTTGTGCAAAGAGAAGATGCTTTCTGAT
GCCGATCAGCTTTTCAATGAAATGGTGGAAAGAGGTGTATACCCTGATTTTTGTACTTTT
ACCACGCTGATACATGGATATTGTAAGGATGGGAATATGAACAAAGCCCXX
>TRINITY_DN32918_c0_g1_i1_1; 302 1 385  LEN=385; minus strand
CAGAGAGAAATAAGAATTGGAGCAAGAGGAATTGAGGAAGAAGAAGAAGCAGAAAGGAAG
AGAAAAGAAGAAGAAGAGAGAGAAGAGAACAATGAACTGGATGATAGGCAAGCGACTGGA
CAAGTGAGGGAAGGAGAAGTGGAAGCAGCAGGAAGAGAGATAATTATATATGGACCACAA
GCGGTAGAAGAAGCACAACAACCTGAATTGGTCGAGGGAAATCAGGAAGAAGCAGGTAGG
CCTGAAGTACCAGTAACAGATGCAAATGAATCTCAAGACGGAGAAGACGAAGAGAATGAA
CTAGAAGCAGAAACAAGTTATGAGCAAGAAATAACTGACATTGAAGCAGGAAGAGGAGAT
AGGAAGTTTCGAATAAGGATGAGAAXX
>TRINITY_DN12164_c0_g1_i1_1; 86 138 304  LEN=304
ATGAGGTACATAGGTCTTGGGGTTGCCATGGTGGTGATTAGTATCATCGTGTTCGGGATG
GCTACCTCGTCGTGCCCTGCCATGGCGACCTCGTCGTGCCCTGCCATGGCGACCTCAAAC
GGCTTTTCCGTAGAAGGTCCTGACGTGGCCGCGGTGGTGATTGGTCTX
>TRINITY_DN12197_c0_g1_i1_1; 71 562 727  LEN=727
ATGGGTTGCTCACGCACTTGCGTCCACACACAAGCACCTATGGCTGCACATTGCAAAGTG
TGGCCGTACATGGCCAACATGTGGCTGCACCTCCTCACAGACAAGTAAGGGTTTTGGCCA
CCCAATGCCCAAACCGAGCCATCGGAGCAACCCAAAACTCGACAGAXX
>TRINITY_DN12187_c0_g1_i1_1; 127 1 242  LEN=356
XATAGATAGAGGCCTGTAGTGGAGAAGGGAATGGAAGAGGCTAACAGGAGAGGCTAGGCA
TTAACAGCAGAGAGTAGAGAGTCTTCAAGGCAGTTGATTGGGTTGGATTTGGATGAAAGG
AAGCATAGAAGCCAAAAGGATTCATGCAAGGGAGTTGAGCCAGAAGAGGAAGATGAGTTG
GGTGTTACTTTGAAGATGGAGGCAAATTCTGAAATTAAGCAGAACATAGGGGAGACTGTT
TAA
>TRINITY_DN12196_c0_g1_i1_1; 98 1 400  LEN=400
XXATTGTTATGTGGTAGTGGACACAACAATGGTGCTTGTAATGCCAATGACAATGGTGGT
GGAAACAGAGATGATTATGGTGCTGGTAGATGGGTAATGTAGTAGGGATGGTGCAATAGT
GGTAGTTATTGTGGTAGTAAAATGATAGTGATAGTTATGGTAATGGTGACAAAATTTGCG
AATGTCAAGTGTAGTAGAAATTGTTGTAGCGGTAGTGATAATGACAATGGAGACTGTGAT
GGTGATTGTAATAAXAATGATGATGGTGTTCAGGGTAACAATGACAATGGTAATGGAGGC
GGTGGTCGTGAATGGCGTGGCGGTGGTGATAGCGGTAATAGTGGAGGTAGTGGCTGTGAA
TGGGATGGTGGTGGAGATAGCAGTAACAATGGAGGCAATAATGXX
>TRINITY_DN12149_c0_g1_i1_1; 49 1 301  LEN=301; minus strand
XXCTTTATGCAGTTTCTAGGGTGGAATAGGGATTCGATGGTCTCGAAGTCAACAATAGAA
GTCTCGAATTGTGGTGGTTCAACTTCTCTCAAAAAATACATAACTTCTTGGAATACCAAT
AGAAAGGGTTGATGATAGAAGATAAGTTCTTATCTTAAAGATGGAGGGTGGAGGATGGGT
ACAGATTGTGAATGCTTTTATGGATTTCAAAGGTTGAGTGACAGGTCAAAGGGGGAGGCG
AGGAAAAGCAATCTGGAGGCTGCAAATGTTCAGCAGTGGTCAGTGAAGAGATTGGAGGCC
CAG
>TRINITY_DN828_c0_g1_i1_1; 91 1 139  LEN=423
XXGGCGGAGCCAAATATTAGAAATTCCATCAAGGTGATTGGGATAGATTTCCTTGGTGTT
AGACAACCCGGTAGTTTATTCTCTAAGATGGTAGATTCTTCAGATAAGGTTGAAAACATG
AACGAATTCTCTGAAGTGTGA
>TRINITY_DN883_c0_g1_i1_1; 76 78 401  LEN=401
ATGGCAAGGGGCATATTGGGTAAATATGCAGCTGCTTATTACTTCTCTTGGTGGAAACCA
AAGAAGGTTGTGCCTCTTTCATTGTCGATTTTTGTGTCTAAGACTGTTTTTACATACACA
CTGAAGTTGGCCAATTCTTATAGTGAGCCTTTACGTACTTTCTATGAGAXCCTAACTATT
CCTAGAAAAGCAACCTATCTGGTTCCAAGGGCAGTTGTTACTGAACAACAAATTCCTAGA
ACTTATTGACCTGTTCTAAGCACTGGACGAAGTGAATCCTTTGTGCATCTGATGATGCCT
GAGGCATCCAATGTACTGGAGGTGGXX
>TRINITY_DN875_c0_g1_i1_1; 69 1 149  LEN=327
XATGTGGGTGTGGCTGCCATTGGTGCAGCTATTACGGGGGAGCATGTTGAGGGGGAGCAT
GGCTACCTTTCAAGAACAATTCTATCCATTGCAAGCTTCTCAGCTTGCCTTTCAAAACAA
GATGCGATGACATATGGATCTAATGGATGA
>TRINITY_DN4087_c0_g1_i1_1; 115 1 248  LEN=525
XTTTTGCATTTGCTGGAGTCGCCTGAAGCTCTGAAAGCTAAGGTTGCGGAGGCTATGGAA
GTTCTGAAGAATGTTCAGCAGCAGCAGGCTGCGGTTCTGCTTGTGATGAGGTTTGGACTC
CATGTCCTTTGCTGTTTTTATGGGGAAGAAACAAATCCAGTTGTAGGGTTCTTTTTACAC
CTATAGTTGCAAACTTTCCCATGTGAATCACAAGATGGGAATGCCACTATGATGGAGGTG
GTAGGATAA
>TRINITY_DN4029_c0_g1_i1_1; -18 1 342  LEN=342
XTGTATTTGTTGAAGGCGATGGGTTGGCTATTTGTGACTATTCTTGAAATGGTTGGACTC
CAAGCAACTTTTATGGAGATGCAACATGTCCAGGGGAGTCGACTCTTTTAGGTATCAATG
CTGTCCAGCACCTTGGCCCTAAAGTGTAACGACCAAGTTGGATCATTAGCAAGGGGGGTG
CAAGAGGTGACTCTTTGTATGAGAGTCGTGCCTCAATTTGATAGGGCTAAGATGCTGGAC
AACATCGAGGGATGATGATTCTACTGGGCCTTGATCTTGAGATGGGCAGACATCAAGCAT
AAATGTAACTGCTATGTTGCCTGTGGAGGGGAGCCGCTTCAGAXX
>TRINITY_DN4049_c0_g1_i1_1; 130 1 359  LEN=359; minus strand
XXCGCCACCACCACCACCGCCATTATCTTTACCGTCACTGCCACTACCACTACCACCGCT
ACTGCTACTGCTACTACCATCACCACTACTACTGCATCCACCATTACCATCATGCCACAG
CCACAACTACCACTAACATTACTACCGTTACCACTGCCACCAACATCACTACCATTACCA
CTACCACCATCGCCGCCACAGTCATGCTGTCACCACCACCATTACTACCACAACTTTCAT
CACAATTGTCGTTGTTATAAATACAGCCATCATTTTACTACTACTACTATCTCTACCACT
ACGGCCACCGCCGCCACCATCGCCATCATACCATCACCACCACCGCTACCACCACAATCA
CXX
>TRINITY_DN4040_c0_g1_i1_1; 167 41 329  LEN=329
ATGGCTTTTTCCATGTATTCTCAAATGTTGAGTGAAGGAGTTTCACCTAATATTGCATCT
TACAATTTTCTTTTAGGGGGTCTCTTGGCTTCTGGTTTTATGCATGAGGCTGCTGAATTA
ATTGATGAAATGAAGGAAAGAGGCTTTGTTCCCAATGGCAATACGTATAATGTTTTGGTT
TCTGGATTTGCAAAGATGGGAAATAAAAAAGAATCTATAAGGCTATATTGTGAAATGGTA
ACCAAAGGCTTTATTCCCCAAACAAGTACTTTCAATGCGCTTATTAGTGXX
>TRINITY_DN25888_c2_g2_i1_1; 54 1 73  LEN=359
XXCTTTGTTAGGATTTATAGTAGCATGCCTCATGAGAAGTGCCAGTTAGGATATGGTATT
GCGATTGCTATTTAA
>TRINITY_DN25858_c0_g2_i6_1; 173 135 618  LEN=618; minus strand
ATGGAGATTACCATTGCTCAGTTCGCCTTTCCCGCTATTGAACTTGTCTTTCAGCAGTCA
ATCCTTGTTACTTCTCTTGCTAATCCAACAGTTATCTTATTAGATGCTAATCCAAAATAT
GATCAATTAACACTTTTCTCCATGAGCTTGGCATATGCTACATCCATCATAGTTCCACTT
GGGAAGCTCTTCGGGATCTTTAAAAGGTACAAAAAGAGTAAAAAGTCCTTGCTCTCTTCT
GAGATCGATGCTAGAATCACCAATCCCTAAAATGGAATCACAAGTTGTCTGATTGTAGAT
GGAGATAAGCCTCTGCGATGATCAAGATCCGAGGGCTTCAATGGAAGCGGTGACGATGAG
TGGTCTGAGATCCGACGTCTAATCAGACGGTGGAGACAAATGACGGAGCCGCCTTATGCC
GCCGCTCGGAAATGGAGGATGAGACGGAGACTGGACAGGTTAGTTGGGGAAGAAAGGAAA
GAG
>TRINITY_DN25887_c1_g1_i3_1; 462 1 394  LEN=708; minus strand
XXGTCTCCACCACCTCCACCACCCAAGAAGCCTTACAAATACTCATCTCCTCCCCCACCA
CCCTATGAGTACAAGTCTCCACCACCTCCTCCTCCAGTCTACAAATATAAGTCTCCACCA
CCGCCACCACCCAAGAAGCCTTACAAATACTCATCTCCTCCTCCACCACCCTACAAGTAC
AAGTCTCCACCTCCTCCTCCTCCAGTCTACAAATATAAGTCTCCACCACCGCCACCACCC
AAGAAGCCCTACAAATACTCATCTCCTCCTCCACCACCTTACAAGTACAAGTCTCCACCT
CCTCCTCCTCCAGTTTACAAATATAAGTCTCCCCCACCACCACCACCGTCACACCATTAT
CACTACTCTTCGCCTCCTCCTCCCCACCACTACTAA
>TRINITY_DN25833_c1_g5_i1_1; 81 1 305  LEN=305; minus strand
TCAGTAGTAGGGTTCATTTTCAACAGCAGCACCTGCAAGGCAAGGGAAAAGCTAAGAGAA
CCAAATATAAACTCTGAAATTGCTCAGTCCAGAATGTCTAAGATGCAGGAGAAGATTGTC
GTGTTTCGGGCTGCTATTGAGGAATCGCTTTTGGCGCTGCAGAGTGGATTGCTTAGGAAT
ATCTACTCATGTAGAGAGATTGGGCCCTCCGCCGTCGGAGTCGAAATCGAAGATGGAGAG
GAGCCAGGCGACGTCGGCGGAGGAGGAACCGAGGAGGGAGGAGACCTTGCGGTGGTCTGT
TCGAXX
>TRINITY_DN25818_c1_g1_i2_1; 128 384 523  LEN=523
ATGGCAAGTGGTGGCGGAAGACGGTGGTGGAAAGTGGTAACGATGGGTGATGGGTAGCTG
GTGGTGGTGGTGGTGACAGGTGGGTGGGTGACAGTGGCAGGTGGTAGCGAGTGGGTGGTG
GTGGTGGTGGCGGGTAGTGGX
>TRINITY_DN9803_c0_g2_i1_1; 169 66 512  LEN=664
ATGGCTAACATTGGGGAAACTGCTTTTGGGACCTTAGTTTTGAATAGTCAACCTAGCGGG
AGCTCTTCTAAGATTGGGGCTAATGTAGATGGAGGTATCCGTTAGAGAAGTGAGTCCAAT
GGCAGGGTGTCCTAAGGCGTTCTCTTCTCGAGAGGCCAGCGTATGTGGAATGGTGGGGCT
TAAGTAAAAGCTAGGGTTGGGAGATGGAAGAAGATAGTTAATGATTTTTAGGGGAAAGGT
ATGCAGATTGATGAGGTGATGGGTGCTCAGAGGAAGATGGTTACTGAATATGGGAAGGAA
CGGATGGGAATTGATGAAGGTCCATTGGAGAAGCAGCCATTTCGCGTGGAGCAATGTTGT
AGAGGGGATGATCTCAATTCAGTGGCATTGGCTGCCCAGCATCCTTCTGAGAGCCATGAT
CATTGTGTGAAATTGTCAGGGGCTTGG
>TRINITY_DN9803_c0_g1_i2_1; 118 1 286  LEN=370; minus strand
XXATATGAACATTTGGTATTGTGGCGCATATTGAGAAGGAATGTGAGATTAGTGTGGATG
ATGATGAGGCTACAAGGGGGAGGCACATGCAGTATGGGCCATGGATGCGCTCATCAATTA
GAAGCCTCAAGCTTTCCACGTAAAGTGGTTGACTTGAAGGGTGATATCTCTGGAAATAAG
AGTGCTGCTGATCATGGTCCTTACATGGCTGCTGATAATGCGAACACTCTGCATTTTGGA
CAGATTGGTATGCCTGAAGACCAGCCTTCCCCACCAGCTGAGGGGTGA
>TRINITY_DN9884_c0_g1_i1_1; 80 1 94  LEN=385; minus strand
XXCTCAATTGACGAAAACCAGTTGGATAATGCAGATGGCAAGAATCAAGGCCAGTGGAGG
AGAAATTTGCTTGGGAAAGCAGGAGACCATCTGTGA
>TRINITY_DN32631_c0_g1_i1_1; 120 1 332  LEN=332
CCGGGAGCCTCATCACTTGAAGAGTTGAGGCTCCCGGACAATCTCATTACTGGACAAATC
CCAGCTGAATTATCGCTATGTTCGCAGCTAAAGACAATTGATTTCAGCATAAACTACCTC
AACGGTACTATCCCAGCTGAAATTGGGAAGCTTGAAAATCTTGAGCAGCTAATAGCGTGG
TACAACGGCTTGGAAGGGAATATACCAAAAGAGTTGGGAAAATGCAAGAATCTAAGGGAT
CTGATTCTGAACAACAACTACCTAAGCGGAGAAATCCCAGTTGAATTGTTCAATTGTGGT
AATCTAGAATGGATATCTCTCACTAGCAACGGX
>TRINITY_DN32669_c0_g1_i1_1; 57 1 92  LEN=339; minus strand
XTGGTAAGGTTAGAAATCCCTAAAGCACGCCAAGTAGTTGTCAGTGGTCCTGATTATCCT
GAAATTAAAACAGCTCAGCTTGTTATTAAGTAA
>TRINITY_DN32660_c0_g1_i1_1; 68 1 376  LEN=474; minus strand
AGCAAACTTCCTACAACCATACCTGGCTACACACAGATCTGCCAGATCCTGACTACACAC
AGCATAATGGCAAATGCAGCAGCAGCACACAACAGTTTAGCAGACTTCCCTGATAAAATG
TTAAGGCTTGAGTATACCAGAGCAGACCAGCAGCCCAGCAAAACCTCTGGATTAGATAAG
CTTGAGCAGACCATAGCACACAGACCCCAGCACACAGATCCAGAGAGCAGACCCGCAGAG
CTGACCACCCGCAGAGCTGACCACCCAAGTGCAGATGTGTGCAGCCTCAAACTGGACTCT
GTAACCACCCAAACCAAAGCAGAACACTCCACCCATCTTGAACCCAGCAGCACAAACTTA
ACATACAGCAACTGA
>TRINITY_DN32621_c0_g1_i1_1; 128 1 839  LEN=886
XXAAGCAAGGTGATTTTTTCCTATGAAGAGAAGACGGGTAATGGGGAAGCGCAGCATCCC
AACCAAGTATGGAAAACCATGATTGGCACAAGTGACTTCCTCCAAGTCATTGAAGGCACA
AAAACGAACGTACAAGCAGGTTCAAGTAGTTCTAAAAAAGCGGGGAAACAGTTCATTAGA
TCACCAGAACGAGGGTTCGGAAATATATCAAAAGGCCTTTCCAAGATCAAAAGCGCGAAG
ATCCCATCTGCAACTAATGGATCCGGGTTACCTGAGATGAATGCATTGCTTTTCCCTTGT
TTAGTGATTGGATTTACCGCCTGGTGGGGCTTACTTCCGGATCAAGTGATCATGACTGCA
CAAAACCTATCTCTATTGGATCCGGAGTGCATTCAAGCAGCAAAAGAGGCACTCATAGAA
AGTGCACCGGGAATTGGAACAAGCGGAATCGAGCAAGCATTCGACCCACTTAAGCTAAAG
CCAGAAGGTGGGGAAGAATTGAAGAATGCACTCAAGGAAATTAACTCCGCCATCAGAGAG
CAGAAATATGCACCCGTGGTAGCCATTCTTATGGGAGCGGCAGCAGGTCTTACTGTCGGG
TTCTGGATCTGGAACGGGTTAGTCGAAACCAGAAGTTCTAAGTTCGGTCAAATCACAGAT
TTTTAGTTGTTACAATCTTTTTTAGATAGGACCAAAGCAAGGTTGGATAAAAAAGCGGAC
GTCCTGGAATTGGTTGATACGTTGAAGTGCCACTTTTCTCCAAGTAGGGGGGATCAAAAA
GAGGAGGTGCGCCAAATGGTTCGCGATATCATTCGCATGTTGAAACCTCCGCCCTACTAA
>TRINITY_DN32624_c0_g1_i1_1; 37 1 266  LEN=374
XAACTGAATTCCGGGTTGACTCTTAGAGTAGAAACTACCTTAAAGTGGGAATCAAATTGA
GGAATGGAAAGGATTGAAGGTGCCTCGTCACTCGTTCACAGTCGTTCACAGTCTTGCCTC
GTCACTCGTCGTTCGCAGTCGTTCACCCTCGTTCTTGCCTCGTCACTCGTCGTTCACAGT
CGCTGCCTCGTCACTCCGGTGAAGGCCGTCGTTCACCCTCGTCAATCTGCGAATGCCGTC
GTTCACCCTCCTTCACCCCGGCACTGA
>TRINITY_DN14848_c0_g1_i1_1; 114 185 325  LEN=325
ATGGTCGCCATCGTTGATGTTGAGAAAGACATTCCAACCGAGATCAACTTATCTGATTCG
AACACTATCGGAATCATTCAATAGTGATGGGCGTCGGAGGAAAAGGAGGAGAGGAAAGGC
GTAAGAATAGAAAAGAAAGAG
>TRINITY_DN14828_c0_g1_i1_1; 58 1 332  LEN=473
XCGATCTTTCTTGGAGGGACGAGTATGAAGGGGTGTGTTTCGCTAGAGGATATAAGTGCG
CTGATCATGCATGGAGGGAAGATTGTTCTAGCAGAGGATCCTCGATTAAGCTGGGGATAC
TACAACCAGCCTGGAGAGAAACTTGTTCCTGAATGCCTAAGTCCAAAGCTAAGGCATTGC
ATGTGCTTGCCTTGTCTAGCATAGTTTGCTTTTGGAGGGTAATGCTTGGAGATGATTGAT
AGGGCCACACGTCACTTGATGAGGCTAGAATGTGGCATCAGACTTGATGTGAAGACGTCA
TTGGGAGCCAGATGTTCTATAATGACTAGGTAA
>TRINITY_DN14870_c0_g1_i1_1; 33 1 214  LEN=348
XXGTGGATATGTAGTATACACAATGCCATTGTCGATATCGACAGCAGGGCGAGAGGTGGA
GTCCATGAGAGAGAGGAGGAGAGAGAGGAGGTGGTGGATCTGCGGTTGAGATCCGAACTA
TGTTACACGGACTCAGGTGCAAGTGTTGGATACAGGTATGTGTCTAGGTGTCAGATTCAC
CTATTCGTAAAAATAAGGATACGAGGACTCGGCTAA
>TRINITY_DN22117_c1_g1_i1_1; 86 1 313  LEN=313
GGTCAACATCATGTGAAGATCGATGATCTTGAGGTTAGTGAGAGTGGCAGAATAAGTATA
TCGGGGAGAGTAAAAAAGCATTTGAACATCCTTGGTCGTCAATGACTTTCCTATTTCCAA
CATTTCTTCTCGTCTTTAGATCTCTTTATCTCATTCTTCGTCGCCAAAATTCCAGAATCT
GTTGTCGAGTTCACAAATCTCGAAGAAGACAACGGCAGCGAAGCGAAGAGTGATGAAGGC
GAGACAATGATGATGACCTAGATAAGTGGTCAGTCAGCGACAATTGAGGTGATGAGAAGA
AAGAGCAAGAGGGXX
>TRINITY_DN30487_c0_g1_i1_1; 176 625 864  LEN=931; minus strand
ATGGAGGCTGCCAGCCATGTGCCTACTACAAAAGGGCATTGCCAGCCATCAATGAAAGGC
TGTCGGCCATCAGTGTATGGCCTGCCAGCCACTGATGAACAACTTCATTCTACTACAACA
GAGTACAACATAGAGCAAGAAAGAAATAATTTCACAAATTGTATGTACTGTGTACCACTC
CTTATCATGAAAACATCTCCAAGAAGTGGTATTCTTGGCTACAAAACCACCAACCAATAA
>TRINITY_DN30413_c0_g1_i1_1; 283 140 578  LEN=687; minus strand
ATGGCGATGATGATGATGACGATACCAGAAGAAGAAGATCTTGGCTCACCTGTTATGGTC
TGGATTTGGACCACTAGGGACTTCATGAGCAGCTGCCTCAAACTGTCGATTTCTAGTAGC
GGTAGCGGTGGTGGTGGTGGTGGAGTGGCGGCTGCAGTAGCTGCAAAATGCAATTCCTTA
GTGGATTGTTGGGTTGTGGTTGTGGGAGAGCCTAGAAGGACTCGACTGACCGATGATGAG
GAAGCTGCCTTTGACGGATCTAGAGGACCGGTGAAGAGAAGAACAATCAAGGTCAAGAGT
ACTACCCAAAGAAGCAGCAAAAGGGTTTGTGATTTTTTGAAGCTTTCACAAACTGTTTTG
CTAGCTTTTGCCATAGTAGTATTGGATTTGGAAAGAAACCACACCCCCCAGTTGTCCACT
GGAGATCAATATCCATGA
>TRINITY_DN30462_c0_g1_i1_1; 260 1 365  LEN=365; minus strand
CCTCCGTCGTCTCCTCTCTCCGGCCACCCTCCGCCGTCTTCCTCCTCCCACACCACCATC
ACCGAATCCCATAACAAGAACCGCAACACCCACATACAAAAGAACCAATCTCAACACACA
AAACATCACAAGATGCAACCAACAAACGGCAACAACAACGAGTTAACACCACAACAGCAA
CAACTTCAACAACAACAATGGCTAGCGATGCAGCAATACCAACAACAACAATGGCTAGCG
ATGCAGCAGTATCCTGCAATGATGTACCAACAACCACCGCCACACTACATGCCGTATTAC
CAGCAGCAGTATCAACAACAATTGCAACATACGCAACAAAAAGGTGGTCATCTTCAACCC
ACGAGX
>TRINITY_DN30437_c0_g1_i1_1; 156 256 736  LEN=736; minus strand
ATGACAAGCAGGACAAAACAGGACAGAACAGGACAAACAGTCAAGCATAGCAGATGGGGA
GCAGACAGCAACACTCCAATGCATTCTTCAGCAGCTTCAAAAAACCAGTGAAAGAGACAC
CAAAAAGCCATCACAGCAACCAGCATTTATTATGGATGCAACCCAGTTATATCTCCAAGG
ATTGGATCCATGCACCTCCCAGCTTCATGCAACCCAAAATTGACTCCAAGGATTGGATCC
TTTCCTGATGATAGCAGATACACAGCCACTCTGATGCTGCCCTGGGACTCTAGTCCAGGT
CACCTTCCTTTACAGAAAACTCCACCAGCAGCAGCAATTAACAGCAGCAGAGCAAACAAG
GACCTATGTCATGCAACTCCTATCAGCATTGAATTGAATXTAAAACAAGAACCGAAACCA
GCAGAATGCCATCCACCACCACTTCAATCAAGCTATGATCCTATCAAGATTATTGACAAT
GTX
>TRINITY_DN30454_c0_g1_i1_1; 111 154 348  LEN=348
ATGGTTCTGCTTCGGAGGGATCTGATTCATACCCTTCACTCTGTTTTCCGTGGCCTTGCC
CTTCTTGCGGCATTTCTGGAGGATCGTCCCATGAAGGAGCTGGTGCTGTCCAATTGGGAG
GTGGTCCCGGAGGCTTTGAATATTGGACATAGAAATCTTATTTCCCTTACGGTTCTCCGA
GAAGGCCGACTTCTG
>TRINITY_DN30424_c0_g1_i1_1; 55 1 271  LEN=541
XXGCGACTTACGATGAACATACCCTAGTAGGCTAGTACTCTTCTCATTCATCGACCAGAG
GACATCCCAGACACTGTACTGCACAAAGTTGATGCCGATTCACAATGTTCCAAGGGATTT
ATGGTAAACACAGGAAGGGGTCTGAGGACACGATGTCGAGTTGGAATACAGAGTAACAGT
CCTATCCAATGTTCAATTGAAGTTGCAGCAAATTTGAGTTGTGATGAGGCTGTTCTTAGC
CCTGTTGTTGAAGTGTTGCTTTTGATGTTTTGA
>TRINITY_DN30412_c0_g1_i1_1; 1 1 281  LEN=361; minus strand
XCTGGAATAGGGCTTAAGGGACGTGCGTTGGGGCCAAATATGTGGGAGCGGGTAAGAGTT
GGTTTGGGATTGGCTGAATGGGTTGGGTTGGGTTAAGTGAGACAGGTATTGGCTGACATA
GTTTTAAATGGACCGGAAAAGGGTTGGATTAGGTCAAATTTAAATGGGGATTGGCCAAAA
AGAACAAAAAAGGGGGGTCAGGTTCGGGTTGGGCTAAGAAGCACAAACACTTTTAAAAAG
ATGTCTTCGTCATGTCTATATCCACCATGGGCCCGACACTGA
>TRINITY_DN30476_c0_g1_i1_1; 147 1 363  LEN=363; minus strand
XXAGGACCTGAGATAGCTCAATTGACCCAATTGAAGTCCATTGATTTCAGCAACAATGGT
TTCACAGGCTCAATCCCTTCTGAATTGGGTAATTGTAGTCTCATTGAATACTTGGAACTC
TCCCAAAACAGCTTCACTGGTGATATACCAGAGAGCTTTGGGAATTTGCTGAATTTGAGA
TTCATAAACTTGTATTTTAATTTCATGAAAGGTTCAATCCCTGAATCTCTGTTTCGAATC
CCACATTTGGATAAGGTTTGGCTCGATGTGAACGAACTTAACGGTTCGATCCCATTGAAT
GTTGGCAACATGAGTGAGATTTCATCTCTTTGGCTATATGGTAACCAATTGTCAGGCACC
ATTCCX
>TRINITY_DN30409_c0_g1_i1_1; 79 230 325  LEN=325
ATGCCTGTCATCATGGGACGATGGGAAGTAAGGACATACTTGCCTAGATATGATCCAAGA
GGCAAAGGAGTGGCTGGCACAACCATGACCCAAAAG
>TRINITY_DN30439_c0_g1_i1_1; 4 1 135  LEN=380; minus strand
CAGGTACTCACCGATTTAAGGCAGAGTACCATTGTCGACACGACACGACACGACACGACA
CAACACAGGTACGGGTACAAAATCCGATCGAGATGCGGCAGTAAGAAAGTGGATACGGCA
AGCATGATCGAGTAG
>TRINITY_DN21804_c0_g3_i1_1; 94 1 209  LEN=319; minus strand
XTTGATACTTGGAAGCAGAGTACTCTAGATTTTGATGGATGTTGGGAACATTTGTCAATT
GTCTGAAGAAGGTATCATATGATCATTTTTATTCTTGGCGAAAGGAAAGGAGAGAAAAGG
AATGATGCACAAATACAACAGGAGGTTACAAATGGAACAGGTGGTTGTGACGGTAGTGCT
TTTGACTTTGCTGCCATATTCAGGGATTGA
>TRINITY_DN12952_c0_g1_i1_1; 60 410 503  LEN=503
ATGGTAGTTCACAGTGACGTGTGTCGCCGCCACTCTCCCATGACCAGTACGGGACCACTA
GAAGTGAAGGCCCAGCATGAGACCTTCCATCCAGXX
>TRINITY_DN12998_c0_g1_i2_1; 51 417 583  LEN=1005; minus strand
ATGGGGGAAGAGATGAGGCCTTCCTCTAGTGCCAAATGCGXCGTGCCTGCCACAATATTG
TCCGCTTTGGCGAGGTGGGCGCGGATCCCCGTCGGCCTCACGGCTTTGTTCCTCCTCGGG
GGAAAACGCGCTGTAACAGGTCGAGGGGCTAGTACGCTTATAAGGTAA
>TRINITY_DN12991_c0_g1_i1_1; 100 1 435  LEN=435; minus strand
XGTCCAGCTTCACGAGGTTCCTGAGATGCACGTATAACACTCCAAGTACACAACGTTACC
ACCAGCGACGGTAGGCCGAACAAGCAACAACCGAAGCCAGAGATCAGACGTGTCTGCCAT
CACACTTTCACTGTAACGACGGCGAGAACCCACCATTACACCATTATCCACCTCAACCAG
AGAACCAAAGGAATGAAGGTAGAGGAGCTAAGCAAGCTGGCCAGAACAGCACCAGACCTA
CACCACCATCTCACAGCCGGAACCACCAAACTTGAAAACCTAGCTCACTCAAGCTCAAAC
GAGTATAGGAGCCAAAGCATCAAGCCGAAATAGCACCAGAACTTCATCTTCACAACAGCA
AAGACCCACAACAAACATTCAACACTCCTAAATCTGGAGAAAACAAGACCAGATTTAGTC
TACAACACACAAAAACXX
>TRINITY_DN26934_c1_g1_i2_1; 137 1 141  LEN=731
GTTGGTGTTGGTGTTGGTGCTGGTGGTGCTGGTTTTGTTGTTGGTGGAAGGTAAGAGGAA
CAAGGTTCTTGTGGGGCTGAGATGAAGAAGAGGATGATGATGAAGTGGAGGAGGAAGAAT
AGAAAGGGAGGTTACCTCTAG
>TRINITY_DN26934_c3_g4_i2_1; 142 231 332  LEN=535
ATGGAGATAGATATCGAGTTGGACTTTGGATGTCAAGAGCAGTGTACATTCCAACTTTAT
AGCAAGGATGCGATAATAAAACCAGATGCCCTTGATTATTGA
>TRINITY_DN26970_c0_g2_i1_1; 167 205 453  LEN=721
ATGGAGTTGGGGAATGAGGACGAACCCACCCCCTCCTCTTCTGCTGCTGCTACGCCACTG
CTTTCACTTCCACTTGCGCCTCACGGCTTTATGTAGAAATTCATGCTCTACGAGACTCAA
TCGCTAATTGTGAAGGAAATAAATTATGTTGTGCAACCTGGTCAAGGCTCAACTGAGAAG
TCTCACAAGTTGAAGAGGATGAATGATTGGATTGATCCCCGATGCAGTGACCTACATGTA
AGAATTTAA
>TRINITY_DN26977_c0_g4_i1_1; 88 222 456  LEN=456; minus strand
ATGCAATCACAGGGTAGAACACAATCCGTCCTGCCTGAAAAAGAACATCATAGTGACAAT
CTACGAGCATCTAAGATCAAGGCTCTACATAAATATATAATAGAAATTTCGAATAAGCAA
CAACGAAACATTCAATTAGCGAAAATGAGAGAGAGACCTGGTGAGAGATCGCGTTACAGT
GGAAAGAGAAGTGAGATCGGGAGCAGAAGGAGGAGACTGAATCCGGCGGTGGCGAXX
>TRINITY_DN26953_c1_g3_i2_1; 28 1 155  LEN=341
XGCGCAACAAGGCGCAGCCTTGCGCTTCGAACAGGTCGAAGCGAGGCACAACACGCAAGG
CGCAACTTAGGCACTAAGGCGTGGGCTTCATGGGCTTTACCTATTTTTCTACTCCAACCT
ATGAAGCACGGACACCTCTCCAAAGACAGCGTATGA
>TRINITY_DN26921_c4_g2_i1_1; -42 1 302  LEN=302
TTAATTCATAATTACATAACGATCATCGTGACACGCATTTTGGGGTCGTTACACAAACAC
TCATCCATAGTAGTTGAAATACACAAATAGAGGCTAGGACAACCCTCACAAGGGTTGACT
AGGGTAGGGAGCCCTTCGATTGACTTTGGTTATGGTTCAGGCTAGGCCAGAGGAGGCCTT
TGGCTGAAGCCGAAACAGCTCTGTGGGACCTTGGCTGGTTCCGACAAAGACTTAGGGACC
AACGGTGGAGGATGGGTGATGATAGGTGACGGCTGGTTGGTGGCAGCGGCTGTATGGGTG
ACX
>TRINITY_DN26943_c0_g1_i1_1; 78 1 112  LEN=465; minus strand
XXCGAAATCAGGACTAGACAAGTTGATGGTGAGCTTCCTCATCGGCAACAAAACCAACAC
ATCCAGGGAACCAAGAAATCAAGACTTTCACTTGCCAATAAATTATCCATCTAA
>TRINITY_DN26951_c2_g2_i1_1; -98 1 357  LEN=357
XAGCCGGTTTAAAGATTGGACTTATACGCTACGCGAAGCCGGTTTGAAGATTGGACTTAT
ACGCTACGCGAAGCCGGTTGTAATTGGACTTATACGCTATGCGAAGCTGGTTTAAAAATT
GGACTTATACGCTTACGTGAAGCCGGTTTGAAAATTCGACTTATACGCTTACGCGAAGCC
GGTTTGAAGATTGAACTTATACGCTTACGCGAAGCCGATTTGAAGATTGGACTTATATGC
TTACGCGAAGCCGGTTTGAAGATTGGACTTATACGCTACGCGAAGTCGGTTTGAAGATTG
GACTTATACGCTACGCGAAGCCGGTTTGAAGATTGGACTTATACGCTACGCGAAGCCGXX
>TRINITY_DN26933_c3_g1_i1_1; 155 1 476  LEN=476
XXGTGCCCCAGGGCATACAGATGGCCACATGGCGTTACTTCATGTCAGTACTTACTCGTT
GATTTGACTCTGCATTCATTTGGAAGTGTTTGGAATTGATTTATAGTTGGTCATTGGCAT
TCTCCTGGACATGAAGATTGTTACCATCAAGATGTTTGGTAAAAAAAGTTGATGTTGGTG
ATTCCTAATATATTCACAGAGAGTGAGAGATTATTTGTTTCTCCAGATTGCAAGGAAAGA
AGGAAAAAGGTGAAGGAAAAGATTTGAAGAGTTCCCTCTTGGCCCACCATTTCCTTTCCA
CCCAAGCCAAGATGGAAGCCAAGCAATCCCACTTTGGCTCTGTCTGGAGTACTTGAAAGA
GAAGAGGGTGATGTTGAGGAAGTTGATGAATTTTCAAGATTACAGACAAAGCTCGTTCGG
ATTAAAGGATTTGATGAGAAAAGAAAGAAAATGGAGAGAAAGATGTGCAATTTTTTAGXX
>TRINITY_DN24748_c2_g5_i1_1; 16 262 353  LEN=353
ATGGCGTACCCCCTCCGTAACCCCCGTACCCATGCCGTACCCAAATGTACCAGACGTACC
AGACCCCCTTTGGCCGTACCTGGTACGCGTGCX
>TRINITY_DN24710_c0_g1_i19_1; 161 618 839  LEN=1422
ATGGTGTTGCACCTAGCACGGAGATTTCACCATGGTGTTGCACCTTGGAGGTTAACACTG
AGGTTTCACCTTGGTGTTGTACCTAGCACAGGTCAAGTTGCCTCTGCCGATCCAACTTCA
CTACCCAAATTCTGCAAGGTGAACCCTGCCAAGAGAGCGAATTTCAGGTTTTCTATAGGC
GATATGAGAAGAGGTTGCTTATGCATTCAGGCCTTTGCCTAA
>TRINITY_DN24354_c0_g3_i3_1; 41 1 97  LEN=629; minus strand
XXGGGCGGAGGTGACGAGCTGCGAGCTGCGACGGCGGGCGGAGGCGACGAACAAGCTGCA
AGCTACGACAAGGACAGCGGGCGGAGGCGGCGGAGGTGA
>TRINITY_DN24350_c0_g2_i1_1; 128 421 770  LEN=832
ATGGCGCATGCAGATCCGGXGGGGGAAGGAGGTGGCAGAGCGGGGGAAGGGAGACGGCGT
CCGGCAGGCCTGGAGAAGGCAGCAGATATGACGATGAAGGGATCAACACTGGACAACGTC
GAAAGGAGGCGAGACGGAGAAGAGAGGGCGGATCCGACGGAGCCACGGCCGACGTTGGGG
CTAGGGGAACAAACACCTCACAAAGGAGGGAGAGTTATGGAAAGCCCAAGCTTCCATGTT
ATTGGACAAGCCAAGGAAAGGGAAGAAAGAAAGAAGGGGTAGGAGGAGGGGAGTGGAGGC
CGGAGGCCGCCGGAAGCCCCGCCCCCACCCCGACGGCCGCTGCTCGCTTGA
>TRINITY_DN24350_c1_g1_i1_1; 197 203 553  LEN=599
ATGGATCCGATAGTGGAAAGTAGTGGAACAAGATGATGGCTACAGATCTTGGGGAGGGAT
AGTAGATCCGGCGGAAAGAGGAGGCGAACAAGTCGTGATGGTGGCCAAAAGAGGAGGTGC
AGAACATGAAGGCAACGTCGGAGTGGAGCAAAGGAGAGAAGAGGCAGTAGATCCATGAAA
GCCATAGCCGGAGTTAAAGCAAAGATAGATAAACACCTTACAAAGGAGAGAGAGGGTGGA
AACCCCAAAGCTTCCAAGTTATTGAGTAGAAAGAGTGATAGGAAGAGGGGAGAAAAGGTC
AGAGGCTGTCGGAAAACCCTCTTCCCCACCCTAGTCGCCGCTCACACCTAA
>TRINITY_DN21235_c0_g1_i2_1; 136 238 634  LEN=1284
ATGAATCAACATCTCTACTTGGAGATTTCGCTTCCTCATGATGTCTATTCACAAGCCTGA
GGTCTTGACGACGGCAATGAGAGGGAAGGGGTAGATGAGCATCAACAAAGACGGAGGCGA
CTGGAGGCACAGGGCAGTGCCAATGGTGGTGCAATGAGTAGCGATGCAAGGTCGTAGTCG
CCTACTCCAGTGAAGGGTCTGATTGATGGTGACTTGTGTGCGACTGTGAGGGATTGCGAC
TTAGAGGATCTTGTCGGTGAGAAGATCATGACTAGAAGGATCACATTAGAGGGGAAGATC
GTGGTAAAGAGTGTTGTGTTGGCGAGAGGGCTTCACGATGGTAAGAGGCTTTGTCGATAA
TGGTCGTTTGTGATGACACAATCGTCATTGGTTTGA
>TRINITY_DN21209_c0_g2_i1_1; 115 1 106  LEN=383; minus strand
XXGCATCCAAACAACAAATCCGTTGCTGCTGTTGGTAAGGCTGGTGGAGACAAATGGAAA
TCCATGTCAGAAGCTGTGAGTAATTTTGTAGAAAACGATTCTACCTAA
>TRINITY_DN21279_c0_g1_i1_1; 209 258 407  LEN=536
ATGGCTGCTCGGGGCGAGCTCACTGTCGCAGCTTGTCGAGCTCGCCAGCCGTCCGATCAT
CGCCCAATCCAGCTCGTCGCAGCAGCTGCACCACCGTCGCCTCCGCCTCCGGCCCGCCTC
CGCCTCCTCCTCCTCCTCCTCCCCCGGTGA
>TRINITY_DN20405_c0_g1_i1_1; 327 288 584  LEN=879; minus strand
ATGGCACCGACAGCAGCAATGCTCATTCTGGGTTATCAACACCACCACCACCACCATCCT
CAGCCTCCATCATCACCACCATCTTCATCGGTGTTTCAGGTGAAGGCCTCAGCAATGAAG
TGGTGGGTTTCTTCACATCACAATAATCCCATCTCACACTCCCAGGGAAGACCTGGTTTT
GATTTACCTGAAGAAGAAGCAAGAAAGTCCATGGTGGTTGATGATCCTTCTTGTTCATCC
TCTGATTCTGCACTTGAAATTAGGTTTCAAAAGGACCTCCAATTCAGCTGCTGGTGA
>TRINITY_DN5470_c0_g1_i1_1; 155 1 327  LEN=327
XXATTGATTGCTGGACACTGTAACCATGGCCTTCTGAGCACTGCTTTGAAGCTCAAGAAT
TTGATGGAGAAGAATGGGTTATGCCCAAATGATGTTACTTTCAACACACTCATTCATGGG
TTCTGCAAGGAAGGGATATTACACGAAGCGAACAAACTTTTTAGTGAGATGAAAGGGATT
GATGTGTCTCCTAATACTGTAACTTACAATACATTGATAAATGGGTATAGCCAAGCAGGT
AATGTTGAGATGGGTAGAAGGCTTTACGAGGAGATGTCGAGTAATGGGATTAAGAAGGAT
ATCTTGACTTACAATGCATTGATTTTGGGX
>TRINITY_DN30003_c3_g7_i1_1; 41 1 107  LEN=4004
XAGTGGAGTCCGAACTGTAAGGGCTATTTCATTCTTCCGAAAGGGGGCGCGAAAAGCCGA
GCTACAGTTTCTGGCGACTCTGCTGGGGATTTAGAGAACTTGACTTGA
>TRINITY_DN30020_c2_g1_i4_1; 48 1 86  LEN=594; minus strand
XCGGTCGGACCGGTCGAACCGGGAACCGGGCTTGATTCCGGTCCGGACAGCCCAGCAAAA
CCGGAGTTGGCTCAAAACCGTTCGTAA
>TRINITY_DN30056_c2_g1_i1_1; 99 1 549  LEN=549
GGAGGGACTCCCACACACATGATATATATTTGCACGTTCATTGTCAAAGGGGAGGGGGGG
ATTTTTGGAGATATATCTGAGGTTTTAGAGAAAAGGAGAGAGGATAGAGCCACAACATCA
CTCACGGCTGTCCAGCCATGGGAGCTCGATGAAACCATGCAAACCCAACTCTCTCTCTCT
TCTCTCAACACACGGCAGACAACCCAGCAGCTCACGGCCGAGCACCACCAACTCTACACC
TCCTCTCAGCAGTCCAAACACACCTCCTCCCAGCAGTCCAACAGCACGCACACACTCACC
ACCACACCACACACACCACCACTGCCATCACACACAGATCATATACACGGCACACCTCAC
TGATACACCTTCAGCCACCACCGTATTCATTCACGGCACCCACCTGCAGCACACTACACA
CACAGACCATCTACACGGCACACCTCACTGATACACCTTCAGCCACCACCGTATTCATTC
ACGGCACCCACCTGCAGCACACTACACACACAGACCATCTACACGGCACACCTCACTGAT
ACACCTTCA
>TRINITY_DN30078_c0_g1_i1_1; 169 754 998  LEN=998
ATGTCCGCAGACGATCTCGACGAAGAGCTAACGCTGAAGCTCTTCGGCAACGGCCGGCGG
TGGTGAAGCAACGGATCTACATCTCACCGCTGGAGTAGCGGAGGATGGCGGAAGAGGAGC
AGCGGTGGAGGAGATCTGAAAATGAGAGAGAAGTTTGAATCACCGTCGTCAAACAGCGGT
CAGATCTTCTTGAATCCGATGGAGCCACCAGCGAAGGAGGAGGAAGAGCTGAGGCGGCGG
CTGCAX
>TRINITY_DN30093_c1_g2_i18_1; 156 927 1268  LEN=1414
ATGAGGAAGGATAGCGAACCCCTCCCCACTTTTACAGCTTCAAATCACATAGTTTCTATG
TTGAAAAACAATTCCAAAACAATCCAAAATCAAAATGAAAACACGAGAAAAGGACGCACG
AAGATTGAAATAAAAATAAGGAAACGTTACCTCAATATGAAGGTGCAAGCTTGGCGCGAA
GTGGATCACGAAGTGGATCGAAGCTCTCAACTAGCGGAATGGCGGGGTAGCAGTGGAGTA
GTTGGTGGTGTGGCTGGTGGTAGCTCGGCAGTGGGCTGCTGGTGGTGGCTCGGCAGTGGA
GTGGTGCTCGGCAAGCTGCTGGTGGGTGATGCTCGGCAGTGA
>TRINITY_DN30025_c1_g1_i1_1; 138 199 452  LEN=452; minus strand
ATGGCCATCGCGATGACGATGACGATCGAAGGCGATCGCGAGCAGATCGCGAGCAGAATC
CAGATGGAGGTTCAATCGATGGAGGTTCGATCGCGACCAGATGGAGGTTCGAGCAGATCG
ATGGAGGTTCGATGGCGACCAGATGGAGGTTCGAGTCAACTGGATGTTCGACGACGACGA
TGGAGGTTCAACGAAGGTTTGTCTTCTCACTCTCTTCCTTCACACACTCTCTCCTCTGTC
TATCTCTCCTCGCCX
>TRINITY_DN30068_c0_g2_i1_1; 140 356 408  LEN=408; minus strand
ATGGAGGGAGGTGGTGGTGGTGGTGGTTCGGATGGGGAGAAGAAGAAGCCGCCX
>TRINITY_DN30036_c1_g4_i1_1; 23 1 59  LEN=366
XCAGATATCGGATACGGATACGATACGGATACGGCGATACGGCAAAATTTGAAAAACTAA
>TRINITY_DN30066_c1_g1_i1_1; 64 1 190  LEN=322; minus strand
XXGCGTGATAGTAATGTGAAGTCTCTGAAGTTGCTCTTTGACAATAGAAAAATAGAGAAA
TAATCAAATACTACTCGAAGCGACGTGGGCGGCACTGTCGATTTCTCGGAGGAGAACGAG
AGTAACGTCGGTAGTGGGACTGAAGGAGGAGAACAGATGACGTCGGTAGAGGCGCTGAAG
GACGGGACTTGA
>TRINITY_DN30035_c1_g4_i1_1; 62 1 248  LEN=336
XCCGTGGCATATGGCCCTTGCCTGGGGGAAACAATACCATGGCTACTTGCACGCAAGATA
TGGACCTTTATGGTTGTTGGTACCAACTTTATTGTGGTCTTTGGACCTATTTGATCGGAT
AGCTATGGGTGTACCACATATGATCTTATGCAAAAATATGAGTATTATTATGAATATGGA
AATGATTATGAATATGGAAATGACTATGAAGATGATTACGAAAATGATTTGGAATCTGAA
AATGCATAA
>TRINITY_DN30035_c1_g1_i4_1; 104 1 178  LEN=563
XXGAAGAAGAAACGAAAGCTGGAGGAAAATAAAGGGTTAAGAGGGAAGGCTCAAGAATTC
AATAATATGTTAGGTGAGCATTCTGGAGTGCAAGCCCGAAGGTTTTGTGGGGGATTGTGT
TTCTGTTGTCAGCCAGCCATTGTGCCTCACGTGGAGGTTCCCGAACAGTCTTGGGATTGA
>TRINITY_DN2172_c0_g1_i1_1; 73 634 714  LEN=714
ATGGCGAATATATTAAAGATATGTAGGAAAGCTACACTGAGTAGTAAAGATATCTAGCAA
GGGGGTCACGGTGGTGGACAA
>TRINITY_DN2128_c0_g1_i1_1; 126 1 318  LEN=466; minus strand
CAAAAAACAGCACCAAACTCAGCACCCAAGCAAAAACACCAGAAAACAGCTCTGCAGCAC
CAGAGAGTAGCAGCAACTATCAGTAGCAGCATTGCCAAACTGCAGCAAGAGGCAGCAGCA
GCACCTAACAAGGATAGTTCAGAGCCCAACCAACAACAGGGCAGCTAACAGAGGACTACA
GCAGAACAGAAAAAGGCTCAAGGCTTTAACAGCAAAATTATTAGCTCCATCAGGTATTCA
CTTAGCATTCCAAGTGAAAAACTCGTCATCTTGAATGCACAGCAGCATTTAACATTAACC
TCACAAATTCAAGCATGA
>TRINITY_DN2117_c0_g1_i1_1; 9 1 364  LEN=364
XGACTGTCGAATTGCATGCCTACATTTAACCATCATGTTGCAGTCCAGACAGGTGATGAT
GTATCCTCAACTCAATTCTTCAAATCATTTATAATCTCAATTGAAAGTCAAGATAGAACA
AAGTATAAACATTTCAAGATTAAAGCTCATAATCTTAAAATCAACACAACAATTACTTAA
TTAGAGCTAGCGCTGACTGAAACTGCTAGCCTAACAAACACATCAGCAATAAATGGCATC
AGGTTGAACAAAGTTTATAAGCAAGTCAACAGGAGGTTACCCACTTTGAACCTAAATGAA
ATTGGGAACGATGTGGGCTCACCACCAGACTGCTTCATTATCACCACTACTTATACCTCA
TCATTX
>TRINITY_DN28778_c4_g1_i1_1; 106 200 307  LEN=333
ATGGATCCTAAGAATTCTTCCATTGGGGCGTTCCTTACTCGCAACGTGCAAGGGTTAGCT
GCGGTGTTCCCCCAATCGATGTGCTGCGTTGGTGTCTGGGTGTGGTAA
>TRINITY_DN28720_c3_g1_i2_1; 53 1 152  LEN=578
XTGATGGATTTTCAGCAATCTGAAGCTTCGTCTTGTTCATCTGCTTGCTTCATCTTAGGG
TTCGTGTGTGGGGCAATGTCATTAAAGGCGATAGGCACACCAAGGCGCCAAGGTCTCCTA
GGGCCTAGGCTCAAGGCGCAAGGCGAGACGTAG
>TRINITY_DN28720_c4_g3_i1_1; 10 44 268  LEN=318; minus strand
ATGGGGGACACGACACCAGTGTTATTAAAGGCGCGCCTAGGCCCAAGTCCCATCTAGGCT
CAACGTTTGCGCCTTGTAGTGTTCCAGGCCAGGCGACTTCAATTAGGCGCGGCTAGGCAT
GCGCCTAGGTCGAAGTCCCGTCCAGGCCCAAGGTTTGCACCTTGTAGTGTTCAAAGCCAG
GCAACTTTGATAAGGCGCCTAACTGGCCCAAGGCTTGCGTCTTGA
>TRINITY_DN28795_c1_g1_i1_1; 65 1 141  LEN=575
GGGATGGACTTCACTGATATAGCTCATATGCTTGTCAGTTAATGTGTTGATATAGCTAAT
ATGCTTATCTATGGAAGTGTTGATACAGCTCATATGCTTGTCTTTGGAAGTGTCGATATA
GCTAATAGGCTTATTTGTTGA
>TRINITY_DN30507_c0_g1_i1_1; 26 1 118  LEN=338
XXGAGGAAAGTGGGGAAGGGGCTGGCAGCAGTGGGGGGAGACCGGGGAGGGATGCTGGCA
CCAGGGAGGGTGGAGGAGGAGTCAGCCAATGGGTTAGCATTTACAGGGAAGAGGGAATAG
>TRINITY_DN30560_c0_g1_i1_1; 34 1 229  LEN=414; minus strand
XXCCCTGATCTTTTCTTTTTCTCGCAAACTGGAAAGTTTCTGGGAGAGGGGCTGTGAGTC
AAGAGAACCCGAGGGTTGTGGGACTTTGGTAAGGCTTTGGGCATAAGCCCTGAGGTCCCA
GGTTCCACACTCGCCAAGGCCAAATGCCAGGGGTTTAGTGCAGTAGTCTTAGACGGCTCT
CTAAGTGTTGGACGGCCCGTATGCGGGGCTTGGTGTGGGATTGAATCGTGA
>TRINITY_DN30597_c0_g1_i1_1; 29 1 178  LEN=322; minus strand
AGCACACACGATACCCTAGCAGCTGCACCGGCTCCTCCCGATGGTCCTCCAGTCGCTGAA
GTCCACTGACCCATCTCTCCTTACAATTCTGCTTGGATCGGGCATGATCTACTGAAGGCT
CCAAAAGTTAAAAAGGTCGCCCACCCTATCGGTGAAACCATCTGGGAAGGGGCCTAA
>TRINITY_DN30501_c0_g1_i1_1; 106 1 144  LEN=449
GTACAAGGAGGAGAGAACAAGGAGTCGTCCAAAGATGATCAAAAAGAAAATAAAAAGTTT
CACTACAAATCGTACACTGCCCTCAAATCTCTAGATATCAAAAATCGTGGTATCTTCCTA
AAAGGAGAAGATACCGAAACCTAA
>TRINITY_DN30517_c0_g1_i1_1; 112 112 357  LEN=434
ATGTCGTTTGGTGGGACTGTTCATGCAAGCCAAGCTGTCGGAACAGTTGCGGAGATGGGT
CATTCAGCTTATGAGTGAGCATATAATTCTAGAATTGGAGACACGTTCGGTCAGACTGCT
TGGTCGGTCGGAGGGGACTTGGAATGTGTTCACCACGAGCGACAGGCAATGTGCTTGAGC
ATAAAATCCCCAGTCAAGTTTAGGGGTGATGCCAGTCATCTGAGGGGCATCTCGACTCAA
GCCTAA
>TRINITY_DN30535_c0_g1_i1_1; -103 1 329  LEN=329
CTGTAAGCCGGGTTCTGTATGGCCCTCGCCCCTTGCGGTGCGAGAACGTGGCGGCCATTC
ATCTTGGGCGCATGTTGCCATGCGCCTCACGCAACCTACCCGGACGGTGAGCCGGAAACA
GCCCTCGAGGGTTTCCCCTCGCACCGCCCCTATTCGGTTTTGCTCCCGGTGGGGTTTACC
GTGCCGCTCCTGTTGCCAGTCGCGCGGTGGGCTCTTACCCCACCCTTTCACCCTTACCAC
GAAGATCGTGGCGGTTTGCTTTCTGTGGCACTTTCCCTGGGGTCGCCCCCGCCGGCCATT
AACCGGCACCGTGTCTCCATGGAGCCCGGX
>TRINITY_DN30547_c0_g1_i1_1; 105 1 154  LEN=309
XXGTGGAACTTGTTGATCAAGCATATCCAAACTATGAGGAAAGTGCTACTAGAAGTTCAA
GAAGCCACTGAAGGGCAAGAAATCCCACACGCAACGTGGTTTTACTGAAAGAAGAGATTC
TTGAACATGAAGAGTTTCAAATCGTTTGATCCTTGA
>TRINITY_DN30551_c0_g1_i1_1; -41 1 280  LEN=309
XGGGATGAGTACATAGGTGXAGACATAGCCAAGTTACAAGCCGAGCTATGCTACAACCAA
GCGGGAGTGACCAAGCGGTGCTCTTGGTCGCTCCTTGGCACACCCTATGGGAATGAGGTA
TGCAGGGCTATGGCTAGGCAAATAGGCATATTCAAGTGAGATGAGGGGCCGAGCAATGGT
GTTATCAAATGGTCTATAGCCGAGAAGTATTGTAGGCATGCCTTAAACTTTTCATACTTC
GAATCATTTTCTTGGTGCCGAAACTCGCAACTACGGTGCTGA
>TRINITY_DN30524_c0_g1_i1_1; 84 153 357  LEN=357
ATGAGTTGTGGGTCCACAGGAGAAGGAGGCATGGCXATGACCGGTGAAGCCTTTTTCGCT
GATCGTGCTTGCAGGGATGAGTACCACCATCTGGTCTCGACAGGAGGACATGAACTCTTT
GCAGGAATGGCAACGGACCGGGGATCATACTCCCCGCACCCGATCCTTGATGGTGAAGAT
TTTTTCCTCTCCAGCCCTGATCCTCGX
>TRINITY_DN30524_c0_g1_i1_1;a 84 1 233  LEN=357; minus strand
XCGAGGATCAGGGCTGGAGAGGAAAAAATCTTCACCATCAAGGATCGGGTGCGGGGAGTA
TGATCCCCGGTCCGTTGCCATTCCTGCAAAGAGTTCATGTCCTCCTGTCGAGACCAGATG
GTGGTACTCATCCCTGCAAGCACGATCAGCGAAAAAGGCTTCACCGGTCATGCCATGCCT
CCTTCTCCTGTGGACCCACAACTCATCGTTCCATTTGGCGTGGCAAAAAATTAA
>TRINITY_DN30527_c0_g1_i1_1; 81 1 134  LEN=313; minus strand
XGGGCTGCTAACGAAAGGAAAGAAGGATGCAGAGAGCGCACTTTCTTAAAGATAAAGGAT
GCGGAGAGATTGAAGGCGTTAAGCCTAGGAAGCTGGAAGAGAAAGGGGCTCTGCACAAGC
AAAGGAAGCAGTTGA
>TRINITY_DN14407_c0_g1_i1_1; 136 45 311  LEN=623
ATGGCGCATGTGGAATGTTTCATTGCCTAGGTGGACCAATTTAAAGGAGAGCTCGTGACA
AAGACCATGAGGGTGACCTCATTATCCACTTTCCATTTCCATTTTGGTTTCAATAACTGG
CATCTTCTACAGCCGCTAGAAAGATGGAGAAAAGTAGCCAATGATTCAGTTTGTCACGTG
CTGCAACAGTTAAGTGTTATTACTGATAATGGTACATCGAGATGGCCATCTGCAAATGCA
ATTCAACTTACGGAAATGAGGAATTAA
>TRINITY_DN14451_c0_g1_i1_1; 122 1 541  LEN=541
XXTTCACCTTCTAGATCAGAGCATCATCACCATCATCCATCTTGGTCACCTCCACCAACA
CACATGGGCTAAGACCAAGGTCTCTCTCTGTCTTCTCTGCAGAAAGGGCCGACCCGTCGG
AATCTCACGTTTTCTGGTAGGCCAACCCAGCTTGCTGCCACTCCAGGTGCCGTCGTCGTC
TCCGAGGATGAATCACCGTTGCTGCTTGCTATAGACGTTGTGACCCAAGCTGCCATGAGT
GTTACAGACGCTGCTACCGATGACGCTATGGCAAACAACGCCGCTACAGACACCATCATG
CAGTGACCCAACTGTGACCAACCAGAGATCATTCCGTCCCAGTGTCGTGACCCAAGCTGC
TGCCCACCATCGGTGCTTCATCTCATCTCGGCTTTGCTCCGCCGAACGCCACCATCGCTG
GTTTAGACGAGACTGAATAGTGCCTATCCACACACGTCGCCCACTCAACGCGACGTGTGT
GGCCTTTCCGCACATCATCCAGCTTAACGCGACGTGTCTGGTTCCGTCGCTGCTGCATCT
CTG
>TRINITY_DN14457_c0_g1_i1_1; 219 39 296  LEN=463; minus strand
ATGTGTGATTCGAAGAAGATTAAATCTATTGTTCAAGGTTATGTCAATCCTGTATTGCAG
CAGTTGGAAGTTATCTACGAGAGGCTGAATCAAGTGGAGAGACGGTTGTCAACTTTGGAA
AGGTGAGTCAGTGCTATGAAGAAGAATGTTGATTGGCTCACCGATGTGAAATTGGTGGAG
GACGAAGACAAGTCTGATAAGGTAATTGATGAAGACAGTGAATCAGAGTCTTGTGCTGAC
AGTACGGATTACTCTTAA
>TRINITY_DN14435_c0_g1_i1_1; 128 81 272  LEN=400
ATGGCAAGGTTGGACCGTGACAAGATAGCTCTCAATGGAATATGGTGGCTCATGATGGAG
TGCGTGCAGGTGGCCCAAGCTAGACTCGATATTGGAGAGTTATAGATTAAGATTAAGGGG
GAGTGTGTAATGATCTACGATGAACTTGCTGATTATAGATCAAGTCTTGAGGGGGAGCAT
GGAGAGGCCTAA
>TRINITY_DN14444_c0_g1_i1_1; 73 1 458  LEN=458; minus strand
XTGCCATACAAAGCAGGCATATTCTGGAAACTTAGAGACTGGAATCAGCAGCCTTTTGAA
GCAGCTXACAACTACCTGAGTGAACCAAGATCTGCCAAACCAGCTGCAGCATACTACCAT
AACAGCAGCTCACTGAATCAGAAAGCTACCAAACCCAGCACTGCAGCAAACAAAGAGAAA
CAGCTTGAAXTACTAGCAACAAGAGACAGCCACAGCAACAGCAGCACACAGACACAGGCA
CAGCAGCACACAGACACAGGCACACTGCCATGCACCAATACAGAAGACTCTCACCATGCA
CCACAACAGGAAACTCTTAACAACACACTGACAGCAGCAGCACCACTAAGAGCCATGAAG
GGCAGCCAGAGACATAAAAAAGGAGCACCCAGTTATAGCAACTTAAAGAATTCCACAGAA
ATGGATGACTTGCCAACTACCTCCATGAAGAGATCCTGAAAX
>TRINITY_DN14085_c0_g1_i1_1; 112 1 284  LEN=474; minus strand
XGAAACATGGCAAGGTACTTTGATATTGTGGGTGGTGATGATGGTGACGGTGCCGTTGCT
GGCGCAAGTCTTCTGCTTTGCATGATTGTTATGTTTGTATCGATCATGTCCATGATTATT
TTCGCCTGTGGTACTGATGAAGAATCAACAAACAACAACTATCACCCCAGTGGGGCTGCT
ACTGCTTCAGCGGCTGCGGCGTCCATTAGTACTTGTTCTGGAGGAGGCGGTTGCTGAAGG
GTTTGGTATTTGAACAAGTTTCAAGAATCCCTATTTGAACTATAA
>TRINITY_DN34350_c0_g1_i1_1; 95 152 309  LEN=309
ATGGTGAAGTATAGATCAGTCATGGTAGAGGTGGTTGGTGAAAGTGGTGGTAGATTGGAG
ATGGTGGAGTGTAGATCAATGGTGGTAGCAAATGGACGACGACGGTGGCAAGTGGAAGAT
GATGGTGGCAGTGGTAGGTCGATGGCGACAGTGATCGXX
>TRINITY_DN34364_c0_g1_i1_1; 94 1 175  LEN=377; minus strand
XXCTGACCAACAGCACTTGAACCTGGAAAAATACCAGTGCTTCCACAAGAACTGACTCGA
AGAAAACAATACCACCACCACCACCAGAGAGAGAATGGGTGGGGTGCGACAAAAACATGC
CGTGCTCAGCCAAGTATTAACCAGCTCAAACTTGGATCCATAGATCTTTGGCCATGA
>TRINITY_DN34393_c0_g1_i1_1; -98 1 317  LEN=317; minus strand
XCCACTCTACTGAATTCCTGACAGCAAACGAGCGGAATACTTTACCCGAGTAGGAGGGAA
ATGCAACGAGCACTAGCGCGCTTCGGCCTTCGAGCCTACGCTTGCTTTACGCGAGCAATG
AGGATGCGCGTTACTAAGGCTTTAGGCTTGAGCTCTTGGAGTTGCTTGTTTGCTTGTTGG
GAGTCTGCTGTTTCCCATGCTTGTCTTTGTTAGCGATCGAACCATCTCGAAAGCACTAGG
ATCCGGATCTGTCTTATTGACCGGCTTTTAGACTTTGAACTGGCAAGTGGCAAGGTACGG
TTGGACGTGCCCGCGAAA
>TRINITY_DN34362_c0_g1_i1_1; 56 1 179  LEN=340
XGAAACTCTTTCGAATCCCAAGTGGGGGTGGCTGCTATGCAAACAGAGATGGCAACTTTG
GAACAAAATCAGACCTGGCAGTGTAGCATCTCGGGTTTAAAACTTGACTTGAAAACCACA
TGTATGGATGCCCTGACGTATTCTCGGGCTTGCAAATTAATGGACCGGGTTGATATTTGA
>TRINITY_DN9589_c0_g1_i1_1; 59 1 322  LEN=322; minus strand
XCTCCAACAGCATCCATCCAGCAGCACTGCCTCACTCCATTTTGTACTCCAGATTATCAC
AAGATCACTCAACAAAATAAGCACAGAAACAGAACTTGGTCTGGTATAAATTGACCACAA
GACCAGCAACAAGCAACCCAAATGAAGAACTCTGGTCGTAACAGCCTAAACTGATAGTAG
AGTGATGAGCACCAATTATTCCCACAGAGGCAGATTCGACCACCAAAACAGAGAAAGCCT
TCCCAGTTCAAAGGATCAGCCTTCCCAAGACTAAACAAAACAACAGACAAGGCAGATAAC
ACAGCAGTGAGCCAGCACACAGAX
>TRINITY_DN15146_c0_g1_i1_1; 97 1 129  LEN=373
ATTAATCTTCTTGAGTATCCGTATGTGGAATGGGATTGGTGTTATGATGATGTTGATGAA
GGATTTAGGGAAGTTTTGGGTGGAAAATCCGGCAATGTTGAAAGGTTCAATGAACGAATT
AGTATATAA
>TRINITY_DN15161_c0_g1_i1_1; 16 1 320  LEN=588
XXCATTGCTAATGCATTCATAGTTCACAGTTTTCCACATTTCTTAATACGAAAAGCTCGA
AGAGCAAAAGGAGAAATATTATGGGCCCTCAACCACATCATGCATGTATACGTAGGAAGA
GAGTTGAGGTGTTGTAGCGAAGTGAGAGAGAAGAGAGCTAAGGGTGCTTTAATGGGCAGA
GGTGCTGCGAAGGGCAGCCCAGAGAGTTGCAAGCAACAACTAGGGAGTTGCCAAGGGGGT
GTGGATAAAGAGTTGAAGGGTCTGAGATGTAAGAATACGGGCGGATGGAAAGCCTATGGG
GCTTGGGGCTTAGGAATTTAA
>TRINITY_DN15141_c0_g1_i1_1; 137 254 333  LEN=333; minus strand
ATGGCACAAGCTTTGGCAGCTGCCAAAGCTGCCAAGTCATCAGCTTCAACCAACCTCCTC
CTTCCCTCCCTCCCTTTTTCX
>TRINITY_DN2884_c0_g1_i1_1; 231 1 253  LEN=308
XXTTTCCTAATGGAACTTTTCTATGACAAGCATTTTCGACCTTCATACAAATGTGTTAGT
GGTGATGTTGGTGTGGTGGTGAAATGGTGGCTGTGGGATGGTGGGGCGGTGGCAATGGTG
GTGAAGGTGGTGGTCATGGTTGGAGGTTGGTGTTGATACTGGTGGTACAGTGGTAGTAGT
GGTGGTGTGATGGTTGGAGGTGGTGATGGTGGTGGTGGTGGTTGTAGGGTAGGAGGTGGT
GATGGTGGTGGTTGA
>TRINITY_DN2847_c0_g1_i1_1; 57 1 112  LEN=431
XXTCGAGGTAAGGAGCTTCATGATGGACAAGCATATAGAAGAAGGTTGAGTAGGCTAGAC
CATGCTCATTCATTGGTGAAACTCAGAGATAGGATAATTGAGGATAGGTTGTAA
>TRINITY_DN14974_c0_g1_i1_1; 158 1 118  LEN=384
XXGAACAAAGGTGGAGGTGGAGGTGGAGGTGGAGGTGGAGGTGGTCGTGGTGATGGTGGT
GGAGGTGAGAGTGATGGTGGTGGTGGTGGTGGTGGTGTGGTGACATTGGTAAAATTTTAG
>TRINITY_DN14977_c0_g1_i1_1; 51 1 281  LEN=350
XTATATCCTTTAATTGCAGGGTATGAAAATCATGTGTGTTTCTCCTTGTGTTATTGCTCT
GTCCCTGCTTATCCATGGGACGGTCCACAATGCATGTGTAGAGCATGATAGGTCTCATAC
AGATGTTGCTTGTTTGCAGAAGAAGAGACTAGGATGAAAGTATCTAGAAAAGTGCAGTCT
CAATGCACGAGGTGCCCGCCACTTCAGGATCTGGGGAAAGTAAAATGTATGCAGTCTTAC
CTGGTTACCCTTGTATGTGGAGAGGATGTTTCCATGGTTTGA
>TRINITY_DN14912_c0_g1_i1_1; 132 1 336  LEN=336; minus strand
CCTTACCAAATCCTATTCGATCTCCATCCCTTGTTTTCTGAAAAACAAGAACAGAAACAG
GGTATTCAAGATATGGAGAACGAAGGAAATCCCAGTCCAACTTCTCCAAACATAGAAGGC
TCACGAGCAGGGGGAGAAATACTACAATTGGAGCAAACTGTTCCCGAACCTGAGTTTTTG
GTTTATGCTCGGAAAAATACTCAAAGAAAAAGTAAAGACTAGCCAACCACTCTACCACAA
AGCCAATCAGAATCTCTTAAAAAAGGTCTCTCAAGTAGTTCAGGTATTCCTAATCTGGTT
CCTCCATCATCTGTCTCTACTTCATCTCCATTTCCT
>TRINITY_DN14913_c0_g1_i2_1; 72 1 164  LEN=439; minus strand
XCTCAAACCTATGACCCTATTGGGCAAAAATACTTGTTTGACTCTCAAATGGTAGATGTT
TCCCTGATGGAAATTGTAGAGACAAGTTTGTCTCAAGGACCAGTTTATTTTGATGTTTAT
CCTCATTTAACCGTAGCTTTATTTGGTATTGGGCAATATTTTTAA
>TRINITY_DN14917_c0_g1_i1_1; 158 129 347  LEN=559
ATGGCGAAGACAAGGAGTAGGGGTATGCGGTGGGTTATGGTTAGAAAATTTCAAGGTGAA
GTGGTCCTTGTGCAATGAGATAATGAGTTCATTTTCCCTTCCAAGGAAGCAGCTCGTATT
CTTTGTTCAGAGCAGCAGGTCTTAAAAAATGGTTGGTTTTTTGGAACTGGTGGTCGCCAT
CGGAAAGCTGCTTTAAGCCTAAGGCCCAGCAAACATTGA
>TRINITY_DN14917_c0_g2_i1_1; 107 208 409  LEN=409; minus strand
ATGACTAGTTTTAGGTACGGATCTGAGGAGAGCTATGCTGTTCAATGGAGTGGGGCTCTG
ATAGTTTGCGTTGTGCTCTGGGAAGCTTCAGTAGGAGAAGATGGATTTTGGTTCTTACGA
CAACAAAGGTGGGGAATTCAGCTGGTGGAGGTGAGGTAAATCATTTTGGCAATAGCGAGG
GAGGATGGAAGTAAAGAAGTGGXX
>TRINITY_DN8982_c0_g1_i1_1; 48 1 341  LEN=433; minus strand
XAGAGTGGAGACTTCTTAGCAAAGTTGAGGGAGTGCTACGAGGGGTCTGTAGCATGCGTT
GTCTGTAAAAGCCTAGGCTCAATGCAAGGGCACCTGTACACTTGTCTTAGCTGGTGTAGT
TTGACCTCGGAGGGGAATACATGGCATGGAAATGTGCCGTTAGCCCACATGTCACCTCAT
GAACATGTGGCACCATATACTCCTGTGAGATACCAGTGTGAAGATGATGTGGAGATGCAA
TGTAGCACAGTTGGACTCCCATACCTAAGGTGTCTTTGCTTTTCTTCCTTGGCAAAGCTC
TTTTTTCCTATTCAAATTGTTTTGGAGTGTATACTCAAGTGA
>TRINITY_DN34650_c0_g1_i1_1; 75 1 359  LEN=359
XCAAACGGCAGGGCCAGCCATGTCTTCAGCATCATTGTTCTTGCCACTTCTGGTCATCAG
CATTGTTGTTCTTGCCGCTTCTGGTGCATACTCATCTCCATTATCATCAGCACGCGCACA
TTGTATACAATGGAGGTGGCGATGCTTCCCTCTCCTTTCAGAAAACAAGAAATAGCTGTT
GGAAAATACCTGACTTTCGATCAAGGCCCCAAGAACTTTGACAGTCTTCAAGATGGTCTT
CCATGGATCGAAAATTGCATTACCTTGACAGATTAAGAACATGAACTACTCAAAATGGAA
AGTGAAGGTCTATCGATGAGCACTGCTATTAAGCTAAAGATTGGGGCATTGAAAACTGTG
>TRINITY_DN34684_c0_g1_i1_1; 97 1 262  LEN=322; minus strand
XXTGATGATGCTAGTAGGCAAGAGGTCTCCGAAAACTCCCGGTCCTGCCCACGTCTCCTC
TTGCCTACTAGCATCATCACCACCTCCCGTCTCCTCGCCATCGCTGTCCCCAATCCCCTC
CTCTCTCATTAGATCTATATATCTCTCTGCCCTCAAATCTCTGTGGCAGTGCATTCACGG
ACAATGTCAGAGCCACTGAATGAGTCTTGGCGACCTTCGACGACGATGCCACCTGAGATT
TCGTTGACGGCTGCCGGAACCTGA
>TRINITY_DN9651_c0_g1_i2_1; 76 163 647  LEN=832
ATGAAGCTAGCTTGGGGAGGAGTTAAATCAGCACAAACAGAAATCGGCAAGCTAAGGCCG
ATGCCGACCAAGAAAGATAGCAGGGGGCAGTGTCGGAATGAACTAAGGTTAAGAATGGCG
CTGACAGAAGCAACGCGATTGAAGCCGAAGATGAGCCGACGAGCTGAGAGACGTTGTCCC
TAGGCCGAAAAGCTAAAGGAGATTAGGCCGATGGTAATGTTGAAAGTCACCAAGTGTCAG
ACGCGAAGCACACATGCCGCCGAGTTGACTGGTTGCGCTCACATGACAGATCCCGGAGTT
GTAGCAGCGGCAGTGAGCAAACAGCCGAAGCTCTGGTTCGTTGAAGAAGATGTAATCTAT
ATCTGCAGCAAACGGAGCTGGGACGGGACGTCAACGGCTCGAGCAAGCAGCAACCGTAGC
TCATCTTCAACGACGACGGCGCCGGTGCCTGGAGTTACAGCAGGTGTTGGTGTGAACCGG
TGG
>TRINITY_DN9620_c0_g1_i1_1; 193 160 258  LEN=322
ATGGAGCGGAGAACATTGGCTATCTACGAAATGCAGCCTTCCAACAATGAAGCTGGTGTT
GAAGAGGTGGGAAAGAAAACCGTCAATCTCAAATCTTAA
>TRINITY_DN10590_c0_g1_i1_1; 130 219 322  LEN=322; minus strand
ATGTCTCCAGCTCCTGATCCCGCTGCCTATACTACAGCTGCTCCAGCTCCTGATCCTGAC
TTGGCTTCCTTAACTGCTCAGATTAGTCAGTCTCAACCATTCCCX
>TRINITY_DN10550_c0_g1_i1_1; 237 1 317  LEN=317; minus strand
TCCCACTCTTCTAGTTTGTCTACTATTCATTCTTTCTTTCAGCTCCCTTCTGCTTTGCCT
GATCCTCCTTCTCCTAGCTCTTCTCCTATTCCTTCTTTTCCTTCTTCTGTTTCCTTTCCA
TCCGTACCAATTCCCTCTACATCTGTGCCTTCACCTGCTTTGCCTACTAGCATTTCTGGT
TCCTCTCCTAGCTCTTCTCCTCCTGCTGTACCTGCCGTGTCTCTTACTACTCCTACTGTT
CCTTCTATTCCTAGTTCTTCTATTCCTATTCAATCAATTGCTATTCATCTTCCTAAGCTT
CCTTCTGTGCCTTCCCTX
>TRINITY_DN10558_c0_g1_i1_1; 80 82 576  LEN=576
ATGGATGTGAAATTTGAGTGGATGAGCTTCGGTGTGGGTGGCGCTATGGCTGTTTGTTCA
GTAAACTCGGGGTCAGTAGCTTTGGATGCTAAGTGGGTCTTCTGGTGGGGTTCTGCGGXG
TTGGCTGCCATGTTTGGCATAGCACGTGTTGGCTGGCGGTTGAACTTGTTTCAGCGGCGT
CGGTGTGGCTGGCTTCCTAGTGAGTTCATAGCTTCCGAGGTGGTGGTCGTTGCTGATAAC
GTCGTGTGTTGCATGGTTCCGGGTGCAGXGTTTCCTCCGGCGATGGTTCAGAAGATAGAT
GGTCGTCGGTGTTTTTATCCGACTTGTTCTGTCAGGTGGACTAGGTATGCACGTGTTGCT
TGGGTTGGTAAATCTGGTGTGGGTTACCCCATTACGGGATTGTTCCAGTTCGGGTGTCTC
GCCGTCATTGCATGGGTTTGTTTGCCGTTTTCACAGTGATGCTATGCCGGAGGTCAGTTG
CCAAGTGTTGTGTGCGTX
>TRINITY_DN10569_c0_g1_i1_1; 64 1 108  LEN=329
GGGAAAGGGAAAGGGAAAGGGGAGCAACCCCCCAATATGGGGCTTGAACTAACAGCCTCC
ACTATGGAGGTTGGAGAGCATACTACTGTGGCACAAGGCCATGGGTAA
>TRINITY_DN13679_c0_g2_i1_1; 75 332 393  LEN=393
ATGGCAGGAGAAGTTAGTCCTCTAGGTAGGAGAAGTACCTCTGGAAATACAAGTATCTCA
TTX
>TRINITY_DN13626_c0_g1_i1_1; 105 46 222  LEN=749; minus strand
ATGGTGGACGACAGGGTGGATGACGACCAATCGGTTAATCGGGTAGACGAATGGCCGGAC
AACCGGGTAGACGACCAGATTAGGAAAGATTTGATAAAAATTTACTCTAGGCCGGATGGC
CGGCCAGATTTGATGAAACGATTGGAGCGCATCATATCAGATCAAACTTTTACTTAA
>TRINITY_DN13062_c0_g1_i1_1; 47 1 129  LEN=315
AAAATCATTGACCTAACCGAGGGGGTGCTTTGGCCACACCTTGGAGATACCTCACAGTGC
CCCATGTCTTGACGAGCGGTGATCAATCCAAAGTGTGTTGTGGACTTGTTCGTTGGTGTC
AAGGCTTAA
>TRINITY_DN13013_c0_g2_i1_1; -145 1 677  LEN=677; minus strand
CGGGACTCTTCAATAAGAACTAGTTCCAGTTTCTAACCAGGGGTACCGATACTATATAAT
ATAGTACCAAGTTGCTCCTCATCCGCATTCGAGGATGCTTACACACACCAGCCTGTTATG
GTTCCAGAAGCAAGAAGAAAAGTAGCTGCTAACTATGCAGAGGAGCGTTACACTTCAAAG
TCAAATCCAGTAAAAGCACGAATTCAAAGCGAGACTTGGGGCAAGCTTATACCTCAGATT
GAAAGCCGGAGCCCACCCGGGTTCAGATGGGGAGATTTACATGTGGAACGAGACCATGCA
GCTTATATTTGGCGACTTGACTCTATTGGTAAGTTTATCAGTCTCATTTCGAAAGGATAG
CTAAGCAGAGGCTTTACTACGCGGACTGGGTCAGCGGACAGATAGGAAGAAGCTTTTAAA
GTCAAGTTGAGACTTGGCGCAAGGAGCAGTCCGCGGCAACTCCAACAGGTAATGCTGCCT
AATCCACATCTCCCATTTGTACCCCGGGGGACCCATCAGAGAAAGCCCAAAGTTGCTACG
TACCAAGCTATCCCGCCGAAACCAACTACAAGCAGGTCGTACTTTGACTCGAAGGGCTGC
AACCTCTTGAAGGCAGATAGCAGGAAAGCAGGCACTCACCCAGCTAACATAGGCGCCTAT
AATGATAGCTCTTAGAXX
>TRINITY_DN13044_c0_g1_i1_1; 116 1 166  LEN=534
XXGACAATCTCAAGACATGATCAAATGGCTGTCAATGTTTTGGAAGAAGATGACAGAGGG
ATTTGGGACAAAGGTTCCATGCTGAAATACACAACAGCAACATTTGCAGCCACTATGTGC
AATGTTTTTCCCATCATAACCTTTATAATGGTTTGCATCCTTAGGTAA
>TRINITY_DN13018_c0_g1_i1_1; 80 255 306  LEN=306
ATGCCATCTCTAGCAGACAAGACTAGGATATCAGAGCAAGAAACAACTCCAGXX
>TRINITY_DN18192_c0_g1_i1_1; 89 1 340  LEN=506
XXGAGTGAGAGTGAGAAAGAGATAAAGAGTTGTGATAGTAGAGGGAGTGGTGGTGCTGTG
GCAGCTGAAAAAATGAACCCCATTGTTACCGTCGGTGAAATGGAGTGGCATTGGGATGAA
GGACTTGATGAGGAATGTAAGGGAGGCTGTGTATGTTCCCAATTGTTGAGTAATGGTTGT
GGTGGCCGGAATXTAATGGAGAAGAGGGAGAGATTGCTGACTGTGGAACTGGGCAGAGGG
TATAGGGAGTTCAGAGGGTTGGGGGTGGACATTTTGTATGGTGGAGAGTTTGGAGATGAT
GAGTGTTTGGGGTTGCAATGTTTGGGTAGGTTGAGAGGGTAA
>TRINITY_DN18137_c0_g2_i1_1; 173 1 316  LEN=619; minus strand
XXGCAACTGCAACAGCACCACCAACTGCAACAGCAACAAGGACAGCAGTCCCAGCAACAG
ATTACTTCAACACAGATTCCGACATGGAACAGGAGCTACTATCAAGAGGTTATACCACTG
CATGGTGCAAGTTCATCTGCAATCGCTGAATCTCCACATCCCCAACAACAATCTCAAGGC
ATAACACCAGCACATCGTGCAGATGCATCTGGAACTTCTGTATCTCCACATCGCCAGCAG
CAATCTCTCCATGGAGGTACACCACCACATAGTGCAGGTGCATCTGGACCTACCACATCT
CCCTATAACCATCAGTAA
>TRINITY_DN18191_c0_g1_i4_1; 244 1 495  LEN=495; minus strand
XTGCTAAGGTCTCTAATTGAACTTGATTTGTCAACAAACAATCTCACAGGTTCAATCCCT
GCTTCTATTGGGAACTTGGCCAACTTGACCATTCTAAACCTTCATGAAAACCAACTTTCT
GGATCCATCCCTCAAGAAGTTGGAATGCTAAGGTCTCTCATTGAACTTGTTTTGTCAAGA
AACAATCTCATAGGTTCAATCCCTGCTTCTATAGGGAACTTGGCCAACTTGACCATTTTA
TCCCTTTTTGAAAACGGTCTTTCAGGTTCAATCCCTACTTCTATAGGGAACTTGGCCAAC
TTGACCATTTTATCCCTTTTTGAAAACCGTCTTTCTGGATCCATCCCTCAAGAAGTTGGA
ATGCTAAGGTCTCTCATTGAACTTGGTTTGTCAACAAACAATCTCACAGGTTCAATCCCT
GCTTCTATTGGGAACTTGGCCAACTTGACCATTCTAAACCTTCATGAAAACCAACTTTCT
GGATCCATCCCTCAAGXX
>TRINITY_DN11224_c0_g1_i1_1; 133 105 170  LEN=469
ATGGGGGCTACTGGTTCTGTGGTTAAAGTTCGGCCTACTAACCTTAAGGTTGTGGTTCGA
ACCTGA
>TRINITY_DN11298_c0_g1_i1_1; 50 1 286  LEN=534
XXGCAACGCAGAAGCACGCTCGAGCGTAAGAATTCTCGCTCGAGCGAAGGAACACATAAC
ATAGGGTTCGCTCGAGCGCAAGAAAGCTTACTCGAGCGAAGAATACCAACCTTCAAGTTT
TATAGAGACGCAGATGCACACTCCAGCGTAAGAGTGCTTGCTCGAGCGAAGAGACACACC
ACGCAAAGCTCGCTTGAGTGCAAGAACCCTCGCTCGAGCAAAGAAGCAAAGACCCAAGGC
TCGCTTGAGCGCAAAAAGCCTCGCTCGAGCGAAGAAGCCAAATCCTAG
>TRINITY_DN31947_c0_g1_i1_1; 56 1 125  LEN=332
XGAGACTTTTTGGGCTTGCCAGAGGTGAAGAGCACTGTTCATTGCATGCATGGAGGTGGC
CACATTCCTTGGGTGAGGACCAGTGGCAAAGCCATCAGTGGCCCAGGAGGGGCAGTCCCC
GCTTAA
>TRINITY_DN31956_c0_g1_i1_1; 120 1 357  LEN=489; minus strand
GGACTGCCCATCACAAGCAGAGGCACAGTAGAGGAGAGGCAAAGCAGAACACTGCTGCCT
TCCCACCCCGACTTAAGATGAAGGGACACAATGAACTCTCTCGGAACTGGGGCATGGCTT
AACAGGACCTTCAGATTTCAATGCCACCAACACAAGCATTCAGCCATCCCAACCGTTCAG
GCAAACAGACCAGCCATCCACCCTGATCAGCCAAGCGGACCAGCCAAGCACCCCAACAAA
CAGCAGCAACTCAGCGGCCAACAAACACTGAAACTCAACCTTGGCCAGCAGGACAACCCA
ACCCAACCAACAGCAATCCCCACCAACAGCAGCAACACCTTAATAAGAGGATTCTGA
>TRINITY_DN31907_c0_g1_i1_1; 236 1 893  LEN=893
GTTGTCACCTATAATACTATTGTAGATGGCCTTTGCAGATTGGGGGAGCTGGAGGATGCT
AAGCGGCTTAAAGAAGAAATGATCAGTCATGGGATTCTTCCTGATGTTTTTACTTATACC
ATTCTAGTAAATGGTTCTGTCAAGGTGGGAAATTTACAAATGGCTAACGAATTCTTTGAT
GAAATGTTGCATAAAGGATTGGAGCCGGACCACTTTGCATATACAACTCGAATAGCAGGG
GAACTGAAGCTTGGGGATACATCCAAAGCATTTAGACTGCAAGAAGAAATGTTAGCAAAA
GGGTTTCCACCTGACTTGATTACCTATAATGTTATTGTGGATGGATTGTGTAAAGTGGGC
AATTTGGAAGAAGCATGTGGGTTGTTGCAAAAGATGGTTCAGGATGGTCTCATGCCTGAT
CATGTAACATATACCAGCATTATTCACACTGTTTTGGAAATTGGGCATCTCAAGAAGGCC
AGGGAATTATTCTATGAGATGTTGAGTAAAGGCTTATCCCCTACGGTTGTTACGTACACA
CTGTTGATTCATGCTCATGTTGGCAAAGGGATGCTAGAACTGGCATTTATGTATTTCTAT
GAGATGAAAGAGACGGGTGTTATGCCAAATGTGATCACCTATAATGTGCTGATAAATGGT
CTTTGCAAATTGAGAAGAATGGATCAGGCTTACAGATATGTTGATGAGATGGAAGCAAAG
GGAATACCCCCTAATAAATATACCTACACTATATTAATAAATGAGAACTGTAACTTGGGT
AATTGGCACGAGGCCTTGAGATTGTATAAGGAAATGCTAGATAAAGGGATTCAGCCTGAT
TTTTGTACACACGGTGCATTGTTTAAGCAACTAGGCAAAGAATATAAATGGCGX
>TRINITY_DN31906_c0_g1_i1_1; 59 1 317  LEN=317
XACGAGTTCAAATGCCACGAGGAAAGTATAAAAAGGGCTATTCAAAAGCAAATCAATCTA
GTTAAAAGAATATTGTCGAAGGCTGACATGGCTCGGTGGTTGACTGTATCTCCATTTGTG
GACATTGATGACATTCTTCGAATTATACAACAAAGGAACGTAATTATAAGTGACTCTTGG
GAATTCACAATGAAGGATCCCCCTCGTCGATTTGTTTCGAGAAGACCACCCAAAGGGTTT
TTCAAACTAAACGTGGATGCCAATATTCGAAAGGGAAAAGCCTATTGCAGTATTGTTGTA
AGAGACAAAAATTTGAAG
>TRINITY_DN31903_c0_g1_i1_1; 112 233 364  LEN=632; minus strand
ATGGGTAGACCAAGTGGTAGTTTAAAAAGTAGTGATTGCAGTGCCAGTAGCAGTAGCCTA
ACCAGCTTACCCAAACACCTGGCAGAAAGTGAATGGGTGATTAGGTTCATGAGGCTGATT
GGGAGTAGGTGA
>TRINITY_DN31942_c0_g1_i1_1; 50 1 104  LEN=310
XGGCGGCTGAAGCAGTGGCAAGTGGCAGGGGGGTGGGGTGTGGCAGCGGCGGCAATGGTG
GAGGTAGTGACAGTGACAGTGGCAATGCTAGCATGGTGGCATTGA
>TRINITY_DN12802_c0_g1_i1_1; 114 153 257  LEN=323
ATGGCAGCTGTTATGGTTGTGAATTTCTATCACACTGCTATAGCGGCCGTAACGGATGGC
GGTAACCGCTACAACCATTACGTAATGGTTACAGCCGCTTTTTAA
>TRINITY_DN12815_c0_g1_i1_1; 3 1 206  LEN=350
XAGCAACGGCATCTAGGTGAGGAAAAAGGGATGGGGTGATCGCCAGAGTGGGGTGGAGCG
GGGGCATGGAGTGTGGGGAGTGACTGGGGAGTGGCAGGTGGAGTTGGAGAGGGTGGGGAG
GGGAGTTGGAAAGGGAGGGGGCTCAGGTGGCTATCAGAGCTGCTAGTGGCACCAGCTAGC
CAGGGTAGAAGATGGTTGTATGGTTAA
>TRINITY_DN30744_c0_g1_i1_1; 112 132 251  LEN=327
ATGGAGAATTGCATTCTTCCTAAACCACAGCTTAAGCGGCCAAGGCCACCGCATAAGCGG
TCAAAGTGGGCGCACGTGCAGCCAGCCTTGTTTCAGCTTATACCTGGTAACTTTAAATAG
>TRINITY_DN30776_c0_g1_i1_1; 85 230 326  LEN=326
ATGGAATCTGGAGATCAACACGAGGTGGCAACATTATCCACACGTCATCATTTGTATGAT
GATGCTAGTGTGACGTCAGTACCAGTGTGGACATCATXX
>TRINITY_DN30759_c0_g1_i1_1; -18 1 471  LEN=471
XXGGTATCAGAGCGAGGTTACGACGGAATGTGACCGAGCCGAGGTGTACATGGCTTGACT
GGCGACGAAGGGAACGTCCCAGGGTGGAGAAGCTCTCAACACTTGTCTGGCAAAGGAGGT
AACGGAGGGCTCCAAGCCAGGAGGAGGGTTAGTGCGCCCGAACCTAGAGCTATGACGGAT
CTCCGTGGAAGGGGGGAGGCAGCCCGAGTGTTACCTGXTGCAACGGGACCGCACATGGTG
AGAAACTGCCCGAGGAGGCTTGCGAAGACTCCAGATGAGAGGGGTGCTACTCTAAGGTTT
GAGTGCACCGACGAGGCTGXGGAGGCTGGGCTTGAAGAGGAAGGCACTTGCAGGGTTGCG
GCAGAGCAGGCTGTGGGCAAGGAAAAGGCACTTGCAGGGATGCAGCAGAGAGGGCTGTGG
GCAAGGGCGAGGAGAAGTACTTGCATGGATGCAGCAGAGTGGCCGCGTGGCAAGTXX
>TRINITY_DN30713_c0_g1_i1_1; 44 1 323  LEN=323
XXGGAAGACGAGAAACCAAACTCTGTAGCCTCAGCCAAAACTCTTAGAACAACAAGCAGA
ACAGCCTAGACTAGAGCAAAGGATCACAGCAGCCCTCAGAGCAGCCAGGAGATGACATTC
AGACACCAAAACCCTAGCTACAGAACACAGCAGACCACACCCCAGCTTCAGACCATGCTT
CAACCAGCAGCCATCACCACAGCCAACACAGACCAACCCAGCAGAACTAAGGCAATCTGC
AGATAACAACCCAGGTACTATCAAAGGAACCCTCGCATGTCATCCTATAAGATTAACCAA
AGACACTACACCCCTGCCAACCAAGXX
>TRINITY_DN30764_c0_g1_i1_1; 54 1 79  LEN=310; minus strand
XXATATGCAGTACTCGGTGATGATATTGTCATCGCGGATGCTAGGATTGCGGAGGTCTAT
GCCCAGAGTGTTCATTATTGA
>TRINITY_DN30779_c0_g1_i1_1; 171 1 335  LEN=465; minus strand
XCAACTATTGACTCGGTTGAAGATCCCGTCCACGAAGCAGCTGCAAAGGCCGTAGAACAA
GAGTATTCCAAGGCCATAATTGTCTTTGAGAGGGCTGAGAAGAGACGACAGCAACAATTT
CTGAGGGATGAAGCTGCTGCTGCTGACGCACTACAAAGGGAAGCTGCAAGAAGGCAACAG
ACTACTGAACATTACTCTCTTCGCAACTCTCCCATCAGTGCCAGCGCTTCTGGAACAAAT
AATTTCTTTCATGCCTCTATTCTTTTTCTTGTCGAATCTTTAATATTGAGACTTGACATT
ACTTTATATTTCTCCCTTTGCAGTAACAACCACTGA
>TRINITY_DN30780_c0_g1_i1_1; 97 1 203  LEN=357
XTCCAGTTTTACTCATTACCAATCAACAGACGGATTTCTCCTTATCCAAATCTAATGGAT
GGGATTGATCAGGGCATGGTACCCCAAAACCACCACTTGGGACCACAGAAAAATCCACTT
CTGCAACAATGGAACTTTGAAATGGAAGTGCTGGCAACGTATCTGTATTCAAGCAACTCA
ACAGCACCTGCAGTTCTTTCTTAA
>TRINITY_DN18661_c0_g2_i1_1; 149 1 323  LEN=480
XACCACAACCTCCCATCACCATTGTCATCGATGCATAGCCACTACCATCATTTCACTACT
ACCACTACACCTTCGCAACTGCCATTGCCACTACCTTACAACCACCTCTTCGCCATCATT
ATAGCTACCCTTCCCCTCCACAACCATTGCCACCATTGCCATAACCACCATGCCCATTCC
ACCACCACAATCACCACCGTCATTACACCACCGCCACCACCCCATTTTACCTCCACTACA
TCATCCCTCCACCATCACCACAACCACCATCTCTTTACCTCCACCACCATTACCATTGGC
ACCGCTATCAACATTACAATATAA
>TRINITY_DN18692_c0_g2_i2_1; 125 418 500  LEN=500; minus strand
ATGGAAAAAGAAATTAACCAACTAGAGTTGGATGAATTTGAGGAGCTTCTTGGTGAGATT
CCTAATGCTACTTCTGAGGCCCCX
>TRINITY_DN18698_c0_g1_i1_1; 26 1 363  LEN=363; minus strand
CATTCACCAACCAAAGCGAGCACCATCAACCCAACTCAACCCAACGCCACGATCACAGCT
CCTTTCGCGATCTCCACCGTCATGACCAGCGATCAACACCAATACCCGATTAGCGATCAC
CGCATGACCTCAGCCCTTCGCTTTCACGACCAACGATCAACAACGATCTGCGATCAAATA
TCAGCACTTGGGTTTGGCACTGCCTTTCATGTACTAGGGTTTGGCTTCCATAACCACTGG
TGTATGGCTCCCACTAGATGCATAATGATGATCTCAATTGGATTCAATGCAGCAGAAGCA
ATTTTTGTCCTTGCACTCTGCAATGGCATTAACTATGCCTTCATGGATGGTGAAATCGTG
GCX
>TRINITY_DN27786_c1_g1_i1_1; 71 1 323  LEN=323
GGAGAAATAAGCATTTACAAGACTCTAAATAAAGACCACTATTACAAATTTGCAGTAGAC
CAACATCTAGTTACAACTGCCTTACAGCAACATTGTAGTAGCAGCAGCAGCCCAGCAAGC
ATCAGCCACCAGGGCAGCAGCAGCAGCAAACCAGCAGCAGACCAACAACTACAGCAAGTC
AGCAAGCAACAGCCATGAGCCACCAACAGCATCAGTCCAGCAGGGCAGCACCATCGCTCC
AGTAGTAATCCATCATCAACTAGCAAACCAACTGCCAAACAGCACCAGCAGCTCCCAACA
GCATCTAAAAATATAACACTGGCX
>TRINITY_DN27728_c2_g2_i1_1; 90 1 314  LEN=345
XTAGGAATCACACACCCCTATGAGGGCTTTGGGCCACTTCCTATGGCTGAGATATGTGAG
TACCATCATTTCTTGTTCCACGGAAGTTGATATTCAAAAACAGTATTTGGTGTATCTGGT
TGTTTTTGTTGGCCTCTCTCTCTGGCCTCTGGATGGTTAGGGCAGCGAATTAAATCCCAA
AGAGAGCCCCGAGATTGGAATCTGGTTTGGGTTACAGGTGGTGCTGCCATGCTCATTCCA
AAATCATCAGTAATCCTATACGGGGGCTGGCTTCCTCAGGTCCGTGATCAGATACTCCAT
GATCAGATTGATTGA
>TRINITY_DN27729_c0_g2_i1_1; 38 289 569  LEN=569
ATGGCTCACCAATGGGAGGTACTAATGGCAAGGGTTCATGGTTTGAGACCCAGGATGGAA
GATGCACGGGGAAGATCTAAGGTAGTATATTTGTTACTTCTTTTTAGAGTAAGTGACTTG
CAAGTAAAGTACCAAGCGTACTAGTTGATCACTTTTGAAAGAAACAAGGCCTACAGGGAT
CATGGCTTGGTGGGAGATTGCTATCATGGTGATCCTAATAGTTTGTATGCCCCATTTAGA
CTAGGCACATGAATGTGGGAGATTGCTAGCATGGAAATCTTX
>TRINITY_DN27709_c0_g1_i2_1; -197 1 505  LEN=505; minus strand
XXTCGCGTGAGACGCGTTAGGACTGCAATAGCCCCCTCTCGCGTGAGACGCGTTAGGACT
ACAATATCCCCCTCTCGCGTGAGACGCGTTAGGACTGCAATAGCCCCCTCTCGCGTGAGA
CGCGTTAGGACTTCAATAGCCCCCTTTCGCGTGAGACGCGTTAGGACTGCAATAGCCCCC
TCTCGCGTGAGACGCGTTAGGACTACAATAGCCCCCTCTAGCGTGAGACGCGTTAGGACT
ACAATATCCCTCTCTCGCTTGAGACGCGTTAGGACTACAATATCCCCCTCTCACGTGAGA
TGCGTTAXGGACTACAATATGCTCCTCTCGCGTGAGACGCGTTTGGATCTCAACTACAAT
ATGCTCCTCTCGCGTGAGACGCGTTTGGATCTTAAGTTCAATATGCTCCTCTCGCGTGAG
ACGCGTTTGGATCTCAAGTTCACTTTTCTCCTTTCGCGTGAGACGCGTTTGGATCTCAAA
TACTCCTCTCGCGTGAGACGCGTTTGGAXX
>TRINITY_DN27750_c0_g1_i1_1; -142 1 480  LEN=480
GACTTATACGCTACGCGAAGCCGGTTTGAAGATTGGACTTATAAGCTACGCGAAGCCGGT
TTGAAGATTGGACTTATACGCTTACGCGAAGCCGGTTTGAAGATTGGACTTATACACTTA
CGCGAAGCCGGTTTAAAGATTGGACTTATACGCTAAGCCGGTTTGAAAATTGGACTTATA
CGCTACGCGAAGCCGGTTTGAAGATTGGACTTATAAGCTACGCGAAGCCGGTTTGAAGAT
TGGACTTATACGCTTACGCGAAGCCGGTTTGAAGATTGGACTTATACATTACGCGAAGCC
GGTTTGAAGATTGGACTTATACGCTACGCGAAGCCGGTTTGAAAATTGAACTTATACGCT
ACGCGAAGCCGGTTTGAAGATTGGACTTATACGCTACGCGAAGCCGGTTTGAAAATTGGA
CTTATACGCTTACGCGAAGCCGGTTTGAAGATTGGACTTATACGCTACGCGAAGCCGGTT
>TRINITY_DN27750_c1_g1_i1_1; -174 1 406  LEN=406
XXTGCAAAACAACCTAACGCGTCTCATGCGAAAGGAGGAATGATGGTGTGAACTCCAGGC
ATACCTGAAGTTTTTAACCGAGTGAATCAACAACTTAACGCATCTCACGCGAGAGGGGAA
GGXGGTGGTGTAAACAGATAGGCGCACCTGCTGTTTTTAACCGATTTGGGTAATTGGACT
TACACGCTACGCGAAGCCGGTTTAACAATTGGACTTACACGCTACGCGAAGCCGGGTTGG
CAAGTGGACTTACACGCTACGCGAAGCCGGGTTGGCAAGTGGACTTACACGCTACACGAA
GCCAGGTTGGCAAGTGGACTTATACGCTACGCGAAGCCAGTTTAACGAGTGGACTTATAC
GCTACGCGAAGCCAGTTTAACGAGTGGACTTATACGCTACGCGAAGCCAXX
>TRINITY_DN27716_c2_g3_i3_1; 129 1 163  LEN=688; minus strand
XXAAATGTTGCGCTTTTCGGTAAACCGAGCAAGGACAAAGTGGAGATGAATGAAAGAGAG
ATGAAATCTTTGAAAAATCTTTCAAAACACCTTACTTCGGGGTTTGAAGTTGAAGAGAAG
AGGAGAAGAGGGGAGAAAACAAGTTGGAGAAGAGGTTCGGCATGA
>TRINITY_DN27767_c2_g1_i1_1; 75 1 109  LEN=473; minus strand
XXTGTCAATATGCCGTCACCTTTTAAAGTGAAGAAATGTGTGGTGAATCTATTCACCATA
GATGAAAACTATTCTGACTACGAAGATGAATACTTATTGAAAAATATTTGA
>TRINITY_DN27772_c2_g1_i2_1; 112 1 369  LEN=452; minus strand
GCCATTGAAGATTAAATGCCCACAATAGGAAAAAAGCAAATACCAGCCGAAAAACAGCAA
AAACCAACAGAGGCAATCCACAAACTCAACTTAGGGACAAAAGTTACCTCTAGAGACAAA
AACAGAGCCGAAACAGGGGCTGGAGAGGCCAAAACCAGTCAGAAACTGAGAGAAAACGTG
CTGAAACTGAGGAAAATTGACAAAAATAGAGTGAAAGCTTGCCAAATCATCAAAACCAGT
CCTCCCAACCCTAGATCAGTCCCAGTCGGCTCCCAAGGAAGAGGGAGGAAGGGAAAAAAC
AGCCAAAAACAAGCCCTAGCAGGAACTTTCAAAAAATCAATCGGTTTTTCCAAAAATCAA
CAAAAATAG
>TRINITY_DN27720_c1_g2_i2_1; 126 1 345  LEN=345
XGAGCTCCCATGGGGGTTCGAAGCAGAGAGATGACGGTGGCTGTGGTGGTGGTGCCAATC
GCAGCTTCGCGATTCTCAATCGGAAACCCTGGGCTTCAGAACCAGCGGTTCTCAATCGGA
AACCCTACCCTTCAGAACCAGCCAACAAATCCAAAATAACGAAGCAGAGAGAGGCAACGA
GTGGGAGGGTTGCGACTTGAAGCCATTGAGAGAGAAGGGGGGAGAGGGGGAGAGGCAGAA
ATCGAGGCCGAGTTCGAGAGGCAGAAAAGGGAGCGAGCGAAGAGGAAGGGTAGGAAAGAA
GAAGAACAGAGGGAGAGAAAGACAAAGAGGGAATGGGGCGGAGACGXX
>TRINITY_DN10178_c0_g1_i1_1; -47 1 398  LEN=398; minus strand
TGTAATTCCATATGGTTACACACACAAAGATGGAGCAAAAATTTAAATGAAGCGCATGAG
ATGTGTGCCTTGCACCTAAACCTAAGGCGCGCACCGCAAATGTGCCTTTCCTACTACACC
TCACCTCAAGCTGTCCGAAGCGCCTTAGGTGCATCTTGGTGCGCCTCGCACCTAAGTGCA
TGCTTAGGCGTGCCTTTTAAAACACTGGACAGCACGAGCCAACACAATAATATCCTTCAG
TTTAAGGCCAAGAAGGATCCATCCACTATCAACGAAAACAATTTGCCTTGGAGAATTCAT
AAAATTTGTATGAATGACTATTGGGCTTCAAGTAAAAACAGGTACACCCAAAACCTAACT
ATTAGACCAGAACTCATTAATATTAGACATTTTGTCACX
>TRINITY_DN10145_c0_g1_i1_1; 108 183 379  LEN=379; minus strand
ATGCCAACCACTACTTTCTTGCCCTCCATAGCGGTGACAGTGGTTGTGGAGGTTGGAGAA
GGGGTGGGTGATGGCTATGGAGGGCATTGGAGTAGTGGTCGGCATTGGAAAGTGAAAGAG
ACGAAAAGAATGAAGGTGAAAAAAATAGAGAAGGACCGTTATGCAAATTTGAAACAATTA
ACTAGTGAATACAAGTTX
>TRINITY_DN10128_c0_g1_i1_1; 63 1 130  LEN=302; minus strand
XXGCAGACACCAGCAGCAGCATTCTGCACACAGCAATATGCCTTAGGACAGCAGCATACA
ACAGCAGACCAAAACAACAGCATGCAGGTTTGCAACCATAGACCAGTATACAGCAGCAGT
AAACAGCACTGA
>TRINITY_DN28253_c1_g1_i1_1; 28 1 314  LEN=314; minus strand
XGCTTTGCTTCCAGGCACCTTGATAGGATTTCTACATCAATGCAGCATGCTTTATCTTTT
CAGATCTGGAGAAGTGCTGCCTTTATAGACTTCAATGACTTCTAGCCGTTAGAGAGAAAC
ACATCTTCTAGCCGTTGGAATAGAGCATGGATGACATCTTCCAACAGTGAAGAATCCAAT
CAACAATGGCTGTGGAGGCTGTGTTTGGTTCGCTGGTTTATTGGTGCTTCGTTCTTCCCT
TCAGTCGTCTATGGACGATCAGAGATTTAGGGACCTAGGGCTCGGAGTTGGAGTGAGATA
TGTGAGTGGGGTAAG
>TRINITY_DN28274_c4_g1_i3_1; 103 1 634  LEN=634; minus strand
XXCTTGCCAAGAAGCTTCAGGAGGAGATGGAGAGAAATCGCAAGGCATCATCAGATCCAG
ACGAAGACGAAGACAGACGGGAGAGAAGCGAGAAGCGAGACGATCGCGATCAGAAGCGAG
ACGATCAGAAGCGAGAGGGAGACGATCGCGATCGATCGCGAGGGAGAGAGAGAAGGCGAG
AGAGAGAGAGAGCTCTGCGAAGGCAAAGGCGAGAGGGAGCTCGTCGAAGTCGAAGGGGCT
GGATCGTCGAAGTCGAAGGGGCTGATCGTCGAAGTCGAATGGGCTCTGGATCGTCGATCG
AAGTCGTGGGGCTCTGGATCGTCGCCGTGTCCAGATCCAGACGAAGACAGACGGGAGAGA
ACTGAGAAGCGAGACGATCGCGATCAGAAGCGAGACGATCAGAAGCGAGAGGGAGACGAT
CCGATCGATCGCGAGGGAGAGAGAGAAGGCGAGAGAGAGAGAGAGCTCTGCGAAGGCAAA
GGCGAGAGAGAGCTCGTCGAAGTCGAAGGGGCTGGATCGTCGAAGTCGAAGGGGCTGATC
GTCGAAGTCGAATGGGCTCTGGATCGTCGATCGAAGTCGTGGGGCTCTGGATCGTCGCCG
TGTCCAGTGTGGACCGAAAGATTGAATTACAGATTX
>TRINITY_DN28273_c1_g3_i1_1; 152 1 614  LEN=614; minus strand
XXATGATTGGAAATGATGAACTCAGAGGAAGGTCGAAATGGTCGCAGGGGTGGTGGCCTC
CTCCTCCTCCTCCTCTTCCCTAAGCCTAATTGCAGTAGAGAATGAGAACCCACCACCACC
ACCGCCATGATTTTGATTTTGACACTCACTTACTCTACTCTCCACTCTACTCCACTATTC
TCTACTCAGACTCAAGACTCGGAAAGAGACAGACAGAGGGAGTTTGAGTTTGGTAATAAT
TGGTACTACTCTCAGTAATCAATGAAGACACTCTACTACTACTCCACTCCCAATTGGATA
TTTTTGAACCAGAAACGGAAAGTTGATAATAATAATAGAGGAGGAGGGGGGATGGAGATG
ACTGAXCAGAAGGAGCCAGGCCCAGCAGAAGAAGAAGCTGTTAGGCAAAGCAATGCGAGG
CAGGCAGTTGAGTTACTCCTCCCGCCGCTTACTGCTGTAGATTGGGCGGTTCCCAAGAGC
CAATCTCGGCTTAACACGTGTCCACCTACTTTGATATTTGTGACTTTTCCTATTGCCTTT
CCCTTCTCCCCAACGCTCCCGCGATCGCCTCCTGTTTTAGATATTTTAGTGCCTTCATCA
ACCAACGTCGGTGTCCCX
>TRINITY_DN28229_c3_g5_i1_1; 54 1 106  LEN=350; minus strand
XXGGCTAAGCCGAATATGAAGAGGCAGCAAACAGGGGATGAAGTGAACGGAGATAGTGGC
TAGGGTTTCGATGAACCGATTGGAAGTATAGAGAGTGAGGAGTTATAG
>TRINITY_DN28268_c0_g3_i2_1; 103 1 468  LEN=468; minus strand
TGAGTCTCAATGCAGTCACATGAATCCATTTCAGGATCACTCCCTGATAGGTTGTTGACC
CCTGCTGGGAGTTCTACTCAGTGGTCTCAAGCACTATCAGCCACTCCTCCACCTTCTTCA
GCCCCCAGCATCGTCCTTTCCCACAACCTCCTCCGCCGCCTAGCAAAATGAACTCCGGTG
TTCCTACCATCGGATTTGGACTACACCGCCCTCCTTTGCGACCGGAGCTACCCGATCTAC
ATCGGATCTGGAGTTTTCGTCATCTACATCGGATTTGGACTCCGTCGCCCTCAGATCTGC
GCTCATCCGTCGGATCTGGACTTATTTTCCGGCGCAGCAACAGAACAAAAACACTGCGAC
AAACGGGTCTCCATCGAAACCCTTCCCGACGTGGTGCAAGAACGGCTTCGTCGAGTCCAT
CGCCGCCGCGCACCCCTCCCCTCCGCCGAAACTTCCTCTCTCTCTCTC
>TRINITY_DN28297_c1_g2_i1_1; 164 240 359  LEN=492; minus strand
ATGGAGTTCTTGATCACCAGTGAATGGAAAGAAATGAAGTGGGGATCAAGAGATGTTGTT
GCCGATCGAGAGTTGCATCCAACGGCCTTGGTATCACAGAACACTAGTTCAGGGGCTTGA
>TRINITY_DN28275_c0_g1_i1_1; 90 168 340  LEN=340; minus strand
ATGGGTAGCGTTAGGGGTGGTCGCGGGTCGGTTGCGGCCATGGAATCTCTAATCCGCCAT
CCGTCGCCGGAGTGGCGGATTGGAGGAAATCCATCCGCATCCGTCCGCCAATCCGGCGGA
TGCAGATTGAGCGGATTGGCGGATTGGCGGATGGATGCGAATCGGTTTGGCGGX
>TRINITY_DN28281_c6_g1_i1_1; 183 368 547  LEN=547
ATGTCGACTTCGGCGGCGTTGGAGACGCTAGACATCTCTTTCAATGTTAGGATCATCGGA
ATTGGTGGTGGTGTTGAGGAAGCTTTTGTGAAGAACCCAGATCCAGCTATTGCTACAACA
TTGTGGTCGATTTTCAAACAACAATTGCAAGAGCATTTAGTTTTTAGAGAGAGAAAAAGA
>TRINITY_DN10202_c0_g1_i1_1; -7 1 131  LEN=306
XCTAATCCTTTGGGTTTCATCCCATGTGGTGTCCTACGTTACACGGACTCGAGTACGAGT
GTCGGGTGCGGATATGCATCTAGGAGTCAGACTTGTCAAATCCCTAAATGAGGGATACGT
GGGTACGTCTAA
>TRINITY_DN29382_c0_g1_i1_1; 144 214 336  LEN=365; minus strand
ATGGCAGAACCTAGAACCAATGATTTAAAAACCGGACCGGTGAGTGAACCGGGAAATGGA
TCGGGTGGATGGGTCACCGGTTCAACCGTCGGGTCGAACCGGAATGAAACCGTGGCGCCA
TAA
>TRINITY_DN29399_c0_g2_i2_1; 182 672 866  LEN=866
ATGAATGAGATGGGTATTGACATTGTTTATTTGTGGAATGTTTGTGTTGATTTGGTTGTT
AACAACAATATGGAGTATGAGGAGACAAGTGAAGAACCTGAGCAAGCTGCCTCTGAAGAA
AGTGAACAACAAGAAGTTGAAGAAGCTGAAGATAGAGAAACACTGATAGACAGAGTTAAA
TCTTTTGATGTTCTX
>TRINITY_DN29322_c0_g1_i1_1; -12 1 302  LEN=367
XGGGTTGCATCGCATACAGATGTGCATACCGCACAACTGAAAGGGGTTGCATCGCATACA
GATGTGCATACCGCACAACTGAAAGGGGTTGCATCGCATACAGAGGTGCATACCGCACAA
CTGAAAGGGGTTGCATCGCATACAGATGTGCATACCACACAACTGAAAGAGGGTTGCATC
GCATACAGATGTGCATACCGCACAACTGAAAGGGGTTGCATCGCATACAAATGTGCATAC
CGCACAAATGAAAGGGGTGAACTCAGGATCCAAATGCGTCTCACGCGAGATGATGAATAG
TGG
>TRINITY_DN29322_c1_g1_i7_1; 69 632 1028  LEN=1028; minus strand
ATCGCACTAGTTTGCAAAATCCCTGGTCTAGGAGACCTCAAAATCTTCGGTCTAGGAGAC
CTCAAAATCCTCGGTCTATGGAGACCTCAAAATCCTCGGTCTAGGAGACCTCAAAATCCA
CCTTAAATCTTCGGTCTAGGAGACCTCAAAATCCTCGGTCTAAGGAGACCTCAAAATCCT
CGGTCTAGGAGACCTCAAAATCCACCTTAAATCCTCGGTCTATGGAGACCTCATGGAGAC
CTCAAAATCCACCTCAAAATCCCCGGTCTAGGAGACCTCAAAATCCCCGGTCTAGGAGAC
CTCAAAATCCCCGGTCTAGGAGACCTCAAAATCCCCGGTCTAGGAGACCTCAAAATCCTC
GGTCTAAGGAGACCTCAAAATCCTCGGTCTAGGAGACXX
>TRINITY_DN29369_c2_g2_i1_1; 121 1 339  LEN=579; minus strand
XXCTCCTCAGATAGACCACCGAAATTGACACATTTGGGTTGCCAGCGGTTCGACGATGAC
GATGGCGACGGCGACTGCGACTACGGAGAGGTTGAACAATCTTTGAGAAGCGGCGACGCT
GGGGATGAAGAGAGAGAGAXTCTCGTCACTTTGACAGCGATCTCGTCGCTGAGATCGACG
GCGATCCGACCACCAGCCACCACCACCTGTCTCCTCCGTGAGCCCTTCTGCCTTGGCTAC
CCACTCTCCAACTTCATCTCACCGCGTCTGCCCAGTGCCCTCTTTACAGCACCGTCGCAG
ACCGATGAAGAGAATAGATCGCGATCTCGTGATCGTGATTGA
>TRINITY_DN29396_c3_g3_i1_1; 30 1 301  LEN=301; minus strand
XXAGCAGGTAGTGGAGGGAGCAAGTTTTCACTCAATTCTCCAGGAAAAATTATGGCCGTG
AAAACGTTCTTCGAAGTAGACTTTGACTAAAGCGGTCGCAAGGAGGACCTTTTTGTTCAA
TCCCAAAACGTGCAATCACAGAAAAATTCAAGGCTTAGAATCGAATTAATCAAAGAGATA
TGCAAACACCGAATTAATCGAATCCGTGGAAGGGGCTTGGAATCAGAATTGAACTCCAAG
CTCGGAGTGGCAGCGGCTGGTGGTGGTCGATGGTGGTGCTCATGTGCTTGTGTGAATGCA
AAA
>TRINITY_DN29340_c2_g3_i1_1; 209 78 179  LEN=312
ATGGCGTCCTTTGAGTTGCCTCCTCCGTCGCGCCTCACCGCCTCCTCCTCTGTCGCTTCC
TCCTCCTCCAAGCCACCGCGGAACCGTCGCCTCTCTCCGTGA
>TRINITY_DN29311_c0_g1_i1_1; 150 58 231  LEN=333; minus strand
ATGGATGCAGTAACTAATACAAACACAGATACAAGGCATCAAAATGGCTTAACACAATAC
CCAACACAAGAAGTAATGAAAAAGCAGGATACAAAACATGGAAGCATATGGCCTATGAAG
GCAGACACAGGTCACAACACGGAACTAGCATGGGACTCCCAGTTTGAAAACTAA
>TRINITY_DN29385_c0_g1_i3_1; 102 1 96  LEN=1554; minus strand
GCGGTTTCCGGCGGTGGAGAAATGGACCCTGAACTCACTTCTAATTTTCAGGTTGATCCT
GTCTACACCACTCCTAAACAACTCCAGGTAATCTAA
>TRINITY_DN29360_c1_g2_i1_1; 94 686 811  LEN=811; minus strand
ATGTGTATGCTCTATTTATTGTCCTTTCAGGGTGCTGAAGAGTCAGAATTGCCAGTCACA
TCAAATGTTGGTGCAGAAGGTACTGAAAGGGCTATTGTTCCCAAGGTTCTGAAAAGCGGT
TGCGGT
>TRINITY_DN29323_c0_g3_i1_1; 148 156 567  LEN=567; minus strand
ATGTACACCCAGGGGCAGCAGCAAGAGAATCAGCCGAGCCAAACACAGAAGAAACTTGTG
ACCAAGAGCAGATCACACCAGACCCAACCCCATCCTGAAGCTCAAAACAGCAGCCCACAT
ACAAGCAACAGCAGAACAGCAGCTCAAAACATCCTTTGCACCATGCTAGCAGCCCTGAAC
AGAACTAACCCAGCACAGCAGAACAGCCCAAAAAGCCATAGAACTGAACCAGAAGATGAA
CTCCACCAGTACAAAGACACCAACAGAAGTACTCCAAGAAAAACCAGAACACTGAGATCT
AAATTAGCCACACCGGACAGACTTGTGACTGCTGGACCACTACACAAACTGCACCATAGC
ACAGGTCTCGCTGTGGCTCTGGCTCTGGCTCTGGCTTTCATGGCGTCTACT
>TRINITY_DN29301_c0_g1_i2_1; -32 1 163  LEN=512; minus strand
XXCATGGTTGTTAAAATCGCGATCCGGATCGTAGGATCGTACGATCCTACGATCCTACTT
TGCCAAAACGATCCAGATCGTTGTAGGATCGATGTTATAACAGGATCGCAAGTAGGATCG
TGTAGGATCGCATGGGATCGTGTAGGATCGTATGGGATCGTATAG
>TRINITY_DN29359_c2_g1_i1_1; 69 1 377  LEN=377
XXGGATAGATCAATATTGTACTCGCCAAGCTTGGATCAAAAGCCGCATGTGCTCGATCAA
CCATTAGTGAAAACTGTTGGCCAAGAATGTTTTCGACGACTAGCACCAAGTACCCCTCAA
TCAGTGCATGTAGGATCATCTCAAGAGAAGCGAACTTGCAGATTATTATCCTTGCCAGGT
TCGGATCAAGAGATGCATGTGCTTGATTCTGGCATTCAGTATGTAGTTGAGGGAATATGG
AAGAAATTTTGGTTTGGTTGGATCTCCTCAGAAACATCTTTATCTAATGAAAGGAAATTT
TTGGTAAGTATCTATCCCTTTGGAAGGAGAGATGAAGCCAATGCTTATCGCCTTGCACAA
TATGAATGTGAGACTGGCCXX
>TRINITY_DN3008_c0_g1_i1_1; 76 1 76  LEN=396
XXGGGATGTGCGAGTGCACCCTTCAGTGAAACCAAAACCAAAGCCAAAGCCAAAGCCAAA
GCCACAGGAATGGATTAA
>TRINITY_DN3075_c0_g1_i1_1; 17 1 152  LEN=337
XAAATTGTTGTCGCACGTGCGGATTTTGCCTCGAAGTTTGGTTTGGCGTCTGTGTTGGAA
ACCACATGTGCAGCCATGGGGCCCGCACGTGCTAAGAGAGCACGTCACACATGGGGCAAA
AGGCGTGCACGTGCGGGCGTGTTTTATGCCTAA
>TRINITY_DN10715_c0_g1_i1_1; 47 112 304  LEN=304; minus strand
ATGGGACATGGTGGCGGCTATGGACTAGGAAATGGGAGGGTGGTAATGAGTTGGGAAGGG
GAGGAGTAGCGACGGATGGGGGAAATTGATGGAGGTGTGGCAGTGGGTTGGGAAAAATTA
GGGGTGATAGCGGACAAAGGTAAGGGTAGGAGGTGGTGATCAACAATGATGAAGGGGAAA
AAAGTGATCAAATXX
>TRINITY_DN10744_c0_g1_i1_1; 63 1 128  LEN=332
XAAGAGGAATTAGATAAGGGAGAAGAACTAGGTAATGGAGATGTGGGAGAAACAGGTGCG
GCTGAAACTGGTATAGTGGCAGGTGCTGAAACTGGTACGGGTACAGGTATTATAATGGAT
ATTGAATAA
>TRINITY_DN3425_c0_g1_i1_1; 136 1 284  LEN=318; minus strand
XTAATAAGTTTCTATTACATAGATAAAAAAATCATTGACATGGAATCAAGGAATTCAATG
TGCTATGGAGACCACGATTTCCTCAAAGGAAACAATAATGGTTATCTCAGTGAATCAACA
AGAAGGTTAAAAATGTCATCCAAAAGCAATAAAGCCATAGAGGAATACAGAAGCAATGAG
ATTGATGATGCTATGCAACCATTCTGCCATAAAGAGATTGACAATTTCCAGCCAACAAAG
GTCTTAATAATAAACCCCACTGGAAACAAACTGATGGGAAACTAA
>TRINITY_DN7730_c0_g1_i1_1; 251 1 360  LEN=389; minus strand
ATTGAGGAGAGGGAAGTTGAAAAAGAACCGGTAGCATCACCGTCAAGGAGGAAAAGAAAG
AAGACGACCGTTTCTGCTGCTGACTTAGTGGAAGATCCGATTCATGAAGCTGCTGCCAAG
GCAGTAGAACAGGAACATTCCAAAGCAATAATCGTTTTTGAGAGAGCTGAGAAGAAACGG
CAGCAACAGTTTTTGAGAAATGAAGCTGCTGCTGCTGATGCACTTCAAAGGGAAGCTGCA
AGAAGGCAACAAATTACTGAACACTACTCCCTTCGTAGCTCTCCCATTAGTACTAATACT
TCTGGAGCAAGTAATTTTCTTCATGCCTTGACCTTTTCCTTGTTAAATCTTCAATATTAA
>TRINITY_DN7793_c0_g1_i1_1; 58 305 381  LEN=381
ATGGAGGATGAGGTAGAGACGCTGATTGAAGGAAGGGAAGGGGAGGATCAGTGGCACTGG
GGCGGCGCTGAATTTGXX
>TRINITY_DN7771_c0_g1_i1_1; 142 79 258  LEN=308
ATGGCTAGTGCTATCTGCTCCCAAGACCGTGGTGTGGCTTCAAGTCATTAGAATCAACCT
CTTCACATGAACGGGCTAGATGGCTGCCTACCTACCAATCTCCCAAACCCTATTGTAACT
GTGAGCACAGAAGCCTTATGCACCAAGTACGACAACAACCACCATGGTTTTGAGATTTAG
>TRINITY_DN7750_c0_g1_i1_1; 161 350 427  LEN=640
ATGGCACAAACGGGAGAGTGGAAGATTGCAGCGATGGCAAGGGAAGAGGATGGTTGGGAA
AAATCACCAAAGTTGTAA
>TRINITY_DN7741_c0_g1_i1_1; 224 193 435  LEN=478; minus strand
ATGGCAACTCCTTCCTCCAACCCCTCAAAAAAACCAAACACAAGCCCTCCTCCAAAGAGA
GGACAGATCAAAGCTCAAATGTTTGAGAGCTTGTTGGAGACATTAGTCTCTGCGGCCTCA
AAAGCAAAGGAAGCACTTGTTAGGATCACGAGACAAAGCGGTGGCAGCAGTGGCGGCTCC
ACCACGACGACTGTGAGTCCACCGCCCAGCACCTACACCTCCAATGGCAATTCCGATCCC
TAG
>TRINITY_DN7752_c0_g2_i1_1; 75 1300 1467  LEN=1467
ATGGTAGCCAGAGACCTCTAACTCCTATTACCACCACCCTTGTACATAGGGAACCCAGCT
ACTTGTACAAATGAGACTACCGCAGCTGCTACAGGCCCTTCGTCCCCTTACTCGATGTGG
GAGTGTGCGGCTTCCTCCTCCGACACAGGGAGAACAACAATACCAGGG
>TRINITY_DN1318_c0_g1_i1_1; 100 1 238  LEN=540; minus strand
XXTGATATAGAGAAGCAACACTAAGCAGAGTATAAAGAAATTAAAACATTGAGATATGAA
GAGAAACACCCAGTTCCTCGATCTCAACAGGACTGGCTCACGAGCACATTTTCAATATCA
AAGAGCATTTTTCACAATTACATCAAGGATACAGATGGTTTCACAGCCAAATCGCTTTCT
ATAGTTGCCACAGCTTCCCATGAGCAGCTATACAACAGGAAGGTTGCAATTTCTGCTTAA
>TRINITY_DN1354_c0_g1_i1_1; 170 105 296  LEN=355
ATGGGGCTTGTTTTCTACCATATTTTGGACAGAGCCTTAAGTCCACAGCTTGGTGAACAA
GGGCATGCTAAGCATGCATGCATTCCAAGATACACCTCAAGAGCCTCTAGTTTCATCATT
GCAGGAGGTTGCACTCTTCTTCTAAACTTGGCATCTAATGTAGCTTCAGGAACTTGTATA
ACTATGCTTTAA
>TRINITY_DN14676_c0_g1_i1_1; 167 546 647  LEN=928
ATGGAGGTTGTAGAGAGTAAGGATCTTGAGGAGTTGACAGCGCCATTATGCTGTTCTCCA
CTAGCTGTGGCAGGTCTTGGAGAAGAAGAGGTAGGAGCTTGA
>TRINITY_DN14620_c0_g1_i1_1; 33 1 187  LEN=303; minus strand
AGTCGTGCCACCGCCTCCAACGTAGCCATCGAGTCACTTGTCAAGAGCCTCTTCCCAGAC
GTAGCTATGTACACCCTGCTCGGTTACCTTCTCACGCAACCTGCTCTGATACCAACTGTC
ACGGACTCAAACTTCGCAAGCCGCCGTGCGGCCTTAGATGTCTCCAACCCTCTTGGTTGC
ACCTAA
>TRINITY_DN14601_c0_g1_i1_1; -39 1 274  LEN=456; minus strand
XXCTTCCGTAAATACTAGTGAGAGGGTAATTTATATGCAAATTGGGCCGAGCTGGGCCAT
TGTGGGCCTCAATGCGAAGGGCTAAGAAAAAAGGCCATAAAGCCACTTCGGTCTCAAAGT
GCCATAGAGTTAAGACCGGTCCGTAGAGAATGTCAGTTATCTCGGCCTAGAAGAGTACTA
CGGTTAGTTCGGTTGACAAATGGCACACTCAGATTTAGATCGGTCGCAGCATATTACGGT
TTAGTCCAGTCATGCCTCTTAACCGGAGTATGTTAA
>TRINITY_DN14639_c0_g1_i1_1; 48 1 289  LEN=344
GTGGTATGGATACATAGTGGATGGTACTCTCAGATGGTGTTAGCTAAGAAACTTAAAATA
CTGAAAAAGGATTTGAAGAAGTGGAACAGGGAGGTTGTGGAGAAATTCAAACGCTGGATG
GGAAAGAGGGATATGCATTATGAATCTCAGAATGCATTTGTAGGGGGTTGACAAATTTTG
GATGCAGTATTGGTAGCTAATGAATGTGTTGATTCTCGGATTCGACAAGGGTGTCCTGGT
GTGATTTGTAAATTGGATATTGGGATGGCCTATGACAATGTAAACTGA
>TRINITY_DN31175_c0_g1_i1_1; 104 1 354  LEN=354
XATTATATCGTGGGTCTATCTATGGCAAACAAAGTCACTAATACTTTTCTTTTCTTTGTT
TTCATGCTCACTTCATTGATACTAATTGGCAAATCTGATACGTTGCCGGAGAGGTCCAAC
TCCCGTCGCCTGCTTCTACAGTACCCGCCTCCTCCTCCTCCTATTGCGGATGTTGGTCTT
GATTTTGACTATGGGAAATGCTTTGGTGCGCCCAACCATGAGAATTGTACTGAGTATCCG
CCTGCGAATCCTCCTCGTCCTCCTCGGAGTGGGAGGAAACCTAAGTCTCGTCCTCCTCCT
CCTCATCATCATTAGTGGATCTCCTAAATGATCGCCAACATCCCGAAAACTCCGGXX
>TRINITY_DN31189_c0_g1_i1_1; 149 1 407  LEN=1007; minus strand
XXCGTTGCGACGCACTCTCTCTCTAAACCGACAGACAAATTTCTTCTTCTCCAAGAAGGT
TTCATTTCTACACTTCCAGAAGCCACCGCCTTGCTCTCCTTCTTTGATAAACCAAATGGC
TCCGCTTGCGCACTGACCTTTATCGTGGCTCCAGGCAACGCCATTGACTTGTCCCAGCGT
CGCGACCCAACCACTGTCTTGTTTCAGCTTCACAACTACCACAGATGTGTGATTCAAGCT
ACTCTCACCACCGGTGCTTCACTTCAGCCTAGTGAGCTCAGACATTCGGGCACACCGGAT
CTTGGTTTCACTCCCACAGCCGCTAAAGTCCACCTCTACTTGCATATCGATTGTCGTCTC
AACCCTCTGAGTGCCGCTGTCGGCTTACTTGAGAACCAACCCCGGTGA
>TRINITY_DN31123_c0_g1_i1_1; 54 1 144  LEN=346
GATAACTTTAATAGGACTGAAGGAAACAGAACAAAAATTGACAAGCAAGCACCATCAATT
ACAATGGTAGAGATAAAGGTGCAGAAGTGGAGAGCGATAAAGGATGGGTATGATGACATC
ATAACAGATGCCTATGGCACTTAG
>TRINITY_DN31113_c0_g1_i1_1; 45 1 206  LEN=334; minus strand
XCCAAAATCGAAAAAACCCATTGCGTCGAGAAGGTATTCCGAAGGGGATCAATGCCCGAA
GAGGTGAACAATTACGTTAATCCTAGTGCTATATTCAGTTGACAACACGTGAAGTTCGGC
AACGAAGGTCTCAGGTTTAGAACAGCTGTTTGTGGTTGCTTTTCAACTTCCATGTCGAGG
GTTGCAAAGAAAGTTACATCTCAATGA
>TRINITY_DN24026_c1_g1_i1_1; 81 1 715  LEN=715; minus strand
XAATGGAAATTTAACCGAGGGACATGCATTTCGCAAGGCAACTTGTACGTAAGTCAAAGC
CAAACCAAATGGCAATTATCCGAGGGACATGGCATGCTTGCCAAGGCGGTGGCTCGCGAT
GCTTGCCAAGGTCGCGGCATGATATGCTGTTGGCCAAGGCCAGGGCATGCCATGCTGCCG
GACAAGGCCGTGGCAAGGCAGGCTGCTGGCCAAGGCCGAGGCGTTGGCATGCTGCTGGCC
AAGGTCGTGGCAAGGCATGGCATGCTGCTGGCCAAGGCCGGAGCATGGCATGCCATGCTG
TTGGACAAGGCCGCGGCAAGGCAGGCTGCTGGCCGAGGCGTTGGCGTGGCATGGCATGCT
GCTGGCCAAGGGCGCGTGGCATGGCACGCTGCTGGCCAAGGCTGTGGCATGGCTTGCTGC
TGGCCAAGGACTAGGCACGGCATGCTGCTGGCCAAGGCTGTGGCATGGCATGCTGCTGGC
CAAGGCCGCGTGGCAAGGCATGCCGCTGGCCAAGGCCGCGTGGCATGGCATGCCGCTGGC
CAAGGCTGTGGCAGGGCTTGCTGCTGGCCAAGGACTAGGCACGGCATGCTGCTGGCCAAG
GCTTTGGCATGGCATGCTGCTGGCCAAGGCTGTGACATGCCCTGCTGCTGGCCAAGGCTG
TGGCAGGGCATGCTGCTGGCTAAGGCCGCGTGGCATGGCTTGCTGCTGGCCAAGGCX
>TRINITY_DN24026_c2_g2_i1_1; 79 1 450  LEN=450
XGCGGCTTTGGCTGGGCTGCCTTGGCCGTGGCACGACATGCTGCTGGCTTCGGATGGGCT
GCCATGGCCACGGCATGGCATGCTGCCGGCTTCGTCTGGGTTGCCTTGCCCAGGGCATGG
CATGCTGCTGGCTTTGGCAGGGCTACCTTGGCCATGGCATGGCATGCTGTTGGCTTTGGC
TTGCCATCCTTGGCCTTGGCATGGCATGCTTGCGGCTTTGGCTGGGCTGCCTTGGCCGTG
GCACGACATGCTGCTGGCTTCGGATGGGCTGCCATGGCCACGGCATGGCATGCTGCCGGC
TTCGTCTGGGTTGCCTTGCCCAGGGCATGGCATGCTGCTGGCTTTGGCAGGGCTACCTTG
GCCATGGCATGGCATGCTGTTGGCTTTGGCTTGCCATCCTTGGCCTTGGCATGGCATGCT
TGCGGCTTTGGCTGGGCTGCCTTGGCCGTGGXX
>TRINITY_DN24035_c0_g1_i2_1; 1785 1645 3294  LEN=3441
ATGGAAGAGAAACCTAAATCCACTGTTAAGGGAGAAGAGAAAGGGGAGAAAGAAGAGCTA
CATCTCAAAGTTGAGAGCACAATTAAAGATCCCAGCGAATCAAAGGTGGAGAAGACAGAG
ATGGAAGTCAAATTGAAAACCAAACTAATAGAGAAAAATAAGGACGATAGGGACGAAAGA
AAGGAGAAAGATGATAAAGAATTGAAAGAAAAAGTGAAAGAGGATGTGGAAGAGTCGAAG
GAAGACAAAATGAAAGAGAAAAAAGGCAAGAAAGACGAGGAAAAAGAAAAGGAGAAGAAG
AAAGATGATGAGAAAGTACAAGAGAAAGAGGAGGAGAAGAAGAATAAGAAGAAAAAGGAT
AAATCTGGGGATTCAGATGATAAAGAAGATATAAAGATGGACAAAAAAGAGAAAAAGAAG
AAAGACAAGAAAGAAAAGGATGAAAAGGGGGAAACAACAACATGCAAGGAGGGAGATTTG
GGTGGCAAGGAGCCAGAGAAACACAAACAGGGAAAGGAAGAGATGCATGAAGAGAAAGCA
AAGAAGAAAAAGAAGCATGAAGATGGTGAGGAAAAACATGAAGAGAAGAAGGAAGACAAG
AAAGAAAAGAAGATTAAAGATAAGAAGGTAGAGGGAGAATCCAATGAGGAAACAGAAGAA
GAGAAAGACAAGGGAAAAGAAGATAAAGAAAAGAAGAAGAAGAAGAAAGATAAGAAAGAA
AAGGACTCAAAGGAAGAAGAGGAGGAAAAAACAAAATGCAAAGAGGGAGATTTGAATGTC
AATGAGGCAGAGAAACACAAACAAGGAAAGGAAGAGATGCATGAAGAGAAAGCGAAGAAG
AAAAAGAAGCATGGAGATGGTGAGGAAAAACATGTAGAGAAGAAGAAAGACAAGAAAGAT
AAAGAAAAGAAGATTAAAGACAAAGTGAAGTTAGATGGAGAATCCAATGAGGAAACAGAA
GAAGAGAAGGACAAGACAAAGGAAGAAAAAGAAAAGAAGAAGAAGAAAGACAAGAAGAAG
AGTGAAGCTGATGTAGAAGAGGGAATTGAGGCTAAAGTTACGTCAAGGGAGATTGAAATA
GAGGAAAATGTGGAAGAATTGGAGGGGGAGGCAGGGGGTAAGAAAAAGAAGCATAAAGAT
GAGGATGAAAAATGTGAAGTCAAGAAGAAAGAGAAGAAGGAGAAGAAGGATAAAGATAAG
AAGATAACAGGAAAAGAGGAGCATGAGGAAACGGAAGAAGATAAGAAGGGAAAAGAAGAT
GAAGAAGAAAAAAAGAAGAAGAAAGATAAGGAGAAAAAAGATAAGAAGAAACACAAGGAT
GGGGTAGATGGCGGAAAGTGTGCAGATGGAGTTTCCACAAAAGAGATTGAAACAGAAGAA
AATGTGAAAGAATTGGATGGGGAAGCGGAAGGGAAGCAAGAAGAAAAAGGGAAAAAATGT
AAGGAAAAGAAAAGGAAACTTGAGAAGAATGACAAGGGCAAGGATATTAGCAAGCTGAAA
ACGAAAGTAGAGAAGATCAATGCCAAAATAGAATCCCTCCTTGAGAAAAAAGCAGACATC
ATGAGACAAATAAAAGAAGCTGAGAATGAGAATCCTGTCAATGCTGAGAAGCCCAAAGAT
ACTGAAGTAACTACTGCTGAAGTGGCATAG
>TRINITY_DN33404_c0_g1_i1_1; 116 1 211  LEN=394
XXATCATCTTGTGATCTAGAGGAGGAGATGCTTCATAACAGGAAGGATGAATTGGTATCA
CCTTGGGTGGCCAACACGAATAAGGGTAATCAACAGAAGGAGGGTGTTAGAGATGAGATT
GATACTCCAATAGAAAAGGAAGACAAATTTGGAACCAAAAGAAATATATTTACTACTCCT
AGAGATGAGATAATAATAATAATAAAACATTGA
>TRINITY_DN33405_c0_g1_i1_1; 70 1 153  LEN=333
GCGCTTCATAACTACAAGTCTACAATGCAACATGAGGTTGTGTCACCAATGGGGTTAGAT
TGGTCTAGGTGTCAGCTCAAGAGGCTGACACGTGGAACCAAGGGTCAAGGAGGTGGTGGT
GTGGCAATACGTGGCACCAATGTGGGTGTGTGG
>TRINITY_DN33489_c0_g1_i1_1; 249 1 344  LEN=344; minus strand
XCTGCCTCGAAGAAAGGTATGTACCCTTGTTTCTTTTCTCTTCTCCTTCTTTATAATGTT
TTTAGCCTTATCTTTAGTTCTTCTTTTAGTGAAGGTGGTGCTGGTGCCTCACAGGGAAAT
TCTCTCCAAAAGATCCAAGCTTTAAATCTTCTCAGGAGCAAACAACAACAAAAGAAAATG
AAGCTTTTACTTGATCCTAAAGAGGAAGCACCTGGGGTTCAGGCAGCAGAAGAAGAAGAG
GCATATCAAGAGCAAGAGACACCCTTAAAAAGAAGAAAGAAGATGACTGTCTCTCTTGCT
GATTTCACTGGAGATCCTATCCATGAAGCATCTGCTAAAGCAGTG
>TRINITY_DN33431_c0_g1_i1_1; 91 305 393  LEN=393; minus strand
ATGGTGGTTGCTGAGATGGCACTAGGCTATGAAGCATCAATACTTCAAAACAAAAGTGTT
GTAGGGGTGTCAGACATGGGGACACAGCGX
>TRINITY_DN33475_c0_g1_i1_1; 265 53 515  LEN=536; minus strand
ATGGCTGCTTCAACTCAACCCACTACCACTGCTACTACCGCAACTCTCCGCCCAATCTCT
GCGGCGGGAGGTGGCGCCGCCGCAGCTGCCACCAGAACGCCACCTATCGCCGCCGCCAGG
GCGCCGCGTTTGATTCCAGCAAGGGGCCAGGTTCTCAGGAACCTTCTTACTCCAACCCAA
GCTACTTCCAACTCTGCAAGGCTCCGTGTGACCCCGGCGGAGGGAGGTGGCGCCGCCGCC
GCTACCGCTACCGCTACCGCGCCTCGTTGGATCCCGAAAAGGGGACAGGTTCTGAGGAAC
ATTCTTAAAATGGCTTTCCATGTCTCTGTTGCTCCCCACGAGGAAGACGACGCCGTTCAA
CGAGACCGTCCACGGTGTCTCCTTCCTTTTCTTGACTCCGCCGCTGCGGCGCCGATTTTG
CCGGGTCCCGCCGTTATTGTTGTATTAAGGTTTTGGGCTTAG
>TRINITY_DN21773_c0_g1_i5_1; 367 64 663  LEN=843
ATGAGTGGGAATCACAATCATTCCGGTTATCCTGGTGGACAGTACCCTCCGCCTCCTGGG
GCATACCCTTCCCAAGGATACCCTCCTCAGGCATACCCTCCCCAAGGATACCCTCCTCAG
GCATATCCCCCTCAAGGTTACCCACAGGCTGGATACCCTCCCCCTAGCGGTTACCCTCCA
GCTGGATATCCTCCCCCAGGTGGTTACCCTTCAGCTGGATATCCTCCCCCAGATGGCCAC
CCACCAGCTGGATATCCTCCCCCAGGTGGATACCCACCATCACCATATCCTTCCCCAAGT
GGATATCCACAAGTAGGTTATCCTAGTCCATCGGCTTCACAGCATTCAGGGCATGGAGGA
CCTGGTATGGGAACACTGATAGCTGGGGGTGCTGCTGCTGCGGCTGCTGCTTATGGAGCT
AATCATCTGTTACATGGCGCTCATCATCCGCCACATGGTAATCATCATCTATCACATGGC
CATCATCACCTGTCACATGGCCATCATCACCATGGGCACGGGAAATTCAAACATGGGAAG
TTTGGCCATCATCACCATGGCCATCATCACCACGGGGGGAAGTTCAAGAAATGGAAGTGA
>TRINITY_DN21725_c1_g1_i1_1; 49 1 104  LEN=316; minus strand
XTTTCAGTTGGGAATGGCACAGTGACTAGGTTCTGGTTGGACAAATGGAAGGGCGATGCA
CCATTAAAAGAGCTGTACAGTAGGGCTCTATTGTCTGTTCCTTAA
>TRINITY_DN540_c0_g1_i1_1; 152 1 362  LEN=571; minus strand
XXAGAAAAGGGAAAAGAAGTCAATCATCAAGCCAAGGGTATCCATAGGAATGAAATCCAA
GCAACTGTGAAGGGAATTTTTGTCTGAATTCGGGGAAGCCAATGCGAGGAAGTACCACAT
TGCGAGAAGAAACCAATTCTGAAAATGGAGCAAAAGAAAGAAGAAGATATGCATAAGAGA
ATGGAGAACCAAGCTCAAATCAACGCAAAGCTGCCAAAAACAGCTAGAATGATGGTCCAA
AGCATGATGCATGTTAAGGCTATAGAGAGGATTGCACTACAAGGGTATGAAGCATGCAAG
AGGCAATCAAACCGACCCAAAACAGAGCTATATCATGGCAAAACAAGGCCTAAAACATGC
TAA
>TRINITY_DN595_c0_g1_i1_1; 58 1 326  LEN=326
GTTTCCCCTTGTGAACGAGTTATCAAGGATGAAAAAAAATCAGCTCAAACAAGTTCAAAC
CTCTTCTTGCAAATCTGTTCATCCATCCAAGCTGTGCAGGATTTGCCCAACCCGGTTGAC
CGGGTGGTCAACCCGCCGGTCAACCGGGTGGTTGACCGGTTTGTAGTTCAGGTTCACACA
GTTCACACATACAGTTCATACAGTTCAAATCAACCACGGTTCACCACCGGTCGACCGGTT
GGTCAACCGGCCGGGCAACCGGTTGGTCAACCGGATCCCTTTTCTAACGGTCAGGAACAG
TATTTTGGTGAAATCAGTATTCTGTCX
>TRINITY_DN19754_c0_g1_i1_1; 131 787 945  LEN=1322
ATGCGTTTGGTGTGGTGGGTGATCGGCGATGAGGAGCTTGGTTTGATGGTGACCAGTGGT
AGAAAAAGGGTAAAGGTGGAATTGTGGAGGGGAAGTGGAGGCCTAGAGCTGTTTGATTAC
AGAGGTGGAAGTGGCTATGACTGGTTATGCTGTGGCTAG
>TRINITY_DN19720_c0_g2_i1_1; 60 1 138  LEN=419; minus strand
ACTTGTCTCAAAGTGCTGCGAATCTACAACTGCCCTCAGCTCCAATCCCTGCCTGAAGAG
GGGTTTCTCGTCCCCCTTTCTAGGCTGTACATCTACAACTGCCCATTACTGAAAATCGAC
GGTGAAGTGATCTATTGA
>TRINITY_DN19782_c0_g1_i1_1; 113 1 163  LEN=368; minus strand
XXCACCAGAATTCTCTCTATCAAGTTTGTCTCAAGTCGATCACTTTGCTCACTTTTCTCA
AACCACGCTCCTCTTCATCACAAGGATTGGATCTGCAATGGTGTAATGGTTGACACCTTG
CATGGCCAGAGACTTGAAGCATGGGGAAAGATGGGACCTGAGTGA
>TRINITY_DN17125_c0_g1_i1_1; 214 135 390  LEN=445; minus strand
ATGGGTCATCCATGGGAGGTTGTGGGAGGTAAAAGCAGTGGGAAGCGGACAGAATCAAAT
CAGCAGCAGCAAGAGAAAGGGGAAGCTCCTCCACCTCCGCCGCCTCCACCACGTGCTTGC
CACTCCTTTTGGCAAGCACGTGGTGGAAGCTCCTCCACCTCCGCCGCCTCCACCACGTGC
TTGCCAAAAAGAGTGGGGACCTGGCTGGCCCTGGCTACTCCCACCCCTGCACTCGATGAC
TCTACTCATGGATAA
>TRINITY_DN17136_c0_g1_i1_1; 192 96 383  LEN=383
ATGGATCTTGCGGTGTTTCGAACCAACATCATCAAGATCAGATCAGATCTAGATCTTGCG
GTGGAACTCCGGCGGCTGAGCAACTACGAAGAGGAGTGGTGGTCGACTACGGGAGTGGTG
GTCGGCGATGGCGAGAACGGTATTGATCTGGATCTTGCGGTGGAACTCCGGCGGCTGAGC
GACTACGAAGGGGAGTGGTGGTCGACTACGGGAGTGGTGGTCGGCGATGGCGAGAACAGA
GATACCGTGGTCGGCGATGGCGAGAACAGACATAAAAGGGATGAAGAG
>TRINITY_DN17130_c0_g1_i1_1; 85 1 95  LEN=369
XAAGCCATTGGGGTGAAGGACACAATCACTGCCAAGGAATCAAGCCCTTGGGGTGAAGAA
CACATTCACTGCCAAGGAACCAAGCCATTAGAGTGA
>TRINITY_DN17142_c0_g1_i1_1; 98 1 360  LEN=360
XATATAGAGGCAGACCAACCCAAGCTGAGAAGCCAAGAAGCAAAACACCCACAAAAACAG
CAGCCAACTCACCAACAACATAGCACAGACACATGCCACCATCAACATAGCACAGATACC
AGTGAACACTGTTCCCATATGAAAATTCAGCTATTTAAGCATACTGATATAGAGGCAGAC
CAACCCAAGCTGAGAAGCCAAGAAGCAAAACACCCACAAAAACAGCAGCCAACTCACCAA
CAACATAGCACAGACACATGCCACCATCAACATAGCACAGATACCAGTGAACACTGTTCC
CATATGAAAATTCAGCTATTTAAGCATACTGATATAGAGGCAGACCAACCCAAGCTGAGA
AXX
>TRINITY_DN5351_c0_g1_i1_1; 22 1 191  LEN=334
XGGAGGAGGAGGAGGAGAGACTGGAGGGGGCCCAACAAATGGGGCAGAGGCGGAGGCAGC
AGAGGTAGGGGCTGCGAGGGGCGGGGTTGTGACGGCGGACCTGCGGAGGCGACGGCGGAG
GCGAGGCTGAGACGATCAGGTGGAGGCGACGGCTGAGGCTGCAACGATCGGGCAGAGGGC
TGCGACGGTTGG
>TRINITY_DN5396_c0_g1_i1_1; -53 1 345  LEN=345; minus strand
XXGTGGATTAAGGCGTTGCCCTTGCACCTAGGCACACTTTTCACAACATTGGCATACCCC
ATAAAACCAATAGGTTTCACGTTATAAACTGTAGAGGGCTTCAACAAGCTGGAGAACCAC
TGTGGTCAATGCCGCAGGAGATCGCCGCTGCCGCAGATCGCAGCTGTTGGAGGAGTGAAG
GATCGAGGGAGTGAGAGAACATATTTGGACATGAAAACCCTAGCTGTTGTTTACCGGGCA
TGTCAAATATATGGAGAAATGGTACGGTTACCCAACCCGATAGTCCGACCCGACCTGACC
AATGAGTAGGGGCAGTGGGAAAGCCGGGCGGATTTTATTTCCATCCCX
>TRINITY_DN5386_c0_g1_i1_1; 137 210 572  LEN=609
ATGGGTAGCGGATCTCATGAAATTCGTAGCGCAACTGTGACGGCGAGCAGATCTGATTGG
CGTTGGCATACTCCAACCAGGCAGATCGTGCAATCAGCTCCGTTGAACTTTGAGATGCAG
CAGATCAGCCACTGTTAAACATTTACAGTGACTGGATCTTACTATGGCTCCTTTTCGGGG
CTGCGGAACAGCCTTCTTGTGGCGATGATTTGGTCTGACCACGGTGATGAAGCCGAAACA
GAGATTAAGGTGCGCAGCAAGGTGGCGAGGACAACTGCGAAGTCGGAAGGTATGGCAGAT
GAGTTGTGAATTGGGACAGGCTTTTGGAACAGGGGACCCGAAGCCTTGATTTGGACTGCA
TGA
>TRINITY_DN5397_c0_g1_i1_1; 182 1 238  LEN=316
XXGGCTGATTTAACTTCAAACCTTCTCCAGGCTGATAGGAGTATGGAGAAGACTTTAGCC
GAGATTGATGCTGAGATTGCGGCGGACAAGGTGGCCGAGGTGGTAGCAGGCAAGGAGACT
GTGGTCCTGGCTGAAAAAGGTGCAGAGGTTGTGGAGCCAAAAGACGCCGAGGTGGTTCTA
TCAGAGCCTTCCGAGGTTTCAGTCCAACCATCTGCCCAGCTTGAAGAAGGACAGCCCTGA
>TRINITY_DN9138_c0_g1_i1_1; 155 173 274  LEN=481; minus strand
ATGGACGATCGGAAGGCTGTGGCTGTGACTCCACCAGATCTAGGATCGACAGTGGCGATG
GAGATCGGCGGAGGAGGGAGCTCGGCGGACGAAGGAGAGTGA
>TRINITY_DN9164_c0_g1_i1_1; -6 1 329  LEN=329
XXAGAGCACACACCAGAATCTGAGCTTAAACACTGCCAATCAATCACCAACCACCATTCA
ATCTTCAAACAAAACCATAAACTCTGCTAGATACCATCCCCAGCCACAGCCTTTGCCATC
AACCAAGAATCGCACCCAATCAATCACAACCAGCAGATTGCACCAAGACAGCCCAACAAA
GCACTCACAATAATCATCCATAAACTGTGATTGCAGCAGAAGCAGACCAAGGATAAGGCA
CTAGCCCAGACACATACAGCGGCAGATGCACAGAATACCTCCAGCCACAACTAACTCAGC
AACTCTACTCCCCTGGGAATATCAGAATCCAXX
>TRINITY_DN9130_c0_g1_i1_1; 86 1 150  LEN=467; minus strand
CCTGGACCACAAATTATATTCCTCAAATCCATGAGAAACTCTCACATTGTCTACTCTAAG
CAGGAGTTTGCTGTCACTACTCTCTACATTATGGCACCTGCACAACAGATGAGATAGATA
CAAGAAGCTGCTATAAGGACTGATAATTGA
>TRINITY_DN9107_c0_g1_i1_1; 68 1 441  LEN=441
XXGGGAGGAGGTCAACAGCATGAAAACAATACAGTGGTGTGGTGGCCGACCAGAAAAGGT
GGCCCAAAGACCAAGGAGACCAGTTGTCAGACCAGAAAACTGGCTGGCAGGAAGAAAAGT
GGTTTGCGGGGAGAGAAACTGGTCTCCCACCCTTGGACCACCTTCCAAACAAGGAAAACA
GGTTTGTACCAAAAACAAACCAAAACGGATGCAAGACGAAAGTTCGGGAGGCAAAGCGCA
CAGCCGGGAGCCTCGAAAACTAGCTGACAAGCACCAAAAGTGATTTACGACCACAAAAGT
GGTCTCCCAAACCACAGTGGCCCTCTAGGCCAAGGAGACAAGGTGTGGTTCAAAAACCAT
GCCAAACGGAGAATGTTAAACGGTCCCGAGACAAGGCGCGCCGCCGAAGGCTCCGAAAAT
CGAAAACTAGTCTCTAAACGGGAX
>TRINITY_DN15387_c0_g1_i1_1; 101 405 681  LEN=681; minus strand
ATGAAGGTAGAGAAGGTAGAGACTCTAGTGCATGGGAAGCGGGAAGTGGTTAAXAATCCA
GAACATCCAGAATGGGAGTGGGTGGGTGGTGATGACCAAGGTGTCCAAGACTCTGGTCAT
GTAGGAGAGGGGTGGCATAAGAAAGTTTTTAAGTGTTTCCTTGAGGCAGCAAATATTTAG
CCATGGCCAAGGAAAGTAGTGGAGGTAAAGGGTAAATTGTTGGCATGGAGAATCATGGAG
AAGTGGAAGTGGCGTAGTAGTCATTTGAAGAGATTACCX
>TRINITY_DN15323_c0_g1_i1_1; 96 1 353  LEN=353
XGGTGGAGCTAAATCGAGAGAGAAGAGAGAGATGTCGCAGAGGCTAAGCCAGAGGCCGAA
GGCAACGGCGATGACAGATTGATGTCACGGTCGAAGTTGTTGACGGAGAAGAAGATCGGA
GAGGCCATAGAGGTCACAACAAGTCGCTCGATGATGATTGACGAGGCTCCTTGATGATCA
GAAGAGGAGAGGCTTCTTGATGATGATTAAAGTCGGAGGAGGGCGGAGCGGAGAATTAGT
GGCGGAGGATCAGCGAAGGAGCGTTTGAAGCGGAGAAGCTCAGATCTACAGTTGTTTTCG
GCACCGTTGGAAGCTGGGGTTAGGGTTTTGGCGGGGAGAGTGAGAGCGGTGGCC
>TRINITY_DN8172_c0_g1_i1_1; -46 1 349  LEN=349
XGTGAATGGTGTCACGCCGCCAGCGGTGCAGCACCTGACCGCAGAAGTCACTGCAGACAG
CGGGGAATATCAGGTGCTGGCGCGATGGGACACACCGAAGGTGGTGAAGGGCGTGAGTTT
CCTGCTCCGTCTGACCGTAACAGCGGACGACGGCAGTGAGCGGCTGGTCAGCACGGCCCG
GACGACGGAAACCACATACCGCTTCACGCAACTGGCGCTGGGGAACTACAGGCTGACAGT
CCGGGCGGTAAATGCGTGGGGGCAGCAGGGCGATCCGGCGTCGGTATCGTTCCGGATTGC
CGCACCGGCAGCACCGTCGAGGATTGAGCTGACGCCGGGCTATTTTCAGAX
>TRINITY_DN8144_c0_g1_i1_1; 35 1 136  LEN=341; minus strand
XXTACTTCTGTCAATCTACACCAGCGACATAGTACCTATGTCAGTCGATATGCACTGGCA
CCATTGTTCCCGTCAACTAGCATTAGTGCTTCTGCTATCGTTAAAAGATGGGAAGGGATT
TCTGGGGAGGAACATTGA
>TRINITY_DN29495_c1_g1_i2_1; 120 421 623  LEN=623
ATGGAAGAGCTTCATCATCATGAAGAAAGCTCTGGACATGGAGGAGACCAAGTTAGGGCA
AATTGGGCTAAGCCCAAGCTTGTCAGCTTGATTGACCATGATCTGGAGCGTGGTAGACTA
TAGGAGGTCCAGAGAGCAATCTTAAGAAGTGCTAAAATATGGTCGACCATCTTGATAGAT
GTAGTCAAACATAACATGAATTCX
>TRINITY_DN29496_c0_g2_i1_1; 79 447 575  LEN=575; minus strand
ATGGGTCGTGTGAGGAAATATGGACCAAGAAAGGGCCCACAGCAGAACCTCGCAATCAGC
CCAATATCACTTCCAGTGCCCGGTCCACCAGCACTCTGCAAACAGAAATGGGTCTTATCG
GGATGAAGA
>TRINITY_DN29453_c2_g6_i1_1; 123 1 418  LEN=418; minus strand
XXAGCTTTGATCAGTCTCTTCATCGAACTTGAGCTCAGATCGATCTCTGTTGGTCTTATC
TCAGGCATTAATTGCTCTAAAGAAGGGTGCTCAATTGCTAAATATGGTTATAAGGGAAAG
CCGAAGTTTTGTCCGTTTAGGCTTTCTAATGATGATTTCTTACCAAGAATGCCAAACCTT
TGGAACATACATTTAAATTGCTCTTCTGCTAACAGTACGTGAAAATTTGATGATGTATCA
ATCAGAGGGTGCGGTTCTGGTGTGTTTGGTGCACCAGTGTTTGCTCTGTCTGCTTCCCTG
CAGTCTCTATTTGCTTATGGTTTCTTCACATTATATCAACACAATGTCACAGAACCAAGA
TTGTCTTCAAAACTGCTGGAGTTTTGCTTGATGAAATGCGGGAGAAGGGGTTGGATGCCC
>TRINITY_DN8366_c0_g1_i1_1; 15 1 381  LEN=381; minus strand
XAGCAATCAGCTTCCATGTCTGCATTAGAAGTGACCTTTGTCACACGACCAATGAATCCA
GCATCCTTCTATGGTTCTGGCACGTCTTCCAAATTTCAGGCATACAGGTATTCGCCTAAG
CCCATCCTCAAAGACTCTATTTAAATCATGGCTGGCCATAAGAAATACACAATCTATCCT
TACTCAAGGATTATCCAGCCAAACAACGAAGAGCAAGAATAGAAGACACACTCATGGCTT
GGCTTACCAAAGACACTCAAACATCAGACTGAGACAATGGGACAAAAATCCCAGTTAGTT
TTGCATGGGCTCATGAACTATCATACTGCATATGACTGTTTATGCACACAAGAACTTGCT
CACACAAGCATGCGCACTTGCCXX
>TRINITY_DN26543_c2_g4_i1_1; 165 10 310  LEN=310
ATGGCGATCGCAATCGCGATCGCGATCGCGATGGAGAGAGAGAAGGCGAGAGAGAGAGAG
AAGGAGAGAGGCTTACCTTCGAAGTCGTCTGGGTGTCCCGACTGTTCGATTGACTGGATT
GAGTGGATGAGCTTCGAATGGAGTTCTTCGATCTTCAACTGGATGGAGCTTCGGCTGGAT
GGACTAGATTGCGCAACAGGTTTGTCTCTCTTCCTTCACACTCTCTCTCCTTTGTTTGAT
CGTTTCAATTCATTCCTCCCTTGGTGTATTAGCGTACCAACGGCGTACCCACGGTGTACC
CXX
>TRINITY_DN26580_c2_g1_i1_1; 105 129 313  LEN=313
ATGGAGTTGAGGAACTCTGTTGCGACAAGCGGTGGCGCGGTCGGAGCTCTGATGCGACAG
AGGTCTCGATCGGCGACGGAGATGAGTAGCTCTGGTGCGATGAGAGACGGCGCGATCAAA
GCTCTGGTGCAACAAGCTTGAGAGAGGAGATGGGGAAAGGGGCCAGGGGGGATGGCGTCG
GCGGGX
>TRINITY_DN26574_c2_g2_i3_1; -110 2599 2806  LEN=2806
ATGCCCGGGGGTTACAATACCGTGGCCTACGCCCATGCCCGGGGGTTAGAATACTGCGGC
CTACACCCATGCCCGAGGGTTACAATACCGTGGCCTACACCCATGCCCGAGGGTTAGAAT
ACTGCGGCCTACACCCATGCCCGAGGGTTACAATACCGTGGCCTACACCCATGCCCGAGG
GTTAGAATACTGCGGCCTACACCCATGCXX
>TRINITY_DN26550_c4_g5_i1_1; 118 148 222  LEN=546; minus strand
ATGGCTACCAAGGCAGTTGGGGCATTGTCCAAAGTGCACGGGATAACTTCTCTATTTTGT
GGTAGTAAAAAGTGA
>TRINITY_DN13579_c0_g1_i1_1; 139 235 400  LEN=400
ATGGAGGAACTTCCAACACTTCAGATGATGAAGACTGCTCGCTCATTTGACGTATCTGTT
TTAAATATTAGTACAATGGAGGAACTTCCAACACTTCAGATGATGAAGACTGCTCGCTCA
TTTGACGTATCTGTTTTAAATATTAGTACAATGGAGGAACTTCCAAXX
>TRINITY_DN13517_c0_g2_i1_1; 5 1 305  LEN=305
XXGATTAAACTTATCCTATTCTCATCATTTTGGCCCGAATGCCTGCGGATTAGCCTAAGC
TCACTTGCTATTTACCCAACCCAATCTAGTAACCCAGGTGAGCTAGGTAGGCTAAGCCAA
ATAGGCTTGGACTGGTATAGCTTAAGGTGTTGTGGTATAGCTGAAGGTGTTGGCTCAACC
AGCCAGCACAGAAGGAAAAAAATAAGAAAAAAAAAATCCAACAAATTAGCAAATGACATA
TGCTTTGAGTGTCCTAAAACCAACGATCTCTCTCAAATAGCTAGTGCAGTCCTTTTGCAG
ATGGGACXX
>TRINITY_DN13546_c0_g1_i1_1; -10 134 421  LEN=421
ATGGCTGTCGAGGCGACCAAAGGAGGCGACGAGGCTGTCAAAGCTAGCAGAGGTCCTGAC
AAGGCTGGGATAGCCAGCAGGAAGGGGCGACGAGGCCAGGGGGGCCTGGCGGAGAAGACC
AGCAATGTTGGGCAGTCGGTGATAGCAAGTGACGAGGCTAGGGCTACCCCCGAXCAGGCT
TCAACACTGACCGACTGGGCCAAGAAGCCCTTCGGTAGTAGTCGACAGTGTTGGACGATG
CTAGGGCTGCCCCCCACAGGCTTCAACAATGACCGACTAGGCCAAGAA
>TRINITY_DN31497_c0_g1_i1_1; 141 185 369  LEN=369
ATGGAGGCCCCACCCCTCGATGACCGCAACATGCAACTGCCATGGCAGATTTCTCAAAGA
GAAATAGTGCAGATGAGAGAGAGAGAGGCTCTGTTCACAACTCCGGCATGGCTTTTTGGC
AACACCATGAACACCGGTGCCACCTACACACCAACATCTCAAACAGTAAACAACACATCT
TTTCCX
>TRINITY_DN31498_c0_g1_i1_1; 161 106 325  LEN=325
ATGGATGACGAAACAATGAGAACGAGTGGAGACTGTTATGCTTTGGGCGGTGGAGGTGGC
ACCGCGGCAGACGCGGAGGAGAGCAGTGGAGCTTTGTTCGACGAGCTTGAGAGAGAAAAG
GAAGAGAGGGCGGAGCTTTGTTCAACGATCTATGGATCTGGATCTTGCGACGAAGGACAG
CGAAGCAACAACGGAGGAGAGCAGCGGAGGAGAGTGTCG
>TRINITY_DN31489_c0_g1_i1_1; 82 155 340  LEN=340; minus strand
ATGGGGATGGGTGTGGGTATCCTTGAGCCTATCCGACTTCAATTGGGTTTTAAAAATTTA
TCTTTATACCCATCCCGAACCCCGACAAAATGGCAGAAGTCCACTCCCATCAAGGGTAGA
GACAGAGACCGCGGGTCGGGTCATGTTGGATTGCCATCTCTAGTGTGCACTGAGTTGGCT
TACGAC
>TRINITY_DN31488_c0_g1_i1_1; 110 1 270  LEN=357
TTGCTTATTCTCTTTGGATGGAGGAGTAAGGGTGAAGCCACCAAAAGGAGTAGCGATGCC
AACAAAGCCAATGTTCATGATGAGATCATTGACGCTTTTGGTTATGTTGCGAAATCAATT
GATGGTGTTCAAGGGTCGTGGATCGCCAGTAGAGGTACCATTGCTGCCATGCTTAAGAGA
GAAAAATGTTTTAGAGAGAAATGGGGTGTAGATCTGCGAATTGTGTGGATCGACTTAGAT
CTCGGCCTATGTTGGTTAGATCTACTCTAG
>TRINITY_DN31402_c0_g1_i1_1; -51 1 309  LEN=514
CTAGAAGCATATACTGAGCGGCCCTCGGCCCAGAATGATACAGAATGTCACAGAACGTCA
CAAAATGGCCCTCGGCCCAGAATGTTACGCAGAATGGCCCTCGGCCCAGAACGTTACACA
GAATGGCCCTCGGCCCAGAACGTTTCACAGAATGGCCCTCGGCCCAGAACGTTTAACAGA
ATGGCCCTCGGCCCAGAATGTTACACAGAATGGCCCTCGGCCCAGAATGTTACCCAATGT
ATGGATTCAAGAGGTGGCACCCACCGAAGTGTAGCACTTTGTTCCATACCAGAAATCAAT
AAGTTTTAA
>TRINITY_DN31418_c0_g1_i1_1; 57 216 367  LEN=367
ATGGAAGTAGCCGAACTGGCGGCAGAGGGAGAACAGTGACGAAGTGAATGGAGTGTAGAG
AGTGTCGATCGGGAGGGTAGAGAGTGACGAAGTGAACAGCCTATGGGGATGGTATGGAGG
CAGAGAGGAACTATGGCTATTGGGAGAAAAAGX
>TRINITY_DN31433_c0_g1_i1_1; 106 145 306  LEN=306
ATGGCAATTTACTCGATATTCGTTCCATCTTCTAGGGCTGACTTGGGATTGAATCCAAAA
CCAAAGGAATTGGAGGAATCGAAGCAACCCGCTAAATCCCAAAAAGGGAGAAAGTCACTC
GCATTGCCAAAGTAAACTCCAGTTGGAAAGCCAGGATTCGAA
>TRINITY_DN13879_c0_g1_i1_1; 151 1 459  LEN=459
ATAATTCCTACAGTTTCTGAGCAACCAACAAATCCAATCAAACAAAAGAATCAAGAGAAA
ATAAACAAGAACAACTTCCAATATTATCTAGCAAACCTAATCACAGAAAAACCTCAGAAA
TTCAAGAAAAATAGAGAAAACCCAATTCAAAACCTCAACAAATCAAGAAAAGATAACAAG
AAAAACCCAATTCAGAACTCACGTTGAAGACCGTGAATGTCACTTCCCAGGGATGAAACG
AGCCCTCCTCTCATGCCAGACAACGCCATCTCCGCTCAAGAACTCGAGAGATGAGAGGAC
CAGCACAAGCGTGCCAGTGCTCTAAACACGCCGTCGGAGCTGGCGGCGAAGCTGAGGGAG
GGTCCATCAGTGATGATGGAGATGAAGAAAGGGAATCGGACGGTGGTGGCGGGTCCCAAA
CGGAAGTACTTGTATAAAAATGACCCCAATCATTTCGAG
>TRINITY_DN32457_c0_g1_i1_1; 209 188 304  LEN=323; minus strand
ATGGAGAGAGAGTTAGAAGGAAGAAAAATGGGAGCAAAGAGAGTAGCTGCGGCAGCAGAG
GCGGCGATTGTAGAAGAAATGAACTGCCGTGATGTTGAAAGAGATAAAGAAATCTGA
>TRINITY_DN32465_c0_g1_i1_1; 72 182 346  LEN=346; minus strand
ATGGGAAAGTACCTTAGAAATCCAGAGAATGAAGTAGAAGGTGTTCGCGAAGAAAAGCGC
AGGTTCAGAAACGTGGGATCCAAAGGATATAGAAGGGAGGGAGAGAGGGGGAAAGAGAAG
GTTAGAGGCTAATTTATCAAACCTCGTCGCAGGCACCCAGATTTC
>TRINITY_DN32493_c0_g1_i1_1; 24 1 110  LEN=310
XAGTATGTGAGTAGTGTTATTAAAAGTGAGCCGAGGCGCAAGTCCCAGCCGTGCCCACCC
TCTGTGGCTTGTAGTGGTCAAGGTGAGGCGACTTCACTAAGGCATGATTAA
>TRINITY_DN32496_c0_g1_i1_1; 103 112 389  LEN=389; minus strand
ATGAAGGAAATCTGGCTTATTGATAATGGTTTCAGACTGAATGTTCATCCATATAGAAGA
GGATATTGTATGAAAGACGTGGGCCGTGTTGCTTACAXCCTCACTAAGCCATTACTTAGT
TGTAGACCTCTAATGGAAACTCAAAGTGGAGACCTTATGAAACCTAAACCTGTTGAGAAG
CACACCATCCTCAATGGTGATATACAATTGCCAAAAACTGTTCTGACACTAGTATCACAC
CCTGACACTCTGTATGTTGTGGATGTGACTCAACACTTG
>TRINITY_DN32495_c0_g1_i1_1; -23 1 426  LEN=426; minus strand
XCTGGTCGTAGGTTCAATTCCTACTTGTGTGATCTCACTTGAGGCAAAAGTAAGAAAAGA
GAGCTAGAGAAAGAAGGTTGCGGGAAAGCATCTGCTATTCAGACTGGCATTCTAAAAGAA
GTTGTGGTATATGCAGTTGGTGTCCTTAGTCAATTTATGCAGTCTCCACGTATCCCTCAT
CTCGAAGCTGTGCACAGAATTCTGTGGGCTGATCGAACTAATCTACGTTTGGTGGTTGAT
CATATGCGGCTACCTCTGCCCTTTATAGTGATGGAAACTGGCTATGACTTGACTACTGGT
GCATCCGGCTCTCGATCTCGATCTATAGCTACTGGCTCAACAACTGCTATTGTTGGTCAA
GCAGTAGGGGCTTGTTGCTTACTCTGCTTACTCTACCCCTACCTAAGGGCCTTACTCATT
CAACAX
>TRINITY_DN32487_c0_g1_i1_1; 76 1 949  LEN=949
TGCAACTGTTTGGATCATTCAGCTAAGTTGGTAGAACTTGGTCCAGTGGAGGGAAAGGAG
GACCATGGCTCAAGCAGCGTTGGTAAACCACTTCAGCCCCTCAGTACTGAGTCAACTCAA
CCCATGGTAGGTGGGTCAGATCAGTGTTCACATTGGAGGAATAATACGGTGGTGGCCGAC
ACTTGTGGCATACATGGTGAGGAGCACGAGGCTCAAGCATGAAAAGAGAAGGTAGCAGGT
TGCTGAGCTTTTTATGCGCCCATACCAGCTGTTTCAGGTAATGTTAGCCACGTTTTCTCG
GCTGGGTGTAAGAATAGATTGACTGAGGCTATTCTCAGGTCAGATGGGCTGGATGTGGAA
GCAGGCTTGGACCAGAATTCCCTTACCCATGTGGACTTGGGCCCTAGTAAGGTTAATCGG
GAATTGGGTGGGCAACTAGATGTTATAGTGGACTTGGGTGGTCAACCTAATCCTATAGTG
GATTTGGGCCTTAGTAATCTTAACCTTGTTGACTTGGGCCCTAGTAAGTTATACCCTCAT
GTGGGTGGTCAATCTGATGTTAGGAATGTAGCTCAACCCGTGAGTGCCAGCCCAGCTTTG
GTTGTTGACGAATCTGCGGAAGAGATCAGCAGTAGCGAAGAGGATGGGGGTGCATCGGTG
ATGATCAACAATGGTCCTACAGGGAGATTTTGGCAAAGAAAAGGACATCCGAGGGCCCTA
GTGGTGAAGGGGCCTGGGGCAGGAGCTAGCTTAGTACGGAGTAGGGTCAACTCTGTGGGC
AACGAGCAGCCGTGTGACGAACAGGTGTGTACGCCAGGGTTCATGCGGAGCCTTAGTGAG
TCGAGCAGGGTCAAGGCAGGGCTGAATTTGGAAGTGGTGCTGACTGCCGTAGACCCTCCT
GCCCACCTGAATCAAGAAGGGGCAGGCAGCAACCGTAGGCCTCAGAAAGXX
>TRINITY_DN32406_c0_g1_i1_1; 52 1 52  LEN=319; minus strand
XXGTCATACTCAGAGCACAAGGCTCCTGATGACAGGGATTGGGAGAGGTACTAA
>TRINITY_DN27542_c2_g2_i2_1; 159 218 397  LEN=1828
ATGACTTCGATAACCCAGTGGCAGCAGTGGTGGAGGTACCGGCAGCAACCTCATTTGGTC
ATTATTCATGGGCTTCACCTTTCTCCTGCCAAGAACCAGTTTACAAGTGATGCAAGATCC
AGTGTACAAGTGATGACCACCAATTGTCAGCAAGTGAAGCTTTCACGGCCACTGCCTTGA
>TRINITY_DN27514_c0_g1_i1_1; 76 1 336  LEN=513
GAACAACCGTTGAAAGAACTGGAAACAAAGCACCTCTTTGCCAATACCATTTTTGGAGTA
GTTTAGACCCCCAAGCCGCAACCAAATCCTCCTTCTAGGTATGAACCCGTAGAATAGCAC
AAAAGTGGCTACTCACGTGAGACTACCGGAGTAGACCAAGGCAGCAACACACCACACAAT
CACGCCGGCGAGCACAACGCCGGAAGAGAACATAACCAGAGCAGAATATATCACGAGGGG
GCCCATGTCACTCCAAGCAATAACATCGGAAAGAGGCAACTCAGGCCAGTTGGAACAGTC
AACAAAGATCAAAGATCAACACCACTTTACCCTTGA
>TRINITY_DN27514_c1_g1_i1_1; 131 98 789  LEN=789; minus strand
ATGACTTACGTGAGGCATACACCGTCTCCTTCAAACCTCACCCCAAAAAAAGGTACGTCG
GAGACAAGCGGCGTATACCGAGATCAAACCCAGACCACCATAGGTTGACCAGCGAGCAAC
AGTGATGCCAAACCCACAAATGGCTCACAAAACAGTGGCCAACATCGTCATTTCCTTAGC
TGTAAATCAGCTTCATGCCTGAGCACTACCATCTATACTGAGAACGGAAAAAATTTACCG
TTTTAGCATTCCCATAAGACAGGCCATAGTGATGCACAAAACACTCCCACCATCGATAAA
ACAAATCGACAGCCAGAAAAACCACCAGCGGCACCAATATACCCAAACTTCAAAGCAAAG
CAGCCATGGCACCACCCACAACTAAAAAAAAAACCGGCAGCAAGATGGCCATGGCAGAAG
CGATCTTTGAAGCACGGACATGGAAGACCCAACACCTCCGGCGACCCAAACCGCGGACGA
CAAGCAGGGAACCAAATGGAGCTCAGCCTTGCTGAACTGTGAGCCATCCCACCGAGCCGA
ACCATTGACGACCACACTGGTGGTAACCCAACCCAGAACATGATGCAATGGCATGAACAC
CCACAGGTCACCTTAGCTTAACACCAAGCTTTGGGCAGCACCCCAAACCAGCCAAAGGAT
GGCCGGAGTGAGACTGACACGTCGGACCTCCAX
>TRINITY_DN27514_c1_g3_i1_1; 155 98 656  LEN=1393; minus strand
ATGACTTACGTGAGGCATACACCGTCTCCTTCAAACCTCACCCCATGAGGTTCTGGTGTT
GGGCTAGCTATACCAACCGAACCATTCACCAACCACCAGCGACAGTACCCAGCATGAAAT
AAACAAAACAGCCGAACATCAACTAGATCAAGTCAGCCGGACAACCTGCCAACAAGCTGG
TCCGACGTCGATGACGGCGCTAAGTATATACTAGCAAAATACAAGCACAAACAAAGAAAA
CAGGGCAGCCATCCCGCAGAAACAAACCCGCCGAACGATCACCAAGCTTTCAAGACTTCA
GACACTAGAGTTTTCCGAACCCAGTCTTTGTCTCTCTCTCTCTCTCCCTTTCCGGTTCCA
ACCTCAAAGAAACTGCCAGAGAAACAACATACCAAGAAGAGAGTCACGATCCAGCGCAAA
CTGAACACTTCCCCCGCACCTAGATATTGGACACCCGAGCTATGAATCCAAGAGATCAAA
CCGAGCTATGAGACAACCAAGAACCCAAGACCAACCATGAACAACATGGACGGGCTGAAA
CAAACAAGAACCCAGTGA
>TRINITY_DN27591_c1_g1_i1_1; 294 1 374  LEN=455; minus strand
XXAGAAGGAAGGGGAAGAGGGTAAAGAGACATGACTTCTTTTTGTACAAACACAGAGCTG
GGAGAGGGAGAGGGACGAAGGAAGAGAGAGAGAGAAGGAAAAAGAAAAGAGAGAAGGAAG
GGGAAGAGGGTCACCCCAGATGTTGAAGATGATGAAGATGACAATGATGTTGAAGATGAT
GAAGATGATGAAGATGTTCAAAGTCTGAAGCTATTCAAAAAAAAAATTGATCTGGATGAT
GCTGTCGGTGAGGATGAAAGGAGAAGAGAAGATGTGGATCCAGATCTGGATCCAAATCTA
GATTTCTTTGTTGATGAAGATGATGATGATGTTGAAGATGAAGATGATGATCCAGATCTA
GATCATAATCAATAA
>TRINITY_DN27591_c2_g2_i1_1; 257 287 552  LEN=552
ATGGGGCGGTCGGTGATCGGGGTTGGTGATGTCGGTGATGAATATGATGAAGATGATGAT
GATGTTGAAGGGCAAAATCTGTTGAAGATCAAGGGAATGTTGCTGAAGATGATGATGAAG
GGCAAAATCTGTTGAAGATCAAGGGAATGGTGCTGTTTTCTTTTCTATACTTCTTCTTCT
CTCTTTTTTTGTTTTGTTGCTGATGAAGATGATTTTGATCCAGATCTAGAAGGTGATGGA
TGGATTCAAGATGGATCTAAAGGGGGX
>TRINITY_DN27578_c1_g1_i1_1; 194 535 738  LEN=835
ATGGCTTTCCAAGAACTGCTATATATCCCGGAGGCTGCATCAGATACCATTATTCTGGTT
AAGATCACAAGCAATTTCGACCAACAAACTACAAAGAAAGCTTTGTTCACAAGGACAACA
TTAGCCAATCATATCACACTTCCCACCTTGGGGCAACAGACCACTCATCAAAAGATGATC
CATGAAATTATCCCTAAACCTTGA
>TRINITY_DN27578_c2_g4_i2_1; 79 1 156  LEN=611
TCGCTCATCATATTGCAGTTTTCTGAAGGCCTTCGAGCCAGCAGTGTGGAGGACTTTCAA
CTTCTCCCGATTCAACTACCTGGCCTTTCTGGACCTTGTCTCCTACCTGGAGAACCACAA
TCAGAAATCAGAGATAAGGTAAAAGATGACTTGTAA
>TRINITY_DN27523_c0_g2_i1_1; 97 504 1058  LEN=1180; minus strand
ATGCATCAAAAAAAAGTTGTGGTGGTGGTGGTGGTGGTTTTGGTTTACCGAACCAACTTG
TTAACAGGGCATTTCAAGGTCTATCGCATGGATGAGGAAGAAGTGCGAGGGGTAGAGGCA
AGGGCTGGGGTGGACGTGGGAGAGGAACGAGCTACCAGTAAGCTTTGGTTATGTGATGAC
CGGTGCGTTTTTTGCCTTGTTCTACTGGGTTATGTTGGATTTATCTTTGTTGAAATGTCG
GATTCCAAAGTATGGTCCAGTCAACAGTTGAGTTCGTTGTTTTTGAAAACTTTTCTTAAA
AAATTTTCGTCCTTGATTGTTTCAAATTTCGAGTTTTCACTTGTCCCGGAGGGTGCGAGA
TCAAATCCGGAGTGTCGGGAGAGAAGCCGAGGTTTTTTCGGGGCTGGAAGGCCTTGGGCC
GCACGTGTGGGAGAGGGGCCGCATGTGCGGGGAGTGAGGCCGCACGTGCAGGAAGCAGGG
GAAGGCTGTGTGCACACTGCAATATATGTAGGTGCAGAGAGAAGGTGCGGGGAAGGACCG
CACATGCAGGGGTGA
>TRINITY_DN27597_c1_g1_i1_1; 57 1 64  LEN=666
XXAGGGAAAGCGATTAAAGAATGGGATAGAAAGAAGCGGGATGGGAGAATTATTACAACA
CCTTAA
>TRINITY_DN27509_c2_g1_i1_1; 25 243 414  LEN=414; minus strand
ATGGCAAAGGCAAGAGAGAGCTCGTCGAAGTCGAAGGGGCTGGATCGTCTAAGTCGAATG
GGGCTCTGGATCGTCAATCGAAGTCGAAGGGCTCTGGATCGTCAAAGTCGAATGGGACTC
TGGATCGTCAATCGAAGTCGAAGGGCTCTAGATCGTCGAAGTCGAATGGGGCXX
>TRINITY_DN27520_c1_g2_i1_1; 87 1 935  LEN=1233
XACTTCCCGATATCCGATCAACTTGATTTTTTACAGGTATGATATACTGAATAAATCATA
AAATATGAACGGTTCAGATTATCAAAATTGGACCTAAAAGTAGACCCGAAGACCTGCAAG
GAAAGGATCCTCTCTCAGTTGAATCAGTACTGCAGCACTCTAACCCACACCGGCACGCAA
GCCTTACAAGCTGAGGCGGGAAATTTCAACAACCAAGGCCACTCGCTCAAGAAAGAGCGT
GCGGCACACTCCACTCGCCAACCAACTATAGTAAACCAGACCACCGCCGGAAAACTTCCA
GCCGCGACTGCCCAGAATGCAGCAGTACACGGTGACCGTAGCAACCAACACCACTCAGCA
AAAACAGCGAACGCAGAATACACGTACACTGCCCAGCGAAACGACGCCAGAGCAACACAG
CACCTTTGAAAAAAACACACTCAGCCACAGTCGGTTACACTGTCTGACTAACGGCACCAG
CAACACCATAGAGATGACCCAGAACCGAGATCAACATGCAACCGAACACTCCAACAGTCC
CCCCTCAACGTATTCTTGACCACCATGGCAGCCATGGATACAAGCTTGCATAAAGACCCA
AACCACCTCAGAACAGCAGCAAACGATGAACACTCGCTCTGGCATGCGGTTACCCACGTA
TCTTATATAAAAACACAAGGGAGGAACACCACATACCCAGATCAGAAGATAACTCCTTGA
ACCGTGGAAAACAAACCCACCATGGCCACTCAAAAGAACACACCAAACCCACGGAGAGAC
GTCCAGCAGTCCGTTGGCATTACAAGGCCCCTCCTCTCAGCGACCAGATTACACAAGCAC
AGAAAGCCACCATCACAACAAGGAACCAGGAACCCACCAACTGACCAAACTCCGTTTCAG
GCACTGGCCCACGGACAATTTGCTCACCGGGGTTAA
>TRINITY_DN27573_c4_g2_i4_1; 236 151 357  LEN=416; minus strand
ATGGCGATGGCCATGGCGATCGAAGGCAAGAGCGAAGAGGAGCAGATCGCGAGGCTGGAG
CAGATCGCGAGGCGAGAGCAGATCGCAAGGGCGAAGACGACTGGAGTCGGAGGTTCGATC
GATGCTTCGATCGATCGCGAGGTTTGTCTTCTCACTCTCTTCCTTCACACACTCTCTCCT
CTGTCTCTCTCTCCTCGCCGTATCTGA
>TRINITY_DN27524_c1_g1_i1_1; 105 1 457  LEN=543
XXAGGGGAGAAAAAGGGTCTACAAAGAGAGGAGAAGGTGGTGGCAAGCTGTAGACCACTT
AGGCTGGTTGACCGACCACCCACCCTAGCTGACCAACCACCAAAAGTGGTTTACAGGGAA
GAAAAGTGGTCTACAGGGAAGAAAACTGGCTGGCAGGGAAGAAAAGTGGTCTACACCCCT
ACTTCTCCCTCCAGGCAAAAGGGGGGACCAAGGGTTAGCTTAGAACAAGCACAAAACCAA
GAAAGTTCAGAGAATCAGAGGCAAGGCGCGCAGCCGACAACCCCAGGGACTCCAAACGAG
CGCAAACATGTGCAATCATCGAGCACTCAATCGATGACGTCCAAGTCTTTAGGACGGTCA
AAAATGGGGTGTCTACAGCATGTCATCAAAAGCACAATAGTTTACCATCCACAGATGTTA
AATTGTCTGTTTGTTAAAACCGAGAATCTGGAATTTTAA
>TRINITY_DN27521_c1_g3_i1_1; 122 1 169  LEN=408; minus strand
XXTGGTGCTGGTGCTGGTGCTGGAGCTGGTAGCGCCGGCATAACAGAGATTGGATCTACT
GGCGGTGTTGGTACTGCTGCCAGTGATGCACACCGGCAGGAGCAGCTTCACCGCTCCTCT
AGTTCGAGCTCTAGCTCGGTGAGATATCCTCACACCATATTTGTTTTATGA
>TRINITY_DN27592_c1_g4_i1_1; 174 114 410  LEN=551
ATGGCTGAATGGCTAAATCGCCCAACTCATAATTGGCAAATTCGTAGTTCAATTCCTACT
GGATGCACGCCAATGGGACCTTACTTGTGGATGTTGAATTTTGACCTCACAACCAAACCC
GATCTCTTTGCCGAGATCCAGGAACTAAGCCGTAGAGCAAGTGCAAGAATAGAAAAGCCC
AACACCTGCACATAGAAAGAAACAAGACCGGTGGCTCGTCCATCAGGACACTCCAACAAT
CCAGTCAATCAACAAATCTCACAAATAGATCAGCTCAAGTACAAAACTCTCAATTAA
>TRINITY_DN27577_c0_g4_i1_1; 92 1 105  LEN=382
GTCATTGCCAAAGCTTGTGCTGCTTTTGTCAACTCTTTCCAAAACTTGGCAATGGCAGCT
CCTTTGGCAGCCCACTGTGGATGCTCTAAAAACCATGATTTTTGA
>TRINITY_DN27539_c3_g1_i5_1; -101 1 268  LEN=2710; minus strand
XXGATGGGCCAGGCCGGACTTCAAAGTGATGGCTTAGGCCCTAGCCTAGGGTCTCGGACA
TGCTCGGGCCCGGACCTAAACGAGCCTGCCCCGGGCCATGGGCAGGCTTCGAGCAGCCCA
CGGGCCGCGGGCCAATTCTACATTCCTATCAATGTGCATGTTTACATGTCAATGTTAATA
TTCACATTGTCAACGGGCCGGGCCGGGCCTACCCCGGGCCGAGGGCGAGCTTCGGGCAGC
GGACAAATTTTACACTCCTGTCAATGTTAA
>TRINITY_DN5573_c0_g1_i1_1; 93 1 84  LEN=454
TGCGGAGCGGCGGCGGCGATTCCCAAATCTTTGGCAGCACCAGCTTCAATGGATGTCAAT
GGTGGTAGTGGAGTTGGCGGATGA
>TRINITY_DN5590_c0_g1_i1_1; 111 228 477  LEN=477; minus strand
ATGGCACAAAAGGTAGTTGGGACACCTCTAGATTGTTGAACCAAGGCAGTTGAGCCACCT
GTCTAGGAATGGGCTGTCCCCTGGGCTCAACCCAATGGAGACTATGCATGCAAGGTATAC
ATATCACCATTTATACTCCCAACCGAGTATCTTTACTGCCTTCTCTTCTCTCTTAGACAG
CCTTGGCTCTCTCCTCCATCTCCAGTAACCCTAAGCCATCTCAGTGCCCACCATCTTTCC
AAAAGGTCCCXX
>TRINITY_DN28357_c1_g1_i8_1; 276 163 435  LEN=2077
ATGGCAGAAAATAGAAAGAGGAAAAGAAGAAGGAGGAGGAAGACGGAAAAGAAGGAGAAG
GAGGACGATGGAAGAGCGATGGAGAAGAAGAAGAAGAGAGTGGTTAAGAAGAAGATAGAG
AAGATGGAAGATACGGAAGAGAAGAAGAAGACAATAGAGAAAGACAAAGACAGGGAGAGG
GTCGAGGTGAGCGTCGATCGAGGGGGCTGCTTTTGTCGGCCATCGACACAAAAGCAGAGC
CCACGTGCCAAACGCGGCAAGGGACGCGGGTGA
>TRINITY_DN28375_c3_g4_i1_1; 30 1 222  LEN=365; minus strand
GTGGCCGAGCGGTAAAGCTTGGAGGATAAAATCCACAGGTCTCAAGTTCGAGTCACACCT
TGGGGCCACTGGAGGTTTGCCCGGTCGTTAACTTCAGGGCCCTCAGGATTAGTCCTGGCT
TCCCTTAAAATCAGCGGGTTGGGGATACCATGCCTCGAAGATCAAGTCACCGATGAAGAG
CGCCGTCTTAAGGGAGCGAGGAAAAGGCTTGGGTCTCTTTGA
>TRINITY_DN28355_c0_g3_i1_1; 146 1 538  LEN=1254; minus strand
XXCGCGGAGGAGGGCAGTGGAGCTCTGGTGGTAGCTCGGCAGTGGAGTAGCTGCGATGGT
GCTGTCGGTTGTTGAGTTGCAGCTGTGGGGTGGCTCTCAGTTGTGCGTGTGTATGTGTGG
AGAGAGAGACCCAAGAGAGAGAGATCTACTTCCGAGAGGGAGAGTGAAAGTTATTGGTCT
CAGCCCCCTCCTCCATGTGTGCTGTCCGTGTTCTCCCTTTTGTGCCGTGTCTCTCAGCTG
GGTCTGTTGGGTGTGTGATGAGTGAATGGCCGTGGCTGGTGTGTCTTGTGTGAAGATGAA
GTTGCTACCGTGAAGGATGGGTGTGTAGGGTGCCGTGTAGCTGCGGGAGGAGAATGGTCG
TGGGAGGTGCTGCTGTGGGGTGTTGTGGTGGTGGATGGTCTGCCGAGAAGAGAGGGTGGT
GCGTGTGTGAGAGTGTTGAGCAGCAGCTGGGTTGCCGTGTGGTGTGGTGGTGATGGATGG
GTGTTCTGGTGTGTGAGAGTGTGGTGGTGATGGATGGGTGTTATGGTGAGGGTGAGGTGA
>TRINITY_DN28387_c0_g1_i1_1; 165 397 576  LEN=932; minus strand
ATGGTCAAAGAGCACAACCCTTCTGAGAGCATGACACAATTACTCGAGCTTAGCACATTC
ATGGACCAAGCTGAAAGTTCAACCTTATCTCAACTCATTAACCTAACAAATGAGCAAAAA
CAAGTGAATTTCCACCAAGCTGAAGGTAATAGCTTGTTTGCAGTCCTATGTGGAAGTTGA
>TRINITY_DN28334_c1_g7_i1_1; 74 1 295  LEN=550; minus strand
XXGCTCAGATCAGATCTATGTATGATCGGGCGAGAATCCGACAACACCCTGGCTGCAACA
ACAGTAGCCCGTGAGAATGAGGTCTCTCTCCATCACAGACCATCCGAGTTGCCCCGCCAA
GAAGCGGGTCGGGTTCTCAATGCCCGACTCATGGGGGCTCAGAAATCTATCGTCACTGCC
TCTATACTTCAATTTTCCCCGGAGAAATTATACAATTCAGTGCTCCCGAAGGGATTGAGT
TTTGGTGCAACTGTTAATTACAGCCTCAAACCCCATCGGATGGACTGCCCTGTTTGA
>TRINITY_DN28372_c1_g1_i5_1; 188 794 1105  LEN=1190
ATGGCAATGGAAGAGAGGTGTTTTAGATCGAAGAGTTGGACAGACCTGAATCGCGTATGG
ATTGTATGATCGCCCGTCGGAAGTCGATGGTGGCAAGATCTGCGGCGAGATCTGAAGCCT
TCAATTATCGGCGAGATCGTCGGTCAACGGCGGGGTTTCCGAGGGGACGAAGAGATGAGC
ATGGCGTCGGAGATCACCATTAGAGGAGTTCTTACCGACGATGAAGATGAAAATCTGAGG
AGCGAGAGAGAGATAGATTCTGCTGTATGTTCAGCGGCGGCGGACGTCGGAGGAGGAGTG
TTTGAGATATGA
>TRINITY_DN18791_c0_g1_i1_1; 173 590 862  LEN=943; minus strand
ATGGAGCTTAGGTCCTCATGGTGGCTGCAAGTTACGATCTGTAGTGACGGTGGCGGCAAC
AGGCTTTATGTTAGTGGCAACAACCCGCTTGGCCTACCTTCTTGGGCTACTGTCCGTCTT
CCTTTCTACACGATTCCTCAGCCTTTGCCAACACCTCCCACCTCCTCCTTTAGCCCCTCC
CTCTTCCCCCTCCCTAAAACCCCCAATGCCTCCCTTTCTCAATCCTCTTACCTGACCCCA
ACCGTTTGCCTCCCTCCCCCTTCCCCTATTTGA
>TRINITY_DN18731_c0_g1_i1_1; 531 1 520  LEN=520; minus strand
XXTTCCCCACCGCCTCCATATGTATACAAGTCTCCACCTCCCCCCTCACCATCTCCTCCT
CCTCCATATGTATACAAGTCTCCTCCCCCACCATCACCATCACCACCTCCCTCATATGTG
TACAAGTCACCTCCACCACCATCACCTTCCCCACCACCTCCATACATTTATAAGTCACCT
CCACCGCCGTCACCATCTCCACCACCTCCATATGTGTACAAGTCACCTCCGCCACCATCA
CCATCTCCGCCACCTCCATATGTTTACAAGTCACCTCCACCACCATCTCCTTCTCCCCCA
CCTCCATATGTGTACAAGTCTCCACCGCCTCCGTCACCTTCCCCACCACCTCCATACGTG
TACAAGTCACCTCCACCACCATCCCCTTCCCCACCTCCTCCATATGTGTACAAGTCACCT
CCACCACCATCGCCTTCTCCCCCACCTCCATACGTTTATAAATCTCCACCTCCACCATCA
CCATCTCCGCCACCACCATCACCATCACCATATGTATACAAG
>TRINITY_DN18740_c0_g2_i1_1; 168 604 870  LEN=1487
ATGGATAAGAACTCAGGACTTCGAAGCCATGGCATAACCCATCTCAGAACAGCAGCAAAC
CATTCGAACTCCCCAGGGAGGCAGGAGCAATGAAGCTTACACGGAGATAAATTCTCTGCA
ACTGAGTCGGTGAATTATCAATGCCGACCTAGATCTGTAGACTCTGACTTCATCTACTAT
ACAGATGCAAAGCTTCATCCAATGGAGAAAACCCACCGGTGCTGCAGCTCTTCTAGACGA
AGCCTCACATACAAGCATACCAACTGA
>TRINITY_DN18778_c0_g1_i1_1; 88 316 990  LEN=1622; minus strand
ATGTTAGTTGGAGATGAAGAAGATGGAGACCTCAATAACTATAGCAAGGTTAGGCCTATT
GAGGCCAATCGGTGCCATGTGCCAAGGCTATGCACCCAAGGTAGTATGGGGGACAGGTGG
CCTCCTCCGGTTAGCTTGACACTCTACACAACCTTAACTAACAATAGAGTCAAAGGCTAC
AAAGGATATGTGGTGTGCCCTCAAGTGTAGAGGTGTCTGAAGCATGACATGCATCCTGXG
GTGGATAAGGAACATGGAGATTTCTCTCTACATAAAACCAAGACAGAAGTCCCTCAAAGG
GAGATGAGTACCTTCATCAACAAGTAGCTAAACCAACCCTCAGCTTTAGCACCAAATAAC
ATGACTCCAGAAATCATGCGCCTGGCTAGGGACACAAACATCAACCTCGAGGGACTCTTT
AGGCCTGCACCAAATAACATGACTCCAGAAATCATGCGCGTGGCTAGGCACATCCCCCTC
GAGGCAAAGGGGAATGTGCTTGGGTGGGGGATACTCAACTGGGTTAAGTGGCCAGTGCAT
CATGGCCTATGCCATTGAAAATTGTCCTTATACATCTATGTTCAAGGCCAAGGAACACCT
TGTATGCCAGCCTAAATCGAGAACAACATGACTCGACTCAAGGGAGAGCTAGCAAGACAC
AAAGATGTCGACTAA
>TRINITY_DN10623_c0_g1_i1_1; 115 1 257  LEN=304
XGCAACATAACAAGCGACCATCTTCTACAGAGTGTGCCTCTACTGCAGAAAACAAAAAGC
TTTGGCTTATGTGATTTGTCAATGTTGCATCATCTTCTGTTACAGGAGGTTATTGCTCTG
AAAACACAAAAGGAGCTCATCTCAAAAGAAGGCCACCCGCTCAGCATCCCAATAAGGAGG
AGTCCTATTTCTTCTAGCCTCAAAATAGTTGTAGGAAAAGCACCAAAAAATAAAAAATTC
AACATATCGGCAAATTAA
>TRINITY_DN32121_c0_g1_i1_1; 53 1 174  LEN=309; minus strand
CAAGCGGGTAGCGCTGCCATTAATTCTGAGCCAATCCAAGCTAGTCCATTTGAGTATCCT
TCAAGTGGGCTTCAGGACCAGGATTCCGGACATCTATAGAATTGCAGATTGTTACCACTG
CTCGAGTTAGGTTCAAGCACACTTCAAGTGGAGGCTACTGGATTGTTTGCCTAA
>TRINITY_DN32160_c0_g1_i1_1; 25 1 370  LEN=464
XXTTATGCGGATTATTGCCGTAGTGCCGCGACGCCGGGGGCAAGATGCAGAGATTGCCAT
GGTACAGGCCGTGCGGTTGATATTGCCAAAACAGAGCTGTGGGGGAGAGTTGTCGAGAAA
GAGTGCGGAAGATGCAAAGGCGTCGGCTATTCAAGGATGCCAGCAAGCGCAGCATATCGC
GCTGTGACGATGCTAATCCCAAACCTTACCCAACCCACCTGGTCACGCACTGTTAAGCCG
CTGTATGACGCTCTGGTGGTGCAATGCCACAAAGAAGAGTCAATCGCAGACAACATTTTG
AATGCGGTCACACGTTAGCAGCATGATTGCCACGGATGGCAACATATTAACGGCATGATA
TTGACTTATTGA
>TRINITY_DN32117_c0_g1_i1_1; 45 1 166  LEN=327; minus strand
XXCAAGAAATTGTTAGCACCTAAGAGGTTTCGATCCATGAACATTTGAGGGAGCACACCT
CCAAGACGTAAGGCCTTGCCACCAGGCCAACCCCTTGGGGTTAACTACAAGCCTAATGAT
AATAACATGTTCACCTTCATGTATGAACTAGTTGGTCTTGTGTCTTAG
>TRINITY_DN32171_c0_g1_i1_1; 24 62 277  LEN=656
ATGAAGCATAGGTACGCCGAAAATATTTCCATATGAGTACCAGATACTTACCCAGTATCG
GTATGCATACCGGGTACGCAAAATATGTATCCAATATGCAATACTTTGGGTATGCCTCGG
GGTATGGCATGGCTACAAGAGCAGGTACGTCATGGGCATGGCTCGGGTACAGGAGGGGTA
CATTTTGGGTATGGTTGCAGGTACTTCGGGGCATAA
>TRINITY_DN32110_c0_g1_i1_1; 368 64 420  LEN=541; minus strand
ATGGCGTCTTCAACACTCGTGATGGTTCTCCTCCTCGCTTTAGCTGCCGGATCTGCACTA
TCTCAGTCTCCGACAGCCGCACCAACCGTTTCTCCGACGGCCACTCCTACCGCTACGCCG
CCGTCTCCCGTGGTTACTCCGCCGTCAACCGCGCCTACATCAACTCCAACGGAATCTCCG
ATTGCGTCTCCACCGGCTCCTCCCACCGCTGATACCCCTGCCGGAGGTCCGGCGGCATCT
CCGCCGTCGATTGCTTCGACTCCTACCGGATCTCCAACTGCTTCTCCTAACGGTGCTGGT
TTGAAGAGTGTTGGATTTGGTTTAGTTGCGGTTGTTGCTGGTGGTTTGTTGCTGTAG
>TRINITY_DN32151_c0_g1_i1_1; 51 679 830  LEN=830
ATGAGTCAGGTGTTCCTACGTCCCTCGCTCGTGCTTATGGAAGCTTCTGATGCCAAAATA
GGCCCCGGATTGTGCCTTATCTTCAAGCCAAGTCAGGCACTCGTCAGAAAATGCGCAGCC
GAAACTAGGGGCAGGAGCCAAAAGCTCTCTTGX
>TRINITY_DN24501_c2_g1_i2_1; 95 434 493  LEN=800; minus strand
ATGACTAGGCCGAATAGGACGGAACCCCAGCAGCCGAGTATAAGGAAAGGTAATGATTGA
>TRINITY_DN24509_c1_g1_i1_1; 65 189 390  LEN=390
ATGTCTCTGCTCGGATTGGGGGCATCAAAAGTTATTTCTTCCAATTTTTCTATGGCATGG
AGCCTAGTCAGACCGAACAGGTGGCCTTCTTCTCTAGAGAGCGCCTGCTCGGCCGGGGGC
AAGCATAACACATGCAAGCAAAAATTAGAAATTGAAGTTCAAGACATACAAAAATACAAC
AAAGCATGGCATTACTATAAAGXX
>TRINITY_DN21683_c0_g3_i1_1; 60 1 327  LEN=327
GATACGCGAGCGATTTCTTTCCGATACATGCCGATACGGCTGAAAAACGAGGAAAGCACG
GTGTCTTGTGTATGTATGAGTGTGGCTACGGAAGTACCTGCAAAAATAAAGCAAAAGGAC
CAAACTCAGACTCACGGACTCACGGACGGACATCAAAAACCTCTGAAGAAAAACTCAATC
GGACCAAAACCCAACTCCTCAATCAAACCCAAATTCATCTCCCAGGAGCATCGAGCTTGT
AAAGTGTTGCAGCCTGCACGGAGAAGCATCGAATCGAACCCAAATCCATCACCGATTTCA
AGCTTCTTTGTTGAGGTTTGTTCTCTC
>TRINITY_DN24823_c0_g3_i1_1; 625 115 612  LEN=989
ATGGCCACAGTTGAGGTTGTGTCAGTTACATCAGCACTCTCAGAGGAGATCACTAAAGAG
GAGCCAACCAAGGCTGAAGAGACAACAACCACACAAGAGGCAGTGGCTCCACCACCACCA
ACAGCGGCTGAGCCACCAGCAGAAGAAGAGAAGGTAACAGAAACAGCCGCCGCACCAGAG
GAACCAGCTGCTCCAGAACCCGAAGCCCCGGCAGCTGAAGTCGAGGCCAAGGAGGAGAAG
GTTGTGGAAGAAGTAGCTGAGGTGGTGGCAGCCGAAGAAGAGCTGGTTGTAGAGAAGAAA
GAAGAGGTGAGTACTCCTAAGGTGGCACCAGAGCCAGTTGAGAAGGAAGTTAAAGAAACT
ACAGAGTCTGTCAAGGCACCCGAGCCGGTGATTGAAGCTCCTAAAGATGAAGTTGTTGTT
GAAAAGGAAGAAGAAAAACCAGTTGAAGCTGCACAGAAAGTTGAAGCAGAAGCAACAGCT
GAGAAAACTGAGTAGTAA
>TRINITY_DN24889_c0_g3_i1_1; 17 1 350  LEN=350; minus strand
CAGTTGAGTCAGGTGTTCTGTCTTTTCCCCATTGTCAACATACTTGCTAGAAAAGGCACC
ATTCCTCCAGAAAAGGGCACAACTGAAGCTAACAGCAAAGGGCCGAAAGCTCTCTCATCC
TCCAAGCAGCTAACAGCAAAGGGCCGAAAGCTCTCTCATCCTCCAAGCAGCGAGGTATCA
AGTCAAGTGCGAAACACAAACTGGAAAAGGAGGAGGATATTCCAATCCTTCGTTCGAAAA
GGTCTGGTCACATCCGAACTAGCCGAGGGCGTCACCAACCGATGTCAGTTGCAGATTTGC
TACATACCCAGTTGTAGCGCAACCCCTCTGTGGGAAAGTTCACTGTTGTXX
>TRINITY_DN24889_c1_g1_i1_1; 11 1 309  LEN=309; minus strand
XXAACAAAAAATGGTCAAAATGATGAACTAGGGACACAGTTGAGTCAGGCTTCCCGCCCT
TTCCCCCATCGTCAACATACTTGCCAGAAGGGCACTCTACCTATCAACAAGGGCACAACT
GGAGCTGTCTGTAAAGGGCTGAAAGCTCTCAACATCCTCCAAGCAACGAGGAACAAGACG
AGTGCGAAGCACAAAATTGGAATGGATCAAGATACTCCATTCCCTCATCCGGGGCATCGA
CTAAATGTCACCAGAAGAAATAGCTGTGAGCTAACAGTGTTGGACATGAACCCACAACCT
CTTGTTTATCXX
>TRINITY_DN5964_c0_g1_i1_1; 106 137 303  LEN=303
ATGGGGACCATCCAAGGCCTTTGCCAACCATTAAAGAGTCGAAGAATGCAACCGACATTA
CCGAAAGAAAGGGAGCTGCCTCTCCCAACCTTCTTTAAGGAGACTTTCTTTTGTTGGCCT
ATTCATAGCAAAATCAACCTAGAGGCTATAGGTCCTACACTATTTGGX
>TRINITY_DN8438_c0_g1_i1_1; 191 1 254  LEN=379; minus strand
XCTGAAAGCTACCCTCACTCACTCACTCACTCACTGAAAGCTAGAGAGAGAAAAGAAGGA
AAGAGAATGAACGAGTCAGGAGGAGGAGATGAGAAAAACAACGGCGGCGGCGGCCATAGA
AAGCAGCCCCAGATTTCGCGTTCGTCCTTCAGCAACCTACCACCACGCCGTGGGGTTATT
ACTCCACAAATCTTCTCTGGAATCTTCAAAGGCCCATCTTCCTCTTCCTCCAATTCTACC
TCTAAGAACAAGTGA
>TRINITY_DN8495_c0_g1_i1_1; 57 1 211  LEN=363; minus strand
XXCATTACAAGTTACAAGGGCTTTATGCCATTTTCAAGGGCTTTATGCCATTACAAGTTA
CAAGGGCTTTATGCCATTACAAGTTATGAGGCTTTTATGCCATTACAAGTTACAAGGGCT
TTGTGCCACATATTCAAGGGCTTTATGCCACATGTTCAAGGGCTTTATGCCATATGTTTC
AAGGGCTATATGCCAACATGTTTAAAAGTTTAA
>TRINITY_DN12486_c0_g1_i1_1; 115 359 476  LEN=476; minus strand
ATGGCAAATCTGAAGGAGGGAGTTGCCAGTGAAGGGTTGGGTGTGGTGGATCTAAGAGAG
GGGGTGGCAGAGAGAGTTGGTGATGGTGTAGCTGAGCGAAGGGGTGACAACCTAAGGCXX
>TRINITY_DN12548_c0_g1_i1_1; -8 1 301  LEN=301
XXGTCGATGGGACGGGAGGAGCATTTTTCTAATGTCATCTGGCTTCCATTGCTATGGCCG
GTGTCAGACCATGTGCCCCTTCTGCTTGACAGTAGTGGCATTACTATAGGAGGGCACCAA
TCCAATTTTAAAAAAAGGTGGTTGCACATAGACGGTTTCTGGTATAACGTGGTTGATCGG
AGTAGGGGTTATAAATTGGTGGAGAACCCTAGCTACTGCTGGGAGGACTTGAAGACATGG
AATGTGGAGGAATTTGGCTGCTTAAAGGAGCAGAAAGCAAAGGTGCTTGAGGAGATTCGG
AGX
>TRINITY_DN12531_c0_g1_i1_1; 105 1 144  LEN=359; minus strand
TAAGAACTCACTACTAGAGTTCTTCACTCATTTCTGCTTCAACTTCATCCATTCTTGATG
GGTATGGAGGCTGACGATGGCGGCGGTGGTGACAGCGACAATAGCATGGATGAGGAGACA
GAAGTGTTTGGTTGTGACGTTTAA
>TRINITY_DN12585_c0_g1_i1_1; 161 1 356  LEN=690; minus strand
XAGAGTGCAGCAGAGGTAGGGGATGCTGGATTGCAGTCTGTAGTGCTTAAGCTTTGCTCT
GCGGGTCTGCTCTCTGGATGTGGTCTGCTGAAAGTGGTGGGTGCTACCAGCAATTATGTT
CATTCTCGTTTCTCCCTTAGTCCTTGCTGCTATGCTGGTTTGTTGTATTGTTGCTCTGTT
GGGAGGTTCTTGTTGGTTCCAGGAGATGGTGTCCAGCAGAGGGTGTCTATCATTCCAGCA
GATGGTGGCCATGCATGGAGAGAAGAGTTGCTGATGCTGCTGCTGCCATGGCTGCTGGTT
AAAGCATGGTCTGAAACAGGGGTGTGCTCTGCTGTGCTATGGTGCATTCATTGCTGA
>TRINITY_DN12569_c0_g2_i1_1; -59 1 342  LEN=342; minus strand
CCCTTTTAAGATGTGTGCATCCATCCTAGGTTGAGGATTTCTTGTATGAAATACATGAAA
GAGTATGTGGAAGCCATGCTGGGGGCAGGTCACTTGCTCATAGAGCCATATCCCAGGGAT
ACTAGTGGTCATACATGCAAAAGGATGCTGAAGCCTATGTCAAAAAGTGTGAGAAGTGTC
AAAGGTTCCACCTTTGATATATCAACCAGTAACGGATCTTAACCCAGTGTCCGACCCTTA
GCCGTTTGCCCAATGGGGCATGGACCTAGTGAGATCACTGCCATAGGCAACCGGAAAAAG
AAAGTTCTTGCTAATAGCCATAGACTACTTTACAAAATGGGX
>TRINITY_DN12597_c0_g1_i1_1; 40 1 128  LEN=458
XGGGCTGTTCATAAAAGTGACCAACCCAGACCGACCCGTCACGCTGCGGTCAATTTCGAT
GCCTGCTTTGGTCAGAAACTGGTGTTAATCAGTCAGGAAATCAAGTCTCAGTTCGGGCAT
TGGATTTAA
>TRINITY_DN3311_c0_g1_i1_1; 129 77 321  LEN=321; minus strand
ATGGCACACATGATCAGCCCCCTATCATATCCATATGGGCAAAATTGTAAATTCCTGACA
CCTTATTCTTTTGAGAGATATTCAGCAGGCCTTCTTGCACCATTTCTCTCATCTCCGGCA
GCTCACTACCACCGCTGTGTTACCACTCAGTCACCACCACAAAAACAACCTGCTCAGCTA
CATACCAAAACCTTTAGCAGTGCCTCCATCAAACCCACCAACCAACACCAACAGTTAGCC
ACAACX
>TRINITY_DN3385_c0_g1_i1_1; 125 175 347  LEN=347; minus strand
ATGGGTTGTTGTTACAAGGTGTTCAGTAGAGAGAAAAATAGACAGGGAGATGGGGGTGAG
TGGCAGGGGAGAGGTCAGCAGCAGTGGGGAGAGGAGTGGTGGTCGGTGGAGGAGGAGGGG
ACTGATTGTTGGCAGTGAAGAAGGAAGAGGAAAAGAGATGGACAAGCTATTTCX
>TRINITY_DN3362_c0_g1_i1_1; -27 1 299  LEN=337; minus strand
XXCTCGGTTATGAAGGCTAACACTCAGCCTAGGTGTGCCACACCTCGGCCTAGGTTGTAG
AAGTCAAGGAACAAGATTGCTATGTGTTGGCTAAGGTTCAATGATCAAAGATCTAGGATG
CCTGATGATAAACATCTCGGCCTAGGTGATGCACACCTCGGCCTAGATAATGCACATCTC
GGCCAAGATGCCATGGTGAAGGTAAAGGTGAAGGTGAAGGTCAACTAAGATGGTTCCAAG
ATGATCCTAGGTGTTAACGCTCAACGACCTAGGTGTAAGAGGTTCAAAGGTGTGACCTAG
>TRINITY_DN3341_c0_g1_i1_1; 58 157 320  LEN=320
AGGGGTGGAGGACGGGAACATGAACAGTGGAGGTGTAGGGAAAAGAGAGAAGTTCGAGGG
GCATGGGCAGTGAGGGATAACAAGGAAAGAGAAGGGAGAGTCGATGGTCACAGGTGAGCA
GAGATGGAGGAGGGTAAGAAAGAATACCTACAATGGTGGTGGCCX
>TRINITY_DN3392_c0_g1_i1_1; 98 1 416  LEN=625; minus strand
CGGCGAAATGGTAATTCCGGGAAGAAAACCAGTGCCGATGAACAAGGAAAACAAATCAGT
TTCCCAAACCTGGAGCATCAACCCAGCTCCCGTAGTCCATCATATAAACACCCAGCTTAC
AACACCAGCACCGACAGTCCTCTAACATGCACTGCTTGCCCXCTGATTGCAGCGAACATC
GCGTGGAGCTCCTCCACCGTGATCCGACCGCCGGAAGACCTTGTTGCCATTAATGAAGCT
TTAAGCTGTCAATCAACAACCCAGCATCGTTGGCGACACAACACCACCTGCGGTACAAAA
CATACCGAGTCCCCAAAGCCAACCAGCCATGGCGCCACCCATAACCAGAACTCATCTACT
CAGATCACTCACCAAGCTTTCCTCTCTCCTAACGTCATTGACACGGCACCGGAGTAA
>TRINITY_DN3313_c0_g1_i1_1; 179 184 417  LEN=417; minus strand
ATGGAAGCAATGCAGTAGCTTTTGGATCTAGAATTGGGTTTTTTCTCTGGTTGGTCATGT
GAAGATTGGTGGGTCTTTGAAGCCATTGTTGTTGGGCTGAGATGGGATCGAGCAGTAGCA
AACCCAATGCTGCTGAGTCCTCGTCTTCCTCGTCTTCTAAAATTCGTAGGAGTCGATCCA
GAGGAAGCAGAGTGTTCCAATCTTCGTGTCTTACACCCTCGTCTGGATCTCAAG
>TRINITY_DN10840_c1_g1_i1_1; 79 84 290  LEN=457
ATGGATGCTGCTCCTGCTTTGCAGTTCGAGCTGTGGAGGGGGCCACCTATAGACTACTAG
GTTAAGACACCTAAAAATGGGTGTTGAAATAGTTTAGTGAAGTTGCCAGAAGGGAAAGGG
CTACCACAAGTTCAGTGTCGATAGAGTGGGCCGTCGTGGATGTCAGCTACAAAGCATAGT
GATATGTTACAATCTCATATCGGTTAA
>TRINITY_DN10898_c0_g1_i1_1; 31 1 100  LEN=441; minus strand
XXTTGCCTAAGCCTCGCTTCATGCGCTTCGACTTCACTTCACCATTTCGCCTCGCCTCGG
TATGAAGCGCTACATGGTCACCTCACCTCGCTTAGCGCTTAG
>TRINITY_DN10826_c0_g1_i1_1; 132 192 441  LEN=441
ATGGCAACCGAGAGAGAGGCAGCAACAAGGTCGAAAGAACAGCGTATCACAACGAATGCT
ACCGAACAAATCGGTGGCCCAAAACAAAAAAGAACCAAATATGTGCTTACCACATCAACA
CAAAGACCTTTAAAGGATGAAGTAGCAGCCAGAAAACTCTGTGTATCACAGAATAATGCT
ACCAACACACAGGCAACCCCGAAACAAGTAAAAAACTACAAAGTTTGCTTACCACATCAG
CAAATCAATGXX
>TRINITY_DN10818_c0_g1_i1_1; 108 1 181  LEN=312
XXAGACATGCAGAGAAGAGTTGTAGTAAAGAGGTTTGATGCTGTTTGGTGCACACTTGGG
AAGGAAGTTTTCATTGGAAAGTGCTTTTTTGGTGGCGAGCCTCTAGAAGTCAAAAGTACT
TTAGAGACACTTCCAAACACGCTAAGAAGCAGTTTAAAAGCCCATAAAGCTCTTCTAAGC
TAA
>TRINITY_DN21330_c0_g1_i1_1; 103 1 196  LEN=342
XXTGAATACAACAATGGAAACATTGATTTGCTTACTCAAAAGAACCATGAATATAAATTT
CTCAAAAAGCCTTTGACAAGAGAGTCTCTGAAAGAGTTTGTGGACATGGTTGAACGTTGT
TCAAACTTGAACACGCCATTTCTTCTCCCATCGAGATTGACTGTAATTCCATATCCTGAC
CCTGCCCAGGAAAAATAG
>TRINITY_DN21310_c0_g1_i1_1; 64 1 99  LEN=428; minus strand
CCGGTAACAGCCAAAATGGACTTAAAAATAGAGAAACTTGATCTGAGAACCCGAAGTTTT
AAGCTAGGATTGCAAACGCCTGAACTCATCTCACCTTGA
>TRINITY_DN21363_c0_g1_i8_1; 73 801 1212  LEN=1212
ATGGATTTGGGTCCTTTGGATTTGAGGGATTTAGCCATGGATTTAGAAAAATCGTGGAGG
CTAGGTCATCGCAATAGCGTAGGGGTTTGGGGCTGGGAAGGAACGATGATCACGATGGCA
TGGGGAATAAATGTTCAAGATTTGAGAAAGGCAACCATGGATTTGATAAAGACGTGGTAG
CTAGGTCATCGCGGTGGCGTGAGGGTCGAGAAGAGAGGGAATGGTGATAGCAATGTGGCA
TGTGAGCTACGAACATGTGTAAGAGAAATAAACCTTGAATTCAAGGAAGAAAGAAATCGT
TCACGGTGACGGTGGGATGGAAGGAAAAAACGACTGGTGATCGTTGTTCATGGTGAGGAG
TGGGGAGAAAAGGGGAAAGAGGGTTGGTGGTCGATCGATCGTAGGCATGGG
>TRINITY_DN21342_c0_g1_i1_1; 559 79 552  LEN=915; minus strand
ATGGCCACTGTTGAGGTTGTGTCAGCTACACCAGCACACCAAGAGGAGATTAAAGAAGAA
ACTAATAACAAGGCTGAAGAGACAACCAAAGGAGAAGAGGTAGTCACCACCACCACCGCA
CCACCACCACCGGTGCCAGCGGAGGCTCCTGTAGAAGAAGCGAAGGAAACAGAGACGGCT
GTAGAACCAGAGGAACCCAAAGCTCCGGCAGCTGAAGTTGAGACTAAGGAGGTGGTGGAA
GAGGATAAAGTGGTGCCTGAAATAGCAGTTGTAGAGGAGAAAGAAGAGGAGAACAGTGTT
CCAAAGGTGGCACAAGAACCAGTTGAGGAGGAAGAAACTAAGGAAACTACAGAATCCACC
ACCGAGGCATCGGTGCCGGAGCCGGAACCAGAAGCAGTCACTGAAACTCCAAAAGATGAT
AAAGTTGCTGCTGCTGCTGAAGAAGAAAAACCAGTTGAAAAAACTGAGGAATAA
>TRINITY_DN2346_c0_g1_i1_1; 39 1 319  LEN=409
XXTAAAATGCAGACATACTGCAATCCACGACCAAGATCTAATAAGAATATAGTGAACCTT
GAAAAGCTCCCCAAGTATCAACCATATACTAATTTAGTCATACCATTCTCAACTCAGCCA
ATTCCTGCACACTAGATGTATCCTAGCGTAATGACCAGCAGCTTACCCTTCATCCACAGC
TTCAAATCACATGCACTAAGACCTGAGCTAAACCAGGTTCAAAGGCTGAACCATCATAGC
TGATCAATCACAACTGTGATAGCGAGTGATAAGCAACCTGATACTCCTACTCCTATCCCA
ATATCCTATGTGATCATATAA
>TRINITY_DN27415_c0_g1_i1_1; 118 1 303  LEN=303; minus strand
XAGAGAGAGAGAGAGAGAGAGAGAGGGATTGGTTGGTGTGCGTGGTGGTTGGCGACGGCA
GCTGAGCGTCAGCGTCTGAGTAGTAACGAAGAAGAAGATGGAAGAAGGAGGATGAGGAGG
GAGGACTGGAGGGGACCCAACAAATGGGGTGGAGGCGGAGGCGGCAGAGGCAGGGGCTGC
GAGGGGCAGGGCTGCGACGGTGGACCTGTGGAGGCGACGGCGGAGGCGAGGCTGCGACGA
TCAGGCGGAGGCGACGGCGGAGGCTGCGACGATCAGGCAGAGGGCTGCGACGGCTGGGAC
CTCCXX
>TRINITY_DN27400_c2_g2_i2_1; 99 1 358  LEN=358; minus strand
XXTCTCTACTTTCTCCCTCGTCATTGTGTGGTTGAGTATCCAAGGTTGATCGAACCAGAG
AGGTTGTGTTTTGCGATTCATTGATTTTCCGACATGGAGACGATTTCGATTTCTTGATTT
GGTTTGCTTAGGGCTTCTTCATTCAACAGCGTCGAAGATCTTATGCGTTACATAAACTAT
GCTAAAAAAGCTGAGGTCTCCATTTACGCATCGAACTATGCTGGTTCACCTGCTGGTGGA
TCTTCCGAACAGCAAAAAACCAGCGACCTAATCACCCAAAGGTAAGGAAACAAGCTGAAA
AAGGCAGCAACACCAAGCAACCCTCAAAACCTCTCATGCATGCGGCGCACCCAAGGAGAG
>TRINITY_DN27432_c0_g1_i1_1; 87 1 128  LEN=314; minus strand
XCATGTGGGATGCACTTGTCAAATGCACACATGGAGAGTAGCAATGGAGACTCTAAGGAT
GACCCTCCTGTGTTCTGCACCTTTAGGAGGGCTCTCAACTCAAAGATACAGAATAGGAAA
GACACCTAA
>TRINITY_DN27493_c2_g1_i1_1; 105 1 103  LEN=351
XXAGGGAAAGCTTTGGTTTCTCCAATTGAGAGATATGCAGTTGTTCCTGATGACAACGTA
AGTGTTCTTTTCACAGTCTTCATTGTCTTCATTACTGGTGTTTAA
>TRINITY_DN27494_c2_g2_i3_1; 138 332 703  LEN=703; minus strand
ATGGAGGTGAGAGATCTGAAGACGCAACGGAGAGCAGCGGCGGACGACGAATCTGGGGCC
ATTGACGGATCCCAGCGAGGTGGAGGACGGCTGTGTGGTTTCGGACGGTGGAACTTGGGG
ATAGAGAGAGAGATCTAAGGAGAGGAGGCTTGTTTGCTCAGATCGGAGTCGTGGAAATGG
TGGAGATCGATGGCGATTGACCAACCGGAGGGATTTCGTTTCTCAGATCTGAGATCGCCT
TCCGGCGCCATTGACAGATCCGAGCGAGGTGGACGACGGAGTGGAGCAAGTTGATTGAGC
CATTGTAAGGCAGAGAAGAGTTCAGCTATGGAATTTTGTGGCAGCGGAGTGAAAGGTATG
TGTAGAGGTCCG
>TRINITY_DN27445_c0_g2_i4_1; 111 291 390  LEN=390; minus strand
ATGGTTGCTGGGAGTGGTGCAATGAAGAATGAGAACGAAATTCCTGCAGTTTGTCAAAGA
TCTCAGAAATGGTGTTTGACAAAATTACTAAATGAAGGTTXX
>TRINITY_DN27469_c0_g1_i2_1; 183 1 669  LEN=962
XXACTGCAGCAATCCTTTGAGATGGAACTTAAAGAGGCATCCATGACGGATGAAATACAA
CAATCAACGACATCTACCCTTGTAGAAACATCTGGGAATCTATGAGAACAAGGCCATTTC
AAGTTGTTAAACAAGGGCAACAACAATACATTGGGAAGAAATTTTCTTCTCATTGATCAT
AGCAACCATGAATCACAAGCCCCTGGTAAAAAXATTCCAATTCTTTCATTGACCAAGCTT
GTCTTAGATGTCAAGCTTCACAAGATAGAGTGCCCCTACAATCAAATGAATATCGATTCC
TTGGAGATGCAAGCCCCTGCTATAGAAGTGACTAATAATTCCATTATTGGCTGCAGGTCA
AATATCCTTCAAGTGGATGAATTGGTCATTCCAACAGTTCAGTCTTCGGATGCTAACCCT
ATTCTGGATAAGCATGATTTTGTTTTTAGCGAGAAAGACGTGACTTGTGATATAGTTAGC
TCCTCCAAAATATTTCAACTTTTTGCAAAAGATCTAAGCGAACTGAGGCCGTGCAATGAG
AGCTATATGAGGTCATGGATGTATCTCAACCTCAAGCTTGTTCTTGGAAAAAAAGGAAAA
AGGAGAGTCATTGAAGATAGTTGTTCTAATTGTTATCTTTTCCAAGCCCCTCAACGTCGT
TGTCTCCATTAG
>TRINITY_DN22279_c0_g1_i1_1; 120 334 387  LEN=387
ATGGCAACTCAACCTCCGTCGAAGCCTCCACCGCCTCCTCCTCAACCCCCGAAG
>TRINITY_DN22294_c0_g2_i3_1; 109 953 1183  LEN=1529
ATGGTGTGGACTTGCTATGACCTCTCCTATTGGGACAAGGATGGGAGGTCTGAAAGTGGG
CTAGGGGTGATAGGAATGGTAGTTAGGCAAGTTCAATATGGGATACTTCTCTCTTATCCA
GATTTAACATCAGCAAATCCTATTACATCCCTGAACCGACTGGGCAGTGTTGAGTTACCA
ACGAACCTAAACTGGGTAAGCATCAGGTTGCCAATGGGTTATAATTATTGA
>TRINITY_DN22232_c0_g1_i1_1; 151 263 475  LEN=997; minus strand
ATGGATACGGAAAAACTAGTGACACAAGCAACCGTTAGCTCATGGGAAGCTGAGTCTCAA
CCTGACTGCACCAGGAAAGTCTCACCATGGCAATGCTGTGCACAGTTTGTACCCTTAAAT
CTGTCTGCAGAACTTCTTGGTCTATCTGCTGTGAGTACTGACGTACCAATTAACAGAATG
CCATTGTCAAATCGAATATCCAGACGACTTTGA
>TRINITY_DN16583_c0_g2_i1_1; 65 263 344  LEN=344; minus strand
ATGGAGTTGGGATTGAGAGTGGGAGTGGACGAATTCGACTCAGAAGATCACCGAAACAGC
GATTTACACTGGCCCCCACGCTXX
>TRINITY_DN16562_c0_g1_i1_1; 87 1 256  LEN=354
XXCCAGAATTGGAGAGTAGATGGATGTGGTGGCCGCTTGAGTTGATGGTCAGGGGTGTCG
AAAGGTGGCCAAAGGTCACAGGCGGTGGTGATCAGAGTTTATTGGAGTTCGCTGGACGTC
AGCCAGAATGTGGCCGGAGTTGGCAGAGGGTCACTGATGGAGCCAGAGATCAGTGTGGCT
GGTGGTGGCAGTGGGTGGTTTAGTCAGAGGTGCTGGGAAAGGAAGGACAGAGTGAAAACT
AGTTTCGAAAACAAGTGA
>TRINITY_DN16521_c0_g1_i1_1; 33 1 60  LEN=334
CTCAAGACTGGCCCTGCACAAGGCCGGCCTTGGGCTAAGGCCATTGAGGCCTGTGCCTAG
>TRINITY_DN16529_c0_g1_i1_1; 132 1 199  LEN=602; minus strand
XXGGCATCCTCATCCATGAAGAAAACAGATAAGCTCTACTTTTTAGCAGGTGAAAAGAAG
AAAAACAATGAACTAGTCACAGGGGCATCCTCATCCATGAAGAAAACAGATAAGCTCTAC
TTTTTAGCAGGTGAAAAGAAGAAAAACAATGAACTAGTCACAGGGGCATCCTCATCTATG
AAGAAAACAGATAAGCTCTAA
>TRINITY_DN26321_c1_g1_i5_1; 180 1637 1792  LEN=2203; minus strand
ATGGAGATGGAGGCAATGCTAGGAGAACTTGAAGATGAGCATAAGGAGACCATTGTCAAA
AGTGAACTATTAGAGAGAGAAGTGGAGCCAGCTGAGGTGTACTGCGAGATTGAAGACAAA
TGATTTGTGCTAGTTGCTGAATGGCCGAGTTTTTAA
>TRINITY_DN26305_c0_g1_i2_1; -15 1 424  LEN=424
GTGAAAGAGAACGGAAAACAGAACACAGAATACATTTTTAGAATTTCAGAAAACAGGGTC
CCCGCTCGAGCGTGTACTTCACCACTCGAGCGGACCCTTAAGCCTACAAAAGTGCTGGTT
ACCTCAAATTCCCACCCACTCGAGCGTGAACTCCCCCCACTCGAGTGGACTGTTTGTCTA
TATAGCTCTCCGCTCGAGCGTCAACTTCCCCGCTTGAGCGGGAACCATGTCTGTCAAAAA
TGCTGGGAGCTCGATTTCTCCGCTCGAGCGGCACTTCCCCCGCTCGAGCGGACGTCAAAA
ATTCTGGGTTTTCCAGAACACTTTCTTGAGTTCAATTTCGACATTCAACCCCATTTCTTG
CATGTTATGGCTCAAAGTTCACATATAATTGCTCTAACATGGTATGAACACCAAAACACA
TTACXX
>TRINITY_DN26305_c4_g9_i1_1; 8 1 128  LEN=455
XGGCCTGTCCACAAAAGCTCCCCGCTCGAGCGTGAGATATACCGCTTGAGCGGATATCCA
ACTCTGCAAAAGTGCTGGGAGCACAATTTTTCCGCTCGAGCGTCTATTCCTCCGCTCGAG
CGGACATAA
>TRINITY_DN26344_c0_g2_i1_1; 83 1 81  LEN=320; minus strand
TTCGAAGATAGCTGTAGAGAAGCAAGAGCTAAGAAGAACAAGTACATGATCTTTGATGGT
GATAGCTACTGTGTGGGATGA
>TRINITY_DN26369_c0_g1_i1_1; 87 222 323  LEN=323
ATGGAGAAATACCCCCTTAGATAATTTGGGTTGATGCAGCAACTTCAGCACCAACATTTT
CTTGAAGCCGATTCCTCAATTCAAAATGGACTTCCTGAGCCT
>TRINITY_DN26382_c2_g1_i9_1; -135 62 1130  LEN=1130; minus strand
ATGTACAAATTCCTAATTAATTATCAAATTAAACTAGGGAAAGCAATAAAACTGGCATGC
AAGCCAGGGATTGCCTCGCTTCTGCTGAACGATGTATGTTGGAGCTGCCTTGCGCGGAAA
TTCACTGGGATGCCCCAATTAGCCTCTGTTTACAATGTTACCTCAAATTGCGTGCCAAGC
TCTAAAAAGCTGTTGATTCCTGATTTTGCTGTAACAGAGAGCAGGAAAAGGGCACAGCAA
TGTATTTCGCAAATATATGCATGCCTCGATCCTCGTGCCACCAATCACGCATACCGATGC
ATGATGGCAGAGGAGCCGAATTGCACAACTCAATATAGGATGAATGCATATGAATGCTAC
AATAAXAACCTAACTCCATCATGGGTAATCCGGAGTGTCGGTGACTTGGGAATTGAGACC
CGTTCCGTCACTCGGAGTACGAAACGTACCTCGTTTCCCGTGCTCGGGCTAACTCCTATC
CCGAACACGATGCAATATGATGATATGCATGAAATGCAACTAAGATACAGCCTAGTATGC
ACAATGCTGATGAAAATGAGACGCCTCGAAAAGCGTGCACGTGGGCACGCAAACCGAAGC
GATGATGTGAAATGCAAATCGGATAAAACCGAAGTGCCTCGAAATACGTGCACACGGGCA
CGCAAACCGAGGCGATGATGAAATGTAAATCGGATAAAACCGAAGTGCCTTGAAATGCGT
GCACACGGGCAGCAAACTGAGGCGATGATGAAATACAAATCGGATAAAACCGAAGTGCCT
CGAAATGCTGCACACGGGCACGCAAACCGAGGCGATGATGTGAAATGGAAAGAAATGGCA
TACGGAATGTAATGATGGGCTTACGCCAACATGAGAGAGCCTCAGCCGCACTCACATAGG
CTGCCGTCGGATAAAATGAGCTGCCTCGAACTGCGTGCACTCGGGCACGCAAACCGAGGC
GGTGGCATACGCAATGCAAATGACATGAAAAATGCAGATTGGGCTTACACTAACACGAGA
GAGCCTCAGCCACACTCACATAAGAGGCCAATGGATGAAAATGAAGTX
>TRINITY_DN26328_c0_g1_i1_1; 225 82 252  LEN=305; minus strand
ATGGCGACGGCACTCGCGATGATGGTGGTCATGGAGTTTGAAGGTAGTAGTAATGGAATC
TGCTTGTAAAAGAGGTGGGTTTGGTGTTTGAAAGGTGGTGGTGGTGATGGTGATGCTCAT
GGTGGTAGTGAAGGTGGTTCGGGTGGTGATGAGAAGATAATACAAAACTAA
>TRINITY_DN28864_c0_g3_i1_1; 102 1 296  LEN=384; minus strand
XATACACTATACACTATACACTATATGGCCTTTTGGAAACTACATCTGGGGACTTTCATC
AAGTTAAGAAACATCTATATCCTTGGCACTCCAAAGAATGACAAAACAGGAGGTAAAAAC
TTGAGAGAATGTTTGCTTGCATGCTACTCAAGGTCATTTGGAAGGAAACTAGCTAAAGAC
GATTCAAAAACACCAATTGAAGGCTGTTTTCCACCAGTTGTTTCACATGTAGCACACTGG
TCTACCATGTTCATCCATTGTGAAGGATATCATGGCAGTTTCAATATCACATTTTAA
>TRINITY_DN28800_c1_g1_i1_1; 44 1 150  LEN=419
AAGGAATGTGCGCTCGAGCGACCACTCACATCTTTGCATGTCCGCTCGAGCGAGGAAGTC
TACGCTCGAGCGGAGTGTCATTTCTGCATGCTCGCTCGAGCGAGGAAAGCTTCGCTCGAG
CGAGGACCTGATTTTCAGAATTTTGACTAA
>TRINITY_DN28813_c0_g1_i1_1; 88 275 566  LEN=566
ATGACATCAGTCTGTTCGGATAACAACTCTGGAAAATCATCTTAAAGACTTGTGTGCAAG
TCTCCCCATGAGTTTGGAGGTCCCAATTCTTAGTCATCCCACTTTCGGCCACCCCTAAAA
AAGTATCCTGGAAATTACCTAATGGATGCTGCATTTGGAGACTGCATGTGCCCATGGGTC
AATTGGGTGCTCCAAGAGGCAAGGACAACTAGTCCGCAAAAGTGCAAAACAATGAAAGAA
CAAAAACAAAAAGGGATCCTTACTCTTCCATGTCCACCAAACTCCCGAGCATXX
>TRINITY_DN28897_c0_g2_i1_1; 77 1 155  LEN=602
XGGTTCAATCATGCTCAATCACTAACATCTGTGGAAAACCACATCTCTAAGAAGTTCAAC
AGGCTATTCTATTCTAAAAGGAAATACAGTGCAGGACTTCAACAAGCACAGCTTCTGTCA
ATGGCTAATGACAAATTACAGTGCCAAAATGGCTGA
>TRINITY_DN28806_c3_g1_i2_1; 105 169 878  LEN=1088
AAGAAAAATCCCAAAGTCTCTGAAGTTGAGTTCTGGGTTTCTATACTCCCTCTCCTCCTT
TCTCTAAAGCGGGTTGTCTGCCTAGGTGGTATTCAAGCTTTTAGAGAGAACCAGAGGTTG
TCTTCGGTGGATCACGAGAGTGAGAAGTGGTGCAGCAGTGGTGAGGCGACTCTCACATTG
CCTCGGATTGAAGCAGATTGCGACAGTGGATGTTCGGTTTCTGGGCATAGGAGAGGGGGT
AGATTTTTGTATTGTTGGTTTGAGGGTGATGAATTGAACTTCGAAGTTGCGAAAGGGGGA
GAGAGACGAGTCGGGCAGAGAGGGAGAGGAGGGGAAAAGAGTGCTGCXGAGTCGCGGAAG
TCGCCGTTAGGTGAGCCGCACAGGTGCTGTGAGGCGATCGGTTGGGCTGGTGGAAGTTGA
GTTCTGATTTTGGGTTGGCTGCTAAGGCTGAGGTCTTGCCGATTGCGAGTCGGTGTGCTC
GTGATTGAAGAATCTGTGGGTCATCGACAGAGGTTGAGGTTTCGGTCTGGCTGAATCAGT
AAAGTTGGGTTTCTAAGGGTTAGTGCGATGGGTGGAGCTTGAGAGGGGCAGCGAACCAGG
AAGGGGAAGAAGAGCTGCGGGAAAGGGAAGGAAGAAGAACGGCGGACGCTCGCACAGCTC
GTCGCGATTAGAGCTTCCAAAGGGTGTGAAGGTATGGATCTGTATATTTGA
>TRINITY_DN33912_c0_g1_i1_1; 179 238 309  LEN=478; minus strand
ATGGCTGCTGAGAAGATGATATGGTGCAGCTTCACAGTACAAGGAGACGAAGACGAAGAC
GAAGATCTTTAA
>TRINITY_DN33939_c0_g1_i1_1; 87 121 411  LEN=411
ATGCTCGAGTATGGAGGTTGCAAGAGAAAGGAGCTAAAAACACTGAATGGCAATAAGTTG
CAAAGAGAAAAGGCAAAGGACAAGGATGAGCTTCCCATGTCAAATAAGCTGCCCGTTGAT
GAAATCTTGAAGAATAATTGTGCCTCTATTAGCACCAACATGTTTGAAGTCCCGAGTCTT
CTACATGAAATAGTTAATGCTTAGTGTGGAAGATGTGGTTAGTCATCCCCCGGTGAGAGG
GGCTTCAGTGGAAAAGATGAGAATACCATGACCATGTTTTCATTTCTTGGG
>TRINITY_DN33954_c0_g1_i1_1; 63 1 321  LEN=321
XXGGCCATTGAGTTGGTGGTGATTGGGATCTAGGATGAGATGCTGAGAATCAGACAGAGA
TGGAAGAGGAATGTTGATAATGACCATATGATGGTGGTTGCATAGGTAGCACTCGATTTT
GCCTGTAATTTGGACTGTAGTGCAATGATAGAGGTGATGGGTGACATAGTGGCAGCGATT
GTTATGGACGTGATGGGAAAATATGGTAATAACAATGTGGTGGTGAAGAAGATGGAGGCA
ACAACAGACATACTAATGGTAGGATGGTGGTGGCAGTAACAACCAACAACAGTGATGGTG
GTGGCAGCCTATGTTGCATGGACX
>TRINITY_DN33901_c0_g1_i1_1; 74 220 343  LEN=343; minus strand
ATGGGGTTGGGGCTTGTGGCTAGAAGGGGGAAGAAGGGTAAGAGTGGTGGCGCCXCAATG
GAGATGGTTGGTTGTGGTAGTGGCATTGGGTGGGGGAAGGGTAGACAACCAGAGATAGGT
TGTTTX
>TRINITY_DN30859_c0_g1_i1_1; 84 1 363  LEN=370; minus strand
CTCAGACCAGCAGCCCACAGTCCAACCCATAGCAGCAGCCCCAAACAGCAGTTAGCAATA
TGACCAAGATCAGAACAGATTAACAACTAGGACCAGCACACAATTTCACTGATTCAGAAT
ACCCTGCAAGCAACAGAACAGCAGCCTAGCTCAACAGCCCAAACTCCAACCCATAACAGC
AGCCCCAACACAAATCAACAGCCCCAAAACAGCAGCCCAGATCCACACTCTCAGATGCAT
ACCCCAACTAATAACCAAGAGCAGCCTCAGCCTGAGTTGTTCAGAAGCAGACACCATTTG
ATGAACAGCAAGACACTAAGAAAAGTCCAAGAGACAGACACTAAGAAAACACCAAGAAAG
TAA
>TRINITY_DN30835_c0_g1_i1_1; 63 1 186  LEN=423
GCTGGCCAAAACATAAAAATAAGCCCATATTATGGAGGGGATGGTCCTAAGTCAAATGAC
AACACTAGTTTTCCTGACTTTAGTGGAGTCCAGAACCCATTTGGAACCATATTACAGTTT
GCATTCAGATGGCTGGAAGGCATGAAGATAAGATCAATGAGAGGTCATACAACCCACTTT
ATTTGA
>TRINITY_DN30827_c0_g1_i1_1; 77 1 135  LEN=377
GGCAAAGATTATGCAAGTTACATGCAAAAATATGCTAACTTGTTGTCAGCTAATGGACAT
GAAGTCATGAATTTGAACTTGAAGGCTTGTGCTTCCAGACCTAAAAATGTCTTACTTTGC
ATCCCATCAATTTAA
>TRINITY_DN30863_c0_g1_i1_1; 25 1 127  LEN=306
XXTAGGGACGGTGTGGCGGTGAAGGGAGGAGTTAGGAAGGGCTGGTGGCTAGGGAGGGGA
TGGCGACGGGGGACTGTTGATTCTGGCAGCGGCGGTCACGGCAGCGACAGCGGTAGTAGT
GGGTGGTGA
>TRINITY_DN30879_c0_g1_i1_1; 70 1 252  LEN=548
XXGCGAGTGGAAAGCCCTACAAAGTCAGCCCTCAAAGTCTTTAAGTTAAGGAAGCCGAGT
TGAACAGAAGATAGAGTTTCAGTTCCAGTGAAAGCCCCTACTCCCAACAAGTTGGGAAGT
GAAGTTCAAGTGCCXGAAGTCAAAGAGAAGTTTCTTATTTCTGTGGCCGCGGTTACAGTT
GCAATAAGTACTTTAAAGCTCAACAAGGCTTTAAACGAAAGCCTTGCTAAAGCAGATCAG
GAATCTAAAGTGTGA
>TRINITY_DN30852_c0_g1_i1_1; 45 1 344  LEN=344; minus strand
CAGCTAGTGAAGGAACTTCAGCGCATCATCCACAATCCCAACCTGAAAGTGCTAACAAGG
CACCTGAAAGCCTACCAGAAAGGAATAACAATAAAAGATCTACGACCAACCTCTGCTCTT
CGACCTATCTCCATAGCCGACAGCCTCTCTCTCGAACAAATTCAAAAGCAGCGCAAGCAC
CAGCCCTTCCTCTCGTTTACCTATCAATATGGAGAGGAAGACGACCTTGCCATCAGAGGA
TTCTTAAACCTGCCCCTCTTACTTAGCCTGCCTCGCTCCAACAGACAGGCTCTCCGACAA
GGCAGCCGTACTCCTGCTAGAACAGAATCCCGGAATTCCCTGGAX
>TRINITY_DN30897_c0_g1_i1_1; 35 1 288  LEN=429; minus strand
CTTTATGTGGGTATCTATACTATGCCCGATACATGGCGAGCCCTGTGGTGTGGGCTTCAC
ATCATCACTGTCAGCATCTCCATGTGCCAGACCCCAAGGCTCCACAATGTCCTTATCGGA
TTAATTGGGATTGTATGCCTAGCTTAAGCAGGGGCATGTACTGCTTACTACTATCATAGT
CATCACTTGGCAACTGGGTTGGGAGCTGGGCCTAAGCATCCATTGCTCGGGACCATTGGA
GGATTGTGTATTGGAGGATGGGATCACAGGTTTGTCGAGGTTGCTTGA
>TRINITY_DN30899_c0_g1_i1_1; 50 1 252  LEN=344; minus strand
CCTCCAGCCATTATCCAACAATTGATCTAAAGGTCACAAAAATATGATAATGACTACCTG
TTGAATTGTGGATTTTGGATAAGCGCTGGATGATGGCTGGAGGAAGAAAGTCTTGGAGAG
GATCTGGATCTGTGTGCAACTCAGGACATCATGGTGCCTCAGAGGTCTGCAATGTGGGGG
TATGGTGATGATGACGTGGCACCCATAAGGCTTACCATGTTCCCAGCATGGTACAAGTAC
CCACAAATGTAA
>TRINITY_DN28093_c0_g1_i1_1; 81 889 1094  LEN=1094
ATGGATGAATTCAGTGCCGGTGGCCAXCATTCTGCAGCCGGTGGCTATTCTGTGAGGCCG
GTGGTGATCCCCAGTGCCCAAATAAGTATTCCTGAGACTTTGGCAGTCTTCAGAGGAGGA
AAGCAGGGAAAACAGAGGCAAACCGTGCATGGCAATGCGATTCCGAGCGAGTCCCGAGCG
CGTGCTGCACCTGGCCCTCTTCCTAAG
>TRINITY_DN28001_c0_g1_i1_1; 124 75 665  LEN=886; minus strand
ATGGGGCTTTCCCTTCCGATTTATACCCCAAAAGAAAAGGGTGGCTTGCTTTCATCACTT
TCTCTCTCAAAGCTAAAGACAAAACCTATGGATTGGCTCGTTGACCAAAACCAACATCGC
GACGACTTCTACTCCTGGTTTGCCAACCTTGTCGACTTCCTCACTCGAGACAGGAATACT
CAGGCCAAGTTCCATAATGAAAAAAACGAGTTAGGGGTGTCAAAGGTCTCCTCTCACCTT
AGTGGCATAGAAAACAACGATTTCTTCTTAGTAAACCTTGCAAATGCCTTTGCTTTTACA
GCTGCXCAGAAAGCTGACTTAACCACTGAACTGAGTTCGCTCGGTCAGCTTACTATGGAT
GAGCAAGACCGGAGGACTAGCCCGCAAGCGCAGCCTGAATAGAAGATAAAGGATTGCGTG
CGCATCTGCCTATTGATTGATCAGAAAACCTCTTTGAGGATTCCCAAAAGCTTGAAAGGG
CGAATGAGGGGTGAAGTAAGGAATGAGACAGACAAAGACTCACGTACGCCCGAACGAGGC
CAATCAACAGGAATCCACCTGACCAAAGATTGGATCATTCCTTGCACGTGA
>TRINITY_DN28001_c1_g4_i1_1; 185 886 1122  LEN=1270
ATGGCAGTTGCTTGCCATGCGCAAGCGACTGTTTTGGCGGCTGCTTGGATGGGGCAGCAA
GCAGCCTTTTGGCAGTTGCTCGTTGAGGCAATCCATGAGGGAACACACTGTTTGGCAGCT
GGGACTCAGACTTGGTTTGTTCAGAGAGGTCCATATGAGGTGCTGTGCGGTTGGACCACA
TTTCATCTTCTTTTGTCAACACATGGCTGTATGGATGTAGCTGTTGAGATGACGTAG
>TRINITY_DN28038_c1_g1_i2_1; 188 1731 1841  LEN=3958
ATGGCTGTCAAGTACTGGGAGAATCTTGCTGGTTGGATGGAAAACACTGGCTGTTGCAAG
ACACTTTCGACAGTTGAGATGCAAGATGAGTTCATGGAGTCAAGTAAGTGA
>TRINITY_DN28042_c3_g2_i1_1; 95 1 258  LEN=321; minus strand
CCTCAATACCATCAAACTTTATGTTTGGCTAGTAACAGGATTACTGAAAAGATCAAAGCT
TCATTAAGACAACTGAATAAAAGCAAAAGAAATTACAGCAACAAGAAGTCAGCTGACAAC
CAAAAACTTAGAGGGCCAGGTTGGGGCCTTCATATGCCTGCAAACTCCAACATGACAGTC
ATTCCTAATAGAACAAAAAACAAAATCTTCACAACAGATGCCAATAAACCACCTGGATGC
TGCGGGTATGGCATCTAA
>TRINITY_DN28044_c3_g2_i1_1; 130 298 364  LEN=364
ATGGCGACGGCGGAGGAAGAGGAGGTGCTCCGGTGTTCGTCGAAGGTGAAGAAGAGCGGC
AGTGAGAXX
>TRINITY_DN28094_c0_g2_i2_1; -29 503 724  LEN=724
ACGACGCATTTAAAGAATTCGACCAAGTCCTTGTATCTTATGATCTCAATATCCTATGTG
TACACGCCCCTGCAGCCAGCATACGATTTACTGGCTGTAAGTGTAAGTTGTAGGGCTGCT
CACGGGTCGGTTTTGGCGGGTTGCGGGTCAAAACCGACCCGACCCGCACTTATGCGGTTG
GGAAAAAATGTACCCGCGATGCGGTTCGCGGTTTGTGCGGGC
>TRINITY_DN28052_c1_g2_i1_1; 125 1 412  LEN=412
ATGCTACAAAAGAGGGAAATGGAGACTTACCCTTGTAGACCTTTTCTTTTCTACCTCTTG
GCTTGAGGAATGTTGCTTCTAAGCCTCTGAGAACCTCTCCTTGCTGCTGGAAATGGAGTG
GTGATGGGGATGCTTGATAGTGATAAAGAAATGGCACCAAACTTGAAGAAAAATGACTTT
GGAGCTTGGAAATTGAGAGAAATGGGAGGTGGAAGGTATAGCTCTCTCTCAAATGTGTCT
AACAAATGTCTAACCATGGCCAAGAAGCCAAGCCTCTCCTTTATAGAGGAGAGGCATGAA
AAATATCTAAGGGACCTCTCTAATCCTCCATACACGTGTATGGAGGATGGTCCAATTGGC
AACCAGCTGGCACAGCTGGAATACACTGAGGGAGAGGAAAATGGCCGGCCA
>TRINITY_DN28052_c2_g2_i1_1; 86 1 307  LEN=307
CAAAACTTGAAGAAAAAGATTTTGGAGCTATGGAAAATGGAGAGAAAATGGTGTATCTCT
CTCTCAAAAATGTCTAACCCTTAACCAACCTCTAAGAACCTCTCCTTTATAGAGCAAAAA
TGCACCAAAAATATCCAAAAAGCACCAAAATATCTAAAAAGCAACAAAATATCTAAAAAG
CAACAAAAATATCTAAAAAGCAACTCTCTAATCCTCCATACACTTGCTGAGACAATTGCT
GGCCTCCCACCCTCCAGTGATCTTCCTGGTGCTAAAACAGGGGTACCTGCCAAAATTGAA
CAAAAACXX
>TRINITY_DN28052_c2_g1_i18_1; 69 482 779  LEN=1101
ATGGAGGAATTTGAAGATGATCTCTTGAGACAATTTTTTCCAACCTAAGCAAAGGGGAAG
GAGGGCCCTTCAAATAGACAAGAAATAGGGTGTAAAAGGGGAGGGAAAGCACCCAATCTT
TCCCTCCCGAAATATCCCCCGGATGCCCCGGGATATGCTGAAGATACCCGGACAGCTGGG
AAGGCTGGAAAGCAGGAAGCTGGCCGGCCAGGTATTTTTGTGGGAGGTGGCCGGCCGGCC
ACCCCACCTGGTCGGCCAGCCACTCACCATGGTCGGCCGGCCACCCCCAAAAAATGA
>TRINITY_DN20962_c0_g2_i1_1; -2 1 348  LEN=348
XXAGAAATTGAAAGGGATAAGACGCTGCAGTGCGCACCCAGTGAXGAGGCAGATTTTTTC
TTTGTCCTGAATCTGGTTCGTGGCAGTGAAGTCGCGACGGGCACCCAGAGAGTTTGGGTG
GAGTCACCTCAACAGGGAAACAGTGAGCATTCTATTGGAGGATGCAAGTACCTGGTGATA
GAGGTGCGAGCCATGCAAGATGATGTGTGGCGGTTGAAGACATTCCAAGTAGGAGGTGCA
GATTCACTCTGGATGCTCAGTGGAATGGAGGCAGATTTCAACGGTGTTTTATCATCCATG
TGGGTGATGGGGGTGATTTATTTTGTTCACCCGGTTGAAGCCAATTGGAAX
>TRINITY_DN20920_c0_g3_i1_1; 98 500 550  LEN=550; minus strand
ATGGCGACGGTGTGGGATCATGGACGAGGTGATGGCTTGAGATCGACTATG
>TRINITY_DN20976_c0_g1_i1_1; 215 1 686  LEN=827
XXCATCAATAAAGAAAGGGGAGTGCAAAAGCATCACAATGAGCTAAATCATCCCAACTAT
GTTGGCACCAAAAAGTCCATCCTATCATTTGCTAGCGCCTCCAGAGTTGGTGAGAAACCA
ACAATAAAAACAAACCAAACCAAAGCTACACCAGCACAACCATCACAGACCATCACAGGC
CAGAGACCATCACAGGAACAGTCCAGCATGAACAACCCAAAAAACACTAAAACACCATTC
ACCCTTTTACCATGAACTCCACCCAACAGCACTTCCAATCAACAAACCAAGCAAGCCCCA
AAAAGAGATCCAGTTGATGGTGATAAACAATGCACCTACACAATCTTCTGTTGCAGGCCC
ACTGATGATGACAAACGATTCAGATCAATCCATATGCCACCATTCAAGAGCAAAAGACCA
GCATTAGTCACAGAAATAAACCAGATTGAACAGAACAAGATCAGCTCAACCAGATCAGAA
CAGGTCAAAAGGAAACCCCCCAGACAAACAACCCCAATCTGCCAAGAAGATCAACCCCAG
CAGCAACAGCCAATAGCCAATTGGACAAACAAGAAATCAGACCAGATGCAGGGCACACCA
GAGAGCTCCACAGTAGGCAGAGCACTTAGACAACAGATCAGACCACAATGCAACATATCA
GCATTAGACACAAATAAACCAGATTGA
>TRINITY_DN20976_c0_g2_i1_1; 198 162 338  LEN=508
ATGGAGGTTGAACAAAAATTGTTTTACTCTGGAGACCTGCAACAGTTTATTGCATCAGGA
CTGGTGGCTGGGCCTGTTGTCAGGTATGCTCTGCTGCTGATCCTGTTTTGTGGGGTTGCT
GCTGCTTTTGGTTCAGATTCTGTATGGAAGAAGCTGGCTGCAAGTCTTGGTGGTTGA
>TRINITY_DN10087_c0_g1_i1_1; 169 1 555  LEN=555
XCAGTGACTGATCCCAATGAAGCTTCCTCCTATCAATTGTCTGGTGAAGGCGACGAAGGC
TCAATGCTAGCTAACAATGGGAGGGAGGAAGGTGGTTCATTCATTCCAAATCCTGCCCCT
GCCGAAAAGCCCGAAACCCTGCTGCTTATTCACCGAGGAACCATGGGCGGCTATGTTCCT
CCTCCTCCTGCTGCCGCCTCCAACACTGCTTCAGCAGTTGGCGTCACCAACCTTCTGCAA
GGGCTGGTTCATTTTTTTGGTGTTCGAGGAGTGAATTTTCCTCACAGCCCACCATCACCT
CCACCACCGGTTTTTAGCAGTCATGAGGTTGATTCAGATTTGCAAGACTAGGCATTAGCA
GTGACGATGGTGATAGTGGTAGTGGGGAAGAAACAGGTGGAGTCCAAGATACGGGAAGTG
CGAGGAGAGAATGGCTATGCAGGATGTAGCTCACCAGGGCGAGGAGGCTGCATTTCAGAG
GATGATGGATTGGAAGACAATGCATGCAAGATGGGATTGTGTAATAACCTGATTAAATCA
AATAGTCATAAGAGC
>TRINITY_DN10019_c0_g1_i1_1; 251 1 354  LEN=354
CCTGTGGTGGCCTGTGAAGACAACGTTGGTCGAGACAATTGTGATGATGGTGGTGGTTGT
ATCGGTGGCTGTGATGGTGGTGGTGGCTGTATCGGTGGCTGTAATGGTGGTGGTGGCTGT
GATGGTGGTGGTGGCTGTATCGATGGCTGTGATGGTGGTGGTGATTGTGTCTGCATACGC
AAAACGTCAGCCATAGTGCGAGAGGGATTATTAAGGTTCCTCTTCCGTGTACCTGTGGTG
GCCTGTGAAGACAACGTTGGTCGAGACAATTGTGATGATGGTGGTGGTTGTATCGGTGGC
TGTGATGGTGGTGGTGGCTGTATCGGTGGCTGTGATGGTGGTGGTGGCTGTATC
>TRINITY_DN10058_c0_g1_i2_1; 140 1 209  LEN=632
XGGAGAGTGGGTACCATGGTGGAGGCTGGAGCTGGACTTGACGACCAGAGACACAAGACA
GCAGGAGACGATCGCAAGAGAGCCTTGATCACTGGGGAGAGAGAGAGAGAGAGAGTGCTT
TGCTTGCCGAATGTTGGGATTGTGTTGCCGCTGCTGGTCGTGGATGAAACTGTGAGAGGC
GAGCCTGACAGCTACGAGATGAGAGATTGA
>TRINITY_DN32522_c0_g1_i1_1; 213 152 399  LEN=399; minus strand
ATGGAGAAAGAACAACTGAAAAAGGAGCTCATGGAAGCTCAAATAAGAATATGTTCTCTC
ACAAATGAGAAATTTATTTTGATCGACAAAATCTCCACATGTGAAAGTGAGAGATGTCAT
ATTTTTAGCACACATGACAAGCTTAAGAAGAGTTTTGATCTTCTTAAAGAAGTTGAAATT
TGTGCCAAGAAAATGAAAGAGCTTGAAGAAAAATGTACAAAAGGGGAACTTGAACTGATC
GGTGCCAAX
>TRINITY_DN32550_c0_g1_i1_1; 102 1 330  LEN=381; minus strand
CAAGCTCATGGTCCTTCATATCTCACTCACTCCAAGTCCAACAACGATATAGTCAGGCCC
TTGCCTGCTTGCATACATTGGACTGTTAAGAATAAGCCCTCGACTCTCCCAAACATTGAG
ATAGGCCCTTGGCTCACTCATCCACTCAGTTGCCTGGGTCGGGAGCAGGACCCAGGCATC
GCCGCTTGGATCATCAGAGGTCCTTGGGCTGGAGGCTAAGGTCATGGGATTGTCAAGATG
ATTGTCTTCTTGCTAAGACAGCTCCATCTTGATCAAGGTTGGAGAAGAGGTGATGGGGAC
CTTACACTCACTGCCCTGATGCATACATGA
>TRINITY_DN32514_c0_g1_i1_1; 78 1 153  LEN=318; minus strand
ATTTTTGTTGTCATCAATTATCATGGCACCAAAGGCTTAAGGAATTTCTTCAACTTGGTC
AGAATGGTTGAAGTGGCTAAGGCACCTTTAATGCTGTATGATTACTCTTATGAAAAATCT
GACATGCTAAGGCATCTTTGCTACCATGATTGA
>TRINITY_DN32562_c0_g1_i1_1; 167 406 672  LEN=718
ATGGCGATGGTGGATACAAAGCGGCGATGGTGGCGACACAAGGTGGGTCTCAAAGGTGGT
TGGGTGGGTTGCGAAGTTGAGTGCTACGCCGCAAGACTGCGATGGAGCATTCGTAGGTTG
TGGGGCTGCGAGGCTAGCAGCGCAATGGAGTTAAAAGCTAATTGGCGAGGTCACGGGGTG
GAGGAGGGTTGTAGGAGATGGTCGCGGGGTGAGAGAAATGGAAGAGATTGGTGGCAAACG
GTGGTTTTGTGGTGGAAAGGTGAGTGA
>TRINITY_DN13150_c0_g1_i1_1; 37 1 70  LEN=386
XXGGAGGTGTTCGAGAGGCCAGGACAAGTGACCGCGAGACACGTGTCGGATGTCGGCAGC
ACACTCCTTTGA
>TRINITY_DN13102_c0_g1_i1_1; 208 1 296  LEN=456
XGACCTATCTATTTCGTCTTCGAAAAGGTGTCAACTTTCATAGTGGTCGAAGAGAAAAAA
GAAGAGGCCCCGCCAGCAACCGAACCAGAAGCACCAGCAGCCCCGGTGGAAGAAACGAGC
AGCAAAGAGAAAGAAATCGTCGTGGAAGAAGAGAAAAAAGAAGAGGTGGTAGTGGTTGCT
GAGGTTGAGAAAACACCAGAACCCGAGGCGCCCAAGGCCGAGGTTGAGAAAACACCAGAA
CCCGAGGCGACTAAGGCCGCCGAAGTGGCCCCAACCGAGCCACCCAAGGCTTGTTGA
>TRINITY_DN13137_c0_g1_i1_1; 26 1 322  LEN=322
GTGAAGGAGATAGGAAGATGATGGAGTGATCTGGGTTTGAACTTTGAAGGCGAGAATCGG
ATGGGTGCAATAGGGGTGAAGATCAATCGGGATGCAGCAATGAACCAGATTATTCATGGC
AGAGAGTTCATTGACTGTGGGCGCAAACAGATGAGACTAGGGTCTGATGTTTGGCTGAGA
CTGGATGCTGGTGTGAAACAGGGCTGTGATGAAACGGGTGCAATGAGATTCAAAGAGGCT
TCAACTAGTTTGGGTTCAAGTCGCGAGGTGAGATCGACTGGTGTGGGAATGATGCTGGTG
TGGGAATGATGCTGGTTCGAG
>TRINITY_DN13101_c0_g1_i1_1; 192 467 1256  LEN=1392; minus strand
ATGGGTGATAGTGACAACCAACAGCTTTGCAGCTGGTCCCTCTGCCCCAAATGGGTCAAC
ACCCAATGCCCATATCACGCGCCAATAGCTGCGTGTAACATCAATATTCTCATCAAAACC
AACCACTACCGGCGCCGAAGTTTAGAGAACCCAGCACCAGCGATACACAGCCACGCTCCA
CTTCAGAACCTGAGCAGCAGGACATCGGCGCCAGAAAAGATCCAAGGCCGGAACAACACC
GCTGGAAAAACTCAGCACCGGAAACACCCAGTACCCCGTCAACCTCGCGCTGGGACCGAG
ACCAACAGCACCGTTAGXGACACTACCATGGATGGCGGAACCACCGACCTGAATCAATGG
AAATTGAATCTCCATAATCACCAGCTTAGAGATCTAGACCAGAAGAATCAGGACACACCG
GCCTCACCCCATGTGACCAAGACACATCGTCGGAGATGCACCAGTGTCCAAACCATAGCA
GCACGCCAGCGGCGCATGAATCACCAACGACGCACCCCAACCCGTGACTATCACCAGCCA
CCGGAACCACCAGTCAACTTTAACATGCCAGAXAAACCATCACCGGCAAAGAACTATGAA
GAACTAGCCACCATTGAGGCAACTGAACACAGGGTTCCACCTCCGACAACCCCACCCTCG
CCAACATCAAAACAGCGGCTTGACACCTTGTTAAAGCACACAGACGCCGAAGCTACAAAC
CTTGATGTTGGGGTACCAAATTTCAAAATAACACCTAGACCAAACAGGCACAACCACCGT
CAACTTCCATGA
>TRINITY_DN21461_c0_g1_i2_1; 52 267 796  LEN=796; minus strand
ATGAGTCAAACAATGTATATGAAGCTAAATAGATTGAGTGAACAAGGTAGTGCACAAAGA
CATGCTGAATAGAGTGCAGAGTTTAGTGACAAAGATAAAGGGGTGAACAGACTAGAATCT
CGGACTTCTTGGAACCAAAAGTCAGATTCCATGTCAGATATTAGAGGCATTCAACCCAAA
ACCAATTGCCAATGGATGGAGGAGCCGCTAGACTATATAAATCAAGGGTCTAGCTTGTCT
CCAGTTGGAGATCAAGACTATCCAGTACGCGATGTGAGCCCACTTTTGGGTCTCATTTCA
ATGATTCGAACCATTCACATTTTAGAGTTAGTTGAGTACATCATCCATGTAAAAAATCAA
GTCGATCGGATAATGGAAACCACGTGTTCAAATCAGTTTTGTATGAACTGGAGATCAAGA
TTAGACCTTCTAGTCCGTAGCGTAAGTCCACTTTTGGGCCCAGTTTCAATGATCGGAACC
ATTCACATTTTAGAGTTCGTCAAGTACATTATCTATGCAAAAAATCAAGXX
>TRINITY_DN21405_c0_g2_i1_1; 155 1 375  LEN=570
AGAGTATTGAAGGATGTTCGATTGGACCAAAACTGCAATGAGGACATGGTCGACGCCATT
GACAAAGGAGGAAAAAATGACAATGATTCTAGACGAAGAATGCAAATTGACCACAGTCCA
CTCCTCCGATCTCCTTCTTCTATTACTCCTTCCCCCCCACCGCCTGCTAATAATCTCCCA
CCTAGAAGGCGAAAACCTTGCTATGGCTGGATTAGCAGCAGTGATGAGGAGGACGATTTC
ATAGTTTTAACCCCAGCTGTAAGATTACCAGCTGCCAAACAACCAGGACATTCTCAAAAT
GGCAAAAGTGGGAAGGATAAGCACCATAGACGGATATCAGGGTGGGATGTGAGGACTGAG
TCTAAATATATGTGA
>TRINITY_DN4194_c0_g1_i1_1; 120 1 338  LEN=514; minus strand
XTACCAAAAGATCATGAGGCTATGAAGGAAGATATCACATCATTGAGGAAGATAATAATA
AGTAAAAGCATGAAACTGCTGCAGTGCTTGAAGAAACTAAAAGACCAAGATGAACATGTT
GCCGACATTGAGGAACACCCAGGAGTGATCACCTCCTCTCAATCACTCTAACTCAATTGC
AACATAGCCTGACCTTTGGCTCGCCTCTGTCTCCTCTATGCACTCACTCCCCAAGTTGGG
TTCACTTTGCTCACTACTATGATGGCCATCACTTGGAAGCCTAGGCTGGGAGCAGAGCCT
GCATCCGTTGCTTGGGATCATTGCAGGATTGTGGATTGA
>TRINITY_DN15217_c0_g1_i2_1; 88 1 109  LEN=345; minus strand
XXTTCATACGTCAACCAAGCTTTGTGGATATCGCCGATAGAGAACGAGAACGACAACGAC
AACGAGATCATCAACAACAACAATGACGACCATCACCATCAACGACGATGA
>TRINITY_DN15248_c0_g1_i2_1; 72 1 326  LEN=401; minus strand
XCACTAGCTGTGTCAGTAGTTAATGAGGTCCAACATTAACTTAAATGCGATGTTAGACCA
AGGGATCTGAACCACATAAGAACAGCCCAGCTATCCATTGAGGAGATTGTAGGTCCAATG
GGATCAAATAAGCAACTGAGTCGAGATGAGGCAGAAATAAAACAAAGAAGAGTGATCAAT
ACAAACCGAATAGTGTCACAAAGCAAAAGAAGAGTGTCACAAACTAGAGATATCATAACA
GAAGAAGAAAGGACAAAGATCAACAATATTTGCTACATGACGCTCAAGATGCAAGATGAC
AAAAACTGTAGGGATATTACAATTTAA
>TRINITY_DN15258_c0_g1_i1_1; 167 1 510  LEN=641; minus strand
XXCACCCACACTGGAATTTGCTGCTGCAAGATGCCCAAGCTGAACACAATAGCAAGTAAG
AAGGTCCAAACAGGGGTCATTAACCATAAAXCAGCAAACAAGGCCAAGAAGAAAATTTTG
CAGATGACCAACAAAGGAGGAGCCTTCCAAAACAAAACTGAACAAAACTTCCTTAGAGCA
GCCATCCCAAGATTGAACAAAACTTCCAACACAAAACCTCAGCCATCCCAAGATTGAACA
AAACTTCCAATACAAAACCTCTACACCACTCCCAGCTCCCAGCAGACCAAAGCCAAGACA
GAGCTGAACCAGCCAAGACACTGCAAAACTGAACCAGCCAAGGCAGAACAAACCTCAGCA
GAGATCCAGACTGAAGCAGATTGGTACAGAACACCAGATAACAGCACTGAATTAAATCAA
CAGACTAAGTCAGCCCAGATAGCACAAGCAGAATCCGGATCATTATACACCACCCCTGAA
CCGTCTTCAATTGAAGGCTATATTATCAACTGA
>TRINITY_DN15237_c0_g1_i1_1; 45 292 737  LEN=737; minus strand
ATGTGGACCCATGAAGTACCTCCACATGCTCCCCTCTATGGTGGAGCTATGCTGACTAAG
GCTAACAGCATCATGCCTAGGAGCTGAAGGACACTCGAGAGGCAAATTCTAATTTGCTTG
ATTAGGCATGCTTGGGGCACCCTTTGGCCGAGCCAAGCGAATTGCCTTCTTTGCCTTGAA
GATGACATGCTTGTCACCCTTGATGTGATTGAGCACTTCTCCACTCGTGTGTCCCTCTTA
TGCCTCCGTCCCTCACCTCCAAGACTAATCCACAAGACGTGTCAAGCAGCTCATTCTTCG
ACTAAGCAAGCGCATCTCATCGTGTTCCTTGTCATGTCTTTCCTCGGGTCAGCCCAGGGT
TTTACATCAGAAGCACATCTCCTACGATCTATACTTGGTTTTACAAGGTACCCTAATGCT
ATCAAGCCTACCTAGGTCGGGTGCAXX
>TRINITY_DN15252_c0_g1_i1_1; -27 1 114  LEN=1191
GAAATCCGAGCCCCGTTAGGGGGCGGGGATGGGGACAATGACAGGTTCCCGTCGGGGATC
GGGGCCGGGGACGGAAAAATTTTTACCATCGGGGATCAGGAACGGGGAGTGTGA
>TRINITY_DN3512_c0_g1_i1_1; 30 1 218  LEN=441; minus strand
XAAAACAGAGTAAAAAGGCTGCAAGTATCAGCTGGTCATTATGACCATCATGCCCGCAAA
CAATAGAATCATGCCCGCGATGACCATGGATGGTGCTTGCATCCAGGCCACGACCAAAAT
GAGCTCCCAGTACTTTTGTCTGCAGCCTGCGAAGATAGAGTCGCACTCACGACCATACTA
ACCACTCCAGCAATGGTGCTCTACCTCAGGTCTATTTAA
>TRINITY_DN27089_c2_g2_i1_1; 21 1 227  LEN=349; minus strand
XTGAAGCTTGGAAGGAAGAACCAGAAATTCGGGTTTTCGCAGTGTCCGCTCGAGCGGAGG
GAAGCCCGCTCGAGCGTAGAAATCAGCTTCCCAGCAGTTTTGAAAGATTGTACTGTCCGC
TCGAGCGGACAAAGGGGCGCTCGAGCGGAGGACCTGTTTCAGAAAAGTTTTTGGAAGTTG
TTTCACATGATTTTTAGCATGTTAATGGCATCATTTAGCATCTCATGA
>TRINITY_DN27018_c2_g1_i1_1; 88 1 118  LEN=503
XXGTGTGAAGCACTGTGTGCGCTTGCGATTAAGACGGTGGAACATTCTGGTTCGCCTTCT
AAATCGATGGAAGAAATCAGAGAGAGATTGAATTTGATGAAAGCAAATATTGCTGGGTAA
>TRINITY_DN27097_c2_g2_i1_1; 54 1 125  LEN=435; minus strand
XGCATAAACGGCGGTAACGAAACCGCCGTTAATACCGCAGTTAAAGGCTTTAACGGCGGT
TTTACAGCCTTTAACGGCGGTAAAAAACCGCCGCTAAAGCCTAATTTTGGCGTAGTGTCT
TCTTGA
>TRINITY_DN27049_c1_g2_i3_1; 124 211 987  LEN=1081; minus strand
ATGTCGGGTCAGGTCGGATTAGTTTGGTCGGGTGCATTGGGTAAGTCCCCTAGCTATCGG
ACAGGTGCATGGAGAGAAATGTGCCACACTGCCTAGGCAGAAGGTAGTGGGTCTGGGAAA
TCCCAACCATTTCAGCTCTTGAGTAATTGTTGGGTTACAACAAGAGTAAGTGTGTTCAGG
GGTTGGATTGGTTCAGGTTTGCCATTGGCTCATCACACAAACAGGTCCTTTCAGGTGGGA
AGCACAAGCATCCGCCTTCGACCGAACACTAGGAAAAAAACTGGAGCAAATGTGTCATTC
GGATTGCAATCGTTTTCGGGCGCGTCTTTCGGGTGGTTCATTTTTGTCTATTTTTTTCTT
GCAATCAACCACAACCCTAAGAAAAAAATCAATTGTAAAGGCAAGGAAGACCGAAGAGGG
AAAGGGGGTGAGAGATGAGACTGTGAAGATTGGATAGTGGAGACTAGAGGGAGATTGAAG
AGTGATAGACAGGTTGAGGGTAAGGCAGATCAACGAAAAAGAGTGAATACCGTCTCCGCC
TCCATCTTATCACAGCTTGCCACTACCTCCATCTTGCAGCAGCAGCTTGGCCTACAGTTG
TTTGGTATTAATGATGCAACAAGACGGAGAGAAGAGAAACCGTGAGAGATTGCATATTGT
AAGAAGATTTTGAGAGCCTAAAAGCGATGATCTTCATCTAGGAAGCACAGGTGCGGGTAT
GGATACGGATACGGATACGGGTACGATAAGAGTACGCCGTTACGTCAAATTCTTTAA
>TRINITY_DN27003_c1_g1_i1_1; 81 315 391  LEN=391
ATGAGGAATATTCTGTTTGCAGCTATCAGCGGGAAGATGCCGTTACTGAGAAGGCATATT
CCGTTTGCTGACGTCGGX
>TRINITY_DN6235_c0_g1_i1_1; 75 1 236  LEN=315; minus strand
XCCTCAGCCATAGAAACAACTCCTCCTCCCACTACCGTGACCAACCCCCTCAGCCTCCAC
CACCATGAACCAATCCCTCTTCAACCTTCTACCAATGGTGAAGGGAATAAGTAGAAGGAA
CGACTGGCTGAAGAAGGGGTAGCACCGGCAACAATGGGTGGTAGGTAGTGGGGAAGGGTT
GGGTTGGGTTGGGTTGGTAGAGAAATTAAGATTTTAGAGTTTGAGAGTTTCAAGTAA
>TRINITY_DN6226_c0_g1_i1_1; 98 155 368  LEN=368
ATGTCTGGTTTATGTTATTTTCCTTCATTCTGGCACCAGGGCTATCCAACAAGTACCAAT
GTTCATATGCGTGCCGGCATCTCCAAGCTTCAACAGAATCCTTTCACCGTTAACCTCCAA
GAGCAACATCACTCCCGAGAAGTTAAGCATTGTCATAAAAAGTGAAAGAAGCTGGTCTCA
AAAGTTGGACTGAAAACTTCCTCTGCCTTCGCTGXX
>TRINITY_DN6277_c0_g1_i1_1; 29 1 394  LEN=611; minus strand
XXCAGGAGTCCCATTCATTCGTTTATGGGAGCGACTATCTTTCATATCCAGCCCCTCATT
CTCCACCGCAAGCCGGGTCATCAAGTTATTAGCCAGCATAAGAATAGCCGTTTCCATCCG
ATGAAATTTCTTTCATTCCCCGCCCTAGGAGCTGATTGACTCTGTTCGACCTGCCGCTTC
GGGATCAATAGCCACCCCCTCAAAGCCTCGAATGAATCCGACTTGACTACTGTTCAGCCC
ACCTTTGATGATCGGCCCGGGCATTGTCGATCAACAAGACTCGATAAAGATGTTTCTATG
TTCGACCTTTCATCCCCCAATGAAGCCAAGGTAGAGGAGTCTTTGAAGGAAGCTGCAACT
GCGGTGTTGGATGGAACTAGGAGAATGTTGTCATAG
>TRINITY_DN6295_c0_g1_i1_1; 61 1 534  LEN=661
GCGATGTTTCCAAGAGGCGGTGGGACAATAAGTGCCTTTGCTCAAGCGATAGAAAGTTCG
CTTGAGCGAAGAATGAATCCTTCTAGTATTTTCAGAACGAGTTTGAACTATTGAATGAGG
TCTTTCTTCGCTCAAGCCACCACTTCATCGCTCGAGCAGTCCAAGAATAAACAAAGGCTC
AGCAATTACAACTCAAACGTGTTTGTTCGCGGAATTGACAACACAAGGGACCTAACAGGT
GCCTTTGGGGATCTTGTAAGTTGGGAGGATTAGTTGTTTGATTGGAGAGCCACTCAATTG
ATTTGAGGCAAGTCCCAACTAGGTCATGGCATGGAGATGGGAATGCTTGTGCCTGTTGGG
GTTGCCTCTAGTGTTCTTGGCTCTAGGTTGGGCATGCGGCGATGCCTTGTTTGCTCCACA
TGTTGTTCTGTGGAGCTGTCTTATTTTGGTAAGGCCTGACGTGATGATGATGTGAATAGG
CTAGATGGACAATGGACTCATGTACCTAGTGGAGGAGCCACTATAAGTGTATAA
>TRINITY_DN19530_c0_g1_i1_1; 106 1 362  LEN=633
XTGCTGGCGTCAAACAGAGGAGGGCCCTTCAACAATGTTGAAGATGGACCCAAAACATTG
CATTTTACAGTTGATGACCAAACCCAAAACAGTGCACAAGCAAGCCTAAAATACCATGCA
AGATAAGGCCAAAAAGGAGGTTTAAACACAAAGAGCAAGAAGGAAGCCTCCAACAACAAA
ATAACCTTGATAAAACATGAAGAGGGGATCAAAATAAGGCTATTTACAGTTTGGACCAAA
GCCCAAAAATACAAGCACAAGGGGCTAACAAATCATGCAAAAATAAGGCCAAAAGAGGGA
TACAAAGGAAAGTGACAGATGGAGGCCTCGAACAGTGATGAGCCCTTCAACAATGTTAAA
TAA
>TRINITY_DN19591_c0_g1_i1_1; 125 387 497  LEN=1161
ATGGTGACTACGACGAAGGTGGACGACGATGGCTGCGATGGACGACAACGATGGACGAAG
GCGATGGACGACGGTAGCTGGGATGGACAACGGAAGAAGACGGCACGGTGA
>TRINITY_DN30116_c0_g4_i1_1; 62 1 267  LEN=385
GTTGCAGTAGCCATCATTAAAAAGCTTCAATCTCAAGGATCTGCAAAACCACTATGAAGG
TGTTGAAAGAGAGTTGAGGCAAGAAAGGAGGTGCGGGTCAAAGCTTTAAAGCACCAGCAG
ATTCAATCGAAAGCAAGCAACAACCGTGATACCGTAGCAGTAGCAGTGGTGTCACAGACA
AGTCGGCGTCGGCGTCGGCGTCGGTCGGCGAAATCAAGCTCCGATGTGACTGGATCTCTG
AGGAGTTGCGTTGGTAAGCCGAAGTAA
>TRINITY_DN30147_c3_g1_i10_1; 134 1125 1271  LEN=3493; minus strand
ATGGTGGACACGGCGAGGAGGCCAAATGTCGAGTACATCTTGCGAGTTAGACTGGTGGAT
ACTTTTTAGTGGTGCCACGTTGACGGCTGGAAGCAGCAGTACAATCTTAAACCGCAACAA
AACCGTGCCATTGATCAGCAACCTTGA
>TRINITY_DN30186_c0_g2_i8_1; 199 1477 1672  LEN=2235; minus strand
ATGGATAGTGAGGTAGTTCCATCATCACGGGTCGAGCTTCCTCACGACGGCGGAGCAACC
ACCAAACCGCCTCCGGAGAAGCCAAAGCATCAGAATGAGAATCAGAATCAGAGATCCGAA
GGCGGAGCCGAATCGAAGCAGAAGAAGAAGAATGCGGGATCGGAGAAGTCGTCGGAGTTA
CTGAGAAGGGTATAA
>TRINITY_DN30176_c1_g1_i3_1; 63 1 178  LEN=2742
XXAATGTTCAACGTACTGTTTATTAGATCTCACAATCCCATTCACCCATCACTTCATGCA
TTGGCTAGTAGAGACGGTAAATGTGCAAGGATGAAACAGGACAGCCCCATCCTGATGCCG
ACTGATTATAGAAAACCCAACAAGGTAGAGATGGTTCCGCTTGGACAGAATGATACTTAA
>TRINITY_DN30119_c2_g1_i2_1; 142 217 444  LEN=1118
ATGGTTGTGGTGATAGCGGAGGGAGGGTTGGTGTGGGGGAGGTGGAGGGTTGTGGCAATG
GTAAGACGTGATAGTGATAGTGATAGTGACAGTGGCAATGGTGGTGGCAGTGGTAGTAGG
TGGTGGCCTGATGATGGTGGTAGCGGGGGTGGGGGTGTGGGAGTGGTGATGTGGCAGCAG
TGGCAAGGTCATAACGGTGCACATCGATGCTTCTGTATAAGCAATTAA
>TRINITY_DN30121_c1_g2_i2_1; 131 1 543  LEN=636; minus strand
XTTCAAGGCGAACAAATGCCCGGTCTAAGACAGAAGAAATCTGATCCCTCTTGGTGGCTG
TAAACTTGTTTCTTTTCATGCCACAAACTAAATGGGGATGTGCCGCAAAGCGCTAAAGCC
AGAAAACTTGTTCCTGGGGATGATGTCTCAAGCGAAATGACTTCGAATTTCTGCGGATTT
GGGGATGTGCCAGAAAGCACCGAAGCTGGAAAACTTGTTCCCGAGGGTGATGTCTCAAGC
GAAACGACTTCGAATTTCTGCGGATTTCTTTATAACTATAACTCATGCCTCAATCTGGAA
GAGTTCACACCTTCGCAATGTTGCATGAGGCAAGATGGTAGCTGTGCAATGGTTGAGATG
GAGAGTGGGGTTGCTACAGTTGTTGCGATCAAGATGTCGACAAAGGGTCGCTAAGGAGGG
AGGAGCAGAGATGGTTGTGAGGAGTGTGGGTGTCCGCGAAAAGGAAGAGGCAAATCTGCT
ACTGTGGTCATGGTGGAGAAATCTGTGTACATCAGCATGTTTTGTGGACCAAAAGAGAAA
TAG
>TRINITY_DN30137_c2_g3_i1_1; 106 1 248  LEN=665
XXGTTGGTGATGATGATTGATGAGTTGTTGTTTCTTCTTCACAGTGCTCAATCTAAGTCA
CAGGCTAAGCATGGTGTAGATGTTGTGAACTGAGATGATGCTGTGAGGGAGAGAAAAGAG
GCCGAGTATCATGGTGAGGCCAGCTTGGATGGAGATGGAGCCAATGAATGGAGGTTGATG
ATGAGATCGGCCATCAAAACCAGAGTGAAGATGGTGCTGGCTCGGTGCAAAGGTGGTGGC
TCGGTGTAG
>TRINITY_DN30160_c3_g2_i2_1; 100 588 954  LEN=954; minus strand
ATGAATTCTTATGCTTGGCTTGACAACGTGGAGTCGTCAGACATTACTAGTTGGTATGGA
AATCCTCAGGCAACACAACAGCTGCAATGGAGATTGGACGTGGCCCACAGGTACAAGTAG
GCACAGAGTGCACCATGTGTGTCATGGTCTGGAGTTGTCTTCTTGGGGAGATCTCTCTCT
ATGACCATTCAAGGTGCAAGTCTCTCTCAAGAGGAATACGAGTGCTTTGCTGAACCCTCA
ACTTTGACCATTAAGCCACATATCCCCAAAGGTCXCCGTGCAAAGGTCATGGGGCCTTTT
GGGTGCCCCATGATCACGACACAAACCCCAAAGGAGTCCCTTGGACCTCCTCCAGACCTA
AGTTGTCGX
>TRINITY_DN30114_c4_g1_i1_1; -16 1 374  LEN=374
XGAGCAACGTATCATATATGCATCACGTGGCTTGAGTGTAAGGTCGTTGTTGCCTCTTCT
CTAAGCTTGGTCAAGATGGAGTTGTTTTAGCAAGAAGACAACCATCTTGGTGATACTATG
ACCTCAACTGCCGGTCCAAGATCCTCTGATGATCCCGAGCGGTAGTGCGTGGGTCCTGCT
TCCAATCTAGGCAACCAAGTAGGTGAATTTGCGTTAGGGCTCAATGTTGCTCACTTCCAG
GTGACCAAGTAGGAGAATGGGCCAGGGGCGTATCTCAATGTTTACGAGAGCCAAGGGCTC
GCACTTATCAATCCAAGTCTAAGAAGCCAAGGATTGATTATATTGTTGTTTGGTCTTAGA
GCAAGGCATGAAGGX
>TRINITY_DN30125_c2_g1_i1_1; 167 77 280  LEN=460
ATGGAACCGCTTGGTTGTCTACCAGAAGAATTCTACTCCTTCCTCATCGAAGTAGCTGTG
CATCCTCCTAGAAATTTCCAACATCGGTGCTTCATATCGGTGCTGTGCTGGACCTTTGTG
CTGACCTCTTCATCAATTCATGCCACTTGTACCACTGCTGTTGAGGTGGTGGCTTCTCAC
CCAGGCTTGTTCCTGAAGTCCTAA
>TRINITY_DN11736_c0_g2_i1_1; 92 517 798  LEN=798
ATGGGTTGCACGCTACATGCGCATATTGTTAATGTGTGGCTCCAACCAATTCCACAAATG
AAGAAAAAGAGCAAGCTTATCGGTCAAGCTTCTGACAAATTAAACAATATATCATACATC
CCAAAGGTCCACTCATGCAATACACTAGCTATTTCAAGGATTCCAATAACTAATTCAAAT
GGTCTACTTAACTACATTGACTTCTATTGGTCTTACTACTACACAAAAGGAGTCTCCTAT
CTCATCCAAACTTCTACACATTTTTTACACTTCCAAAGTTGG
>TRINITY_DN11740_c0_g1_i1_1; 28 1 414  LEN=414
XXTGCCTCAAGCTTGTTAGACAAGCTAGAGGCTTGGTGCAATCCCTCCATACACGTGTAT
GGAGGATGCCTTCTGTGCTCAACAGTTGGCACAACTGGCAAAGAAAATATCTGCAGAAAA
TGCAGAAAGGCAGCCGACCAGTTAAAGTGGTCAGCCGACCACTCCCCCTAGTCAACCGAC
CACCAAAAGTGGTCTACAGGGAATAAAACTGGTCGGCAAGGGAGGAAGACGGTCTACAGA
GAGAGTAAAAGGTGGTGGCAAGCTGCCAACCACCTTAGGTGGTCCACAGACCACCCACCC
CAGCTGGCCGACCACCAAAAGTGGCTGGCAGGGAAGAAAAGTGGTCTACAGGGGGGAAAA
CTGGTCTACACCCCTGTTCCACTCTCCAAGCAAAGGGTAACAAGGTTTGGTTCAAAX
>TRINITY_DN11764_c0_g1_i1_1; 33 1 324  LEN=324
TGGAAGGGTTCCGTGGGTATGGATGACGACGTTGGACCAGCAGACATCCCCCCCATGAGG
GATCACGACATGTTTGACTCCTCGGTTTTTAGTGTTGGTTCTGGCCCATGTGGCCCATCC
TCGCATTCGTCTCGGCCAGATTGTTGTGATAGTGGGACGGATGGGGGTGATGGAAGCAAG
CCTAAGGTAGGTTGTATCAACGAATCAGGTGGACGTCAGTTTCGAGGGGGTAAGGTGTCT
GGTGGTACTTTCAAAAGGGAGATTCAGCATCGTCACAAGGTGCGTCTTGGCAAGAATTTT
CTCCTCATCGATCGTACATTGCGG
>TRINITY_DN25679_c4_g4_i1_1; 46 1 135  LEN=344; minus strand
GGAACAGGCAAAGGGAAAACTGCATCATACAGAGATGAGACCAGCCAACTCTTGGACTCC
AATAAATGCACCCCGTATGGTAGCACTACATCAACTAGCCAACACTCGTCTCCAACAAAT
GCAATTAAGCAATAG
>TRINITY_DN25693_c0_g1_i1_1; 104 1 113  LEN=335
XTAGCATCACAGAGGTTTGCCAGTTCAGCTGCACTTTTGGTTGGAGACCCTACCGCTATG
CGTGATCATGAGATGTTTGTGCTTGAGGATACTGCTGGAAGCACTGTTGCTTGA
>TRINITY_DN25613_c1_g3_i1_1; 96 1 195  LEN=437
TTTGTTTTCTTCGGCAGTGGGTTTGCTCCCGGCGGTGGCTGTGGTGTCTTGTTGGTGGCG
TGGGCAGCAGATTAGGAGTTGCAGCAGCTCTGAGGTAGCGTGGGCAGCAGCTACGAGTGG
GTGGCTGTAGCAGCTTTGGCGTGTCTCGTTCTTGCAGCTGAGGCGAGCTGGGTTGGTCCT
GCAGAGGAGGCGTGA
>TRINITY_DN25646_c0_g4_i1_1; 90 355 560  LEN=560
ATGCCTTTCACTAAGCATGAGATAGAAGCACCTCTCAGAAATACCCCTTCAAGCACACTC
TGCCAGTGTGCTAGCTTTGCTACAACTTACAACCATTCTCCTTCCTTCAAAGTTTAGATG
AAGGTTAAGCACAGTAAAGGCGGTTATTATTCCATAGCTTTCCATGGAAAAATCAATCGA
CTGATGCTCAATATGTACCAGTTTGTX
>TRINITY_DN25632_c3_g2_i1_1; 129 268 427  LEN=802
ATGGTGAGTATGCCTTTGTTCTCTCAGGCAGAGTGTGAAGAGCTACAAGCGAGGGTAGAG
ACACTGACCAATGAAAACTCCACACTCAGAGATGAGCTGCGGAGGGTTTCTGAGGAGTGC
GAGAACCTTACATCTGAAAATGATTCCATTAAGGTCTGA
>TRINITY_DN27998_c1_g1_i3_1; 129 1 470  LEN=637
XGAGTAATCGAGGGGTCAGAGTTCAGATCTGGAGCTTCGATGGAGCTTCGAAATCGGTTC
GATCTGGAGCTTCGATGGAGCTTCGAAATTGCTTCGATGGAGCTTCGAATATCTGAATCT
TCGATGGAAATCACTGAATCTTTGACGGAGCTTCGAAATCGGTTCGATCTAGAGCTTCGA
ATATCTGAATCGTCGATGGAGCTAGGGTTGAGAGAGAGAGAGAGAGAATTAGAAACAGTG
AGGTTCAAAATGGCAAATGTTCAGATTCAAAACCCTAGAGGTGGATGAAATTGTGCTATG
GCAAATGTTCAGATTCAAATGCTCAGATTCACACCTCGCGTATTCAAAATGATGTATGCG
TATGGATTGAGAGAGGGTCCAGATATAAGGATGGAAAAGGCGCGTGTGGTATACTGCATT
CGGAGGCGTTTTTCAACGCCTCCTACTATAAAACGGTGCCGTTTTGGTTAA
>TRINITY_DN27930_c2_g1_i1_1; 129 1 121  LEN=935
XXCGTTGATCTTCCACCATCATTCACTGTCGATCTTCCACCGTCGCACACCGCCACCGCC
ACCGCCACCGCCACCGCCGTTGCTAGCCTCGCAGCTCCTCGCATTGCATCGCTTCAACAT
TGA
>TRINITY_DN27997_c0_g5_i1_1; 181 1 873  LEN=1244
XXTGAAATGGAGCTTCCATTTGGGTAGTGGAAGGATGGTGCTGCACTACTCCATTTGTGC
TGCACTAACAGCAAGTTTGGCGCGAAGTGGATCACGAAGTGGGTCGAAGCTCTCGGCTAG
CGGAATGGCGGTGTAGCAACGGAGTAGTTGGTGGTGGCTCGGCAGTGGGCTGCTAGTAGT
GATGCTGCTGGTGGGTGTGTTCGGCAGGCTGCTGGTGGTGCTGCTGGTGGGTGTGTTCGG
CAGTGGTGTATGTTGGAGGTGGCTCGACAGTGGGCTGCTGGTGGTGAGCTGCGTGAGAGA
GGTGGGTTTATAGGTGGTXTGATGAGGGTGGTGAGTGAAGCTGAGTGTACGTGTGTGGTG
ATGAGGGTGGATGGCTTGGCAGTGATGGGTGATGAAGTTGGTCAGGTGTGCTGCCGAGAG
GGAGAAGAGAGGGGGCCCGTGGGTGTATATCAGGTGGGTGTGGAGCTGTGTTGGCAGTGG
CTTGTCCTAGCGAGAGAAGAGAGATGTGTGCATGATGTAGCAGGTGGATGCCGTGAAGGA
TGGGATGGTGTGGCTGCGGTGGGTGATGGGTTTGAGTGATGGAGGAGAGCTGCCAAGAGC
TTGGTTTTGGGTGTGGGTGATAGAGGAGGGCTGCTCAGAGGGAGGTTGATGGGTTTATGG
GAGGTGTATTAGAGAGACCCTGCCGAGAGGGAGAGGGTAGAGAGAGAGAGAGAGAGCTTG
GTCTTTTGGGTGTGTATGGTGTGTCGGGGTGGTAATGGGTGTTATGGTGAGGTGGTGAGT
GATGGAGGAGAGCTGCAGGTGGGTGATGAAGTTGATGAGGTGGGTGGCTCGGCAGTGATG
GGTGATGAAGTTGGTGAGGTGTGCTGCCGTGTATGG
>TRINITY_DN27935_c0_g2_i1_1; 83 220 378  LEN=378
ATGGGAAATAAGGATGCGTTTCTGCCTATAGTAAAAGGACAATGCCCGGTGTTTGACCCC
ATTAATCAAGGCTGCTGGACTGCTGGAAGGGTAACACTTGAGATAGACCTAATCTGTGGC
TTTATTTATACAATGTGGCTGCTGTCAGACTCAAGCCCA
>TRINITY_DN27979_c3_g4_i1_1; 122 88 303  LEN=438
ATGGGTCACACAACCGAATTATGGTCACCACTTTCATTAAATTTTGTAGCTGGACATCCG
CCTGAACGTCTTCCTGGGCATCCTCCCAAACAACTGGACTTTCTTTATCTAAATGTCGAA
ATTTACTCATGGTTGGACGTCCGCCCCGTACATCCTCCTGGACAAACCGGTCTTGTAACA
AGATCAAATTTAATGAAAAATTTAGTGAAGGATTGA
>TRINITY_DN27970_c0_g5_i1_1; 77 1 114  LEN=411
ATCGCAGATCCGAAATCGAACAAGAAAGTCGATCTAACAAGAAAGGCGATTGTTGTCACT
GCACTCCAAGCAACTCAGATAATAGATATTTGGATTCATGGGTTCTATGTCTAA
>TRINITY_DN27931_c0_g1_i1_1; 112 1 309  LEN=309; minus strand
XXGAACAGGTTAGCATCTATTTGGAACCTGGATGCCATACAATTTTACAGTTATTTCAAA
CAACAGGAAGCAGGAAACAGGATCTCAAGCCCACAGTTATATTCCAGGTACTTCACAAGA
AAAGAAACAAAAAGGTGCCTGGTTTGTGAAACAGGATCTTCAACTGCCTTCTCTCTAAGG
CTTCCCCCAATTCTCGATCCTTCTCTGCACAAACTCTTCAACTTGCAGTCCATTACTCCA
GAAAGAAAATATCAGATTTTGGCTGTGATTGGTTTCTCCATTGTTCCTTCTAAAAATGGA
AGAAGAATTTTX
>TRINITY_DN27923_c0_g1_i6_1; 83 1 279  LEN=850; minus strand
TCAGAGGATGATGGTCAAGGAGGGAGGAGGAAGAAGAAAGGGCTGACACAGAAGATAAAG
GAGAAGCTGCCAGGTGGGCACAAAGACCAGACTAGGGCTGTTCAAAAATCCGTTCAAACC
GGTAATCCGGACCGAACCAGACCGAATCATACGGTTTGGTTCGGTTCTATTAAGAATTGG
TTCGGTTTCGGATTAAAAAATATGAGAACCGTAAAAACGGTTCGGTTAATGGATTTTATG
AAAAAACCGCGGTTCGAACCGAACCGAACCGAATTTTAA
>TRINITY_DN27993_c2_g1_i2_1; 163 353 616  LEN=1113; minus strand
ATGGTGCTCGATGAAATGATCCAGATTCCACACTATGCTGTGGGCTGGGAAGACAGCTGC
TCTGTGAAGCTGGGCGTTCAATGTTCTTGGGACTTTAAAAAAGAGCGAGGGAGTGCAACC
TTAGTCTATATGATGCTCGTGAGCCACCAAGTACCAGTCTTGCAACACTCTCTCTTTGAG
GCCAAAGTAGCGAATGGAAACATAAAGTATGTGGACAAGTTGGAAAAATGTGCTCTTGAT
AAGAGTAAGTCTGCCTCCCATTGG
>TRINITY_DN27985_c1_g2_i2_1; 73 1089 1311  LEN=1311; minus strand
ATGGAGTTGAAGTTCAGAAGTGATGAGTCTCATGTAAACCGGACAATCACAATTGATTGC
TCCGAAACATGGTAATGGTTCGACTCAAGTAGATAGGGCAATACTGAGACAGGAGCTCAA
TGGCAATCTTGGGCAGATGATGACATTGAAGCCATTTCTGCCACGAGGAATATGTTGATA
TCAGCAATGTACTCGGCCTTGTGGAAGGGAATTAAGGAGATG
>TRINITY_DN21047_c0_g1_i1_1; 25 1 215  LEN=496
XATCCATCAGCCGACTGCCTAGGTCCCCGACCGACCTTCCAAAGGCCTCAGCCTCGGTTG
TATTGCTCTACACAAGGGCTAGCACTTTACATTCCTCACAATTTTGCACATGCCGACTCC
TCTCGGCGCACGCAGTCTGCGCCGCTTTTCGCCGGCCCAAAATCTCCAACTTTACTCCCG
TTAACTCTCACTGCGCCTTGCCCAGTTGGTTTTTGA
>TRINITY_DN27699_c2_g6_i1_1; 170 256 400  LEN=400; minus strand
ATGGCCCATCTACATTCAGGTACACTTGTAGCTCTTTCTTTGCAGATTGATGTAGGCACT
CCAACCCAGCCTCAGCCTCAGCCTCAGCCTCAGCCTCCTCTATCTCTGTCTCTATCTCTA
TCTCAGCCTCAGCCTCAGCCTCAGCXX
>TRINITY_DN27647_c3_g1_i1_1; 82 19 301  LEN=301; minus strand
ATGATTCAGGCTTCGACAATTCGAGGCGCGAATTGGCTCGAGAGAGGAGAGAGGGAGGAA
GAGAGGGAGAGGGAGAAAGAGAGAGGAGAGGGTCGTCTGCCGTCGCAGCCCAGCCCCGCC
GTGGGTCGTCCTCGTCTCCCGCCGTGGGTCGTCGCAGCTCGTAGCCGCCGTGGGTCGTCC
CCGTCGCAGCTTCGTCCCAGCCTGTCGTCGCCTCGCCTCGCCGTCTGCCCCGCCGCAGCT
CGCCCAGCGCAGCCCCCTCCACCCCCGATTTTTATGGCCCCC
>TRINITY_DN27661_c0_g1_i1_1; 205 235 360  LEN=416
ATGGAGAAAGAGAAGATGGCCAGAAGGAGAACATTGGAAGGAGATGGAAGAGACAAATGC
ACGTTAGAGAGGCTCGGTGAAGAAGAAAGCTTCAACCCTTCAGTCAGGTTTGGAGATTCA
AATTAG
>TRINITY_DN27648_c0_g1_i1_1; 147 259 318  LEN=423
ATGGATATGCAACCTTCAAAGGAATTCCTTGCTGAACTGAAGATGCAACCTAATACGTGA
>TRINITY_DN27674_c1_g3_i1_1; 70 1 312  LEN=312
XCGGGCAATAGATGTGATAAGTCCACAGAGGGACATGTGCATAAGGTGACAACCTCTACA
TTTCCTTTTTTTCATAAGGTGGCAACCTTGCATTCTCTTCAGTGTTATGGGAAGTTCAGA
TTTATCATTAAGGCAATAGAAACCTTGATTTCAGATGTGGATGCCATTTCAACATATGAC
ATGGACTGCAAAAGCCTAACGAACGATGGGAATTTCCAAACTCCAACTCATTTTAGCTAT
GCTATAAACAACAATGAAATTAACATTACTCTAGGAGCAGATTCAAACCGAAAAACAAGA
AGAAACGAAGGCAXX
>TRINITY_DN27697_c0_g1_i6_1; 386 344 649  LEN=1074
ATGAGCTTCATAGAAGGAAACATCCTGTTCCCTGAAAACAAAGATGCTAGTGATACAGAG
GATGACGATGCTGATGATCAGGACGTTGATGATGGAGGTGATGAAGATTTCACTGGCGGA
GAAGGTGCTGGGGATGATGATGATGGAGATCCCAAGGATGATCAAGATGCTAATGGTAAT
GGGGTAAGTAATGATGAGGACGACGACGACGACGACAATGGCGATGAGCATGAAGGTGAT
GAGGATGAGAAAAAGGAGGAAGAGGAAGTTGAAGAGGATCGACAACCGGCTAAGAAGAGG
AAGTGA
>TRINITY_DN27687_c0_g2_i2_1; 86 1 151  LEN=532
XXTAACAAGTTAAAGATAGAGTTTGAACAGATTCCAAATGCCTCTAGTGGAAATTGAGGA
GTTAGGGAGTCCGTGGGAGATGACACCCAAGATGATGAATTGTTGGATTCTCATGAGCAG
GTTATGCAAAAGATTAGTGGTGGTAGAGATTAA
>TRINITY_DN27687_c1_g1_i5_1; 113 336 865  LEN=1102
ATGTATCAATCTACAAAATCACACGGCACTACAACCGTGGTCACTCGCACCAACGAGCGT
GAAGCTCAAACCATTTGCACCAGTCTACCTTCTTCATGCGACGCCGGTAACATGGACAAA
CGAAAACTCCAACTGAAACATATCACTGACGCTTTACAGACCGGCGACTGTGAATCXGCA
GCAGACGCCACGACCACCCTTGTCAACCCAAAAACACGTCGGAAGGCTAGACCACATAAC
GGTGAAGCTCGCGAAGCTCACAAACCAGACGCCGGAGCTCCTCACAGCGTCGGTAAACCA
TCTATACCAATGTCCACCAAAATGAGGCCAACAGACGTACCCACCGGTGACCCACCAGCG
ACCAACTGTCGACACCCGCACACACATATCTTGCAACTCCCCGTCGGAGCTACAAACGTA
AGACGTCACCCACACCACCACAGTGCCGAAACGCTGCCATGGATGGACTACACCCAGAAC
ACACACCGGCTTAATAGAAAACTGGTTGCAACAATTTCACAACATGATTAG
>TRINITY_DN27681_c1_g2_i4_1; 98 1 91  LEN=484; minus strand
XXACCTGGTGCAGATGGTGGTGGCGGTGCAGATGGTGGTCGCGGTGGAGCCTCGAAATCG
AGAGAGAGAACCTCAAAATCGAAATCGCTCTGA
>TRINITY_DN27698_c1_g1_i1_1; 97 1 204  LEN=320; minus strand
CTAAACTCTAGGTGCGTCGTTTCCGCCACCACCGTCAACGCCTCCGCCCACCGCCGTTGA
CTCAGCAACGAGAGCGCACCGTCATCCTCCTCCACACCACGATCTGAGGAAGCGCTCGAT
GGTCGTTCTGAATCTTCGATTAACTCTCTATCCCTCTCTCGTTCTGCTTCGATGAAGCTT
CGGGCTGTGATGACGAGTTACTGA
>TRINITY_DN14376_c0_g1_i1_1; -70 1 389  LEN=389
XXCCCATACCCTATTTTTTGAATTTTACCGTATCGACGTATCCGTGTCATACCAGTACCA
ATACTCGTACCCATACCCATGCTTCATAGCCAAGAACAGATACATCAGATACAAAATAAT
GGTATTGGGTACGGATGTTAGGTTTGGGTTGCCCGATGGGATTCCAAGTTGCCCAATTTA
TCAAGTAGTGTCCATTTAGAGGCTCCAGCTTAACTGACATCTCCTCACATAAGGAATGTA
GGGACAAAGCTAGGTAGTCAAGGGAAGCACAGCTCTAAGAGGTCAAAAAATAAGGGTTTT
GCAGCTCTAAATAAAATTGCAATTTTTGGGGAATTGGATGTAGTCATGTATTCCGCCACT
TCAAGACTCTCTTTCGAAGGTGAGATCACCAXX
>TRINITY_DN14359_c0_g2_i1_1; -22 1 319  LEN=319; minus strand
XXCGAGTGTAGAATGCATACTTCTAGTAGTTTTCTAGACAACAGACCAATGCTTGAGCAC
AAGGAAGGAGCTCGAGCTGAGCCCGTTCAAGCTCAGAAAGAACCGCTCGAGCGTAGAATA
CACTCTCCCAGTAATTTTGCAGACTTGCAAAAGTATTGAGAGTTTGCAAAGCCCGCTCAA
GCGCAAGAAGTACCGCTCGAACGGAGGAGCAAAAATCTAGGCAATTACAGTTTGGAAACT
AAGCAACCAACCTGTTCCAAACACAACCACAACAACCCAATAGTCAGATTTAAAGAATTA
CAAGGAAAGCAAGATATGACX
>TRINITY_DN31507_c0_g1_i1_1; 33 1 656  LEN=740; minus strand
XXGTACATAAGAACCACCATAGAGGTGTACATAAGCCATCACCATAAAGGTGTATACCCA
AGCTGAGTCAAACAACCGACTCAAACTATTACAGACAGAATGCTACAAATAAAACTTAGC
CAACCAAAACGATGCCTCTGCGGTGACATAAAAACTGCTAGAGAACAAGGAGTCGGTCAC
ACATTTTGGCCTAAAAGTAAAGACAAGTTAATAAGCACAAAGCAAACTGCCTACACAGAC
ACATAATTACAGGAAAAACCCAAGACAGAAACTGCCTTCCAGGAGTGGCCGCCGGAGGCG
GCGCGTGGGGCACACGCGCCACCGCAAGAAGACCCCCACAGCGAACGTCCACCAAAAACC
TCCGGATCTCCACCATACACGGCAAAACAAGCGGTTCGTGGTCATCACGCGCAACACAGA
AACCCAACCGCCCAAACGCGTGATGACCATGCGCCGACCACAGGGACTAAGCACGACCGT
GGAAAACAGCGGCAGCACCAGAAATCGACGGTGAACAAGCCTGGAGGGCGCGTGTCCCAC
AGAAGACGACGGAAAATTGCAGATCTGACTTCCAAGCTAACGATTGAAAACTCGACCCAG
ATCTCCGCCGTCGGCACGCACAGGACGACTACTCCCCTCCGGCACCTTCTCCAGTGA
>TRINITY_DN31533_c0_g1_i1_1; 174 1 293  LEN=320; minus strand
XCTATCAAATACAGTGGAAAAAGGAATGATAATCAAGAAACAAGGAATGTCAACATTAGC
CAACAACAGACATTTTTCAGAAGCAAAAAAGCATTGGTAGTCAACTGGAAGAGCTTCTCT
ACCATTATCTCAGCAGACAATTTCAAAAAGGGACGTGGTTCTAAGATCATGCAGGAAACA
AAAACAAAACCAAGAATTTGGAAATACAACAAGAAAAACAAAGAAGAGAAAAATTCAGAG
TCAAGAAGACAACAAAGTTCAAAGAATAAGGCCAAGTGCACAGGCACTAATTAA
>TRINITY_DN31578_c0_g1_i1_1; 60 1 313  LEN=313
ACAAAAAGCCATCAACAAAATTTAGCTCCTATGAAATCGACCAAGGAAACAGAAGTTCAA
AATACTTCCCTCTAAGCCAGCCGTGAAAATTATGAAAACAATGAGATCATATTTCAATGG
TTTTACCTCCTCACATAGGTGCAACTTGGCCCAAAAGCTGTTAAAAGAAAGAAAGATGTC
ACTGTAAAAGGACTCAATGGTTCAATGAAAAGTACCAAGGTTGGACAATCACTTGGAGGC
AGTATCATCATAAATATGAAGTATGAACATCCATATCTTCAGCTTCAAAATATCTTTCAG
AGTAAAAGAAAGGXX
>TRINITY_DN31542_c0_g1_i1_1; 96 1 169  LEN=324
XXGGGATTCAAAGAAGTGATTGTGAAAACTGACTCGGCTAATGCACTGAATATCTTACAG
AACAAGGACATCACACGGAAACCTTACAGAGCCATGGTAGAAGGTTGCAGATTCATTATG
ATGAGGCTGAAGTTCCAGATCCAGCTCACCCTTAGGCTGTATTTGGATTAA
>TRINITY_DN31575_c0_g1_i1_1; 191 114 278  LEN=357; minus strand
ATGAAAAAGAACGAAGACTTACCAAAGCTAGAAGAAGTGGAGGATGAGAACCTGATGAAA
AGGGAATCAGACGATGCTGCTTTATGCGAGCCTTCCACTGGTACTAGTGTGGGAGGGGGA
ATAACATCTTTTCTTCCATGGAGAGAGATTTACAAAGGCATTTAA
>TRINITY_DN24_c0_g1_i1_1; 159 233 331  LEN=578
ATGTGGAGAGCTATTGGGATGACAACTCAGCATGAGAAACACACTGAAAAAGAAGAGCAG
TTAGAAGCAACTATTCCAATGGTTGTCAATGGAATTTGA
>TRINITY_DN88_c0_g1_i1_1; 140 794 1203  LEN=1506; minus strand
ATGACGCCAGAAAACCAACGCCGGAAACTAAACAAATTGCCGGCGACTGCAAACAACCAC
CTGCAACTTGACGACACAGCACACATGGCCAGAAGTAAGCCACGTGTXACCATACCTACA
CCACTCGCCGACGAACGTGGAAAACCTACAGAAAAAGGAATCCCGTTGCCGAACAGCTCC
ATGCCGAAGCAACAAATATCAGTCTAGCTGCTACAAGGCAGCAATGACGTCACAAACCCA
AAGCCCGATCATGTACTGGCAAGGCTGTTCTTATCCATAACCGGCCTGAAGCACCGTTAC
CGGAGAACCAGACCCGCGCTAGATAAACCAGACCAGCAACCTATGAAAGATCACCGCCGA
CCAGCTCACGGACTGAGTGAAACCACACCGGTAGCAAGAAACGCCGGCTAA
>TRINITY_DN90_c0_g1_i1_1; 98 312 370  LEN=370; minus strand
ATGAATGATCCAAAGTATGCTTATCCTTACCCTCCTCGTCTTGATGCCCCGCCTGAACCX
>TRINITY_DN30231_c2_g2_i1_1; 182 278 405  LEN=405
ATGGCGATGGCGGAGGAGGAGGAGGTGCTCCGGTTTCCGGCGAAGGCGAGGAAGAGCGGC
GGTGAGAGAGGGAGGGAAGAGGAGCAACGGAGACGGAGGGACGCTGAAAATAGAGAGAGA
GAGAGAGAX
>TRINITY_DN30253_c1_g1_i1_1; 78 1 203  LEN=631
XCGAGCAATTGGATACCTGAATCCATGAAAAACGAAGACCTATATCGGTAAAGATTAAGG
GAAATCGAAAAATCTCGAAGGGAAATCGAAAAATCTCCAAGGAAAATATTAAATCCTAAG
CCTAGTGCACAAATCGAAATCGAGATCCAGATTGAACAAGAAATCGTTGAGATTAGAAGC
ATCAATCTCTCTGTAGATCTATAA
>TRINITY_DN30220_c0_g1_i2_1; 214 167 388  LEN=458
ATGGTGGTGGCGGTCCGACGGTGCGCCAATGGTGGTGAAGTTCACGGGTTGGTGGTTCGG
ACGGTGATAGTATGGGTTGAAGCCATGGCTATAGAGGTCGGGGAGGAGGAAAACATAGAT
AAAGAAGGAGAAAAGAGAGTTTTGAGAATGAGAGGTGGAGGGAGAAGGAGAGGTGAAACG
AATAGAGAGAGAGCTTATCAAATTGGAAGAGAAGCAAAATAA
>TRINITY_DN30220_c1_g1_i6_1; 147 648 809  LEN=846
ATGGAAATAGGTGATGGTGGTGGTGGCGGCCCGACGGTGCGCCAATGGTGGTGAAGTTCG
CGGGTTGGTGGCTCGGATGGTGATAGTATGGGTTGGGGCCATGGCTATGGAGGTCGGGAG
AGGAGGAAAAACATAGATAAAGAAGGAGAAAGAGAGTTTTGA
>TRINITY_DN30284_c0_g1_i1_1; -10 1 312  LEN=312
XGATCTCAGAACAGCCATTTTGGGTTAGCGGGTCCTAGATTGGGGCAAAGGCATATGGGC
TGTGGCAAGCCTTTTGGGCATGGGCCTGAGGGAAGTTCGTCGCAGCCGTCTAATATGAGG
GCTGTGTTGTTGGGCCAAAATGTAAAGGGTGAGAGGCAAACTGGGCTGGGCTGGGCAACT
CAAGTCTGGGTAACAAAAGATTTGGGCAGGCCTATGCACGACTGTTTGGGCCATTTGGGC
GATTACACCAACGTTGGGGCCTTCGGCCTTTGGGTAGACCTTCAGGGCCACCAGGTTTGG
ATCCACGAGCCACXX
>TRINITY_DN30259_c2_g5_i1_1; 69 1 117  LEN=346; minus strand
TATAACAAGCATCCTAGTGCTGATGGTTTGGCCAAGCTGGACGTAGATCAAGATAAATCG
ATGATTGTCATAGAAGACCCCCAAATGGGATCCACAACCAGGTTATGGCTGATTTGA
>TRINITY_DN30254_c3_g1_i3_1; 84 1 368  LEN=966
CGGATCATCCATGATGGAGTTAGGTTTTGTTGTAGCATTCATGTGCATTCATCTGATATT
GAGTTGTGCAATTCGGCTCCTCGGCCATCATGCATCGGTATGCGTGATTGGTGGCACGAG
GATCGAGGCATGCATATATTTGTGAAATACATTGCTATGCCXCCTTTCCTGCTCTCTGTT
GCAGCAAAATCAGGAATCAGCAACTTTTTGGAGTTTGGCACGCATTTCAAGAAACATTAC
AAAACAGAGGCTAATTGGGGCATCGCCGTGGATTTCCGCGCAAAGGCATCCGGGCATGCA
TCATTTCATCATCTGGAGCAGAGTCAAGGCAGTCCCCTAGCTTGCATGCTAGTTTTAATG
CTTTCCTAG
>TRINITY_DN30263_c3_g2_i6_1; -45 1 730  LEN=1298
XGCGATACGCTAAACAGCGCGATTGATTTGAAATGCACAAAACAGTGCGATACGCTAAAC
AGCGCGATTGATTTGAAATGCACAAAACAGTGCGATACGCTAAACAGCGCGATTGATTTG
AGAATGCACAAAACAGTGGATACGCTAAACAGCGCAATTGATTTGAAATGCACAAAACAG
TGCGATATGCTAAACAGCGCGATTGATTTGAAATGCACAAAACAGTGCGATACGCTAAAC
AGCGCGATTGATTTGAAATGCACAAAATGTGCGATTGAGACACAAAGTGTAAGTGCACAA
GACAGTGCGAGTGAGATAAAATGCACAAGATAGTGCGATAAAATGCATCTTCTATGCAAG
TATGGAGGCATTTTCTATGCAATATTGAAAGCAAGCATATTCTATGCAAGAATCATAACG
ATGCGCGGCACGCATGCAACAACAGTGTATATGAAGGTTCACATTCTATGCAATAGAGGA
GCATCAATTATGTACTCTGGTGTCTCCGATTTACCTCTCAGAGGGTTTCACAACATACTC
AGCTCAAAAAGGGCACACCCTGTTCAAATTGGCGAGAGATAACATCTGCATGTAAAATCC
TCTGGTGCTGCTTGGACCGTCATTCTGACTTGAAGCAGGCTTACACTTGAGGTAGAGGCG
CATTCATACTCCAGAGAAATGGCGAGGCCTGAGAAGATGCACCTGGAATGCAGTCTCGGA
TTTTGCTAA
>TRINITY_DN30263_c4_g1_i5_1; 149 604 897  LEN=897; minus strand
ATGGTCAACTACGATGTGAGGCCTGTGTGGCCAGATTTGAAGCAGCCXCTCGAACAAGAG
GCACCAAAGTCAGATCAAGAAGGTCAGACCTCATCAGAAGAAGCTTGCAAAGCTAGAACA
GAAGCACCCCTCGAACTAGGGGCAAAAAATGTCCGATGTGCTCGAAGAACCGAAGATGAG
TCCTCTTACAAATCAACAGCCACTCTCTTGGATACAGAGGGCTTCAATCTCAAAACCATT
TGGCATGGACTTGTTACACTTTTACCCTTTGAGAGGCTCGCTGGGCCGAAAACCCXX
>TRINITY_DN30256_c3_g1_i2_1; 47 237 656  LEN=656; minus strand
ATGGGTCATGGTGGGAAAAATAATAGGCCCGTAGGGGAAGGTGTTAXGTTTGGGCTTAAT
TGTTCTGGGGATGGGCTGGAGCTCTCAATGTCTAGGTCCATTCCTCAACATGCGGGTCCG
GAGACGGATCTCCCAGTGCAACGGATTTTTGAGTCCTTGTGCAACAGTGTGAGGGAGCAC
GTGTCGAAGACAGGGATGTTAGGCGAGACGTTAGTGAGAATGGAGCAGGGTTTGTCGTCG
AGGGAGGAGGATTGGTCGTCCGCGAGACATGGGCTTGGGTCTTCCGATAAGGCAGCAGAC
TCTTTCAAGACTCTCGTAGTGTTGTTGTGGACTATGAAGCATGGACACGGCAGATTTCAT
GCCGTGGCAGTGTCTGACATGGGGACACGCCGGGGACACGTACTAATTATTTTTTTGCAG
GXX
>TRINITY_DN30209_c0_g1_i1_1; 158 161 274  LEN=347; minus strand
ATGGCGACTGGTAAGACAGGGTTTTTTTGGAACCCGGAGAGGGGATTCAAAATCCCACAA
GATTGCCCAAATCTCGGGCTCTTCAACTGCTCAGATTACAGTATATCAACGTAA
>TRINITY_DN30278_c0_g1_i1_1; -12 1 246  LEN=454; minus strand
XXCGGGGTGGATAGGGGAGGGGTGATTAGCGGAGGGGTTTGGCTGTAGACGATGAGAGAG
AGGTGTAGGGTGGAGAGGTTGGGCACCAGACAGTGGGGGAGAGGTGAAGXGGTGGAGGGG
TTGAGTGGCGAACAGTGGGGAAATGGAAGGTGTGCGAGGGAGGGCGGAGGAAGTGGAGGG
CGTGGCGGCAAAGGGCGAAGGAGGGCAGATGAAGAGGTTTGGGGAGGTTTGCAAAAGAGA
CAAAAATAA
>TRINITY_DN17897_c1_g1_i2_1; 136 1 439  LEN=439
CGTCCTCCCTACAAAAAAAAATATATTCACTACATAGCCAAAACCCTAGAACATAACCAG
ATAACAGACAAAAAGGGGCCACAACAAGGAAAACCCCACAACGGGAAGCTAAGAAAGCTA
AAGACAGACAGCAAACAAAACAAAATAAACAACCAAAATAGAAGGAGCAACCAAAATAGC
TCCAACAACCAACAAACTGTACGAGACAAATCCAGCCAGAAAAAGAAATAAAACAACAAC
AGTTTCCAACAGAGCAGGCAATCCACAACAGCAGCAGCAGCAGCAGCAGCAGCCAACATT
CCAACTATAGTAGTATTATTTCCCAACAGAGTAGGCCGCCAAACAGCAGCAACACCACCC
ACAGCCAGCAACACCAGCCAGTTGCCAGCAGCAACCAACAGCAACCAGCTGCACCAGCTA
CAGCAGCAGCAGCCAACTGXX
>TRINITY_DN17821_c0_g1_i1_1; 131 811 912  LEN=1184
ATGGGAGTACTTGGGCGGAGAGTTCGCATGAGCAAGAAAGGAAGGTCCAGTGCACCTGAG
AGACTCCTTGGGTTGCCTCAACATGCCTTAGCTGAAGCCTAA
>TRINITY_DN17859_c0_g1_i2_1; 169 342 629  LEN=929; minus strand
ATGAAATTGCCAGGCAAGTTCTAATGGATTTCAGTTCCTATTGGTAATTGGGTCACTCCA
AGTCAGAGTAGTAGGACATGGGATTGGTGGAGATTACTGGGAATCAATATGAGTGAGGTG
GACCGTAAGAAGGAACTCAGAGCTCTGGACGCAGCCATCTGTTGGAGGTTTTGACATCCT
ATGGAAACACTGATGGTGGCCACCGAGAAAAAGGGATTTCTTGGCATTGCAGCTGGATCA
GAAGGGTGTCCGGCTTTGCACATGACAATCATATTGGATGGAAATTGA
>TRINITY_DN17811_c0_g1_i1_1; 83 1 473  LEN=473
GGGCAAGGGTACAGACAGAATGAGACACATCAGAAAGAACTGAATTCGATAAAGCATCCT
CAGATTCATCTGTTGAAAGTATACCCTGAAAGCTACAATCCCAATTCGGTTCAACATAAA
GCCATATATAAACAAGAAAACCAGTTTATTTCACGATGCAACCAAACCAACACAAAACAA
AAAAGCTTCTATGCACACATCCATGCCATAAAAACACAATTACATGGCATATCAAACACT
TCCATCAACTCATGTTGAAGCCAGCATTCATTTGATGGAGCCACTCCTTCCACCACCAAC
GTTTGACGCCGTTCTGATCTTGATCTTAGCACGATTGATAAAGCTACCAACCCTATCATT
AAAGCTATCAAGTCTCAATCCACTCTTTCCATCACCAACACCAACATTCGATGTACTTCT
AATCGTAGCTTTAACACGATTGATATAATTAGAAAACTTATCGTTAAAATTTTX
>TRINITY_DN17811_c0_g1_i1_1;a 83 1 206  LEN=473; minus strand
XAAAATTTTAACGATAAGTTTTCTAATTATATCAATCGTGTTAAAGCTACGATTAGAAGT
ACATCGAATGTTGGTGTTGGTGATGGAAAGAGTGGATTGAGACTTGATAGCTTTAATGAT
AGGGTTGGTAGCTTTATCAATCGTGCTAAGATCAAGATCAGAACGGCGTCAAACGTTGGT
GGTGGAAGGAGTGGCTCCATCAAATGA
>TRINITY_DN17807_c0_g1_i1_1; 39 61 338  LEN=338
ATGTCCAAAACAAACCCACACCTCAGAAATACAACTCAACCTAGAGGCCCGCTCGAGCGT
CAACTCTTCCGCTCGAGCGTGCAGACCAACGAAGCCATCCGCTCGAGCGTAAACTCTCCC
GCTCGAGCGGAGAATCACAACTCCCAGAATCTCAGGCCGTCTGAAAAATTGCTGGAAACC
CCAAAAGTACGCTCGAGCGTAAAATACTCCGCTCGAGCGGAAGGACAAATTTCAGATTGT
TTGGTAAAGATCACCAATTCCAGTTTCAAAGGCATAAAX
>TRINITY_DN17887_c0_g2_i1_1; 79 262 408  LEN=488
ATGACCATTTTAATCCGAGCAGTAGGGGCCGCTTATACCCGACTCGTCCCGACACTTATG
TGGGGCGAAGGTAGATTATATTTTGGTCCTCCGCAACGGGGTGGAACAGAGGCGGGTATT
GCCTCCCTTGATTCAAATCTGACCTGA
>TRINITY_DN19901_c0_g1_i2_1; 141 551 709  LEN=851
ATGGGCACGCATCAAAAGGGTAGTGGTAAGGGGAAACATAATAGTGCAATGGTCGAAAAG
GAGAATGCAACAAGAGATTGCTTAGGTCTTATACGGAAGAGCTATGCACACATTGATGAG
GTGAAGCAACGTCTTCAAGGCCCACTAAAACAAATTTAA
>TRINITY_DN19919_c0_g1_i2_1; 46 445 545  LEN=545; minus strand
ATGAAGCACATGTACGGGTACGAGTACGGGTACGGGCACGGGCAGTGGCGTAGCCAGGAA
TTTCCTTTAGCAGGGTCATTTAACAAAGTATCATCAATGTCX
>TRINITY_DN19916_c0_g1_i1_1; 75 1 320  LEN=403; minus strand
XGTTGGAGTGGAGTTATATTGGGAGGAGGCGGAGTTTGAGGCGATGGCGATGGAGGGAAT
GGCCGAAAAGAAGCAGAGAGAAGATGGTCACCCACCCATTACCCATTACCCATTACATGT
AGTAATGAGGTTGTTGGCGGCCTCCGCTCCTCTGCTTCGTCAGCCACTATCTCCATTCTC
TGTCAAACCCTCACAACTACTACCTACTCTCAACAATACTCCCTCCCCAATTGACTCACT
GCGATGAAGACTGCCCGCCGTCGGAGCCCTTTAGACTTTCCATTGGGCGTTGATGGCAGC
GCGGGCTGTACCAACCCCTAA
>TRINITY_DN2936_c0_g1_i1_1; 17 1 320  LEN=418
XGAGAGAGAGAGAGAGACGTGAAAAGTGATCCAAAAAGTGACTTCCTCGAATTGATATAC
GTGCAGATTGTTCGAGCGCATGAATGGTCGCTCAAGTGACCAAACACAACGAAGACACCG
CTCGAGCATAAGAATGGTCGCTTGAGCGCACAATGCACCCCTTCCAGTAGTTCAGATCTG
CAAAAGTTAGCTCGAGCACAAGAATGACCGCTAGAGCGAAGAACTCAAACTCCTAGTAGT
TTTGCAAACTGCAAAAGACCGCTCGAGCGCAGGTATGGTCGCTCGAGCAAACAGGCAAAT
TTCTGGACAACAACACTTTGA
>TRINITY_DN2918_c0_g1_i1_1; 77 253 470  LEN=470
ATGAGTAGGAGGATAAGGGATTTAGAGTATTTGGGGTCGAGTAAGGAGAGGGTAATTGAC
AGGTTCAGAGAGATATATGAGAAGTTTGAGAGGGAGAAGTACGGGATAAATGATXTGAGT
TGGAGAAGTAGAGAACGCAATTCACAAGGATTTGGATATTTAGAGGATGTAGCTGTTCAA
CTTGAGAAGTTCAAGCAAGCGTCTATTTTGAATGATGAG
>TRINITY_DN2906_c0_g1_i1_1; 135 109 225  LEN=432
ATGGATCCTAAATTCTTTCATTCGGGTGTTAGCGATTTGATCCAAATGGAAGGTGGTAAA
ACAAATAGAGTAAGGCCAAGGAGGTGTGATAACAACGACACAACTATCCTTAGTTAA
>TRINITY_DN2966_c0_g1_i1_1; 232 44 241  LEN=380; minus strand
ATGGCCCAAGTTAGCAACATTGTGAAGAAAGCCTCGGTTGTAGCTGTCGTAGCACTCTCT
GCGGCTGCAGCCGTGTCGGCTCAAGCGACAGCCCCAGCACCTTCTCCTGATGCTGGAGCC
GCCTTCTCTGTTCCGGTTTCCGGAGTTTTGATTGGATCCTCTATGCTTCTGTCTCTTGTG
GCTCTCTTCAGGAACTGA
>TRINITY_DN31608_c0_g1_i1_1; 167 205 396  LEN=396; minus strand
ATGGAGGAAGATGATGATTATGAGGAATATTTTCCAGTGGCCAAACATAGAGCAATGGAA
GCACAGAAGATTCTTTAGTGGAAAGGAAAATCCTCGGCATTTGATGATGAAATTGAAAAG
TCAAAACTTGCTGAAGTAAAACCCAGTTTGCTTGTTAAGGCCACTCAGCTTAAGTGTGAC
CAGCCGGAGATT
>TRINITY_DN31648_c0_g1_i1_1; 95 299 480  LEN=480
ATGGGGTTGTCTTTGGTTAAGTTAAATAACAATGGGAAGAGGTTAGATGATAAAGGGGTC
ACGATTAATAAGGGGAAGAGTAAGAGGGATGAGAGCTTTGAAGCACATGCACCTCTCTAA
ATGTCACGTGTTGGACACGGACACACTCCAGACACGTGTCAGACAAGCTGGAAAGAGTCG
GAX
>TRINITY_DN31671_c0_g1_i1_1; 13 1 592  LEN=1032
XCGACTCTCGATTGGCGGGTTCCGAAGAAGACTGGCTTTCTAGGCTAAGGTAGCTTGTCT
CGCCCGGCACGCAGGAGTACGTTGAAATCTTCGCTAAGACAATGGAAGGTGACGTATGTA
CAGCTGACGAGAGTGAAGCCGGGGTGGGGAAGTGCTATGAGACCCGTGCCCTCGGCTTAT
CCGTACGATAAAACGGTTCCTGCAGCTTTGTTTGAGGAACGTTTATTTCGTCCTAAGAXC
CTAGCTGATGAAGTCTGAGCTTACGTAAAAGGTAAATGGGAAAGACTTCTATGCGCAGGT
AGAACGTGGGCACTGCTGTTGAGGATCTCTGTTCTCGCCTGGTTCTGTTTTCCTGAGCGG
TATGGTTTTAGCCCATTTGATCAAGCCCAGCTGCTAACCGCATTCTCTCCCGATCATAAG
AGAAGAAAGGCTTGCCAGCTCTATCAAAGGCGTATCCACGAAGACCACAATCATCGTCTG
CTCGCCGGAAAGAAAGGAATAAAAGAAGAGCCCGGCCAAAAGCTTTATAGGCCAATCCTC
AAAAAGAATCATCTTATTGGACAAAGGGTAATTTGCTTAACCCATCCGTCTTAA
>TRINITY_DN16897_c0_g1_i1_1; 71 1 334  LEN=334
XCCTAACATTGGGAAGCCTATGAGGGCAAGAACAAGTTCGTGGCAGTCGAATTTGATACC
AGAAGAATCGATTCACTCTTCGATTGGATTGGACATCGAAAGCCTCTCAGCAGAAATCCA
AACAAAGTGTCAGAATTTGGAAACAAAACATGGCGTCAAACATCTTTTGCCGCATTGTTT
CCTTTTGATCTTTTTAGTATGCAATCGGGTTGTTTTGGGGAAAGATATGTTGTAACAAGG
AAAAGCTACAGATTGACAAGGCTAGAAGACTACATGAATTATGAGAACATCCTTTACAGA
TTGACAAGGCTAGAACAGTACATGAATTATGAGAAX
>TRINITY_DN16847_c0_g1_i2_1; 154 239 448  LEN=606; minus strand
ATGTCAAAGAGCATGGGCATGAACAATAAAGGTCCAAGAATCGTGGACATGAAGATACTG
GCTTGGAGAGAAGATCAGGGACATAACATGTGGCAATTTCAAAGGAAAAGGAAGCTTTAG
ACAGTTGCAGCAGTTATAGATCATGGGCAAGTGGAAGCTACCAGCGAAAGGGACACGTGG
CTGTTTGACATTGCCAGTGGAGGAGCATAA
>TRINITY_DN16889_c0_g1_i1_1; 188 251 556  LEN=759; minus strand
ATGAAGGAGAAAAGACACGAAGTAGGGAAGGGCGTGAGTGACGGCCACCATGACGGCCAT
TGCGATGCTCAATCAGCTCGTGATTGTGAAAATGGAGGAGTTGAAATGAAGGATGTAAGT
TCGACTACCATCAATTTCTCGTATTCGCCAATGATTTTGTCGTTGACAGCCGATGATACG
GATAGGAAGCAACCTTCTCCTCCCTTCCCACGCTCTCCCAACCGCCGATCGTCGCCGGAA
TCCCATCCCTCAAACAGATTGACGGATAGGAGGTTTTGGATGAGATTAGAAAGAGGAGAC
TTGTAA
>TRINITY_DN16835_c0_g1_i1_1; 138 329 593  LEN=593; minus strand
ATGGATCTAGATCTAGATCTGGATCTTGCGGCGGTGGTGGTGGATTTAGATTTCAAGGTC
GGCGGTGGTGAAGCTACGGATCTAGATCTCGCGGTGGAGCAGCGATGAAGGAGGACTGGA
GATTTCAAGGAAGAGTTGGTCTCCGACGCCGCAGCTAATGATAAGTAGTGCCTGAGGGAA
GCGATCGAAGAGGAAGAGAATTGTGAGGGTTTCAACGGGCGGTTCATGGTCGCCATTGGA
GTTGTAGGATTGCCTCAAGCTCGC
>TRINITY_DN16887_c0_g1_i1_1; 3 1 305  LEN=386
XGTATTTAGCCTCCTACTCTAAGCCTAGGTAGCGCAAGCAACATGCTTCAATCAGGAACC
TTAATGGGGGCCACTGGCAAGCCATACAGACCAAGCTAATGCAAAATCATGGCAATGGAG
AGCGAGGCAAAGCCTGAGGCCCCCAAGTGCCAATATGCAATTGGGCCACGTGTCTTGCAC
ACGGCGCCACAAAAGGGTGACGTGGCAGTGCCACTTGGCATAGCTGGACCCATCTACCTA
CATCTTACTCTCTGGTTGATTATTAAAATTAAAAGATTAACAATGCAATCAACCCCAATT
TTTTAA
>TRINITY_DN16853_c0_g1_i1_1; 101 331 423  LEN=468
ATGACACTGGGCCTCAGGTCGGGTTTTGAGCGGGCCTTGAAGGGTCCACGAGCTGGGCCG
GACTTTAAAATGATGATTCAGGCTCAGGCCTAA
>TRINITY_DN31756_c0_g1_i1_1; 73 325 704  LEN=704; minus strand
ATGGGAGAGGAGAGAGCCAAGGGCAGTCTTAGTAGAGAAGAGGGTGGTAGTAGATATGTT
GGAGGAGCAAGGAAATGCAGATGTGTTGTGTTCTGCATGTATGGTAAACCCCCTATATAC
AGGATGATGAATCAAGTTGGGCTAGCTAAACTGAGGACAGGTGTCACTCTACTCCCTTGG
CTAGGTAAAATGAGGGAACCTGAATCAACTCTACAATCTATGGTGCTGGGGGATGTATCA
TATGTGGATAGAGGAXTAGGTATGATACATCTAATTCCTGGCATGTCAAAGCGACTAAAA
GTTAGGTATAATACGGCCATCGAAGTATCACTTGTCTTGGTCAAGGCCCTTCTCTCTGAG
ACTAGTCCAAGCGCCCCTCAC
>TRINITY_DN31700_c0_g1_i1_1; 128 140 250  LEN=440
ATGGAGGTCCCTAGGGCCATCGCCAGCGGACCTCGTACCGAGAACGCAACCTATGCATTC
TCCTCCTGTTCAGTTTTGGTCGTTGCCGCCGCATCAAATTCGTTGATTTGA
>TRINITY_DN31795_c0_g1_i1_1; 153 129 400  LEN=400
ATGGCAGCACCAGGTAATTTACTCATCCCGGTGGAGACCGATGACCAGCTGCAGGAGAGG
CTGCTTGCTTCCTTAGAGCCATTACGCAGTAGTCTACCAGACCTTACTCCATTCACCGTG
CAATCCGTTCTGGACATCAACTTGACAGTCGACCACTACATCAAAGCAATGAAGCCTCTA
GTTTCTTTCGCTCAACAAGGTATCTTTGAATCTATTGTTGCTTCTGCAGGTACAGCCCAG
GTGATCAACAATGTCATGCGACCTAGAACCAGX
>TRINITY_DN31706_c0_g1_i1_1; 49 1 90  LEN=369; minus strand
CCCAAGTGCTTGTCAACAGATATGCATGATTGGGCGTTGATTGCAACATCACCTTGGCAA
GCGAGAGGGAGGGGAGTGAGGGTTCGTTGA
>TRINITY_DN31713_c0_g1_i1_1; 98 212 315  LEN=315; minus strand
ATGATGATCAAATGGAATACGGATGAACAATACAATAGAATGGATAACATTACAGTTTTG
GACTTTAATGTGGTCAAGATCATGGAAGAAGTGACTAAACTAGAX
>TRINITY_DN31759_c0_g1_i1_1; 33 1 100  LEN=401; minus strand
XXTGATGTCAGCAATATCGCAATCATATCAGCAATCTGGCTCATCCACGCGGCACCTCGG
TTGATACCTCGATGGCACCTTGGCCACATGGCACAACCCTAA
>TRINITY_DN31787_c0_g1_i1_1; 72 1 201  LEN=318; minus strand
CCTATGCAAAGCATCCCCACCCTATCCTTTGTGGCTCCTAAATTGAGTAGCTGTCCAGAC
AGTTCCAGTTGGTGCAATGTTGGAGCCAGTAGTCCACCTCAGCTCAACTCAACTCAACTA
GCCTTTATCCCTACTACTTGGGTTGATGACATGGATTCATTTCCTCCAATTAGTTGTATG
AGCTGGGGAAGGCCCAGATGA
>TRINITY_DN31783_c0_g1_i1_1; 31 1 97  LEN=378
XXGCACAACCTTGGGCTAAGGTGCCAAGTGGCAGAATGTGACTGGCCTAGGTATGGAAGC
GATCTATACCTAGACCGAGCCATCCAGCAAAGGACATGA
>TRINITY_DN31726_c0_g1_i1_1; 144 233 479  LEN=479
ATGGCAGAAGAAGCAACTATTACAAAAGTAGCCAATACAGTAGCTTCTACATCAGAAGCA
ACAGAACTAGTAGCCTATCAGGATGTGAGAGAAGCTCTTGATAAGTGGACAATCCCAAAA
GTGAAACCAGAAACTATTTATAAAATTAGAACCTTTGATTTTACCAGTCGAAAAATCATT
AAAACTTTTGAACATGAAGTTCCTTTACAGAATGATGATGAAGTAAATCAATTACTACAA
ATACAGGXX
>TRINITY_DN4387_c0_g1_i1_1; 104 187 336  LEN=336; minus strand
ATGGTACTTCCATTGGCAGTCCACGGCAGCTCACTGCACCTGATATGGCGACGCGGTCAA
AACCCTGACTTTGATGGTCTCGCGACTGTTGATTTCGTCACAGAGCCTTGTTTGGGTGAG
GTAGCTGTTGAAGAGAGTGCAGTATGGGAA
>TRINITY_DN4375_c0_g1_i1_1; 52 169 325  LEN=325; minus strand
ATGGCCGCTCCGAATCTGAATACGGCCAATCGCCATATCCACGAAGGGCGCTTCGAATCT
GGAGGCTTTATCGGCCCAAAGGCGTCGTGCGCCGATGGGGCTCTGAATCCGAAGACTTTA
TCGGCCCAAAGGCGTCATGCGGTGATGGGGCTCCGAAXX
>TRINITY_DN22524_c0_g2_i2_1; 101 405 492  LEN=492; minus strand
ATGCTGGGAAGGGTGGCTGGTGGTGTTGAAGAGAGTTGTAGTGGTGGCAAACGGCTGAGG
AGTTGTAAAGGGAAGAGGAAGAGTGAGGXX
>TRINITY_DN22531_c0_g1_i1_1; 123 1997 2185  LEN=2546; minus strand
ATGTTTAGAACCATACCAAAACAATGCCGAGGAAACACTAATACTCCAATACCCACTAAC
ACTACAATAGTTCCCAGCAACAGTATCAGTAATGAGATGCACATCAAAGAAGCACATGAG
GCTACAATTATTGACAATCCCGATAGTTATTCACTTGAAACATTCAACAGCATGGCCATA
GATACTTGA
>TRINITY_DN1260_c0_g1_i1_1; 113 352 431  LEN=431
ATGGGTTCAGATCTGCCGGCGACGATGGCAGGGTATGCAGCGGCGACGATTGATGATCAT
GCAGCGGCGACGACGATCAGX
>TRINITY_DN21194_c0_g2_i1_1; 188 288 634  LEN=1089
ATGGCGCCGGAGAACGGAGACAGCTTCAACGGCAACAAAACAAGAAACCCCAAAACTAGC
ACATGCCGGAATAGCTCAGAAGAAACCCCCAGCGGCAAAAATATAGTGCCGGCAAAACCA
CCATCGAACAACGACCAGCTGGATAAACCXCAGAAACCAGCGTCGAAACCCACTGTTCTG
AACCAGACTGACCATCACCGGGGAAACAACAAGCTTGCCATAGCAGAGACGCCATGACAA
TGGCAAAGAAGACCAGACGGGCTAAACCAAGAAACCCAACCAGGACTGTCTCTCTCGCGC
AAGACAAAAGAGAGGGCAGAGCCGACTGCATCTTCGTGTAGAGCTTAA
>TRINITY_DN21126_c0_g1_i1_1; 76 1 136  LEN=303; minus strand
XXCTGCAAGTGGTTGATTTACATAACCTCTAAGCATCACATGTGCAACCAGACTAAGAGG
TTCATGCATCCAACAATAGAACAATATATCAGTGGCACTGACTCATCTGATGCCAATGGA
GCTACAAGATTTTCCTGA
>TRINITY_DN21120_c0_g1_i1_1; 77 239 452  LEN=452; minus strand
ATGCCTCGTAGCTCGATTTTTAAGGCTCGAATTGGCTCGAAAGAGGGAGGGAAGAGAGGA
GAAGGAGAAAGAGGGAGAGAAGAGAGGAAGAAGGAGGAGATCGGCCGATCGTCTGCCTCT
ACCCAGCCCCAGTCGTCTGCCCAGCCCCTCCGCCTCTGCCCGATCGTGCCGTCGCAGTCC
CGCCGCAGCTCGTCCCGCACAGCCCCGCCTCAGCXX
>TRINITY_DN28520_c2_g2_i1_1; 79 1 133  LEN=429
XXGAAGGAGCAAAACCGCGGGAGAAGGCAAGGGTCTGAATCGTCTCATCGCAGAGAAAGG
GAGAGTCGAAGCTGGCAGCAAAGCGAAGAAGGTGTATACAGTAATTGTGGTGGTATGTGG
GTGGATGAGGAGTAA
>TRINITY_DN28592_c0_g1_i19_1; 178 309 431  LEN=840
ATGGCGACTGATGAAGACGAAGACGAAGGCTGCTGGAGATCGACGATCGGAGGAGCTGAG
GAAGACGGCGAGCGACGACTGCTGACGAAGACGATGGTGACTGATGAACGGAGGGACGAC
TGA
>TRINITY_DN28567_c0_g4_i1_1; 135 330 1149  LEN=1149
ATGCAGAGTAAACACCAAAACAGAACAACCTTAGAAGTAGAGATAACAGAACCAACACAG
CCACAAACAGATTACAATCCAGAGCAGCGTATCATAACAGCATACCAACCAACCAGAGCA
GCCTACCGTAACAGCATGCCAACCAACCAGAGTAGCCTCCTAGACTCTGAGTTGCAGCTT
GCAATAAGACAAACAGCAAACCAGTGCTACTGTACTGCACACCAGCAACCATTAGGTTTA
GATGTGTTGACTCACCCAAATGATATTTGAATCAATCTCAACCATTAACACCCAATTGTG
ATGCATCACTCCTCAGAAGATTCATCAAGACCAGTTGAAGCTCAACTTCCATTTCTGATG
CAAAACCAACCATTGTACCTGATGCAACTGAGCATACCTTTCAACACAGCTAAGCAAATT
AGATCAACCACCAAGCCCTTATGGCATCCACCAAACCTTACTGCCACCCAGGACATAGAG
CATAATCCAGCCGACAGAGCAGCCCCCATAAATAACCCAGTCCAAACATGACAAAAAGGA
GATAAAACCCAAACAACCAGAGCACCCACCCCAGGGCTAATCATCAAGACCAGGACAACA
GACAACCAGCATCTACCATGTTGCTTAGAAAACACACCAGAACCTATTGTGCTGAAACCC
TGATGAGCTGCAAAAATACACCATAATTCCAATCCTATATTGCCTTCCAACTCTATACCT
AAGGCAAGCACCTTCTAATCTGCTGCATATTATGCACCAGATCATGGACAGAGTAGTTCA
AAGCTGGGACATAGGACTTAACCCACTAAGCAATTCGTACXX
>TRINITY_DN28597_c1_g3_i2_1; 168 228 359  LEN=359
ATGAAGCTCTTCGACATGGATGGAACCCCTCTCTCTCTCGCCCTCTTCACAGACGTCACT
AACGCCAATAGCGATGAAGAAGGAAGGCTAGCAGCAAGCAGTGATGAAGAAGGTTTACCT
GACGATTTCAAG
>TRINITY_DN28582_c8_g1_i1_1; 76 250 311  LEN=311
ATGGGGTTGTCTACAAGAATACATTGTCCTGTCTTGGTTCCCATGGTAGGGAGGAATCCG
CCX
>TRINITY_DN28580_c0_g1_i1_1; 82 1 338  LEN=390; minus strand
XGCAATATTGACCACTCCATTCCCATACGAATGCAATGTTTACCTGTTTTCTCATTGATA
AGTTCTACCTACCCTGATTCACAGAGTACCAAGGAAGAAGTAGATGGATATACCAGAAAA
ACTGTTGAAAGGAATTTGAACATGGCATCAGCACAAGAAGACAATGATTACCAGCCAAGT
TGGCTCAAAGAATAATGATCTAACAGTTCAACAATGTCGACACTTCCTGCTAGCTTGCAA
TACCCAAATATTGAGTTAAGTACTCTCATGGACCTAAGTGTGAGTACCCATGCATTGTAT
AAACTACAGCATAAAGGGAAACATGCCACCAAAAAATAA
>TRINITY_DN28527_c5_g3_i1_1; 138 1 356  LEN=569
XCCACTATCCCTCTGCCTCACTACCGGAAACCAGCCTCTGTTTCCTCCATTTGCCATTGC
ATTTTCACTGAAGCATTTTATCAAACAGGTGGAGTGCGAAAACTTCTTAACTGGGTAGAA
GCAAGACCAGCAACTCTTGGCTTCCCCCAAAACACAAATCCCAGATTCAATCAGAGGGTC
AAAAAGGATTCTAAAAGCCTTACCGGAATGATGATGAATGGTATATTTGAAAGAGTGATC
AAGACGCCGCTAGTGAGTTCTAACCAAGTTCTTCACATTCGAACCACTGACCTTTGCAGA
TCTTCGATCGGTAAGCCACCGGACGCCGAGGAAATCACTGGAGATCGCCGATCATAG
>TRINITY_DN28509_c2_g1_i2_1; 74 1 257  LEN=346; minus strand
XTAATCTACAGTACACCAACCTTTGGACTTGCATTGTCGGTTGATGATGACAACCAGTCA
GAAGATTTAGACATAATTAGCCTTCAGTGGGCTCTGAATAATACATATGAATGCTTAAAA
CAGTTGAAAAAAACCGACTACTCCAAGACGTTCAAATATCGACCCTCACCAATTGGTTGT
TGGCCGAGTGGTGATTGGAGCTCGGCTTGGAAGGACTGCGGTTCGATTCCCCGCAACGCC
AATTGGGAGGGGACTTGA
>TRINITY_DN28594_c2_g1_i13_1; -58 1 337  LEN=646; minus strand
XTAAAATGCCCAAGTCTTAGGGGCGGTCAAAAATGGGGTGTCTACAGTTGCCCCTCTTTG
ACAGAGCTCGAAGTCATTTTATGACGTGAGTGAATGTCAAAGCCCGAAGACGACCCTTTT
TGACGAGGCCGTAAGACTTGGGCAATTAAACAAAATGCAGATGCAGTGGTTGAACCCGAA
GGTTGCCTACGTATCCCTTTGCAAGGAATCAAACCAGCXGTAGTTCAGGGGCAAGATGCT
AATGATATGCAGAATGATTTTGAGAATTGGATTTATACGCTTACGCGAAGCCGGTTTGAA
AATTGGACTTATACGCTTTGCGAAGCCGGGTATGTTTGA
>TRINITY_DN28522_c6_g3_i1_1; 86 1 75  LEN=389; minus strand
TGGGGTGGAGCTGCGAAATCGAAATCGAAATCGAAATCAGAGATTCAGATGAAATCGAAA
TCAAAGAAGGCGTGA
>TRINITY_DN2284_c0_g1_i1_1; 118 1 167  LEN=363
XGTGAGGGATCACCAAACAGTTCTGGTTCAGACACACCCAATCCTTCTATCGCGCAGCAA
GCATTTTCTCAGGAGTTGCAGAGCATAGCAGAAGAACTCAGGCACTATCTGGAAAGAGGA
AACAAGGAGGTTTCTCAGGAGATCTCAATCTGGGCTGGTGTGTGCTGA
>TRINITY_DN19639_c0_g1_i2_1; 165 511 711  LEN=899
ATGGCTACCAAAATCCGTTGCAGTCATGAAGTTGGTGTGTTTGTTTTGCACGAAATCCCA
GCCCATTGTAGAATACGAGGACACAGAATTGATGTTCAAAGTTTTGGGAGTGACAAACAG
GGAATGCAACATTTGCAAGATCATTTCAGCCATCAATCAAATACAATGTCTATTTTGGCA
CGGTTGAAGCACAAGGATTGA
>TRINITY_DN19654_c0_g1_i1_1; 140 170 352  LEN=364; minus strand
ATGGAAGACGGTTTTCGGCTTACTTAATAGTGCAGATCCGGCGAAGGCGAGGATGTGGAC
GACGAATCCGGCGGCAGCTTCGGCGGGGGACGGCAAGGTCGTGGGTTGTTCGACGGAGTT
ACACAGCGCAGCTTCGAGGAGGACGAAGCAATTGCAACCAGAGGTGGAATGAGGCAAATC
TGA
>TRINITY_DN30315_c0_g1_i1_1; 132 315 511  LEN=511
ATGGTGGCTTTGATTGGTGGAGATAGTGGTCAGTGGTGTGTTTTGGCAATAGCAATAGTG
ATCGATGTGATTGGAGTGTAGGAAGTTGATGGAGAAGGAATAGTGGTTAGCCGTGGTGGC
TATGGTGTTGGGCAATGGAGGTGGTCGATTTTAGCTATGGCTACGGGATATTCAAGTAGG
AATGGAATAGAAATGGGX
>TRINITY_DN7644_c0_g1_i2_1; 54 275 453  LEN=453; minus strand
ATGGAGAGAGGCTCAAAAATAAATTTTGTAAGGAAAAAGTCCAATCCGCAAATTGTCGCG
AATCCTACCTGCACAAACCGTAAATTACACTACGGGCGGTTACAGGCTCACTTTTCCCAA
ACCGCAGGCCATCGGACTTGCGGGTCCAACCCGCAATTTGAACCACACAAAATCGATCCX
>TRINITY_DN7697_c0_g1_i1_1; -53 1 344  LEN=589; minus strand
CTCGAGCGTAGATTTTCATTTCCCATAACTTTTCAGAAAAAGGACTACCCGCTCGAGCGC
TACCCGCTCGAGCGTAGGAAACCCGTTCGAGCGTAGAAAACACAACTACAAAAGTTTTGC
AGGGACACAAAATACTGGAAGGGTGTAAACCCCGCTCAAGCACAGAATGACCCGCTCGAG
CXGGACCATCTAAAAACTGGGCAACAAGGAAATAGAACCAAAACTCAACCAACCTGTAAT
AACCCTGCCCAACACATCCTAAAACTCAAACATAAGGAAATAAAGGATGACAACAAGATA
AATGCAACTACCAACTCCACGGAACCGAGTCTGGAATACAACTGA
>TRINITY_DN7679_c0_g1_i1_1; 45 1 197  LEN=312; minus strand
XCCAGTGACACAAGGTACACTGAGGGACGTAGAAGAGTCCGTGCAACACAAATTGAAGCA
AGGGTCAAAATTCTTGGGTGTAGATTTTATGCTACACCCAAAGTACCATGTAGATGTTAT
GCTAGCAATCTAATCAAGATTACCAGCAAGACACGCAAAGCCTCCAATAATGTCTTTCTG
GAGGTGCTTCAAAAGTGA
>TRINITY_DN34214_c0_g1_i1_1; 38 1 306  LEN=306; minus strand
XXCAGAAGTCTGAGTGGGTCACATGGCAATCGGCAAGGTATCCAACTTGAAGTGGATCTT
AATGGAGCCCAATTAGCAGGTGGTCTAGCTGGGCCGGCTCTTAGATCTGATGGGCTGGTT
CAGTCTCATCCTCAACATGGCTCTGAGGGGTCGTCCCATGGTTTTGCTGGGCAGGTTCAA
ATTCAACATTACAACCCACAAGGTCCATCTATTTATACGGCCCATTCCTTACAAATCCCC
TCCTGTCCAGCTAGCAAGGTGAAATTGAATTTGAAGGCAAAAGACAGAGCAGTTTCAGAA
AAAGCAAAX
>TRINITY_DN34217_c0_g1_i1_1; 2 86 552  LEN=552
ATGTAAGTACGCAGAGGCAATGCTTCCGAAGATGTGGGCCTAATGATTCTTGACACGGAT
GCCAAGAATCCAACCACCAATGAAGGXGGTTTTGAGGAGGTGTATAAAATCCAAAGGATC
CAAACACCGGGTACGGTACCACACAAGATACAGGGGACACATAGAGGAATATTAAGACAA
AAAGCCCAGAAAAAACAAGGAAAAACAGATAACATAATAGTGCAACGGCGGCAGGGCCCT
TTGACGACGGCGCGTGAACACCACGCGCCTGTTGAAGGTGCCTTAAATTCCACAGGAGGT
CGGCGACAGCTGGAGGAGGCGGAAGAAGCCGAAACACGCCAGTCAGCAGCAGCCACGCGG
TGGTGCGTGAAGCACACGCGCCCGCGAGTAAGATCTACTCGCAGGTGCGTGAAGGCCACG
CGCCGGCGCGTGGAGGTCGGCTTAACAGATGGCGGGCGGCAGATCGAA
>TRINITY_DN34213_c0_g1_i1_1; -8 1 344  LEN=508
XGTAAAATATATGTAGGTTATTGGGTCACACTAGAGAATAAATCCAACAACGCATGTAGC
GTTGAGTGGGCGACGTGTGTGGTCGGTGCTAGGCAGTTAAGGTCGGAAGTGGCAGTGATG
TGGGTAGGTGGTTCTGAAXCAACCAAAGCTGGAGTAGAGAGATGCCGACGACAGCTTGAG
GTCACGGCGTTTGTAGCAGGTGGAGCTGTGACAGGACGTGAGCAGCACAAGCCAACAGCA
ACTGTGATGAGCTGGTGCCGACACTGGCCAACTGCGGTAATAGTGTGGGTCTTCAGCGAC
GACGATAGTGCTTGGAGATGCGATGACGGCCAGTGTGCAAGGTGG
>TRINITY_DN34207_c0_g1_i1_1; 29 181 314  LEN=314; minus strand
ATGGAGTTAGTCACTAGCCCCGGGGAGTGTCACTGGAGTCCTGGGGTGTTCAGAGGGGCG
GAAAGTGGCCGGAGGTCACATGCGGTGAATGTATGATGTGGTTGGCTGGCGGCCAACAGT
CACGGACATGTGACX
>TRINITY_DN34290_c0_g1_i1_1; 67 1 106  LEN=311
XXGGCTACCAAAGGAAATTTACAAGGCCATCCAAAGGGTAGAAATGGGATTATGGTGGAT
GGTCAAAGAAATAAGGAGATGAGCAATTATGGTGTATGGGGGTCCTAA
>TRINITY_DN34245_c0_g1_i1_1; 132 183 302  LEN=302; minus strand
ATGGCAGGAAGAACTAGGGGAAATGGATTCAATGACAACAACAACAACAACGACAACAAC
ACCAATAGTGACGTCATGAATTTCGTTCGAGCAATTATTAATGAACTAAGAAACCAATCC
>TRINITY_DN34264_c0_g1_i1_1; 79 252 308  LEN=308; minus strand
ATGGAAAGGGCGCTGTTATACAATCCCGTCTCCTCCTCTGAGAACCGTGATGCCTCC
>TRINITY_DN34231_c0_g1_i1_1; 71 1 99  LEN=318
GGCTCATTTGCGGATTCTGATCTTATAAAGCAAACTATCAAGTCATCGGTTTCAGGGCTT
AGGGCTGAGCTATGCACGGCTAACCAGCAGGTTTTCTAA
>TRINITY_DN34241_c0_g1_i1_1; -40 1 448  LEN=448; minus strand
XCAGGGGTATTAACCGAGAGTGATGTACCAGCTGCAGCAACCTCCTCCCGGATATGCTTT
TGCGGATGAAGACGAAGACAGAGACGCGCTAACATGTAAAGTAGTGGAATGGAAAAGGAT
GGTAGCCCACCCAGGACAGCACATAGAGTAAGGTTGGCTCTATGCGAGATAGAAAAACCG
CATGGACACGGCTCCTTTTGGATAGATCGTCAAGCAATTTACCCATATAGCTATTATCGC
GAGGGTGAAATACAATCCATTACATCTGGATTGAAACTTGAGAACCAAAGATATAAACTA
AACTGGAAGATAGAAGCTXATCTAACAGATTTGAATATGAATAGGAACAGCCTTCAGAGA
GAAGAGACAAGGCCAGGCCGAAACGATATTGCCATTCCTCGATTAGGGCTCGGGCAAATG
GGGTCACCCTGGAAGGGGAAAGTCTTACCT
>TRINITY_DN22746_c0_g1_i1_1; 150 644 892  LEN=903
ATGGCGATTTGGGGATCTTTTTTGTATTTGCACAACGATCCAAAGCGATGCTGTTTCAAG
CGCCTCTGCGGCATCAACGGCAGAGGCATCACTGCCGAGCCTATCGTCCCCAGCATTGTC
GTTTTGTCTCTAAAAACCATATGCATGAAGGAGCTCTGCAATGGACAGTGCTTTGGACAG
ATACATTGCTATATAGTAGGCCGGATTTACCTTGATGATGATAATGATGAATGTTGGCTT
AGAAGTTAG
>TRINITY_DN18567_c0_g1_i1_1; 164 155 250  LEN=350; minus strand
ATGGCTATTTTACAGAGCAATGCCACAACTTGGGAGAAGCATGTACAACTACCCAATGCA
GCACTTGGTGATGCAAAACAACCAGTGCAATCCTGA
>TRINITY_DN23328_c0_g2_i1_1; 9 1 126  LEN=407
ATGGTTTCAACGAAGGTTGGCTGGCTGGTATATGCTGGAAGGGGCAGTGTTGTGAAAGGT
GCGCCTAGGCGCCAGGCGAGGCGCAGTTGGCGTGACTTGAAGGGGCCAAGGCGAGGCGCA
GTATAA
>TRINITY_DN6353_c0_g1_i1_1; 50 1 352  LEN=387
XATAATCATGAGGTTTGGTTTATGGATCCTCATGATATAAGAGATAGAGCGCTTGAAGTT
TCTATTGCCAGCCCCCCTACAATTCCAGGCAAGGATGTTGAGAGGGGTGTTAAGAGTCTC
ATCAGAGTCGTTGXTCCTAAATCCATGTTTGCAAAATGGTCTTCTAACCAACCAGGCCCC
AGGCCTAAATTACTGAGAGAGTTGCTTCTTGGTTTAGCACGTGATTTAGAATTCCCCGAC
CTAACTGTAACATGGAGTGCACGTTTAGACGCACTTTCGATAAGTTCTTCGCACCCTTGA
AGATCATCAGGTTGTCCTCGTTCCCCGGAAGCCTTTCCATCGCCGGAACGTTAA
>TRINITY_DN6359_c0_g1_i1_1; 116 366 489  LEN=489; minus strand
ATGGGGTGGAACTTCGCTCCTGTTCCTGAATAAAGAGTGGATAATTTTGGTCTAGATCTG
AGAGGCCAAAACTTTGTTCCGATTCCTGAACAGAAAGGGCATCCTTATGCTCCAATTCCA
GAACXX
>TRINITY_DN6376_c0_g1_i2_1; 122 252 389  LEN=389
ATGGGGTTGGAGGCGGAGGCGGAGGCGGCGGCGGGTGGAGGTGGACGAGCGACGAGCTGC
GAGATCGGCCGACGAGCTGCGAGATCGGACGAGCGACGAGCTGCGACGCCGGCCGACGAG
CTGCGACGCACGCCGGCG
>TRINITY_DN1199_c0_g1_i1_1; 76 1 148  LEN=330
XXGGCGGTGGAGGAGGTAGGGTTAGGAGGTGGCGGCAGCGGTGATAGTAGTGGTGGTGGT
GATGGAAGTGATAGTGATAGGGTAGAGGTGGTAATTGTGGTGGCAATGGTGTGGTGGCAG
CAACGGCGGTGATGGTGGTGGCATTAGTAA
>TRINITY_DN1109_c0_g1_i1_1; 81 1 309  LEN=309; minus strand
XXCTCTATTCGAACAAGATCTGAAGGAGTCTCTATGTCAGATCTATGCTCTTTATTATGC
TCAGAGGAAATTCACGTTGAAACCAAATTGAAGCATTCATCTAGTGATCATCTCAGTAGT
GCTTACTCTGCAGTCAACAATTCTTCATTCTCCTCCAACAACACAGGTGAATCACATACC
TCTTCGTTTGGTTTAACAGAGGTTTTTCCAATCACAGAGGAAGATTTCAGTCCAGAGGTT
CTAGAGGAGGCAGATTTCATAATTCACACGGTCGATACAATAACAGATCTCACAATACTC
GAGGTCGAAGXX
>TRINITY_DN1132_c0_g1_i1_1; 342 1 370  LEN=496; minus strand
XXCAAATCTCCTCCCCCACCATCGCCATCACCTCCACCTCCTTATGTCTACAAGTCTCCT
CCCCCTCCATCTCCATCCCCACCACCTCCATACATTTACAAATCTCCTCCCCCACCATCG
CCATCACCACCGCCTCCATACATCTACAGGTCTCCTCCCCCACCATCGCCATGCCCACCA
CCTCCATACATCTACATGTCTCCCCCTCCACCTTCACCATCCCCACCACCTCCCTATATC
TACAAATCTCCTCCTCCACCATCGCCATCCCCGCCACCTACTCACATATACAAATCACCA
CATCCATCATCAAAGTCTCCCCCTCCTCCGGCTTACTATTATAAGTCTCCACCACCACCA
AGACATTATTAA
>TRINITY_DN1986_c0_g1_i1_1; 123 96 314  LEN=314
ATGGCCCTCATCACTCAAGAAGGTTTGCCAAACAAAAGTTTAAACCATTGGCAGTGCAGA
CCTGGCACCAAAAATGAGATTAATATAGTCATCACATTTCACCCACCAAAAACAACACCG
AAAAGAATCAATAATATCATTGCCATAGCCATCTTCACGGGTGCAACCGATTCCTACGTC
AAGCCATGGAAGTGGACAGTTCTTCCCCTGCAATTCTCG
>TRINITY_DN1963_c0_g1_i1_1; 297 57 494  LEN=657; minus strand
ATGGCCAACAACTTCTTCAGAATCCCAGCAGCTCGCAAAGCTCTCTCTCAGCAGCTCTCT
CACTCAGCCATGGCGTTCTTCGGAAGAGTCATACCAAAACCAGGTTGGGGTGGCACCACA
CTAGCAACCCCCTTCCCACCCAAAGTAGTTTCAACCCCCTTCCCACCCAAACCAGTTTCA
ACCTCCGATACACTGACTGGTGTGGAATTGTTACATTTTGTCTCGTCGGTGGTTACCGTA
TCAGCCTTTGTTCTGGGGCTGGGTTTGGTAGTACAGGGTAATGGTGAAAAAGAAGATGAA
TTGAAGCAAGCAAAGGATGAAATAATAGCTGAGGTGCAGAAAGTGAGGGTTGACACCATT
GCGGAGTTGAAGAAGCTGCAGTCATTGAAGACAAGCACAGACAACTTGAAGAAGCCGAAC
AAGTGGTTTTGGTTTTGG
>TRINITY_DN1998_c0_g1_i1_1; 91 1 290  LEN=314
XAAATTCTCAGGGTTGAGGGAGACAATGATGAAAGTGGTGCATGCAGATCTCCGAGTTCT
CTTGATGGTCTTGGTGGGGATGATATATTTGTCGACACGATTGTCCCTTATCTTTAGTGG
GGAGCAAATGTGCATGAGAGTGAGGTCGTGGTTGACAAGATGTCATGGTTTTGGAAAGCA
ACATCTTGCGTCGCATCATTTTTTCAAGTCAGGTATTCAGTGCATGGTTCAATGGAATCA
AGGCCTAAACTACATAAATACATTATGAATTACGTCTCTCGTTTAGTCTAA
>TRINITY_DN1976_c0_g1_i1_1; 31 1 93  LEN=315; minus strand
CTCGGTATAGAGGTGGATACTTCCTTTAGAGAAGAGTAGGGCCTTGGAGGCCAGCTGACC
CTTATGGGTCGTGCCAAGGGCCACAATGAGTAA
>TRINITY_DN1959_c0_g1_i1_1; 6 1 122  LEN=409
XGACTGCCAGTGGCAGTCGGCAAGGCAAGAAGAGGCTGCACCAGTGGTCAACTAGGCCAG
GAGGCTTGTCGGCAGGGACCAATGAAAGGCTGGGGCACCTGCAATAGTGACCGAAGGGGC
TAG
>TRINITY_DN1922_c0_g1_i1_1; 127 1 307  LEN=307
GTTTTGGAAAGCATGGATTTATCTTCAAACAATATTTCAGGCAAGATTCCTGATGCTATA
GCAGCTTTTCAAAGCTTTAATTCTCTTAATCTGTCAAGAAATTCATTCTGGGGATCCATT
CCAGAATCATTTGGACACTTGATAACATTGGACTCCTTGGATTTATCCCACAAGAATCAA
TCTGGTGCTATACCTAAGGCTCTTGAGAAACTTTCATATCTCAAATACTTGAATTTGTCT
TTCAATAGATTATCAGGGGAAATTCCAAGTCAAGGGCCCTTCAAGAACCTCATAGCAGAG
AGTTTTAXX
>TRINITY_DN7211_c0_g1_i1_1; -5 1 358  LEN=358; minus strand
XCCTTGGCTCTCTCATCGGCACTCTCAGCTACTAATAACTTTAATGTAATTGGTTGTTTC
TCTACTTTCTCACTAGTAGCCATAATCACAAAAAAACAACCATTATATTTGTCTCTTCCA
GACGATTCTAGAGCCACCAACCACACCTCAAAAGAAGGCCAAACGCGCTCCAACGTGCCA
ATTCTTTCTAGGCGCGTCGTTCATGAAGCCACCAATCTCAACATGCGTTACCACGCACTA
GTTGCTAGACGATCACACGCCACGCATTTGTCACGCACGCGTACCTCTACTACAGACTTC
GCTAGCGTTAGCCCTAAGTGTGTCCCTGACGTCAGCGCTATCACTACAGTGCACTGCACX
>TRINITY_DN7288_c0_g1_i1_1; 122 260 413  LEN=413
ATGAGACTAAACCAAACCACTGAGCCAGCAGACCCACAGAGGAGCACACCAGAAGAACAC
CTATGCACAGATGCAAGGCCTCACACTAGCCTCAGATTATCAGCAGCACAAATGATACTG
AAGCAGAACCAGCTGAAGCACAAGGATACTGAAGXX
>TRINITY_DN7210_c0_g1_i1_1; 86 1 292  LEN=588
XXATCCATAGCAAGCTCCATGGTATCAGATATCCTTAACGGGTTCACTAGGGCTGAGGTT
GGACATCCTGCTGCTCACCTAGGCAACTGGTGACGCCGAATCAGCGATCTACGCCCTTCG
ATCGTCTATTCGGAGTGGATTCATTGTAAGAGCGGAAGAGAGAGACATTCAATGACGGCA
CGGCAGAAAGGCTCCAACTGCTTCTTCAAAGACGAAGATCTCAACTTAGAACCACTGCTC
AACAAGAACCTCGAACTTAGAGGGCTTCGGGAAGAGAGAGAAAGAGGGATATGA
>TRINITY_DN17666_c0_g2_i1_1; 102 1 321  LEN=321; minus strand
CGGTAGCAACAATTTCTAAGAGATGAAGCTGCTGCTGCTGCTGATGCACTACAAAGGGAG
ACTGCAAGAAGGCAACAAACCGCCGAGCATTACTCCCTTCGTAGCTCTCCCATTACTGCC
AATATCTCTGAAACAAGTAATTTCTTTCATGCTTCTATTGTTTTGCCTTATCAGATTTCG
ACACTAGAGCTTGACCTTACGTTTCTTCCTTTTGGCAGCAACAACACTGAGGCTATACTT
CCAATGAGGACTCCCTCAATTTCAGTTGAAGTTGATCAGATACAGAATGTGAAAGCCATT
CAGATAATACTTCCACTTCCX
>TRINITY_DN17611_c0_g1_i1_1; 149 39 281  LEN=568
ATGGGTGATTCCTGTTATAAGGAAAGCCAGAATAAGAGGTGAATTCATTCAGAATGGCCA
TGTACGATGAAGAACAAAGTGCTTGTAAGGAGGTGTAATTTGGTTCACAATGAAGATGCT
AAAAGAAATATGAGAAGGCTAAGGAGGACACAGGTTGAGGAATCCAGAATAGAGCTACTT
GGAGGGAACAATTCCATAGAGCCAACCTTAGTAATTGGGACAAGGCTTATTGAGTTCAGT
TGA
>TRINITY_DN17658_c0_g1_i1_1; 149 236 650  LEN=675
ATGTCTAGAGGCAGCTCTGTGGTGGTGGAGAAGCGCTAATATTTCTACGCAGTAATTAAT
CGAGTCCTCCTCATCCTCCTTGACGCAGAGAAGGGGATGGAACTGAACTCCAACTGCTGC
TTCGCCACCGCCATCGCGCACGGCGTTGACGAGAACTCGTCTTCAAGGAAGGCAGATCTG
AGGATTAGATGATTTGGAGGTGCTCGTTGTGGACGAGATCATCGGTGCTTCAATCAGCCG
CAACTGGATGAGATCTTGGCGGCGTTAGAAAAGAGAGACGTCGGCAAGAATCTAGAGAGA
TCTGGAGTAGACAACGATGCTCAGCGTTGCTCATCTTCTACTAGAATGTTCCGATGCGGA
GGTTCTGGAGCTCCGACAGGAAACTCCCTGACTTTTAAATCGCGTGAAAACTAA
>TRINITY_DN17655_c2_g1_i1_1; 48 1 374  LEN=394; minus strand
XCAAAACAAACTCCAAAGAAGGCCTCAGAAGGTGCAGTCGGCTCCCATAGGGTAGAGCCT
AACAAGCAAAACCACCAAACAAGGGATGAAATCGCAGATTGCAGAAATAGGTGCCATAAA
TCCGAAAAACATTCAAAAATCAAAAAGGCACATCAAACAACTTCAAAAAATTTCACAAAA
ATCACCATAAATCTCGGAAGGCAAAACTGAGTAGCCCCACAAGTTCGCCGGAGCACGACG
TTTGTACGGCTAGTGACGTCACGCTGATGTCATTGTACGAAAGATGACATCAGCACTTCG
CAGTCACCTGGTGCTGATCTCCAGGCTCTATTGAACACTTGTGTGAGTAGAATCGGTGCT
CTGATACCAAGTTGA
>TRINITY_DN1764_c0_g1_i1_1; 92 1 365  LEN=379; minus strand
XXCCCATACTGCAGAAAACCAGTAGTAGATAGCAGCTGCCAAGACTATGTGACCTCAAAC
ACAACTAGTAGAAAACCAGAAGAGACAGCAGAGCAAACAGAGCAGCTAAGAGATATCTGC
TGCAAGTTATACACCAGATCAGAGGTCCAACAGAGCAGAAAAGCAACCAGCAGAATGCCT
CATCAACCCCATCACAGTAAGCACTCCAAACACCAGCAGTGTAAAACTCTAACAAATAGC
CAGCAGAGGTCCAAGCAGAATACAACTCTAAGCAAGCCCAAGCAACTCAAGACAAATCAA
CACGTTAACATCAGCAAGAGAAGGACCAACAGATCAGAGAGCACTAGATCAAAACCACAA
TCATAA
>TRINITY_DN1764_c0_g2_i1_1; 99 1 422  LEN=453; minus strand
XGCCCTTCCAAGCACCAAACAGATCCGGCAACACCAAAACAGAACAGGCAGAGTAGACAA
CAGGCCAAAATTACTACAGAAGCTTTTCATGCAATCCAAGCACCAGGCTTGTTGAAACAA
AAACAGCAGCAAAACAGATGAGACCCCATTCACACAGACCAACAGCAGAATACCAGCTCC
CATAGCAGACAGACCATTCCAAACAGCCCGTTCAATCCCCAAAATAGCAGCAAAACAGAA
CTTCATCCTTACAGCAGAAATGCACCAGCAATAAACTGATCCATATTGACAATAACTCCC
ATCAACCTCACTGAACCTTTCATGCCAGTTAAATTTCATCCACTCCAGCTACTGGTGCAG
GCCACTGAGCAAGGCAGACCAGCAGATCAACCATTGAGGACAGACTGTGATCCGCAGAAA
TGA
>TRINITY_DN1735_c0_g1_i1_1; 68 1 70  LEN=487; minus strand
XXTCCAAATGCGTCGAGTACAGCTGGAATATCAGAAAATGCTACACCTCTGAAGAAGTTG
AGGTACAATTGA
>TRINITY_DN12357_c0_g1_i1_1; 30 1 117  LEN=311
TGGCATTTTGCATCGCCAAACGATCACTACGGCGCAAATTTAGAGGAGGCCGCATATTTA
TCTTCAATGGCGGACTGCGGACTGTTGATGCACGGAATTGATGAGGTAATGGTTTAA
>TRINITY_DN12374_c0_g1_i1_1; 67 331 397  LEN=397; minus strand
ATGGCGCTGGTAACCTCTCCATTGCCGAACAAAGAGCACCCCTTTGCCAACCATTGCCGG
GGTAGTTXX
>TRINITY_DN12328_c0_g1_i1_1; 294 1 451  LEN=451; minus strand
XXATCTCTAAGAGAAGCTGAGTTGGAGTCGAAGTTGAAGAAGCTGAACGCTGAGATCGAA
GATTTGAAAGCCAACCTAACAGCCAATGAAACTAAATTGCAGAGTATTTCTGAGGAGAAC
GAAGTGCTGAATCAAAAGATTGAGAAAAACCAGTTGAGTGAAAGAGAACCTAAATTGGAA
ATGGAGCTGAAGAAGCTTGAGGTAGATTTGGCTGATCTAAAGGCGAGTTTGTTGGATAAA
GAGAACGAGTTACGAAGTATAACTGAGGAAAGTGAGACCCTGAAGTTGGAAATCACAAAA
AGGGAGATGGAGAGTACTAAAGTGAATGATGAGGCCCTCGCTTCAGCTGAATCAGCTAGG
GCTGCAGAGCATGAAGCTCTAATGAAGCTACGGTTTGTAACGGAGGAAGCAGAGAAAAGT
AGCAGAAAAGCCGCTCACGTTACTGAACAGCTC
>TRINITY_DN12347_c0_g1_i1_1; 69 1 261  LEN=418
GCCTCACTGCTTTATGTCCAAGCATTCCCCTGGTTAAGCTCAATGGAGACCGGCTCGGCG
GCATCTCGGCAGAGCCGAGCTCGGGTCATCTCAAACTTGTCTGCAGCTGGCCTTCCTGCC
GAGCAGACAGATACCTCGGTCCAACCGTGCCTTGCCTGGCGTCGAACATTTCACTCGGCT
AACCTCGTCTCTGCCGAAGTACGTAGCTCGGTTGGGCCAAGCGGTGCCTTAACCGAGCAC
CTTCTCTCTGGACAGGGCTAA
>TRINITY_DN12341_c0_g1_i1_1; 118 121 345  LEN=578; minus strand
ATGGGGACGGCATGGGTCGTGAGTGGTGAGAGGGACAAGGAAGAGAGGGACTACGTAGGT
GAAGGAAAATGATAGTGGTTGATTAGGGAGATTGGGGTGCATGGTAAGATTGTGAGTGAC
GGTGATGGATGGTTGCTAAAAGGTGATTGTGACTTAGTGTGGCTAAGACGAAAAGTTAGA
ATTGAAAGAGTGACTATCACATGTGCACCCAATATTTGTCGTTAA
>TRINITY_DN20680_c0_g1_i1_1; 75 162 481  LEN=481; minus strand
ATGGCTTCCCGCCAACAAACCTCAAACCAAAGGCAGAGCAACAGGATCCCCTTTGACCCT
CATGGTCCTCACATAGTAGTCTATCAAAGCTTGGCAAAGCTAGAAAACCTCGATTGGGAA
AGGATGGAGCACGCTGGCGCATAGTGCTGACTAATCACATATACACCACAACTCCTATAC
CACATCTCCCAGGCAGTTCCACACTGGTATCATACTACCCAAACGGTTCCCCAACGGCTT
CCTAGCAATCCTGCAGAATCTCATGCACATAATAGACAGATGGCACTTCTCTCCCCCGCC
ACCAACGCCATTGATTTATTX
>TRINITY_DN20691_c0_g1_i3_1; 139 597 1574  LEN=1574; minus strand
ATGACAAAAAAGAAACCAACTCAAACAGTAGCAGGCAAAAAAGAAACCAATCCACACCAT
CAAGCTGCACACCATCAAGGTTCCCATACATTTGCTGCTGGGTTGGCTCTTGCTGGTGCA
GCCATGGCTGATCTAAGCATACCCTTGCTTGTCTTCTGTAGATCCCTAATTGTTGTCCAA
TTTGACTCCACCACAAGACTAGCAAGATTAGCAAACTGCACAAACCAAAATGCTGCTGXT
ATAACCGAGGATGATCTCACAAAACACACCCAGCCAACTAACCATTTGACTAGCAGCACA
CAACCAATTCAAACAACCAGCAGCACACTCACAGGGCTGGACTTGCAGCCATCCATCAGA
ACCTGCACAGACCAGAACTTGCAGCAGATCACCCAATTGCAGCCACCCACCATCAGACCA
GCACACACACACAGCCAACCTGATTCTGCCCAGCAGACCACCAGCCCTCCTCCATCAGCC
CAGCACACTCACACATACAGGACTGCCCAGCCGAGACCAGAACTTGCAGCCAGGTCCTTA
GCAGACCAGCGGCCCAGGCTTGCCCAGCAGATCACCCAAAACCAGTGCACACACACAGCC
AAGCATAGCTGGAGGCACAACCTAGCAGCCACCCACCATCTGACCAGCACACACACACAT
CCAACCTGATTCTGCCCAGCAGACTGGACTTGCAGCCATCCATCAGAGCTTGCAGCACAG
CAGCCCAGCCCAGTGCTTGCAGCACAGCCCAGAGCTAGCATGCCCAGCAGATCACCCACT
TGCAGCCAGAGCTTAACACAGTTCACCATTGCAGTAGCACAACCAGCAGTAGCACATCCA
GACCAGCAGTAGCTAAACCAGGCCAGCAGTAGCACAACATTACAGTCAGCCTCCATTCCT
GATGCAGTACTGCACTTGTTGCATATCAGTAACAGAGAACACCACAGCCATTGGAGAAGA
CTTTATCCACATTGCTAC
>TRINITY_DN971_c0_g1_i1_1; 396 1 719  LEN=719; minus strand
XXACTAAAGTTTCTTGGGCTTTCCGGAAATAATTTAACCGGCCAATTGCCACCGGAGCTA
GGCCAACTGTCATCATTGGAGACGGTTGTTCTTGGGTACAATGAATTTGAAGGTGAAATT
CCAGCAGAGTTTGGAAATCTCACCAATCTAAGGTACCTTGATTTGGCAGTTGGCAATCTT
GGTGGTTCCATTCCTGCTGATCTGGGGAAGCTTCAGAGGTTTGATTTGGCAAACAGTTTA
ACTGGCCAAATTCCAATTGACATTGGTGCTTCTACTTCACTTTCTTTCATTGATTTCTCT
CAAAATCGCCTTGTTTCTTCTCTTCCTTCCTCTATCCTTTCCATTCCCAATCTGCAAAAC
TTCATGGCCTCAGATAATAACTTAGTGGGTGAAATCCCAGATCAGTTTCAAGACTGTCCT
TCACTTTCAGTCCTCGATCTCTCATCTAACCGCTTCACAGGAAGCATTCCTGCAAGTATA
GCTTCGTGCGAGAGATTGGTGACTTTGAATCTTCACAACAATCAATTAACCGGGCCAATC
CCAAAAACAATTGCTATGATGCCCACTTTAGCGGTTCTTGATCTGTCCAACAATTTTCTT
GTTGGTGGAATACCAGAAAATTTTGGGAACTCCCCGGCTTTGGAAATGCTCAATGTTTCT
TACAGCAAGCAACCCATCATCCTCCACTCACCCACACCATTATCATCATCATTCCATCAA
TXX
>TRINITY_DN969_c0_g1_i1_1; 96 341 550  LEN=672
ATGGGGGATGAGATGAAGAAGAAGAACCAGAATTTCTGGTTTCGCAGGGTCCGCTCGAGC
GTAGGGAATCCCGCTCGAGCGGGAAAATCAGCCTCCCAGAAGTTTCGAAAAAAATGTACT
GTCCGCTCGAGCGGACATGTGGGCGCTCGAGCGGGAAGGCTATTTCAGGATAAGTTTGGG
CAGTTGAATCAAATGATTGCTAGCATGTAA
>TRINITY_DN17231_c0_g1_i1_1; 132 271 330  LEN=462
ATGGCAGTAAAGAGGGAAGCCAACAATGGAAGAGATAGTGATGGTGCGGAGAGGCCGTGG
>TRINITY_DN17280_c0_g1_i1_1; 79 750 919  LEN=919; minus strand
ATGGTACGTTGGTATGGGAAAATCGGTACACTGGCGCCTCTTATTTCCTTAATATGGTTG
CTACAGAGACTTGTGGTTTTGGAGGCTAGAGACATAGGTTTGGCATTGGTGCTGCACCCA
ACACGAGTCAAGCTGCCTTGGGCCAGTCCAACTGAGAAAGAGACCTCGCCX
>TRINITY_DN17232_c1_g1_i2_1; 101 1 404  LEN=404; minus strand
XTTCTGGATCAATCCCTCAAGATGTTGGGTTATTAAGGTCACTCAATGAGCTCATTCTAT
GGTCTTAACAATCTTATGGGTTTAATCCTTGCTTCTATAGGAAACTTGAGCAGTTTATCC
ACCCTAACCCTTTCTGAAAACCACCTTTCTAGATCAATCCCTCGTGAAGTTGGGAACTTG
AGCAGTTTATCCACCCTAACCCTTTCTGAAGACCACCTTTCTGGATCAATCCCTCATGAA
GTTGGGTTGTTAACATCTCTCAGTAAGCTCGCTTTAAATTCTAACAATTTCACGGGTTCA
ATCCCTCCTTCTATAGGGAATTTGGACAACTTAACAATTCTATACCTTTATGGCAACCGA
CTTTCAGAAACAATTCCTAATGAAGTTGGGAATCTAAGGTCTCTC
>TRINITY_DN13954_c0_g1_i2_1; 85 188 368  LEN=368
ATGGGGGACAGGTGTTTTCAGCACAATGATCCCATTACCAAACATGGCTACCCAAATCAA
AAGGGAAGTAAAAAGGGTACTATAAAGGGAAGTAAAAAGGGTACTATAAAGGGTGCTATA
AAGGGAAGTAAAAAGGGTACTATAAAGGGTGCTATAAAGGGAAGTAAAAAGGGTACTATA
AXX
>TRINITY_DN23779_c4_g2_i1_1; 113 27 349  LEN=349
ATGGCCAATGATGGTAACGGAACCGGGTCATTCGTCAGTGGAACAGAGTCAATGGAAAGA
ATCATAAAAAGAGCATTGACCAGCTTTATGCAGGCCCACATTGACTGGCAGTTCAATTTC
TTTGATAGCAGAAGCTTGGGTTGCAGACATGGAAAAGATTTTTCGCACACTACCTTGCAC
AGAATGACAGAAGGTAACTGTAGCTCGGCTTTTCGCGCCCCCTTTCGGAAGAATGAAATA
GCTCTTACAGTTCGGACTCTACTTGTGTGGGTTCTGAATCTGATTTTACAAGTGCAATGT
GAAACAGTGGAAACACAAAAAGAX
>TRINITY_DN23716_c0_g1_i1_1; 125 1 392  LEN=392
XAGGGATTGGCCGCTGATGGTTACACTTACTCCATACTAATTGACGGTTTTTGCAAACAG
AAGAGATCAAGAGAGGCAAAACTTATACTAGGAGAAATGTCCAATGTTGGTCTGAATTCT
GACCACGTTGTCTATACTGCTTTGATTGACGGGTTCATGAAAGAAGGTGATGTGGAAGAG
GCTTTTAGAATCAAGGACGAGATAGTTGCTCGTGGGAAAAAGTTAAATATTATAACTTGC
AATGTAATCATTAATGGGCTTTGTAAGGTTGGTCAGACAGAGAAGGCCAAAGATCTTTTG
GGTGAGATGATTGCAATGGGCATAAAACCTGATACTCAAACTTATACATCTTTAATCGAG
GGATATAGTCGAGAAAATAACATGGTCAAGGCT
>TRINITY_DN23716_c1_g2_i1_1; 562 1 1334  LEN=1334; minus strand
AACATGGTCAAGGCTTATGAATTGCTGGTTGAGATGAAGGAGAGAAACTTGCAACCTACA
GTGTACAGTTGCAGTGCAATAATTAATGGGCTATGTCGTTCTGGAGATCTTCGGCAGGCT
AATTTTGTTTTGGAGAAGATGGCCGAGGGAGGTTTGAAACCGAATGTTGTTATCTACACA
ACTCTTATAAAGGGTCATGTGCAGGGAGGTAAAATTGAAGAGGCAATAGAGATTTTTACT
AGGATGAAGGAGAAAGGGATTCTTCCTGATGTTTTCTGCTGCAATTCTCTCATAATTGGC
CTCTGTAGAGCAAAAAGGATGGAAGAAGCAAGGACTTACATGATCGAAATGGTGGAAAGG
AGATTAAAACCAGATGTGTATACTTATGGGGCTTTCATTTCTGGATATAGTATGGTGGGG
GAAATGTTAGTCGCAGATGCGTATTTCAGAGAGATGATTGGCTATAGTATCGCTCCAAAT
GGTGTTGTTTATACAGCTTTGATTGATGGGTATTGCAAAGTAGGGGATACAGAAGGAGCC
TTATTGATATTCAGATCAATGCTTGGACAAGGAGTGCTTGCAGATGTGCAAACATACAGT
GTGCTTATCAATGGCCTCTTGAGGAATGGAAAATTGCAGGAGGCTGTGCATGTTTTTGCG
GAACTCTGTGAAAAGGGTCTGATTCCTGATGTTTACACTTACAGCTCTCTCATTTCCGGT
TTCTGTAAGCAAGGTGACATAATAGAGGCTTTCAAACTTCACGATGAGATGTGTCAAAAA
GGTATTAATCCAAATATTTTTACTTATAATGCATTGATCAATGGACTTTGCAAGTCGGGT
GACATGGAAAGAGCTAAGGAACTGTTTGATGGTATCTCTGAAAAGGGTTTGGCACTCAAT
GGTGTGACTTATGCTACAATAATAGATGGATACTGCAAATCCGGAAATGTAGCAGAGGCA
TTTCAGTTATTTGATGAGATGCCATTAAAGGGGATTCCACCAGATTCTTTTGTTTACAAT
GCCCTTGTCAGTGGGTGCTGCAAAGAAGGTAATACAGAGAAGGCCTTTTCATTATATCAA
GAAATGATGCAAAAAGGGTTTGCTTCGACGATTACTTTCAACACTTTGATTGATGGGTTT
TGCAAGTCTGGGAAATTGAATGAAGCGAACCAGTTGGTGAATGAAATGGTCGATAAGCAA
GTCATCCCCGATCATGTCACCTTTACTATTTTAATCGATTATCTGTGCAAGGCAGGGATG
ATGGAAGCTGCAGAAGAGCTTTTCTTAGAGATGCAAAAGAGGAATCTGATGCCCACTATT
GTAACGTATACTTCX
>TRINITY_DN16324_c0_g1_i1_1; 52 1 368  LEN=368; minus strand
TAAGAATTGAAGTGTTGAAATCTTATTATTCTAGTGGGTGAGCAGCAGTCATCTTATTGT
GGTGAAAACCCCATTACTGTAGTTGAGGACAAGGAGAAAGTAGTGGTGCCAGTCCATGAG
AGAATAAAACCACTTCTTGAGGAATTCAAGGAGTTTCTGCTGAATCAAATGTCACCAATA
AGTGACATCAGCATCATATTGATTTTGAGAATGGAGCAAGCTTGCCAAACATGTCACACT
ACGGATGAGTCCGAAAGAGAGATTCTGAGGGGGAAAGTTGAAGAGTCGTTTCAAAAAGGA
CTAATTCACGAAAGCTCGAGTCCATGTGTTGTTCCTGCCCTGTGTTACTCGAAAATGCTA
ATCTCCTAX
>TRINITY_DN16320_c0_g1_i1_1; 132 1 302  LEN=418; minus strand
XAGAGCTTGTGGGATCGTTCAGGTCCGGAAATAGAGTGAGGGGACGGGATGAGGAAGCCA
TGGTTTAGAGGTGTGAGGTGTAAAAGAAATGAGTTGCAGAAAAATAGAAGAGAACAGACT
GAGGTTTGGCCTCCTCCAGAAGAGATAGAAGAGAGTAAGGTGAAGAAGAAGAAGCAAACA
AGTGTGATTAAGAAGAAGGCTGAAGAGAAGAAGACAAAAAGGGAGAGATAGCCAAGACGA
GCGGCAATCGAGGAGAGCTGCTTTTGTCGGTCGGCTGACGCAAAAGCGAGGCCACGTGTT
TGA
>TRINITY_DN16371_c0_g1_i1_1; 359 17 532  LEN=778; minus strand
ATGGATCGTTCGTTATTGTCTGCTTCATCATCTTCATCGCTCTCTTCTTCTTCTTCTTCT
TCTCTGATACTCTTCACTTGCTTGGGCTCTGTAATCGCCTTCGGCTCCGTCCTCATCTTT
GTTCGCCGAGTCTTCAATCCTCGCAACAACGACGACGACGAAGATGACGACAGCGAAAAT
ATCAACAACAACAACAACAACAACAATAATGCTATTGAACTCGAACGCTTCGATGTCAAT
ATCGGCCTTGGAATCAATCGATTCAGATTAGACCTAAACCTACTTTTCCAAGTACGCTCT
CAGCTCCTCGAGAACGCACAACAGAGCAGAAGAAGAGTCAATCTCTACGTCCGAATTGGA
GGCAATTATCCTCACGAGATCGTCGCTCTTCTCCTACTCCTCCTCCGATCTCAGGCAGCG
CCGATTCTGATGCCTCTTCTGGAGGACGTCGAGTTCGCCGCCATTTCGTACCTCCGGACT
CTGCGGAGCCCTCGATTCGCGTGTCGGATTGCCTGA
>TRINITY_DN16365_c0_g1_i1_1; -60 1 305  LEN=305; minus strand
TGGTACCAGATCATTATTTTCCCACTCAATTGCCCCTTAATTCCGTCCGCTCTAGCGTGA
CAGGGATTACCTTTTCCAACCGGGGTAACATTTCCTCGGTCCCCGGCTTATCAATTAGCA
ACCAGGCTGGATGACCCCGTCTTCGAACTTGCCCGGTTTTGCTTTGAAACTTGCCCGGTC
GATGCTACATCTGACCTCGATGTCGTCTCGTTTTCCCCGGCTGACGCATCAACTGCCCCT
GTCCCTTCAATTCTGACGAAGTCATTAACTGGGGGCACGTGGCAGCTTCTGATTCGTCCT
CGAGCX
>TRINITY_DN5060_c0_g1_i1_1; 4 1 294  LEN=458
GGGGTATCAAAATTTTTCGAATGGAGGGAGTTATGGATGCTTCAAGGATGGATTAGGGTC
AGGACTGGTGTAAGTTGGTTATGTAAAAAGTGCCATATGCACACACTGGTCCCCCGCTCG
GACAAACTAGGCCGAATCCGTGGCTCGTGGCTCATGGGCGTAAGCTTGAGGCCTGTTGGG
CTAGATAAGGTTTGGGCTAAAGCCGGGCTGGTGACCCACGAACCTTATTCTGTTTCTGAC
CTAGGTCAGATGACGGTGGCTGCAGGTTTTCAACATGTGTTTGTAACCTTGTAA
>TRINITY_DN5062_c0_g1_i1_1; 122 320 394  LEN=792; minus strand
ATGACGACTGCGAAGGGAGAAGGTGGTGTTGGCACCGATGCTGCCTATGACAGTGGAGGT
GGCGACAGTGGCTAG
>TRINITY_DN4614_c0_g1_i1_1; 47 1 246  LEN=331; minus strand
ACAGAAGGGGACGCTACTCTAAGAGCAGTCTTACACAGGAGATGCACCAATGACGGCCTA
TAGGAGATAGCAGAAAGAAAGAACAACGAAGAAAAGCACTTGGAAGAGTCCTGACCTCTG
GAAGAAATCAAAGAAGACGGCGGGGTCCGGGCTTGGCTCGAATTGACCCCTTGGGTTACG
GGGGAAACAAGAAAGAAGGCAGAAAGGGATTTCAGCGCTTACCTCGGCTCCATGAATGGC
CGTTAA
>TRINITY_DN34092_c0_g1_i1_1; 180 1 307  LEN=307
XXGCCCCCTTATGTAATGGCTCCTCCACCAACAGAAACTTCACCTCCCGGGCCAGTGAAG
CCCGCTCCTCCACCTGAATCCGGCTGTGGTCTGCCAGGATCACCGCCACCACCACCACCA
CCATCAAGTTATGACCATTCACAATCATCCCCGCCTCCTCCTACACAGCATCACCATTAC
CCACCACCATCACCATCACCGCCGCCGCCGCTATCGTATAACACTCCACTTCCTCCCATT
GCAGGAGTCTCCTATGCATCTCCTCCCCCCCCTGTTATTCCTTACTATTGATCTCTCTAC
ACGTTGGCA
>TRINITY_DN34035_c0_g1_i1_1; 22 1 313  LEN=313
XXGCCTGCAACCCATCTACCTAAGCTGTCTCTGATGATGCCCCCACCACTCGCAATACCA
GATTTACCTTTTGCAGCACCGTCTGTGTTTAGTTTAAAGCACCCCTACTTGGGAGCTXTT
CCAACCAACATAAGTGCAATATCTGATCCTTTTATTCCCACTGAAGTTGGTTGTAAACTG
CCATTCAACTGCTAAAGCACAAACCAACGAGGGTTAAAAGTCTTAGGATTATCAGGAGAG
GAAATAGCAGAGTTCCTAGCTATCCAAATAAACCAACAGACAACAGGGAAAAGGATGGCC
CAAGCCAAAAAAGAGGXX
>TRINITY_DN34015_c0_g1_i1_1; 67 1 103  LEN=387; minus strand
XXATGGGGTCCACCACTTGCAACGCCATACGCCTCAGAAGCAGAGGCAACTCTTCATGGT
ATTTTGGTAAATTTACCCCAGTCAACATTTCAAACCAACCCGTGA
>TRINITY_DN3180_c0_g1_i1_1; 41 1 100  LEN=301; minus strand
XXGCGAGCTGACTGGGCAGCTCGATCCCCGACCTACCCAGTCGAAGTGGCAAAACATGAA
AGAAGTGTCGAAACCGGAATCGCTACAAATGATTATACTTGA
>TRINITY_DN11853_c0_g1_i1_1; 136 1 397  LEN=447
XXAACCAGCAATAGGAGGGCACTAAGCATCAATCAAAGGCAAGCTAACAGCCAATTATAC
CCTCTGTTGAGTAGGAAGAAATTCAGACAAATTGCTGACAGCCAAAGCTACAACCTCTGC
AACCGTTTTCACATGCCGATTAAAGATGCACTTGTTCCTATTCAACCATATACTCCAGCA
AATTGAAAATACCGTGCCCAGAACATCAGATCCATCATTTTGGAACAACCGCCAAATCCA
TTCCTCAAAGCCACAACTTCACCTACACTCCCAAAGATTACAAAGACTTGCTGCCAACCA
AACTCCTCCACAAAAGAGCCTCAAATAGACAATGTCGAACAGTCTCCAAACCATCAGCAT
AAAGATCACATGCCCCCACAGTCGGAACTCTCTTTTTAA
>TRINITY_DN11828_c0_g1_i1_1; 58 1 150  LEN=340; minus strand
XXTGATTTTCCTAATGAGAAGTCCCATGCTCAATGCAAGAAGAGACAAGTAAGGATGACT
GTTGGGAATGAAGAGAGGGTCACATATTTTACCCGTAACTTCACXGGTCAGTCAGATGCT
GGATTGCCTATGTTCCATCCAGTAGGAAATTGA
>TRINITY_DN25401_c1_g1_i1_1; 151 56 160  LEN=324; minus strand
ATGGTGCTTCGAACAACCTCCGATGCTGGTGTACGACCTTCAAGCGACAATGGTGACTTT
TCGTCTCACTTTGCAACGCCTCTCTTCCAGAAGTTAGAGATGTAA
>TRINITY_DN25473_c2_g1_i1_1; 28 1 230  LEN=415; minus strand
XAGACAGCCCTTAAACTAGGGGCAATAAAGGTCGAATATGATTCAAATGGAAACAGCCCT
TGAACTAGGGGCCATGATGTGATTCAAATGAAGACAGCCCTTAAACTAGGGGCAATAAAG
GTCGAATATGATTCAAATGGAAACAGCCCTGGAACTAAGGGCCATGATATGATTCAAATG
AAGGCAGCCTTTCAACTAGGGGCAATAAGGGAGAATGTGATTTCGCTTTGA
>TRINITY_DN25473_c2_g3_i4_1; 64 455 678  LEN=678; minus strand
ATGGAGGCAGCCCTTCAACTAGGGGCAATAAGGTCGAATATGATTCAAGTGGAAACAGCC
CTTGAAXCTAAGGGCAATGATGTGATTCAAATGGAGGCAACCCTTCCACTAGGGGCAAGA
AGGTCAAATGTGATTCCAGATTTGAAACAGCTCTTGAACTAGGGGCAAAAGTGTGAGGCT
TGCATAGTTGAAATGGAGGCAACCCTTGAACTAGGGGCAATAAGG
>TRINITY_DN25459_c1_g1_i1_1; 231 50 313  LEN=368
ATGGCAATGCGTTTTGTTCAGGGGAAGACGAGGCTGATGATGGTAGCTTGGAGTGAGTTT
ATTGTTCAAGGGCTTGTAGAGAGTTTGGCCTTCAAAGATGTTGCTAGCTTGGAGTCAAAA
GATGGTTACAGAGGCAAGGAGGATGGTGTACCAGGGTAGGTGCGCCAGCAAGGGGTAATC
AGCAGAGTGGAAGAAGAGGCTGATGATGATCTTGGCAGCTCAGGTGGTTTGGGAGTGCAG
CAGCATTGGGAGCTAGTTTGTTAA
>TRINITY_DN25459_c2_g1_i2_1; 98 160 1007  LEN=1007
ATCGGGAAAAGACACGCCTCTGACGTTGCCAAGACCCACTCCTCTGACTCTGCTGCTGCA
CGAACAAGACACCATAGCTACAAGCACCATCTCCTAGCTGCTGCCCACGCCACCTCCCCG
CAGCTGCAACACCATAGCTACTGCCCCCTCCACCAACAGGACACGCCTCTGACGCTGCCA
AGACCCACTCCTCTGACTCTGCTGCTGCACGAACAAGACACCATAGCTACAACCACATCT
CCTAGCTGCTGCCCACGCCACGTCTCCGCAGCTGCAACTCCCTAGCTGCTGCCCCCTCCA
CCAACAAGACACGCCGCTGCCGAGTGGACACCAAAAGCCACCGCCGGGCACCATCACCCA
CTGCCGAAGACTCCCACAGATCCTCTCCCACCTGGTATCCTACATGCCTTCAGATCCTCT
CCTCAGCTACAACAGGTGTACTACTATTGCACACCCAAAGCCCACAGCCAAACTCCAAAC
CAACAAGTCAACAAAACTCACGCCGCGGATGCTCACACCCTCCGAGCACCGACCACCCGC
AGGGACACTACCAAACATAAGGTAGAAXCTACACCCCTCAAACTCTCACTCGAGAAGGAG
CGCTCGAGTGACAACCGGGCAACTGGATCGCACCCCTCAAACTCCTACTCGCCTAAAAGC
GCTCGAGTGAAACTACCAGCACTCCCCTGCTGAAACAGCGACAACAGCACGGTGAACTCA
CATGAGGACAAACAGAAGACAACACCTGGGCACACCAAACACTCCCCTGCAGCAACGAAA
AACACCAAGGTGGAAAGAAACGGGGGATTCAAGTTTATTGGATTCCTTGAAATCGATTTG
ATTCCCAAA
>TRINITY_DN25459_c5_g4_i1_1; 114 137 355  LEN=450
ATGTTCCTTCTCTACCATGGTACACCAACCTCCTACCCTAAGAAACCATCTTATAACTCC
ATGCTAGCACCTCCATACAACTGGATGAAGTACACCCCTCAAACATCCACTCGAAAAGGA
GCGCTCGAATGGAATCTTAGATCTGGATCGAAGCAACTCCATAGATCCGAACCAACATTC
ATCCCTCAAACTCCCACTCGCACAGGAGCGCCCGAATGA
>TRINITY_DN25407_c1_g2_i1_1; -11 1 398  LEN=440; minus strand
XCTCGAAACGCGTGCCCACAGGCACGCAAACGGAGGATGGATGAAATGAGAAAATCGGAT
ACAACCGAAGTGCCTCAAAATGCGCGCCCACAGGCACGCAAACCTAGGCGATGATGAAAG
ATGAAAATCGGATAAAACCAAAGTGCCTCGAAACGCGTGCCCACAGGCACGCAAACCGAG
GCGATGATAAAATGCAATGAAATGACACACGGAATGCCGCGATGCGCTTACACCAACATG
GGAGAGCCTCAGCTCACTCACATAGGAGGCCGTCGGATAAAACGGAGGTGCCTCGAAGTG
CGTGCCCACAGGCACGCAAACCGAGGCAATGGATTAAGGCATGAAATGACATGGGGAATG
ATATGCAAGCATGCAAACCAAATTTCAGCAGCTAAATGA
>TRINITY_DN25407_c1_g1_i5_1; -229 1 904  LEN=1021; minus strand
XGCAATATGCATGATATGCATGAAATGCAACTAAGACACAACCCTAGCATGCGCAATGCT
AATGCAAATGAGATGCCTCGAAATGCTGCCCACTGGCACGCAAACCGAGGCGATGACATA
AAGGCATGAAATGCAATGATGGACTTACACCAATATGAGAGGGCCCCAGCCATACTCACA
CGGGATGCCGGAATGATAAAAATGAGGTGCCTCAAAATGCGTGCCCACTGGCACGCGAAC
CGAGGCAATGACGAAATCAAAAAAACAAATAAAACCGAAGXTGTCTCGAAATGCGTGCAC
GCAGACACGCAAACCGAGGCGGAGGCATACGCAATGCCAATCGGATAAAACGGAATGTCT
CGAAATACGTACACACAGGCACGCAAACCGAGGCAGAGGCATACGCAGTGCCAAGCGGAT
AAAACAGAGTGCGCCTCGAAATGTGTGCACGCGGGCACGCAAACCGAGGCGATGATATGG
AGTGCAAAATGGATAAAATCAAGGTGCCTCGAGATGCGTGCCCACGAACACGCAAACCGA
GGCGATGATGAAAATGCAAAATCGGATAAAACCGAAGTGCCTCGAAATGCGXTGCACACG
GGCATGCAAACCGAGGCGATGATGAAATGAAATGAAATGGCATACGGAATGCCACGATGG
GCTTACACCAACATGGGAGAGCCTCAGCTCACTCACATAGGAGGCCGTCGGATAAAAAGA
GCTGCCTCGAAATGCGTGCACACGGGCACGCAAACCGAGGCGGTGATGTAAAGGCATAAA
AATGCAAATTGGGCTTACACTAACATGAGAGGGCCTCAGCCACACTCACATGAGAGGCCG
ATAGATGAACATGAGGTGCCTCGAAATGCGTGCGCACGGACACGCAAACCGAGGCAATGG
CCCTAA
>TRINITY_DN25407_c1_g4_i1_1; -191 1 456  LEN=456; minus strand
XATGAGATGAAAATGATATGCCTCGAGAAACGTGCACGCGGGCACGCAAACTGAGGCGAT
GGTAAATTGAGAATACCGAATAAAATTGAAGTGCCTCGAAATACGTGCCCACAAGCXGCG
CAAACCGAGACGATGATGAAAGATGAAAAATCGGATAAAATCGAAATGCCTCGAAACGCG
TACCCACAGGCXGCGCAAATCGAGGCGATGATAAAATGCAAATCGGGTAAAACCGAAGTG
CCTCGAAACGCGTGCCTACAGGCGCGCAAATCGAGGCGATGATGAAAGAATGAAAATCAG
ATAAAACCGAAGTGTCTCAAAACGCGTGCCCACAGGCGCGCAAATCGAGGCGATGATGAA
ATGCAAATCGGGTAAAACCGAAGTGCCTCGAAACGCGTGCCCACAGGCGCGCAAATCGAG
GCGATGATGAAATGCAAATCGGGTAAAACCGAAGTGCCT
>TRINITY_DN34743_c0_g1_i1_1; 82 1 215  LEN=308; minus strand
XXCTCCATTGCAACATCATCTGACACTCATTGCAGGAGTGTTCAACTAAAGAAAAGTAGC
AAGCCTACCTTATCCACTCTTGGTTTCGATGATACTATCCAAGTTTGTTCCTATGCTATA
TTTGAGATTTACCCACTTTTGCAGGATGATTTGCATCAGAATTTCACTTTACTAAGTGGT
TGGAGGATTGATCATGGTGATAACCCGGATACTTAA
>TRINITY_DN34777_c0_g1_i1_1; 61 1 81  LEN=319
TTAAAGCAGGTTGGTAATAGCTTTGGTTGGGTGGGCAAGGTCATTGAGGGGTTTGCAATG
GGTAATGGCAATGAATTTTAA
>TRINITY_DN34738_c0_g1_i1_1; 49 1 264  LEN=329
CGTTCAAGCACACTTGAGATGACTCAAACATGGACTATTAGCATGCAACTTAGGCTCTCA
AATCATTTCACACATGATGCCAAATCATGTAACAAATCAAATCAAACAAAGCATGCGAAT
AGCCTAGGCTTAAGGCAAGCTAATAGGGCATTAAACCACACTTTGCACAAGCATACATGG
CATGCACTAATCAACCTAAAACAGGTTTCTAGCATGTCAAAACAAAGCCAAATGGCTACT
TAGATGGCATCTAAGAGTCATTAA
>TRINITY_DN34788_c0_g1_i1_1; 86 1 374  LEN=374; minus strand
TCTCGTCGTGTTGTCTTCTTAGAACATATTCCTTTCTTTTCCATCCCATCTGCATCGACT
TCTGTCTCTCGATCTGATCTTATTTATCTTGATCCCTTTCCTAACAATGTTCCTTCTGAT
TCGTATGTCCGTAACCTCTCTCCTTCTGATCTTCCCTCTTCTCTTCCTCCCCCTCCTATA
ATTCATACTTATGTTCATCGGACAAAGCGTGACTTATCTACAGGTCCCATTGCTCTCCCT
CCTTCTGTTAAAAGGTATGCACCTGGTTGCCTAATTGCAGACGCAAGCCTAGCCTTGGAA
ACCACAAAAGGTGCCCTCTCAGGCAACATCAGCAGTAGCTTAGTTCATATCAAGCACCAT
GCATATGGGGGTTXX
>TRINITY_DN34795_c0_g1_i1_1; 71 480 1020  LEN=1020
ATGTCGATATGGGAGCTATTCACTGGTATTTCAAACTCCCATCCACCTAAATCCCAGTAA
TTCTGTTATAATAAGCTACAGACCACAAGTAGACCTAGTACAATGGCATCATACCAGTGA
TATTTTATTGAGGTATATACAAATCAATTTTCAACAAAGGTTCCTGTTTGCACCCATTTT
TGTAAAGTTCCTGTCGACAGGTGGATCACTCAGATGGTGACACGTGGTAAAGTCAAACTA
AAGGTTTTCCATCATTCAGAGGGACGGATGGTATGGAAAAGGGGGATCGTGTGCATCAAG
TGGCAGAAGCAACCTTGAAGCAGTTACCAACTGTTTTTGTGGTTTAGTGGGCTAGTTGCA
AAGGATGATATCTATCGATGTGATTCTCAAAGTAATGAAGGACACGTGGCAGCATGGTGG
AGAGTGAGATAGACAGGAAGGTTGAGGATTTGGCAGAGTTTGAAGGTTGGAAAGCAAGGA
GGCAGTTACAATGGCAGTTATGAAGGTTGCAATTACAAGCTAGGAAGGATCATGCAAACA
TXX
>TRINITY_DN34750_c0_g1_i1_1; -76 1 327  LEN=327; minus strand
XXTATTTACAGTACAAAATACATTCGAAAGAGACGCATGGGATAAAAATGTAAGGAACAA
TCTGAATATGAACAAACTAAAATATTCATGAGAGATTGCGAGGAAAGAATAAAGGAAGCA
ATGCGATACATCGGGGTAAATGAAATAGGAAAACACACAAAGGTACTATACCGCTTGGGG
GAGAAGTGGCTGCCCATGAGAACCGTCAAAACAAGAGGAATGTCGCGCATAAGATCGATA
GATAAAAACTTAGGTAGGGGGCTTGCCAGCGTAACAACTATAATCAAAAGAAGAAAAGAG
GCCAGAGTCGTCAAAAACTTTGACGCTATX
>TRINITY_DN15851_c0_g2_i1_1; 75 1 296  LEN=304
XCTTGATACATGCCCGATTGTCTAGGAAGATGTCTGGGAGAACGTTCGGCCATGAGTAAA
AATTGACGCTCAGATAAAGAAAGCTCGGTTATCCGGGAGGATGTCGGGGCTGACATCCGA
CCCAACAGCTACCTGCAAAATTTGATAAAGGATAAAAGCTCCCTTGATTTGATGAAAGAT
TTGGTTCTCCCTTCATTTGATATCAATTTGATGAAAGCGTTGGAGCTGAGTTTTAAGGCG
TTTTTCATCAAATTTAAATTTGATGAAAGATTTGATGCAACGTTGGAGATGGTCTAA
>TRINITY_DN15836_c0_g2_i1_1; 155 75 639  LEN=703
ATGAGTCATCAACAACATGATTTCAAAGGAAGTGTTACATATGAAAAGGCAATGATCACA
TAAAGAGATGCAAAGATAGAGGAACAATCCAGATTTACTTTATCTGATCTTCTTGACAGT
GAAACTGAAGCAGCATACGTACTCCTCCGAGGTTGGGTCAATCTACGCACCCCTCCATGG
TCAAACCAACTTTCACTTCCATATGCTCCCCTCCATGGTGGAGGGTGAAGCCAACTTGTG
CTCCACTCTAGGGTCGATCCAACTTACATCCCCTACTAAGTAGAGCCAATCTACACTCCC
CTCTGTGGAGGGTGGAGCCAACTTACACTCCCTTCCAAGTCAGGTCAGGCCAAACTTATG
CTCCCCTTCAGCATCAAGCCAACTTTTGCTTCCATACACTCCACTCCATGGAGGGTAGAA
CTAGCTTACATCATTGAGCCAACTTTAGCTTCCATACACCCTTTATGGTGGATGGTGGAA
TCAGCGGGTGGATGGTGGAATCAGCCTATGCTCCCCTCTGGTCGCAAAAGGATGGAGAGA
ATTATTTGGCTTACCTTTGAATGA
>TRINITY_DN15861_c0_g2_i1_1; 175 1 462  LEN=462
XXAGGGGAGGCATTAATTCTGTTCTTCCAGATACTGAAGAGGGGTTTTTCTCCAGATGTT
GTAACATATTGTGCTCTCATTGATGGGTTCTGCAATCAAAAGAATTCAGTGGCTGGTTTA
CAGATTTTTCAGTTGATGCTCAACAATGGAGTAAATCCCGACATCACCGTTTATAATGTT
CTCATTAACATGTTTTTCAGGGAAGGCCGGTTGAAAAATGCATTGGAACTTTTCCGGAAG
GTTCACAAGTGTGGGCCAGAACCTGATATTGTGACGTACAACACTATGATTTGTGGTTAC
TGCTCTTTGAAAATGTTGAGCGAGGCTGTTCAACTTTACGAAGAGCTGAAACATGGATGG
ATCAAACCCAATGCCAAAACTTTCACTATCCTGATTGATGCTTTTTGTAAAGAAGGTAGG
ATGCATGATGCAATGATGTTATTCTCCACAATGCTGGAAAAAGGX
>TRINITY_DN21562_c0_g1_i1_1; 90 250 345  LEN=415
ATGGATGCGGACACGGACACGGACATGGGACACGGGACACGGGACACAGCGATTTCAAAA
AATAGGGACATGGACACAACGGAGATGCGGCAATAA
>TRINITY_DN21586_c0_g1_i2_1; -100 1 1683  LEN=1683; minus strand
XXGCCTGTGAATGCAGTCAACACGAAGGGGCAGTTTTTCCGTGCATCGTTCGGAAAAAAC
CCCAGGTTCCAAATACAGCTCGACAAGCGGCCTCTCTCCCCGGGGACATCTCGAGAGGCA
AGCGGAGTTCCATGCCTCAACCCAAGACGAGGCCTGACTCTCCTGTCCCCAGTCTGCAGG
GACCCTGCGATCGGAGTCTGAAATCAGAGGTACCCTGCGGTTCCTGCCTCAACTGGAGAT
GAGGCCCTCTTCCAATGCACCAAGCCCAGTGGAGTCCCGAGAGGCCCCTCCCACCTCCAG
TTTCCCTGGCTTCTCAGAGCCACCATGAGAAGCCCCCTGAGGTCACCTGCACAAGTCGAG
GGAACCCAGGGTTTCCTGCCTCAACCCGGGAAAGCCCTCGAGAGACCTTCTTCAACACGT
CTCGAGGCCAGATTCCCCTACCATGGCTCGGGAGCAATGACGGCTCCCCCTCGCCACTCG
CATGGAGACCCGACTTCCCTGGCGCCCCACGAGAGGCTCACTGACCTCGCCGTCGTACCT
CGTGAGAAACCGCACACTGGGGCCGCCGCTCGAGAACAACCCCGAGATTCCCCCGTCATC
GAGAGATGAGGGCCTTCGTCTCCTGCATGGCCTAGCGACCAATCTCGCGACCTCTCTCCA
AACGCCTCAGGAGGCTTGACTCCCTTGAGTCCACCCAGTGAGCTCCAAGAGATACCCGTC
GCGACTCGAGAGCAGAGCGGGGTTCTTTGCTTCCACTCGAGATGAATGCCTGTCTCCCCG
GGTGCGTCTGGAATGCAACCCCGAGATCCCTGTCGCCCCTGGAGAGGAACATTGGCTTCT
GGACACAAGCCTAGATGAGGTCTATTGGCCCTGCAGTCACTCGAGAGCAATCCCCAGCTT
TCCTTCGCAACTCGAATGGAAGATTGGACTTGCCTGGGCCAACACAAGAGGCAGCCTGAA
TTCCCCGTCGTAACTCGAGAATCCCGCCGTAACTCGAGAAAAACCACGTGGCTCCCCCGT
CATCGCAAGATGAAGCCCTTTCCCGCTACAGCGCCTCAGGAGAAGTCCCACGTTAGGAAT
TGGAGGTCGAAAGGGCACTTGGCACCCTTGATGCGACCCACAAAGTTCCCCGAAATCCCG
GTCTCCCTCGAGAGGAACACTGAGGTTTTCCGGCACCCCCTCCTCTGAGCCCTTTCTCCC
CTCCTGATCTGGACAGGAGGGTCGACTCCCCTGCTTTGTCTGGAAGGGGTTCCCGACCTT
CCGGTCGCACCTCAGGATGAGGCCGGTCTCACGAAGACATTCCAGACGTGGCCTCGTGGT
GGTTCCACATTCCGTAGGACCCCGATTTCCCGGTCCCCTCTTGATAAGAACCCGATGCCC
GGACACCTCTCCGAACTCCAGCCTGTGAATGCAGTCAACACGAAGGGGCAGTTTTTCCGT
GCATCGTTCGGAAAAAACCCCAGGTTCCAAATACAGCTCGACAAGCGGCCTCTCTCCCCG
GGGACATCTCGAGAGGCAAGCGGAGTTCCATGCCTCAACCCAAGACGAGGCCTGACTCTC
CTGTCCCCAGTCTGCAGGGACCCTGCGATCGGAGTCTGAAATCAGAGGTACCCTGCGGTT
CCTGCCTCAACTGGAGATGAGGCCCTCTTCCAATGCACCAAACCCAGTGGAGTGCCGAGA
GTC
>TRINITY_DN2702_c0_g1_i2_1; -11 1 188  LEN=333; minus strand
XGCAAAGGTGACTCCTTTCTGAAGCGGAGGAGGGGGTAGGAGTTCTACCCACCCGAATGG
GCAACTCGCTTTCTCATAGGCGGATGGTCCGCTTCGTTGAGGCGGGACCTGGAGGAGGCC
ATACCACGAGGAAAGACCCCTCGTCTGGTTCTAATCGGCACTCCCTGTACTCCTGACCGA
AGCCCTTAA
>TRINITY_DN9736_c0_g2_i1_1; 23 1 115  LEN=495
XXCAAAAATAAGGGTGGTCACTTGAGCGCAACTTCTGTCGCTCAAGCGGTCTGCAAACTT
GGCAAAAATACTAGTTGCATGAAATTTCCGCTCGATAGTCGCTCAAGCGGTCTGTAA
>TRINITY_DN9745_c0_g1_i1_1; 77 1 143  LEN=317; minus strand
XTACTTCGTTTACCTAGGTACATGGTTGATAGTTTCTCAACTGCCCCAAGTTCATCGGTT
CTCAAAGTCATATCAGAATTATTCATCACAACTGTTCATCTCAAAGCATTTCAAGTCATG
TACAATATGGCATCGACTACATAA
>TRINITY_DN24605_c0_g1_i1_1; 177 335 612  LEN=612
ATGGAGGGTTCACTGGGACTTGGTGCATCAGAATCTGTCCAGCATCTTGTTTTGGGTCCA
TCTCATCTTCAGTGCTGCCGCTGTGATCATGGTTGGTTTGGTTTGGGTGATTTTACTGCT
AGTGCACTACTGCTGTGTGGATGGCATCACTGGAAGGTTGGAAGGTTGTCTGGTTTGGGG
TTTGGTATATCATATCTTGAGAAGAAAGAAGTCCGCACCCGTCTAAGAGAGGAGGACCTT
TTGGAGCTGCAGGACCAGAATCTTGCTTCAACTATGAGX
>TRINITY_DN24645_c0_g2_i1_1; 115 104 418  LEN=418; minus strand
ATGAATCTAATGTTAAATGATTTCATTCAAAGTCAAGGTGGACATGAGTGTGTTAGTGTA
AGGGCTTTTGAAAGACTAGATGATGCTGATAATTTCTATGAGATGCTTATGAAACCCAAT
ATTTGGCCGCACCCCTACATTGCTTCTCCAATAGTACCAGTGTTCAGAGTGCAAAATGAT
TTCCAATTTTTTGTGGCTGTGGAAAAATGTGGACAACCTCTGGAAATATTCTTGAGAAAA
CAAGTGAATAAAACGACATTCTGTGATGTCTTAAAATACAACGCTGTGAAAAAAAGAAGA
GGCTTTCCTCAACCT
>TRINITY_DN24294_c0_g3_i1_1; 25 1 238  LEN=376
XXGGGTTCGCTCGAGTCAGCCATTGAAAAGTTGGACCCAAGGTTCGAAGCCTGAGATGGA
AGACGGCGACGGAAGGCAGGGAGTCGGCGACGGAAGGCGGTGACGCTAGGAGGCGAAAGG
CCGGCGACGCAATTTGGTGGTAATGGGCTGTGGAGGCTACGGGCTGGTTAAAAGGCTAGC
AATTTGCAGAGGGCTCAGCGCTCTTCATATGTAGCAGTAGCAGCCAGCGGGGAAGACTGA
>TRINITY_DN24243_c1_g1_i1_1; 124 524 999  LEN=1304
ATGGCTAGAATGCTTATGGGAAATATGGTTTCTCTACGTATGAGCACCTTCTTTGTCATG
GACATATATGGTGTTTGATTTGACTTTCAGCAAGTGCATATCAATGGAATGGAAGGTGGT
GCTTTCTGCGAACATTTCACACTTGTATCAGTAATTGTATACGAGTCAACTGCGCGGTGG
CTGATAGGAACCATCACCAACCCTCATGAXTACCTCATTGCTGCCCAGCCTGACAGTGAG
TGGGCAGGCCCTGTGGACCATGTTTTCTATGATGCCTCTGTTCATGGCATGTCCTTTCTG
GTGGTCTTAATGCCGGAGCAGCCATCGTGTTGGTGTTGATATTCATGGCCCTTCAATGGT
GCAGTGGCAGTCCGGATCGGTAACCCATTGGCATCTTGTCAGAAAATGACTAAGGAATAT
CAGTTGATCAACTGTCCGGTTATTTTTTCAGGCTGTTTAGAAAATTGTCTTTTGTAA
>TRINITY_DN24261_c0_g1_i1_1; 92 1 314  LEN=336; minus strand
XACGGCAGAAGCAAATGCGAGAGTGTGGAAATCACTGCTGTTTCATTCAAATCTGTTGGC
ATAACTGGCTCCCTGACAGAAACAGACTCAAAACAAAACAAAAAGACAAACGCGAAACAA
AATGGTAAGACAGACCCGAAACCAAAAAGACTGACTCAAAACAAAAAGACGGACTCAAAA
CAAAACACAAGGCTGACCCAATACCCAAGTCAAAATGCAAAATTAATAGCATTTGTACAT
TGCTCACAACAGTGCGTGCCATTCCCACGCCTTGGAGTTAATCGAGCGCCACCCGCAGCT
GGTTCATCTCCCTAA
>TRINITY_DN24261_c3_g5_i1_1; 85 588 730  LEN=730; minus strand
ATGGTGACGCCCGAGGTAACAACCCCGGAATCACCCGACTCCTATACAACAGGACTGACT
CGATACAACAAGACAGACCCAAAACAAAAGGGACTGACTCAAAACAAAAAGACAGACTCA
AAACAAAACAAAAAGACTGACCCX
>TRINITY_DN24261_c3_g4_i2_1; 132 378 845  LEN=845
ATGAGACCTGTATGGCCAGATTCAAAGCAGCCCGTGAACTAGGGGCAAGAAAAGTCAGAT
CAAGAAGAACAAGCGTCGTTAAAAGAAGCTTGCAAAGCTAGATCAGAAGCACCCCTCGAA
CTAGGGACAAAAATGTCAAAGATGCTCGAAGAGTCAAGAAATTAGGATGTTTCTCAAGCT
AATGAAGATCGACAAGAATGCCAAATCCCAGAAGGGAAGAGAGAAGAAGACATTGCTGAA
GGACAACCGAGTTCCTATCCACAACACTAGGGGCAAATTCAGCCCCCATTGGATGGACTT
CTGCATCGTCAACAAATAGCAGCCATTCTCCTGGATTCAGATGACTTCAGGATCTCAAAA
CCATTTGGCATAGACGCATGGACAAAGCTACACTTTTACCCTTGAGAGGCTCGCTGGGCT
AAAAACCCAGAAGGGCAACCCAGGCAAAAGTTAGAGCAAGAAAAAAAA
>TRINITY_DN24261_c3_g1_i8_1; 148 327 830  LEN=962; minus strand
ATGCCAAATGGTTCTGAGATTGAAGCCCTCTATATCCAGGAGAGTGGCTGTTGTATTGAC
TTGCAAAAAGATCCACCTTTGGCTCTTCGAGCACATCGGATATTTTTTGCCCCTAGTTCG
AGGGGTGCTTCTACTCTAGCCTTGCAAACTTCTTTTGACGACATCTGATCCTCTTGATCT
GACTTTGGTGCCTCTTGTTCGAGGGATGCTTCGAATCTGGCCACACAGGCCTTACATCGT
GGTCGACCGTTGAACATTCTGAATGCCAGTTCAAGGTTTGAAAACCAAGGGGGGGGTTTG
AGTCTCGAGGCTGAGAGCGATCCTAAGCTGCACAATCTCAAGAGCGATTCCACACATGTC
TTTGCAGGACCGCGCAAAACATTTTTTGAAAGTTTTTTAAGAAAGCGACAAATCGTTCGC
GCTGAAGACAGTGTAGGATCAATCTGGATCAAAGCCAGGGTCCTTCTCAGTACTCACACT
AACAAGCATGATTTCATTCATTAA
>TRINITY_DN15709_c0_g1_i1_1; 147 150 524  LEN=560
ATGATTTTGXACAATATCGCGGTTCCCGATCTAGATCTGGATCTCATGTCGATGGTCGGT
GGAGAAGCAACAAAGCATTGGCGATACGGAGATGGTGGTAACGAGATCGATGTGAAAGAA
ATCGGGAAATGAGCTGCAGATCTGAGTGCACGGTGACGGATCTGTGTGCACAACGACAGA
TCTGACGTGATGGTGGAAACGACGACGGCGGCGGTGAGGGACGCTGGTAGTGGCTGGATG
GAGACGGTGAAAGGCGCCGATCTGCGGAGAGAGAGAGAGAAAGGTGCGGTTCGTTCGGAG
ATCTTTGATGCGGCGGTGGAGGCGTTGCCGGAGCTCTTCGTATGTGACCGACCGATCGCC
ATCGCTGCCGTCTAA
>TRINITY_DN27354_c1_g1_i2_1; -32 1 320  LEN=845
XAAATTAATTAAGAAGTATCCGATACTTTTAATAAGTATCTGATACGTATCAGTAAGTAT
CCAAGGAGTATCGGTATCCGATAAGGATACAATACGGATACGTCTCCCTATTTGAAGTAT
CCGTGCTTCATAGGGCAGCACTAAGAGAAGGGAAAAGATGGTAGGAGTGGGATTGGAGGC
GGCACTGGAAGGAAGGAAAGAGATGGCAGGTATTTGGTTGGGTTGAGTGTCACTGGGCTG
AACCCGTCTCTATGCTGGGAGGGGGCTTCATCGATGGACATCTATCTAGGGTCTAGTTTG
GTCATGGTTGTTTGCGCCTGA
>TRINITY_DN27366_c2_g1_i1_1; 185 95 414  LEN=414
ATGGGTGACTCTGTGACTGCGATGATGGAGGTGATGGACGACGGAGGACGATCGGCGTCA
AGGACAACGGTGATGGAGAGGAGGGACGACGGCCATAGGAAGGGAGGAGGAGAAXCAGCG
GCGACGGGGATGGGGGAGGAGAACAGCGGCGACGGGGAGGGGGAGGAGGACAGCGGCTAT
GGGGAAGAAGGACAGCAGACAGCGGCGATGGGAAGGAGGCCGACGATCAGCGGTGATGGG
AGGACGGAGATCGGCGATGGAGGGACGACGGGAGGGACAGACGAGAGGGACGAGAGGAGA
GGCGAGAGGGACAGACGAGAG
>TRINITY_DN27359_c0_g2_i1_1; -86 1 432  LEN=432
XATAGATCGGCTGATAGGTTTGCCCGGGCTAACGACCTGAAATCAGAAGCCAAGTCCTTG
ATCTGGGGCTCGACCGAGCAAAAATCTCCTTTAGAATCCAACCGGTCAAAACTCCTAGAC
CGGGTAGGAACCAGCACCAAAAAGAGGAAGGCTAAGTCTGCCGTCCTGATGGGCCGAGGT
AGGAGAGGCCGGCCAAACACCTAGAGCCTATTAGAGCTATTTCCAATGCAAGCCGCGCAA
TATATGCCGTGCTAACCCTTGCCCCTTTTTTCATCATGCAGAGCTCAAAGACCGAGCAAT
CATACAACCATTTTTGACCGAGATACCGTAGAGTACATATAGCCGAGAGAAATGGGCAAA
TACCGCTTTAGAGTAAGCTCGCCCGGGGCCATGGCTGAATTCCGAGAAGAATTCAAAATC
CCTGAAGATGTAAXX
>TRINITY_DN16082_c0_g1_i3_1; 194 144 485  LEN=734
ATGAGCAACTTGCTGAAAACATTTATGTTATGTGATTCGTCTTCATCTGATGATGATGAC
ATGATGTTTATTATAGCACTGGAGTCTCAGAGGAGGCTAACTCAACTACGTAACCAACAA
ACTGAACATGTTGGTTCTACTAGCAGTCGGCGACACACTCATCGTCGTAAAGTCTCTAAC
AAGAAAAGAAAGAGAGATCTTGTGGACACACATCAACAACAAAGTTCTCAAGAAATTATT
CAGTCCTCTTCGAACTCCACGTCACCATCTCCCAGTGGTGCTCCAGACCAAACACAGCCC
GCCACCCCAGCAGACACCGAAAAAAGCAGCACCAACGTGTAG
>TRINITY_DN16090_c0_g3_i1_1; 139 1 533  LEN=907; minus strand
ACAAACTAAGGATTTAAGACATTAAACTACGCTGCCATTGCTCCGCCTCGGGAAGTAAAA
GATGCACATGCTCGGTTTTGGCCCGAAAAGACCTCCGTTTTGCTCTGGAAAGCCTTTGTT
TGTAGGGTTGAGAATTTCCAGAACCTTTCTGCTCCATCTXTACCAAAATCAACTGAGGTT
TACATCAGTGGCCTGTCGGCCATAGATGGATGCTGCCGGCTCTCTGTTGGCCAAAAGGGT
GGTCTGCCGACCATAAATGGTTCACTGCTGGCCACCAATGGTGCATTGCCAACCACTGAT
GCATTGGATCACCATGCTGCAATAGAGTACAAACAGAGCAAAAAGAGGGTTTTTCCAAGG
ATTGTCTGCACAATTCACCTTTTCTTTTCATGGACAAATCCAAGGAATTGTGACCTTAAA
CCACAAAACCACCAATCAAAACAATTTCATTGCATGATGGCATGTGCTTCAAGGTGTGCA
AGCTCAATGAATGCAAAACAAGACACTCAAGAACCATCACCCTATCATGCATGA
>TRINITY_DN12235_c0_g2_i1_1; 81 1 110  LEN=377; minus strand
XTATTTTTCAAAAAGATGAACGGAATAGGTGCAGTGAGAAGTAGACATAGGATTTTCACA
TTTCAATGGAATAGTGTTGGTGAAGAAGATGGTCTAAGAGAATTGGATTGA
>TRINITY_DN12253_c0_g1_i1_1; 73 1 52  LEN=316; minus strand
XXCTCTGTTGGATACAATGGCAGTACAGCAGAAGCACTTGCTGAGAATTCCTAA
>TRINITY_DN12254_c0_g1_i1_1; 83 1 132  LEN=463; minus strand
TCAGAGAGGGATGGAGCAGGTAGAGACCCTGTTTCTTACAAAGGAAAAGTTGTAGAGAAT
GATGCACTGGGACACTTAGATACCAGTGATGTCATTGAGATTGAGTTTAGATTTTGCAGA
ATAGGTCACTAA
>TRINITY_DN12245_c0_g1_i1_1; 0 1 287  LEN=378; minus strand
XCCAACTCAGGCCGAACTTCTCAAGGTGATCTTGGTCCCCTCAGTTTCATCCCTACGCCT
GAAACTCAAAATATTTAAATCGGTCTAACGTTAAGTGGACTAAACAAGTCCGAATTCTCA
AACATCAACACGACACAAACCATTAAGGTATCGAACAGGAAAAAGGTAGGTCCGAAAGGC
ACGTTCAAGTCAGGTCCAAGACCCAGGACATCACAATCTCCATCTAGGTCCATACAAATT
TGGTATAAAAATTCATGCTTCGTGGATAATAAAGATCCGACTTATTAA
>TRINITY_DN12257_c0_g1_i1_1; 69 1 304  LEN=304
XXGTTGGACAAAGCCCAAGCCCAATATGGGGGGAATATTTTTAATCAGGCCCAAGGCCTT
GGTGATTCTAGATGTTCAGAAAGTCCAAATAATGTTGAGAATTATTTTCAGCCTATATGT
GGGATTACGGCTCAGCAACAATTACAAATTGAGTCAGTCAATGGAGTGGGTTTGGGCAAG
TCTGGGGAATGTTCAAAACTCTCATCTCAGGTTAACAAAACCTACAGGAAACAGAAGAGT
AAAGGTGTGAAAAGGAGAGTCTGGAACAAGAAAGGGGGCCTTGAGCTTCATAACCGAATT
GGTCCA
>TRINITY_DN12255_c0_g1_i1_1; 29 1 311  LEN=311
XCTTCTGTCGACAGGGGTATAATCATGTGCCATGAAGGTCCAAGTTTCAAGGACATGAAG
ATAGTGGCTCAAAAAGGAAGATTGAGGGTGTGGCGGCCTCGAAAGGAAAGAGAGTTCAAG
GCAGTTGCAGATCATGGGCAGATGTGGGGAGCTAGCAAATGGACACGTGGCAGCATGACA
TGGCCAATGAAGCCATATAAAAGCTAGAAATTCAAAGAAGAAAAGACCTTCAACCAAATT
CACAAAAATCATGTGAAATCTAGGAGTAGTGTAACTTATTTAGGAGTAGTCTATCTTAAC
TTAGGAGTAGTT
>TRINITY_DN12255_c1_g1_i1_1; -5 1 404  LEN=404; minus strand
XXTGGCACCATAAACTTAAAATTTTCTGTTGATAGAGGTATGAACATGTGCAAAAGAGGT
CCAAAAATTAGGGGTGCTAAGTCAGTGGCCCAAGGAAGAAGAGTCAGGATGTGACACATG
GCAACTTCAGGAAGAAAGAAGGCACAGGGCAGTTCTAGCAGTTGCAGCAATTACAGATCA
TGGGCAGATGTGGGAATCCATCAAATGGACACGTGGTTGCACAGCATGGCCAATAAAAGC
CATATAAAGTTTGGAAGTTCAAAGGAAAAAAGACTTTCAACCAAAGTCACAACTCATGTG
AAATCTAGGAGTAGTGTAACTTATCTAGGAGTAGTTCTTGTACTTAGAAGTAGTXTTGTT
TACAAGTTAGTTCTTGTAACCAAGTTTGGCCCTGTCGATTGTGATGTX
>TRINITY_DN12287_c0_g1_i1_1; 67 1 398  LEN=398; minus strand
XGTAAGGATGACATGGTGGCGACCAGATTAATGATGATGGTAATGAAAATGGGATTTGTC
AATATAAATTCGGTATCATGGTGGAACTGCTGTACCGGTACCTTAGCACAGTGTTGAATG
ATGGCAGAGGAGGGTTTCAGGACAATGATGGCAATGGAAATAATTATGAAGGATGGTGGT
GGTGTTTGGGGTTTCAAAGGAGGGAGAGAGGGAGGGGGAGAGAGAGTGGAAACAAGAGTA
TGTTTTGACTTTGGATTGTGGTTACTGATAAAGCTACTAATAAGCAACAACCATGGGATT
TTCAGTCAAAACCTTCAATGACACTTCATTTTGCAGAGAATGTCGATCCATGAGGATCAC
AATGGAGATTTAGATGGTGCAATCCAAGGTAAGGTGGTC
>TRINITY_DN10369_c0_g1_i1_1; 93 365 460  LEN=460
ATGACTGCAAACCCTGCTAGTTACTCCTCATTGGCTCAACAAATTCCTAGCTCTCGTCTT
CAACCTCAACCCTGCTGGCAAGGTTCTGAAAAGCGG
>TRINITY_DN22088_c0_g1_i1_1; 699 1 709  LEN=709; minus strand
XGCTCCCGTCACACGTCACTCCCCTCACTCCCCTCACTCCCCTCACTCACGTCACTCCCC
TCACCTCACTCCACTCCCCTCGCTAGTGGTAGTGGTGGTGGTGGTGGTGGTGGAATAGAG
AGAGGTGTTGGTGGTGGTATAGGTGGTGGCGGGGGTATTGGTGGTGGTGGTGGTGGAATA
GGGGGAGGTGTTGGTGGTGGTGTTGGAGAAGGTGTTGATGGTGGTGGTGGTGGTGGTGTT
GGAGGAGGCGTTGGTGGTGGTATAGGTGGTGGTGGTGTTGGAGGAGGTATTGGTGGTGGC
GGTGGTGGTATTGGTGGGGGCATAGGTGGTAGTGGTGGTGTTGGAGGAGGCGTTGGTGGT
GGTATAGGTACTGGCGGGGGTATCAGTGGTGATGTAGGTAGTGGTGGTGGTGTTGGAGGA
GGTGTTGATGGTGGTGGTGGTGTTGGAGGAGGCGTTGGTGGTGGTATAGGTGGTGGTGGT
GTTGGAGGAGGTATTGGTGGTGGCGGTGGTGGTATTGGTGGGGGCATAGGTGGTAGTGGT
AGTGTTGGAGGAGGCCGTGGTGGTGGTATAGGTACTGGCAGGGGTATCGGTGGTGGTGTA
GGTAGTGGTGGTGCTATTGGAGGAGGTGGTGGTATAGGTGGTGGTGGTGGTGTTGGAGGA
GGTATTGGCGGTGGCGTTATGAAAGCTCCCCTCTGTTATCAATCTGAG
>TRINITY_DN22034_c1_g1_i1_1; 58 1 137  LEN=390; minus strand
XTCCCAAGGACATGTATGCACCATGGCACTCCAAATCACCTCAAAACATCAAGGGAGAGG
CCTAGTCGGATCCACGACCATCAATCACGCATCCCGATGCATGATGGCCAAAGATCCAAC
TTGTGCAAATCAATATGA
>TRINITY_DN22080_c0_g1_i1_1; 54 1 341  LEN=341
XXGTCCCACGTGTGCGTCGTCACTGTCCTATTGTGACTGAGGACGCCTCCCCATTGGTCA
GATATTCCTTTCATCGCTCAGTTTTAGGAAGAGAGCGCCATCTTGGGCGACAAGATTATC
GGGGCTCACTATTCTGATGTTGAGATTATTGAAAACCATGGCTCTGGTGCTGAGATTATT
GAAGGGACTGGTGCCACAGGAATTAATGCAGCAGGACATGTTTCTGGAGGCAATGTAGAG
ATGAGGTGTACTTCCGCAAGACATGCTTCTAGAGGTAATGTAGAGATGAGATGTGCTTCT
AAGGGACATACTTCTAAAGGCGATGTAGAGATAGGGTGTGCTTXX
>TRINITY_DN22080_c0_g2_i1_1; -18 1 338  LEN=338; minus strand
XCAAAAGCATCACTATCAAAGTGGAAATCACTAAGATTTAGATCCAAAGGCACTTGCGAT
AAAGAGCCTCTAGCAGTTGTTTCAAAGGCAGGTGTCCCTTTCGAGAAGGAAAGCCATGAG
GAGXTCACAAAGAGAGTCGGAGTAGAGTCTGAGGCAGGTAAAGGCAGGATCCCGGTAGCG
GCTAACACTGAAGAAAAGATAAGGAAGTCTTGTTAGGGACAGAGAGCAGTAAAGCCATTT
GAGAAAAATTTCTCACATATAGAAGTACATGACAAACTTCAGAAAGCAAGATTACCTAAG
GAAAAATCATTATGCAAAGCCAGGACAACTGAAGGGCTC
>TRINITY_DN22005_c0_g1_i3_1; 132 1 317  LEN=813; minus strand
XCAACAGACGCTCTCCTCTTGATCACCGATTCCACCACCAACTCGTCGGCGTCGGCGTCG
GCGTCGGCGTCGGCGTCATCCACTCCGACGACAGCCTGCGATCGCCAACTTCCACTACCG
TGTTGCCGTCTCCGTCGCCGTCCTCGCCAAAACGAACCCCCCTTTCTCTCTTCTCCTCAC
CTCCTCACCTCCGTCGCTGCCTTGCCGCCGACTCATCACCAATCGTCGATCGAAGAACCA
CCGCTTGTATCGGCGGCGGTGTTGATATCATCACCGCCTGTGACATTAGTCGTCGCGATC
GCTGAATTGGCGATGTGA
>TRINITY_DN22082_c0_g1_i5_1; 53 1 109  LEN=718
XXGGCTTTCAAAACGGCGGCTCGACTCGGGACTCCGCCTAGGCTTGACTTCCAGAATGCT
CACGGCGAGTTTCCAAAACCGATGGCACGGTCTTCACAATTTGACCTCTAG
>TRINITY_DN8296_c0_g1_i1_1; 114 1 373  LEN=696
XXAAATGGCAAAGCAAGTATGCAAAACAAGCTTAAAAGGAAAATGTTATACCTCTTGAAA
GGAAGACACCAATGGCTAGCAAAACTCATCCATGGCCGGAAAACCTCATCAATGGCCGGC
ACATGGCTAGAAAACCTCCCCCATGGCCAGCACATGGCCGGCAAACCTCATTCAGTGGCT
AGCCAGAAAATCTGCTTTTTGGACCCGACTTCAAATGGGCATATCTCATTCATCCGGACT
CCTTTGCAGGTCATTCTTCAGTCTAAATTGAAGCCCCGAAAGTCTACTTTCCAATGGTGG
CAGACTCACATAAAAATTCCAAGTGTGCAAAAAGATATGCCTATTTTAGTGAAGACTGCC
CAGTTTTGGTCCTAA
>TRINITY_DN8233_c0_g1_i1_1; 167 127 403  LEN=403
ATGGAGAGACTTGAACCCAAGAAGTATCCTAACTTGAGCTTTGAAAATGTTGGATCACCA
CTAGCCCCAACCCAAAAGATCGAGTTGTGAGGAAAGGGGCCCAACAATATGCTTATCAAG
CTCTCCAACAAGGAGTATGAGTGATGATGGGCAATCCAACATACTCCTTCCTCTTCCACC
GACCACCACACACCTCATTTTCCAACCCCTCCTGCTGTCCCCTCCTTTGCCAATTGGGTC
AACAATATAAGTGAAGCCTATAGAGATAATGTTGGGGXX
>TRINITY_DN8271_c0_g1_i1_1; 199 1 367  LEN=450
XXGGCAAGTGAGGAGCCAAGTGACCCAATCATTATTACTGAAGAGGATAGGAAACGTCCT
AACCCTGTGGCAAGTCAAAATTCACCGAAACGGAGGAAGGCAGAAAAAGAAGACATGAAG
GAAGAAAACAAGGCCTTGAAACAAGAGAATCAGACCTTGAAAGGAAAGAACTCAGACTTG
GAAGCTGAGATTGCGAGCCTCAAAGCTGAGAGTGCGGGCTTGAAAGAAAATGTGGCACAA
AAGGATGAGCAGTTGTCAACTGCAATGGCACAACTTGAAACTTACAGAAAAAGAGGGGAG
GACTGCAATCAACAAATTGAAGAAATAACAAATGACCTGGCACGCTTGGCACACTCGATA
CGTAATTGA
>TRINITY_DN29170_c1_g2_i1_1; 53 1 543  LEN=543
CCCATAGCTAGCTTAAAGATGACTAACAATGATGCCTATGACTGATGATCCAATATTGCC
AATGCCTATATCAATGCTACTAACTGTAGTCTAGAACACCTTGGTAATAAGAAGACAAAA
TAAATTGAACTGAACTATGCACTCAAACACCCACTGCAGCAGGATTAAAGGGAGAGATCA
CCTGCTGATTTCCACCACAAAGACCTGAGACTGACCTCTATGTGTTCCACCACAAAATTG
CCAGATCAAATCTTGGAAGATAAGCAAACCACCATAGTAAAACACACACATAACCCAGCA
AGACACACACATGCAGAACAGCCAAGTTGCCATATGCAGCTTGGGGAGAGCAAAACAACT
ATTCCAAGTCTCCCAATGCACCCAAACCTCACTGCAGCAAATGGAGAACAGTATACACCA
GCCATCTATGCAGAACAAAGCCAGCAGCCCAAGGCAATGTGGACAACATATAGAACCAGC
ATCCACAGATTCATCACTGCTGCTAGTTGGCTAGCAGTGGCAGTATTCAAAGCAGGTTCA
CTX
>TRINITY_DN29147_c0_g2_i1_1; 137 197 292  LEN=430
ATGGCGGGCACTTCAATGACTTGAGATCACCGGAGTTGGAGAGGTGGAGGCCAAGGCAAG
CTTAGAGAGGGAGAGGTTGGCAGTGATGGACCTTGA
>TRINITY_DN29138_c0_g1_i1_1; 71 110 380  LEN=380
ATGAGGGCTTTTTTTTGGGTGAAAGAAGAAACTTGCAGAGGCCCCCGCGCCAGCGTCGCA
GATGATTTGCCTGATGCTCTAGCCATTGGACGACGTCGTAGTGGCAGAGGTCATGATGAA
GGTCTATGGATCGAACAATTGGAGAGTGACAGATTATTTGAXGAGTTGAATGAATTGAAA
GATAAGCCCATCGCCATGAACAGAGCACCACGGTGGAAGGATAAGCCCACCGCCATGAAC
GGCAACCGACGGACAGCGGTGGACAGTGGCCAX
>TRINITY_DN29140_c1_g1_i1_1; -32 1 428  LEN=809
GCGGACGAAACAGTGGGCGAGAAAGGAGATAGGCAAACCGACGCCGCGTTGAGTCGGCGA
CGTGGTCCACGTTGATTAATCACGGCCGAATCTAGTGAGTATGCAAAAACCGAGATTCAA
ACTCCGAAAGATAGCGCCGGXGCTGTGAGAATAACAAGCTGGATGGTGTTAGGCAAAACC
ACACATCGCGTTGAGTGGGCGACGTGTGGTTCGCGTTGAACAGCCGAAGACGAAGGCAAA
GCACTGGAACAACTAGGCAGACCGACACCACGCTGAATCGGTGGTGTGGTCGGCGTTGGC
GGGTCACGGCTAACAGTGATGGATTTCAGTGGGCAAGAAGGTATATCGACAGACCGACGC
TGCGTTGAGTGGGCAGCATGGTTGTCACTGGTCAGTTGCGGTTGGGCACGAGACGGACGA
GCCGCGTGA
>TRINITY_DN29149_c0_g1_i6_1; -20 485 893  LEN=943; minus strand
ATGCACTTAGAAAACATTTTCAGAATTTTCAGTGAAACAGAGTCCCGCTCGAGCGCAGGT
TTCCCCGCTCGAGCGGACATGCAGACAACGGTTCCCGCTCGAGCGTTAACTTACCCGCTC
GAGCGGACCAAAAAGACTGGATATGTGAAATTCACGCTCGATCGAGCGCTCGATAGCCGC
TCGAGCATAAGACATAAGGTCCTGCTCGAGCGTCAATCCTTCCACTCGAGCGGACTTCAA
CACAGTGCAAAGTACTGGATGTTCGAATTCCCCGCTCGAGCGCTACCTTCCCCGCTCGAG
CGGGAGTGCAAAATCTGGAAAACCCAGATTGCACCTTCAAGCCAAAAACCAAGTTTAAAT
GCACTAAATTCGATCCTCTTGGGCCAAATTTCTGGAAAACATTTGTAA
>TRINITY_DN29149_c0_g3_i1_1; -28 1 391  LEN=391; minus strand
TTGATTGTTAAGCAGGCCTTTGGTAATCACGGATTACTGGCCGGTTACGGTGCTAAACCC
ATAGGGCCGGGTTTGGGTCGTGACAACCGAACAGTCAATGATGGCCATCAATCAGTAAAC
AGCAGTACTTCCAACAAGGGAACTGAAGAGATCTCTGTAACAGTAACAGTCAGTAACAGT
AGTTGCTAAGGATGCCACAATACAGTTCAGAATATAGGACATATATTCATTCAGTTAACA
GCAGTAGTTCAGAAACAGTACAGTTCAATGGTTCAGAAGATAATCATTTTTGAACATATC
CTTACACAGTTGTTACTCACAGAGCTATGGGCTACAGTTAGGCTAGAGCGTGTCTCCAGT
CGCCAACCCTACACAGGTTACAGATTGAAC
>TRINITY_DN29105_c1_g2_i1_1; 88 372 527  LEN=527; minus strand
ATGACAGTTGAGGCAGGGCAAGGTAGGGTCAATTTAAGGTCAGTGCATGAGATTGACAGT
GAGAAGCTCAAGTCTCTGAAAGCTCCAATCAAAGGCAAAAACAAGGGTGATGTTTTCAGT
GGATACGTCCTACCAGATCTTGGGTATCATTCTTCX
>TRINITY_DN29195_c1_g3_i2_1; 167 709 1227  LEN=1562
ATGGATCTCATTCCACCACGTGGCACTGCCACATTACCACACAGATGGCTTCTCCGAAAA
GACTCAAGTGCCACGTGTCAGCCTCATGAGGTGACACATGAGTTAATCATGCATCCCCAG
CTCCCCCCCTCAAGAGTTGAGGTTAGCTGGCCAGGCCTTGCCCACACAGTGTTCTACCCT
ATGCCATTGCCAACATTGATCAAAGACACTTGGTTAGCACCTTGGCTCAGCGAAGCACTC
ACCACCCAAGTGTGCCCTCACCAACGCGTCACTACTAGTCTTAGAGAGAAAGGAGCTTTG
AGCAAGACATGTGACCCCTCAAATACCAAATCATACCTAACATTGAACTTCTCTGGCACC
TCTAGAGAGAGGTATCATATGTACCCACTGTGCATCCTTATTTTACCTGGAATGTGGATC
GTCCTGGTGCGAGGAATGGGAATGGGAACACGGTACGCCACATGCTCTAAATTGGGATAT
GATAGGGTAGGCTTTCCTCCAAAATCAAAAGCAGATTAG
>TRINITY_DN29180_c1_g2_i1_1; -13 1 140  LEN=558
XAAGGGAGAAAGACGTGGGGTTGGAAGACATGCACACACGCACGCACACTTATTACAAAT
TTGTTCGCCCTCGCGCAAGAGGGTCCGAATGTCGAAATGCGCCCTCACGCAGAGGGTCCA
AATGTCCAAGTGTCCGAATAA
>TRINITY_DN16621_c0_g1_i1_1; 72 162 422  LEN=422
ATGGAGAAGAGAGAGCTTCAATCGTCGGAGAGAGACCTATTGCACACAAATCTGGAAAAA
ACAGCAGTGACGAGTGGAAAAGCAACGCCAGCAAGGCCAACGGTGGCGACTAGCAAGAGT
ACAACCACGGATATGGAGAGGTGAGGTGAACGGCGCCAGAGGGGAGACGATCGGTGGCGA
TTGGCGGCAAAGGCGAGTCGATCAGTGGCCATCGTCTACAAGAGGCGAGATGCAAGAGGC
GCTTACGATGAGATGAGGGGX
>TRINITY_DN15689_c0_g1_i1_1; 94 209 305  LEN=305; minus strand
ATGAGAAATGAGATTCAACAGATGATGAGCAGCGTACCCGATCCGAGTTCCGGCATGGCC
GGTGCTTTTGGAGACGGTGAACAGCATGAGATCATGAXX
>TRINITY_DN15626_c0_g1_i2_1; 90 587 687  LEN=687
ATGGACCGGGCGGTCGAAGGCGGTGATGGTGATGGTGATGGTGACGGTGGAGGAAGTTTA
TCGACATCAATGGGGGTGGGTTGCGAAGTAGATAACCCGATX
>TRINITY_DN15619_c0_g1_i1_1; 88 66 305  LEN=305
ATGAAGTTTTTTCATCAAATGCGCGAATGCCCATTGATGAGTAAACTAGATAGGGAAGAT
GAAGGTAAATGAGGAGCTGCTATCATCAGACGAGGATGTCAGAGTTGGCATTGTGGGTTT
CTATCAGCATTTGTTTCGAGATGATGGGGATGTGTGAAGACCAGGACGGAGGGGGTGGCG
TTTGACGCTATTTCTGAGGCAGATAGTTTGATGCTAGAGAGGCCGTTTTTGGAGGAGAAG
>TRINITY_DN15660_c0_g1_i3_1; 141 109 667  LEN=777
ATGGAGGTTTGGAGTAAGTTGTTGGAATTTCCACATAATGCCATAGTGGTGGTTGCATGG
AAATGAAGGAGGATTGCTAGGCCATGGAGGCTAGCTGACCTGAGTGTACCAGGAGCATGT
GCCATAGTGACTACAAGGGAAAGGTGATTCCCTCTACAGCCTGACAATCTAGTGAGCAAA
CAAACCAGGGTTGGTAGTGGTGCTGAAATCCTCATAGGCCACAAGGGCTGTAGAGGCGGT
TGGGTGTGCTCCTCAAGTACGGAGAGATATTAAGCACACCAGGTGCCGTCTCATGGAGAT
CTTGAGAGAGAGATGAACACGTTGATGAATGTTAAACTCCTTCCATCAAGCCACCCAACC
CCAACGATCCTGCACGAGGGTCGTGGGTTTGCTCGAGTGTCCCATGACCGTGACATCAAC
CTTCAAAGGTGTGCTTCCTTGCTCTTAATAGCGGACAAGGAGCATTATGACGTCATTGGA
GAGTCAAGTTCAAGCCATATGAAAGACGTGCTTGGGTGGGGAACCACTCAGCTAGCCGAT
GGAGATAGTCATGCTTGG
>TRINITY_DN15648_c0_g1_i1_1; 92 255 323  LEN=323
ATGACTAATGGCTCTAATGCCAAGGGAGATGGAGACATGCCGATGTTCCATCTTCCCTAT
ATTGCTCTA
>TRINITY_DN15654_c0_g1_i2_1; 10 1 133  LEN=408
XXCTCCAACGTTTCAGCTGCACGGTTCAGAGGGTTCAAACGGGTCAGGGGCATCTTACGC
TACACCGGGCGACCGGTTGGTCAACCGGGTGGGCAACCGGTTGGTCGACCCGGGTCCCCC
TCCAACGGTCCGTAA
>TRINITY_DN1890_c0_g1_i1_1; 56 1 97  LEN=319; minus strand
XXCAAAGTGCTGCCCAGTGTTGTGAAAGGCGCGCTTAGGCTTAAGGAGCAGCAAGGCGCA
ACAATTGCACCTGCAGGTACCCAAGGCGAGGCAACTTGA
>TRINITY_DN1881_c0_g1_i1_1; 75 1 324  LEN=324
XAAGCAACTCCGGAAGTGGTGGTCGGCGACGTGTTTGGTAGGGCGGTTGTGCGTGTTCGA
AGTAGAGAAGATGAXGGTCGTTTCGCAGAGGAGATTGCAGCTGCGAAGGTGGTAGTCATG
GCAATTGGGCGACTACGGAAGTGGTGGTCGGCGACGTCGAGAAAAGAGGGAGTGGATGAG
AGACGTGGTGGTAGTGGTAGTGGTGGTGGTATGAGCTAGACGGCGGTGGTGGTCGGTGAC
ATCGAGAAGAGAGGGAGTGGATGAGAGACAGGGTGTGGTGGCTATGGATCTGAGAGAGAT
AGAGAAGTCAATGAGGTAGAGAGAGAX
>TRINITY_DN1863_c0_g1_i1_1; 34 188 393  LEN=393; minus strand
ATGGGTAGGGGGCTACATGGTAGGGGCTACGATGGTGGTAAGGCAACGGAGTGGCGGCCT
GCGATCACAATCGCAACGTCGGGGATGGAGATCGCTATTTTAGTGGCAGCGGCTAGGGTT
CACATTGAAGAAGATGAACGGCCAACGATGGAGGTGACGGGAAGGTGGACAGCCTATGTT
GGAGACGACGGGAGGGTGAGCGGCAXX
>TRINITY_DN1833_c0_g1_i1_1; 77 1 69  LEN=394
TTTGGAGGTGGAGGAGGTGGTGGAGGGGGTGGTTTTGGATTTGGCAGGGGTGGTGGTCAT
GGCCGCTAA
>TRINITY_DN2056_c0_g1_i1_1; 201 1 313  LEN=313
XCCGTAGAGTTCGCCGCCTTCTTTGCGAGTTCAAACAACTTCACTTGCTCTCTCTTCATC
TCTATTTTCAGATCCCTTCCAAAAATAACAAAAAACATTTCAGTTGACGATGATGAGAAG
GAAGATGACATCGATAATGAAAGAGAAGTGCTTCATTACTCCGGTGGTCCTCCGGTTCAG
GCTGTAGATGACGATGAAGATGGTGATAAGGATGACGATCTGTTCATGATCTCAGATCTG
AAGATGGAGACGTTGCTGAAGATGCCGGTGATGGAAGAGGACGGTCGCAGGCGACAGATG
AGGGAGATCAACATX
>TRINITY_DN2003_c0_g1_i1_1; 102 1 89  LEN=427
XGGGTGGCAGTGGATGTTGGAGAGGAGAAGGGATGGTGGTTGAATGGTGGGTTGGTGGAG
AAGAATAGTAGTGGTGGTTTAAAGAGGTAA
>TRINITY_DN2026_c0_g1_i1_1; 74 1 306  LEN=306
GCAAACGAACAAATTCAAGACATAAAGGCAATGCCAAGTGCAGTTTTATTAGGGAAGTGG
TCACAAAGGTATGCTTTGGAAAGTGAGAGACTATGTAGAAGAATAGTGGCAGTTAAXATA
TGGGAAGCCTTGCAGAGATTGGACCACCATGGAGGTAACTTCTTCATATGGAGTAGTGGT
GGTGGTTTGGGATGTGGTTCTCCAAAGATCTTTGCATGTTTGGGAGGTTGGGAGATGATG
GAGTTCTTAGAAACCTTGTACAAGGTGCATATTGAGAGGATGAGATTAGAGGAGAGGAAA
GGATAAGXX
>TRINITY_DN2060_c0_g1_i1_1; 60 1 201  LEN=301
AGAAGGGCTTCAATAGTAGGTTATGAAGAAGTGACAACTAGAGTTGAGTCAACGTCCACT
ATTAAAATGATTGCAGTGGCAGGTGTTGCTGGATAAGTTGTTGGTGACATGTCCTCCCTA
TTTGGACTGGGAGGTGAAGTGGTTTGCACACCCATATCTGCAGTAGCAGGAGTGTGTGAT
GCACTTGTAGCCTCCTTCTGA
>TRINITY_DN13493_c0_g2_i1_1; 171 260 493  LEN=827; minus strand
ATGGCCACTTGAACAACCACCACCACTACCACCAAGGCAACTGATGCCACCACAACCACA
ATCATGTTAAGCTGCAATTCCTCTGCCCCCACTTCTACTCGACTTAAATTTTACCTTCAT
CACAAGAGCACAAGCACTACAATTAACAAAACAGCATCACCTCAACCACATAACGCTGGC
AGTCCTTCCATCAGCACTACCGCCATCAAAGTTGAATGGCTTCTCTACCTTTAA
>TRINITY_DN13430_c0_g1_i1_1; 192 66 307  LEN=307
ATGAAGTTCTTGTTCCAGTGCCCGTGTTGCTCCTGTTTCTGCTTCTTGAAGCCGAAGAAG
GGCAAACCGATGGAGAAGGAAGCCAAGGTAGAGGAGAAAGAAGACAAGAAAGAGACAAAA
CCGAAGGAGAATAATGCTGCTTCTTGAATCCGCATTGGCTATGATTCTAGGAATAAGGAA
GCTACAAGTAATGCAACTAGAAATCTCATGGAGAGTTCGATCTTGACTCGGATGAGGTTA
TGX
>TRINITY_DN4238_c0_g1_i1_1; 18 1 288  LEN=327; minus strand
CCAATCTGACTAAGCACCCACTCCGAAACTGCTTCTACCGAAGACACCTCCAACCCATCA
AAAGCACACTGGTCGGCGAACTCAACACGAGGCGAGTCGAAAGAGACGTCGTCATTGCGA
CCAGGAATGAAGCTGGCGAGAGGGTAGACCGCCAAAGACAACTCTCCCCCAACCTGCACA
GATGACACGGCCTTCGCACCCCAGTCACCAACTTCTAATATTGCATCGTCAAATGACAAT
TGCTGCTCCACATCTGTAACGGTTGCCAAAGATGAGCACACAACTTGA
>TRINITY_DN4221_c0_g1_i1_1; 93 1 357  LEN=357
XXGATTGAGAGCAATGAAACAAACAAGCAGAATTATCCTACAAGGATTTGGGAGGTGGTG
ACTCTCTTGAACGAGTCTCGGTGTGATAGGCCTAACCTATCAAGGGTATTAGAGCCAAGT
TGATCATAGATGCCAGCAGCAACTAGATCTGCAATGGAGGCAAGAATAGACAAGACTGAA
AATGACATACAGAAGATTGCAAGTGAGGTGAGAAAGATTAAAGACTTACCTGTTGCCATG
GAAGATTTGAAAGTCATGGTGGCAGGGTTGGTTTCACAGCTGAGGGGATTGACGGATTGG
GTCAAGCCAAAGGAGGGAAAAGACCTTGATATCAGGGATAATAACATCTTACCTCGCACX
>TRINITY_DN11561_c0_g1_i1_1; 88 1 151  LEN=482
XXGGAATCGATGGAAAGAGTAATGGAAAGAGCGGTTGCTAGTTTTCTACAAGCCTTGCAA
GCTAACATCAACAATGGGACGGCAAGAAGGGCTGGTTACCATAAAACAGTTCCAGGATCT
GAAACTGTAACAACCCTCGTCACTGTTTACTGA
>TRINITY_DN11510_c0_g1_i1_1; 87 1 114  LEN=444; minus strand
AAAAATTTACAAGTTGAAGTTAAAGCCAAGGTTATGTTGAAAGAAGTATTCACGTACTTG
CTGAGATTACCATGTTGCAAAGACTTGGAAGATAATGGAAGACAGAAGTCTTGA
>TRINITY_DN11535_c0_g1_i1_1; 179 191 963  LEN=963
ATGGCATGGGAGAGCATCCCTAAGGCAGACGCAAAGGCAGAAGCACAGCAAGCAGAACAG
CAGAACAGTTTCAGAGCCTCAACAAAATGCAGCCTAATTGAATACATAGAAATACCAGCT
GAAGACAGATTCAAGACCAAGCATCCTCCCCAAAGTCAGTAGCCAAAACGAGCAGCACAC
AGATTGAGATGCAGCCCAACTGAGATCAAAGACAAACCAGCAGCXAAACAGATCAACACA
CACACACAGACAAACCAGCATTCAGAACCTGAACAAAGTGCAGCCCAACTTAGTTCAAAG
ACAAACCAGCAGCAGCCCAACTCAGACAAACCAATCCACACTGATATGCCATTCACAAAG
CACCCACATACCCTCCCAAACACCTTCGAATTTGCCTCAAATTATAGATGAAGTCCTGCA
CTGCAAAAGTCTACCACTGAGAGTGAACCTGGTTATCACCCTATAAACCCCAXCTATGAC
AGGTTAAAACAACACAAAACAGCTGAACAACACAAAGATTACCAGCAGCAACTACAGTAG
GACAATACACCTGATTTGTTTCAGTTGAACAACACAAAGAACCCAGCAGCAAACTACAGA
AAATACAGTATACACCAAAACAACCCAGCAAATCCCAAAGCCATACACCAAACCGACCCA
ACAGAGCATACAGTAGGACAATACACCAAATCCCCCAGCATACCAATCAGCTCTTATGCA
AAACCCACAGGCACACCCCAATCAGCTCTATGCAATTCTAGCAGGCCCTCCCAAGXX
>TRINITY_DN11558_c0_g1_i2_1; 83 1 410  LEN=556; minus strand
XCTTATTTCCGTCACCATTCCCCCACCTCCGTAACATCTAGATCCACTACCTCTGAAACC
CTAATATCTCTCTCTCTTAAGCGATGGCTGGGTTACGGTGTAAAGGTCGCGTGGTGGCTA
GATTGTGGTGGTGAGTTTGCGCAGTGGATGGGTCGCAGCAAAAAGTTCCGGCGCCGGTGG
CTAGGTCGCAGCGAAGTGTTCGCACGGTGGAGATTGTCAATCTGTGGTCCATATAGTTGT
GGTCACAGCGATTGAAGGGCTATGAAAGTGGTAACAGTGGCAACCAGCGATAGTGACAGT
GGCAGTCGATGGCAGTGACAATGGAAAAAAGAAGAAGATGAGTTTGAAGAGAGAGAGAAG
GAGAGAAGAGAGACGTGGATGCAAGGAGTGATAGGGTTGAACATGGGGTAA
>TRINITY_DN29542_c1_g2_i1_1; 115 221 334  LEN=334; minus strand
ATGGCGAGCTCTCTCTCTCTCTATGCAGTTCGCATATTGACCCAAAATCTAGGTCAAGTT
GAACTTGGCAGCATAGGTTATGTGTTGGTGAAGGAGGGTAGTGCAAAAACTCCC
>TRINITY_DN29543_c1_g1_i3_1; 62 1 413  LEN=597
XACGAAGTGCCTCGAAATGCGTACCCGCGGGCACGCAAACCGAGGCAATGCATTAAGGCA
CAAAATAACGTGGGTAATGATTTGCAAGCATGGTAATGAAATTTCAGCAGCTACATGAGG
GGAAAACAGCCCCGAAAACACAACCGAAGCGCACCCAAAGCGAAAAATGATCCCGAAATG
CGATAATGTGCACCCGAAATGGCTTATGGCCACACTAAACATGCACAATTGATACATGGC
AGCAAAAACAGTAGCAAGGCAGTCCCAAGAATGGCTCATTTCAGTAGCAAACATGGCCAA
AATGTAGACATAGTCATGGCAACAAAATCATACAAGATTAGTGGCCAAAAGAGCATTACA
AAGGAAGATGGCATATACAAACACCAAATGAACAAACTCTCTTCTACAACATGA
>TRINITY_DN29543_c2_g2_i3_1; 10 1 301  LEN=1639; minus strand
XXAAACCGAGGTGATGATATGACATGCAAATCAGATAAAACAGAGTGTCTCGAAATGCGT
GTCCACAGGCGCACAAACCGAGATGATGATGAAATGGCAAAATTGGATAAAAAAAGTGTG
CCTCGAAATGCGTGCACACGGGTACGCAAACCGAGGTGATGATATGACATGCAAATCGGA
TAAAAACTGAGTGCCTCGAAATGCGTGCATACGGGCACGCAAACCAAGGCATGGCCAGAA
GGCATGAAAATGGCATGGGAAATGATATGCAAGCATGCAAATCAAATTTCAACAGCTAAA
TGA
>TRINITY_DN29557_c2_g1_i1_1; 88 475 579  LEN=579; minus strand
ATGGTCTGCGACAAAGAGATCGACGTTGACGAGATGAGAAAGAAACAGAACCAGCGAAGA
GAAGTGCAACCACTGGAGACGATGTGCAACAGAACTAGGTCAGCC
>TRINITY_DN29566_c2_g1_i12_1; -8 1 333  LEN=1443; minus strand
GTGAAAATCTGTATGCCAAAAACATTTTATGCATTCATACAGTCCAAACAGTACACTCTA
TACAATCATTTACAGTCAGTCAGTACGGGGATCGAATCCCTCGATAACAGTACAGTCTAT
ACAGAAAACGGTCTACACAGAAGTACAAACAGTAGGGAGACCGGTAGGGGACACAAAAAC
ACCCCGAGCCATAGCATGGCAACACGGAACCTCGCAGTGAGGCGCATAGGCTGGCTTGAC
AAAACTGGGGACCAATCCCACGCTCCTAGCTCCGGTCTGGTTGCTGAGAACCTACATATA
TATATAAACAGTGAGCTAAAGCCCAGTGAATAA
>TRINITY_DN29552_c2_g1_i2_1; 203 38 199  LEN=397; minus strand
ATGAAGGAGAGGGCGGAGCCACGCGACGGCGAAGAAGAAATGCAGAGGATGGCCGGAAAC
GGTGATTCCAGTTGCGACGCGACGGCGGCAAGGCTAGATTGCAGCGACGACGAGAAAGTG
AAGAAATTCACTCTTGATGGAACAGAGCCAAGGGAAAGTTGA
>TRINITY_DN29525_c2_g1_i1_1; 129 515 1019  LEN=1243
ATGACCGGAGTACATGTTAGTTAGGCACTTACTTCTCTTTCTCTTATCTCAGTTTCCCAT
GCTAAGACCGAGCTAACCATAAGAGAGTTGAGCCGAACTATCTTCAGAACCAAGCCCTCT
CAAGGACTTGACACACCTCGGTTTTCATGCGCCTCGACCGAACTCACCGCCGAAGACCGA
ACTTCCCTCAACGCATTACTCAACCGAGGTAGAAATAAGGCTTTGACCGGACTAATCATC
ACGGCGTATGACCGGTCTAATTCCAAGGTTACTTCTCCAGACCGGAGTAACTTCACGCCT
CTTCCAGACCGGAGTAACTTCACGCCTCTCTTGGACCGGCTTAACCGGAGTAAGCTTCTA
CCGCGCTATCCAGAGCAAAGCCTACCAAGAGAAGCCATTACCTCGGCTCCGAGTGCCATT
GCCGAGATAACTATCTCTACTTATAATCACGTTTGGACCGAGGTAACACTTGAAGAAGTC
CCTTTCACACTTGGACCAAACTAA
>TRINITY_DN29525_c2_g2_i3_1; 44 204 531  LEN=531; minus strand
ATGGGCCGTTCTATGGGCCGTTTTAAAGTGGATCAGAAGAGGTGCAAATGGCGGCCCGGT
CCAGAGAAGACAGTTCATAGCCGAAGTAAGGCACTTAGCTCGGTCGTCCTACTCGGTGTA
GCTGGTCATCCTGTTCAGGACCGGAGTGTGTTCGATCTGTTTTCGGACCAAAGTAAAGGT
TATCTCGGTTCGTCTCTTCTATGGATAGCTCGGTCTAGCATGCGTAGCCGAGGTAGAAGA
GAGGAAGGGCAGACCGAGGTAACAGCCCGGCTTTCTGTGTTACTTCGGCCTTGTGGTAGC
TCGGCCGTGAGGAAAAGTCATCTCACT
>TRINITY_DN29569_c0_g5_i1_1; 124 1 398  LEN=748; minus strand
XCTCCACAATTCAAACACATATAAGAATACCTTATCTATAGAGCTCAATCAAGTAAATTC
CTCCACAAAATCCAAAGAGAGGAGAACCAAAATAGGAAGATAAGCGCAAATCTGGAGAGC
TTTAAATCTGCGACAGGTTCTGAAATCGACAGATCTGAAATCAATCGAGAGTGTTTGAAA
TCGAGCGAGAGTGAGCGCTTCAAATCAGTGAGAGTGGAGGTTTTTGAGCTTCAAATCGAA
AGGGCTTCTGAGCGAGAGAGAGAGTCTGAGTTGTGGAAGAGTGAGACTGAGAGTGAGACT
GAGAGGGAGAGACGTTTTGAAAGGGACGGAGTATTGAACGGTGTTAACAAATTGACCCAA
ACGGTGCCGTTTTATTGTGATCAGATACAAAGTTTTTGA
>TRINITY_DN29590_c3_g3_i1_1; 54 1 152  LEN=320
XAAAACAATCACAGAAAGTTCATGCGACAGGACACAAACCAATCTCCTAAGAACTGCATC
ATCCAATTCTTGTGGCTTATTAGTTGCACCTGCATTAACATAACAGAAGAGTTAACAAAG
AGGAAGATGAGGGTAGAATACAACCGGGCATAA
>TRINITY_DN29568_c0_g1_i8_1; 287 558 785  LEN=1423
ATGGATGCAATGAGAGCTGAGATGGAGGCTCTTCGTGAGGAGTGGCAACGAGATCATGAA
GAGTTGATGACGGAGAGAGAGGAGCGCAAGAGAGATCATGAAGAGATGATGAGGGAGAGA
GTGGAGTTGATGAAACAAGCCAAAGATGGGAAAAAAACTCGGGAGGCACAACAACTCAAT
CATTTGAACAACATGGTCTCATGGCTCACAAGCCTCTTGCAGCCTTGA
>TRINITY_DN25230_c1_g1_i1_1; 40 1 302  LEN=486
XXGGCGAGGCAGTCGACTGAAGCCAAAGAAGGCTTAGGAGCTGTCGGCTGGGTCATTCAG
GCATCGACGATGATCAACGATGCCAACGATGATGAGTCGAAGGTGATTCAGTGATCCACG
TTCATCACACCAGGTGAGTTCCGAACCCTAGGTGAGCCGAAACCCCTCAGGCTTGACACA
AATGTGGACAACGAAGCCAATGACGATGATTTGAATGTGATTCGGTTGGGTTGGCTTCGG
CGGCAGTGGTTGGTGGCTCCGGTGGGTACTGTATGGGCGGAGGAATTTAGGTTTTTGGAT
TAG
>TRINITY_DN25272_c0_g1_i1_1; 102 376 501  LEN=501
ATGGGTGGGGAAGGAAGAAAGGGAGGCAGTGTTGGTGGGGGTGGGATGGTGCAAGTGGCA
TGGAAGGGAGATAGGGTAGGTGAAGAGGTGATGGAGGGGGCAGGCGGTGTGAAGGCGGGG
TTGGTG
>TRINITY_DN25234_c0_g1_i1_1; 163 1 721  LEN=721; minus strand
XXTTTTTTGATCGGCAAAGAAATCTTTATTGATGACAATATACAAAATATGAGACAGTAC
ATCAATAAAGAGGAGCTTGGAGCTAAAACGAAGCTCCAAGCGCCAGTTGGTGAGGAACCA
ACCAAAAAAGAACAAGAGGAGATAGAATGGGGAAAAAACAGCATAAAAACAACAGAAACA
AAACAAGCAGAATAGCCCCCAGCTGAATCAATAACTCCGAAATCTGAATCTCCCTCCCCT
GCACAGACCAGGAACAACCTCCTCTGCACATTCTGAATCAACCTCCACTGTAACAACCAC
CTCTGCAATTTCTTTGAACACCAGAATTCAGAACTGCCCAACTGAAAGCACAGCCAACTG
AACCCTTTGAACAGCAGCTCAAGAGACTTCACCCATAGGCCAGAATCAAACTGCAGCAAC
AAACCAGATCAGCAGCAGCCCAAGCAGGAACACCAGCAGCAGCATACACCTGAAGATTGG
CACTGCCCACACAAATCACCACCAGCCAAAAACTCAXCTATTACCCTACTGAAACTTCTA
CTCACACCAGACCAGCACAAGGCAGCTCAAAGACACAAACTGGTTTTGTACTCAGAAATC
CTCTCCAACCAATTCAACAAGAACAATACATTTGCAGCTTTAACTGGCACTATGGGAGAA
TGAACACATCAGCAGCATGAGCACCACAATAACACAGCAGTCAGCAGCAGACATACAATC
CAACXX
>TRINITY_DN25234_c3_g1_i1_1; 582 86 565  LEN=868; minus strand
ATGGCCACTGTTGAGGTTACAAGCGTGGTGACAGCATTGCCCGAAAATGAAACAACAGAG
GTGAGCAAGACCCAAGAGACTCAGCCAGAGGAAGCCATGGTTGCACCAGCAGCCCCAGTC
CCAGAGGCAGAGCCAGTGGCTGCTGAAGAACCAAAGGAGGAGGCTGCAGCAGCAACAGAA
GAAGCACCAGCAGCAGTCCAGGCGGAGGTTGAAGTCGAGAGCAAGGAAGTTGTTGAGGAA
CCTAAAGTTGCTGCTGAAGAGCCAGTGGTGGTGGTTGAGGAGGAGAAACCAGCAGAAGAA
GTGGTTCCAGAGGTGAAGCAAGAAGAGGCTGCCGTTGTTGCTGAAGAAGAGACCAAAGAA
GAAACTGCTACCGAGGTTACTGATGTACCAGCACCGGTACCGGTCCCAGCTGCTGAAGAA
GAGAAAGCAAGTGAAGCAGTAGTTGAGGAAGTTCCAGCAGTTGACAAGGCTGAGGAATAG
>TRINITY_DN6920_c0_g1_i1_1; 103 240 372  LEN=372
ATGGTCTGGGATGCTTCCTTGCTCCTTAAGGTTAAAGTGTCTATAATGACTATGGCTCAG
AAGAAGCTTAATACTAATGACATGATCCAAACAAGGCAGCCTAATTGTTACTTGTTCCCA
CAATGGTGTGTTAXX
>TRINITY_DN6971_c0_g1_i1_1; 40 1 146  LEN=438
XGGAAGCTGATGCTCTGGTGCGAGTCGATACTCGATGAAGTAGCTACCGTGGATGTAAAC
GATTAGTGGAGGCTTTGCGGCGGTAGAGTGATGGAGGCATCGGTGGATGAGGAAGAGCCG
AAGTCAGATCCCACTGAATGCACTTAG
>TRINITY_DN9014_c0_g1_i2_1; 120 1 164  LEN=364; minus strand
XAGTCATTCAAGTTGAAATTCAGTGGAACAATATTTAAACTGAGAAGTAAATCTGCATTG
TCTAAATGTAAAACTGTTACAGATATTCAAGAAGAAACTGCAGCTTTAACTCTGCCTCTA
GCTAGGCTTACTGCTGCTGGGTTTGCTGCTGCAGACTACATCTGA
>TRINITY_DN26173_c0_g2_i1_1; 69 1 144  LEN=312
AGAGTTGCCATGCTTAATGAAATTGTGGACTATGTGAAGTTCTTATGGCTCCAAGTGAAG
TTCTTGAACATGTGTCAAGAGGAGTTGATTGGGGGAGCTTGATATTCTCATGGTGGATAC
GCTCCTGGGACTGGTGATGCTTAG
>TRINITY_DN26181_c0_g1_i1_1; 175 184 505  LEN=505
ATGAGCTGTACGCTAAACAGAGATTGGAGGCACGGTGGTGACTGAGAGAGGATCGTCGGT
GATGGAGGGAGGATCGCCGGTGACAGAGGGAGGCGCGGCGGTGATGGAGGGAAGAGAGAG
GGACAGACCAGTGCAGTGGCGAGAGAGAGAGAGAGGAGCGGCGTGAGTGTGAGAGGAGGG
AGGATCGTCGGTGACGGAGGGAGGATCGCCGGTGACGGAGGGAGGCGCGGCAGTGACGGA
GGGAAGCGAGAGGGCCAGACCAGCGGCGTGAGGGAGAGAGAGGAGCGGCGTGAGGTGAGT
GTGAGAGGCTTTCAGATGTGTGXX
>TRINITY_DN26189_c1_g1_i1_1; 33 1 287  LEN=391
XCCAAGTTTTTAGTGAAGGGAAGGAGGAAACAGAGAGTTGGTTGCATGAGTTGAGCAAGT
ATGAGACGTGTCCAATTGAGGAGTGAGATTCCTCATTTTTTGCAATTACTTCAGGTCATG
GGGTTGTCATTGGTTAAAATTGAGGGCATGTTTGGGCCTTCTAGGATGAGTAAAAGGTCC
AAGTGCGAGAGCAGTAAAAAGGGGGTAAGGGAATTAAGGAATTTAGCAAGTTCAGTTAAT
TATGAGAGGAGGCGAGAGGAGGTTAGGGGTGAAAATGTTTCCCAATAA
>TRINITY_DN26116_c5_g1_i1_1; 116 370 679  LEN=679
ATGACTGGGACCAGTATAACAAACAGCAAAGCACCAATGCTAACTCAGGACTACCAACCT
AAGCACCAATGCTTTAGCAACAACTCATGCCTTTGCGCACCAATGCTAACTCAGGACTAC
CAGCCTACCTTTGGTAATGCAACTATCCACTACTACAACTACTCCACACCAGAATCAACC
AATAACCAATACTCACCTCTACCAATCAGCATTGACTCCAGGACTATCAGCAGAGTCCAG
AAGCATATCATCAGCAGCAGTAGGATACCCCAACAGCAGCAGATCATTAACAAAACAACA
CAGCAGATCAXX
>TRINITY_DN26114_c2_g2_i3_1; 62 1 219  LEN=568
GCGGGAGCACATTTGTTATTGGAGATACGGGACAGAGCTTCGACGAAGACGGCGACTGAG
TGCGGAAGACTGAAGGCTGACGGCGACGGAGGAAGACGGCGACTGAGCCGAAGGAAGACG
GCGAAGGGCGACGGCTGAAGGCTGACGACGAAGCCGAAGGCTGACGGCGACGGAGGAAGA
TGGCGACGGAGCTCGATGAAGGTCGATGAGGGCAACTGA
>TRINITY_DN18295_c0_g1_i1_1; 78 1 82  LEN=766
XXTTCAAATGTTACGGGGAATCTTGTGAAACATCCAAGTCCTGCAATAGATGAACATGTT
TGGAGATGCCTCAACCAACCTTAA
>TRINITY_DN18218_c0_g1_i1_1; 39 268 388  LEN=388; minus strand
ATGCGAACACCGCTCGAGCGTAGGAATGATCGCTCGAGTGGTGAGACTAGTAAGGTAGTG
CTTCCACATGTCACTTCGCTCAAGTGCAAGGCTTACCGCTCGAGTGGTAAAACTCATCTC
CXX
>TRINITY_DN18291_c0_g1_i1_1; 3 1 350  LEN=350; minus strand
XXCCTGTGTTTTAAAAAGAAGGCAGTTACTGACATGCCAGATCATTTTGCAAGTTTTCTT
CGTACGTATAGCATTACATGCACTTTTTACAGCTCATGGACAATACAGCAACCAACAGAG
GCAGCAATACAGCATATACAAATCAAAATAGAGGCATGCAACCTAATCCAAATACAAACA
AATCAAATAGAGGCATGCAACCTAGTGCTAGCAGAGGCCAAAACCAGCAGCAGATACACA
GCAGATTAGCAGATTAGCATCAGATACAGAGTAGCAGACCAGCCACACAGCAGCAGAAAA
ACAGATTAACAGATACTGACAGAGTTGAGACTAGCAGATCCTGGAGAAAAACXX
>TRINITY_DN18235_c0_g2_i1_1; 83 865 995  LEN=995
ATGGTTCAGCCTCGACAGTCAGTTAGAGGAGCTTCTCTACTGTTACCTCGGCATCAATTT
CAAGAAGGAAGCAAACTACTCGGCATCAGCGGCAGATTGTGTCTCACCCCTAGAAGACAG
TTAGAAAGAACX
>TRINITY_DN8089_c0_g1_i1_1; 109 1 125  LEN=705; minus strand
XACAACACAGCTGCAACCACAGCCGAAGCACCAGTAGAAAACACAGTTGCAGCACTTGCA
GAAAACACAGACACTAAAGCCCAAGCAACTCATCCAAGGGCTGCAGGACACACAACAGAT
GATTAA
>TRINITY_DN8039_c0_g1_i1_1; 50 1 305  LEN=305; minus strand
XXAGCATGACCTGCCATGTTTCCTATTGTAGACAACTTATGCCCTAGGCATTGTGGCCTG
GTTAAAAAAGTGCTTTTGTGGCTTTTGAAGGGTTGGGGATTGCATCATGGGTTCAAATTT
TATTTCCTTCTAAGAAAAGGAATGGAAGCAGGCAATAGCAAGCTTCATTTTTCTATTGCA
TATCTGGTTTATGGCTATGTTAAAGGCTCTTCCGGTCACAAACCTTGGCTTATCTCTGAG
CTCCTTTTGAAGGCTAAGGTGGTGTGGGATGGAGTGGTCGAATGGTTTCAACAAAGGTTG
GCTGGCTXX
>TRINITY_DN8074_c0_g1_i1_1; 93 37 337  LEN=692; minus strand
ATGGATGTGGCTTCTAGCTCAGCAACGACTCTGGCTTCGGATGTTAGAGCCTGCGATGGA
CACTTCGACAGTGCAATTGTTCTTTCCAAGATGCTATGGCGGGCGTACTAGGAGTTCAAA
ATCTTAAGAATCCGCTTTTGGGCAAGTGGGGTTGCCGACAAACTAATTCCCAAAGGATCT
GGATCTGGCTTCCCCTCGGATGTGATGGACCTTGAGATGCTAGCCGCAGGTCAAGATGGG
GCACCTCCGGTATGTGGTATTAATTCTAGAGTTGGAAACGCTGGCCCAAGCAGCGAATGA
>TRINITY_DN9319_c0_g1_i1_1; 64 1 186  LEN=359
AAGCTATTGAGCATTGAATGTGGATTCAGTTTGAAGGTATCTACTTCACATAATGTTGTT
GCTAGGTTTGTACCTAACCAACCCATTGACAACCCGCATAGAGTGGGACAAACGGTACGT
AATAGCCTTCCTCAACTATGCATGTCTTTGATTACAAAACTATGCAAGTCTTTGGACTCA
ATTTAA
>TRINITY_DN3755_c0_g1_i1_1; 316 1 1026  LEN=1026; minus strand
XATTTTGAGAATGTTAAAAAAGGGTTTCTAGGCCCCTCAATAACTTCTAATAAAAAACTA
TCCAAAGTTGAAAAAGGGAAACGAGTTGTAGAAAGTGGATCATCTTTAGCAAGTTTTTTT
GATGTAGCAAAAGCTGCTTGGGAGCAAATGGCTAATCACTTGGATCCATTGGATGTTGAG
TTACTTAAATCATCTCTTGGGGAATCTTCTTGCTTAGATTCAGATGATTTCAAACACCAC
TTTCACCAAGTCGTGGATGAGTTGAATGACGATGAGCTTGGATTTGATATGCTTAACAAT
TTCCTATCGGCACACAAGGTGATGGAGGTGACATCGGAAGAACAAAGTGGGATGGAGTTC
GCCTCTAGCTCTTTTACAGAGCATCTAGTTGAATTAAAGAAGGATATCAATCTTATGCCT
CAGAATATGCAGTCTTCATCACCCATTGCCAGCTCTGTTGAGGCACTAAACTTTAGCAAT
ACTGAGGAACATTCATCTACTATTGAAGCTCCTAGCCATCTGATATCTCTTCTTCAATTC
CCTCAACTAATTCATTTGGGTTGGGACTATTTGCTAGTACATGGAGATACCTCCTCTCGA
ATTGCAAAAGGGCATAGGTTTCAATTCTTTCATAAATCTGGCTTTGCCATGGTGACTGTG
AAAATTCAAGACCCAGATGCAATCCTTCCTCATTCGGAAAAGCAACCAGTTCTGTCATCA
CTAGATATTCTAGATTACAAATCAAATGTACATGCAACGGTGGACGAGGTGATGGATGAT
GCCAGTAATAAGCTTGACAATCTTCAGACTATAAGTATGGATTTCGGTACTCATATTCTA
CCCCCCAATCAAGTCCCCAATATTGACACTTTCCAGATTGAAAATCACATGAATGTCCCA
AACAACTTTTTTTACTTTTTTAAGACTCCGAACAAAATAGCCAAGGCCACTAGAAAAAAG
ACTTCAATTAGTGACGTCGATTTTAAGCGACATCCTATCAAAGCTATGGGTCAAATTAAG
GTTATC
>TRINITY_DN3788_c0_g1_i1_1; 148 1 456  LEN=456; minus strand
CTTCTCAACGCCAGACCTTTTTCTGGATCCCTACCCCTACTTTCCAGTCCTCATCCTTGT
CCCATGCTGGTTCTCTACCCAAGTCCCAGTCCAATTTGCCCAGGCCTCAGCCTAGCTACA
ATTCTGTCCTCCAGCCAAGGTCTCAACCCTACTTCTCAGTCTTCTTCACCAGCTTCTACA
GCTGAGCCGCTTGCACCTGTTCAGCATTCTGCATCAGTTCGGCACTCTGTTCTGCCTTCT
GCCCCTGTTCTGCCATCTCAGTCCTCTGAGCCCTCTCTGCCCCTTGGACCTCTTTCTCAG
CCTTCTATTCCTATTAATGCTCTCACTATTGCCTTGCCCCTTTCTCCTCCCTCCACTAAT
CTTCATCATATGCAAACCCGATCTAAATCCAAACATGTTTGCCTCACGGCTTCTTCCTCT
TCTGTTGTCCCTGATCTTGTCACCACTGAACCCACC
>TRINITY_DN3760_c0_g1_i1_1; 4 1 315  LEN=315
XXAGGATCTTCGATAAACTTCCCTACCGTCCCCACTTCTACTTCCCCTCTACATACTTCC
CTAAAGCCTGATCCGCCCAACGAAACGAATTCTGATCTTTGTTCCTAATATTCCGAAGTT
GAGGATCGAGCTTTCGTGTGTCACTGATTTAGGGTTGCTTTGTTGTCTGTAGCAGCGCGG
TTGGATTCTGCTCGTTCGTGGGGGTCTCCCTTTCTGGGTGGAGGGGATAGCCCTAATCCT
CGGTCCGGGTTTGCTGTTGAGGGTAACGAAAAGCTAAGCCCTAGGCTGGTTGGTAGTAGG
TATAGAGCTCCTCCTTTX
>TRINITY_DN3735_c0_g1_i1_1; 15 1 301  LEN=301
XXGGTTAACACAAAATGACTACTGAGATTGCTAATGGAACTACAGCAATTTGGTCAGAGG
CATAACGAAATTCTCCTATTCAGGAGAGATCTTGAAATCAAAAATCAGATGGTAAATCAA
ACAGTATCCAGAATGAGATCTCCAGCCATAAACAGCGAGCCTCAATTAAGATCTGCCAGA
GATCATAATAGATTTGGTAGTCAACAATGGAGACCTAGAGATTCTTCCAATACGTGGGGG
AAAATTTTACAAACAGCAGCTGCCAATGATACTACTGTGAAAATTGATAATAGTGAACTT
GGA
>TRINITY_DN32077_c0_g1_i1_1; -61 1 319  LEN=319
XGAGAACTTGGTCTAAAAGTACCTTTGAGGTGACTGATGTACTGGAATGAACAGTACAGA
AAATACAGGGCCATAGCAGCCACTCTACCTCAGAGTAACAGGGTCTCTATGATACCATTA
TGCTGCCACATAACTGAGTATCAACTGATTTTTATAAAATTGCCATTCACACCCTGGAGT
CAAGAAACTGCCCCCTATGTAAGGCCAACAAACGCAGTACGTATCTTGTTCTCAGAATTA
GACACCAAGGGCATAATAACAGAGGTGGTCTTGCGAACAGACCTGTATCACCTCAACCCC
TCAATCAAAGTTGTCCCTGAX
>TRINITY_DN32067_c0_g1_i1_1; 113 1 162  LEN=309; minus strand
CCTGAGAAAGCAACCTCGGACGCGCCTATCGCCGATAAGAGCCTCGACCAAACCCTTCAG
GAAATAGATGCTGAGCTCGCAGCTGAGAAGGCCGCCGAGATGTCTTCCCAACAGTCTTTC
AAACTGCAGACTCAACCATTCGGTGCCGCCGAAAAGTCTTAA
>TRINITY_DN32014_c0_g1_i1_1; -49 1 329  LEN=329
TCAGAGATTGAAGGGGTCTCGCGGAACAAGCCTTTTCGACAATTCTCAGAGCATATTGCC
TTGGGCATCACTCGCCTTAGCGGCTTACTTAGAAGATCTCCCAGATGCAGGAACGAACTC
CCAGAACTGCCCTTAGCGCCAACTCTAGCGGGTCACTCTACTAGCACTCCTCGGTTACCT
TTGACTTGAGACTTTCCCCTCGCAATAACAGCAGACGCAGATATAGCTGCTTTCCTCAGT
CATAGTCCTTGCCTTGGCTTTACGGCTTTACGAGGGAATACGACGACTACTAGAACTCCT
GCCGGGCTTAGCTTTTATTTAAACATAGGX
>TRINITY_DN32091_c0_g1_i1_1; -16 1 336  LEN=336
AGGAAGTTTTCGGTCATGGAAGGCTCAATGGCCAATTTGAGGGGACGAGTGAGCTACACG
TGAGCTTTCGAGCGTGGAACAGCTGTACGCTTTCCGCCCACTCTAACCTGGTGTTTTTGA
GCTATCTCCGCCAAGAGTGATTGGGGAGTCATTGATATGGGGAATAGTGGTTCATTTACT
AGCCGAATTAGATTGGGAAATGAGCGGGAGGATAGCTATCGATTTTCTGGTCACTTCTTG
TCTTCATGTGACTCATCCTTATTGATTGTATTGCCACGCCTGACATTAAGTGAAGGGCAC
ACTGCCGTGGGGTTTGAGGCTTGTGATCTACCAAGG
>TRINITY_DN26000_c3_g1_i1_1; 108 830 1019  LEN=1019; minus strand
ATGGCTTTTCACATGTTGGAATAAGTTTGCAGCAATCGGTTAGAAATGCAGAACGCTTAT
AGAATGTTGAAGGAGGGAGTCATCTTCAAGGTAGATTTTGAGAAGGCTTACATTCATGTG
GATAGGAAGAAATGCAGGAGGAGGAGGAGGAGTTGTTACGTTGAAAGGCAGTCAACAAAC
ATAGAGGCCCXX
>TRINITY_DN26030_c0_g1_i4_1; 281 1 518  LEN=1252
GACCAATTGATGAACGATGAGATAAAATCGAAAGAGACAACTGCAAATCTGGAGAATCAA
CCTTCGAATCTTCAAGAATCAACCTTCGAATCTGATGAAGAGATGAGTACAGAGAGTGAG
AGTGAAACTGAGAGTGAGAGAATTCGAGCAAGAGCGAGAGTGAGACTGAGACAGAATTCG
AGCGAGAGCGAGAGTGAGAGAAACTGCAAATCTGGAGAATCXGGCCTTCAAATCTTCGAC
AAACTTCATAGATCTGATGAAGAGATGAGTACAGAGAGTGAGGGTGAGACTGAGAGAGAG
AGAATTCGAGCAAGAGCGATAGTGAGACTAAGACAGAGAATGAGAGCGAGAGCGAGAGCG
AGAGTGAGAGACAACTGCAAATCTGGAGAATCAACCTTCGAAACTTCAAGAATCAACCTT
CAAATCTTCGACAAACTTCATAGATTTGATGAAGAGATGAGTACAGAGAGTGAGAATGAG
ACCGAGAGTGAGAGAGAATTTGAGCGAGAGCGAAAGTGA
>TRINITY_DN26090_c0_g2_i1_1; 81 1 92  LEN=309; minus strand
XCCCGTATCAACAACACTTCAACCTCCAAGACTGATAAAGAATTCACACAGAAGTTGGTT
GCAGCATCACCCAAGATTGCTGGACACCAGTAA
>TRINITY_DN26036_c2_g3_i1_1; 29 1 386  LEN=386; minus strand
XXCTCCTCTCACCCTCACCATAACACCCATCACACACGGCTCACCTTCTCCACCCAACAC
ACACCTCACCACACCCACCTGCAGCTCTCCTCCCTCACTACCGCAGCATACACCCTCCAG
CCCCACTCAAACACACGGCCCTCACAAACCCAACTACACCATTCCCACGCCCACAAACCC
AACTACACCACATACACCATCACCACCCTCGGCATCAACCTACCAAGCCACCTCTCTCAC
ACACCCACTTCTCTTTCTCTCTCTAGAGACCCACGGCAGCTCACCACCCGACCACATACA
ACACACCCAACACTGATATACACCCAGCAGCTTCACTCACGGCACCCATCACCACCCAAC
TACACCATTCCCACGGCAGCCACCTCCCXX
>TRINITY_DN26036_c2_g1_i3_1; 137 1 553  LEN=1151; minus strand
XXTAGAGAGAGAGAGACCACGGTTTGGTGTGCTGGGTTCGGCCTGCGAAGATGGTGGAGG
GAACATGAAGTAGCCGAGGTGAGTGAGGCTGTCGGTGATGATAGCTCAGTTGTGGAATTG
CAGCGGTGACGGCCCGGTTGTGGAGTTGCAGCTGTGGGTGACCCGGCAGTGTTCAGTCAC
AGCTGGAAGTTGTAATGGTGGCTTGTCCTAGAGAGAGAAGAGAGATGTGTGCATGGTGCA
GCAGGTTGATGCCGTGAGGAAGAGGAGGTAGGCTGGGTTTTGGCTGTGTGTGGAGGCCGT
GTGGTGGCTGGGTTGTGGATGTGTGGATGGAGGCAGTGTGGTGGCTGGGTTGTGGCTGTG
TGTGGAGGCAGTGTGGTGGCTGGGTTTTGGCTGTGTGTGGAGGCAGTGTGGTGGCTGGGT
TTTGTGTATATGGAGGCAGTGTGGTGGCTGGGTTGTGGCTGTGTGTGGAGGCAGTGTGGT
GGCTGGGTTTGGGTTTACTGCCGTGAGGGGGGGAGTGTAGAGAGGTGCCGAGAGGGAGAG
GGTCGAGAGGGCTAG
>TRINITY_DN26036_c2_g2_i4_1; 153 202 483  LEN=483; minus strand
ATGGGGAGAGGGATACCACCACCGGAGCTTGACAACCCGAAAAACACCACCACACCTCCC
ACCGTATCCATCACAAACAAACCCACCACACACGGCAGCCACCCACACCAACTTCACGAA
CTACACACGGCAGACCATACTCCATCAACTTCATCACCACACTCTACACTCTCCATCAAC
TTCATCACCACACTCTACACAGCACCATCTCTAACCTCACAAACCCACCGTGGCCCATAC
ACCAACTCACCACCATCCTCTCACATACACCATTACCGAGCX
>TRINITY_DN17960_c0_g1_i1_1; 63 1 365  LEN=890
XGGAAAAGAGTGAGTAGTGGCAGTGGTAGAGTCGTCATAGTGGCAGTGAAGGACAGGTAA
TGGTGGTAGTAGAGTGACGACGGTAGTGGAGTAGCGGCGACAGTGGTTGTGGAGTTATGG
CGGTTGTGGTGATGGAAGTGGAGAAGAGGTGGTGGTGGAATGGTGGCGGCAGTAGCGGCA
GTGGTAATGGATTTGTGGCCGCAGAACTGGTGGTGGTGGTGGAGCGTTGGCAATGGTGGT
AGAAAAATCCATTTAAACAGGTACTCATGTCTAACACAAAGAGGGCTTCGCAAGATAGGA
ATTGATTTGGGCAAACAGATAGGGCTTCTCACTTATAACATGAAACGGTGTCGTTTTGAA
TAATAA
>TRINITY_DN7158_c0_g1_i1_1; 56 1 361  LEN=361; minus strand
XXATCAAGCCCCAAAACAGATCATACATCAGCCAAATATTCTATGCAAGAAACATGGCAT
ACAAGAGGATATTGAGATAGGTGCTATATGCAATCACCAAACGGCAAGGGGTCCTCAATC
AAACATGAAGAGGACCCCAAAATAAGACTATTTGAAGTTTGGGTCGGAGCCCAAAAGTGC
TTGCAAGCAAGGCTTAAATACAAAGCAAGAAATTGCAAGAAAAGGGAAGATGAAGACTTA
CCCTTGAAGACCAGCAAACCAGCACCTCTTGGACCAAGTTTAGGTGCTCCTAAGCTTGAA
GAACAGCCCCAAGTCGTTGGAAATGGAAGTGGTGGTGTTGTGCTATGGGTTGGTGAAGGA
ATX
>TRINITY_DN7167_c0_g1_i1_1; 139 41 367  LEN=375; minus strand
ATGGATCCCAAGAAACTACTTAGGCAGCCTTCTCTTGTTGATAATTGTTTGCTATGAAAA
AGGAGTGGTAAATGCGTACCAACTGCTTCCTACTATGAAGCACAAACACCTCTCCAAAGG
TCACGTATTGGTGTCCAACACATGCTAGACACGGACATGCTCCGAACATGTTGAGGACAC
ATTGGGGACATGTTGAGAGCACGTGGTGACTTTTTCTTTACCTGCAGTAGTAGCATGCCC
AAGGTTGATGAATTTGATCAGAATAAATATTTAGCATAGAATAGGGCTGCAAACGAAGCC
GAGCTCTTGAGCTTGAGTTTGGCTTGA
>TRINITY_DN7110_c0_g1_i1_1; 71 1 146  LEN=353
XGCCACACTAACAAGAGGAAGCAATTGGTAAGCCTGTGCAAGGGACATGGCATAAGGGAC
TATACTGAGACTTCAGGAATTATTTTGCTGGCATCTGTGGAAGGATTTGAAGCTTTCTAC
GATACAAGACTCATCTCAATGGGCTGA
>TRINITY_DN713_c0_g1_i1_1; 87 1 273  LEN=441; minus strand
XTTTTCATCAGGGAGAAGAAAAATGAGGAGATTGAAGCAGTGCCGGAGTTGCAGAAGCTA
ACACAGTTGAGGGAATTGCAGAGTAGTTGATTGATGTTCATTGCTAACATAGTAAGGACA
CTCGCTCATGAGCATTTGACGGAGAGCTTTCTCTCAGTGATGGTGCCTGAATGTGAGGAT
AGAGCCTGTTTCAACCGCTCTCCTCCTTGTAAAGTTGGGTTCAGAGACTGTTCATTTCGT
GCTTGTAAAGTTCTTTGCTGGACAGGTATTTAA
>TRINITY_DN750_c0_g1_i1_1; 69 1 288  LEN=435
GGAACACAGCTCATGATCGCTAGAAGATATGTAGTTTGGAGGTTGGAGTTGAGGGCTTGT
TAGGATGAAGCGGCAACCTTCCCGTGGGATGTTGCCCAGACCTTGACCAATCTTACAGAG
AGTATCAAATATAAGAAAATGAGATTGTTGACCAAGAGTCTGCACCTCGAAGAGTGTATC
ATACCTGAGACTAAGGCTCTCCTTTTACAATTCCTGAGATTTAACATACCTACCTCCTCA
CATCCCATGATACAACCCCCACGGTCTGATCATGGAGGAGGTGCTTGA
>TRINITY_DN34849_c0_g1_i1_1; 169 365 541  LEN=541; minus strand
ATGGAGGGTGGTGGTTTGAGGCGGAGCAATTGGAAAGAGGTGATGGTGGTGGTGGTGGTG
GTGGTGGTGATCGGTGATCTGAGATGGAAACATTGTTGGGACTGTAGAGGATGGAGCCGA
GGCGGTGGTGGAGGAATGCTTCGCTCCCCCGCTACACAGTGGTTTTTTATTTTTCCC
>TRINITY_DN34806_c0_g1_i1_1; 41 1 310  LEN=310
GGGAGCAGGGCAGAGAAACTGACTAGCAGGTTGAGGCTAAAACCAGCAGGTTTACATCAA
AGACTCAAGGCATTACCAACTGCAGAGCAATTCAGAAGAACAAGCATACTTCAGCCTACT
TCAACCAACTGCAGAACCACCGCCCAAGGCATTATCTACTGCAGACCATCCCAGCCTGAA
CAGATTCTAGCAGACCCAACACCAACACAGGTAGAGCCTATTGCATTAAGCAAACCATCA
ACAGATAAATCCTAGTGCAGACCAGCAACAAACCAGGTAGAACTTAGCATCAAGCAAATC
ACCCCGCAGGXX
>TRINITY_DN34870_c0_g1_i1_1; 51 1 89  LEN=324
XGGCAAATCTTGAGCTATGCCTGCGGGTGTGACCCCAAAGGGATTGATAGCACTCAATGG
GAGTCAAACCTTAGGCTTGATGCTTCATAA
>TRINITY_DN34800_c0_g1_i1_1; 128 109 234  LEN=459; minus strand
ATGGATGATGACGTGTGGTTGACATGTCAGCTCAACACTCCACACGTATCAGCCCTTAGG
GGACACATGTTGGAAATCATGTCTTTGACATCAAGGGACTCACTAGCACTTACAAAATGT
GCCTAA
>TRINITY_DN34461_c0_g1_i1_1; 146 224 519  LEN=519; minus strand
ATGGCATCCGGCAAGCTTGAAGAAGGTGTCAGATCTGGCGATGAAGGGCAGCAGATCTGG
TGCTGATTGATGACGTCGGATAGAGACGGAAAAGAGGAGAGACGGCAGATCCAGCGAACG
CCACGGTTGGAGTTGAGGTGAAGGAAAACAAACACCTCACAGAGGAGGGAGATGATGAAA
AGTCAAAGGTTCCAAGTTATTGGGCCAAAGCAAGGAAATGGAAGAGAAAAGAAGGGTAAG
AGGAGGGAAGGGGAGGCCGGAGGCCACCGGAAGCCCCTCTCCCACCCCTATTGCCGX
>TRINITY_DN34403_c0_g1_i1_1; 135 1 392  LEN=399; minus strand
XXCACATGCAACATTGAGATCATTCAAAATAAGCCAAGATTCAAGGCAGCTAATCAATGT
CAACAAATTGCAGCAGGACAACACCACTTGGAAGAAGAAACAGCCTCCAAAATGCAATGG
CTTTATCAGATGCAGGGAGCCATAGCATTGGATGCTATCACAGTAATCAACTTCTACCGC
CAAACTCTAATGCAGGAAGATGTTGACCTCAACTTGAACCCATGTTTTTTCACTTGTAGC
TACAGCTTTCATCACTGTATACGAACCCATGGTTCCTGTGATATGGCTCAATATGCTTGT
CAGATCTATATATCTTCTCAGTCAGTCACTGTCACTGTCACTGTCACTGTCACTGTCACA
ATCATGATCATCTTCTTGTATCATTCAACGTAA
>TRINITY_DN34453_c0_g1_i1_1; 184 147 347  LEN=504
ATGAGTGATCCAAAGTATGCTTATCCCTACCCTGCTCAAGGTTACTACCAAGGACCTCCA
GTAATGGCACCTCCACAATATGCTGCTCCACCTCCCAGACAACAACCTGGTTTCCTTGAG
GGATGTCTAGCAGCTTTGTGTTGCTGTTGCCTCATTGATGAGTGCTGCTGTTGTGACCCT
TCCGTCATCTTCATCTGCTGA
>TRINITY_DN34438_c0_g1_i1_1; 119 1 265  LEN=337; minus strand
XXCAAGATGTATATTAAGAAGAGGAAGCTAAAACATCAGAAAGAAGCAAAGAAACAAGAT
CAGGGGAAGGACAAGCATCCAGTCAGAAGGAAGTTGCATCCTAGCATGAGTAGCAGCTAC
CCAGTGAGTTACCCTATTATTATTGCTTCGTTTCATCCAGACAAAATTCCATTGCCCATT
CCTAGATAACAACTGGATATCAGATACAATAGCCATACAATCCCCAAGAAGGCACCATTT
CAGACACACAGGTGGATGATCATTTGA
>TRINITY_DN34439_c0_g1_i1_1; 93 1 311  LEN=569; minus strand
XCTCACACAGGTGCAGAACTTCTCAGAACACAGAACACAGCAGAATAGCAGAGTATACAG
GTGGACTCTAAACAAAGCAGATCCAGCTCATTCAACAAAAGGACTCCAAAACACCATCAG
ATGCAACCAAACAGATGCAACCCAGCAAACCAACCCACAGATGTAACCAAACACACCAAG
AATAGCAGACTAAACAGATGCATAGCAGATCCACCTCCACTCAGCTGTTGGATGAAAAAA
CAGACCAATCAGATGCATAGTAACCCCTTCACCTCTGCTGGCTCTGCCAATTATCCCCTC
CATTCTGCCTGA
>TRINITY_DN34498_c0_g1_i1_1; 62 1 463  LEN=463; minus strand
CTCGGTGTTGAACACGAAGCGATGCATGCTTCTGGTTCGAATGTTTTCGATATACATGGG
AGCTCAGGAAGAGATCAGAGAGATCAGAGAATGCTGGAATCTGGGCCTGATTATAATTTG
GGCCACATCTCTAATCAGAAGGGGGATGGGCCGAAGTCTCAAAAAGAGGGTGAATCCTTT
GTGGGTGTTGACCCAACAATTAATTTGGGCCAAAAGGAGCTGATTTATATTCAAAATGGG
GATGGGCTGATGTTCCAATCAGAGCCCACTAACACTTTGGGTTTGTCGGCCCTACAAGCT
GGCCCAGATGTGGGTGAGGGTTCGTTTGTTCAGGCCCTTGGTGAATTTGTGGGTGTTGAC
CCAACACTTAATTTGGGCCTAATCCATACCCGTGTCGGTGAAGAATTAGATCTGGGCAGG
ACTTCGAAGTTTGCAAGGCAAATTGAGAAATTATTGAGAGACTXX
>TRINITY_DN34457_c0_g1_i1_1; 69 100 387  LEN=387
ATGGGTCTCAATTTGAGTTTCCGAAGTGAAGAGGTGAGATGGAAGTATGACAAGAGTGGT
GGTGCAACTAAGGGTAGTCGTGGTTTCTATTGTCGATTGTGTAGCCAAAGTTTTAAAAGG
CTTTACTAAGGCTCACCTCGCCTCGAGGCTAAGGTAAAATGCATCAACGCTTTGATTTTT
GGGCTATACTTTCCCAAGGCTTGCGCATCGCAATCTGAGATATACGCCTTAGATGCGCCT
TGTACGCTTTTTGCGCATAAGCATATAAAGAGTACACACGTGAAGAGG
>TRINITY_DN34443_c0_g1_i1_1; 60 1 190  LEN=562; minus strand
XXTTTTGGAAAATTGGTGATCTAACATGGTATGAGAGCCATGGTCTCAAGAGGTCCTAGG
CTCAAGTCCCATGGTATGCATTTATTCCCTCATTATGCTCATGAACTCTGCTTTGTGTAC
ACGTTAAAAGAAAATGCAGCACTCAACATCAAGTGTCTGGCAAAAACCATGCACCCTCAC
AGCCTTCCCTGA
>TRINITY_DN6684_c0_g2_i1_1; 37 1 655  LEN=655; minus strand
XXCCCTCTCGTAGTGCTTGATAATGATCTAAGCGGGCGAGCACGCGGTAACCAGCCCATC
CAAGGAAGAAGACTCTCTTCCCCTCGAAAGCTTGCTTCTTTTATCTGCCGAATTCTTCAT
TCCGTCAATAGCCATTTGACCGGATCTTTATGCAAATCATTCTTATATGGTATGGTCGTT
TCAATGAGACCTCTTTTTAGCGAGCTTTCCCCTGGGACACATAGTTGTTGTTGGTTCGCC
CGGTTGGGCCGCTTTCACCCTGTCACAAGCCCTCCCTCAAAGAGAGCGCAAGTGGCGCAT
CAGTCTGATTCTAGTGCTCCGTCTCGTTGTCATCTTAAGAGCAGTTCCTTGTGAAAAAAT
GTGAAAAGCAGTGATACAGGTTTTTATTCCAGTGGAACTATTGACCGAAGAGCCTTACTA
CCAGAGCTAGTAAGCTATCGGAAGAGCTCAGCTCCTACTATAACCGAGGTGTTATCTATA
TTGGATCCCAATGGTGTAGTGAAAAACTATAGAGAACTTTTGTTGGTTGTTGACCAACGG
AAAGCATGGGAGAAAGATAAGATTTCACGGCTCGGGATGGAAGTGGGCCTCCGTGAAGGC
TACTTGAGATGCCGCCTCGTTTATGAAGCACTACTTTGGTTTTTTGGAGCCTTATAT
>TRINITY_DN6671_c0_g1_i1_1; 68 1 427  LEN=427; minus strand
XXTCTATTGGCGGTCCATGAGGTGGTCGTCCTCTTGGTCCACGTGGTGGTCGTCTTCGTG
GTGGCTGCGATTGTCGATCTCATGGTGGCGGATCTTCTGGCGGCGGGGGTTCTTTTTTTG
GTGGCTCTATTGGCTGTCCGCGTGGTGGCCGTCTTTGTGGTGACAGATCTTCTGGCCATA
GGGTTTCCTCATCTGGAGGTTCCGTTGGTGGTGGTTGTCGTTGTAGTCATCGAGGCCCTG
TTGGTCATCCTGGCCGTGGTCGTCCATATCGTGGCAGCTTATAGGCTGCGGCAGTTGGTG
TTCCATATCCTCTTGAGGAGGCTAATAAATTATCATTGTCCCCATGATGAGACTCATTAG
CACCATGAAAGTGAACAGTTGGCTTGTTTTCTAGTTGCCAATCTTGATGCTTAGCAAGAA
CTACTTGGC
>TRINITY_DN6602_c0_g1_i1_1; 81 193 342  LEN=342; minus strand
ATGGCCGAGGTGGGGGGCTGGGTCGTTCGCTGGTGGGGGCAAGGAGAACGGTTTGCAGAG
GGGAAAGGGGTCGCCGGCGAGGTAGGGGGTTGTGGCGGTTCATGGTGGCTGGGTTTCGGT
GACGGTGGCCGGAGGTGGAAGCAGGCGGCG
>TRINITY_DN6674_c0_g1_i1_1; 70 1 207  LEN=382; minus strand
TGGTGGTTGGTTGGCCGCCTAAGGTGGTTTTCAACAAGAGGTGGTGGCCAAAAGTGGTTA
CTGTCGGCAGGAGGTGGTGGCCGGAGGTGCTTGGCGAAGGAGATCATCGGCGATGGTAGC
TGGTAGTGATAAGTAATGGGTGGAGGTCAAAAAGGGTGGGAGGAGAGGCAACCAAAGGGC
TTACCACCCAAGAGGTCGCACGGTTGA
>TRINITY_DN6661_c0_g1_i1_1; 144 299 392  LEN=392; minus strand
ATGGCGAATGACAGGAAGAATAAGATGGTGGAAGGCCAAGATGATTACTTCCTGGCTTTG
GAGGAGCTTGGGATGAGTTTGGACGAGATCCTGCXX
>TRINITY_DN33584_c0_g1_i1_1; 29 1 193  LEN=357; minus strand
XXTTTGACCACAATATCCTGTGACCTGTCTGTGCAGTGCACTACCTCACTAATTATAAAA
GATCTAAAGTTTAAAAAATGGAATGAGAAGCAACCAAATGTCGATAAAAAATACAATAAA
CAGGTTATGACAATCCCACATAGACAAGCTAAATTGAACATGAGCAGAATTCAGGAAGTT
TACAGGGGTCATTGA
>TRINITY_DN33517_c0_g1_i1_1; 204 1 327  LEN=327
XXTAATGAACTTCTTGTTCCATCATCGTTGTCTAGTGGTGGTGATGATGAACTTCCTTAT
CAGGCACTAGTGTCTGGTGGTGAAGGTGAAGATGATGAACTTCTTACATCAGCACCAGCC
TCTAGTGATGGTGACGACGATAAACTTCCTGCATTGACATCGGCCTCTAGTAGTGATAAA
TTTCTTTCTCTAGCATCAGTCTTTAGTGATGGTGAACATGAACTTCTTGATTCATCACTG
ATTTCTGGTGGTGATGATGAACTTCATGTGCTAGCACCAATGTCTGGTGGCGGTGATGAT
GAACTTCCTGAGATGATAAGAATTTCAAXX
>TRINITY_DN33501_c0_g1_i1_1; 140 210 320  LEN=320
ATGGAGATCGACAATGGAGTCACAGCGGAGCTTGTCAGCCTCGCCAAAGGAGGCGACACA
ACAGTCATAGTGGTGTCAAAGGAGGCGTCAGAAGAGAATGAGACAGAAAGG
>TRINITY_DN33500_c0_g1_i1_1; 86 1 519  LEN=543
TCAATCCTTAGTTATCTTTCTAAAATTGAGGGAGCAAAGGACCCCCACTGTCGGTGCCAA
ATGCCACATCGAATCATCGTCGATCTCACCGACGAGATCGTCTTTGCTGTTAAAGXCGAC
GAGATTGCCTTTACCTTTGCCTTCGCCGTCGATCTTAGCGATGACATCCATCACTACCTC
TGCCCCGACGATGCCATGATCTTCCTCTATGTTCGCCATATCTCTGTTCTCTACGGCGCA
ATAGCTTGTTGAGCATTCGTTGGAGAAGATGATGAAGAGAGGGTTCAGTTTAGATCATGT
CGTAGCGAAGATCGAGTTCCCGAAGTTGGGTTTGTTGAGGCGGATTTGGACATGACTCCG
ATTAGATTTGACGCTCTTATAGTACCGGAGGCCACCATCGCCGCTGAGAGAGCAGGTGGT
GTTGTAGCCGAGGGTTGTGAAGTGAGTGGGATAAAGGCTACACAGGGCCGGCCCTGAGGT
GAGGCCACTAAGGCGGTTGCCTCGGACCCCCAATTTTGA
>TRINITY_DN33572_c0_g1_i1_1; 83 1 119  LEN=305; minus strand
XTAAAGCAGCTGACATTGGTGATGTCAAGCAAACTTACAGCAGATGGAAAATCCGATCAA
CGACCCAATGCTGCACTTTTTGAGTCAAAACATCAAGACAATAGCTACCTAAAAGGCTAA
>TRINITY_DN33581_c0_g1_i1_1; 78 1 166  LEN=374
XXGCCCCCTAAAAGCTCATTCGTCAGGAGCACACCTTCCGAGTTCATCAAATTTGTGGAT
ATGGCTAGCTTACAAGACTCCCAATCAAATCCTCAGCCTTTATCCCGTGGGTTTCTGTTT
TGGAAATGGCATGTTGTGTCCACTTATAATGAATTCAAGTTGACATGA
>TRINITY_DN33558_c0_g1_i1_1; 149 1 354  LEN=354
XCTAACATCTCTGGCTCAATCCCACCTTCCTTTGGCTCTCTCTCCCATCTCCGCCTCCTA
GACCTCTCTTCCAATTCTCTCTCCGGACCCATTCCTCCCGAGCTCGGCCGCCTCAGTTTT
CTTCAATTCCTTTTCTTGAATTCGAATCGGTTGTCGGGTCGAATCCCAGAACAGCTTGCC
AATCTCTCTTCACTTCAAGTCCTGTGCTTGCAAGATAATTTGCTCAATAGCTCAATTCCA
TGGCAATTAGGCTCGTTGGTGTCTCTCCAACAGTTCAGAGTTGGGGGTAATCCTTATCTG
TCTGGTGAAATTCCAACCCAGTTGGGACTTCTCACCAATCTCACCACATTTGGGGXX
>TRINITY_DN33596_c0_g1_i1_1; 132 167 335  LEN=335
ATGGGTCCGGTGGCTAGTCATTTGTGGGGACTCATGTGCTCTCTTTTTGGGATGGCTTGG
GTTCAGCCGTGCAGAGTAGTGGATATGTTGTGGAGCTCGGGGTGGTCAACTTCGGTGGCG
TGTGTGGTCATTGGTGCTTTTCTGTTTGATGTTGTTGGTTTGGTTGGAGXX
>TRINITY_DN33533_c0_g1_i1_1; -53 1 312  LEN=312; minus strand
GTCGAGGCAGCAACTTCCGCAAAGTCGTCGCGCCATGCCTGCCTTGATATTGACGGTCCT
GCCAGCCGTTGTCCAAGGACATCGTCCGTTCCAGACCACGCCGGTTTCCACCCTCGCGGG
CTTTGCCCAGCGTGCCATCGAAGGTCTTCGCCGTCCTTCATGGCAGCATCGGTCCGCCGT
TGGCGTTCGCACGCTTTCCGCGGCCCCGTAGGTCTCGGCTTCCGTCCCTCAAGCAGGCAA
GCCTGCTTTCGCTCTGGGCCGTACGGGCCTCAGGAAATCCGCCTCTCCGCTTTGCCTTTC
GGCTGGGCGATC
>TRINITY_DN33561_c0_g1_i1_1; 117 274 365  LEN=365; minus strand
ATGGGGGTGGGGGTTGTCAATTGGCAGCTCCAAACGTTTGCCATTACAGCGGACATTTAT
CATGCTGCTGCTGCTGCTGCTGCAAAGGCCACX
>TRINITY_DN23128_c1_g1_i1_1; 12 1 416  LEN=416; minus strand
XTTCTCCTTCTTTTTGAAACACCGGGATACGTCCCTATGTTAGAGCATTTGGAATATGTT
CTAATGCTTGAGCCACTGTGAAATACCGGGATACGTCCCTATGTTTCTCCGTTTTCGGTT
AAGAGCATTTGGAATATGTTCCAATGCTTGAGCCATTCCGAAGCACCGGGATACGTCCCC
ATGTTTCTCCCTTTTCGGTTAAGAGCATTTGGAATATGTTCCATGCTTGAGCCTTTTCGA
AACACCGGGATATGTCCCTATGTTTCTCCTTCTCTCCCTTTCCTCATACGATTTCAGCGT
GTTTGGAATTTATCTCAAGTTGCGTTGTGTATGCGCCTGGGCGAGTTGTTTTCGAACCTT
CTCTCACGATTTCAGCATGATTTGAGTGTCCCTTTCCTCACACAATTTCACCGCGTT
>TRINITY_DN23185_c1_g2_i1_1; 183 138 396  LEN=396
ATGGCGGGTGGAAGTCAGGGTGCCGGAAGAGGAGAAGACAGTAGTTCATCATCTCTTCCC
GATACTACATCATCATCATCGTGTAGTGATTCATCGGCGGCAAAGGCTGAGACATTCATC
AAACTGCCAATCGTACTGGTCGTTATCGCTTCTGTCGTCCTCAAGTTCTTTGTCGCCGCT
GCCATCATTGACGATCCCATCGCCGTCGTTGAGAAGGCTTTGAAGGCCATGACTTCTAGA
TCTTCGGCAACAATGGTG
>TRINITY_DN23153_c0_g2_i1_1; 51 1 111  LEN=393
TTTATGGAAGAGCATGCGAGGTTTAAGGAACAGCATGCGAGGAATATGGTACAGCATGCG
AGGAATATGGAAGAGCTGGCAAGGGATAAGGAACATATAAATCAAGTTTGG
>TRINITY_DN13778_c0_g1_i1_1; 54 1 300  LEN=399
GCAGCAGCAGTAAAGAACACGAGCTCTTGGTATGCAAGATTGAAAAACACAAGAAGGAAG
GGAGAGGATGAACAGTGTGGGAGTGATTCTGAAATGAAAGGTTGATTTTGTGTAAAGGCG
TTTTTGGAGGGAACTATTCAAACGTTACAAAACATGAGGACGGCGCGACAGCTGTGTACA
ACCAATGGGGGCTTGCCACGTGTCAAGGAAGGGCAATCGATTCAGTTGCTGCAATTGAAG
GGACGTTTGAGCCGGACAGGTATAGCTCGGTGCGGACGTAGCTCGGTTGGGATAGGCTAA
>TRINITY_DN13746_c0_g1_i1_1; 121 142 438  LEN=438; minus strand
ATGGGCCACGATGATGCAGTTGATGGGTTGCAATGCAAGGACAGACGGGTTGCGACACTC
AAGAGACCAATTCGTGATAGACAACATTGCGATTCCGGCGAGAAAACATGATTCCGATGG
TCACCCACAGGTCTTGAATCAGACACGTTTCGAGATCAGAAGAGTTGTAAAGAACTTGAC
GGGGCAAAGGGTGATCTGATGACTCAAACTTGATTGAATCCAAAGAGCAAAATCAGAGAT
GATTTCGAACCAGAGGGAACCTTCAAATTGAAGGAAGAACTTCGAACCAATCAAAGG
>TRINITY_DN13762_c0_g1_i1_1; 23 1 247  LEN=362
XXGGATGACACGGTTGTGTTGAATTGTCGTGTATGCATTATATCTATGTGTTCATCTACT
TTAACACATTGTTGTATCTTGATGGTTTATGTGTATGTAGTACACATGTTGGTTATGCCT
TGTTGTATTGTGGTTGTTGGTGTTATACACTGCGCTGAGAATCAGAGGTACCGTTACCTT
CCAGCTAGCGCCTGGAGAACTGACTGCGCTGATAATCGAAGGCACCATACCCTTCCAGCT
AGCGCCTAG
>TRINITY_DN20309_c0_g1_i1_1; 55 1 115  LEN=598; minus strand
XXTAGCCAAATCTCTGAATCAGAACTCGCAGCACGGGTGAATTTCATATGGCACCCGAAC
ATGAAAGGGGCATGGGTGAACAAATCAGGGAAAGAATGCTATTGGCAGCAGAAATAA
>TRINITY_DN20353_c0_g1_i1_1; 215 72 353  LEN=732; minus strand
ATGATGTGGAACATAGTTCTAGGTGGTAATGGAGCTGATAATGGTGGTAGTGGCGATTCG
GTGATGGCGGTGGGTTTGGTGTTGTAAGGTGGCGGTGATGGTAATGCTCATGGTGGCGGT
AATAGAACTTGGTTGTGAAAAAGGTGGGTTTGGTGTTGTAAGGTGGTGGTGATGGTAATG
ATCATGGTGGCTGTAATGAAGTTCGGTGGCGGTGAAGTTGGTGGTTCGGGTGGTGATGTT
GGTGAAGTTGATGAAGGTGATGAAGGTGATGAAGAAATATAG
>TRINITY_DN20341_c0_g1_i1_1; 99 1 134  LEN=399
XCACAAATGGTAGCTGCCAAAGCTTGTGTCAAATTTGGCATTTCTCAAATTTGGCAGCTG
CCATATTCAACCATTGGAGCATCATTTTTCAACACAGCTGGCAGCTCCAATGGCAAACCA
TTGGAGATGCTCTAA
>TRINITY_DN20337_c0_g1_i1_1; 86 1 558  LEN=719
GATCGGAAGAAATATTTCATTCAAGGAGGCCAAACGGCACTTACAAGAGTCCATTCAATC
CAAACAACTTACGCCAAACAAAGGGAAAATCAAGCAAGAAATACTAAGGAAGAGAGCTAT
GAAAATATTCAGACGTACATTCCGTACTCGTGCTCGTACTGCGAGGCAGAGCCGATCATA
AAGTTCGGCAATAGAGCATGTCTGAAATAAATCATAGATTCTACCACAATGAGAGTAAGC
TTAACACATTCGCACAAATGGACTCGAAGACCAAACAAACCCAGCAACAGTGAGCAGACA
AATAGGAAAAGAAGAAGAAAATAACTCAAGACTAAAATCAAAACAACAAATCAAAAGCCA
ACCCACAACCAAACAAAACCAGCAGCGACGTCGACGAATCCGGCGGTAGAGGCGGTGAAG
GCAGCGGGGAAGAGGCGGAGAAGGCATAGATCCGTGAAGGCGCGGAGCCGTGAGGCCACT
TCCGGAGTGAATGGAGGGGAGAGAGCAACACCTCACATAGGAGGGAGAGGGTGGAGAGCC
AAGCCTCCAAGTTATTGG
>TRINITY_DN688_c0_g1_i1_1; 100 1 359  LEN=359; minus strand
XCCTTGGAAACAACAAAGATGTGGGAAGGTCTGGTTGAGGTTGCAATCGTAGTGTTGATG
ATGGTATGGAAAAGGGGCACCGGAAATGGCACCAGCAATAATAATGGCAGTAGTAATAGT
GAAGCGACTGGATTAGGATCTAGGGACCGTGGTAATGTTGTGGAAGTAATAGCATTACTT
TGCTTGGTAGTTGTAGATATTATAGTCATGATGGTGGTCCCAAAGCTGGTGACCATGGTG
ATGACAACAAAACAACAAGTGTTCGGAATAACATGGCATGGATTTGGGGTGGGTTGGCCT
TTCCCTACCCCACCTTCAAAAAGTGAAAACTCCATGAAGCTGTTGCAAACCCAAGTCAAG
>TRINITY_DN667_c0_g1_i1_1; 127 439 599  LEN=599
ATGGTGTGCCATAACCATATTCATCGAAGTGGAAATAATAAAGCCATAAAAATAGCAGAG
CCACATCCGCCGGAGATGGCTTCATCTCCGTATTCACCAGAGATGGCCTTCATCTCCGTA
TTCACCGAAGAAAGAACAATTGGTTGTGAGTTATGGTTGAGX
>TRINITY_DN656_c0_g1_i1_1; 11 1 88  LEN=683; minus strand
XXCGGGTGTGATCGCAAAAAGTCTTTTGAAAGGGTAGCGGGTAAGACCTCTAATGCCGTG
AGTGGAATTAGTCCTAGGCGCACTATCTAA
>TRINITY_DN13247_c0_g1_i2_1; 60 334 543  LEN=569
ACGGCGAACGGAACGGAACGGAATTACGACGAAACGGCAAAAGGAACGGAAGGCAATTAC
GACGGGACGCCGAACGGGACGTTACACACAACGGCAATCCCAACGCTTAAAGACGGGACC
AAACGGAACGGAACGGAACGGGTCATGCTATGGCTTGACAAACCAAACACCACTGATCAA
CAACACATCTTAATTAATTCCTTTATCTGA
>TRINITY_DN13270_c0_g1_i1_1; 128 1105 1220  LEN=1220
ATGGAGCCAACACATGCAAGAAAGACATGCTACTTTGATGAGCCACAAATGGGATTACGC
TACACATACATGAAGCATGCAAAAGATGGCCAAACCAGCCATGGACAGAGTCAAGGX
>TRINITY_DN13201_c0_g2_i1_1; 92 288 453  LEN=453
ATGTGGGACGCGGATGAGGTGACAGCTGGCATGGGTGCTCGTGGTGGAAGTTGCGGTGGT
GGTATTATTGTGGTGATTGGTCAAATTTGGAGCTAGCAGACGGAAGGCGTTGGTGCAGCG
AGCTATGGCTGTAGTTGTGATAGTGAGCTGACAGTGGAGGCGGCAAXX
>TRINITY_DN13236_c0_g1_i1_1; 101 1 216  LEN=321
XXTAAGGCCCAAAAACTGAAAGGAAATAGGGTAGAAATAGGAAGCAAAATTATGCTACAA
AAAGAGATTTGGAGACTTACCCTTGAAGATCCGATTGTTGCTACCTCTTGGCCTGAATTT
GGTGCTTCTXTAGCCACTGGAGAACACTTCCTTGCTGCTGGAATGGTAGTGGGGATGGTG
GAGCTAAGGGTTGATGAAGGAATTGGCTTTGACACTTGA
>TRINITY_DN13204_c0_g1_i1_1; 108 1 381  LEN=381; minus strand
XXCAATGTTGTAAGCTATGGTTCCTTGGTAAATTGTTTATGCAAGGATGGTAGGCTTCTA
GAAGCTGAAATTATCCTCAGGGATATGATCGGCAGAGAGGTTTTACCAAATGCACAGATA
TATAATATGCTCATCGATGGTCATTGCACGGCAGGGAAGTTGAAAGATGCTTTCAGATTT
TTTGATGAAATGTTAAAATATGAGATCGTTCCAACAGTTGTAACATACAATTCACTCATT
CATGGTCTCTGCAAGAAGGGTAGGGTAGTAGAAGCTGAAGAATTGGCATTTCAGATTGCA
AGCAAAGGTTTAAAACCCGATGTTATCACTTATAATTCCCTGATCTCAGGTTATTCTGAC
AGAGGGAACACCGAGAGGGCTACX
>TRINITY_DN30631_c0_g1_i1_1; 88 1 92  LEN=532
XGGAAGATGGAAGCAACAGAGGAAGGGAAGACGATGACCACTGCCACGAACTCTGGAGCT
GGAGGCGGCAGTACCAAAATCCGTAAGACCTGA
>TRINITY_DN30664_c0_g1_i1_1; 63 1 148  LEN=322
XXGTCCCCTCCCAAGTCAAACGGAGGCTGGCAGGGAACGGATTCCTATGCCTTTTTCGCG
GAAATCCTGAAACCCTCCTTACCTGAACCTATCGAGCTTGATTCTGGTCTTCGATACCAT
TCCGAAGTCTCCGAATTCCATTTTGATTGA
>TRINITY_DN9471_c0_g1_i1_1; 80 1 270  LEN=380; minus strand
AACAATCCGGGTTTCAGAACATTGCTTTCAAGTAATGATTGTGCTCGTCATAATGGTGGG
GGTCCCTTCTCCGATTTAGGCAACAATCCGGGTTTCAGAACATTGCTTTCAAGTAATGAT
TGTGCTCGTCATAATGGTGGGATTGACGTGGTTGTTGGGTGCAATGGGCGCAGTGGAACT
GTTATGGCAACTAGAGTCGTGGTTTTTCCAAAGCTTACGAATATGCATATTTTTTTTAAT
ATTTCAGAATCACATTTATTACAAGTTTAA
>TRINITY_DN9492_c0_g1_i1_1; 171 148 373  LEN=373; minus strand
ATGAAGAACAAATATGAGATTACACCCGAAGGGGAGAAAGAGTTGCATAGCTGATTTTCT
GAGGAGCTAGACCTGGTCCATGTGGAGATCTATTGTTACAATCCTGATGAGCAAACTGAT
GATTCTAATTGGAACCAAGAACCCGAAAGGCCCAACCTAAAGATTGGACTACAGCATGAA
CCAAATCTGAAATCAAAACCTGAACCAAAGCCTGAACCAGAAAAGCXX
>TRINITY_DN32887_c0_g1_i1_1; 87 1 118  LEN=375
XXGGACAAGGTCTCGGAGAGTTTGAGAATGAAGTTACCTCAATTGCCAAACTTCAACATA
GGAACCTTGTCAGGCTTCTTGGATGCTACATTCAAGGAGAGGAAGGATCTTAATCTATGA
>TRINITY_DN32851_c0_g1_i1_1; 136 237 523  LEN=523; minus strand
ATGTCACGGTGCCAAGGCAACTATATTGTTACATTGACAAACAATCCTCTGAATCTTGAG
GTCCGTGTGATTGCTGTCAACATGTCAGAAAAGCAATCTTCACTTCAAGTCATATGCCGC
TGCTGCAACAATGCAAACATGTTATGGGATTTCAGTTCTAGTTATATCCATAAGCGAGGA
ACATGCAGCTCAGGCGAAGCAGGCTCTTAACCACCTCAATGCTTCTACAACCTGAATGAC
TTCAAATTGAAGCAAATTGAGATGATTGGAAAGGAGGCAATACCGGTX
>TRINITY_DN32814_c0_g1_i1_1; 73 478 553  LEN=553
ATGACTGAAACAGAAAACTGGACAGCAAGGTCACCCATCCCAGTAATTCTCTCACCCCAA
GCCAATTATAATGGAGXX
>TRINITY_DN32823_c0_g1_i1_1; 96 190 431  LEN=495
ATGGGAGAGGAAGGAGXTCATGAGAGCCGCAACACTAGAATCGACATTGTCAACGTCGGT
ATCTGCAGCTACGTTCTGACGGAGCACACGACTAGCAATAGTGTGGCGGTAGAGCTCCCA
TAGCTTTGGTGGGGTCCTGTTTCTCTCTCTTCTTTCCGTTCGCAAACTCCACTAGACAAA
GAAGCGGCAGTGCCCATGGCCACAGCTATAATGGCAGCAAAGTTGCAAGGGTGGCAGGGC
TGA
>TRINITY_DN20281_c0_g1_i2_1; 148 335 460  LEN=538
ATGGCGGCTCCACTCATGACTCCGCCTAGGCTTGGCTCCCTGAATGCTCACAGTGGGTTT
CCGAAACCGATGGCACGGTCTTCGAGATTTGACCTTAATTACTTAATTTGGAGAAGGTTA
GCTTGA
>TRINITY_DN29016_c2_g3_i1_1; 81 358 429  LEN=562; minus strand
ATGGGACACCTCTGCAGACGTATCGGACACGTGTCAACTGCGTGTCCGTGTCCGACGCGT
GCCCAACACTGA
>TRINITY_DN29001_c0_g8_i1_1; 41 1 411  LEN=543
XGTCCATTCAGATGTACTTCAGATTCTACTCTATCTACTGCATTCCCTTCCTTGAGCCTC
TTTACTAACACTTGACAATCTGTTAGGATGGTAACTAACATCACTTTGCTTTGTATGCAC
CATCTTAACACTTCAAAACATGCTCTAGCTTATGATATAATTGCTGATCCTGCTATCCAG
GTTGCCCCTGCTTTGGCTGAGTACTTTAACCATGCTCCATCGATCATAAACCTGGCAAAA
ATTGGATCTGTGGGGAGAACATGGGTGAGGCAGCGATGGCAATGAGGCCATGGATGGGCA
AGAGAAAGAGACGGAGGTGACGATGGTGCTAATCGATGTCCCAACACCGATTTGATGCCA
TCTTGTGCAGAGGTCGCGCTGGGTGGAGGTGGAACTTCCAGCTGCCGTTAG
>TRINITY_DN29010_c7_g1_i5_1; 724 40 1014  LEN=1201; minus strand
ATGAAGTTGATGAACCACTACCCTTCTTCAACTGTTCTCTTTTTCCTTCTGGTAGTGGTT
GTGAATCTAACCACCACCGCCACTACATCTGCCGCGGTTGTCAGAGATCCGGGAAGCCAT
TATGGTGGTGGTGGTGGTGGAGGATATTCACCACCTGGTGGGACACCCTTAACACCTTAT
AAACCACCACCACACTATCCACCTCCTCATCACTATCAACCACCATCTCCAAAGTACCCA
CCACCCTCTCATGGGTATTCGCCGCCCTCTCATGGGTGTCCACCGCCCTCTCATGGATAC
CAGCCACCATCTCCAAAGTACCCACCACCCTCTCATGTGTATCCGCCGCCCTCTCGTGGG
TATCCACCACCCTCTCATGGATACCATCCACCTTCTCCAAAGTACCCACCGCCACCCTCT
CATGGGTACCAACCACCTTCTCATGGGTATCCGCCGCCCTCTCATGATTACAACCCACCT
TCTCCAAAGTACCCACCACCACCCTCTCATGGGTACCAACCACCTTCTCATGGGTATCCG
CCACCCTCTCCTGGTTACCAGCCACCTTCTCCAAAGTACCCACCACCACCCTCTCATGGG
TACCCGCCGCCCTCTCATGGGTGTCCACCACCCTCTCACGATTATCAACCACCGACTCAT
GGTGGCTACCCTCCGCCCAAACACAAAACCCCGCCACCTCATCACCACCACCACAACCCA
CCTTCTCATGGCCACAAGCCACCGTCTCACCACTATCCGCCGCCTTCTTATGGGCATCCT
CCGCCGTCCACGTACCCACCGCCCTCTCCTAAGTACCCTCAGCCGCCACCGACTCCATAT
TTGCCGCCGTCACCACCTAGTAGTACACCGCCGTCTCCTCAACACCCTCCACCGCAGACT
CCATATTTGCCGCCCAAAGGGAAGCAGCCGCCGCCTCCGTTGAGTCCGTATGGAAAGCCT
CCGCCGCCATACTAG
>TRINITY_DN29010_c7_g4_i1_1; 50 1 69  LEN=698
AAGGCTCAAGAAGCACTAAGGCGTCAAGGTCTCCTAGAGCCCAAGTGCAAGATGCAACAT
AAAGCGTGA
>TRINITY_DN29069_c0_g1_i2_1; -75 1 382  LEN=382
XXAAAACACCCCAAAGCCATAGCATGGCAAACTCGGAACCTCGCAGTGAGACACATAGGC
TGGCTTGACAAAATTGGAGTTAACCCTGAAGCTCCTAACCACGGTCTGGTGCCTGTACAC
CTACATATATATATGAGCAGTGAGCTAAAGCCCAGTGAXATAACACAATGCGTAAAGGGG
TTAAGGATAAATGTTCTTTCAGTATTGAAAACAGTCGTTTCAGTCAGTTTATCAGTCATT
CAGTTTGTGGCTCATATTTCAGGCCATAACGGTCATTCAGTTAAAACAGTGATATGTGGT
ACATCCATTGGCATAACAGTACGGTAGACAGTAGGTCTTGAAAGACCGGGTCTTAACAGA
CCAAACAGTAAATGATGGCCATCAGXX
>TRINITY_DN29069_c1_g5_i1_1; 47 732 1193  LEN=1202
ATGGATTTAATTGAAACACCATTGGGCTTTGATTTATCAAGTTGATCTTTAAAACATGTA
GTACTATGGGTTTTGAGGTGTTTTCTGGAAAATGGGTCCAAAGAAATCGATTTTGATGCA
TTAAAACTTGATTTGAGCTTGGAAGTTCAAATCTGGAAATTCCAGATTTTGGACTCCCGC
TCAAGCGGGGAAAGTGGCGCTCGAGCAGGAAATTCGTGCTCCCAGCACTTTGCACTGTAT
TACAGTCCGCTCAAGCGGGGTAGTTGGCGCTCGAGCGGGGCCTTGTGTCTTGCGCTCAAG
CGGCTATCGAGCGCCCAATCGAGCGTGATTTTTGAGCATCCAGCACTTTTGACTGTTTGC
ATATCCGCTCGAGCGTGGGAAGTGACGCTCGAGCGGGAACCATTGTCTGCATGTTCGCTC
GAGCGGGGAAACCTACGCTCGAACGGGACTCTGTTTTTTTGA
>TRINITY_DN29039_c0_g1_i11_1; 167 569 736  LEN=954; minus strand
ATGGCTGGTGGCGCTGCTGCTGCGGCTGCAGCTTATGGGGCCCACCAGCTATCACATGGT
GCCCATAATCTTACCCATGGAGGTTTCTATGGTCGTCAAGGAAAGTTTAAGCGTGGGAAG
CATGGAAGGTTCGGAAAGCGTGGGGGAAAGTTCAGAAAAGGGAAGTGA
>TRINITY_DN29060_c4_g2_i1_1; 163 1 142  LEN=335; minus strand
XXGATCGAAGAAGATGAACCAGAGGAGGGTATTGACTCTGAGGAGGCTGTTGCCAAGTGT
GCTGAGATTCAAAATGCCATTTCTGTTGGTCAGCTCTCTCTCTCTCTCTCCATAAGTTCT
TGTGCCTTGTTGCATTGTGATTAA
>TRINITY_DN29029_c1_g1_i2_1; 154 369 695  LEN=839
ATGCCTCCGGTGTATGCTCAGCCACGGGCCAGGCCACCCGGGCCTTCTAGGGGAGGTGGA
CCATCCAGGCCTTTCCATGGTGCTGGGCCATCCAGCCCTTTTCGAGGGGCTCGGGGAGGG
TCCTCTCACCGACGCAGGGTGCACGTCGTAGAGGTGGAGCCTGATGGGGATAAGGAGGAG
GAGGTTTTAGACCGTTAGTTGGAGACACATGCTGAGGAGGAGGATTCCGAGGATGACAGT
TCTGACCCTGATGGTGATGGAGGTGCAGAGGCTATATCGCAGAAGAGGGCGAAGAGGGCC
TCTTATTCTCGCTCCCGAGAGTTTTGA
>TRINITY_DN33177_c0_g1_i1_1; -44 1 328  LEN=328
XXGGCCAACCCACACATAGGTAAACACCGTAGCAAGCACCACACAAACCCAAGTAAAAGA
AACAAATGCCACTGGTCACCAAAGAATTGTCACAGGCCAGGCTTGGACAACTGCATTCTT
TGGGTTATTAGTAGCGTAGGCCCTACCCACCCCATGTCCACCCTTACTGTGGGCAATCAA
AAGTCACGTGGTGCCAAGATACCTTTAAAAGGCTTTTATCCACATCTAGCAATGTGCTTC
AACCAAGCATGGTGACCATCCATTTTCAACCTCATGACAGTTGCAGCACTACTATGCACC
GGATTGAGTACCAACCAGCATGCTTTACAC
>TRINITY_DN33179_c0_g1_i1_1; 59 198 310  LEN=310
ATGGCCCGACAAGATGTCTTAGCAGTTGAACTGGTAACCCAGTTACAACCCTTCTGAGCA
ATGATGCCCGAGCCAGGTCTAATAAACATGCCTGAAACGGAGGCAATGGAGGCX
>TRINITY_DN33174_c0_g1_i1_1; 17 1 360  LEN=360; minus strand
XCCCTGCTGCACCTCCCCTGCTGCTGCCAAAATCCATGCCCACCTCCCCTGCTTGCCTCC
TCTGCTGCACCTACGCCTAATGCTGTTGCAAAACACCATAACCAACACCTGAAAAAATCC
ATGCCGCTTGAACTCCACACTCGGATCCACACACCACCGATTACTGACCACCCACTGGGA
CGACTCCAAACAAATGGAAGAAAATCATCCCTTAAACTCACCCACGAAGAGGAGAGCTCG
AATGACAGCCGGACAGAACTGGTTCCCCTACGACACCCATATTCCCGCCCAAACAGAGCA
TCAAAACTTCTCTACCAAACTGAACCAAACTGCACCCCTCAAGCTCCTACTCGCCAGAAA
>TRINITY_DN33197_c0_g1_i1_1; 117 110 317  LEN=317; minus strand
ATGGTACCAGAAGATCTTGCTCTCCGTGATGTCTTTTGCCAGACTGCCCTTCACGCAGCT
GCAGGAGTGGGCAACATTGAGGCAACCAAACTGTTGGTATAGAAGAACCCAAAGCTGTCT
AATGTTGATGACTTTGATGGAAAAATAGCTCCTCCATTAGCTGCTGACCGTGGGAATAGA
GAGGTTGTTCTTTACTTATTGGATGCC
>TRINITY_DN33185_c0_g1_i1_1; 204 1 457  LEN=555
XXGCTGTGTCATCTAGCCAAGGAACATTACTCGGAGCTGAATTGTGAAGCGCTCCCTGAG
CTAATGCTAATTGGTGCCCTGGTATGAGAAGGTTCAGAAGAAGCCGGCATACTAGGGCCA
GTTTCGCTTCTTGTAGCAGATATGGTATGCTCTCCTGCTGCCGAAGACATATCCCTATTA
GAGGAAGATGACCTCTCGGGGGTTGAAGCAAACTCCCCGGTTATTGGTGTACTTTCTCAA
CCCTTTTCAGAAGAGCTAGTTGTTTTGTCACTTTCAGTCGCTGCAGCCTGCTCTTATTCT
GGTGATCTCTCGGCGACATCATCAGCAACTTCTTTATCAGAAGAAGGAGAGGAAGTCGAT
GAACTCTCCGTCGCTGGAGCTTGCCTCTGTTTGCCAAAAAACAACCTCACACCAACTTTC
TTTGTATGGTTGTCGCTTCACAAGGGCTCTGGATGCTGA
>TRINITY_DN33111_c0_g1_i1_1; 77 1 176  LEN=417; minus strand
CTCGGTCCAGGGTTGAGGCTGATGGAATGGGTGTTGCTCTCAACCAGATTGAGGAACATC
TTTCGATCTCAGCTAGATGGAGGAATGACTGAGATCGGTGACCCAGCTGCAAGCAGACCX
GATCGTGCTAGCCCTGGCTCAATGTCAAGCAAGGCTGAACTAGACGATTTCGACTGA
>TRINITY_DN246_c0_g1_i1_1; 104 78 443  LEN=443; minus strand
ATGAATCCTCACATGATAACCCACAAAGACACCCAAAACAAACTAAAGAACTAAACAAGA
CCCACGATACTGAGCCTCATGCCTGCACCTGATTACAACCCCACAAGCCCACTCCTATGC
TAACACCCTAAGCACACGCCACCTCTGTTGCAGCCACACTACCAACGCCTCAGCTGCAGC
CTTACACCACCTACGCTTCTGCTGCTGCAGCCTACACCACCTACGCCTCTGCTGCCCACA
CCACGCCAAGCCGAGAAAAAACTCTCCGGCCGAGTGAGACACCAAGCCAACACCGGACAG
CAGCACCAAGATGACAATGCAGCACCAGGACCCAAGTTCACACCCTCCACCTACACCTCT
TCTTCT
>TRINITY_DN276_c0_g1_i1_1; 159 179 355  LEN=355
ATGGCAGGAGGGGCTGGATCTCAAGAAATCAGAACAGCTGATGATTTCAAATTTGCAAAA
ATCAAGATCTTGAAGAATCTAGATGAAGAGGCAGTGGAAAAACTCAGAAACCTGAGGCAA
TTATCAAATGTTAGGATTTACAAAAGAAGGTTTCAAGAAATAGTTGACACAACCCAG
>TRINITY_DN23034_c0_g1_i1_1; 132 411 574  LEN=574; minus strand
ATGGCGGCGAXGGCCGTCGGCATCGATGATCGGACTTCACCATCGGAAGGAGGAGACGGT
GGGCCCACGGCGAAGACGGTGGCGTGGGCTGAGACGGTGATGGAGGAGATTGAGAGAGGA
AGAGGGCGTTACGCTATGTTTGGGAACATTGGAGAGAAAAGAAAA
>TRINITY_DN23052_c0_g2_i1_1; 126 429 773  LEN=773
ATGATTTTGGAAAACCATGGGCTACCAAAACCAGCGGGAGGTTTGAAAAAATTTGACAGA
GCACGTGGTCTGTATGCAACCACGCTGCTGACCATAGCTCTGCATCAACACATTGAATCA
CGCATGTATGAAGCTGTGAGTTACACGTCCAGCTGCAAACAAGAACAACAACGCCAGCAA
ATAGGATCGACGACGAAAGAAAAACCTCCGTGTAACTACACCCCAGAGCAACCATGGCAA
GAAATCACTAACAACCTCAAGCCGAAACCTGAAGATCTGAGAAGTGAGATAGAGAAGAGA
TGAAGAGTTGTTGTAGGTGGTAGAGATGTGAACTTGAAGATTTGX
>TRINITY_DN22417_c0_g1_i2_1; 89 403 512  LEN=512
ATGATCATAGATGAGTCTTCAATCATGCAAAGTAAAGAGATCATGATGATTGATGATATT
CCAATGTCAATCATGGTTAAGGGCGGGTTTCTCCTCAATTGGCAATTGCAX
>TRINITY_DN22490_c0_g1_i1_1; 201 364 735  LEN=1144
ATGCTAGGGTTGATAGGGGGATTGAAGTTGGGTAACCAGGCGGAGTCTCTTATTGATTTG
ATGTTGGTGTTTGTTGGAGGAGCAGAGTATGGTGATAGTTTGGCTTGCTTTGGAAACAGA
CAAAGGACAGATGAGCTTCAAGAAGGGCACGATAAGCTTCTTCATTCCAATTTGGGAGAG
GGGAATGAGGCGTCTAAATAAGTTATGCAAAGGGTCAAAGGTCTTGCAAAATTTATTGGG
ATCCCATATGAGGGATTTAAAGAGGATGTTATGAAACTGATACCAGCTATTGAAGCAAAA
ATGAGGCTAGGATGGATGAAATGTCTATTAAGAGGAATTAGGAAAGCAAGGCTAGAAGTG
GTGGAGAGTTGA
>TRINITY_DN15000_c0_g1_i1_1; 126 303 373  LEN=373
ATGGATGAGAGATTAAGTTGGGCCTTGGAAGGGGATTGGGATGGAAGAGGTGGAGATGGA
GATGGAGATGGX
>TRINITY_DN15035_c0_g1_i1_1; 136 196 312  LEN=461; minus strand
ATGGCGATAGCTTCATTGAAGCGTGGTGAATTCCTAAGTATAAAAAATAAAAATAAGAAC
ACTTACCATATGCAAAAACCCAATACTTCCAAAAACGATGTTGCATTAAACATTTGA
>TRINITY_DN15050_c0_g1_i1_1; 128 238 516  LEN=524
ATGTAGAGAGAAAGGGCAGAGAAAAGAGAAAGTGGGTTAGCATTTGAGACAGAAAGGCAT
AAAAATTGAGGCAAAAACGCATCTGGCCAATCCTGCAGCCGCCTCGCCGCTCGTGCAGTG
AATATTGGCCGTTCGTTCGGACTTCAAGCAATATGCCACTCAAGATTGACCGCTTGGGCG
GAGCTCACTGCAACTCGAGTGATAGACGCAAGTGGGCCAACCACGGCCACACATGCAGTG
GCTCCTCCCACCCTCGCTGATTGTCGACTGCTTGTGTGA
>TRINITY_DN15083_c0_g1_i1_1; 47 123 346  LEN=346; minus strand
ATGAAGCGTGTGCCTCACCTTGCGCATATGCCCCAAGAGTCGTTTGGCACTTTGGTGCGC
CTTGAGCCTTTAAAAACACTGACATTCACAATCTCTAAGACTGGAATCTATAGCATATGA
TTACAAGAGCTAAAACTAAACAAATACGAGTATATGCCGTACAGGCTACAAGTTCCAAGG
GCCTTGCCCAGTTACATCAAAGATTGTTCTCAACCCAATACATAX
>TRINITY_DN23986_c0_g1_i1_1; 443 116 647  LEN=647
ATGAAGTTCTACAGGGCAATTGTCTTCAAGGTTGCCAAGTTGATGATGGTCCTGATCATG
TTCTTGGTTTTTATAACCACAAAACCTCTTGAAGCTGCTGCAAGGCCTTTCGATGGTAGA
AAGCTGACGGCGGCTCATGGTGTTGGTGGTGGTGGTGGTGGCATCTCTAAGTCGTCATTG
GTTCACAAAGAACCAGAAGCACCGCCAGGCCCTTCTCCATCCACTTTCATCCCTCAGAAA
GGCGACCACCATGGAGAAAGGCCTTTCGATGGTAGAAAGCTGAGGGCGGCTCATGGTGTT
GGTGGTGGTGCTGGTGGCATCTCTAAGTCGGCATTGGTTCACAAAGAACCAGAAGCACCG
CCAGGCCCTTCTCCATGCACCTTCATCCCTCAGAAAGGCGACCACCATGGAGAAAGGCCT
TTCGATGGTAGAAAGCTGAGGGCGGCTCATGGTGTTGGTGGTGGTGCTGGTGGCATCTCT
AAGTCGGCATTGGTTCACAAAGAACCAGAAGCACCGCCAGGCCCTTCTCCATXX
>TRINITY_DN23928_c0_g3_i1_1; 25 1 133  LEN=355
XXGCGCACAGTAGGAGCTGAGCTGAACTGCACGGGGTCGCCTGGCATAATGAATCAAGGA
ATTAGGATATCATTGTTTATGGTTAGGAGACTTGATAATCATCGACTTTATGACCAGTTG
GACTGTTCCAAATGA
>TRINITY_DN23941_c0_g1_i7_1; 134 522 925  LEN=925; minus strand
ATGGCAATAAGTCTACCGAACCCACCTGTTTTACCTAAAAGTTTACCAGAAATCCCACTT
GGCAGCCATCTCAGCGCAGGCCACAACTGCTTGCACTGATGTCACCATAGTCATAGCTTG
AGTGAGATTATCGXTACTGGTCCTGTGGATGCAGACTTTCTTTTCTCTGCAATGAATAAT
GGCCTGACTAGCGGCAGATCTTTGCATTAGCACAAGCAAGGCACATCTTCAGATTATTAT
TACCTCAGTCTGAGAAGGAAGGCTATTATTGCTTGTGAGGCAGAGTGTGAGCTGACGACA
ATCGCCGCCGCCATTTCCGTCGTCTCCGCCGCCGTCGGGATTGGTTGAATGGGTGCTTCC
GCCGCTGTGCATGGCCGTGATTTGAGAGCAGAGAGTGAACTACTC
>TRINITY_DN23980_c2_g4_i1_1; 193 715 1062  LEN=1246; minus strand
ATGAACTTCCCGTCCAAACAACTGTTAACTTTTATTTTACAATCTCATATCAAGAAAAGG
AGAAAAAATGACTTATATCACTATAAAAACCTTATGCTCCTTGATGAAGACTTAACACAG
CAGTCCAAGTTGTTCAAGGCTACAGAGCAGTCCAAGCAGTTCAAGGCTGCAGCTATTGAG
TGCAAGGTTGCAGCTACTGTAGCAGATCAAGTAGACTGCAACAGAGCACACAGTGCAAAA
GAAGTGCAAGAGCAGCACTCCACGAAAGCTGACCAAGTGCAGACTTGTATGAAAGTGTAT
CACAAGAGCAGCAGTCCACAAAAGCTGACCAAGTGCAGACTTGTATGA
>TRINITY_DN11953_c0_g1_i1_1; 230 1 348  LEN=374; minus strand
CAGAACAATGTGTTCTCTGGGGATTTCCCAAATGGGTTATGGTCATTGCCCAAGATTAAG
CTCATCAGAGCTGAAAACAATGGTTTCTCCGGCAAAATACCTGACTCCATTTCCATGGCT
GCTCAATTGGAGCAAGTTCAGATAGATAACAACAGCTTTTCTGGTATGATTCCTCAGGGT
TTTGGAATGGTTATGAGCTTGTATAGATTCTCTGCATCTCTGAATCGTTTTTATGGTGAA
ATTCCTCCTAATTTTTGTGATTCGCCGGTTATGAGCATCATAAATCTCTCTCTCCCTTTA
CTCATCCACCCACCTCCACTTCAAAGATGCTGTCATTTCCCACTTTAG
>TRINITY_DN11949_c1_g1_i1_1; 63 1 289  LEN=460; minus strand
XXCAGAACCAGAGAGAAGTTTTAGCTGAGAGGAGTCGAAGCACAACTAACCGTATCGATT
AGATGGGTCGACCAGATGGGTCACCCAACCAAATCGACTAGAGAGAAGAGGCGAACCATG
TCGGAGGGGTGTCCTTCGGCGAGAGACAAGACCAGCAAACCAGAATCAGACACCAGGTTG
GTCGTGAGCTAGATGGGTCACGATGCAGAGGCAGACGGGTCGCGATGGATAGCGATTCAG
GCTGAGAGTTGGAGCAGAGATACGAACGAGGGACTTCACCAGAAGAGATGA
>TRINITY_DN11913_c0_g1_i1_1; 19 1 173  LEN=361; minus strand
XGCTTCATAGGTGGGCATCCATCCCTTGGGTCCATTATAGCACTTTATTGTGCTATAGGT
ACCTACTATGAAGTACAGACACCTCTTCGAGGGCTCCGTACCAATGTCAAACACGCGTCG
GACACATGGTGGACACGTGTCCGACACGCAACAGAGAGTGTCCCATTTTTTTAA
>TRINITY_DN26886_c0_g1_i2_1; 93 272 340  LEN=340
ATGGTTGCAGCAAGAGGGACAATGGACTCATTCCGTTTGGGTTCAGCATTCAATGGCTTC
ACAGAACAC
>TRINITY_DN26827_c1_g4_i2_1; 118 618 749  LEN=749; minus strand
ATGAAGATATTGTTCAGCAAATTCATACCTGAGTTCGCCAAATCTCCTAGAGACGCAGAA
GATCTCATGGTAAACTTCGCATCAAGCCCTTGCAGCATCAATGCAACACTCGCCTTCAAA
CAGATCACATCC
>TRINITY_DN26867_c3_g2_i1_1; 51 1 178  LEN=368; minus strand
XXAGAACAAAAGAACAAAAATAAGTATTCTAACGTTGATAATGGCCATGCATGTGGCAAC
CATGTAACAGCCTTTCTCTATTTCATTCTCAATGGTGATCATTTTAGGTTTAGACTAGGA
AGCATGGATACAGATACGGGATATGGCGATATGTCAAAATCTGAAAAAGTGGGATACTGG
>TRINITY_DN26804_c1_g1_i2_1; -64 163 978  LEN=1134
AAGGTTGGTTGGACGCTTAACGTCCACTTCGAAGTGGGCCGAGCAACAGAAGTTAATTGG
ACGCCCAACACCCATTTCGAAGTGGGCCGAACAACGGAAGTTGGTCGGACGCCCAATGCT
CACTCTGAAGTAGATCGAACAACAAGAGTTGGCTGGACGCCCAAAGCTTGGGTCGAGCAA
CAAAAGTTAATTGGATGCCCAACACCCATTCTGAAGTGGGCCGAGCAACGGAAGTTGGTC
GGACGCCCAATGCTCACTCTGAAGAGACCGAGCAACAAAAGTTGGTCGGACGCCCAATGC
CTAGGCCGAGCAATAGAAGTTGGTCAGACGCCCAACATTTTGACCGAGCAACAGCGGTTG
GTTGGATGTCCAACGCTTACTCTTAAGCGCGCTGAGCAACGGATGTTAATTAGATGTCCA
ACACCCATTTCGAAGTGGGCCGAGCAACGAAAGTTGGCCGGACACCTAATGCTCACTTTG
AAGTGGACCGAGCAACAAAAGTTGGTTGGACGGCCAATGCCTGGGCCGAGCAATAGAAGT
TCGTTGGACGCCTGATGCTTGGGCCAAGCAACAAAAGTTGATTGGACGCCCAACACCTGG
GCCAAGCAGCAGAAGTTGGTCAGACACCCAACGTTTGGGCCGAGCAACAAAAGTTGGTCG
GACACCCAACGACTAGACCGAACAACAGAAGTTGGTCGGACACCTAATGCXCTAGGCCGA
GCAACAAAGGTTGGTTGGACGCCCATCACCCACTCTGAAGCACGCCGAGCAATGGAGGTT
GATTGTATACCCAACACCCATTCCGATGTAGGCTGA
>TRINITY_DN26861_c2_g2_i1_1; 183 411 848  LEN=909
ATGGCCTTTTGGGAAGAATGCAGGTACTGAGATGTCAAGGTAATCACCAGTGAGGCAGGA
GGTGAGAGATCAATAAGCCTCAGAAGAGAGAAAAAGGGCGGTGCAGAGGTCTTGCTGTAT
ACCAGATATGGTAAAATGGTTGATAATGGTAGTGATGCTTCAACGTTTTCATAGAGGCCT
CCTTATATAGGATGGTCAAACCATGGAGGCCAGCTCACTCTTGGAGAGGTAGCTGACCCT
CCTTGTTTCAACAAGAATGAGGTATCCCAACCACCTCTACATCCTAAGATCAAATCTTGG
GATTTGTATCATAAGAGCAACAATGTAGGCAGTACAGGGGGCTTCAGTGTTGCATATGAT
ACAATTTCCAAAATATCATGTCTTGATTAGAGCACCCGTCTCTCTAAGACTGATCATGGT
GCAGACCCCTCGGGGTAG
>TRINITY_DN26828_c1_g4_i1_1; 176 65 310  LEN=336; minus strand
ATGGTAGCTGCGACAGTTGCTGCAATGGTCGAGATGGGGCGTGGGGTTACCGCAGTTGTT
GCAATCGAGATGTAGACGAAGGGTCGCTATGGAGGGAGGAGGAGCAGCGACGGTGGTGAG
GAGTGTGAGTGTCGACGAAAAGGAAGAGGCAAAGTTGATGCTGTGGTCGTCGTGGAGAAG
TGAGAAACAAAGACAGAGATGAAGATTGTGCTGGGAGCAAATAGTAGGAAGTTTCCTGGG
TGGTAA
>TRINITY_DN12601_c0_g1_i1_1; 217 1 342  LEN=342; minus strand
XTCTCCCGTAGCTCGAATGCTATGGGGCTCGAATGGCTCGAGGGAGAGGGAGAGAAGCAG
AACAGAGAGGGAGAGGGAGAGAAGGAGAAAAGAGAGGGAGAGGGAGAGAAGCAGAGGCCA
TCGTCGTCGTCCTCGTCGTCCTCGTCGTCGGCCATCGTCGTCCTCGTCGAAGAAGCGGGC
TCGTCGAAGAAGCAGAAGCTCGCCGTCGCCGTCGTCGAAGCAGCAGCTXTTGCTCCACCG
CCACCGCCTCCCGCAGCAGCTCGCCCGCCTCCTCCTCCCCCTCCCTCCTCCTCCTCCCTT
CTCCAGCCGATTTTATGGCCCCCTCCCCTCCCTCCTCCCTCTCCX
>TRINITY_DN12643_c0_g1_i1_1; 77 1 186  LEN=507
GGCCCTCATTTGGGATACCAACAGAAGAATATGATTAGCAAGTCCAATAACATCTCTGGC
TCTGAAGTAGATACACCAAAGAACACCCAGAAAGTTATTCCTGGTATTCCCTCTCAGATT
AAACACTATGGTGCAACTCAGGTGTTGGGTCAAAGTAGGCACTCAACCCCACTCCAAGCA
GGATAA
>TRINITY_DN25064_c0_g3_i1_1; 188 105 224  LEN=765
ATGGTTTCTCTGGAGAACACCAATTGGCTCTTCGATTACGGCTTGATTGAAGATATTGCT
GTTCCTGATGCAATTTCCCCTCTTGTGGTTGTTGCAGTAGCCAAAAAGCTCCAAGAATAA
>TRINITY_DN25054_c3_g1_i2_1; -24 1 220  LEN=582
XXGGGGCATATAACGATAAGCATACTTGTACTCAAGGTTTTCAAAGGCGTAGATGAGGCG
CGACTTGAGGCGCGACTTGAGGCGAGGCGTACGGAAAACGCACAGATGCGTTCTTTTTTG
GGCGAGACACCAGCTATGCGTACGTCTCAAACGCAGAAGCGTAAGCATCTATCGCGCTTT
ATGCGCTTTTCACGCTTTCAACAGCGAGACGCAAGCCTTTGA
>TRINITY_DN25029_c1_g5_i2_1; 122 1 530  LEN=530; minus strand
GAGATTACATCAAAAAGGAGAAGGAAGAGATTCAGGGTAGGTGAGGGACCAAACCCAAGT
AGAAGAAAAATAAAAAGAGAGAATCAACAAATAAACCAGCAGTCCAAAAGCAAACCAAAA
CAACAGCCCACTGCAATTCAGTCAAGAGCTACCAAACCTGTAAAGAGCAAACAAACCTGT
CCTACACTGCAGCCAAATAACAACCAATGCATAGCAGCCAAAXTAGAACCAGCAGACCTT
CACAGATCAACACAAACCCAGCAAACATTCAGCCCACAATTCAGACCACAATTCAACACA
GCAACATACAACGAAATGCAGCCAACAAGACAGAACAGCCAAGACAGCAAACACCAGCAT
AACAGAGATTGTAGGTACTCCTTGCACTTTCTTTCAAACAGACTAGATCAAAACCAACAA
ACAAAAGAGGATCACAGCAGCCATGCATTGTGCATACCACAGCAGACCACACCCCAGCTT
CAGACCAAGCTTCAACCAGCAGCCATCACAGCAGCCAGCACAGACCATCCC
>TRINITY_DN25029_c1_g3_i3_1; 134 1 281  LEN=594; minus strand
XACAGCATCAACCAATGCAATGGCAACCAAAAAGCAGACCCTCACAGCATCAGTCAATTG
CAACCAAACCTGGCCAAACCTGACCTACACAGCAGCCAAATAACAACCAGTGCAAAGCAC
CCAAAAGATCCAGCAGACCTTCACAGCATCAACCAATGCAATGGCAACCAAATAGCAGAC
CTAGCAGAATTCACAGCAGCAACACAGCAATATGAACCAAGAAGTAAACCAAAGCAAAGT
TTTAATTCTTTTTTGTTTTCTTGGTTTGATCTACCAATGTAA
>TRINITY_DN15478_c0_g2_i1_1; 160 1 407  LEN=407
XGAATCAGCTCCCTCTTTACCCCTACTTCTTTTCCTCCCACTGCGGTCAGTTCTACTCCT
CCTACAAGCTCTTCTCCTGCTGTTCAGTCCCATTCTTCCAATGATCAGTCTATTCCTCTC
TATACTCAGCGGACCTCTTCTTCCTCTGACTTGCGTACTTCCTCTTCTCTGCCACTTATG
TCGTTAACCATTCCTATCCATGATCGACCTCCTCTTTTTTCTGCACCTATGCCTAATCCC
ACAGCACCAGTAACTGCTATCCTGGCACTTGTGCTTGCTCTACTACCTCTTCACTTCTAC
CACAGCCAATTTCCTCCAATGTTCATCACATGCAAACAACGTCCAAATATGGGATTATCA
AGAAGAAAACATGCTTTCATATTCCATTATCTTCTGCATCTATTTCTT
>TRINITY_DN15450_c0_g1_i1_1; 118 1 530  LEN=797
XGGAAGAGCCGCTTGCATCATAGTAATCAAACCCAATCCCAACTAGGTTGGCACCGAGAA
GAAAGTCCTATCATTTGCAAGGACAACCCCAGGAGTTTGGTGAGAAACCAAACCCGAACA
AAGTGAAACAAACCAGAACAAGCACAGCAGAACAAAGTGACCAAAACAGAACATAAAAAC
AAAACAGAACAAGCACAGCAGGCACTGCAACATGGAGGCGGACTTTGCATAGCAGCAGAC
CACCAACCCATTCAAACAACCAAGTAACTGCAGACTGCAGCAGCGAAAAACAAGGGACCC
AAAGCTCAGCCCATCAACCAAACCGGCAGCAACCCATTGCAAAACAGGTTTGGAGATACA
AATATATATAAGCCAATAGCAGCCTAAGGCTCCAGGACTATAGAACCAGTGCTAACCAGA
AATACAAGTGCCAGACCACCAAGTGCCAACTTTAACAACCAAGTGCCAGACCACCAACCA
AAACCGACAGCAGAACCAGTGCAAACCAGCAACACAGCAGATTATGGTTGA
>TRINITY_DN23282_c2_g2_i1_1; 90 276 538  LEN=538
ATGGGACTTGGGGGTGAAAGCAATCAATTGGTTTTGAAGGAAAGAGTTGGGCCTAGGCAT
TGCAGGACACACCAAAGGAATAGTTGGGCTTGGAGCAATGATGGGAATGATAAGACCCAT
TGTTTTTGTGCAGCAGACTTGAATAAGAATCATAGGGCCTAAAGCCCAACCTCAAGGTGG
GAGGGTCCTGACGTAGTGGGATCATTCCCGGTTGTTGATCAAGACTCATTGATGAATAGG
AAAGGGGAGGGGCGTCAAGAAGGX
>TRINITY_DN23282_c2_g3_i1_1; 79 1 219  LEN=406
GGCGTCAAGAAGGGTGAGGTCAATGAGTTGGAGGGAGTGGTGGACATTAGCAGGACTGAG
GGGATGGAGTCTTCTTTCAATGCTTTGATTGAGATTGATCAACAGGCAGTTATCAATTCG
TAGAAGGGGGAGAGGAGGCAGGAACTTGTAACAGGGTCAAATATCGAGAAAGGTTTTGGT
TCTAGGGGTTGTTCTAATTTTAAAGTTTCATTTGAGTGA
>TRINITY_DN5190_c0_g1_i1_1; 118 1 436  LEN=436; minus strand
XTTCATCAATTTCAAGTTGAAGAAGAATGAGTGGTGGGAATCACAATCATTCTGGTTATC
CTAGTGGACACTACCCTCCTCCGTCTCCTGGGGGCATACCCTCCCCAAGGATACTCTCCT
CAGGCATATCCCACTCAAGGTTACCCACAGGCTGGATAACCTCCTCCTAGTGGTTACCCT
CCAGCCAGATATCCTCCCCCAGACCCACCAGCTGGATATCCTCCCCCTGGTGGATACCCA
CCATCAACATATCCTTCCTCAGGTGGATATGCACAAGTAGGTTATCCTAGTCCATCGGCT
TCACATCATTCAGGGCATGGAGGAACTAGTATGGAAACACTGATAGCTGGGGGTGTGGCT
GCTGCTTATGGAGCTCATCATCTGTCACATGGTGGTCATCATTTGTCACATGGCAGTCAT
CATCTGTCACATGGCCAX
>TRINITY_DN5143_c0_g1_i1_1; 143 1 337  LEN=337
XCTCCTTGCTTCATCAACGAGAACGACCCGTGCCGAAACTACTCTGCTGCTGCTGCTGCT
GCTGCTTCACCATCAAGCACCACCTGTGACCAAGCACCACCTGTGACCGAGCACCACCCT
CCTCTTCTACAGTTGCTGCATCACCCTCCTTTGGTTCTTCTCCGTGATCCAAACAACTCC
TTCGATXTGAACCTCACCAACAACGTTGAGCAGTCCCCTCTTCTCCGTGACCACCATAGA
AATGAACGGAAATCACCCCTCGGGCTCCACTGCCGTCAAGCACCACCCGTGACCGAGCAC
CACCCTCTCCTTGCTTCACCAACGAGAGAACCACCCGTG
>TRINITY_DN33268_c0_g1_i1_1; 74 1 83  LEN=334; minus strand
XCTCTCACAGACCCACGCAATCTTACTGAAGATTCGACCGTTAAGGTTCCTGTTCAAGTT
CAAGCTCAAGCTCACCGGCCTTAA
>TRINITY_DN33279_c0_g1_i1_1; 169 102 236  LEN=313
ATGGGGAGGAAGAACCAGTTCTGGTGGAGGATGGACCACGGCATGGCGGTGGTGGTGTTT
GTAGCGAGAAGCGGTAATGGGCGTCGATGGGCATCAAATCCGGTTGTGGTGTCGTGGTGG
CGCAAAAAGCGGTGA
>TRINITY_DN15974_c0_g1_i1_1; 25 1 100  LEN=351
XXCACAAGTCACAGCGAGGTGCACCTATGGCACTTCAACTCTGAGGCGAGGCAACGTTAA
TGAAGTGCTGTGGAGGTGGTCGAGGCGTGTGAGGAGCACTGA
>TRINITY_DN15968_c0_g1_i2_1; 92 1 278  LEN=381
XGCATGGAGCATGCAAGAGGTGACCAAACCAAACCCTAACAGAGGTATGACATGGAAAAA
CATCACCAAAAACATGCTGAAATGGACTCAAGGCAAGCTAGAATGACATGCTACTTCATG
AAGCATACAAGACTAGTTTGTGCGATTTATACTACAAGTGTATTAAGCATGCATGGAGTG
ACAAAACCAAGTAAAAAAAGTGGTATTCCACAGCAAAATAACCCTAAATACAAGCTAAGA
TATGGCCAACATAAGCTTAACAAACATGCTCACACATGA
>TRINITY_DN23811_c0_g1_i1_1; 45 1 69  LEN=898
TTCAAAGAATGCTCACATTTAGATACCACTAATGCTAGTCCTAGCACCGAGGACAAGGTG
AACAATTAA
>TRINITY_DN23858_c0_g1_i3_1; 65 1 63  LEN=610
TGCTGTGTTCTTGGAATCATGATTGGTACTGGTACTGGTACTGCTACTGCTACTACTACA
TAA
>TRINITY_DN6181_c0_g1_i2_1; 268 67 243  LEN=335; minus strand
ATGGGTGTTTCAGGAGGAGGGATCGGAGAGAGAGAGAACGGGAGTTGAAAAAAAGATGGG
TCTACAAAAATTGATGAAGATGATGAAGATGATGTTGAAGATGATGATGATGACGATGAT
CCGGATCAAGCTTCAAATCTGAAAAGGAAATTTGTGTTTCAAGCTTCAGATCTTTAA
>TRINITY_DN6138_c0_g1_i1_1; 95 225 345  LEN=345; minus strand
ATGGAGGAAAAAGACCATGTTCAGCTCAAGGACTGACAAATGCACCAAACTGTTGAAAAA
GAGGCAAAAGACCATGGTATCCTAAAAGATGGTAGGAATTATTTTTTGGGCAAGACAACA
CXX
>TRINITY_DN6111_c0_g1_i1_1; 115 307 431  LEN=431
ATGACTCATGAGAACATGTGCATTCATAAAAAAGCAAGTGCTTGGAACAAGAAGGATTTC
TTTGCATATGGCACTATGGTGGGAGAGTTATGGAAGTGGTTGCAAAGAGCTCCAACAATT
AGCCAX
>TRINITY_DN6150_c0_g1_i1_1; 95 1 241  LEN=349; minus strand
XXCCCGCAAGTGTTATCCGAAAAATCAATGAGAGAGAAACTGAGGAACACACCAACCACA
CCACACAACTATCAAAGAGTGAAGATGGAAGCAGTGAAGAATTACAAAGGTGATCAAGTG
CAGGAGGGGACGTAGTAGCGTCGACCTAGCCTCAGTTTTGTCAAGCCTACTTTTGTGCCT
CGTCACGAGGTTCCTGTTGGGCAAATGTCACAACTTTTGGGTGGTATGGGATTCACCCTT
TGA
>TRINITY_DN32259_c0_g1_i1_1; 95 1 410  LEN=606; minus strand
XAAAGAACCTCGCTCGAGCGCAAGAAGCGTCGCTCGAGCAAACAATACAAAGCTTCAGGT
CTGCAACGCAGAAGCATGCTCGAACGCAAGAGTTCTTGCTTGAGCGAAGAAACACAAAAC
ATAGGGCTTGCTTGCTCGAGCACAAGAAAGCTTGCTTGAGCGAAGAATACCAACCTTCAG
GTCCAAAAGAGACGTAGACGCACGCTTGAGCGCAAAACTGCTCGCTCAAGCAAAGAGACA
CAACACACAATGCTCGCTCGAGCGCAAAGAAGCTCGCTCGAGCGGAAGCTGCGTCTGAAA
AAGAAACCTGAAGACCAACAATACTCGCTCGAACGCACGAACCCTCGCTTGAGTGAAGAA
GCAAACACCCGAGGCTCGCTCGAGAGCAAAAAGCCTCGCTTGAGCGAATAA
>TRINITY_DN32281_c0_g1_i1_1; 122 107 248  LEN=584
ATGGCCAGATCTAAAGTCACCAGTGAAGATTTGAGATTAAAATTGCTAGATCCGAAAGTT
GCTAGTTATGGTAATAATAAAGAAGATGATGGTGAAAAGTGTGCGGCGTTAACGGTGACG
GACGAATGTGGTGGTACGTAA
>TRINITY_DN32263_c0_g1_i1_1; 99 1 358  LEN=358; minus strand
TTTGCTTACAACACCCATGGAGGTCATTTTTCTAACAGAGGAGGTCATGGAGGACATTAT
AGAGGCAGAGGTACTTTTAGAGGCAGAGATGGAGGCAGGTTTCAAGGAGGTCAGAGAGGT
AACTTCAGCACTTTTTAGAGGGGCAGACAAGGCTATAATAGCTACAACAGCAATAGCTAC
AACAGCAGCAGCTATGCTCCTGCAAGCAATAGCAACAACAGCAGCAGTTATGCTCCTGCA
AGCAATTCATCTACTTCCTCAGTGATCTGTCAAATCTGTGGCAAGTCTAATCACACTGCC
ATAGACTGTTGGCATAGGTTGGATACAGCTTTTCAGAATGATCACTCTACTGGTTCTCXX
>TRINITY_DN1514_c0_g1_i1_1; 179 58 304  LEN=304; minus strand
ATGGCCAAATCTACTGTCGATGACAGGGGAGCTTGTTCAATAATCGATTCCTCCTTGAAC
ATCACTGAAATCGCATCTCCATTGAATCAGATTTCGATGGATGCAAAGGGAAGAATTATG
TTTTCTTCTTGGATGAATGTTGCGGTCTGTATGATGACAACTTTCATGATCAATACGATG
AACTTAGGACTTGTGGGAAACTGGGTTTTCAGTTTGGAGGATGGGAGTGTTGGGCCTTTA
GTCTTTTXX
>TRINITY_DN1565_c0_g1_i1_1; 171 85 156  LEN=389; minus strand
ATGGCGGTGGCAGTGGCGGTGGCGGTGGTGGTGGTGACGGTTGCGGTGGTCATGGGATGG
TGGAGGGTTTGA
>TRINITY_DN1522_c0_g1_i1_1; 100 1 391  LEN=391; minus strand
XXCTCCATCTCCGCCGCCGCGGCAGCGGTAGCGTCAATGGCAGTGGCAGTGACGAGGTTT
AATAGATCTGATCGGACTCTTTCGATGGCTCCGAAATCGTTCATGAAAGCAATGCCTCAC
GCTCCACCGATCTTCCTCTTAAGGCTTCTCCACCTGCTCGCCGCCATGACTCTGAAGTTC
ATATCCATGAAAGTTAGAGAGAGAAGCTGTGAAGTTCATATCCATGGAGGAACACCACCG
XCGACGTCGATGCTGGTACTAGAGGAGCAACACCGTGACGTCGGAGGCGGCATTTTGGAG
CGAGATATCGGCGCCGAAGCTGGCGAGAGTAAGGCGGCTAATGCATCGTTGAGACGGACG
GCCTAGGCCTTCGAATCCTCAGAACTTGAATCCAXX
>TRINITY_DN27177_c2_g1_i1_1; 139 334 657  LEN=741; minus strand
ACGGCACACACACATCTCTCTTTCACCCACCACTGCCGCTACTCAACAACCAGCAGCACT
ACCAACAGCCCACTGCCGAACTACCACCAGCAGCCCACTGCCGAGCTACCCAGCAGCACG
CAGCCTACTGCCGAGCCACCCACCGCTGCTACTCAACAACCAGCAGCACCTCCACCTACT
CCACCTTCTCAGGTCACCCACCAGCAGCCCACTGCCGAGCTACCACCAGCCACACCACCA
ACTACCCCGCTGCTACGCCGCCATTCCGCTAGCCGAGAGCTTCGATCCACTTCGTGCCAA
GTTTGCACCTTCATATTTTGGTAA
>TRINITY_DN27177_c3_g1_i3_1; 149 429 1463  LEN=1463; minus strand
ATGACCGACGXGCAGCAATACACCATAACACTCTCACACCCCAATATATTTTCCGACCGA
TCCTCTCCCTCTCTACCCTCTCCCTTTCGGCAGCTCTCCTCCATCACCTACACCAAACCC
ATCAACCTCCCTCTCCCTCTTTCTCTCTCATATACCAAACCCACCGTGGCCCATACACCA
ACTCACCACACTCTACACGGCAGACCATACTCCAACTTCATCACCACACTTTCCATCAAC
TTCATCACCATCTCCTCACGGCAGCACACACTCTACACGGCAGACCATACTCCAACTTCA
TCACCACCCTCTCCCTCACGGCAACCCAGTCACACCCCTCACGGCAACACAGCACACCAG
CTCACCACCCTCACACCCCCTGCTGCCATCGCACTAACACCTCTCTCACATCCCCGCTCA
CGACAGACCCAGCTCTCCTCCCCACCACTGCCATCGCACACCACCACCACTGCTCACGAC
AGACCCAGCTCTCCACACCCTGCTGCCATCGXCACTAACACCTCTCTCACAACCCAGCTC
ATAACAGACCCAGCACATAACACCCTCTCCCTCACGGCAACACCCATCACCACCATAACA
CCCTCTCCCTCTCGGCATTAACCTGCCATCACTCACCACCCCACCATATACCCAAACAAA
GACCAAGCTATCTCTCTCTCTACCCTCTCCCTCTCGGCAGCCAACATCTCTCTCTCACCC
AAACACACGTCCCTCACTACCGCAGCATACACCCTCCAACAGCCCAAACACACACGTCCC
TCACTACCACAGCATACACCCTCCAACAGCTCAAACACACCTCACACATGCACACAGCTT
CCAACCGTGACCACCCAAACACACCCTCCAACAGCAGCACTACCAGCAGCTTCCAACCGT
GACTGCCCACTGCCGAGCCACCACGACTACTCCACTGCCGAACTACCAGCAGCCCACTAG
CAGCCCACTACCGAGCTACCACCAGCAGCACCACCAACTACTCCGTTGCTACGCCGCCAT
TCCGCTAGCCGAGAGCTX
>TRINITY_DN27177_c3_g2_i1_1; 48 1 518  LEN=518; minus strand
XCCCATCACCACCCAACTACACCATTCCCACGGCAGCCACCTCCCTCACGGCACCCATCA
CCACCCAACTACACCATTCCCACGGCAGCCACCTCCCTCACGGCACCCATCACCACCCAA
CTACACCATTCCCACAGCAGCTTCACTCACGGCACCCATCACCACCCACATACACTCAGC
TTCACTCACCACCTAACCACCTATAAACCCGCCTCTCTCACGGCAGCAAACCCAGCAGCT
TCACTCACGGCAGCAAACCCAGCACACCTACCATTGACACCACCCAACACACTCATAGCA
GACCACACGTACACACACCATACCTCCCTCACTCTCTGGGAGAGACCACACACACATACA
GACCATCTCCAGCTGCTAACGGACCCTCCACTGCCGAACTACCAGCAGCCTACTGCCGAG
CCGCCACGACTACTCCACTGCCGAACTACCAGCAGCCCACTAGCAGCCCACTACCGAGCT
ACCACCAGCAGCACCACCAACTACTCCGTTGCTACGCCG
>TRINITY_DN27188_c1_g1_i1_1; 81 207 325  LEN=325
ATGTCGCGTGTTGAACCAGAGGGAGAGCAGGCTTGCACAAAGGAGAACAACCCTTGTGCG
AAAGTGAAAGATGGAGATGAACCAGAGCAGGCGGTCGCAACTTCAGGCCAGAGATCAGXX
>TRINITY_DN27182_c4_g2_i2_1; 2 1 235  LEN=419
XXGGCTGTCAATTAGCTGCACATTTATGGATGCCTCATAAGCTTGCATGTTGAAACACAT
AGGAGCCAAGATTACACATTTAACTCATTCATCGACCTCAAAGTGCTCACACCACGCCAG
TGGGATTGGCTGGCGAGAGCGATGGGTCGTGCGAATGTAGGGGTTCCGCTGTATGCAGAG
AGACGGTGCCAACGGTGGCGTGCTGCGGTAGTGATTACGGGCGGTGAAAGTGTGTGA
>TRINITY_DN27151_c5_g1_i2_1; 109 1 325  LEN=437; minus strand
XXTCTCTCTCTAAGACTCCATACCCATACACACACCCACCGCTGCAACTCCGCAACTAAC
ATACACTACCAGCAGCCCACTGCCACCACCAGCAGCTCACTGCCGAGCACCACCCACCAG
CAGCACCACCAGCAGCTTGCCGAGCACCACCCACCAGCAGCACCTCCAACAACTCCACAA
CCGGGCCGTTACCGCTGCAATTCCACAACTGAGCTAGCATCTCCTACAACCTCACTCACC
TCGGCTACTTCATGTTCCCTCCACCATCTTCTCAGGCCGAACCCAGCACACCAAACCGTG
GTCTCTCTCTCTAGTTTAGTTAATTAG
>TRINITY_DN33383_c0_g1_i1_1; 128 241 366  LEN=386; minus strand
ATGGTGTCACCTCAGTATTCGCCGCCTCAGTATTCACCGCCTCAGCATTCTCATCAGCAG
GCGTTGGAGTTGTGGGTGGTCTCGTTGGAGTGTTATTTGACGTTGGCGGCGGGCTATACT
TTTTAA
>TRINITY_DN33341_c0_g1_i1_1; 17 1 362  LEN=362
GGACGAAGATATGAACACAGAATATCTTTCCAAAATATGCTAGAACAGAGATGTTCGCTT
GAGCAACCTGTTGGTCGCTCGACTAGTCTGTAGAGACTGCAAAAGTATTGGATGCTCAGA
ATGTGCACTCGAGCCAGCTCAAGCGATCCGTCAAGAAATGCTGAGTTCGCTCTAGCCAAC
CTTTGGTCGCTTGAGCAATCTGCGATGTTTTGCAAAAATGCTGGATGGTTTAGACGGTTC
GCTCGAGCAGTAACTCCACCGCTCGAGTGGCCTGTGCAAAATCTGGGTTTCAAAACTAAA
AAATTGAGCTTTCAAACAACATTTCAAAACTTAGGGTCATGCATGGCTTGCTCAAAAATG
TGX
>TRINITY_DN33313_c0_g1_i1_1; 33 1 353  LEN=353; minus strand
XCGCTAGACCAAAAGCTAATCCGGTTGCTCACAAGGCCAACCCATCCTACAGCTACTCCA
GGTGCCGCCATCGTCACCGAAAATGAGCCACGGTTGCTGCTTGCTACAGACGTTGTGACC
GAGGCTACCGACGCTACTACAGACGACGTTGTGGCGGATGATGCTACTATAGATATTGTC
ACGCCATGAGCTAACCGTGACCAACCAGAAACCATCCTCTCCGCTGTAACTTTACCGCCA
GCGTCGGCTGTCTAGCGCCACCCACACACGTCGCTACTTCTGGCCTTGATTGTTTTTGGA
CCCAAGCCAGCTCTTCGTTTTGATGAGCCTTGGTCTTCGTTTAACAAACTTTAT
>TRINITY_DN33381_c0_g1_i1_1; 156 155 268  LEN=482; minus strand
ATGGGTGCTTATGATGACCTCGTCCTAGGTCTGTGGCTTATTTATGGAATAGCTTCTTGC
TCTGCTAAGCTGAAATTGGATACAGATGGTTGCTCTCGTGGGAACCAAGGCTGA
>TRINITY_DN33308_c0_g1_i1_1; 186 1 335  LEN=411
XGTACCTTCTTCCCTTCATCAGGCTTTAATTTTCCTAATTGTGGAAGGTCAAGAAGGACA
AAGCATGGAGGTTTTTTGGACAGAAGCAAATCCCTTAAGGAAGACATTCAAAATGTAGAA
GCTATGCTGTATGCTGAAGAATTTAGCCCTGTTGTGCTAGAAAATGAAGAACTGAAATCC
AGAGGAATTGGGTTGACTTATGATGAGTTCCAGAAATTTGTTGGGGAAGGTTTTCGACAA
ATGAGCCAGGAAGTGGCCAGGCCAAATGTCTTACAGATCAGGCCTGTAGATGAAGCGCCA
ATTGAAGACATTACCAATGAAGATGAAGAAAAGTGA
>TRINITY_DN33364_c0_g1_i1_1; 105 35 262  LEN=444; minus strand
ATGGACTGATAGTTGAAGGGACGGGATCATGATATCCGGCATACCAACAAACAACTTTTC
ACGAAAGCCCTCAAACTTGCCTTTGCTCCCTCTGCAGCATCTTCCACAACGACTCGTGCT
GCTTGGAACCAACTGCACAATCAACAGTGATATCTGATATCGGGAGACTCTCCTAGCGGA
AGCCTCGTGGAGGCCAACTTGACTACAGCCGAATGCCGGGTGCCATAA
>TRINITY_DN33340_c0_g1_i1_1; 70 1 187  LEN=390; minus strand
XXCTTGACAAATGATTTCAAACAATTAAGCCAGGCAGGTTGGACTGGGGAGATCAAGATC
AACTTTCTTAACTTTAATGCCCATTCCAAAACAAATCATAATCCAGACTTTGACTGCAGC
TTCATCAGTCACGTTATGTACAGTAGTACTTCAGAAAAAGTTCTGACAACAACCATCATG
GTCATTTAA
>TRINITY_DN33394_c0_g1_i1_1; 113 1 383  LEN=553
XAAACAATTCCTAAATCTCTATACAGCTTCTCCATCAACAGTATAGTTGAAAATCCACCA
CCACCCGCCACCCACCACTGCCCCTCCATCTTGCCCAATCACTGGAACCCCTCCCATTTC
CCAGTCCACGTTGCCCCTTCTTCCCCAACCACCATCTCCCTCCCTTTCCCAGCCACCCCT
GCCACTTGCTCCACACCCCACAATAGCACAAACACAAACACATACACAATGGCACAACAA
TGGATCTAGGGTTCTGGCGTCATTGAAGCTGTGGGAACCAGTGGAGCAATGGCAGGTTGT
AAACTCACCCACAAATGGTGAGCTATAGATCGACCCACCAACGACGAGCTGGAAATCGAT
CCACCACGAAGCCCCAGTGTATGA
>TRINITY_DN33318_c0_g1_i1_1; 18 247 388  LEN=388
ATGGACACGCCCCCGACACGCTCCGGACACGTGTTGCACGCAAGCCAGACACACTCTGAA
CACGTGTCGGACACGCTGGGACACTTGGGACACACTGCGGATTCATTGGGACACGCTAGG
GACAAGTTAAGAACAAGTTGAGXX
>TRINITY_DN4883_c0_g1_i1_1; 79 1 510  LEN=510; minus strand
XXGAACCATAAAAACTTCCTCAACAATTTAGGAGGATTTTTTAGTTGTTGTAGTTTGGTC
AGAATGAAGGGAGGGTTTTTAGTTATAGTAGTTTTGGCCTAGTTAGCAACAGCACAAGGC
CTAGGCAATACTGAAACCACTGATTTAGGTGATTCTAGAGTTAGTAAAAGCAATTCAAGA
GGAGGTATCAAAACCGAGCAATGGCCAAGGTATCCACAGAGGCCAGTTTTCCCGCCACGG
TGGCCAATTCCACAGTTTCTAGGATTCCCAATCCCAAGGGGACTTCCTGTGGCAGAGGAG
GTGAAGCAATGTTGGTTGGGTCTTGGTGCCCCACACAATTCATATAGAATCATCATCATA
ATACTCCTAATAATGGAGAGAATGGTTCTCCATATGATTCCTCACGTCAGCGAGGAGTGT
TGTGAGGATGTCAAAACAATTCATGAAGATTTATTGTACATTCACAGCCACATTTTTCAT
TGGCTTAGACATCAATGTCGTCATCATTCTTCX
>TRINITY_DN4877_c0_g1_i1_1; 171 1 666  LEN=666
CAAGGATTTAATAATCTGAAGATAGAATGCGGTCAACCACAGCCTGGTGCACCCGCTGGG
TCAACACAAAACCCTTTCCATGAGTACTTCGAGCAAGATTATCACGGAATGGATGCTTGG
GATTACATTGATAAACACTATGGCACACCATCACTGACCGAACAAGGCCGCATTGAGCAG
TGTCATAAAGAACAAACAACTGAAGATTGGGAGAAATGAGTAGACCCATCTTGGCTCGAC
GAACTCCTCGTAAAGTATCCTGAAAATGATTATCACGGGTTGGGCACCCAAGACTATGCG
GAATATTGCCAGAGAAAGCAGCTTAACTCCTCTTCATTCAAGGCTCGACCGCCACAACAA
TTCAACAGTGAAGAAGCTTTACCAGAAGTCAATATGATTACGGAAGTCAGACTTGAGGAG
GAAACTGTATGGAAAGCACCAACAGCGCTTAAAAGCCCAACTGTTTTCTACAAGAAAAGA
CGTGAAATGTGCCATTCGCAGCCGGATCAGTCTCATCTCTATCAACCTCTACCAACCTGG
GGAGGGAAAGGACCATTGAGGAAGAGAAAGCGTCGTGCAGAATCTACTCAGAAATCTGTC
TCTTTTCCTTTGAAGGTATGGGCTGATAACAAGTCTTATTACTCCCGGCAGCGAATCGCC
GACAGX
>TRINITY_DN4843_c0_g1_i1_1; -129 1 420  LEN=420; minus strand
XXTGTATCTAAGCTTCTATTCCTGAATCTCTACCAAAAAGATGAGATTAAATTTGTTCAA
AAAATAGTTAAGGGGCAAAAGAGTCACAAAAAGCTCAAAAACGTGCGAGCTACAAGTCGT
CAGTGCACGAGCAGCTGTTGAACACCTATCGAGCGTGCTTTACAGGAATACCAGTGCTTG
AACCCCTGTAGAGCGCGAAGCAAGCGTATAATACAAGAGTTCTAGTGCTCGAGCGACAGT
AGAGCGCATGTTGAATGAAACATGCAGCAATGCCAGTGCTTGAGCAACTGTCGAGCTCGA
AGTAAGCGGCCAACTCAGGAGTTGCAGCGCTCGAGTGACTGTCGAGTTCTATTGAGCAGG
CTTTGCAGGAAAACCAGAGCTCGAGCGACTGTAGGGCAGAAATCGAACGCAAATAAAAAA
ACX
>TRINITY_DN4816_c0_g1_i1_1; 161 52 307  LEN=307; minus strand
ATGAAAGAAGCTATAAGCAGTGGAATAACACACGGAAACAAGACATTTGTCATGGATCAA
ACCACTGCTACCATAATCACAGTGTTCTCAAAGGGCTCCGTCATCCACACCATCACCGAC
TACTGTCATAATTCATCACATAGCCTTCACACCAGCAACGACCGCATCCTCACGACATCA
TCACATCTTCAAAGTTTACCATCCTTGGAGAAGCTTGCTACCATTGCGATGCCAATCCCA
TCATCCTCTTCTGCTTXX
>TRINITY_DN4807_c0_g1_i1_1; 30 1 314  LEN=314
XXGGAACAGAGTTTGGGAAAGAAATTACCCAATCACTAGCATCAGCAAGCAGCCAAAGAT
GAGCATAAATTAGCCAGAATGATCAAACCAGGCAGAACAGGGTTGCCGAACCAGGGAAAA
CACCAAAAACCATCAACAAATCAACCCAGCAGCAGCAGCGAACCAGGAAAACACAAAAAA
TTACCAGAAAATCGACCTAGCAGCAGCACTGAAGCAAAACAAAGTCAAAAAGAGCCTCCT
AGGGCTATTTCGGATCCCAAGGAACGTATTTCAACAATCAAAAAATTTTGGGTAAGGGGC
TTTAGCACATATCAGAXX
>TRINITY_DN20718_c0_g1_i1_1; -31 1 256  LEN=307
XGCGATGGAGAGAGAAGTCGACGAGGACAGAGAGATGCGCCTGTACCTTCGACTGGAGTC
GCAACTCCGACTGGGGCTGTCGGAACCCTAGGGGCCTTCGACGGGGACTGTCGAAGCCCT
AXGGTTGTGCCTTCGACTGGAGTCGTGACTCCGACTGGGGCTGTCGGAATCCTAGGTGCC
GTCGACTGGGGCTGTCGGAACCCTAGGTGGCTTCGCCGGGGGCTTGTGGGCTGGGGTGGT
GGTGCTGTGGCTTAGTGG
>TRINITY_DN20798_c0_g1_i1_1; 86 137 323  LEN=323
AAGGCACTGTTCACTCCTCCAACGGTTCATCAAAACCGATATCAAATCGACAATTCATCA
GATGCTTCATCAAATCGACGCGAGAATAATGATTTCACCAGAATACTGTTCATGACCGTT
GGAGGAGTGACCCGGGTCGACCAACCGGTTGACCCACCGGTCGACCAACCGGTTAACCCG
TTAAAGGXX
>TRINITY_DN20745_c0_g1_i3_1; 59 1 413  LEN=1180; minus strand
XAAACATGCCCTCAAACTCCAGTGGTTTTTTCAAACATGTATGCATGGAAGGGAAGGCAA
CAAGCTCATAACAAATGAGTTGCACCAAATCATGCCCCATCATACTGGCCAAGATATTGG
AAACAAGATGCATACATGAAAGCAAAACCAGTGACTCCCCAAGCCATATTAATTAGCAAC
CAATGAAGGCCATACCCGAAACAGTTAAACTTAAAATAGCACCTCCTGATACAAGGCAGA
ATGCCCTCATCAATGAACTTCACTGAACACAGCTGTAAGATAAGGAGGGCACCAACTCAG
ATCATCCAATTAGAAAGGCTAGGCAAAGCCCTCATCAACCGATCCAGGAATTCCACCAGA
GAAAGGCACAGAAGCTGTGGACAAAGAGCTGGAACCATTCCCAAAACTAAATAA
>TRINITY_DN20754_c0_g1_i1_1; 83 1 142  LEN=353
XXCCTACACAAGGGACATGGAGGAGACACGGTGGGGACATGCGTGTCCAAATCTAGACAC
GACACGCCATGGGACATGGTCGACGAGAAGAGAGAGACAAAGGAGAGAACTCAGTTGCCG
ATCAATCGAAGGACATCTAGTTGA
>TRINITY_DN16978_c0_g1_i1_1; 130 356 903  LEN=903
ATGGTTGGACAACACCAAGCTGCTGCACCACCCCTGCACAACACCTACAAACCCACAAAA
CACCACCAGGTTTCAACTAAACACACACCCAGAACCCACGCCAAGGCCTCAGCTGCAGCC
CACACCCATGCTGCTGCCAAACACCATAGCCACCAAGACTAATGCCAAACTCCACACCCA
CCGAACACCAACCACCCGGTGGGACACCTCCAAACATTTGGTAGGATTTCACCCCTCAAA
CTCTCACTCGAGGATAAGCGCTCGAGTGAAAACCGGAACGAAXCTGCATCGCCTACGAAC
CAGGGTGCACCCCTCAAGCTCCTCCTCTCCAAAAGCGCTCGAATGAATTCCTCGACTCCC
CTGGTGAATCAGCTGAATCGGCAAGGTTGTAACACAATAAGGCAACCGAAGACAAACCTG
GAACTCCTACTCACCAAAGAACTCTCCCGCAGCAGGAACTCCTACGAACCAGAGTACACA
CCTAGGTGGGAAGATGGAAGACTCAAGTTTATTGAAAGAAAAAGAACTAACAAGTTAGCC
GCCGAGACG
>TRINITY_DN16928_c0_g1_i3_1; 165 73 399  LEN=520; minus strand
ATGGCAGCTCAAATGGGTAGCTTCATGGCCAAGACCTTGATCCCAATGCCCAATTTCAAA
CCCTATCAGCTCAGAAATATTATTATGAGCATGTGACCCCCCTCCGCCCCTGCATATGAG
ATTGTACATCAGATGAGATGTGCCAAGGGGTCAGAGAACACAATAAAAAAGAATAAGAGG
CCGGGTATAAAAACGGATCCACCACAAAACAATGGTATTGGCAAAGGAAATAGTCTCACC
AACTCGGTTGCTGAAGGAGGAGATAATATTGGCAAAGCTAATGCAGATGATGTAAACGTC
ATGAAAAGCGAATATGCAAATAACTAA
>TRINITY_DN16915_c0_g1_i1_1; 9 1165 1361  LEN=1361
ATGATTTATGAAGTACGGACACCTTTTTGGAGGTCGTGTACAAGCATCCTATATGTGTCG
GACACGGATACGCTCTGGACACGTGTCGGATATGCTGGAAAGAGTTGGATATGCTGGAAT
ACTTTGGACACTCTGCGGATATATTGGGACACGCTGAGAACACGCATAGGACATGTTGAG
GACACGCTAGGGACACGX
>TRINITY_DN28923_c1_g1_i1_1; 82 1 368  LEN=368; minus strand
XXCCTTATGATTCTTTCCATGGAAGCTCTCCTTGTGTTAATATTCAGCAATTTCCAATTC
CCGGGATGCAATTCTTCATTGGAAGACTCTTCAGTGGTAGTTTTGGATACAGCACCACCA
CCTAGTGATCAATTGTCGGAGGGGCATTGAGTTACTTCTGTGCAGCTGAAAAAATGGAAG
TTTCGTAGTCCACTGGTGCGACTCATGAGCTTGCTCAACAAGTTTCAAATGTTAGCTTCA
AAGTTCTCTACACTTTTCAGCTCACCTTGTCACGTTGAAGAAACAATGAAGTTGGATGAG
ATCGACTTTGCTGGGCTATGTCCCAGCAAGTTCCTGCCACTACCATATAGTATTCATCTC
GACCTGGTGAXX
>TRINITY_DN28910_c0_g1_i1_1; 54 1 323  LEN=448
XAGAAAAAGAAAAAGAAAAAGAAAAAGAAAAAGATGAACTCGGAGTGAGAACCGGTGAGT
CACACCGGTGCACAGTTCTTCCCTTGGAAGGGTGACACACTAGTGCTTAGTTCGACCTAT
TTTTTTTGGTCTCCCCATGAACTCGGAGTGAGAACTGGTGAGTCGGCAGCAGTGCAGTGG
GTTGACAGCGCAGGAGCTGCGGTGCTGGTTGATAACGAATGGCGGCTATGAGGTGGAGGA
AGGGGCGACTGGTTGCCGGTGTCGCCACCTCGGAGAGATGGGGATGATGAGTACTGTGGT
GTCGCCTCCAATCTTAGATCTTGA
>TRINITY_DN28903_c2_g2_i1_1; 138 116 1006  LEN=1383
ATGAATAGACAATTACCCATCCCAACAAGTAACACAGAGCGCCAGAGAACAGACATGTCT
GCACGCCGACCACTATCACACGGCACCACACCCGTGAAAAAATACCATGCATCACGACAC
ACCACAAAGCTGGTACAGCGCGAGGACTGTACACACCTGCATCAATTATTTTCAAAGAGG
ACGACACCGACGGAGCATGAAGAAACAACCCAGCACCGGTGACATACCTCTAACGCTAAC
ACCAAAAGTCCATTGGACTGACTGTCACGCCCAGCTCACACCTCATCCCCGACGACGGTG
GCTGAACCGAACCTGGATAACAGATGTAGCTGGGAAACCAAGGAAACTAGACCTGTAGCA
TCACCTTCTCGGAAAATAAAACAGTTAACACCAGAGAAGAAACACACCACAGATCCATCG
GAAAACCCGTCGCTCGGTGAAAAACAACCAGGCCTACGCTGAAACAAGACCAGCACTCCA
GATAGACACCCAGCACTGGTGCCACCCCCGGCAAACCAGACCACCGAGGAAAACAAAAAC
ACCACCGTGTCCAGCAAGAAACACGTTGCAGCGAGCAAATTGCCTCACCATTCACAAGAT
TGAAACACCACGCCGGAGAAGAAAGGTAACTCACGGCAGCAAGATGCAGGAAATGGCACC
GTACTAAGGTGTACAACCACCTCAAACTGTAATAACAAAAACGATGGACGTTAATCCAAC
AAACCATCATGACAACGATGTTGGACATCAACCCAAACGCCATTGAACACAGCACCATCT
GAAACAGAGCTTGGTAAAACCAAGCACACCAAACCACGACGAGACATCCAGCGGTTTCCG
AAGGCAATTCCAGACCTCACCTTTCAGCATCTAGTTTACTCAAGCACTTAA
>TRINITY_DN28903_c2_g3_i2_1; 161 940 1166  LEN=1572; minus strand
ATGGAGAGGTTACCXGACGCCATTGCTAAGTGTGGGGTTGAGGGTGGTGTTGAAGCTGTA
AGCATGGTTTCTGGCGTTGGTCTATTTACTGATGGCGTCGTTATGGCCATTTTGGTGATC
TGTTTCAGTGGTGTCACGGGTTGCTATGTTCTGTTCCCGTTTCTGGCGTTTTCTGCTGGA
GTGGTCGGAGCAAATGTCAATACAGGTTATTGGGTTTGTGTGGCTTGA
>TRINITY_DN28903_c2_g5_i1_1; 122 861 1480  LEN=1480
ATGCATGTCTGCATCAACTTGAGCCCACACGCATGGGCGGGAAAAACACACTGCCCGATG
TGCACAAAGCCCACACTGGACCATATGACAGAACTGGAGCGTAAATACCACTCTCCATTT
ACACACTGTAACAACGCGCTAGAAACAGCCATGGCCACCGCTGAAACAATAGCAAACCAA
CAAAACCGACAAACCATACCACCGGGGAAATCAAAACACACCACCGTGGCCAGCAAGAAA
CACGTTGCAGCXGAGCAGATTGCCTCACCATTCACAAGATTGAAACACCACGCCGGAGAA
GAAAGGCAACTCACGGCAGCAACAAGATGCAAGGAAACAGCATCATACAACGATGAACAA
CCACCACAAACTGGACGCCAAAGCGAACTGGCAAAGGAACAACCGTTGAAAGAACTGGAA
ACAAAGCACCTCTTTGCCAATACCATTTTCAGAGTAGTTTAGACCCCCCAGCCGCAACCA
AATCCTCCTTCTAGGTATGAACCCGTAGAATAGCACAAAAGTGCCTACTCACGTGAGACT
ACCGGAGTAGACCAAGGCAGCAACACACCACACAATCACGCCGGCGAGCACAACGCCGGA
AGAGGACATAACCAGAGCAGA
>TRINITY_DN28903_c2_g1_i7_1; 165 731 1335  LEN=1459; minus strand
ATGGTCAGGAAAGGGGTGCTTTGTTCCAGTTTTAAGAATATCGTTGGTGCTGCCGTCGTT
GCCTTGTTGGTAGCCTTGTGTAGGCGGTGCTGGTGTTGTGGTTCATGGCCGTCGTGTTCG
TGCCCAGGTAATCTTTCTGGGTGGTTTTTGTTATCCGGCACCAGCCTGGCTATTGTTGGC
CTCTTTGTTGGGTTGTTTGAGTTTATCGGCGATTCTGCAXCAGGTGGTGCTCTTTCTGGT
CTTAAGGGCTTCACCGGTAGTGCCTTTGTGGGTTTCGGCCGTTCTGGTCTGTCTTCGCAG
AGGGCTGCATGCCGGTCTGGTCCTGGACTATCGTGGATGATATGTTTCCCTGGCTCTGCC
GGGGTTGTTTCTCGCCGGTGGAATTACGCCGGCGAGGATATAGCTTGAGCTATGGATGCT
GGTGAGCTCTGGATGTTTGTACCTTCGCCGGAGTCGCCGTTGATTGCTGGTCTTCTGATG
TTAACGGCCATGGTCTGTACATGCTCTGACGTCGGCGTGCTGCCAGTGCATGGTTTTGGT
GAGGGTGTTACTGTTACACGCATCTGTTTGGCGCGTGAATTAGGCATTGGGAGATCAACC
CAGTGG
>TRINITY_DN28991_c0_g1_i1_1; 103 1 683  LEN=930
XCGCCAAACCCATTTCTCAGCCTATTCTCTCTCTAGATCGAGAGGCTAGCCTTCTTCTTC
AACAAACTAGCGCTGTTTCTTGCTTTGAAGACCACTGTTGTTTGCATACCGACTGCTATC
ACAGCGTCGAGTAGCACCACCGACTTGTTCCAACGTCGCGACTGCTACAGGCATGCGATC
CAAGCTGTTGCTCACTACTGGTGTTTCATTTCAGTCTACCGACGCAACTGGCAGAGCCCA
GTTCTGCTAACCACCGCCGACGTCGATTCCTCGGCAACGCCATTGCTACTGTAGGCCGCG
ACTGTCCAGCACCAATCACTATTGTCCTCTTCCTACTGCAATTTTGCCACCGCCCTCGGC
TGTCCAGCTACACCCACTCACGTCACTGCTGGTAGCCTTGACTGCCAAGCACCGACCACA
CACGCCGTCCTCTCAACGCGGCATGCGTGGTCTCGCCAAACACAATTCAACTCGACGTCT
TCTTGGTTCGGTGATATCTTCCAGAGCTCGGACTTCATAGCTCTCGGTTTTGTGCTACAC
CTGCTGGTTCCAACCGTAATTAATCAATGCGAAACGCATCGCCGATTCAACGCGACGTCG
GTTTGCCTACTTTCTCTCTCAGCCATTGCTCGTGCCACCATTCTTGTTGACCACTATCAG
AGGCTAAGGCTGTGTGCACATTGA
>TRINITY_DN28991_c1_g4_i1_1; -8 1 372  LEN=372
XGCAGTGTTGACGACGTGGCGGAGTTGGCGTCGACGTTGATTAACAAGACTGAGCTAGGC
TGGGCAAGACCACCACATTGCGTTGAGTGGGGAACGTGCGTGGTCGATATCGGACAAGTT
GAAGCCGCAAGCAACGATGGTACCACAGAAGAGTCGGCAACCACACACGTCACGTTGAGT
GGGCAACGTGTGTGGTCTGCGTTGGAACAGTTGAAGCCAGCTGCAGAGTTCCAGCAGAGG
GAGGCCGATGGTAGGCTGGTTCGATCTCGGCGCAAGGCATCAAGCGTGACATCATTCCTA
TCACATCTCTGCCCATAAATCAACAACAGACACAGTGGTAAATCAGCTCACAGAAGCAGT
AGCAGGTTTCAC
>TRINITY_DN28935_c0_g1_i1_1; 96 1 519  LEN=519
XXGTGGGTTTCTGAGCATGGTTGCTGGGTTGGTTCTGTTGCTGCTTTGAGGTCTGCTAAA
TGCTGCTCAGGTCTGATGCTGTCTGTTGCAAATGTTTGCTGCTGTGTGGCTGCTGGTTGA
TGCTGTGTGATGCTGTTGGTAGTTTTGGGATGCAGGGGAGCTGTATGGTTTGTTGCTTGT
TGCATGCTAAGTAGGAGAGCTGTATGGCTTGAGGTCTGCTCAGATGCTGCTGATGTTGCT
GGAXCTGAAATGATATCCTGCAAATCTACAAGTGATTGGGCTGCTAAGATGCTTCTGAGT
TGCTGATTGGGGTTTGTGTTATTTTCAGCTGAAGGGTCAATGTGTGATCTCTTGTGGTCT
GATCCACATTATATTGCTGCACAATTTAACTACACTAATGGGCTCAACCCTTATTTCTAG
AGCTCACCAGCTTGTGAATCCAGAGGTTATCATCTACTTGCACTAACCACAGGTCAATGA
TCCATGAGTATGGGTGAGATGAGAATTGAAGCTCAGGAAAGC
>TRINITY_DN28971_c1_g2_i2_1; 217 460 969  LEN=998; minus strand
ATGGGTTTTCAGGGTTTCAACGTGACAGCACCAGCAGCTCCAGGTGGTCTTCGGCAGAGG
CAGAGTGGGAGCTTTAGGATCTTCATTCGGGCACTTCTTTGCGTGCGGGAGCTTGAGGGG
TGGAAGTTTTCGAGTTGCTTTGGATCTCCATTTGGGCGCTCCTGTACGAGTGGGAGTTTG
AGGGGTGATTTCCGTTCTTTTCTTTGGTGGTTGGTGTTTGTCTTCGGCTATGAACCAAAG
GAGGAGGCTGCTGCAAATGTAGAAGAGAAGAGTGAAGCAAGAAGAGGTTGTGGATTACGG
GCAAGGGTGGCTCTCGATGGTAAAGCAAGTAGTGGCTGTCGATGGTGCTCGACGGCAATG
GAGCCTGAGGGTCCGGCAACTTTGGAGGTTGAGTGTCTGGCAATGGTGCTGGTTGTTCGG
GTCAGGCATGGGGTGTGTTGCATAGGGCTCTAGAGTGTTGCAGCGCTTGAGTCTGACGGG
GTGTATAGCTGTTGCAGTGTAGCTGTTTGA
>TRINITY_DN28904_c2_g2_i1_1; 110 93 326  LEN=488
ATGGCACAGATGCAAGGCATTAATATGACTTGAATGTGGGTTGCAGCATACTTGGAGGTT
GAACACAATCAGTGCGCAAGACTTAGTTTAGTGGCCAAGGCAACCAACATTGTCCCTAGC
TTGATGGGGCAAACTGCAAGGCAATTATGCGTGTCTGTTATACCTTTGTTGGGGCAAAGA
CAAGGCAAGGCTAAAAATCAAGAGGTAAGGCTGGAAGTTAGGAGCAGTTACTGA
>TRINITY_DN28985_c2_g1_i1_1; 125 1 370  LEN=370; minus strand
XTCTTAATTACAAACGACACATGGTTCTTAACATTGACTTTTGTGGTTCATGTATGCGGA
AATTATAGAAAGATACTGATCTCTTGTCACGCAGGAACAGAAAAGGAGAGCAAGCTTTCA
GAATGTAGGTATTTATGTCTTGGAACAGCTGCACCAGTGGTATATCCAAATAGTGTAACC
CATCAACTAAGTTGTTGCATGGTTGATTTCAATGAAGTGGGAAACCATCTGTCTGCTAAG
AAGCTGATTGGTACCTGCTTGGAGGAAGAAGCATTGATGATGATCATGAGCTGCGAGATC
TGGATCAGTGTGGGAAGATCAACGGATAAAAACCCTTGTGAAATAGATCTTCAAATTGAA
GACGATCTTGGX
>TRINITY_DN26671_c0_g1_i1_1; 102 243 322  LEN=322; minus strand
ATGGAGAGGTCTGGTGGCAGAATCGTAATTAACGGCGCCATTGAAGCAGACTTTGGTAGA
GGGAAGGAGACTCCATTTTCX
>TRINITY_DN26602_c0_g4_i1_1; 158 162 368  LEN=676
ATGGTGGCTGCAATCGGCGATGGTGACTGCAATTGGCGATGGTAGACGACGACGGCTGCG
ATGAACGAAGGCGATGAACGACGGAGGTAGACGACGGTGGCTGCGACGAACAATGGAGGA
GGATGGCGGTGCGAGGCCACAGAAACGGTGGCGCTGAAAGGGAGGAGAGGTACGAGAGTG
AGAGAGAAAGAGCCTCTGAGTGAGTGA
>TRINITY_DN26660_c1_g2_i1_1; 23 1 124  LEN=376
XXGCGGGCCAAAACCTTAAGCCTAGGTGAGCTCGCATGGTGGACTGATGAGTGGGCCAAC
ATAGGCTCCCTCTATGGGCTCGTGACCTGGCCTCCAGGCGTAGCCCAAGATTTGAGTCTT
TTTTAA
>TRINITY_DN26603_c3_g3_i1_1; 83 1 175  LEN=354
XXGAGGAGGACATGCCGAGGACAAAGGCGTCCAAACCAGAGAAGAGAAATGGTTCACCGT
AGCCAAGCCGAGATAACACTGGATATGAGAAGACAAGAGCTCAGCCCAAGTAAGCAGATC
CCACATTCCAGATCTCAAATCCCAGATCCCAGAAGACAAGATCTCGGCCTAAGATGA
>TRINITY_DN26667_c0_g2_i1_1; 109 169 373  LEN=373
ATGAAGGTTGTGGCACTTGTTGCAACAACTGCAACAACAGGTGGCTGCAACAATCACTTA
AATTCATACTGATGACACAGTACTGACAGCATTGACCCTGGTAATGATGTGTATGGTTGC
ATAATCAACACCATGAAGTTGGTAACAGTGACAAATAACCAACATTCAACAGTGCTCAGG
GCAGTGTTGGTGGCGGTGATTTTAAXX
>TRINITY_DN22909_c2_g2_i1_1; 164 132 449  LEN=663
ATGGGAATACACATGGAAAGGATAACAGAAGTCCGAATCAGGGAACATAGAATTCATTTT
CTTTATTCCAGTCTTTTTGGCACATTTGAGTCCACCTCTTACAATAATGGAACAACTGGA
AGCAACTCCTCAAACGCACAAAGGATGGAAGAGGGGGCGGAGGTCATGGAGGAAGGGAGA
GGGGTTGGAGACAGGTGGGTTGTAGGTGGTGAGGACGTGGTTGGGGGTGGCGAGGGTGGT
GTAGGAAGGGAGAAGGTGGTAGATGGAGAAGCGAGTTTTAGGATTAGGGTTTTCATATTA
GTTTGGGGAAGAGGATGA
>TRINITY_DN22908_c0_g1_i2_1; 177 335 484  LEN=576; minus strand
ATGGCGAACGAAGGCGAGATTGCTCCGGCAGCGGCGACGGGAGCCGGCGTCGGTGCGTCG
GCTGCGAAAGAGCCTTCGATGAGAGAGAAAATTAGAACCACCGCCATTAGAACAATCAGC
GAAGCACTGCTCTGTGAAACCGCCATTTGA
>TRINITY_DN22945_c0_g1_i1_1; 134 1 821  LEN=1070
GAGGGGACCAGAGAGCTTGATTGCAACTTAGAAGAATTTGAGGCTCAGATATGTCGAAGT
TCTAAGGAGAACCAGCGAACAGATGGGTCACAATTTTGGGTTGATCACCAACTAGAGAAC
CAAAGGGCACGAAGCAGAGGCAGAGTCGAACTTAGATGAGTCATGAAGCAGAGGTTGGTG
TCGCGACCTAGGCTGAGTGTCGTGAACAAGGAACAACCAGGAATGGCAGAGATGGAAGCC
ACAAGATGGAGTGTTGGTCCTAGGGTTTAGTCGAACCAGACTGACAAAAAAGGAGAAGAA
GTTGATTCAGAGACGGGGTTTTGGCTTAGAGACGGCTCTGATACCATTTCCATTGTTTCT
GTTTCTGCGACAGTCCAAATATAGCCATCGTGGTCCGTGAAGCAGCAGTTGATGCAGCTA
TATAACTCTGCAACAAAGGTTAAGAAACAAGTGAAGAAAGGGTGAGTCGGAAACAACAAA
GAGAAAGGTGTAACAGAGACTGCAGAAAAGATTTTCAAAGTGAAGACGGTGAATGGGAAG
TACCAAAAACACTTGAAGCATTTTAAGACCGTGAATCAAAGCGGCAAACTAAGGGATATT
GGCTTCTTTTGGGAGGTTATTTATCAAAACTATGATGCAAGAGACAAXATTTTAGCCTCA
AACTAGCCACTCTTGATAAATGAGACAGGCAGGTTTCAAGCTGGGGGCTCAAATGTACTT
GAATTTGATGCCATGTCCGGCTCTCAGGAATCGAGGGGTCAAGAGCCTAATAAGGCACCC
CAACCCAGAGCGCTACTAACTCAGGAGCAGGCGGACCTATGA
>TRINITY_DN22918_c0_g1_i3_1; 115 593 666  LEN=666; minus strand
ATGGCAGGTGGTGAATACACTAGAAGGATTGGTATTGATGGAACTGCAGATGCAATAAAG
GAGGCAATCAAATCX
>TRINITY_DN22979_c0_g1_i2_1; 121 1 188  LEN=534; minus strand
XCTTTACCTTACTTTGCTGCTGGTATTGCTCTTGGAGCTGGTTCTGGTTTGTCTGCTGTT
CTGCTGGTCTGCTAAGTTGGTTGTTTGGATTTAAGGCTTTGCTCAGCTGTCATGTTGGCT
GCAAATCAGGGCTGCTATGTTGGTTTACTGCTATTCTGCTGGTCTGCTAAGTTGGTTGTT
TGGGTTTAA
>TRINITY_DN22340_c0_g1_i4_1; 86 1 385  LEN=862; minus strand
XXACGCCACCAAGTCGCTTCTGGTCGGTTTCATCTCCTCCGCCGATCGCTCAATCAAAGC
GAAGACGAAGCGGCTTCCCTTTGCAATACGCTTATCAATTCATTGGTCCAGATAGAGCTG
GGCCAACTCAGCATGAACTCAATTTTGGGCCTGAAATCTGAGCCAAGCTTAGCCTTGCCT
CACGAGTCATGGTGCAGCCTGCTTTGGTTGTTGACAGAAAGGCCTAGTGCGGGGCACCCA
ACTCAACTTGTGGCTCTATCAGCAGCACATTTTATAAACCTAATGTTAGAGACTGGAAAA
AACAGAACTTTGTCAACTAAGATGGGAAGGCAGCTAAGCTACCAATACTATCCTCATACA
CAATTTGATGGGCATCACAAACTTTAA
>TRINITY_DN9942_c0_g1_i2_1; 131 196 393  LEN=393
ATGGAACATCAAGAAACAGGGTCTTCTAAGTTTGAXCATGGTTCGATAAAGACGACATGG
TTTCTTAGAAACAGCACCAGCAGTGAGGTGAAGCAAAACCAAGATGAGGTTTGTAAGCAG
TCGTTGATTCAAACAGAGTTTCCCCTTGGCATTGCTGCTGTGGAGACCCAGAGAATTGAA
GTTAATGCCATGGAAGATGXX
>TRINITY_DN19214_c0_g1_i1_1; 73 1 183  LEN=498
CGAACTTTGATCTTCAAGAACAGGTCGCGAAATTTGCCAAACGAAGGTTGTAAACAATCT
TGAGAGGCACCAGAACTGAGCTCCAAGCCTAATCAAAGAAGAAAGAGACTAGGTCTGGAA
CACAAAGTCGAAAGTCCAGAGCAATCAGGTGCGAAAGTCCAGATCAATGAGAAAGACCTA
TGA
>TRINITY_DN19259_c0_g1_i1_1; 94 205 315  LEN=315; minus strand
ATGGTATCCTGTGCTTCCTTGCGCTTCTTCAACTGGCTAACCGAGATGTTGGTTAACGAG
GTTGAAGTTGATACTGCCGCTACTGCTCCACAAAGCAGAGCTCCACGTTGA
>TRINITY_DN19203_c0_g1_i1_1; 161 134 310  LEN=1533
ATGGCTCAACATCTCCTCCTCTACCTTGCAAGTACAACAAAATTTGGAAACACTGCCCAA
GGCCCTGCCATGTCATCAACACTTAGAATTGCTACCAACACTGCAGTCAAAATGAAGTGG
GAATCCTTAAAAGATATGTTGGCCATCCTCCTCGGAAAACCCATGCCAACTCACTAG
>TRINITY_DN19239_c0_g2_i1_1; 150 1 880  LEN=1006; minus strand
XXTCTTGGCAAAACAGAACAATCCCAGCAAAACCCAACAGACCTTGAGCTGAGCAGACCA
ATGTTGAGCAGACCTCCAGTAGCACACCCCAGCTCAAAATTCTAACCATATGGCAGTACA
CTTCAGATAACCAGCACCAATCTTGGTCATACTTGGACAACACCTTTTTGCTGCTAGACA
CCCTGTGGACACTTCTATGAGGATGGGATGAAGACTTCTACCTTGCTACCAACAGCAAAC
CAGGCAAACACCCTTACTGCTGGATTACCAACAGCTGCTAAATTACCATAGATAAATTCA
ATGCCTCACTCCAAAGCTTCACAGCAGACAACAGATTGGAGCTCTTGGCAAAACAGAACA
ATCCCAGCAAAACCCAACAGACCTTGAGCTGAGCAGACCAATGTTGAGCAGACCTCCAGT
AGCACACCCCAGCTCAAAATTCTAACCATATGGCAGTACACTTCAGATAACCAGCACCAA
ACTTGGTCATACTTGGACAACACCTTTTGCTACTAGACACCCTGTGGACACTTCTATGAG
GATGGGGATGAAGACTTCTACCTTGCTTCCAGCAGCAAACCAGATCAGCAAACTACAATA
CTTCAGAACAGGACTAAACATGCCAGCAGTCCAAGACTGGTTCTTGAGCACTCTGCAGCC
CAAGGCAAGATAGATCAAAATGGGGACTGCCCATCTACACCAATTGCACAAAAGCAACAC
AAGCAGAGGCACAACAGAGGAGAGGCAAAGCAGCAGGCATCTGCTTGCAGACACCCTCAA
AACACTGAAACACAAGCCTTAGCCAGCAAGACAAGAAAGACAACCCTACACAACCAGCTC
AGAATAACACACAGAATAACACAACCAGCAGCCTTATTCTGA
>TRINITY_DN19269_c0_g1_i2_1; 133 1 342  LEN=562
TTTCACATTCTGGGATTTGAACTAACCACCAAGGGACTCAGACATGAGAGTTGCAACAAT
GTACAGTCAGTGAAAGGATATTTGAGGACTGGATATATCCAGTTGACTTTTTGCCGGAAG
GATTTGGAAGGCAGAAGTGACAGCTCTTCCTCCTCCTCCTCCCCCACATGGATATGGTGG
TCAACTATGTTAGCACTAACTACCAGCCAAAACTATCAAAGAAGCTTATACCAGCACAAA
ATCATTGCTGGACCCATTGTTGGAAATCTACCTGGAAAACACATTTTCATGTCTGCCAAA
CAACCCAAGTGCGCAAGACAAAGAAAGAGCAGTTCTATTTGA
>TRINITY_DN19255_c0_g1_i1_1; 62 1 347  LEN=398
XCAATTGGTCACACCACCACGAGCAAAACGTCACAGAGTTGGCCTTGCAAGGCAAACCGT
GACACTAGGCCAAGGAGGAGTATGTGGAGTGGAGATATGATATCGACTCACATGTCGGCT
CACAAGTCCAATACATGGCATGCAATAGTCCACACAAAGATGACGTGGCAGTGCTAGTAG
TGGAGGTGGACTCATGCAGTTAAATGCTTAAACCAAAATGCAGCATACATTTCTACTTAT
AGCAAACTGGCTGAACAAATTCATGTTGCTAGTCCCAGAAATGCTTGGGAAAAGGCACCT
TACATTTTGTGAATTTTCATTGCACTTTATGCTCGTAAATCCTATTAA
>TRINITY_DN3885_c0_g1_i1_1; 169 1 301  LEN=301; minus strand
XCTGCTCCATCTTCTGTCTCACAGGTGTTGTCTCCATCTAATCCAATTATCACTTCTCCT
CCTTCTCCTACTCCTAATTCTGCTCACCAGTATTCTCCTACTCCTGTTTCTTCTCAGCAG
CCTCTTACCTCTTCTACTCATCCCATACAGCTGCCACCTGTTTCTCCTACTAGGTCTAAA
ACAGGCTCCTTAAAACCTAAGGTTTTGATTTCTAGTACTTCCTCCTCTTCTTCTCCTACT
TGCTCAGATTCTGAACCTCTCTCCTACCTTGAAGCCTCTAAGAGTCCTGCTTTGACTGCT
GXX
>TRINITY_DN3816_c0_g1_i2_1; 125 295 420  LEN=420; minus strand
ATGGCGGCTATCAACTTTGAAATTTCAAACCTTCAAGAGTGCAAGTTTGATGCTCGAGCT
TCATTATACTTCAACACTACAAAATTAGAGGTTAAAATTCTCCGATGTGGAAGAGAAAAA
TGAAGA
>TRINITY_DN3808_c0_g1_i1_1; -35 1 355  LEN=355; minus strand
XXTATCAATTTGTTAGGATTTAACTTGATCCTTGAGAATCTGTACACAAGCTCACTGGCT
TGGTCTCTCTCTCAGTGGGACTGGTGGGTCCAAGGCAATAGCACCCATGGGGCATCAAGC
CGAGCAAAACCTCTATCTCTAGCCACCAAATCACAAGATCGAGGGACCACGATGTGCACT
GATGACTTCAGCATACCTAAGCCCTGCCACATAGCTCAAGTACATAGTGTGGCACAGTAC
AATGGCGGCAACAATGAAGTAAGGTTAATTTGCCACTGTCAAGCACTGAGATGCGCGGTA
AAACTCCATGATGATTGGGTTCATGGTATAACCTCAAGCAGTAGGACTGGCGCACAX
>TRINITY_DN3822_c0_g1_i1_1; 72 294 663  LEN=663; minus strand
ATGACGCACTCCAGATCTAAAATTGTTACGCAAAAGAGAGTTGAGGAAGACGAGATCAAT
AACGTATTGCAATTTCATGGCCGACCAGTGAAAGAGAAATCGCAGATTGAGAATGGTGAG
AAATTTGAGAGAGAGATAGCGTTTACATCTTCTAGGGCTAGTATTCCACATAAAACTGTT
ATCGGATTTGGAGATCTAATTGGACTGGATTGGATTTATCTGTTCCGTTTAAAATCAGAT
TATGTGGATTCTGGCTACTTGGGTATTTGGATTTGGATTTCAATATATGGATCGGATTAT
TCAGGTCGGATTCAGACAAAGTCCAGTCCGTTGACAGGTCTAGAGCGAACGATGCGATCC
CAAATCCAC
>TRINITY_DN3844_c0_g1_i1_1; 88 549 615  LEN=615; minus strand
ATGGAGATCGAAGCCCAAGATCAAAACCTTCGTTCAAAAGCCCCAGACCAGAATAAACTA
GATCACCXX
>TRINITY_DN17475_c0_g1_i1_1; 81 1 197  LEN=494
XGGCTAGAGGGACAGATAGCGTCATCGACTGAAGGATGGATAGGGCAGCTTGGACAGAAG
TCATTTGAGTTCATTCAAGATGGTGTGAGTGAGAAGTTCGTGCTGGTGGTAAAGAGAGGG
TAGAGGCCTTCAAAGGACTCACAAGTTGCTGGAGTTCAAAGTGGTTTGGCCGGTGAGAAG
TTAAAGAAGGAATCTTAG
>TRINITY_DN17460_c0_g1_i1_1; 192 239 533  LEN=533; minus strand
ATGGCTACAAGGCGTGAGGTGACGGCGGATCTGAACGGATCTGAAGAAGAGAGGTGTGAG
GCGAAAGCGAGACGGCGCGGCGGATCTGAAXCGTTAACGGTGAATCTGAACGGATCTGAA
GAAGACAGAGAGAGGAGGGACAAAAGAGAGAGAGGATTGGGGTGGCGACGGCAAGACGAC
GACAGCCAGGAGCTGTCTGGCGGCGACGTCAGTGAGAGAGCACCACCGTCGCCXCCTACT
GCGGTGACCGATGAAGGCGGTGGCGCCGCCGTCGATGGCAAGGGAGGAGGAGGAGAG
>TRINITY_DN17480_c0_g1_i1_1; 64 1 281  LEN=407
XCTTCACGCTCCAAAATTCTCCACTCCCAAAACAAATACGAGTATATGCCGTAAAGGCTA
CAAGTTCCAAGGGCCTTGCCTAGTTACATCAAAGATTGTTCTCAACCCAATACAGATTAG
CCCTTGGCTTCACAAAAATATACAAAAGAAATGAGCTTCACGCTCCAAAATTCTCCACTC
CATCTTGGCGGAGGCACACCGTCAACACCTGAAAATGGTTTCCACATAGGGATCAGCATA
ATGTCCAACGGAGATAATCTTAATGAAGTGCATGAAGTTTAA
>TRINITY_DN17401_c0_g1_i1_1; 79 514 631  LEN=631; minus strand
ATGTCTTGTATGGATGATTTGAAAGAACGAGTGACGCGGTTGAAGAATCTGGTAAGTGTG
CCCGCAGATGAAAGTCGCTCATTGACTAACCAGTTGGATGCTGTGGCTGATGGCTTCCXX
>TRINITY_DN17411_c0_g1_i1_1; 76 465 516  LEN=516
ATGACGTCCAGTGGTAACACTCTAGCCACCAATTTACGCAACCTCCTCTCGCXX
>TRINITY_DN32377_c0_g1_i1_1; 195 1 372  LEN=372
GTTAGATTCCTTCGCGTCCTTCCAGATCGTCGTGCACAGATCTGTGAGATGGGAAACCCC
GTCGCTGCCGGCGACTTTGCGAACTGGAGCTTGACTGCGTTGGCTATGGTCAGCGGCGAA
TCAGGTGCCGAGTTTATGAATCTCAAAGAAGACGACGACGGTGAAAGGAGGAGAGGTGGA
AGCGGGAACGATGTGGTTGCCGATGACCGGCGGTGCCACCGTCTATGGCAGCCGCAGAGG
ACAACGGAGAAAGAGGGCATTGGAGCCTCTGACGCCAATGGCGGCGTGTTGATCTGTGTG
TCTTTCTCGGCTGGTGCTTCGAATTCAACAGATGAAGGAAAGAGAGAGAAAGATGGAGGA
GAGGAAAAAAAA
>TRINITY_DN32373_c0_g1_i1_1; 128 268 449  LEN=449; minus strand
ATGTATAAATCACCTGCTCCTTCGTTGTGTGCTAGCTAGGGATTGTGGGGCTTGCTTTTC
TCCATGTTTGGAACTTGCATGATCTGCTTGGCTGCTGGAGTAGAGGATGGCCTCAAGCAG
AGTGAAGAAGACACAGGAAGTGCCGACTCTGGTGTGCTTGACGTGGTGCTAATGGAGTTG
TAX
>TRINITY_DN32302_c0_g1_i1_1; 84 224 355  LEN=355
ATGGCACTTTGGGCATTACCATGGATGCCTAAACTAGGGAGAAGAGCCCAGGAACCCAAG
GGTTGGGTCTTCGGCCATGGAATGCCCAGGCAAGCTATGGCCCTAGTACTCAAAATCATT
AAAAGATTTGTG
>TRINITY_DN32353_c0_g1_i1_1; 338 38 388  LEN=490; minus strand
ATGGCGTCTTCAGGTTATGTTATGTTTATTTTGTTTGCTATGATCGTTGGATCAGCTCTT
TCTCAGTCACCCACCGGTTCTCCGACGATATCCCCGGTTGCTTCTCCGGTTTCATCACCT
CCTTCTCCGACGATCACTCCTAGCTCTGCACCAACTGAAGCTCCGTTAGCTTCTCCACCT
GCTCCCCCTACCTCTCTTTCTCCCGGTGGTTCTCCGGCGTCTTCTCCGTCGTTTATTCCG
TCCACTCCGACTGGATCGCCGACTACTTCGCCGCCTAGTGCTGCTACGTTTAATAGAGTT
GCTGTTGGATCTGTGGCCGTGGTTATGTTTGCTGCGGCTTTGGTTATGTAG
>TRINITY_DN32392_c0_g1_i1_1; 128 133 319  LEN=433; minus strand
ATGGCTCCGCAAGGAGGTAATGAAGCAAGTCACAAATTCTGGCGCAAAACAGGAAAGGGG
CCTTCTGCAACATTGAAGAGGGACCAAAAACATGACTGTTTTCAGTTTATATCAAGCCCC
AAAAACAGATACAAGTATGCTAAAGATCTCATGCAAAATGAGGCCACCAAGAGGGCTATA
ACATGA
>TRINITY_DN32380_c0_g1_i1_1; 95 1 129  LEN=365; minus strand
TCATCCTCATCCTCATCTTCTAGGTCAGGCGATATGTCAGAAGTAGAATTCAACTATGCA
TCAAGAAAGGCAACAAAGTCTTCATTGCTTGACGAATGTACCGGAGAATCATTCACAAGA
CTCATCTGA
>TRINITY_DN32396_c0_g1_i1_1; 71 1 104  LEN=330
XGCTAAGTGGAAGAAGAAGTGCCAAAAGATGAGAGGTTGAACCAGAAGCCGAAGTCGAGG
TTGAAGCCTGGAGTCGAAGTCCAAGCATTAGCAATCGCGACTTGA
>TRINITY_DN32338_c0_g1_i1_1; 4 1 331  LEN=331; minus strand
XXCCCACAACCAACCGAGCAACTATGCTCAGAAAACCACAAAGCCGCCAAGCTCACCAAA
ACAAAAAGAAGACACTATGGACTGCCTAGCACTAAACTACGGACCAAGAACCAGAACAAC
AAAAACAACAGAATAATAGCAGCAGCAGACCATAAATAGGGCAACAAGCAGAGCCCATCA
ACAGCCAAAGTACTGAGGGCCAACCTAGTGCAGAACACAGCCAAAGTACATCCCAATTAA
GTTGGTACATGCACCAAGCCAAATACTCGAAAAAAAAGATCTACTGAAGTACCAAAGACG
AATGGGACTCCTAGGCTAGGACGTCTAGCAGAA
>TRINITY_DN32390_c0_g1_i1_1; 71 1 121  LEN=350; minus strand
XXCTCTGGACAAAGCAAGCTCAGGCAGGAATTTGATGGGTTGAGCAGGAAACACCGACTT
GACTTCTTACAAGGCGGTTTGAAGTCAGAATTTAATTGGGATTGGTTCTCAAAGTCACCC
TGA
>TRINITY_DN32368_c0_g1_i1_1; 34 1 149  LEN=331; minus strand
XCTACTGCGAGCCCCCCCTCTCCCTCGGAGGTGAGGCTGCTGGAGTGTGAGGGGGCTGCA
GGGGGTGGGGTGTTGCAGTGGGGGAGGCAGGTTGCAGTCGGAGCGATGACCAGAGGTGAA
GGTGGGGCTGAGTTAGGGTTTAAGGAATGA
>TRINITY_DN26466_c3_g1_i2_1; -3 266 437  LEN=437
ATGCCCCAAAACGCGATGCCGTCAAAAGGCGCTCCGAGTCCGGAGACTTATTCGGCACGA
AGGTGTCATGCTCCAAAGGGGGCTCCGAATCTGGAGATTTATTCTGGCCAATCGTGACAC
GAAAGGCGCTCCGAATCCGGAGACTTATTCGGCCCTAAGGTGTCATGCACCAXX
>TRINITY_DN26410_c0_g1_i1_1; 94 1 222  LEN=303; minus strand
XXCCCAGTCTATGTGATAAAGAAGCTGTTGAGACCATGTGACCAATTGAGTGAXGCATAC
AGTGATAAGGCAGAGCAGCCACAGCAGCCAGTTGCAACCAAGGCCACAACAGTCAAGGCC
ATAGCAGCCAACTGCAACCAAGGCCACAGTCCAGCAACCAAGGCCACACCTCAGCAACTA
GCAGCCACAACCAATCATGCAGCTCAGAACAGACAGAGCAGCTAA
>TRINITY_DN26438_c2_g1_i16_1; 108 382 519  LEN=556; minus strand
ATGGGTTTGGCTATGCGAGGGGAAGGGCCTATCTCAAAGTTGTTATGCGAGGGAGAGGGG
CTATCCCAAAATATGGATTTGGCTATGCGAGGGGAAGAGCCTATCTCAAAATGTGCGAGG
GGAAGGGGGTATCCATAA
>TRINITY_DN26422_c1_g2_i1_1; 128 1 490  LEN=759; minus strand
XXCCTCACTGTTCGACTGTTCGTCGCCGCCCTTCAGCGGTGGCTCCACGACAACTCCATG
TGGCGGCGAGGCAACGTTCGGTTCACCAACGTCGTCTCGCCGGAGAGCTTTCACACCTCC
GCCGAGCTCCCGTTGCGAGCCACCACGCCTCCCGACGAGCTCAGATCGACCATCGCGACT
TCTTCCCCCCATCAACCACCGTCCTTCCAGATCTGGTCAGATCGAGTTCGGCTTGGCTTG
GATCGCAAGATCAGAGCACACGAGATCTACGCCGACTCCGTTGAGATCTACACCTTCGGC
TACATCAAGGTCTTGTTTGGCTCTCAACATCAAGGTTTGGTTCGGCTTCATCGAGATCTA
CTTCCTTCATTGACTTCCGATTTCAGCCACTGTAGGATACGAATACTCCGGCAAGGTCCG
ACCGTGGCATCTAATCGGCCAGTTCATCCTTGCGCTGTTCAATCCATCGGATCCATTCCA
GGTATATTGTAA
>TRINITY_DN26488_c3_g1_i4_1; 53 315 519  LEN=519; minus strand
ATGACACTGACTCATCATGAGAAAAACGAAGCCAAAATAATCCAAACACACTTCTACACA
CAGATTGGTATAAATACATTGACTCAACGTATAAATACACCGACTCAACGTAAGAAAAAT
GAAGCCAAACTAATCCAAACACACTTCTATACACTGACTGGTATAAATACACCGACTGGT
AAAAATATATTGACTGGTATGAAAGXX
>TRINITY_DN26459_c0_g4_i1_1; 98 1 219  LEN=417
AAACCTCATCCCATTTCACATGACCACAGACCATCGCCACCGCATCAAATCACAACGGCC
ACTGCCACCGCCGCAGATCGTCATCGCCACCGCTACAGATCACAGTCGAGATATAACCGT
GTGAAGCAAATCAACCTTGAATTTGCACAAGATAATGAAGAAAAACATCTTGATATCCTT
AGAAGCAAGGTGTCTGAAAATGACAGCTTTTTTTTTTGA
>TRINITY_DN26435_c0_g1_i1_1; 103 668 783  LEN=783
ATGAAGAGATTCGCCAGAGAAGAAGGAGGACGAGAAGGAGGCAAGGGCGGCGACGAGCTA
CTGGCAGCGTTAGCGATGACTAGGGTTGGGGTTGGTGTTGCAGGGGTGGTTTGGTAX
>TRINITY_DN20133_c0_g1_i1_1; 115 297 363  LEN=363; minus strand
ATGGAAAGGAGGAATGCCACTTCAAGATACTCGTCGCTTGGCACTTCACCTCCACCTCCA
CCACATCXX
>TRINITY_DN20169_c0_g1_i1_1; 148 236 304  LEN=484; minus strand
ATGGTGGCGATTGCAATGGCGATGAGCAATGATGTGATGTTGTGGAACGGTGGCGTGGAC
GGTCACTGA
>TRINITY_DN20140_c0_g1_i1_1; 146 159 380  LEN=777; minus strand
ATGGTGGGGAACTCGAACTTGGACCAGTTGTGGGTAGACCCAGTGGCCAGGACAGGAACA
ATGGAACTGCGAGAGGCAGAGCCAGAGCTTACCAATAGCAAAAGGCTAACATCTCTCTGG
CCTTTTCAATAGTAGTGAACTATGGGGCAACAAAAGGGTAGGGTTTTGAAAATGAAAACA
CAAGCTTCTGTGGCCCTTCATGGGTTGTTCTGGGCACTGTGA
>TRINITY_DN20103_c0_g1_i1_1; 197 1 333  LEN=333; minus strand
XXAGAGAACATGGGAGAAGATGAGTCCGGTGTTTTTTCGCCGCCTCTATGGAAATCAAGC
CCACCCAGAAGCCCGCCACCACCACCCACTCCCCATCACCACCTGCCACCACCACTCACC
ACCTACCCCCCACCACCACCAGCCACCATCCACCAGCCACCTGCCACCTACTCACCACCA
CGACCACCACCACCCACTTGCCATCCATCCGCCACCACCGGCCACTATCATCCGCCGCCC
GCCACCTACTTACCACCACCACTCACCACTCACCTACCACCACCTGCCACCACCAGCCAC
CCACCACCACCAGCCATCGCCACCCATCCGCTACCX
>TRINITY_DN19311_c0_g1_i1_1; 144 1 263  LEN=372; minus strand
TCTGTCTCTCTTCATTCTCCTCAAGCTAAACTGCCTCAACAGAAGGAAGATAGACCAGTT
GAGTGAAGAAGGATCGAGATCATCGGGATCGAGATTGGGACCGGGACTGAGACTGCGATT
GGTCGAATTGGAACAAGAGGAGGTGXAGGAGATAGGTTGATTCACAAGAGTAATAGAGAA
GATGATAGTGAGGACAGTTCAAAGGAGAGCATGAATGATGAGGACGACGATGACGATGGA
ATCGCCGCTGCATTGCCGATCTAG
>TRINITY_DN18092_c0_g1_i1_1; 185 543 680  LEN=748
ATGGCATTGATTGGGTTTTCAGGTCCTCCTATTGTTAGGAAGATGAAGGGATACATGGAG
AGATTTGCCACATTTAATTTATGTACTTCTAGTAGAACTGTTGAAGATGAAAGTGGAAGA
ATGACTTTTGCAGTTTAA
>TRINITY_DN18079_c0_g1_i1_1; 138 149 689  LEN=948; minus strand
ATGCCGGAGAGTTTTTTGGGGCAGCCAAGGATTTCATTCGAGCTTCTTTTGGCGAGTAGG
AGCTTGAGGGGTGCGCTTGTAGGGCGGGATCAAGGGTGTTGTAGGCGTATCAGTTCTGTC
CGGGTGTCACTCGTGCGCTCCTCCTCGAGTGAGAGTTGGAGGGGTGAACTTCTGTGGAGT
ACTGTTGTTCCCGGGCAGTGGGTGTTGCAGCAGGGGTGTTTCTTCCCGGTGGGTGTTGTT
CTTCTGTCGGCAGTGGGGGTTTTCTCCTTGGCAGAGGTGTGCCGTGTTCTTGCAGAGGAG
TTTAGATATGAGTGGGTGGCTGTAGTGGCGTGTCTTGCAGAGGAGTTGGGTGGCTGCAGT
GGCGGGTTCTTGTGTAGCTGCAGAGGTGTGTTTTGTTGTTGCTGCGGGAGTATTTTCGGG
GAGTCATCAGGGGGTGTGTTCTGGTTTGTTGCTGCGGGTGCCTATGGAGGTTGTTTAACC
TTCGAGCGGGTGGCTATGGAGTTTTCTGGCCAGTGTGCAGCACGCGAGCAGCAGGCGTGA
>TRINITY_DN18018_c0_g2_i1_1; 16 1 237  LEN=305; minus strand
TTCTTCCAGTATGTCCAACATGGCATCGAGGCAAGGGATAGGGAGTATGTACTTGACAAT
GATCTTGTTGATGGTTAGACTGTCTATACCAACCTTTGTCTTTCTTTGGAGTCAATAAGG
CAGGAACTATGTTACCTGGAACGGGAACGGGAAAGGGAATGGGAACGTGATATGCCACAT
GCTCTAAAGTGTGGTACAATAGGGATAGACTTGTATATATTACATTTAAGAATTTGA
>TRINITY_DN18046_c1_g1_i1_1; -5 1 313  LEN=313; minus strand
XCTGATGATCTATCCACATCTTCATATCCAATGTTTACTTCATTTACTAAGACCTGTACG
GGGGGAGAAATATTCATTGCCTTCCGTACTCTTTGGTCCCAAGCTCGTGTTGTTCCGATA
GAACTTTGTCGTGCTGCGAACAAACAAGGGCAAGCTATACCTAGTGGGTGGGTTGCCGAA
AACTCCTCCAACGGTCGCACAAATGTACACGTGGATTTAAAACTGATTGAACTTCATAAA
AGCTCCTGCTCCTATAATACCAAGCTCCGCAACATCACCCCTATCGTTGGGAGTTGGAGA
AGAGGCGTTGTGAAX
>TRINITY_DN18011_c0_g1_i1_1; -11 1 337  LEN=486
XXAAAAGATACAAAATGATGTGTTATAGGCCTGTCGGCTGACTCAGCCTCCAGCTCGGAC
ACGTGGCATTACCGGATTGGTTCAGCTCAAAAAGGTGACTGCTAGATTAGACAAGTCTCT
GACAAGGTGTGTTCAACAAGCTACACGGCAAGGGAACTCCGGCGAGCAATGACATCGGCT
AATAACAAGACCTCGGCAAGTAGGATGACAAGGACCTCGGCGTGGAAGGACAACACTTGA
CTAAGCTGTGCCACACCTCGGCTTAGATGTGCCACACCTCGGCCTAGGTCGTACCATTTC
GAGGACAAGGTCTCTGGGTGCAAGGATAAGACATCTTAG
>TRINITY_DN18011_c0_g2_i1_1; 67 249 527  LEN=527; minus strand
ATGTTACCACCTAGGCATTTCAGATCTTTGATCCTTGCACCTAGTGGTCTTGTTCTGGAC
CGGTATAACTTAGGCCGAGGTGTGGCACATCTAAGCCGAGGTGTGGCACATCTAGGACGA
GGTGTGGCACATTTGGACCATACATTATCCATCCTGGCCGAGATCATTGGAATCCCTTTT
TCCGGAGCCGATGTTTTAACCCGAGATCTCCGCTTGCCAGAACACCCATACCACCTTGCT
TGTTTTACACACTTTGTCATACCTTTTGTCTTGTCATTC
>TRINITY_DN18085_c0_g1_i1_1; 129 858 1056  LEN=1056
ATGGCAGATTGTTGGACTTCATCTCCCATAGGTGTGCCTGAGACACCTATTTACCAGAGG
ATTTTGCAGGAGTGGGACGTAGAGTCAATTGAGGCACTTTTTTGGATGCTTCAGATCAAT
CTGCTTCAGGCAAAGGTGACACTCTGGCTTGGAAAGGGTCTAGGAATGGCATGTTTCCAG
TGAATTCTTCCTATTGAAAXX
>TRINITY_DN18054_c0_g1_i1_1; 39 1 122  LEN=313; minus strand
XTGTTTCCTGACTCTGGCATGGGTGTTAACGATGTATAGATCATAGTGGAGGGGAATTGG
GAATTCTCTCATGGTGCTGATCGGGTCCAACCTATCCCCAAGGTCACCGGCCGACCACGT
TAA
>TRINITY_DN18015_c0_g1_i2_1; 59 170 499  LEN=499; minus strand
ATGAGTTTTGAAAGGTTGAATGTCGAGTTTGAGCTTGAGGATGCAATCTGGAAATTCCAG
ATTTTGCAGGCTCGCTCGAGCGAAGGAGAGCTCGCTCGAGCGACCACTCTGAAGTCGTGC
TCTCCGCTCGAGCGACCAAGGGCTCGCTCGAGCGTAAATTTCATGCTCCCAGAAGTTTTG
CAGAATTTACAGATCGCTCGAGCGAAGGGATGTGCGCTCGAGCGACCACTCACATCTTTG
CATGCTCGCTCGAGCGAGGAAGGCTTCGCTCGAGCGAGGACCTGATTTTCAGAATTTTTG
GCTAAGTGTTCCAAGGCATGTTTTGGCATC
>TRINITY_DN17351_c1_g2_i1_1; 61 1 527  LEN=527
XXGGGAATGAACAAACTAAAGCCAGAGTATAACCCACTCAAAAAAAACACGCCAAAATCA
ACCAGTTATAAAGAACATATGCCAAAAAAAATTAAAAAAAGCCCTGTATAGCCCACATGG
GAAAGCACACCTAAAAAGGACAATCAAAATATAACCAGCAACAACACAGCTACATTAGCA
GCAAGACACAGCCACGTGGCAACTGAACTCTGCCAGCAACAGCACATCCCACAGCAACAA
CATTCTGTAGCAGCAGTCCCTTGAAGCCAGCTTCAGCTGCACCCAAGCAACAGCAAGAAG
AGCCAGCCACAGCAGCATCAGCACACTGCTAGAAACAACACAGGCCACAATAGCAGACCA
CTACACCAGCATACTGCCTTACACAACACAGTAGCAGTCACATGAAGCCAGCATCAAATG
CAACTAGGCAGCAACACCAGCAACATGAGACAGCCACAACCCACTGACAGAGAAGGGCTT
ACCCAGAATACCCTCAAAATTAGACACAAAAGTGGATTTAACAACATCCXX
>TRINITY_DN17317_c0_g1_i1_1; 103 1 392  LEN=618
TATATGTATATAGCTTCTATCGGAGGCAAAAGATCCACGGAGAGCAGCGACACCAGAATT
GTTCAGATCAGCAGCAACGGCAGATCGAGGGTGTCAGAAGATGAAGAGGAGAGAGGGGAG
AGGGTCTGGTTTGGACGCAGTGGAGTACTGACTAGAGAGXTTGCCATTGTGACGTCGTCC
ATGGCTGAAGCCGCCATCGGAGAGAGGAGGAGGCAGCGACGCTTGTCAGCCGCAACGGGG
AAACTTTAGAGGCTTGCGACAAAGGCGGAAGAGGAAGTTTGCGTTGGAGATCTGAGATCG
AAAGCAGCGGGGTCTAGGGTTTGGCTTTGGATTGATGAGCAACTACGACCGAATAACGGT
GTCGTTGCTTCAGCCGCGACAGAAGGCGGCTGA
>TRINITY_DN17355_c0_g1_i1_1; -6 360 499  LEN=499; minus strand
ATGGGCCGTGGTCTGTGGGCGGCCCAAAGCCCGCCTACAGTCCGGGGTGGGCCCAGCCCG
TTTAGGCTCGAGTTCGAGCCCCTGGGCATCATTTTGAAGTCTGGCCTGGCCCAGCCCATG
TTTCGGCCCATTAGTCCGCCX
>TRINITY_DN1676_c0_g1_i1_1; 88 391 723  LEN=723
ATGGAGAAGAGGTCGGCGTTGCGGACATTGACGGTGGATCTAGATCTAGATCGACCACGC
CGAAGCTACCAACGAGATTTCAGAGCTCCCCATTTCACGATGGTAGAAGCTGTCGACGAG
TTCTTCAGAGCCGATCGTGGTGTAGTTGGCGCTGGTGGTCGTAAAAAGGATCACCTGAAG
ATCTCTGAGAGGATTGATAGGGTTTTTGGGGAGATGATTTTGATCTTTGGTTATACTGGA
GATTCGAGAGATGGAGTTATTGTGGTCAATCACGTCGGTTCTGGTATTGACCTTACACGT
GGACGCAAGGAGAGAGAAACAGTCATAAATTXX
>TRINITY_DN1690_c0_g1_i1_1; 3 1 324  LEN=403; minus strand
TGAAGTCAGCAGTTTAGATCTTGGGAGTCAGAAGGAAAGAAGAAAGCAACAGTAGGTAAA
GAAGGTGGGAGGGGGAGGGAGCATCAAACCACCCCGGCTCCCTAAGTTTGCATACTGACT
CGGCTATACAAGGACTGGGGACATGACACAACACTACAGGTGCACAATGCAGCAACTAAT
GAGTTTCTAAATAGGAACCACATGTATTATTAGCCGTGGCACATCGAATCCTCTACTACC
ACAAGCGTACTCATGTCCATTGCAATGGCGAAGGGTAAGAGATATGTCAACCCTGTACCC
AAATTAGACACTTCTATCCTCTAA
>TRINITY_DN1651_c0_g1_i1_1; -27 1 335  LEN=335; minus strand
XCACTCAGATCGGAAATTGACGCGGATTTTGGGGGTAGAGGATTACTTGTAGAGATTCAG
GAAGGTAGGAGGGCCCATGGGCAATGGGCCAAACCCAGTCATCAACAGGGAAATGGGTTA
GGTCATCCTAGGGCTTATAAAGGGTTAGATGGGTCTCACAAAGGTCCAAGATGCAAACAT
AGGAGTTATGGGCCAGTAACATTGGGTTGAGGCAAAAACAATAGGAATCCACTGATGGGC
CGTAAGGATTCAATGGAGGAAAGCCCAGTTCGAGTCTCAAGCCCAAGGAGGAATGAATTG
GGGCAATTAAAATCATTCCAGATTAATCCAGAGTCX
>TRINITY_DN4481_c0_g1_i1_1; 9 1 383  LEN=383
XXTAAGCCCAAGGTCAACCTATCTCCTTTGGGCTTTCAAACATCAACCCTATTTCATGAA
AGCAGTAGTGTTCATTCTGGGGAATCTTGTCCTTGTAGAGTAATGCAGAGGGAGATATTA
GTAGATGXTCTTGAGGAAAAGAGACCATTTTTGGAAGAGGTTGGCCGTGAGGCAGAGACG
GGGACTCTGGGTTTAAGGGATAATCTGGATTTGGAAAATGTAGGTGAGTCAGTTGAACAG
GTAATAGATGGCGGXGGCATTGTTGAGGTGGAAGACAGTAAAGCAGGCATAGGTTGAGCA
GATGGTGGTGATTATGGAGATGGGGAGCATTTGGATACTTCAAGTGGAGGGTTCCAGTGG
AAATTAAATGGGTGGTTAGTGACCAGA
>TRINITY_DN4481_c0_g2_i1_1; 71 1 192  LEN=335
GTGGTTAGTGACCAGATGAAGATTGAGGCAAATGGCAGCTTTTTAAGGTGGATGGCTATG
AGGGGAAAAAAGAGTTCTTGAGGGGAGTTCAGGGATTCAGTAGGGGTGGATTTAATGGAT
GATAGTAGGGGTATAGAAGAAGATGAAATGCGTGGTGGATTAGCAGAGGAATCAAGGATG
ATAGGACTATGA
>TRINITY_DN31218_c0_g1_i1_1; 163 183 257  LEN=352
ATGGGGCTCAATACACTCCCAAAGGGAACAAGAAACATGGCTGAGCAAGCCATCAAAGAA
AAGCAATCAAATTAA
>TRINITY_DN31219_c0_g1_i1_1; 56 1 380  LEN=380
GCCCTCTTTTTAAGGGGGGTTTGGGAAAAAGGAATTGGGAATTGGGAATTGGAGAATCTG
ATAAATGAAATTGAAAAAATTAAAATGAAAGGAATTCAATTGGAGGGTAAGATCTTCATC
GTCGCCACCATGGACCACTGCGATCTCTGCCAGTTGAGGTGGATCGAAACACCTTCAAGT
TTCATTTGTAACTCTGACGAAATAGACTTCGATGACATCGTCTTGACCAACTGTCTTTAC
ACTGTCGTTAAGTCGATTGAAACACCCGCTTCAGGTAGAGGAGAGATATCGGCGGCGACG
ACGACGACGACGATGACGACGATGAAGACGATGACAGTTAAAGCTAGCTCTGCCTTGATG
AATAGTAGCGGCAACGGAGXX
>TRINITY_DN31254_c0_g1_i1_1; 134 1 284  LEN=382
XGCGAAGACTGGGGATCTCTAGTGCCGGAAAAATTATTTTCCGGCCACGACAAGGTGGCG
AAGATAGAAGACGAAGATTAGGAGGAGTCTTCTTCTATTTCTTCGAAGGAGGTAAAGCTA
AAGATTACAAAGAAGCAGTTGGAAGAGTTGTTGGGTAGGATGGAGTAACATGGGATGTCT
GTGGAAGATGTGCTTGATCAGCTGATCAATGGTGGTGATAAGAAGCACGAGACTCATCAG
AGGTCTTTGAGGCCTTCCCTGCAAAGTAATCCGGAGGTTGATTGA
>TRINITY_DN31279_c0_g1_i1_1; 41 1 98  LEN=353; minus strand
XCCGGGGACTACGGCCTTTACATAACAGTGGTGGCTGTTACGGCTGTGAATTTCTATCAC
ACCGATATAGCGGCCACAACGGGTGGTGGTAACCATTGA
>TRINITY_DN31249_c0_g1_i1_1; 72 1 161  LEN=332
XGGCTTGTGAGGATGATGAAGACAATGACGTTGATATCCCTCAGGTTTCTATATACTTCA
GTTAATGCCCAACTTGTTGGACTCCAAGACGCGGTTGCATGGGATGCTAGAACTGCCATG
AGATATGTTTGGACTACACATGCATACGAAGGTAGGAATTGA
>TRINITY_DN31267_c0_g1_i1_1; 47 1 372  LEN=372
AATCAGCTTTTGCTGGAAGCTCCTTTGACCAAACCGGGTCAGTAAAAGCTAGGAACTCTC
AGGAGGTACTCAACCCGTGACAAAGCAAGGAAAGTGAAGCGTGGTAACTTGAATGACAGA
AAAGAAGGACAAGTGGGCGACATTGGTCTGGTGGATGTTGTGCTTCAAGAAACAGAAGGT
GGTGTGGCAACTGAAATCTCTATCCCAGTACGACATCTCCCGATTGGCTTGCCACCTCTG
TTTATGCGCCTTCGCAGTGGTCAAAAAGAGGCTATTTTGGCAGTATCTTCAGGTACGACA
TCTCCCGATTGGGAAATGTTGGAAGTATTAAAAAAGGTGCGATATATTTAGTGGCCACTA
CTGTTAGTGGAT
>TRINITY_DN31221_c0_g1_i1_1; 126 202 282  LEN=320
ATGACGCTTAGGTTTAAAGATAGGAACTATTTAAAGATGACACTGATGGTTGAAGATAGG
AACTCTAATGCTGTAATCTAA
>TRINITY_DN24908_c0_g2_i2_1; 78 1 273  LEN=384
CTGTGGTGGCAACTGAAGAAAGTGCCAAGGAGTATACAGCAAGGAAAAGGGCAGAGGCTG
AGAGAGAATTACAAGGCAGGAAATCAACTCAATCAAAGGAGTTTTATGGTTCTTAAAGAG
GCTAAAGAGGATTTCACCATGTCAAGACGAGGACATCGTCCAACTACTATCGGAAACCCA
TCGCTGTGAGCAATCGGGGACCAATACCAGAGTTGTATCGAGGTCCGCCTCTCTGTCAAG
CTACCCAAAAAGTGTCTCCGTGTAGAGACGTAG
>TRINITY_DN24908_c0_g4_i1_1; 85 1 163  LEN=866
XXTGTTACTAGTGAAAAAGAAGATGCAGAGTCAGGGAATTATTCATCGTAAGATATCTAC
AGAGTTGTGGGTGTTGATATTGTTCCTACAGATCTACAAGGGCGGCTTCCTCTTCTAGAG
CCTTTTACTAATAGTGCTTTGAGATATCATGAAAATCTGACGTGA
>TRINITY_DN24945_c0_g1_i1_1; 124 441 710  LEN=881; minus strand
ATGGACTGTATAGGTATAGAAGGATTAGGGGAGACAGCAAGATCAGATGGGTCTGAAGAA
GTAGGTTGCAGAGGGATAGAAGTAGCTTGAAAAAATGGACTAGGCTGTGGCAAAAGGGAA
CTACGCTGTGGAATGGCAGCACTGGACTGTGGACCTGCAGAATTGAGCTGTAGAGTTGGA
GGCTGCAGGGCAGCATACCTGGGCAGCAGGACAACAGAACTGGGCTGCTGGACGGAAAAA
CTAGGCTGCAGAGCAGCAGAACCTGGGTGA
>TRINITY_DN24995_c3_g5_i1_1; 99 288 343  LEN=343
ATGGGTGCCGGAGCTGCTACAATTGCTTCAGCGGGAGCTGCTGTCGGTATTGGAAAX
>TRINITY_DN14228_c1_g2_i1_1; 90 260 338  LEN=338
ATGGTGGACACGTTGCTTGCGGGCTTGCAAGATCATCTCAAATTGGCTAGAGAGTACGCC
CTTGAAGGCCTCTACGATAXX
>TRINITY_DN14283_c0_g1_i1_1; 61 1 378  LEN=549
XXCTTAGGCAAAGGTGTGGTGTGGGACAGTTGAGGTAGGAGGACAGGGGAAGACATTGAG
GGGAATGTGATAGGGAGGCAGGTAAACAATGCTCCTXACAATGATGTTTGGATGCTTGCA
AAGGGTGGACCTTTGACAATAGCTAAGGCAAAGGAAGTCAAGGATCGTCACAATTAGATT
GTTGCTGTGGACAAGTTAGACGAATTGGTTTTATACATACCCTCAGGTAGTAATCAGGGT
CTATTGGTCGGGAAAGAAAAGAAAGTAAAGGAGCCCAACATCAAGAGGTGATATCCAATG
ACCAATAATACAGAGGAAGATGAGGAAAGATATTTAGAGTGGGTCACTGAGATAAGGACT
TCTTTTGGAGGAAGACAATGA
>TRINITY_DN14244_c0_g1_i1_1; 57 1 119  LEN=305
XTGCTCTTTGGGCAGTTAGGAGGACCAATAAATATTGGCAGCACTGTTGAAAAGGTGAAA
ACAAAGGCATCTAAGTCATTCCAAAAGCTTGACATGCACAAGTGTTCATATAGGGGTTAA
>TRINITY_DN11079_c0_g1_i2_1; 63 1 85  LEN=360; minus strand
XXCTATGAAGCACACGTGCAAGCTCAACCAGAAGTATTTATGCATAAGGTGGCTAAAATC
TTGAAGTTACAAGCACTGAAAAACTAA
>TRINITY_DN11045_c0_g1_i1_1; 33 1 97  LEN=587
XXGAATAAGTCTCCGGATTCGGAGCCTCCTTTGGTGCATGACACCTTAGGGCCGAATAAG
CCTCCGAATTCGGAGCGCCCTTTGGTGCAGGTCAACTAA
>TRINITY_DN11031_c0_g1_i1_1; 125 34 132  LEN=503
ATGGACATGATGTTCAGTGGCATTCAGGTAGGCAATGATTATGTCAAAACTGCTGCAGTC
CTGTTGATGATCATGGTGAAGATGGTAGTCCCCCAGTGA
>TRINITY_DN11016_c0_g1_i1_1; 41 1 73  LEN=336; minus strand
XXCGAACCCTCAAGTGTAAAAGTCAAGCCTCATGACTTCATAGTCCCCATGCACAGGGCA
TTGGATAGCGCTTGA
>TRINITY_DN2604_c0_g1_i1_1; 163 191 328  LEN=349
ATGGAGGTAGACGACATCAAAGCAGGACGATGTCCAAACATGAAGGAGATTGACCAGTGG
ATGATGTCAAAGCACTGCGGTTTGCAAGGTGAAACTAAAGTGATGACCATCAAGCACTGC
TCTGGTGGCCGTTCATGA
>TRINITY_DN2673_c0_g1_i1_1; 50 1 244  LEN=423; minus strand
XXCCCCATTTTGCTGAACAGCTCCTACTCTTCCTGGTATGGCTCTACCGTCAACGGACGA
CAACCTTCCAATGAGGCTTGCGGCAGCTCCTCCTGCGACGTCGAAACGCCACCTTCCATG
ACTTGCCGGTGTGACCCAATTGTGTCCCGCAAGGAATCAAACACCCGATCAACAGATAAG
TTTTCCTACCCCTGCTTTGGCCCAAATAGCCTCCTTAGGCTAACATTACACTGGTCTAGA
ACTTGA
>TRINITY_DN6466_c0_g1_i1_1; 40 1 267  LEN=347
ATTGCTGAAAACTAGCGGCACACCCAGAACACACCCGTAACTACCGCGGTCTTAGACACC
AACGGCAGAATACGGCTAAAACCAAAGATCACTAAACCACAAACCAAAACAGACAATGCT
TCAGAACCCAGCGAAGCACCCAGAAATAAGCAACTCACGCCGATTCCAACAACACGCTGC
CTCAAACTCACTACAGTAGCAGAGGCGCCGGTAGAGCAGAAACCAAACTGGCACAAGAGA
GCAAACCCAGCACAGCCGAAGATCTAA
>TRINITY_DN6433_c0_g1_i1_1; 133 1 343  LEN=343
XTACGGTTCAGAGCCAATGAAAACAAATTCACTGGTTCGATTCCACTGCAGATTGCGAAT
TTGACGAATCTGAGTTTTCTGGACCTCGGATCGAATCGGCTCACAGGAGCCATACCGGTG
GAGATCTCCGGTTGCAGGAATCTGACTTTTCTCGACTACAACTCAATCGCCGGAAACTTG
CCGGAGGATTTGAATCAGCTTGTTTCGCTCCAGTTCGTCGATGTTTCGGACAATCTCATT
GAAGGGACGTTGAGTCCGAGTCTCGGATCGCTGAGTTCGCTCACCAAACTCGTCCTCGCG
AAAAACCGGTTATCCGGTCCGATTCCTCCTCAGATCGGTTCATGX
>TRINITY_DN3912_c0_g1_i1_1; 62 1 215  LEN=312
XATTTGAGACTGCAAATCTTTATGGAACACCTCACAGCACTGGAGCTCTCGACAGTTATG
CACTTTCCTAATCTGGTTTATCTACCAGATAGTCTGCATTGGATCATCAGCATTGTGGCA
GAGACAGGACATAGTCCCTGGCTGTTCAAGTTGAAGCAAATAAATTCAGCTTCTATTCAT
GATCGACTGGTAAGTCAGTTCAGTCCTCAGTTTTAA
>TRINITY_DN3989_c0_g1_i1_1; 85 281 344  LEN=344; minus strand
ATGAAGAGTCATGGTCCTGAACTGCAGCCGTGCACTACTTGTCCTGCTCCTGTTGACACT
TTACXX
>TRINITY_DN20538_c2_g1_i1_1; 73 1 184  LEN=313
XXGCCTGTTGCTTGGTGGATTCTGCTCGACGGACAGCGTCTTGCTGCATGGCTTTCATAC
TATCCTGGAGTTGGCGCACCATCTCTTCCAGACTTGACATATTGTCCTGATCTGAGCAAT
TGGTATATCTGTATCTGCAGTAGGCTTGAAAATCTCAACCCGACTGCTCAAAGATCACTG
ATCTGG
>TRINITY_DN20531_c0_g1_i1_1; 116 1 365  LEN=437; minus strand
AGTGCTGCTACATCAAAGAGAGAACGCAATGACAACAATGACTATGATGCAGCAGTAGCA
GGACCCAGTGGAAGTGGCGGATTTGATGATCAGGAGGAGGAGGACCACCTCAATAGCAAA
AGGCTTAXGGACCAAGTGAAATTGGCAGCTTTGACTAGGACTGCAATATTTGGGAATAGA
GTGCCATGGTCGAGATCTTTCAGATATGCAGAAGCAAGACCTTTTCTGAATGTGACATTC
ATAGCAGGAGAGCAATGTGGAAATGACTGTAGAAATAGACAAATTGAAAGATTGCTTGTT
CAAACTCCAGCACACTGGCCTCTATATGAACAACAAAGGTACAAGGTACAAGCGCAGACA
CACTAG
>TRINITY_DN20521_c0_g1_i1_1; 14 1 143  LEN=512; minus strand
XCCTAAGCCTCGATTCAGGCGCTTCTACCTCGCCTCGCCATTTCGCCTCGTCTCAGGGTG
CTTGAAGCGCTGGAGCCTCGCCTCGCCTCGCCTCGCTTAGCGCTTAGGCGAGCCCTTAGT
CACGCCTCTGATAACATTGGGTAA
>TRINITY_DN10403_c0_g1_i1_1; 154 71 365  LEN=365; minus strand
ATGATCAACAAAATTTCAACATCAACAAATCTCAGATTCACGGTGATAGACGACGGAGGA
GGTGAAGCGGCAACAATAGATCTCAGATCTGAGATGCAGAGGTGCGAGCTGGACCGAGGT
GTAGAGTCGACGAAGGTGAAGCAGAGGTACGAGCTGGACGGCGACTCCGGCCTCGTGGAC
AGCGGCGGTGGCACTGAGGAGAAGACGTCGCGGACAGCGGTGGTGAGGAGAAGAGGTGCG
AGACTGAGAGTCAGTGAGAGTGAGATAGAGTAGAGGGGAGAGAGAGGAGGGTTTCXX
>TRINITY_DN10415_c0_g1_i1_1; 120 112 213  LEN=434
ATGACGCCAACATCGACGCTAACGCTGACGCTCGCTGTTGTCGACGAACCAGATCTAGGG
ACAGATCTTGTTGACAAACCAGATGTAGAGCGGAGGAGGTGA
>TRINITY_DN11462_c0_g1_i2_1; 99 288 671  LEN=671; minus strand
ATGGAGAACCGACTGATACAACAGGGACCCAGCTGATTGTGTGGAACAGAAAAATCCCCA
AACATGAAACACGACAACGATGGACTAATCGAAGGGAAACAATCAAGATTCAACCATACA
TGCACAATTTCATGGACAGCAGGTAGCCGTATTTGGTTGAAATTAAACAGAAAAGCAAGA
AATCTGGGTTTGTTTGCTCATATGCCGAACTGCTTCGCGGCTAAGGATGGTGGCATACCG
GAATCTGTGCAAACATTGACGACGCCAACGTGGAAGAGTGTGGTCAGAGGCATTACAGAG
GGCCGACGGTTAAGACGTCAGTTTGGCGAGGCGAAGTCACAGCAGCGTCGTAGTGGCACC
AAGAGGAGCAGTGAGGCAAGCGGC
>TRINITY_DN14198_c0_g1_i2_1; 208 76 750  LEN=899
ATGGCAGCTCCCTAACATGCCCAGAAATGGCCAACTGACATCAAAGGGACTCCAAAAGTA
CTAGAAGAAACAAGACAGAGTAGACAAACAAAACTGGCCAGCCCAATAAACAGTCATGCC
AAAAGATTCCTTTTATCCATCATGATTCACGCAAGCATGATAAGATTATCCATATGAAGA
TATCCGAGAGTTTGTTGCGAATTTAGCCAGCCTATCAGCTCCAAGAAGGTACCCATTTGC
CAACCAGAGATATTTCACAACAGTGAGGGCTCCGAGCTAAATAGAAAAAGTCAAAAATTA
AGGGAGTTGCCACTGCCTGGTGACCATTAAGGCCTCTCAGGTGTTCAACAAGAGATTTGG
AGTTAGTAAATAAACAACAGTAAAAAAATAGTAATAAAGAAAAGGAAGAACAAGAAGAGC
AAGGAGAAGAGGGCTGCTGCAATGAGGCCGGAATTGGGGTTTATGAATAAAATTATATTC
ACAAATGGGAGAAAAGAGATGATTGATCTGGTGAAGAATTTGAAAGGCAGTGGAAGAAGA
GTTCTCAAATGTTACTTTATTCCAAGATTTCTAGACGATCTAAACAGTGGAAATAAAATC
ATAACCTCATGATGATGTTCCTTGGACAGAGCACCTCTACCAAACCAGGATCCAGCCAAA
ATCAAAACATATTAA
>TRINITY_DN14196_c0_g1_i1_1; 76 1 158  LEN=372
XGGGTTGGAGATATGAAGGTGAGACTGTTGGAGGTGATGTTGCTACAGCCTACAGGTATA
CGTGAGAAGTTGGTACTTTCACAGATTTGGGTGTTGATGGTGTTGATGGATGTTAGTGTT
ATGTTACAGACGGTAACTGGAAAAAGTGGTGGAGATTAA
>TRINITY_DN14160_c0_g2_i1_1; 89 246 413  LEN=413
ATGGCTGAGGCTTTGGAAGTGCTCAGTTTGGCCGAGGCTTTTGAAGTGCTCAGTCTGGCT
GAGGCTTTGGAAGGGCTCGGTCTGGCCGAGGTTTTTGAAGTGCTCAGTCTGGCCGAGGCT
TTTGAAGTGCTCAGTCTGGCTGAGGCTTTGGAAGGGCTCGGTCTGGCX
>TRINITY_DN14131_c0_g1_i1_1; 116 1 322  LEN=322
XXGTTCGAAGTGCTCAATGAGATGGAAGCAAGAGTGGTACAACCAACCAATGTTACATAC
ACAGTGATTATAAAAGGACTCTGTAAACAAAAGAGGCTACAAGAATCTCTCCAATTACTT
GAGGATATGTATGATAAGGGTATCTCCCCGGATGAAATCACATACAATACTTTAATCCAC
TGTTTTTGCAAAGCTCATGACATGAGAAAAGCCTTTCAGTTGCACAATGAGATGCTACTA
CATAATCTTCAGCCAAGCCCCATCACATATAATGTTCTCATCAATGGTCTTTGCATATAT
GGAGACCTAAAGGATGCTGATAGA
>TRINITY_DN410_c0_g1_i1_1; 102 230 341  LEN=341
ATGGCGAAATCCAAACCGCATAGATCATTTTCTACACCGATTCACTGTTTTTGTCTTGCA
GCACATGGGGAACTCTTTCAGAGGCAAATAAGCCAGCAAACAAATAGCACCGXX
>TRINITY_DN450_c0_g1_i1_1; -54 154 515  LEN=515; minus strand
ATGAATGTCAGGTGCTCCCCTCCTCCCGAAAGAAAAAATTCCGTCCTCAGTCCTACAGAG
AGAGGGGATGGATAGAGAAACAAGTACGGTAGGCACCCTGAGTTTACCAACCTCAGTGAC
CGGCTCCTAAGAGTTCCCACCCTGGGGCGGGGGTTAGGCTGCTGCGCCATGCAGGCCCCG
TGGGCTGCCTCAGCCCGACCCCGGGAACTCAGTAGGCTTGCTGCTAAXCAGAGACTAGGA
ACAACAATGCTGCCCCCACCTGCTAACAGCACCATACACATGCGGTTGATGTACGTATGT
GGCCCTTGCGTCGATCTTACCTCCGCTGCCTGCCCGTACGCGGGTCGACTCACAAGAGAT
GCA
>TRINITY_DN460_c0_g1_i1_1; 166 122 358  LEN=565; minus strand
ATGGAAATCAATCCCAGGAGCCAACCAAAATTAATCATTCCGCGAAGGCGGCCGGGACAG
ATCAAGCTCAGAATTCTCGGCATAATCGCCAAATCGGCGCTCTCTGTCGCTGCAAAGGCG
CACAAGCTCGTAAGAAGAAGAAGAGAAGATGGAGGAGGAGGGCCTCTGAGCTCAACCACC
ACAACCCCACATGAGACCCCAAGTGGGTACAACTCTGATGACCATTCTGATGGGTGA
>TRINITY_DN498_c0_g1_i1_1; 88 148 770  LEN=796
ATGAAGAGACTGAAGATCAGAAGCAGCGTATGTAGGTGGTGGAACAACTGGGTAGACCGA
CACCACGTCGGTGATATGGTCGGCGCTGGCAGGTCACGGCTAACAGTGATGGATTTCAGT
GGGCGAGAAAGTATATCGACAGATCGACGCCGCATTAAGTAGGCGGTGTAGTTGTCACTG
GTTAGTGGGCACGAGACAGACGAGCCGCTTGAGTTGAAGTGGCCACGCACAGAGCAGCGC
CGTGGTGGGTTTGCGCAGAAGCTGACGGTGGTGCTCAGAGGGTTGAGACAATGGGCGATA
CACGAGCAGTGGTGGTATTCGGCGGCTATGGCAGCGAAACCGAGATCCGGTGTGCCCGAA
TCTCTGAGGCATTACATCTTTAGGCCGAAATGAAGCACCAAGGTGAGGTGGAGCTGGAAT
TGGCGTGAGCAGATAGTAGCCGAAGTTGTCGCAACGCCAATGGTAGCCAAAGTTTTAGCC
GCCGATGATATGCAAGGAGGTGXTGGGTCTTCGGTGATGATGGCAGCGATGGGGCCTAGA
GCTGCGATGAAGGTCAGTATACAGGCAGCAACAACCTCTGGTTTGTTGAAGAATGAGAGC
ATGACAGTGGCCTTGGTATTGTAG
>TRINITY_DN26784_c2_g5_i1_1; 144 1 362  LEN=362
XXAAAAAAATTTACTGTGGCCCTTTGCCTAACCATCATTGTTTTGAGTGATGATGATGAA
GATGAAGATGAAGTTTGTTCAAAAGTTAGAGAAGGAGATTGTATAACATCTCCTATTTGT
ATACTTGACTCCCCAAAGTATATGTTAGCTTCTCCAGAGTACATGCCAGCCCCACCAGTT
AGGGAAGGAGATTGTATCACATCTCCTATTAGTATACCTGACTCCCCAGAGTATACACCA
GCTTCTCTGGAGTACACACCAGCTTCTCTAGTATACACTTCAGAAGCCTTTTCTCCAGAA
TATTCTCTAGTACCATCAATGTACTATCAAAACACTCCAGAATATGTAAGGGAAACAAAA
CAAGXX
>TRINITY_DN26779_c0_g1_i1_1; 44 1 95  LEN=306
XGGCACCAGACCAATGCTAGAAGCGTCAGGGTAAACTCCAGTTTTGTCGAGCCAACCACT
GTGCCTCACTGCGAGGTTCCAAGCCTGCCAAGCTAA
>TRINITY_DN26779_c4_g2_i1_1; -132 1 332  LEN=332; minus strand
XTTTTCATACATTTACACTTTCAGTACAGAACAGTATACACAATAAATACAATCAGTCAG
AACGGGGACATGATCCCTCTTAAACAGTACAGTGCTCACAGTCTACACAGTGCGGTAACA
GTCTATATAGTACAATGACAGTTGGGTGAGGCTAAGACGCCCCAAAAGCAGTCTAAGCTT
GATTATACTCGGAACCTCGCAGTGAGGCACAGTGGTTGGCTTGACAAAACTAGGAGTCTA
CCCCGACGCCCCTAGCTCTGGTCTGGTGCCTGTACACCGTACACCGCACAAGAACAGGAG
CCCATTGGCTTTATACTCCTAGCATTAAAAAAT
>TRINITY_DN26722_c0_g1_i3_1; 138 1270 1560  LEN=2479; minus strand
ATGGCTGTAACTCGCAAAGGACCACCAAAAAAATGGAACGTCGGCGACCACCTTGAACAC
CTTGCCCACAGATGTCAGGGCTACAACCCAGATGTTGGAGTACCACATTGCAACACACCA
ACTGGGACCAAATAAGCACCGCAATTGATCCATGAAGCCACCATAAGCACGACGGTCGAC
CTCCATGAGCAACGAAGTATCATGGTACACAAAGACTTCGGTGGAGGAGCTACCAGACTA
GCCGGGACTGCACAAACCCGACGGGAGGAGCTTTGTCTCTCTAGATTCTAG
>TRINITY_DN26771_c0_g1_i1_1; 168 62 902  LEN=1121
ATGAAGAAAAGTAATACAAGAAATTTCTTACAAAGACCAATCCAGGCACACAAGTTTGCT
CAAGATCTTCAAGTAGGTCCACCTCTATCCTTTATCTTGTGGATATCCGCCTCCGCTATT
GAATCCACAACAACAATGTCAACTCCACGACAAGAACACTCTAGAATCCACCAGAGCTTA
CAACTCAAGTTCTTGGAATCCACCAAGAACACTTACAAACTGTTTAGATGTCTTTTACAA
ACTTGATGATTACTAGAAAGACATAAAAATACAAATGAATCATCAAGAAAACATGAGAGA
TGGATACAAGATAACCTCACTACAACACTCTCAGAAAAGTCTCTCAAACTTCAGAATGGG
AAGAGGTAAGTCACAAAACAGAACAAGCTCGATATATATAGAGAAACCGACATCGCGGGC
GCGACCTTCTTTGTCGCAGGCGCGACATATGCATTTGCAGCCACGGTCTTCTCTTTGCAG
GCTGCAGAGATGAATGCTGCTGGGAGGTGCTTTGGTCACGGACAGTTTGCAGGTGCGACC
TTTGAATATCACAGGGGCGATAATGTCTTTCGCGTGCACAGAAGACAGATGTTGAGAAGA
TACTGGGAACATGTTTTGATCTCAGGCGGCATCGCGACTTATTCGCGAGCGCAATGTCTA
CACATTGCGGGCATTTCGCAAATCATGGCAATGGTCACTGTCGGGGGCGCGATGGTGAAT
GATGCCTCAGCCATTTCGCAAACTTTTGCCATGATTTCTTACAACTCTTCAGCCTATGTC
TTGCCAGTCATACTCACAGCTTGCAGACCTTTTACAAAACTTTCCATCAAGACTTCTTAG
>TRINITY_DN26716_c3_g1_i1_1; 128 151 342  LEN=402
ATGTTACAGGATGATGGTAGGCATGATGGTGCTGATCCAGGAGTATGCTACAGGCGCCAG
GCCTCGATTTAGGGTGATAGCCCATCTGGGCATGCTAGTGGTGCATCTTCATCTCATCCG
GCTGGAGGAAATGGTTCAGATGATGATTATGAGCCCAATAGTAGCAGTGACGCTGATGAT
GATGATGGCTAG
>TRINITY_DN26235_c1_g2_i2_1; 180 63 365  LEN=458; minus strand
ATGGCTATGAGGAGGTTATCGACTTCGCTTCGAGGGAGAATTCCGAGTGATGATGGGTTG
GAAGGAGTTCGTAAGGTGGTGTCGCTCGGAGTTGGAGGCTTTTTGGGTTATGTGTTTACC
GGTTGGTATATCCAGATGTGTAAAAAGGTAGCCCTTGAAGAAAGCAGGTATATCGAGATG
CTTGAAAAGCAAGCCCTTGAAGAAAGCAGGGAAGTGTCAGAATAGAAAGACATTGTGCAA
AAGAAATGGACTGGCAGCAGGAAGACACAACTGAGAGGTGATACTCATCAGATGCTTAAT
TAG
>TRINITY_DN26235_c1_g5_i1_1; 61 1 117  LEN=350; minus strand
TGGTGGACTGCTGGTGGACTCTGGGCTGCTAAGCTAAGGTTTGCTAGTATGCTATGGTTG
AATCTGCTGTGTAATTCTGCTGGTGGACTGCTGGTGGACTCTGGGCTGCTAAGCTAA
>TRINITY_DN26208_c2_g1_i1_1; 134 686 958  LEN=1032; minus strand
ATGCAAGCAAGGCATGCAACCAAACCCAAAGACTTAAACTATGGCCATGTGACACATGAA
GCAAATGACCAACGGGCCATGGGGACTCAAAACCACCCCAAGGCAGACCAAAACAAGGTC
AAAGGCACACCTAGATGGCATCTAAATGGCCTAAGTCTAAAGGCATGCACAAAGGTCCAA
ACATGGAGCATAAGACACAAGCCTTTTAAAGCATTAAAGGGGCATCAAATGCAAGCATAC
AAGCATACCACAAGGACTGAAATGGTGTTATAA
>TRINITY_DN26208_c4_g1_i3_1; 343 2284 2713  LEN=2713
ATGGTGGAGAGGCTCTCTATATATAGAGCAAGACAAGGTGCTAAGCTTCTTAGAGAAGCT
AACACAAAAAAGGGTCAAAGGGGGCAAGCTTCCAAGGGAAGCTAAGCAAAGGGGTCAAGC
TTCTCTTAGAAGCTTGACAAGGGTTCAAGGGAGTCAAGCTTCTCTTAGAAGCTTGGAGCA
AAAGGGCCAAGAAGGCCAAGCTTCTTGGAGAAGCTAGACAAAAGAGCCAAGCTTCTTGGA
GAAGCTAGGCAAAAGGTTCAAGAGGTGCAAGCTTCTCTTGGAAGCTTAGAAGGGTTCAAG
CTTATTGGAGAGCTAAACCAAGGGTTCAAAAGGTTCAAGCTTCCTCAAGAAGCTAAAGAC
CAAGGGTTCAAAAGGTTCAAGCTTCCTCAAGAAGCTAAAGACCAAGGGTTCAAAAGGTTC
AAGCTTCCTCXX
>TRINITY_DN26277_c3_g2_i3_1; 97 1 175  LEN=555
XXGGAGGGTGGGGTTGAGAAACAAATCAGAGAGAAGGAGGAGAAGAAGCAGACGACGAAG
ACGAAGACGAAGACGAAGGGCGAAGGGCGAAGGCGATCGACACAGATGATCGACACAGAT
GAAGACAAAGAGAAGACGAAGGCGAAGGCTAGGGTTAGAGCAATCGTCGAAGGCTAG
>TRINITY_DN26211_c1_g3_i2_1; 67 288 382  LEN=382; minus strand
ATGGGGGACGGCATGGAAGGACAAACCCATGACCAGTTTACGAGATCTCGGTATGTGTTT
AATCGGTGTCCGGGACCGGTTACTCTAGTCGTTGGX
>TRINITY_DN26245_c2_g1_i1_1; 112 1 432  LEN=636; minus strand
XGGGTCAACCAATATTTAGAACCAGGTCGTGATGTCGAATCGACTTTGAACCACATACAG
AGAGATGTCACAATGGATCGACGTCGAACCACATACGGAGAGAGACAAGAGTCGAAGTCA
ACTCTAGGGCAGCTGACAAGAGCAAAGGGTCGAAGTGGAAGCTTGATCGAGAGTTACAAG
GGCAGACAACACTTTGATCGTGCGAATCGAAGCAAGAGAGAACCAGAGATGCAACGAGAT
GAGCTAGACGCAACTCACAAAGCAAAGCCAGACCAGAGAGAAAGGGTTACACGATCACGA
CTCGTTCTCTCTGGGGTTGATAGCAATCAAAGTCCGAATCAAAGAAAGAGACGCAAGCTT
CAGACGATGAACCAGAAATTCCACCAGAACAATCGCGAATCAAGAAAGAGAATAAGCTCA
ATCAAGTCGTGA
>TRINITY_DN26248_c1_g3_i1_1; 227 185 329  LEN=329
ATGACGCCTTTCTTTCTATTTGGTTATGTTGATGATGATGACAATGATGGCTATTACTGT
GATGATGACGATTGCGATGATAATGATGTTAGTGGCGATGGTGGTGGTTGTGGCGATGAT
GATGATGATGATGATGATGATGATGXX
>TRINITY_DN26239_c0_g1_i4_1; 215 80 301  LEN=2328
ATGGCGAATCACACGGACCCAGCGGCGAAGAGCATAAGGGAAACAAACTATCAGAAGCTG
GTGGACAAGGGCATGGAGCTCGAAACCCATCCCCACAAAGACATCTTCGTCGAGTTCATC
AAGAACCAAGATTACAAGTCACTACTCTCTCATCTCCAATCTTTAATTAAATTTAGATTT
GAAGAAAAGTTTGGTGAAAATGAGATCTTATCCTTTCATTAA
>TRINITY_DN26239_c0_g2_i1_1; 43 89 361  LEN=933; minus strand
ATGCAAAGTATTAGTATCCGGTACTGGTACGATATGTTCGTCAAAATACTCATGCGTCAG
ACTCTTGAGGACTTCCTATCTGTGGGGAACAACACTACAAGCCCATCCAATATCCAACTA
ATAGACTACGAATTCATGCAGTAAAAGAACATGCACAAGCAACTGCCTAGGTGCTCTCAA
CTTGACAACCTAAGCATCCAAGGGCACAACCAAGTTTGGTGCCAGGCTACCAGTATTTCC
CTCAGGCCTATGGTCAGCAGTCTAGCAAGGTAA
>TRINITY_DN16224_c0_g1_i1_1; 70 1 516  LEN=516; minus strand
XAAAAAACTAGTCACCGCTTGTGGATCGCCATCTATCGTTTGCCCTTGATCGTCTATCTA
TTAAACGAAAGGGGGGATGAGGTAAATAATCTAAATTCTTGTTAGCCAAAATGTCTAAAA
CTTTATGGGTCTCGAACCGCTCTGTTGGAAGCTCCTCTGCTACAACAGCAACCATCTCCC
AATTCTGGGCATCAAACAAGGAAGGTTACTTCTGGTTCAGCCAAGCAACGAGGATGCCAA
AAAGGGAAGCAAGGTTTAGTGGATGTGGCAATTCATTCGGCAGAGGATTTCAGTAATAGC
ATCAACACACCTCAGGTAAGGGTTAATTATTATCTCCATGATTGCGATGGTGTCTTGTCT
CAAGTTCTTAGTACCTACCCAGAGTCGAATTTGTCTGATCAAGAATGGGCAATGGTGGCT
GGCCATAAACAGCCACAAGACCCATGTTGATGCTCAGTTGGAATTGTCAAGGGCTGGGCG
TCCCCTGAGAAACTAGATCCTCTGAGGGTTAAGAAACXX
>TRINITY_DN16277_c0_g1_i2_1; 505 40 366  LEN=534; minus strand
ATGCCTCACCCACCTCCTCCGGATCCTTTCGCTCCTCCTCCTCCACTACCACCACCGCCG
CCACCACCACCATCAGCTCCTCCAGGTCCACCGCCTCCAGACCCATTTTATCATCCTCCG
CCACCGGGGCCGCCACCACCACCACCAGACCCATTTTATCATCCTCCGCCACCGGGGCCG
CCACAACCACCACCACCACCGGACCCGTACTTCTTCGCTCCTCCTCCTCCGCCGCCTCCT
GGGCCACCTGGTCCTCAGCCGCCGCCTCCAGGACCACCAGGTCCTCCACCACCTCATGGA
CCTCACCCTCCACCTCCTTATTGGTGA
>TRINITY_DN16246_c0_g1_i1_1; 64 177 332  LEN=332
ATGGAGGCACATGGTAATTGAGCTGCAGAGGAGCGTGAATCAGATGGGGTAGGTATGGAT
GCAGTACACTTGATAGAATGTGGATGAAAGAGAAGGATTTTGAAATTCAAAATGGGGCAG
CTAAATCATCCTGAACTAAGGCTACAGTTAGGCCAT
>TRINITY_DN5804_c0_g1_i1_1; 88 301 502  LEN=502; minus strand
ATGAGGAATAGTATGAGAAGTAATCTAGAAAGCAGGAAGAGAAATCCCACTAGATGTTAA
ATGAGATTGAACAACGCAGAGTGGCAGAAAATGAGAGAGCTTAGCGTGGTGGTCAAACTA
CATGACCTTCAACACAGAGTGGCAGGAAATATACCCCAAGTCCCAGAAAATGAGTTCATG
CCACGCTTGCCCGATACTGCTGXX
>TRINITY_DN5814_c0_g1_i1_1; 79 1 76  LEN=341
XXTGGCTGCAAGCCCGAGGGTGCAAGGGTTCATGGAGTTGAGGCAAAAACAAAGCTAGAG
AACATTAGGAAACATTAA
>TRINITY_DN5811_c0_g1_i1_1; 161 103 333  LEN=333
ATGGCGTCAATTGTGATGCAGAGGAAGACGAGAGGTCAACAATGTATAGGTTCGACACCA
GTGGGTTTGATGGCTGGACTTGTTCGGCTAGTTTGCACTGATGATGGTTGGAATGAAGAG
CGATATACCAGCCAAGCTCCTCCAAGCAAACTCAAAAATCTGCTCCAGGAAAACTCAAGC
AAAGGCTCCTCTAAGCACACCCAAACAAAGATCCTACGAGCAAACTCAAAC
>TRINITY_DN5816_c0_g1_i1_1; 106 222 303  LEN=303
ATGGCGAGCCTTGACGGCATCACAACATCTCTATTGATTGATATCTCCAAGGGTAGCCAT
TATAGTGCCACCATATCTCCAAXX
>TRINITY_DN7046_c0_g1_i1_1; -2 1 316  LEN=316
XGGTGGACGGAGAAACTGACGCTGGTTGAGGGAGAGACAGAAGTAGCAGGCTGTGGTGTA
AAAGAAACTCATGTGCGTGTAGGAGAGCAAAATTTCAGAAGTACGGGAGAAGAGAGGGAG
GATGACCCAGGTGAAAGTGGGGAGGTAAGAGGGGGAGCCGAAGCACCGAAAATGGGAGAA
AAGGATCGTGAATGGGAAAAGTGGCATATAGACTGGAGGTAGGTGCAGGACAGATAAAGA
AAGAAGCACCGTGAACAGATGACTAGGCAAAAGGGAACTGAGATTCATCAAAGCGTACAT
GTCGAGCAATGTAGATGX
>TRINITY_DN7081_c0_g1_i1_1; 74 1 319  LEN=319; minus strand
XXACCATCCATTATCGAAGTCATGGAGGGGGAAGCATCAATCACTGTTCGCCTGAAGCCT
CTGTCTAAGCCTATTCGGAGAAGAGAGGTGTCCCGGCCATGGATTTTCCGGCAAGAATTA
TCAGTCTCCACCATCGGCGGAAGGGGAGACGAAACGATCGAGGGGACAGGAAGGACACGT
GGCGCAGTAGCTGAGGGCAGACAGAATGATGTTCTCGGTGTTGAACACGAAGCTACGCAT
GCTTCTGGTTCGTATGTTTACGATAAACATGGAAGCTCAGGAAGAAAGCAGGGCGATCAG
AGAATGCTGGATTCTGGGCCT
>TRINITY_DN7031_c0_g1_i1_1; 79 1 173  LEN=318; minus strand
XATTATGCTCATGTGTACTTGCGTATTTGGAACAGGAAAAAGGACGGGATGTGTATGTGT
TTATTGGGCATTCCCAACTCATGGCGCTTCATGCCATGTGAAGAGGAGTTTTTCGAGAAA
GAAGGCCCGACAAAGAGTTATGAAGAGTTTGGCTACCGTAGACAACAAACCTAG
>TRINITY_DN29625_c2_g1_i1_1; 48 1 146  LEN=607
XTACCTCTATCGTACCACATTTTAGAACATGTGACGTACCATGTTCCCGTTCCCATTCCA
GTTTCACGTATCGGAACAATCCACGTTCTAGGTAACATAGGTCTTCCACGTGTTGGTTTG
GTTCAGCAGGAAAGAAAGAAAAGTTAA
>TRINITY_DN29680_c2_g5_i1_1; 10 1 202  LEN=333; minus strand
XXTTACCTCGGTTTCTCATGCACAACCGAGCTAACCATAAGAGAGCTCAACCGGACTAGG
GCGCGACCCAACCGGACTATCGAGTCCGAACCGGTATCGATCTTACATCAGTCAGTTCCC
GAAATATCTCTCGACCGACCTAGCTCCGCAGACCGGACTAACTTGATAATTGCCGCAACC
GAGCTACGGATGCCCATTTTGTAA
>TRINITY_DN29627_c1_g1_i1_1; 140 1 268  LEN=398; minus strand
XXCCTGAATGAGCCTGTGGCAACGAAAGCTAGAGAATTGGGAGAAAGCGAAAGCAATTCC
AATTCCCAAATTCATGTCTGGTTTCAGAAATCCTTGGGGGCTTGTGTTGCTTCTTCTAGT
GCAAAAACTAAGACCAATTTGTTTTGCTTCTTCATTTCTCACGACTCCAAAGATCCAGCC
ATTGTCTCCCTATCTGCCAAATCGTGTCGCCATGGCCATAGTAAAAATGCCTCCATTGCT
GCCATCACTAAAGTTGTAGACATGAGATGA
>TRINITY_DN29687_c1_g1_i1_1; 88 696 1109  LEN=1448; minus strand
ATGGCGATGAATTTCAGTGGGTGTGAAATCAAGACCAAGATCTGGGGGTTCGGAACTCTA
AAGAGTGTTGATAAGCTGAGATGGAGGACCGGTGATAAGCTAAATGGCGCTGGGCAAGAC
AACGCATGTCGCGTTGAATGGGCAACAXTGCGTGGTCAGCGTCGGACAGTCGGGGCCGGA
AGTAAAGCCACAAAGAGAGGGCCAGCTGTAGGTTGGGTCGGTGATGAAGACGGCGCCAGT
GTCAGGAGTTACAGTAGACGTTGGCGTGAACCGGTGGTAGCCGAAGTTGGCGCGACGCCA
ACATTAGCCGAAGCTGTAACTGTTGACAGTGTGCAAGGTGGTGTGGGTTTCAGTGATAGA
GACAGTAATCGGAATTGCAACAGCGGGAAACGATCAAGCGGCAGTGGCCTCTAA
>TRINITY_DN29667_c1_g1_i5_1; 159 1412 1726  LEN=1835
ATGGTGCAGAGTAGAGATGGGGAGGGACTAGAGGAGTTTGGGGGGTTCCGATGGCTTGGG
CTTGGGCTTGGGCTTGGGCTTGAGTTGATTAGGGTGTTAGGTTGGGTGGGGTTGGAAGGG
GCTTGTGTAGTAGAGGTAGACGAGAGTAGCGTGAGGAAGTGACGGAAATGGGTGGGAAGG
GGTTTCAAGTGGTGGAGGAAGGAAGGGACAGGTGGGTGAGGGGTTGGTGGTGGCAGGCAA
GGTGTTGGGGTTGGTCAAGGAGGGAGGAAATTGGTTGTATGGGACTCAGTGACCAAATTT
GCAAAGCAAAGGTAA
>TRINITY_DN29641_c1_g2_i1_1; 120 463 582  LEN=789; minus strand
ATGAGGATGCAGAGGAGATGTCCAGCCATGGTGTTGTCCAGCCATGGAGGAGCGTGCATA
GAAGAGGAGCGTGTACCAGGTGGGCGTAGAGTGCAGCAGGTGGGTGTTGGAGCAGCATAG
>TRINITY_DN29641_c1_g6_i1_1; 302 292 1059  LEN=1169; minus strand
ATGCATCAGGGGTCGTCCAGGACTTTCATTCGAGCGCTTTCAGACGAGCAGGAGCTTGAG
GGGTGCAACAAGGTTCAGATGGGTAGAGTAGTATCGTCATCCTGGTCTGTCCGGGTGGTT
GTCATTCGTGCGCTTCTCTTCGTGTGTGAGTTTGAGGGGTGATTTTCTTCCATTTGCATG
GAGTTGTCCCAGCGGGTGGTCGGTGTTCGGTGGGTGTGGGATCCGGGTGAGGAGTTGCAG
CAGCGTGGAGTTTTTTCAGGTGTTGTTTTTGGAGTTGGGCAGCAGCAGTAGGTGTGGGCT
GCAGCAGAGGAGGTAAGCAGAGGAGGAGGGCATGGAGTTTGGCAGCAGCAAGGGAGGTGT
AGTAGCAGGCAGAGGAGTCTTCTCGTGGTGCAAGAGGGGTGGGCTTGGAGTCATCTCGGC
CGGTGTTGGGGCTGGAGTCCTCTCGGCATGGAGTCCTTCGGATCCGGGAGTGGGGGTTCA
GCAGCATGGAGTTTTTTTCCTTGGGCTTTTCCGGGAGAGGTGGCAGTAGGTGTTGCAGCA
GCTTGGAGTTGGGAGTTTGGGCTGGAGTCTTCCCAGCTGGGTGTTGAAGATTGGAGTTTT
CTCGGTGGTGGCTATGAGTCTTCTCGGCCGGTGTGGGCATGGGGAGTTGGGAGGTGCAGC
AGACTAGGAATGGCGTGGGCTTTGCAGCAGAGGCGTGGAGCTTTGGGAGCTGTAGCTGCA
GGTGGAGTGGACCTTGGCAGAGGGTTGTTGATTAGTTTCGGTGGTTGA
>TRINITY_DN29637_c0_g2_i1_1; 139 147 428  LEN=428; minus strand
ATGACTTGTAGCTCAAAAGGGAGGGGCTCGAATGGCCTGAATTTGGTGTTTACCGCACCA
CCGGGTGAAACACTTGTCTACCACGTCGTGGTTGTCATCTTGTCAACCACGGCTGTCAGA
CTTCTCGCAGACGACTACCAAGATAAATTTCGAGCCATCTACGCAGGAGTGTTGAACAAG
TATACATATCAGCATGATCAATCTGAACAAATAGAGATTGAAACAGACCTTGGAAACCTG
AGAGTGACACCTCCAAGACCGACGAAGCTGAACCACATACTT
>TRINITY_DN29624_c4_g3_i1_1; 78 1 100  LEN=375
XXTTATGGGATTGGATGTGATGTTTTGTCTGTTGTGGCTCATGAGCCTATTTTGTCTTTT
GTGGCTCATGAGCCCAATGAGCCCTTGCCAAACGGAGCCTAG
>TRINITY_DN29691_c4_g1_i2_1; 168 104 322  LEN=381
ATGGTTTTGCTGGAGAGGCTTTGGAGATGTGAACCCAAGGCAACTAAGTGAGGAAAAGTG
AGGAAGCTCAAAAAGGTTGTGGAGGAATTCATCAAATTGAAAGTTTTGGGTGATCAGGCG
CGTGACCAGGCTAGAGGCTTCTGTCTAGAATCCGTGTGTCAACCAACCTATGTGCCTCCC
GTGGAGGTTCCGGATATGATAAGTGTTGTCGTTATGTGA
>TRINITY_DN29621_c2_g2_i1_1; 35 1 135  LEN=2529; minus strand
AGACCACGATCGCTCTCTACAAACAGGAGAGGGCTGACGACTGTCCCAGGCAAGGGTTTG
GATGGCCTGGGCAGTCCTGCGATGGAAGAGAAGGAGGTTGTGATTGACTTTAGGTACCTC
CTAATGAGGCTCTAA
>TRINITY_DN29642_c2_g2_i4_1; 104 679 781  LEN=781; minus strand
ATGGAGAAACGAGTGGCGATCGTTGGAGCAGGAATAAGCGGCCTTCTGGCTTGCAAGTAC
ACTATAGAGTCGGGATTTCAACCGGTTGTCTTTGAAGCTCATGXX
>TRINITY_DN32747_c0_g1_i1_1; -120 1 487  LEN=487; minus strand
XATCGAGTGAGGCTTACTTATAAAATAAAGGTGCAAGTTTGATAGGGAATGAGCGGATGG
CAGAGGGACGCAAGTGACTCGAGGGTCGAGGGACGGAGATCAGGCCGGAAGCAACACATC
AGCGCCCTTTGTGAGTTCCCAGGTCTCGCGTGTGGGATAGAGCGTGGGTGTCAAAGCAGC
CTCAAAACCAAGACGAGTTGTTGGAATGCAGTGGATAGATAATCGTGGGGGAAGTTGACA
GCGCTAGTCGGGCCACGAATCCAGATCGAGCGGATGCTTCAACGGGAATGAAAGTTGTTG
GGTGACGAAAGAGGTCTGCAAAAGGCGAGTGTGCCGTGTTTCTTCATTCGCCATGTGCAG
GGCGTATCACTCCCTTTACTCTAATGGGGCTATGGGGCTATTTCATTTGATCCAAGGGGT
CCTATCGTAGCTGATCCACGTTGCACTCTCGTCTGGAGCTGTTCTTTTGCACTCAAGCCC
CGGACGACX
>TRINITY_DN32712_c0_g1_i1_1; -129 1 415  LEN=415
XGGCCTATTACTTGTGGAAGATCTCCACTACATGCACACAACCGAGTTTCACATCGTCGA
CCTGTCCCTTTGGAGCGAGTAAAAGGTAGACCACTCCGCCCGGGCTATTTCAGACTGGCT
CACCAGAACCAACTGGTTGCGGGGCATGCCGGCCCCCAATCATTCCCTCTGACTGCTCGG
TCACACGAGCTATCCACCTCGGCTGGCCGGTCAGAGGCTTGCCGGTCACGCTGTAACCTC
GGCCCAGCCCGGGTCGCCCTATAGCTCGGTCACCCAGCGCTATTCCGAACTCTGCCTGGA
GCACGGCTTGGCCTGGGCATACTCGCACTTACTCGGTCAATGTCAACGACCGTGCAAGTC
AGTCGCGTCAACGGGGTTAGCTCGGCGCCGTGCCCCTTCGTTAAATCCGACGTTGCX
>TRINITY_DN32792_c0_g1_i1_1; 86 848 1012  LEN=1012; minus strand
ATGTTGAAAACAGGGAGTGAAAGATGGGTGCCCTATGGAAGTAATGCAAATTTGGGACAA
GGGAGACTCCAGTCTGGTGTTCTAGATGCCAGTCTTATAGAGGTTTGTGGCAAAGTTAGA
CAAAGTTTGGGAGGAATTGGGGAGGTTCATCTTGGCATTAGGTCC
>TRINITY_DN25317_c0_g1_i2_1; -168 1 783  LEN=783
XTGGCATGCGGGCCGAGGCCGTGGCATGGCATACGGGCCGAGGCTAAGTCATGGCAAGCT
GGGCCGAGGCCGTGGCATGGCAAGCGGGCCGAGGCTAAGGCATGGCATGGCATGCGGGCC
GAGGCTAAGGCATGGCCAGCCGGGCAACGCCGTGGCATGGCAAGCTGGGCCGAGGCCGTG
GCGTGGCATGCGGGCCGAGGCCGTGGCATGGCATACGGXGCCGAGGCTAAGTCATGGCAA
GCTGGGCCGAGGCCGTGGCATGGCATGCGGGCCGAGGCTAAGGCATGGCCAGCCGGGCAA
CGCCGTGGCATGGCAAGCTGGGCCGAGGCCGTGGCGTGGCATGCGGGCCGAGGCCGTGGC
ATGGCATACGGGCCGAGGCTAAGTCATGGCAAGCTGGGCCGAGGCCGTGGCATGGCACGC
GGGCCGAGGCCGTGGCATGCCAAGCTGGGCCGAGGCCGTGGCATGGCATGCGGGCCGAGG
CTAAGGCATGGCATGTTGGCCGAGGCTAAGGCATGGCATGTTGGCCGAGGCTAAGGCATG
[truncated: 421,941 more chars]
