# Supplementary material for: Integrative Metabolic and Transcriptomic Profiling in Camellia oleifera and Camellia meiocarpa Uncover Potential Mechanisms That Govern Triacylglycerol Degradation during Seed Desiccation
Source: Plants (Basel). 2023 Jul 8;12(14):2591. doi: 10.3390/plants12142591 (PMC10385360; doi:10.3390/plants12142591)
Supplement: Supplementary file 1 [file plants-12-02591-s001.zip › Supplementary Table S4.xlsx]

## Sheet: Supplementary Table S5
Supplementary Table S4. Unigene list identified from C. oleifera cv Min 43.
#Gene id	NR id	NR annotation	Swissprot id	Swissprot annotation	KEGG id	KO	KEGG gene name	KEGG description	Pathway	Pathway definition	KOG id	KOG defination	KOG code	KOG categories	KOG class	eggNOG abbreviation	eggNOG id	eggNOG description	GO annotation	Pfam IDs	Pfam Description
TRINITY_DN10003_c0_g1_i1_2	--	--	--	--	--	--	--	--	--	--	--	--	--	--	--	--	--	--	--	--	--
TRINITY_DN10005_c0_g1_i1_1	XP_028090046.1	pentatricopeptide repeat-containing protein At1g62260, mitochondrial [Camellia sinensis]	O04590|PPR88_ARATH	Pentatricopeptide repeat-containing protein At1g62260, mitochondrial F19K23.18 OS=Arabidopsis thaliana (Mouse-ear cress) GN=F19K23.18 PE=2 SV=1	--	--	--	--	--	--	KOG4197	FOG: PPR repeat	[R]	POORLY CHARACTERIZED	General function prediction only	S	ENOG410Z7Z7	Pentatricopeptide repeat-containing protein	--	PF01535.20,PF13041.6,PF12854.7,PF13812.6	PPR repeat|PPR repeat family|PPR repeat|Pentatricopeptide repeat domain
TRINITY_DN10005_c0_g1_i1_2	THG13746.1	hypothetical protein TEA_019680 [Camellia sinensis var. sinensis]	Q94AI7|TPL_ARATH	Protein TOPLESS F7H2.9 OS=Arabidopsis thaliana (Mouse-ear cress) GN=F7H2.9 PE=1 SV=1	--	--	--	--	--	--	KOG0266	WD40 repeat-containing protein	[R]	POORLY CHARACTERIZED	General function prediction only	--	--	--	Cellular Component: nucleus (GO:0005634);|Cellular Component: cytosol (GO:0005829);|Biological Process: response to auxin (GO:0009733);|Biological Process: jasmonic acid mediated signaling pathway (GO:0009867);|Biological Process: xylem and phloem pattern formation (GO:0010051);|Biological Process: primary shoot apical meristem specification (GO:0010072);|Molecular Function: identical protein bin…	--	--
TRINITY_DN10008_c0_g1_i1_2	--	--	--	--	--	--	--	--	--	--	--	--	--	--	--	--	--	--	--	--	--
TRINITY_DN1000_c0_g1_i1_1	--	--	--	--	--	--	--	--	--	--	--	--	--	--	--	--	--	--	--	--	--
TRINITY_DN1000_c0_g1_i1_2	--	--	--	--	--	--	--	--	--	--	--	--	--	--	--	--	--	--	--	--	--
TRINITY_DN10012_c0_g1_i1_2	XP_028090121.1	uncharacterized protein LOC114290413 [Camellia sinensis]	--	--	--	--	--	--	--	--	--	--	--	--	--	--	--	--	--	--	--
TRINITY_DN10013_c0_g1_i1_2	--	--	--	--	--	--	--	--	--	--	--	--	--	--	--	--	--	--	--	--	--
TRINITY_DN10015_c0_g1_i1_2	--	--	--	--	--	--	--	--	--	--	--	--	--	--	--	--	--	--	--	--	--
TRINITY_DN10016_c0_g1_i1_2	--	--	--	--	--	--	--	--	--	--	--	--	--	--	--	--	--	--	--	--	--
TRINITY_DN10017_c0_g1_i1_2	--	--	--	--	--	--	--	--	--	--	--	--	--	--	--	--	--	--	--	--	--
TRINITY_DN10018_c0_g1_i1_2	--	--	--	--	--	--	--	--	--	--	--	--	--	--	--	--	--	--	--	--	--
TRINITY_DN10021_c0_g1_i1_1	KAE9448101.1	hypothetical protein C3L33_20008, partial [Rhododendron williamsianum]	C6TBN2|AKR1_SOYBN	Probable aldo-keto reductase 1 AKR1 OS=Glycine max (Soybean) (Glycine hispida) GN=AKR1 PE=2 SV=1	--	--	--	--	--	--	--	--	--	--	--	C	COG0667	Aldo keto reductase	Molecular Function: oxidoreductase activity (GO:0016491);	--	--
TRINITY_DN10022_c0_g1_i1_2	--	--	--	--	--	--	--	--	--	--	--	--	--	--	--	--	--	--	--	--	--
TRINITY_DN10023_c0_g1_i1_1	--	--	--	--	--	--	--	--	--	--	--	--	--	--	--	--	--	--	--	--	--
TRINITY_DN1002_c0_g1_i1_1	--	--	--	--	--	--	--	--	--	--	--	--	--	--	--	--	--	--	--	--	--
TRINITY_DN10033_c0_g1_i1_1	THF99162.1	hypothetical protein TEA_010613 [Camellia sinensis var. sinensis]	--	--	--	--	--	--	--	--	--	--	--	--	--	--	--	--	--	--	--
TRINITY_DN10034_c0_g1_i1_2	--	--	--	--	--	--	--	--	--	--	--	--	--	--	--	--	--	--	--	--	--
TRINITY_DN10039_c0_g1_i1_2	--	--	--	--	--	--	--	--	--	--	--	--	--	--	--	--	--	--	--	--	--
TRINITY_DN10041_c0_g1_i1_1	--	--	--	--	--	--	--	--	--	--	--	--	--	--	--	--	--	--	--	--	--
TRINITY_DN10042_c0_g1_i2_1	--	--	--	--	--	--	--	--	--	--	--	--	--	--	--	--	--	--	--	--	--
TRINITY_DN10046_c0_g1_i1_2	--	--	--	--	--	--	--	--	--	--	--	--	--	--	--	--	--	--	--	--	--
TRINITY_DN10047_c0_g1_i1_2	THF96288.1	hypothetical protein TEA_018186 [Camellia sinensis var. sinensis]	--	--	--	--	--	--	--	--	--	--	--	--	--	--	--	--	--	--	--
TRINITY_DN1004_c0_g1_i1_1	--	--	--	--	--	--	--	--	--	--	--	--	--	--	--	--	--	--	--	--	--
TRINITY_DN1004_c0_g1_i1_2	--	--	--	--	--	--	--	--	--	--	--	--	--	--	--	--	--	--	--	--	--
TRINITY_DN10053_c0_g1_i1_2	--	--	--	--	--	--	--	--	--	--	--	--	--	--	--	--	--	--	--	--	--
TRINITY_DN10059_c0_g1_i1_1	--	--	--	--	--	--	--	--	--	--	--	--	--	--	--	--	--	--	--	--	--
TRINITY_DN10059_c0_g1_i1_2	THG04102.1	hypothetical protein TEA_025424 [Camellia sinensis var. sinensis]	--	--	--	--	--	--	--	--	--	--	--	--	--	--	--	--	--	--	--
TRINITY_DN1005_c0_g1_i1_2	XP_028075336.1	autophagy-related protein 18f-like [Camellia sinensis]	--	--	--	--	--	--	--	--	--	--	--	--	--	--	--	--	--	--	--
TRINITY_DN10060_c0_g1_i1_2	XP_028118400.1	probable beta-D-xylosidase 5 [Camellia sinensis]	Q9LJN4|BXL5_ARATH	Probable beta-D-xylosidase 5 MMB12.15 OS=Arabidopsis thaliana (Mouse-ear cress) GN=MMB12.15 PE=2 SV=2	81/120(67.50)	K15920	XYL4	xylan 1,4-beta-xylosidase [EC:3.2.1.37]	ko00520	Amino sugar and nucleotide sugar metabolism	--	--	--	--	--	G	COG1472	hydrolase family 3	Cellular Component: extracellular region (GO:0005576);|Cellular Component: cell wall (GO:0005618);|Molecular Function: xylan 1,4-beta-xylosidase activity (GO:0009044);|Cellular Component: plant-type cell wall (GO:0009505);|Biological Process: arabinan catabolic process (GO:0031222);|Biological Process: xylan catabolic process (GO:0045493);|Molecular Function: alpha-L-arabinofuranosidase activity …	PF01915.22	Glycosyl hydrolase family 3 C-terminal domain
TRINITY_DN10060_c0_g2_i1_2	XP_011457868.1	PREDICTED: probable beta-D-xylosidase 5 [Fragaria vesca subsp. vesca]	Q9LJN4|BXL5_ARATH	Probable beta-D-xylosidase 5 MMB12.15 OS=Arabidopsis thaliana (Mouse-ear cress) GN=MMB12.15 PE=2 SV=2	73/124(58.87)	K15920	XYL4	xylan 1,4-beta-xylosidase [EC:3.2.1.37]	ko00520	Amino sugar and nucleotide sugar metabolism	--	--	--	--	--	G	COG1472	hydrolase family 3	Cellular Component: extracellular region (GO:0005576);|Cellular Component: cell wall (GO:0005618);|Molecular Function: xylan 1,4-beta-xylosidase activity (GO:0009044);|Cellular Component: plant-type cell wall (GO:0009505);|Biological Process: arabinan catabolic process (GO:0031222);|Biological Process: xylan catabolic process (GO:0045493);|Molecular Function: alpha-L-arabinofuranosidase activity …	--	--
TRINITY_DN10061_c0_g1_i1_2	--	--	--	--	--	--	--	--	--	--	--	--	--	--	--	--	--	--	--	--	--
TRINITY_DN10062_c0_g1_i1_2	THG02289.1	hypothetical protein TEA_012260 [Camellia sinensis var. sinensis]	--	--	--	--	--	--	--	--	--	--	--	--	--	--	--	--	--	--	--
TRINITY_DN10063_c0_g1_i1_1	--	--	--	--	--	--	--	--	--	--	--	--	--	--	--	--	--	--	--	--	--
TRINITY_DN10064_c0_g1_i1_2	--	--	--	--	--	--	--	--	--	--	--	--	--	--	--	--	--	--	--	--	--
TRINITY_DN10066_c0_g1_i1_1	--	--	--	--	--	--	--	--	--	--	--	--	--	--	--	--	--	--	--	--	--
TRINITY_DN10067_c0_g1_i1_2	XP_028066307.1	OTU domain-containing protein DDB_G0284757-like isoform X1 [Camellia sinensis]	Q8LBW2|OTU9_ARATH	OVARIAN TUMOR DOMAIN-containing deubiquitinating enzyme 9 F21E1.170 OS=Arabidopsis thaliana (Mouse-ear cress) GN=F21E1.170 PE=1 SV=1	--	--	--	--	--	--	KOG2605	OTU (ovarian tumor)-like cysteine protease	[TO]	CELLULAR PROCESSES AND SIGNALING|CELLULAR PROCESSES AND SIGNALING	Signal transduction mechanisms |Posttranslational modification, protein turnover, chaperones	O	ENOG410XNYW	OTU domain containing	--	--	--
TRINITY_DN10068_c0_g1_i1_1	--	--	--	--	--	--	--	--	--	--	--	--	--	--	--	--	--	--	--	--	--
TRINITY_DN10068_c0_g1_i1_2	--	--	--	--	--	--	--	--	--	--	--	--	--	--	--	--	--	--	--	--	--
TRINITY_DN1006_c0_g1_i1_1	XP_028053189.1	transcription factor BEE 2-like [Camellia sinensis]	Q93VJ4|BEE2_ARATH	Transcription factor BEE 2 AP22.3 OS=Arabidopsis thaliana (Mouse-ear cress) GN=AP22.3 PE=1 SV=1	--	--	--	--	--	--	--	--	--	--	--	K	ENOG411190E	basic helix-loop-helix (bHLH) family protein	Molecular Function: DNA binding (GO:0003677);|Molecular Function: DNA-binding transcription factor activity (GO:0003700);|Cellular Component: nucleus (GO:0005634);|Biological Process: transcription, DNA-templated (GO:0006351);|Biological Process: regulation of transcription, DNA-templated (GO:0006355);|Molecular Function: sequence-specific DNA binding (GO:0043565);|Molecular Function: protein dim…	PF00010.26	Helix-loop-helix DNA-binding domain
TRINITY_DN10070_c0_g1_i1_1	XP_028060503.1	acyl-coenzyme A thioesterase 13-like isoform X2 [Camellia sinensis]	--	--	--	--	--	--	--	--	KOG3328	HGG motif-containing thioesterase	[R]	POORLY CHARACTERIZED	General function prediction only	Q	COG2050	thioesterase Superfamily protein	--	PF03061.22	Thioesterase superfamily
TRINITY_DN10071_c0_g1_i1_2	--	--	--	--	--	--	--	--	--	--	--	--	--	--	--	--	--	--	--	--	--
TRINITY_DN10072_c0_g1_i2_1	THG18406.1	hypothetical protein TEA_018523 [Camellia sinensis var. sinensis]	--	--	--	--	--	--	--	--	--	--	--	--	--	--	--	--	--	--	--
TRINITY_DN10075_c0_g1_i1_2	--	--	--	--	--	--	--	--	--	--	--	--	--	--	--	--	--	--	--	--	--
TRINITY_DN10081_c0_g1_i1_1	XP_028066093.1	protein PROTON GRADIENT REGULATION 5, chloroplastic [Camellia sinensis]	Q9SL05|PGR5_ARATH	Protein PROTON GRADIENT REGULATION 5, chloroplastic T20G20.3 OS=Arabidopsis thaliana (Mouse-ear cress) GN=T20G20.3 PE=1 SV=1	--	--	--	--	--	--	--	--	--	--	--	S	ENOG411252E	protein PROTON GRADIENT REGULATION 5	Molecular Function: electron transfer activity (GO:0009055);|Biological Process: response to water deprivation (GO:0009414);|Cellular Component: chloroplast (GO:0009507);|Cellular Component: chloroplast thylakoid (GO:0009534);|Cellular Component: chloroplast thylakoid membrane (GO:0009535);|Biological Process: response to high light intensity (GO:0009644);|Biological Process: photosynthetic elect…	--	--
TRINITY_DN10081_c0_g1_i1_2	--	--	--	--	--	--	--	--	--	--	--	--	--	--	--	--	--	--	--	--	--
TRINITY_DN10085_c0_g1_i1_1	--	--	--	--	--	--	--	--	--	--	--	--	--	--	--	--	--	--	--	--	--
TRINITY_DN10089_c0_g1_i1_2	--	--	--	--	--	--	--	--	--	--	--	--	--	--	--	--	--	--	--	--	--
TRINITY_DN10089_c0_g2_i1_2	--	--	--	--	--	--	--	--	--	--	--	--	--	--	--	--	--	--	--	--	--
TRINITY_DN1008_c0_g1_i1_1	--	--	--	--	--	--	--	--	--	--	--	--	--	--	--	--	--	--	--	--	--
TRINITY_DN1008_c0_g1_i2_2	--	--	--	--	--	--	--	--	--	--	--	--	--	--	--	--	--	--	--	--	--
TRINITY_DN10092_c0_g1_i1_1	XP_028119166.1	uncharacterized protein LOC114316680 [Camellia sinensis]	--	--	--	--	--	--	--	--	--	--	--	--	--	--	--	--	--	--	--
TRINITY_DN10092_c0_g1_i1_2	--	--	--	--	--	--	--	--	--	--	--	--	--	--	--	--	--	--	--	--	--
TRINITY_DN10094_c0_g1_i1_2	--	--	--	--	--	--	--	--	--	--	--	--	--	--	--	--	--	--	--	--	--
TRINITY_DN10098_c0_g1_i1_2	XP_028098597.1	Fanconi anemia group D2 protein homolog isoform X3 [Camellia sinensis]	--	--	--	--	--	--	--	--	KOG4712	Uncharacterized conserved protein	[S]	POORLY CHARACTERIZED	Function unknown	S	ENOG410XT6B	Fanconi anemia complementation group d2	--	PF14631.6	Fanconi anaemia protein FancD2 nuclease
TRINITY_DN10099_c0_g1_i1_1	--	--	--	--	--	--	--	--	--	--	--	--	--	--	--	--	--	--	--	--	--
TRINITY_DN10099_c0_g1_i1_2	--	--	--	--	--	--	--	--	--	--	--	--	--	--	--	--	--	--	--	--	--
TRINITY_DN100_c0_g1_i1_2	--	--	--	--	--	--	--	--	--	--	--	--	--	--	--	--	--	--	--	--	--
TRINITY_DN10101_c0_g1_i2_1	--	--	--	--	--	--	--	--	--	--	--	--	--	--	--	--	--	--	--	--	--
TRINITY_DN10104_c0_g1_i1_2	--	--	--	--	--	--	--	--	--	--	--	--	--	--	--	--	--	--	--	--	--
TRINITY_DN10107_c0_g1_i1_2	--	--	--	--	--	--	--	--	--	--	--	--	--	--	--	--	--	--	--	--	--
TRINITY_DN1010_c0_g1_i1_1	--	--	--	--	--	--	--	--	--	--	--	--	--	--	--	--	--	--	--	--	--
TRINITY_DN1010_c0_g1_i1_2	XP_028072192.1	uncharacterized protein LOC114274471 isoform X1 [Camellia sinensis]	--	--	--	--	--	--	--	--	KOG0017	FOG: Transposon-encoded proteins with TYA, reverse transcriptase, integrase domains in various combinations	[R]	POORLY CHARACTERIZED	General function prediction only	L	COG2801	Retrotransposon protein	--	--	--
TRINITY_DN10113_c0_g1_i1_1	XP_028069146.1	receptor-like serine/threonine-protein kinase SD1-8 [Camellia sinensis]	D6NTX2|SD18_ARATH	Receptor-like serine/threonine-protein kinase SD1-8 T6K22.110 OS=Arabidopsis thaliana (Mouse-ear cress) GN=T6K22.110 PE=1 SV=1	--	--	--	--	--	--	--	--	--	--	--	T	COG0515	Serine Threonine protein kinase	--	--	--
TRINITY_DN10113_c0_g1_i1_2	--	--	--	--	--	--	--	--	--	--	--	--	--	--	--	--	--	--	--	--	--
TRINITY_DN10115_c0_g1_i1_2	XP_028104461.1	uncharacterized protein LOC114303519, partial [Camellia sinensis]	--	--	--	--	--	--	--	--	KOG1075	FOG: Reverse transcriptase	[R]	POORLY CHARACTERIZED	General function prediction only	--	--	--	--	--	--
TRINITY_DN10116_c0_g1_i1_2	XP_028113292.1	uncharacterized protein LOC114311349 [Camellia sinensis]	--	--	--	--	--	--	--	--	--	--	--	--	--	--	--	--	--	--	--
TRINITY_DN10116_c0_g2_i1_2	XP_028113292.1	uncharacterized protein LOC114311349 [Camellia sinensis]	Q9XID5|PSI1_ARATH	Protein PSK SIMULATOR 1 F23M19.3 OS=Arabidopsis thaliana (Mouse-ear cress) GN=F23M19.3 PE=1 SV=2	--	--	--	--	--	--	--	--	--	--	--	S	ENOG410ZS09	Protein of unknown function (DUF668)	--	PF05003.12	Protein of unknown function (DUF668)
TRINITY_DN10120_c0_g1_i1_1	THG07004.1	hypothetical protein TEA_022919 [Camellia sinensis var. sinensis]	Q9SSG3|HIPL1_ARATH	HIPL1 protein F25A4.24 OS=Arabidopsis thaliana (Mouse-ear cress) GN=F25A4.24 PE=3 SV=2	--	--	--	--	--	--	--	--	--	--	--	G	COG2133	Dehydrogenase	Cellular Component: plasma membrane (GO:0005886);|Molecular Function: oxidoreductase activity (GO:0016491);|Cellular Component: anchored component of membrane (GO:0031225);|Cellular Component: anchored component of plasma membrane (GO:0046658);	PF07995.11	Glucose / Sorbosone dehydrogenase
TRINITY_DN10120_c0_g1_i1_2	XP_028053802.1	sugar transporter ERD6-like 7 [Camellia sinensis]	P93051|ERDL7_ARATH	Sugar transporter ERD6-like 7 T9J23.17 OS=Arabidopsis thaliana (Mouse-ear cress) GN=T9J23.17 PE=2 SV=2	--	--	--	--	--	--	KOG0254	Predicted transporter (major facilitator superfamily)	[R]	POORLY CHARACTERIZED	General function prediction only	G	ENOG410XNQK	Transporter	Molecular Function: carbohydrate:proton symporter activity (GO:0005351);|Molecular Function: glucose transmembrane transporter activity (GO:0005355);|Cellular Component: vacuole (GO:0005773);|Cellular Component: vacuolar membrane (GO:0005774);|Cellular Component: integral component of plasma membrane (GO:0005887);|Biological Process: zinc ion transport (GO:0006829);|Biological Process: hexose tra…	--	--
TRINITY_DN10120_c0_g2_i1_1	XP_028085705.1	HIPL1 protein-like [Camellia sinensis]	Q94F08|HIPL2_ARATH	HIPL2 protein MRG21.4 OS=Arabidopsis thaliana (Mouse-ear cress) GN=MRG21.4 PE=2 SV=2	--	--	--	--	--	--	--	--	--	--	--	G	COG2133	Dehydrogenase	Cellular Component: plasma membrane (GO:0005886);|Molecular Function: oxidoreductase activity (GO:0016491);|Cellular Component: anchored component of membrane (GO:0031225);|Cellular Component: anchored component of plasma membrane (GO:0046658);	--	--
TRINITY_DN10123_c0_g1_i1_2	--	--	--	--	--	--	--	--	--	--	--	--	--	--	--	--	--	--	--	--	--
TRINITY_DN10124_c0_g1_i1_1	--	--	--	--	--	--	--	--	--	--	--	--	--	--	--	--	--	--	--	--	--
TRINITY_DN10126_c0_g1_i1_1	--	--	--	--	--	--	--	--	--	--	--	--	--	--	--	--	--	--	--	--	--
TRINITY_DN10126_c0_g1_i1_2	--	--	--	--	--	--	--	--	--	--	--	--	--	--	--	--	--	--	--	--	--
TRINITY_DN10127_c0_g1_i1_2	--	--	--	--	--	--	--	--	--	--	--	--	--	--	--	--	--	--	--	--	--
TRINITY_DN10128_c0_g1_i1_2	--	--	--	--	--	--	--	--	--	--	--	--	--	--	--	--	--	--	--	--	--
TRINITY_DN10129_c0_g1_i1_2	XP_028094546.1	probable disease resistance protein RPP1 [Camellia sinensis]	A0A290U7C4|ROQ1_NICBE	Disease resistance protein Roq1 ROQ1 OS=Nicotiana benthamiana GN=ROQ1 PE=1 SV=1	--	--	--	--	--	--	--	--	--	--	--	S	ENOG4112BMQ	TMV resistance protein N-like	--	--	--
TRINITY_DN10134_c0_g1_i1_1	--	--	--	--	--	--	--	--	--	--	--	--	--	--	--	--	--	--	--	--	--
TRINITY_DN10137_c0_g1_i1_2	--	--	--	--	--	--	--	--	--	--	--	--	--	--	--	--	--	--	--	--	--
TRINITY_DN10139_c0_g1_i1_1	--	--	--	--	--	--	--	--	--	--	--	--	--	--	--	--	--	--	--	--	--
TRINITY_DN10139_c0_g1_i1_2	--	--	--	--	--	--	--	--	--	--	--	--	--	--	--	--	--	--	--	--	--
TRINITY_DN10140_c0_g1_i1_1	--	--	--	--	--	--	--	--	--	--	--	--	--	--	--	--	--	--	--	--	--
TRINITY_DN10140_c0_g1_i1_2	--	--	--	--	--	--	--	--	--	--	--	--	--	--	--	--	--	--	--	--	--
TRINITY_DN10141_c0_g1_i1_2	--	--	--	--	--	--	--	--	--	--	--	--	--	--	--	--	--	--	--	--	--
TRINITY_DN10143_c0_g1_i1_2	--	--	--	--	--	--	--	--	--	--	--	--	--	--	--	--	--	--	--	--	--
TRINITY_DN10149_c0_g1_i1_2	XP_028061123.1	uncharacterized protein LOC114264643 [Camellia sinensis]	--	--	--	--	--	--	--	--	--	--	--	--	--	--	--	--	--	--	--
TRINITY_DN10151_c0_g1_i1_1	--	--	--	--	--	--	--	--	--	--	--	--	--	--	--	--	--	--	--	--	--
TRINITY_DN10153_c0_g1_i1_1	--	--	--	--	--	--	--	--	--	--	--	--	--	--	--	--	--	--	--	--	--
TRINITY_DN10153_c0_g1_i1_2	--	--	--	--	--	--	--	--	--	--	--	--	--	--	--	--	--	--	--	--	--
TRINITY_DN10153_c0_g2_i1_1	--	--	--	--	--	--	--	--	--	--	--	--	--	--	--	--	--	--	--	--	--
TRINITY_DN10154_c0_g1_i1_1	--	--	--	--	--	--	--	--	--	--	--	--	--	--	--	--	--	--	--	--	--
TRINITY_DN10156_c0_g1_i1_2	--	--	--	--	--	--	--	--	--	--	--	--	--	--	--	--	--	--	--	--	--
TRINITY_DN10160_c0_g1_i1_2	--	--	--	--	--	--	--	--	--	--	--	--	--	--	--	--	--	--	--	--	--
TRINITY_DN10161_c0_g1_i1_1	XP_028061323.1	PH, RCC1 and FYVE domains-containing protein 1-like isoform X1 [Camellia sinensis]	--	--	--	--	--	--	--	--	--	--	--	--	--	--	--	--	--	--	--
TRINITY_DN10162_c0_g1_i1_1	--	--	--	--	--	--	--	--	--	--	--	--	--	--	--	--	--	--	--	--	--
TRINITY_DN10165_c0_g1_i1_2	--	--	--	--	--	--	--	--	--	--	--	--	--	--	--	--	--	--	--	--	--
TRINITY_DN10166_c0_g1_i1_2	--	--	--	--	--	--	--	--	--	--	--	--	--	--	--	--	--	--	--	--	--
TRINITY_DN10166_c0_g2_i1_2	--	--	--	--	--	--	--	--	--	--	--	--	--	--	--	--	--	--	--	--	--
TRINITY_DN1016_c0_g1_i1_1	XP_028056146.1	nuclear pore complex protein NUP98A-like [Camellia sinensis]	Q8RY25|NU98A_ARATH	Nuclear pore complex protein NUP98A F14N23.29 OS=Arabidopsis thaliana (Mouse-ear cress) GN=F14N23.29 PE=1 SV=1	129/195(66.15)	K14297	NUP98, ADAR2, NUP116	nuclear pore complex protein Nup98-Nup96	ko03013	RNA transport	KOG0845	Nuclear pore complex, Nup98 component (sc Nup145/Nup100/Nup116)	[YU]	CELLULAR PROCESSES AND SIGNALING|CELLULAR PROCESSES AND SIGNALING	Nuclear structure |Intracellular trafficking, secretion, and vesicular transport	U	ENOG4110027	nuclear pore complex protein	Biological Process: posttranscriptional tethering of RNA polymerase II gene DNA at nuclear periphery (GO:0000973);|Molecular Function: RNA binding (GO:0003723);|Cellular Component: nucleus (GO:0005634);|Cellular Component: nuclear envelope (GO:0005635);|Cellular Component: cytoplasm (GO:0005737);|Biological Process: RNA export from nucleus (GO:0006405);|Biological Process: mRNA export from nucleu…	PF04096.14	Nucleoporin autopeptidase
TRINITY_DN10172_c0_g1_i1_2	--	--	--	--	--	--	--	--	--	--	--	--	--	--	--	--	--	--	--	--	--
TRINITY_DN10173_c0_g1_i1_1	--	--	--	--	--	--	--	--	--	--	--	--	--	--	--	--	--	--	--	--	--
TRINITY_DN10176_c0_g1_i1_2	--	--	--	--	--	--	--	--	--	--	--	--	--	--	--	--	--	--	--	--	--
TRINITY_DN10181_c0_g1_i1_1	--	--	--	--	--	--	--	--	--	--	--	--	--	--	--	--	--	--	--	--	--
TRINITY_DN10182_c0_g1_i1_2	--	--	--	--	--	--	--	--	--	--	--	--	--	--	--	--	--	--	--	--	--
TRINITY_DN10184_c0_g1_i1_2	--	--	--	--	--	--	--	--	--	--	--	--	--	--	--	--	--	--	--	--	--
TRINITY_DN10186_c0_g1_i1_2	XP_028107087.1	putative pentatricopeptide repeat-containing protein At1g74580 [Camellia sinensis]	Q9CA58|PP120_ARATH	Putative pentatricopeptide repeat-containing protein At1g74580 F1M20.26 OS=Arabidopsis thaliana (Mouse-ear cress) GN=F1M20.26 PE=3 SV=1	--	--	--	--	--	--	KOG4197	FOG: PPR repeat	[R]	POORLY CHARACTERIZED	General function prediction only	S	ENOG410Z7Z7	Pentatricopeptide repeat-containing protein	--	PF13041.6,PF01535.20,PF12854.7	PPR repeat family|PPR repeat|PPR repeat
TRINITY_DN10189_c0_g1_i1_2	--	--	--	--	--	--	--	--	--	--	--	--	--	--	--	--	--	--	--	--	--
TRINITY_DN1018_c0_g1_i1_1	XP_028081045.1	pentatricopeptide repeat-containing protein At2g17210-like [Camellia sinensis]	Q9SII7|PP159_ARATH	Pentatricopeptide repeat-containing protein At2g17210 T23A1.7 OS=Arabidopsis thaliana (Mouse-ear cress) GN=T23A1.7 PE=3 SV=2	--	--	--	--	--	--	KOG4197	FOG: PPR repeat	[R]	POORLY CHARACTERIZED	General function prediction only	S	ENOG410Z7Z7	Pentatricopeptide repeat-containing protein	--	PF01535.20,PF13041.6,PF12854.7	PPR repeat|PPR repeat family|PPR repeat
TRINITY_DN10192_c0_g1_i1_2	XP_028123206.1	probable serine/threonine-protein kinase PBL28 isoform X2 [Camellia sinensis]	Q84M95|PBL28_ARATH	Probable serine/threonine-protein kinase PBL28 T23E23.18 OS=Arabidopsis thaliana (Mouse-ear cress) GN=T23E23.18 PE=2 SV=1	--	--	--	--	--	--	KOG1187	Serine/threonine protein kinase	[T]	CELLULAR PROCESSES AND SIGNALING	Signal transduction mechanisms	T	COG0515	Serine Threonine protein kinase	--	--	--
TRINITY_DN10199_c0_g1_i1_1	XP_028108383.1	probable inactive receptor-like protein kinase At3g56050 isoform X3 [Camellia sinensis]	--	--	--	--	--	--	--	--	--	--	--	--	--	T	COG0515	Serine Threonine protein kinase	--	--	--
TRINITY_DN101_c0_g1_i1_1	RVW88342.1	Retrovirus-related Pol polyprotein from transposon TNT 1-94 [Vitis vinifera]	P10978|POLX_TOBAC	Endonuclease . OS=Nicotiana tabacum (Common tobacco) GN=. PE=2 SV=1	--	--	--	--	--	--	KOG0017	FOG: Transposon-encoded proteins with TYA, reverse transcriptase, integrase domains in various combinations	[R]	POORLY CHARACTERIZED	General function prediction only	L	COG2801	Retrotransposon protein	Cellular Component: retrotransposon nucleocapsid (GO:0000943);|Molecular Function: nucleic acid binding (GO:0003676);|Molecular Function: RNA-directed DNA polymerase activity (GO:0003964);|Molecular Function: aspartic-type endopeptidase activity (GO:0004190);|Molecular Function: endonuclease activity (GO:0004519);|Molecular Function: zinc ion binding (GO:0008270);|Biological Process: DNA integrat…	PF13976.6,PF00665.26	GAG-pre-integrase domain|Integrase core domain
TRINITY_DN10200_c0_g1_i1_1	--	--	--	--	--	--	--	--	--	--	--	--	--	--	--	--	--	--	--	--	--
TRINITY_DN10201_c0_g1_i1_1	XP_028082239.1	uncharacterized protein LOC114283574 [Camellia sinensis]	--	--	--	--	--	--	--	--	--	--	--	--	--	--	--	--	--	--	--
TRINITY_DN10201_c0_g1_i1_2	--	--	--	--	--	--	--	--	--	--	--	--	--	--	--	--	--	--	--	--	--
TRINITY_DN10202_c0_g1_i1_2	--	--	--	--	--	--	--	--	--	--	--	--	--	--	--	--	--	--	--	--	--
TRINITY_DN10203_c0_g1_i1_2	--	--	--	--	--	--	--	--	--	--	--	--	--	--	--	--	--	--	--	--	--
TRINITY_DN10208_c0_g1_i1_1	XP_028075618.1	probable disease resistance protein At1g61300 [Camellia sinensis]	Q8LKZ9|RPS2_ARATH	Disease resistance protein RPS2 F20B18.200 OS=Arabidopsis thaliana (Mouse-ear cress) GN=F20B18.200 PE=1 SV=1	98/200(49.00)	K13459	RPS2	disease resistance protein RPS2	ko04626	Plant-pathogen interaction	KOG4658	Apoptotic ATPase	[T]	CELLULAR PROCESSES AND SIGNALING	Signal transduction mechanisms	S	COG4886	leucine Rich Repeat	--	--	--
TRINITY_DN10209_c0_g1_i1_2	--	--	--	--	--	--	--	--	--	--	--	--	--	--	--	--	--	--	--	--	--
TRINITY_DN1020_c0_g1_i1_1	--	--	--	--	--	--	--	--	--	--	--	--	--	--	--	--	--	--	--	--	--
TRINITY_DN1020_c0_g1_i1_2	--	--	--	--	--	--	--	--	--	--	--	--	--	--	--	--	--	--	--	--	--
TRINITY_DN10210_c0_g1_i1_2	--	--	--	--	--	--	--	--	--	--	--	--	--	--	--	--	--	--	--	--	--
TRINITY_DN10211_c0_g1_i1_2	--	--	--	--	--	--	--	--	--	--	--	--	--	--	--	--	--	--	--	--	--
TRINITY_DN10213_c0_g1_i1_2	--	--	--	--	--	--	--	--	--	--	--	--	--	--	--	--	--	--	--	--	--
TRINITY_DN10216_c0_g1_i1_2	--	--	--	--	--	--	--	--	--	--	--	--	--	--	--	--	--	--	--	--	--
TRINITY_DN10220_c0_g1_i1_1	XP_028088471.1	protein ROOT PRIMORDIUM DEFECTIVE 1 [Camellia sinensis]	Q689D6|RPD1_ARATH	Protein ROOT PRIMORDIUM DEFECTIVE 1 F17M5 OS=Arabidopsis thaliana (Mouse-ear cress) GN=F17M5 PE=1 SV=1	--	--	--	--	--	--	--	--	--	--	--	S	ENOG410YAEM	Plant organelle RNA recognition domain	Biological Process: negative regulation of cell proliferation (GO:0008285);|Biological Process: lateral root morphogenesis (GO:0010102);	PF11955.8	Plant organelle RNA recognition domain
TRINITY_DN10222_c0_g1_i1_2	XP_028094281.1	phytosulfokine receptor 1-like [Camellia sinensis]	Q8LPB4|PSKR1_DAUCA	Phytosulfokine receptor 1 PSKR OS=Daucus carota (Wild carrot) GN=PSKR PE=1 SV=1	--	--	--	--	--	--	--	--	--	--	--	T	COG0515	Serine Threonine protein kinase	Molecular Function: protein serine/threonine kinase activity (GO:0004674);|Molecular Function: ATP binding (GO:0005524);|Cellular Component: plasma membrane (GO:0005886);|Cellular Component: integral component of membrane (GO:0016021);	--	--
TRINITY_DN10223_c0_g1_i1_1	--	--	--	--	--	--	--	--	--	--	--	--	--	--	--	--	--	--	--	--	--
TRINITY_DN10225_c0_g1_i1_2	--	--	--	--	--	--	--	--	--	--	--	--	--	--	--	--	--	--	--	--	--
TRINITY_DN10229_c0_g1_i1_2	--	--	--	--	--	--	--	--	--	--	--	--	--	--	--	--	--	--	--	--	--
TRINITY_DN10231_c0_g1_i1_2	--	--	--	--	--	--	--	--	--	--	--	--	--	--	--	--	--	--	--	--	--
TRINITY_DN10232_c0_g1_i1_1	--	--	--	--	--	--	--	--	--	--	--	--	--	--	--	--	--	--	--	--	--
TRINITY_DN10238_c0_g1_i1_1	--	--	--	--	--	--	--	--	--	--	--	--	--	--	--	--	--	--	--	--	--
TRINITY_DN1023_c0_g1_i1_2	--	--	--	--	--	--	--	--	--	--	--	--	--	--	--	--	--	--	--	--	--
TRINITY_DN10241_c0_g1_i1_2	--	--	--	--	--	--	--	--	--	--	--	--	--	--	--	--	--	--	--	--	--
TRINITY_DN10243_c0_g1_i1_1	XP_028096630.1	uncharacterized protein LOC114296532 [Camellia sinensis]	--	--	--	--	--	--	--	--	--	--	--	--	--	--	--	--	--	--	--
TRINITY_DN10243_c0_g1_i1_2	--	--	--	--	--	--	--	--	--	--	--	--	--	--	--	--	--	--	--	--	--
TRINITY_DN10244_c0_g1_i1_1	--	--	--	--	--	--	--	--	--	--	--	--	--	--	--	--	--	--	--	--	--
TRINITY_DN10246_c0_g1_i1_2	XP_028076555.1	uncharacterized protein LOC114278664 [Camellia sinensis]	P0CV25|RLR78_PLAVT	Secreted RxLR effector protein 78 RXLR78 OS=Plasmopara viticola (Downy mildew of grapevine) (Botrytis viticola) GN=RXLR78 PE=3 SV=1	--	--	--	--	--	--	KOG1075	FOG: Reverse transcriptase	[R]	POORLY CHARACTERIZED	General function prediction only	S	ENOG410Y1CH	Reverse transcriptase (RNA-dependent DNA polymerase)	--	PF00078.27	Reverse transcriptase (RNA-dependent DNA polymerase)
TRINITY_DN10248_c0_g1_i1_2	--	--	--	--	--	--	--	--	--	--	--	--	--	--	--	--	--	--	--	--	--
TRINITY_DN1024_c0_g1_i1_2	--	--	--	--	--	--	--	--	--	--	--	--	--	--	--	--	--	--	--	--	--
TRINITY_DN10251_c0_g1_i1_1	XP_028093589.1	uncharacterized protein LOC114293677, partial [Camellia sinensis]	--	--	--	--	--	--	--	--	KOG0017	FOG: Transposon-encoded proteins with TYA, reverse transcriptase, integrase domains in various combinations	[R]	POORLY CHARACTERIZED	General function prediction only	L	COG2801	Retrotransposon protein	--	PF17917.1,PF17919.1	RNase H-like domain found in reverse transcriptase|RNase H-like domain found in reverse transcriptase
TRINITY_DN10253_c0_g1_i1_1	THG22812.1	hypothetical protein TEA_025657 [Camellia sinensis var. sinensis]	--	--	--	--	--	--	--	--	--	--	--	--	--	--	--	--	--	--	--
TRINITY_DN10254_c0_g1_i1_1	--	--	--	--	--	--	--	--	--	--	--	--	--	--	--	--	--	--	--	--	--
TRINITY_DN10256_c0_g1_i1_2	--	--	--	--	--	--	--	--	--	--	--	--	--	--	--	--	--	--	--	--	--
TRINITY_DN10257_c0_g2_i1_1	XP_028076896.1	uncharacterized protein LOC114278937 [Camellia sinensis]	--	--	--	--	--	--	--	--	--	--	--	--	--	K	ENOG4112993	Transcription termination factor nusG family protein	--	--	--
TRINITY_DN10258_c0_g1_i1_2	--	--	--	--	--	--	--	--	--	--	--	--	--	--	--	--	--	--	--	--	--
TRINITY_DN10262_c0_g1_i1_2	--	--	--	--	--	--	--	--	--	--	--	--	--	--	--	--	--	--	--	--	--
TRINITY_DN10266_c0_g1_i1_2	--	--	--	--	--	--	--	--	--	--	--	--	--	--	--	--	--	--	--	--	--
TRINITY_DN10267_c0_g1_i1_2	--	--	--	--	--	--	--	--	--	--	--	--	--	--	--	--	--	--	--	--	--
TRINITY_DN10268_c0_g1_i1_1	--	--	--	--	--	--	--	--	--	--	--	--	--	--	--	--	--	--	--	--	--
TRINITY_DN1026_c0_g1_i1_2	XP_028067539.1	lysine-specific demethylase JMJ706-like isoform X2 [Camellia sinensis]	Q336N8|JM706_ORYSJ	Lysine-specific demethylase JMJ706 OSJNBa0035H01.2 OS=Oryza sativa subsp. japonica (Rice) GN=OSJNBa0035H01.2 PE=2 SV=1	--	--	--	--	--	--	KOG1246	DNA-binding protein jumonji/RBP2/SMCY, contains JmjC domain	[R]	POORLY CHARACTERIZED	General function prediction only	S	ENOG41104I0	jumonji domain protein	Cellular Component: heterochromatin (GO:0000792);|Molecular Function: DNA-binding transcription repressor activity, RNA polymerase II-specific (GO:0001227);|Molecular Function: chromatin binding (GO:0003682);|Cellular Component: nucleus (GO:0005634);|Molecular Function: histone demethylase activity (GO:0032452);|Molecular Function: histone demethylase activity (H3-K9 specific) (GO:0032454);|Molec…	PF02373.22	JmjC domain, hydroxylase
TRINITY_DN10270_c0_g1_i1_2	--	--	--	--	--	--	--	--	--	--	--	--	--	--	--	--	--	--	--	--	--
TRINITY_DN10271_c0_g1_i1_2	XP_028110753.1	uncharacterized protein LOC114309242 [Camellia sinensis]	--	--	--	--	--	--	--	--	--	--	--	--	--	--	--	--	--	--	--
TRINITY_DN10275_c0_g1_i1_1	XP_028089244.1	uncharacterized protein LOC114289679 [Camellia sinensis]	--	--	--	--	--	--	--	--	KOG1075	FOG: Reverse transcriptase	[R]	POORLY CHARACTERIZED	General function prediction only	S	ENOG410Y65V	Retrotransposon protein	--	PF14111.6	Domain of unknown function (DUF4283)
TRINITY_DN10276_c0_g1_i1_1	--	--	--	--	--	--	--	--	--	--	--	--	--	--	--	--	--	--	--	--	--
TRINITY_DN10277_c0_g1_i1_1	--	--	--	--	--	--	--	--	--	--	--	--	--	--	--	--	--	--	--	--	--
TRINITY_DN10279_c0_g1_i2_2	RVW31634.1	Transposon Ty3-I Gag-Pol polyprotein [Vitis vinifera]	--	--	--	--	--	--	--	--	KOG0017	FOG: Transposon-encoded proteins with TYA, reverse transcriptase, integrase domains in various combinations	[R]	POORLY CHARACTERIZED	General function prediction only	L	COG2801	Retrotransposon protein	--	--	--
TRINITY_DN10280_c0_g1_i1_2	--	--	--	--	--	--	--	--	--	--	--	--	--	--	--	--	--	--	--	--	--
TRINITY_DN10282_c0_g1_i1_2	--	--	--	--	--	--	--	--	--	--	--	--	--	--	--	--	--	--	--	--	--
TRINITY_DN10283_c0_g1_i1_2	XP_028059591.1	uncharacterized protein LOC114263290 [Camellia sinensis]	--	--	--	--	--	--	--	--	--	--	--	--	--	--	--	--	--	--	--
TRINITY_DN10285_c0_g1_i1_2	THF96319.1	hypothetical protein TEA_007437 [Camellia sinensis var. sinensis]	--	--	--	--	--	--	--	--	--	--	--	--	--	--	--	--	--	--	--
TRINITY_DN10287_c0_g1_i1_1	XP_028098070.1	probable protein phosphatase 2C 15 [Camellia sinensis]	Q9M9C6|P2C15_ARATH	Probable protein phosphatase 2C 15 T2E12.9 OS=Arabidopsis thaliana (Mouse-ear cress) GN=T2E12.9 PE=2 SV=1	--	--	--	--	--	--	KOG0698	Serine/threonine protein phosphatase	[T]	CELLULAR PROCESSES AND SIGNALING	Signal transduction mechanisms	T	COG0631	Phosphatase	Molecular Function: protein serine/threonine phosphatase activity (GO:0004722);|Molecular Function: metal ion binding (GO:0046872);	--	--
TRINITY_DN10287_c0_g2_i1_1	XP_028098070.1	probable protein phosphatase 2C 15 [Camellia sinensis]	Q0JMD4|P2C03_ORYSJ	Probable protein phosphatase 2C 3 OsJ_001929 OS=Oryza sativa subsp. japonica (Rice) GN=OsJ_001929 PE=2 SV=2	--	--	--	--	--	--	KOG0698	Serine/threonine protein phosphatase	[T]	CELLULAR PROCESSES AND SIGNALING	Signal transduction mechanisms	T	COG0631	Phosphatase	Molecular Function: protein serine/threonine phosphatase activity (GO:0004722);|Molecular Function: metal ion binding (GO:0046872);	PF00481.21	Protein phosphatase 2C
TRINITY_DN10290_c0_g1_i1_2	XP_028069081.1	uncharacterized protein LOC114271679 [Camellia sinensis]	--	--	--	--	--	--	--	--	KOG0017	FOG: Transposon-encoded proteins with TYA, reverse transcriptase, integrase domains in various combinations	[R]	POORLY CHARACTERIZED	General function prediction only	--	--	--	--	--	--
TRINITY_DN10291_c0_g1_i1_2	XP_028111833.1	kinesin-like protein KIN-14I isoform X1 [Camellia sinensis]	Q10MN5|KN14F_ORYSJ	Kinesin-like protein KIN-14F OsJ_10528 OS=Oryza sativa subsp. japonica (Rice) GN=OsJ_10528 PE=2 SV=2	--	--	--	--	--	--	KOG0239	Kinesin (KAR3 subfamily)	[Z]	CELLULAR PROCESSES AND SIGNALING	Cytoskeleton	Z	COG5059	Kinesin family member	Molecular Function: microtubule motor activity (GO:0003777);|Molecular Function: ATP binding (GO:0005524);|Cellular Component: kinesin complex (GO:0005871);|Cellular Component: microtubule (GO:0005874);|Biological Process: microtubule-based movement (GO:0007018);|Molecular Function: microtubule binding (GO:0008017);|Molecular Function: ATPase activity (GO:0016887);	--	--
TRINITY_DN10292_c0_g1_i1_1	XP_022039651.1	alcohol dehydrogenase 1-like isoform X1 [Helianthus annuus]	P14674|ADH2_SOLTU	Alcohol dehydrogenase 2 ADH2 OS=Solanum tuberosum (Potato) GN=ADH2 PE=2 SV=1	97/102(95.10)	K18857	ADH1	alcohol dehydrogenase class-P [EC:1.1.1.1]	ko00010|ko00071|ko00350|ko00592	Glycolysis / Gluconeogenesis|Fatty acid degradation|Tyrosine metabolism|alpha-Linolenic acid metabolism	KOG0022	Alcohol dehydrogenase, class III	[Q]	METABOLISM	Secondary metabolites biosynthesis, transport and catabolism	C	COG1062	alcohol dehydrogenase	Molecular Function: alcohol dehydrogenase (NAD) activity (GO:0004022);|Cellular Component: cytoplasm (GO:0005737);|Molecular Function: zinc ion binding (GO:0008270);	PF08240.12	Alcohol dehydrogenase GroES-like domain
TRINITY_DN10295_c0_g1_i1_2	XP_028083019.1	bromodomain-containing protein 9-like isoform X2 [Camellia sinensis]	--	--	--	--	--	--	--	--	KOG0955	PHD finger protein BR140/LIN-49	[R]	POORLY CHARACTERIZED	General function prediction only	BK	COG5076	bromodomain	--	--	--
TRINITY_DN10297_c0_g1_i1_2	--	--	--	--	--	--	--	--	--	--	--	--	--	--	--	--	--	--	--	--	--
TRINITY_DN10299_c0_g1_i1_2	--	--	--	--	--	--	--	--	--	--	--	--	--	--	--	--	--	--	--	--	--
TRINITY_DN10300_c0_g1_i1_2	--	--	--	--	--	--	--	--	--	--	--	--	--	--	--	--	--	--	--	--	--
TRINITY_DN10302_c0_g1_i1_2	--	--	--	--	--	--	--	--	--	--	--	--	--	--	--	--	--	--	--	--	--
TRINITY_DN10303_c0_g1_i1_2	--	--	--	--	--	--	--	--	--	--	--	--	--	--	--	--	--	--	--	--	--
TRINITY_DN10303_c0_g2_i1_2	--	--	--	--	--	--	--	--	--	--	--	--	--	--	--	--	--	--	--	--	--
TRINITY_DN10304_c0_g1_i1_2	--	--	--	--	--	--	--	--	--	--	--	--	--	--	--	--	--	--	--	--	--
TRINITY_DN10306_c0_g1_i1_1	--	--	--	--	--	--	--	--	--	--	--	--	--	--	--	--	--	--	--	--	--
TRINITY_DN10307_c0_g1_i1_2	--	--	--	--	--	--	--	--	--	--	--	--	--	--	--	--	--	--	--	--	--
TRINITY_DN1030_c0_g1_i1_2	--	--	--	--	--	--	--	--	--	--	--	--	--	--	--	--	--	--	--	--	--
TRINITY_DN10310_c0_g1_i1_1	--	--	--	--	--	--	--	--	--	--	--	--	--	--	--	--	--	--	--	--	--
TRINITY_DN10311_c0_g1_i1_2	XP_028120440.1	caldesmon-like [Camellia sinensis]	--	--	--	--	--	--	--	--	--	--	--	--	--	--	--	--	--	--	--
TRINITY_DN10315_c0_g1_i1_2	XP_028119362.1	DEAD-box ATP-dependent RNA helicase 58, chloroplastic-like isoform X2 [Camellia sinensis]	--	--	--	--	--	--	--	--	--	--	--	--	--	--	--	--	--	--	--
TRINITY_DN10316_c0_g1_i1_2	--	--	--	--	--	--	--	--	--	--	--	--	--	--	--	--	--	--	--	--	--
TRINITY_DN10317_c0_g1_i1_2	--	--	--	--	--	--	--	--	--	--	--	--	--	--	--	--	--	--	--	--	--
TRINITY_DN10318_c0_g1_i1_2	--	--	--	--	--	--	--	--	--	--	--	--	--	--	--	--	--	--	--	--	--
TRINITY_DN10319_c0_g1_i1_2	--	--	--	--	--	--	--	--	--	--	--	--	--	--	--	--	--	--	--	--	--
TRINITY_DN1031_c0_g1_i1_1	--	--	--	--	--	--	--	--	--	--	--	--	--	--	--	--	--	--	--	--	--
TRINITY_DN1031_c0_g1_i1_2	--	--	--	--	--	--	--	--	--	--	--	--	--	--	--	--	--	--	--	--	--
TRINITY_DN10320_c0_g1_i1_2	XP_028082389.1	protein kish [Camellia sinensis]	G2TRS3|KISH_SCHPO	Protein kish SPBC530.16 OS=Schizosaccharomyces pombe (strain 972 / ATCC 24843) (Fission yeast) GN=SPBC530.16 PE=2 SV=1	--	--	--	--	--	--	KOG3808	Uncharacterized conserved protein	[S]	POORLY CHARACTERIZED	Function unknown	S	ENOG4112243	Transmembrane protein 167A	Cellular Component: Golgi membrane (GO:0000139);|Cellular Component: endoplasmic reticulum membrane (GO:0005789);|Biological Process: protein secretion (GO:0009306);|Cellular Component: integral component of membrane (GO:0016021);|Biological Process: vesicle-mediated transport (GO:0016192);|Biological Process: intracellular transport (GO:0046907);	--	--
TRINITY_DN10321_c1_g1_i1_1	--	--	--	--	--	--	--	--	--	--	--	--	--	--	--	--	--	--	--	--	--
TRINITY_DN10324_c0_g1_i1_2	--	--	--	--	--	--	--	--	--	--	--	--	--	--	--	--	--	--	--	--	--
TRINITY_DN10330_c0_g1_i1_1	XP_028070402.1	uncharacterized protein LOC114272882 isoform X3 [Camellia sinensis]	--	--	--	--	--	--	--	--	--	--	--	--	--	--	--	--	--	--	--
TRINITY_DN10334_c0_g1_i1_2	XP_028095232.1	ABC transporter B family member 26, chloroplastic isoform X4 [Camellia sinensis]	Q8RY46|AB26B_ARATH	ABC transporter B family member 26, chloroplastic F24J13.18 OS=Arabidopsis thaliana (Mouse-ear cress) GN=F24J13.18 PE=1 SV=1	101/121(83.47)	K05656	ABCB9, TAPL	ATP-binding cassette, subfamily B (MDR/TAP), member 9	ko02010	ABC transporters	KOG0058	Peptide exporter, ABC superfamily	[U]	CELLULAR PROCESSES AND SIGNALING	Intracellular trafficking, secretion, and vesicular transport	V	COG1132	(ABC) transporter	Molecular Function: transporter activity (GO:0005215);|Molecular Function: ATP binding (GO:0005524);|Cellular Component: chloroplast (GO:0009507);|Cellular Component: chloroplast envelope (GO:0009941);|Cellular Component: integral component of membrane (GO:0016021);|Cellular Component: chloroplast membrane (GO:0031969);|Molecular Function: ATPase activity, coupled to transmembrane movement of sub…	PF00005.27	ABC transporter
TRINITY_DN10336_c0_g1_i1_1	THG01144.1	hypothetical protein TEA_012361 [Camellia sinensis var. sinensis]	--	--	--	--	--	--	--	--	--	--	--	--	--	--	--	--	--	--	--
TRINITY_DN10339_c0_g1_i1_1	--	--	--	--	--	--	--	--	--	--	--	--	--	--	--	--	--	--	--	--	--
TRINITY_DN10340_c0_g1_i1_2	--	--	--	--	--	--	--	--	--	--	--	--	--	--	--	--	--	--	--	--	--
TRINITY_DN10341_c0_g1_i1_2	--	--	--	--	--	--	--	--	--	--	--	--	--	--	--	--	--	--	--	--	--
TRINITY_DN10343_c0_g1_i1_1	--	--	--	--	--	--	--	--	--	--	--	--	--	--	--	--	--	--	--	--	--
TRINITY_DN10343_c0_g2_i1_1	--	--	--	--	--	--	--	--	--	--	--	--	--	--	--	--	--	--	--	--	--
TRINITY_DN10344_c0_g1_i1_1	--	--	--	--	--	--	--	--	--	--	--	--	--	--	--	--	--	--	--	--	--
TRINITY_DN10348_c0_g1_i1_2	--	--	--	--	--	--	--	--	--	--	--	--	--	--	--	--	--	--	--	--	--
TRINITY_DN1034_c0_g1_i1_2	--	--	--	--	--	--	--	--	--	--	--	--	--	--	--	--	--	--	--	--	--
TRINITY_DN10350_c0_g1_i1_2	XP_028051852.1	thymidine kinase a-like [Camellia sinensis]	O81263|KITH_ORYSJ	Thymidine kinase OSJNBa0090O10.3 OS=Oryza sativa subsp. japonica (Rice) GN=OSJNBa0090O10.3 PE=2 SV=2	105/145(72.41)	K00857	tdk, TK	thymidine kinase [EC:2.7.1.21]	ko00240	Pyrimidine metabolism	KOG3125	Thymidine kinase	[F]	METABOLISM	Nucleotide transport and metabolism	F	COG1435	THymidine Kinase	Molecular Function: thymidine kinase activity (GO:0004797);|Molecular Function: ATP binding (GO:0005524);|Biological Process: DNA metabolic process (GO:0006259);|Biological Process: thymidine metabolic process (GO:0046104);|Molecular Function: metal ion binding (GO:0046872);|Biological Process: DNA biosynthetic process (GO:0071897);	PF00265.18	Thymidine kinase
TRINITY_DN10350_c0_g2_i1_2	THG11953.1	hypothetical protein TEA_026275 [Camellia sinensis var. sinensis]	F4KBF5|KITHB_ARATH	Thymidine kinase b MYJ24.6 OS=Arabidopsis thaliana (Mouse-ear cress) GN=MYJ24.6 PE=1 SV=1	63/87(72.41)	K00857	tdk, TK	thymidine kinase [EC:2.7.1.21]	ko00240	Pyrimidine metabolism	KOG3125	Thymidine kinase	[F]	METABOLISM	Nucleotide transport and metabolism	F	COG1435	THymidine Kinase	Molecular Function: thymidine kinase activity (GO:0004797);|Molecular Function: ATP binding (GO:0005524);|Cellular Component: cytoplasm (GO:0005737);|Biological Process: DNA metabolic process (GO:0006259);|Biological Process: response to cold (GO:0009409);|Molecular Function: identical protein binding (GO:0042802);|Biological Process: thymidine metabolic process (GO:0046104);|Molecular Function: …	--	--
TRINITY_DN10351_c0_g1_i1_1	--	--	--	--	--	--	--	--	--	--	--	--	--	--	--	--	--	--	--	--	--
TRINITY_DN10356_c0_g1_i1_2	XP_021969148.1	probable phospholipid hydroperoxide glutathione peroxidase isoform X1 [Helianthus annuus]	O23968|GPX4_HELAN	Probable phospholipid hydroperoxide glutathione peroxidase GPXHA-2 OS=Helianthus annuus (Common sunflower) GN=GPXHA-2 PE=2 SV=1	167/167(100.00)	K00432	gpx, btuE, bsaA	glutathione peroxidase [EC:1.11.1.9]	ko00480|ko00590	Glutathione metabolism|Arachidonic acid metabolism	KOG1651	Glutathione peroxidase	[O]	CELLULAR PROCESSES AND SIGNALING	Posttranslational modification, protein turnover, chaperones	O	COG0386	glutathione peroxidase	Molecular Function: glutathione peroxidase activity (GO:0004602);|Cellular Component: cytoplasm (GO:0005737);|Biological Process: response to oxidative stress (GO:0006979);|Molecular Function: phospholipid-hydroperoxide glutathione peroxidase activity (GO:0047066);	PF00255.19,PF00578.21,PF08534.10	Glutathione peroxidase|AhpC/TSA family|Redoxin
TRINITY_DN10359_c0_g1_i1_2	--	--	--	--	--	--	--	--	--	--	--	--	--	--	--	--	--	--	--	--	--
TRINITY_DN1035_c0_g1_i1_1	--	--	--	--	--	--	--	--	--	--	--	--	--	--	--	--	--	--	--	--	--
TRINITY_DN10361_c0_g1_i1_2	XP_028076461.1	uncharacterized protein LOC114278586 [Camellia sinensis]	--	--	--	--	--	--	--	--	--	--	--	--	--	--	--	--	--	--	--
TRINITY_DN10363_c0_g1_i1_1	--	--	--	--	--	--	--	--	--	--	--	--	--	--	--	--	--	--	--	--	--
TRINITY_DN10364_c0_g1_i1_1	--	--	--	--	--	--	--	--	--	--	--	--	--	--	--	--	--	--	--	--	--
TRINITY_DN10366_c0_g1_i1_1	--	--	--	--	--	--	--	--	--	--	--	--	--	--	--	--	--	--	--	--	--
TRINITY_DN10369_c0_g1_i1_1	--	--	--	--	--	--	--	--	--	--	--	--	--	--	--	--	--	--	--	--	--
TRINITY_DN10369_c0_g1_i1_2	XP_028065305.1	uncharacterized protein At2g29880-like [Camellia sinensis]	--	--	--	--	--	--	--	--	--	--	--	--	--	--	--	--	--	--	--
TRINITY_DN1036_c0_g1_i1_2	--	--	--	--	--	--	--	--	--	--	--	--	--	--	--	--	--	--	--	--	--
TRINITY_DN10371_c0_g1_i1_2	--	--	--	--	--	--	--	--	--	--	--	--	--	--	--	--	--	--	--	--	--
TRINITY_DN10378_c0_g1_i1_1	--	--	--	--	--	--	--	--	--	--	--	--	--	--	--	--	--	--	--	--	--
TRINITY_DN10378_c0_g1_i1_2	--	--	--	--	--	--	--	--	--	--	--	--	--	--	--	--	--	--	--	--	--
TRINITY_DN10379_c0_g1_i1_2	--	--	--	--	--	--	--	--	--	--	--	--	--	--	--	--	--	--	--	--	--
TRINITY_DN1037_c0_g1_i1_1	--	--	--	--	--	--	--	--	--	--	--	--	--	--	--	--	--	--	--	--	--
TRINITY_DN10386_c0_g1_i1_1	XP_028061416.1	uncharacterized protein LOC114264883 isoform X5 [Camellia sinensis]	--	--	--	--	--	--	--	--	--	--	--	--	--	--	--	--	--	--	--
TRINITY_DN10386_c0_g1_i1_2	--	--	--	--	--	--	--	--	--	--	--	--	--	--	--	--	--	--	--	--	--
TRINITY_DN10387_c0_g1_i1_1	--	--	--	--	--	--	--	--	--	--	--	--	--	--	--	--	--	--	--	--	--
TRINITY_DN10387_c0_g2_i1_1	--	--	--	--	--	--	--	--	--	--	--	--	--	--	--	--	--	--	--	--	--
TRINITY_DN10389_c0_g1_i1_2	--	--	--	--	--	--	--	--	--	--	--	--	--	--	--	--	--	--	--	--	--
TRINITY_DN1038_c0_g1_i1_2	--	--	--	--	--	--	--	--	--	--	--	--	--	--	--	--	--	--	--	--	--
TRINITY_DN10390_c0_g1_i1_1	XP_028059536.1	uncharacterized protein LOC114263229 isoform X3 [Camellia sinensis]	--	--	--	--	--	--	--	--	--	--	--	--	--	S	ENOG410Y762	NA	--	--	--
TRINITY_DN10393_c0_g1_i1_1	--	--	--	--	--	--	--	--	--	--	--	--	--	--	--	--	--	--	--	--	--
TRINITY_DN10394_c0_g1_i1_2	--	--	--	--	--	--	--	--	--	--	--	--	--	--	--	--	--	--	--	--	--
TRINITY_DN10395_c0_g1_i1_2	--	--	--	--	--	--	--	--	--	--	--	--	--	--	--	--	--	--	--	--	--
TRINITY_DN10402_c0_g1_i1_1	--	--	--	--	--	--	--	--	--	--	--	--	--	--	--	--	--	--	--	--	--
TRINITY_DN10404_c0_g1_i1_2	--	--	--	--	--	--	--	--	--	--	--	--	--	--	--	--	--	--	--	--	--
TRINITY_DN10405_c0_g1_i1_1	--	--	--	--	--	--	--	--	--	--	--	--	--	--	--	--	--	--	--	--	--
TRINITY_DN10408_c0_g1_i1_2	THG21367.1	hypothetical protein TEA_003670 [Camellia sinensis var. sinensis]	--	--	--	--	--	--	--	--	--	--	--	--	--	S	ENOG410YC00	NA	--	--	--
TRINITY_DN10410_c0_g1_i1_1	--	--	--	--	--	--	--	--	--	--	--	--	--	--	--	--	--	--	--	--	--
TRINITY_DN10412_c0_g1_i1_1	XP_028114931.1	pentatricopeptide repeat-containing protein At2g03880, mitochondrial-like [Camellia sinensis]	Q9LTF4|PP429_ARATH	Putative pentatricopeptide repeat-containing protein At5g52630 F6N7.12 OS=Arabidopsis thaliana (Mouse-ear cress) GN=F6N7.12 PE=3 SV=1	--	--	--	--	--	--	KOG4197	FOG: PPR repeat	[R]	POORLY CHARACTERIZED	General function prediction only	S	ENOG410Z7Z7	Pentatricopeptide repeat-containing protein	--	PF01535.20	PPR repeat
TRINITY_DN10412_c0_g1_i1_2	--	--	--	--	--	--	--	--	--	--	--	--	--	--	--	--	--	--	--	--	--
TRINITY_DN10414_c0_g1_i1_1	--	--	--	--	--	--	--	--	--	--	--	--	--	--	--	--	--	--	--	--	--
TRINITY_DN10415_c0_g1_i1_1	XP_028103136.1	63 kDa globulin-like protein [Camellia sinensis]	A0A2I4E5L6|VCL6_JUGRE	Vicilin Jug r 6.0101 LOC108986502 OS=Juglans regia (English walnut) GN=LOC108986502 PE=1 SV=1	--	--	--	--	--	--	--	--	--	--	--	S	ENOG410YEDB	nutrient reservoir activity	--	--	--
TRINITY_DN10416_c0_g1_i1_2	--	--	--	--	--	--	--	--	--	--	--	--	--	--	--	--	--	--	--	--	--
TRINITY_DN10417_c0_g1_i1_2	--	--	--	--	--	--	--	--	--	--	--	--	--	--	--	--	--	--	--	--	--
TRINITY_DN10418_c0_g1_i1_2	--	--	--	--	--	--	--	--	--	--	--	--	--	--	--	--	--	--	--	--	--
TRINITY_DN10419_c0_g1_i1_2	XP_028123156.1	TMV resistance protein N-like isoform X1 [Camellia sinensis]	--	--	--	--	--	--	--	--	--	--	--	--	--	--	--	--	--	--	--
TRINITY_DN1041_c0_g1_i1_1	THG08460.1	hypothetical protein TEA_001147 [Camellia sinensis var. sinensis]	K7X479|CPT5_SOLLC	Dehydrodolichyl diphosphate synthase CPT5, chloroplastic Solyc00g136560 OS=Solanum lycopersicum (Tomato) (Lycopersicon esculentum) GN=Solyc00g136560 PE=1 SV=1	85/104(81.73)	K11778	DHDDS, RER2, SRT1	ditrans,polycis-polyprenyl diphosphate synthase [EC:2.5.1.87]	ko00900	Terpenoid backbone biosynthesis	KOG1602	Cis-prenyltransferase	[I]	METABOLISM	Lipid transport and metabolism	I	COG0020	Catalyzes the condensation of isopentenyl diphosphate (IPP) with allylic pyrophosphates generating different type of terpenoids (By similarity)	--	PF01255.19	Putative undecaprenyl diphosphate synthase
TRINITY_DN10420_c0_g1_i1_1	--	--	--	--	--	--	--	--	--	--	--	--	--	--	--	--	--	--	--	--	--
TRINITY_DN10421_c0_g1_i1_2	XP_028109544.1	LOW QUALITY PROTEIN: uncharacterized protein LOC114308202 [Camellia sinensis]	--	--	--	--	--	--	--	--	--	--	--	--	--	S	ENOG410ZDTR	NA	--	--	--
TRINITY_DN10423_c0_g1_i1_2	--	--	--	--	--	--	--	--	--	--	--	--	--	--	--	--	--	--	--	--	--
TRINITY_DN10426_c0_g1_i1_1	XP_028064111.1	uncharacterized protein LOC114267289 [Camellia sinensis]	--	--	--	--	--	--	--	--	--	--	--	--	--	--	--	--	--	--	--
TRINITY_DN10427_c0_g1_i1_2	--	--	--	--	--	--	--	--	--	--	--	--	--	--	--	--	--	--	--	--	--
TRINITY_DN1042_c0_g1_i1_2	--	--	--	--	--	--	--	--	--	--	--	--	--	--	--	--	--	--	--	--	--
TRINITY_DN10430_c0_g1_i1_1	--	--	--	--	--	--	--	--	--	--	--	--	--	--	--	--	--	--	--	--	--
TRINITY_DN10431_c0_g1_i1_1	PSS33659.1	APOBEC1 complementation factor like [Actinidia chinensis var. chinensis]	--	--	--	--	--	--	--	--	--	--	--	--	--	--	--	--	--	--	--
TRINITY_DN10432_c0_g1_i1_1	XP_028087175.1	F-box/kelch-repeat protein At3g06240-like [Camellia sinensis]	--	--	--	--	--	--	--	--	--	--	--	--	--	--	--	--	--	--	--
TRINITY_DN10433_c0_g1_i1_2	--	--	--	--	--	--	--	--	--	--	--	--	--	--	--	--	--	--	--	--	--
TRINITY_DN10434_c0_g1_i1_2	--	--	--	--	--	--	--	--	--	--	--	--	--	--	--	--	--	--	--	--	--
TRINITY_DN10435_c0_g1_i1_2	--	--	--	--	--	--	--	--	--	--	--	--	--	--	--	--	--	--	--	--	--
TRINITY_DN10436_c0_g1_i1_1	XP_028097559.1	transcriptional corepressor LEUNIG_HOMOLOG-like [Camellia sinensis]	O48847|LUH_ARATH	Transcriptional corepressor LEUNIG_HOMOLOG F24L7.16 OS=Arabidopsis thaliana (Mouse-ear cress) GN=F24L7.16 PE=1 SV=1	--	--	--	--	--	--	KOG0266	WD40 repeat-containing protein	[R]	POORLY CHARACTERIZED	General function prediction only	S	ENOG410XP3K	Positively regulates the activity of the minus-end directed microtubule motor protein dynein. May enhance dynein- mediated microtubule sliding by targeting dynein to the microtubule plus end. Required for	Biological Process: response to hypoxia (GO:0001666);|Molecular Function: transcription coactivator activity (GO:0003713);|Cellular Component: nucleus (GO:0005634);|Biological Process: regulation of transcription, DNA-templated (GO:0006355);|Biological Process: cellular response to DNA damage stimulus (GO:0006974);|Biological Process: response to oxidative stress (GO:0006979);|Biological Process:…	--	--
TRINITY_DN10436_c0_g1_i1_2	THG18855.1	hypothetical protein TEA_005634 [Camellia sinensis var. sinensis]	--	--	--	--	--	--	--	--	--	--	--	--	--	--	--	--	--	--	--
TRINITY_DN10438_c0_g1_i1_2	--	--	--	--	--	--	--	--	--	--	--	--	--	--	--	--	--	--	--	--	--
TRINITY_DN10439_c0_g1_i1_2	--	--	--	--	--	--	--	--	--	--	--	--	--	--	--	--	--	--	--	--	--
TRINITY_DN1043_c0_g1_i1_2	XP_028117921.1	uncharacterized protein LOC114315508 [Camellia sinensis]	P0C2F6|RNHX1_ARATH	Putative ribonuclease H protein At1g65750 F1E22.12 OS=Arabidopsis thaliana (Mouse-ear cress) GN=F1E22.12 PE=3 SV=1	--	--	--	--	--	--	KOG1075	FOG: Reverse transcriptase	[R]	POORLY CHARACTERIZED	General function prediction only	S	ENOG410Y65V	Retrotransposon protein	Molecular Function: nucleic acid binding (GO:0003676);|Molecular Function: RNA-DNA hybrid ribonuclease activity (GO:0004523);|Molecular Function: metal ion binding (GO:0046872);	--	--
TRINITY_DN10444_c0_g1_i1_2	KAE8023592.1	hypothetical protein FH972_009269 [Carpinus fangiana]	P80470|PSBY_SPIOL	Photosystem II protein psbY-2, chloroplastic PSBY OS=Spinacia oleracea (Spinach) GN=PSBY PE=1 SV=2	99/128(77.34)	K02723	psbY	photosystem II PsbY protein	ko00195	Photosynthesis	--	--	--	--	--	I	ENOG4111UZP	photosystem II core complex proteins psbY	Cellular Component: photosystem II (GO:0009523);|Cellular Component: chloroplast thylakoid membrane (GO:0009535);|Biological Process: photosynthesis (GO:0015979);|Cellular Component: integral component of membrane (GO:0016021);|Molecular Function: manganese ion binding (GO:0030145);	PF06298.11	Photosystem II protein Y (PsbY)
TRINITY_DN10448_c0_g1_i1_2	--	--	--	--	--	--	--	--	--	--	--	--	--	--	--	--	--	--	--	--	--
TRINITY_DN10455_c0_g1_i1_2	--	--	--	--	--	--	--	--	--	--	--	--	--	--	--	--	--	--	--	--	--
TRINITY_DN10457_c0_g1_i1_1	--	--	--	--	--	--	--	--	--	--	--	--	--	--	--	--	--	--	--	--	--
TRINITY_DN10459_c0_g1_i1_2	KZM94698.1	hypothetical protein DCAR_017940 [Daucus carota subsp. sativus]	Q8H1Z0|CER3_ARATH	Very-long-chain aldehyde decarbonylase CER3 MTI20.3 OS=Arabidopsis thaliana (Mouse-ear cress) GN=MTI20.3 PE=1 SV=1	--	--	--	--	--	--	--	--	--	--	--	--	--	--	Molecular Function: sphingosine hydroxylase activity (GO:0000170);|Molecular Function: iron ion binding (GO:0005506);|Cellular Component: endoplasmic reticulum membrane (GO:0005789);|Cellular Component: plasma membrane (GO:0005886);|Biological Process: cuticle hydrocarbon biosynthetic process (GO:0006723);|Biological Process: wax biosynthetic process (GO:0010025);|Cellular Component: membrane (GO…	--	--
TRINITY_DN1045_c0_g1_i1_1	THG19576.1	hypothetical protein TEA_013990 [Camellia sinensis var. sinensis]	Q5W7C6|KN5A_ORYSJ	Kinesin-like protein KIN-5A OsJ_16908 OS=Oryza sativa subsp. japonica (Rice) GN=OsJ_16908 PE=2 SV=1	--	--	--	--	--	--	KOG0243	Kinesin-like protein	[Z]	CELLULAR PROCESSES AND SIGNALING	Cytoskeleton	Z	COG5059	Kinesin family member	Molecular Function: microtubule motor activity (GO:0003777);|Molecular Function: ATP binding (GO:0005524);|Cellular Component: cytoplasm (GO:0005737);|Cellular Component: spindle (GO:0005819);|Cellular Component: kinesin complex (GO:0005871);|Cellular Component: microtubule (GO:0005874);|Biological Process: microtubule-based movement (GO:0007018);|Molecular Function: microtubule binding (GO:00080…	--	--
TRINITY_DN10460_c0_g1_i1_2	--	--	--	--	--	--	--	--	--	--	--	--	--	--	--	--	--	--	--	--	--
TRINITY_DN10461_c0_g1_i1_2	--	--	--	--	--	--	--	--	--	--	--	--	--	--	--	--	--	--	--	--	--
TRINITY_DN10464_c0_g1_i1_1	XP_028057806.1	uncharacterized protein LOC114261709 [Camellia sinensis]	--	--	--	--	--	--	--	--	--	--	--	--	--	S	ENOG4111D5R	NA	--	PF14380.6	Wall-associated receptor kinase C-terminal
TRINITY_DN10464_c0_g2_i1_1	XP_028057806.1	uncharacterized protein LOC114261709 [Camellia sinensis]	--	--	--	--	--	--	--	--	--	--	--	--	--	S	ENOG410YCYM	Pentatricopeptide repeat-containing protein	--	PF13947.6	Wall-associated receptor kinase galacturonan-binding
TRINITY_DN10465_c0_g1_i1_2	--	--	--	--	--	--	--	--	--	--	--	--	--	--	--	--	--	--	--	--	--
TRINITY_DN10466_c0_g1_i1_2	XP_028113584.1	dehydration-responsive element-binding protein 2C-like isoform X1 [Camellia sinensis]	--	--	--	--	--	--	--	--	--	--	--	--	--	K	ENOG410YKCQ	dehydration-responsive element-binding protein	--	--	--
TRINITY_DN10469_c0_g1_i1_2	--	--	--	--	--	--	--	--	--	--	--	--	--	--	--	--	--	--	--	--	--
TRINITY_DN1046_c0_g1_i1_1	THG03878.1	hypothetical protein TEA_000592 [Camellia sinensis var. sinensis]	Q9FID8|Y5900_ARATH	Putative receptor-like protein kinase At5g39000 MXF12.2 OS=Arabidopsis thaliana (Mouse-ear cress) GN=MXF12.2 PE=3 SV=1	--	--	--	--	--	--	KOG1187	Serine/threonine protein kinase	[T]	CELLULAR PROCESSES AND SIGNALING	Signal transduction mechanisms	T	COG0515	Serine Threonine protein kinase	Molecular Function: protein kinase activity (GO:0004672);|Molecular Function: protein serine/threonine kinase activity (GO:0004674);|Molecular Function: ATP binding (GO:0005524);|Cellular Component: plasma membrane (GO:0005886);|Cellular Component: plasmodesma (GO:0009506);|Cellular Component: integral component of membrane (GO:0016021);|Biological Process: protein autophosphorylation (GO:0046777…	--	--
TRINITY_DN10470_c0_g1_i1_2	--	--	--	--	--	--	--	--	--	--	--	--	--	--	--	--	--	--	--	--	--
TRINITY_DN10474_c0_g1_i1_1	XP_028119567.1	myb-related protein 330-like [Camellia sinensis]	P81395|MYB30_ANTMA	Myb-related protein 330 MYB330 OS=Antirrhinum majus (Garden snapdragon) GN=MYB330 PE=2 SV=1	--	--	--	--	--	--	KOG0048	Transcription factor, Myb superfamily	[K]	INFORMATION STORAGE AND PROCESSING	Transcription	K	COG5147	Myblike DNAbinding domain containing protein	Molecular Function: DNA binding (GO:0003677);|Cellular Component: nucleus (GO:0005634);	PF00249.31	Myb-like DNA-binding domain
TRINITY_DN10475_c0_g1_i1_1	--	--	--	--	--	--	--	--	--	--	--	--	--	--	--	--	--	--	--	--	--
TRINITY_DN10477_c0_g1_i1_2	--	--	--	--	--	--	--	--	--	--	--	--	--	--	--	--	--	--	--	--	--
TRINITY_DN10479_c0_g1_i1_1	--	--	--	--	--	--	--	--	--	--	--	--	--	--	--	--	--	--	--	--	--
TRINITY_DN10479_c0_g2_i1_1	--	--	--	--	--	--	--	--	--	--	--	--	--	--	--	--	--	--	--	--	--
TRINITY_DN10485_c0_g1_i1_2	THG18636.1	hypothetical protein TEA_012568 [Camellia sinensis var. sinensis]	Q9LNU6|PPR53_ARATH	Pentatricopeptide repeat-containing protein At1g20230 T20H2.1 OS=Arabidopsis thaliana (Mouse-ear cress) GN=T20H2.1 PE=2 SV=2	--	--	--	--	--	--	KOG4197	FOG: PPR repeat	[R]	POORLY CHARACTERIZED	General function prediction only	S	ENOG410Z7Z7	Pentatricopeptide repeat-containing protein	--	PF13041.6,PF01535.20,PF13812.6,PF12854.7	PPR repeat family|PPR repeat|Pentatricopeptide repeat domain|PPR repeat
TRINITY_DN10488_c0_g1_i1_2	--	--	--	--	--	--	--	--	--	--	--	--	--	--	--	--	--	--	--	--	--
TRINITY_DN10489_c0_g1_i1_2	THG14693.1	hypothetical protein TEA_004763 [Camellia sinensis var. sinensis]	--	--	--	--	--	--	--	--	--	--	--	--	--	--	--	--	--	--	--
TRINITY_DN1048_c0_g1_i1_1	XP_028054170.1	two-component response regulator ARR6-like [Camellia sinensis]	Q7G8V2|ARR15_ARATH	Two-component response regulator ARR15 F25A4.14 OS=Arabidopsis thaliana (Mouse-ear cress) GN=F25A4.14 PE=1 SV=1	46/87(52.87)	K14492	ARR-A	two-component response regulator ARR-A family	ko04075	Plant hormone signal transduction	KOG1601	GATA-4/5/6 transcription factors	[K]	INFORMATION STORAGE AND PROCESSING	Transcription	K	COG5641	Transcription factor	Molecular Function: phosphorelay response regulator activity (GO:0000156);|Cellular Component: nucleus (GO:0005634);|Cellular Component: cytoplasm (GO:0005737);|Biological Process: regulation of transcription, DNA-templated (GO:0006355);|Biological Process: response to cytokinin (GO:0009735);|Biological Process: cytokinin-activated signaling pathway (GO:0009736);	--	--
TRINITY_DN10491_c0_g1_i1_1	XP_028055714.1	uncharacterized protein LOC114259877 [Camellia sinensis]	--	--	--	--	--	--	--	--	--	--	--	--	--	--	--	--	--	--	--
TRINITY_DN10495_c0_g1_i1_1	--	--	--	--	--	--	--	--	--	--	--	--	--	--	--	--	--	--	--	--	--
TRINITY_DN10495_c0_g1_i1_2	--	--	--	--	--	--	--	--	--	--	--	--	--	--	--	--	--	--	--	--	--
TRINITY_DN10497_c0_g1_i1_2	--	--	--	--	--	--	--	--	--	--	--	--	--	--	--	--	--	--	--	--	--
TRINITY_DN10499_c0_g1_i1_1	--	--	--	--	--	--	--	--	--	--	--	--	--	--	--	--	--	--	--	--	--
TRINITY_DN104_c0_g1_i1_2	XP_028071195.1	ABC transporter G family member 32 isoform X1 [Camellia sinensis]	O81016|AB32G_ARATH	ABC transporter G family member 32 F12C20.5 OS=Arabidopsis thaliana (Mouse-ear cress) GN=F12C20.5 PE=1 SV=1	--	--	--	--	--	--	KOG0065	Pleiotropic drug resistance proteins (PDR1-15), ABC superfamily	[Q]	METABOLISM	Secondary metabolites biosynthesis, transport and catabolism	V	COG0842	(ABC) transporter	Molecular Function: ATP binding (GO:0005524);|Cellular Component: plasma membrane (GO:0005886);|Biological Process: drug transmembrane transport (GO:0006855);|Cellular Component: integral component of membrane (GO:0016021);|Biological Process: cuticle development (GO:0042335);|Molecular Function: ATPase activity, coupled to transmembrane movement of substances (GO:0042626);|Biological Process: tr…	PF14510.6	ABC-transporter N-terminal
TRINITY_DN104_c0_g2_i1_2	XP_028071195.1	ABC transporter G family member 32 isoform X1 [Camellia sinensis]	Q8GU87|AB31G_ORYSJ	ABC transporter G family member 31 P0013F10 OS=Oryza sativa subsp. japonica (Rice) GN=P0013F10 PE=2 SV=3	--	--	--	--	--	--	KOG0065	Pleiotropic drug resistance proteins (PDR1-15), ABC superfamily	[Q]	METABOLISM	Secondary metabolites biosynthesis, transport and catabolism	V	COG0842	(ABC) transporter	Molecular Function: ATP binding (GO:0005524);|Cellular Component: plasma membrane (GO:0005886);|Cellular Component: integral component of membrane (GO:0016021);|Molecular Function: ATPase activity, coupled to transmembrane movement of substances (GO:0042626);|Biological Process: transmembrane transport (GO:0055085);	PF00005.27	ABC transporter
TRINITY_DN10502_c0_g1_i1_1	--	--	--	--	--	--	--	--	--	--	--	--	--	--	--	--	--	--	--	--	--
TRINITY_DN10506_c0_g1_i1_1	--	--	--	--	--	--	--	--	--	--	--	--	--	--	--	--	--	--	--	--	--
TRINITY_DN10507_c0_g1_i1_1	--	--	--	--	--	--	--	--	--	--	--	--	--	--	--	--	--	--	--	--	--
TRINITY_DN10509_c0_g1_i1_1	XP_028114641.1	DNA polymerase alpha catalytic subunit [Camellia sinensis]	O48653|DPOLA_ORYSJ	DNA polymerase alpha catalytic subunit P0677H08.20 OS=Oryza sativa subsp. japonica (Rice) GN=P0677H08.20 PE=2 SV=2	68/85(80.00)	K02320	POLA1	DNA polymerase alpha subunit A [EC:2.7.7.7]	ko03030	DNA replication	KOG0970	DNA polymerase alpha, catalytic subunit	[L]	INFORMATION STORAGE AND PROCESSING	Replication, recombination and repair	L	COG0417	DNA polymerase	Molecular Function: nucleoside binding (GO:0001882);|Molecular Function: DNA replication origin binding (GO:0003688);|Molecular Function: DNA-directed DNA polymerase activity (GO:0003887);|Molecular Function: DNA primase activity (GO:0003896);|Cellular Component: nucleus (GO:0005634);|Cellular Component: alpha DNA polymerase:primase complex (GO:0005658);|Biological Process: DNA replication initia…	--	--
TRINITY_DN1050_c0_g1_i1_2	--	--	--	--	--	--	--	--	--	--	--	--	--	--	--	--	--	--	--	--	--
TRINITY_DN10511_c0_g1_i1_1	XP_028059724.1	probable RNA-binding protein EIF1AD [Camellia sinensis]	--	--	--	--	--	--	--	--	KOG2925	Predicted translation initiation factor related to eIF-1A	[J]	INFORMATION STORAGE AND PROCESSING	Translation, ribosomal structure and biogenesis	J	ENOG4111N6Z	eukaryotic translation initiation factor 1A domain containing	--	PF01176.19	Translation initiation factor 1A / IF-1
TRINITY_DN10513_c0_g1_i1_1	--	--	--	--	--	--	--	--	--	--	--	--	--	--	--	--	--	--	--	--	--
TRINITY_DN10514_c0_g1_i1_1	THF98218.1	hypothetical protein TEA_029960 [Camellia sinensis var. sinensis]	Q9C8R8|NMAT1_ARATH	Nuclear intron maturase 1, mitochondrial T1P2.4 OS=Arabidopsis thaliana (Mouse-ear cress) GN=T1P2.4 PE=1 SV=1	--	--	--	--	--	--	KOG1075	FOG: Reverse transcriptase	[R]	POORLY CHARACTERIZED	General function prediction only	L	COG3344	RNA-directed DNA polymerase	Biological Process: Group II intron splicing (GO:0000373);|Biological Process: Group III intron splicing (GO:0000374);|Molecular Function: endonuclease activity (GO:0004519);|Cellular Component: mitochondrion (GO:0005739);|Biological Process: intron homing (GO:0006314);|Biological Process: regulation of cellular amino acid metabolic process (GO:0006521);|Biological Process: mitochondrion organiza…	--	--
TRINITY_DN10515_c0_g1_i1_1	XP_028095003.1	pentatricopeptide repeat-containing protein At4g21190 isoform X2 [Camellia sinensis]	Q8LG95|PP332_ARATH	Pentatricopeptide repeat-containing protein At4g21190 F7J7.130 OS=Arabidopsis thaliana (Mouse-ear cress) GN=F7J7.130 PE=2 SV=1	--	--	--	--	--	--	--	--	--	--	--	S	ENOG4111QZ6	Pentatricopeptide repeat-containing protein	--	PF13041.6,PF01535.20	PPR repeat family|PPR repeat
TRINITY_DN10515_c0_g1_i1_2	--	--	--	--	--	--	--	--	--	--	--	--	--	--	--	--	--	--	--	--	--
TRINITY_DN10517_c0_g1_i1_2	--	--	--	--	--	--	--	--	--	--	--	--	--	--	--	--	--	--	--	--	--
TRINITY_DN10519_c0_g1_i1_2	XP_028083140.1	uncharacterized protein LOC114284441 isoform X2 [Camellia sinensis]	--	--	--	--	--	--	--	--	--	--	--	--	--	--	--	--	--	--	--
TRINITY_DN10520_c0_g1_i1_1	THF95266.1	hypothetical protein TEA_020061 [Camellia sinensis var. sinensis]	--	--	--	--	--	--	--	--	--	--	--	--	--	--	--	--	--	--	--
TRINITY_DN10520_c0_g1_i1_2	--	--	--	--	--	--	--	--	--	--	--	--	--	--	--	--	--	--	--	--	--
TRINITY_DN10522_c0_g1_i1_1	--	--	--	--	--	--	--	--	--	--	--	--	--	--	--	--	--	--	--	--	--
TRINITY_DN10526_c0_g1_i1_1	XP_028067078.1	probable inactive receptor kinase RLK902 [Camellia sinensis]	Q9LVI6|RLK90_ARATH	Probable inactive receptor kinase RLK902 MEB5.6 OS=Arabidopsis thaliana (Mouse-ear cress) GN=MEB5.6 PE=1 SV=1	--	--	--	--	--	--	--	--	--	--	--	T	COG0515	Serine Threonine protein kinase	--	PF00069.25,PF07714.17	Protein kinase domain|Protein tyrosine kinase
TRINITY_DN10526_c0_g1_i1_2	--	--	--	--	--	--	--	--	--	--	--	--	--	--	--	--	--	--	--	--	--
TRINITY_DN10526_c0_g2_i1_1	XP_028067078.1	probable inactive receptor kinase RLK902 [Camellia sinensis]	Q9LP77|Y1848_ARATH	Probable inactive receptor kinase At1g48480 T1N15.9 OS=Arabidopsis thaliana (Mouse-ear cress) GN=T1N15.9 PE=1 SV=1	--	--	--	--	--	--	--	--	--	--	--	T	ENOG410Y9HF	Inactive receptor kinase	--	PF00069.25,PF07714.17	Protein kinase domain|Protein tyrosine kinase
TRINITY_DN10529_c0_g1_i1_2	--	--	--	--	--	--	--	--	--	--	--	--	--	--	--	--	--	--	--	--	--
TRINITY_DN1052_c0_g1_i1_1	--	--	--	--	--	--	--	--	--	--	--	--	--	--	--	--	--	--	--	--	--
TRINITY_DN10531_c0_g1_i1_1	XP_028075444.1	UDP-glycosyltransferase 74B1-like [Camellia sinensis]	O48676|U74B1_ARATH	UDP-glycosyltransferase 74B1 F3I6.2 OS=Arabidopsis thaliana (Mouse-ear cress) GN=F3I6.2 PE=1 SV=1	183/255(71.76)	K11820	UGT74B1	N-hydroxythioamide S-beta-glucosyltransferase [EC:2.4.1.195]	ko00380|ko00966	Tryptophan metabolism|Glucosinolate biosynthesis	KOG1192	UDP-glucuronosyl and UDP-glucosyl transferase	[GC]	METABOLISM|METABOLISM	Carbohydrate transport and metabolism |Energy production and conversion	S	COG1819	Transferase	Molecular Function: UDP-glycosyltransferase activity (GO:0008194);|Biological Process: glucosinolate biosynthetic process (GO:0019761);|Biological Process: defense response to bacterium (GO:0042742);|Cellular Component: intracellular membrane-bounded organelle (GO:0043231);|Molecular Function: thiohydroximate beta-D-glucosyltransferase activity (GO:0047251);|Biological Process: defense response b…	PF00201.18	UDP-glucoronosyl and UDP-glucosyl transferase
TRINITY_DN10531_c0_g1_i1_2	--	--	--	--	--	--	--	--	--	--	--	--	--	--	--	--	--	--	--	--	--
TRINITY_DN10532_c0_g1_i1_1	--	--	--	--	--	--	--	--	--	--	--	--	--	--	--	--	--	--	--	--	--
TRINITY_DN10532_c0_g1_i1_2	--	--	--	--	--	--	--	--	--	--	--	--	--	--	--	--	--	--	--	--	--
TRINITY_DN10533_c0_g1_i1_1	THG17949.1	hypothetical protein TEA_016525 [Camellia sinensis var. sinensis]	--	--	--	--	--	--	--	--	--	--	--	--	--	--	--	--	--	--	--
TRINITY_DN10534_c0_g1_i1_2	--	--	--	--	--	--	--	--	--	--	--	--	--	--	--	--	--	--	--	--	--
TRINITY_DN10535_c0_g1_i1_1	XP_028060917.1	polyadenylate-binding protein 3-like [Camellia sinensis]	Q05196|PABP5_ARATH	Polyadenylate-binding protein 5 F14O23.15 OS=Arabidopsis thaliana (Mouse-ear cress) GN=F14O23.15 PE=1 SV=3	229/299(76.59)	K13126	PABPC	polyadenylate-binding protein	ko03013|ko03015|ko03018	RNA transport|mRNA surveillance pathway|RNA degradation	KOG0123	Polyadenylate-binding protein (RRM superfamily)	[AJ]	INFORMATION STORAGE AND PROCESSING|INFORMATION STORAGE AND PROCESSING	RNA processing and modification |Translation, ribosomal structure and biogenesis	S	ENOG410XR5X	poly(A) binding protein, cytoplasmic	Biological Process: nuclear-transcribed mRNA poly(A) tail shortening (GO:0000289);|Molecular Function: RNA binding (GO:0003723);|Molecular Function: mRNA 3'-UTR binding (GO:0003730);|Cellular Component: nucleus (GO:0005634);|Cellular Component: cytoplasm (GO:0005737);|Cellular Component: cytosol (GO:0005829);|Biological Process: translational initiation (GO:0006413);|Biological Process: regulatio…	PF00076.22,PF16842.5	RNA recognition motif. (a.k.a. RRM, RBD, or RNP domain)|Occluded RNA-recognition motif
TRINITY_DN10536_c0_g1_i1_1	XP_028117897.1	uncharacterized protein LOC114315483 [Camellia sinensis]	--	--	--	--	--	--	--	--	KOG1267	Mitochondrial transcription termination factor, mTERF	[KR]	INFORMATION STORAGE AND PROCESSING|POORLY CHARACTERIZED	Transcription |General function prediction only	S	ENOG410XT49	mitochondrial transcription termination	--	PF02536.14	mTERF
TRINITY_DN10537_c0_g1_i1_2	XP_028108005.1	probable protein phosphatase 2C 20 [Camellia sinensis]	--	--	--	--	--	--	--	--	--	--	--	--	--	--	--	--	--	--	--
TRINITY_DN10538_c0_g1_i1_1	THG20403.1	hypothetical protein TEA_004110 [Camellia sinensis var. sinensis]	C0LGP4|Y3475_ARATH	Probable LRR receptor-like serine/threonine-protein kinase At3g47570 F1P2.120 OS=Arabidopsis thaliana (Mouse-ear cress) GN=F1P2.120 PE=2 SV=1	--	--	--	--	--	--	--	--	--	--	--	S	COG4886	leucine Rich Repeat	--	--	--
TRINITY_DN10538_c0_g1_i1_2	XP_028118074.1	heat stress transcription factor A-6b-like [Camellia sinensis]	Q9LUH8|HFA6B_ARATH	Heat stress transcription factor A-6b MWI23.20 OS=Arabidopsis thaliana (Mouse-ear cress) GN=MWI23.20 PE=2 SV=1	--	--	--	--	--	--	KOG0627	Heat shock transcription factor	[K]	INFORMATION STORAGE AND PROCESSING	Transcription	K	COG5169	Transcription factor	Molecular Function: RNA polymerase II proximal promoter sequence-specific DNA binding (GO:0000978);|Molecular Function: DNA-binding transcription factor activity (GO:0003700);|Cellular Component: nucleus (GO:0005634);|Cellular Component: cytoplasm (GO:0005737);|Biological Process: cellular response to heat (GO:0034605);|Molecular Function: sequence-specific DNA binding (GO:0043565);|Biological Pr…	--	--
TRINITY_DN10543_c0_g1_i1_1	--	--	--	--	--	--	--	--	--	--	--	--	--	--	--	--	--	--	--	--	--
TRINITY_DN10544_c0_g1_i1_1	KAA8530290.1	hypothetical protein F0562_004999 [Nyssa sinensis]	--	--	--	--	--	--	--	--	--	--	--	--	--	--	--	--	--	--	--
TRINITY_DN10545_c0_g1_i1_1	XP_030958992.1	uncharacterized protein LOC115980941 [Quercus lobata]	--	--	--	--	--	--	--	--	--	--	--	--	--	K	ENOG41128X0	calmodulin-binding transcription activator	--	--	--
TRINITY_DN10547_c0_g1_i1_1	--	--	--	--	--	--	--	--	--	--	--	--	--	--	--	--	--	--	--	--	--
TRINITY_DN10548_c0_g1_i1_1	THG11103.1	hypothetical protein TEA_027746 [Camellia sinensis var. sinensis]	Q8L7I2|SBT36_ARATH	Subtilisin-like protease SBT3.6 F3H7.3 OS=Arabidopsis thaliana (Mouse-ear cress) GN=F3H7.3 PE=2 SV=1	--	--	--	--	--	--	--	--	--	--	--	O	COG1404	peptidase (S8 and S53, subtilisin, kexin, sedolisin	Molecular Function: serine-type endopeptidase activity (GO:0004252);|Cellular Component: extracellular region (GO:0005576);	PF17766.1	Fibronectin type-III domain
TRINITY_DN10548_c0_g2_i1_1	XP_028077162.1	subtilisin-like protease SBT1.6 [Camellia sinensis]	--	--	--	--	--	--	--	--	--	--	--	--	--	O	COG1404	peptidase (S8 and S53, subtilisin, kexin, sedolisin	--	--	--
TRINITY_DN10550_c0_g1_i1_2	--	--	--	--	--	--	--	--	--	--	--	--	--	--	--	--	--	--	--	--	--
TRINITY_DN10551_c0_g1_i1_1	XP_028083499.1	uncharacterized protein LOC114284749 [Camellia sinensis]	Q9FFJ8|LIMYB_ARATH	L10-interacting MYB domain-containing protein MJJ3.22 OS=Arabidopsis thaliana (Mouse-ear cress) GN=MJJ3.22 PE=1 SV=1	--	--	--	--	--	--	--	--	--	--	--	S	ENOG410YZWQ	NA	Cellular Component: nucleus (GO:0005634);	PF12776.7	Myb/SANT-like DNA-binding domain
TRINITY_DN10552_c0_g1_i1_2	THG22294.1	hypothetical protein TEA_009427 [Camellia sinensis var. sinensis]	Q9FH16|PR1G2_ARATH	PRA1 family protein G2 K24C1.4 OS=Arabidopsis thaliana (Mouse-ear cress) GN=K24C1.4 PE=2 SV=1	--	--	--	--	--	--	KOG3142	Prenylated rab acceptor 1	[U]	CELLULAR PROCESSES AND SIGNALING	Intracellular trafficking, secretion, and vesicular transport	U	COG5130	Prenylated RAB acceptor	Cellular Component: endoplasmic reticulum (GO:0005783);|Cellular Component: endoplasmic reticulum membrane (GO:0005789);|Cellular Component: integral component of membrane (GO:0016021);|Biological Process: vesicle-mediated transport (GO:0016192);	PF03208.19	PRA1 family protein
TRINITY_DN10554_c0_g1_i1_1	--	--	--	--	--	--	--	--	--	--	--	--	--	--	--	--	--	--	--	--	--
TRINITY_DN10555_c0_g1_i1_1	--	--	--	--	--	--	--	--	--	--	--	--	--	--	--	--	--	--	--	--	--
TRINITY_DN10558_c0_g1_i1_1	XP_028110958.1	uncharacterized protein LOC114309427 [Camellia sinensis]	--	--	--	--	--	--	--	--	--	--	--	--	--	--	--	--	--	--	--
TRINITY_DN10559_c0_g1_i1_1	XP_028061327.1	pentatricopeptide repeat-containing protein At1g26900, mitochondrial [Camellia sinensis]	Q9ZVG8|PPR60_ARATH	Pentatricopeptide repeat-containing protein At1g26900, mitochondrial T2P11.9 OS=Arabidopsis thaliana (Mouse-ear cress) GN=T2P11.9 PE=2 SV=1	--	--	--	--	--	--	KOG4197	FOG: PPR repeat	[R]	POORLY CHARACTERIZED	General function prediction only	S	ENOG410Z7Z7	Pentatricopeptide repeat-containing protein	--	PF01535.20,PF13041.6,PF12854.7,PF13812.6,PF17177.4	PPR repeat|PPR repeat family|PPR repeat|Pentatricopeptide repeat domain|Pentacotripeptide-repeat region of PRORP
TRINITY_DN10562_c0_g1_i1_1	XP_028077575.1	LOW QUALITY PROTEIN: IRK-interacting protein-like [Camellia sinensis]	Q9LXU9|IRKI_ARATH	IRK-interacting protein T24H18.70 OS=Arabidopsis thaliana (Mouse-ear cress) GN=T24H18.70 PE=1 SV=1	--	--	--	--	--	--	--	--	--	--	--	S	ENOG410Y9VT	expressed protein	--	--	--
TRINITY_DN10563_c0_g2_i1_1	--	--	--	--	--	--	--	--	--	--	--	--	--	--	--	--	--	--	--	--	--
TRINITY_DN10565_c0_g1_i1_1	THG20243.1	hypothetical protein TEA_007973 [Camellia sinensis var. sinensis]	--	--	--	--	--	--	--	--	--	--	--	--	--	S	ENOG4111CKW	NA	--	--	--
TRINITY_DN10565_c0_g1_i1_2	XP_028120068.1	uncharacterized protein LOC114317531 [Camellia sinensis]	P0C2F6|RNHX1_ARATH	Putative ribonuclease H protein At1g65750 F1E22.12 OS=Arabidopsis thaliana (Mouse-ear cress) GN=F1E22.12 PE=3 SV=1	--	--	--	--	--	--	KOG1075	FOG: Reverse transcriptase	[R]	POORLY CHARACTERIZED	General function prediction only	--	--	--	Molecular Function: nucleic acid binding (GO:0003676);|Molecular Function: RNA-DNA hybrid ribonuclease activity (GO:0004523);|Molecular Function: metal ion binding (GO:0046872);	PF13966.6	zinc-binding in reverse transcriptase
TRINITY_DN10567_c0_g1_i1_1	--	--	--	--	--	--	--	--	--	--	--	--	--	--	--	--	--	--	--	--	--
TRINITY_DN10569_c0_g1_i1_1	--	--	--	--	--	--	--	--	--	--	--	--	--	--	--	--	--	--	--	--	--
TRINITY_DN10572_c0_g1_i1_1	--	--	--	--	--	--	--	--	--	--	--	--	--	--	--	--	--	--	--	--	--
TRINITY_DN10573_c0_g1_i1_1	--	--	--	--	--	--	--	--	--	--	--	--	--	--	--	--	--	--	--	--	--
TRINITY_DN10574_c0_g1_i1_1	--	--	--	--	--	--	--	--	--	--	--	--	--	--	--	--	--	--	--	--	--
TRINITY_DN10575_c0_g1_i1_1	XP_028067381.1	protein PALE CRESS, chloroplastic isoform X1 [Camellia sinensis]	Q39089|PAC_ARATH	Protein PALE CRESS, chloroplastic F11L15.2 OS=Arabidopsis thaliana (Mouse-ear cress) GN=F11L15.2 PE=2 SV=1	--	--	--	--	--	--	--	--	--	--	--	S	ENOG4111FTZ	NA	Molecular Function: RNA binding (GO:0003723);|Cellular Component: amyloplast (GO:0009501);|Cellular Component: chloroplast (GO:0009507);|Cellular Component: chromoplast (GO:0009509);|Cellular Component: etioplast (GO:0009513);|Cellular Component: proplastid (GO:0009537);|Cellular Component: chloroplast stroma (GO:0009570);|Biological Process: chloroplast organization (GO:0009658);|Biological Proc…	--	--
TRINITY_DN10576_c0_g1_i1_1	--	--	--	--	--	--	--	--	--	--	--	--	--	--	--	--	--	--	--	--	--
TRINITY_DN10581_c0_g1_i1_1	--	--	--	--	--	--	--	--	--	--	--	--	--	--	--	--	--	--	--	--	--
TRINITY_DN10582_c0_g1_i1_1	--	--	--	--	--	--	--	--	--	--	--	--	--	--	--	--	--	--	--	--	--
TRINITY_DN10585_c0_g1_i1_1	XP_028065620.1	polyadenylate-binding protein 6-like [Camellia sinensis]	--	--	55/153(35.95)	K13126	PABPC	polyadenylate-binding protein	ko03013|ko03015|ko03018	RNA transport|mRNA surveillance pathway|RNA degradation	--	--	--	--	--	--	--	--	--	--	--
TRINITY_DN10587_c0_g2_i1_1	KZN02232.1	hypothetical protein DCAR_010986 [Daucus carota subsp. sativus]	--	--	--	--	--	--	--	--	--	--	--	--	--	--	--	--	--	PF13041.6,PF12854.7,PF13812.6,PF01535.20,PF17177.4	PPR repeat family|PPR repeat|Pentatricopeptide repeat domain|PPR repeat|Pentacotripeptide-repeat region of PRORP
TRINITY_DN10588_c0_g1_i2_1	--	--	--	--	--	--	--	--	--	--	--	--	--	--	--	--	--	--	--	--	--
TRINITY_DN10590_c0_g1_i1_2	XP_028122771.1	ACT domain-containing protein ACR11-like isoform X1 [Camellia sinensis]	--	--	--	--	--	--	--	--	--	--	--	--	--	--	--	--	--	--	--
TRINITY_DN10591_c0_g1_i1_1	XP_028115940.1	pentatricopeptide repeat-containing protein At5g47360 [Camellia sinensis]	Q9LVS3|PP422_ARATH	Pentatricopeptide repeat-containing protein At5g47360 MQL5.22 OS=Arabidopsis thaliana (Mouse-ear cress) GN=MQL5.22 PE=2 SV=1	--	--	--	--	--	--	KOG4197	FOG: PPR repeat	[R]	POORLY CHARACTERIZED	General function prediction only	S	ENOG410Z7Z7	Pentatricopeptide repeat-containing protein	--	--	--
TRINITY_DN10593_c0_g1_i1_2	--	--	--	--	--	--	--	--	--	--	--	--	--	--	--	--	--	--	--	--	--
TRINITY_DN10594_c0_g1_i1_1	--	--	--	--	--	--	--	--	--	--	--	--	--	--	--	--	--	--	--	--	--
TRINITY_DN10599_c0_g1_i1_2	--	--	--	--	--	--	--	--	--	--	--	--	--	--	--	--	--	--	--	--	--
TRINITY_DN105_c0_g1_i1_1	XP_028067506.1	protein CHLORORESPIRATORY REDUCTION 6, chloroplastic [Camellia sinensis]	O82258|CRR6_ARATH	Protein CHLORORESPIRATORY REDUCTION 6, chloroplastic At2g47910 OS=Arabidopsis thaliana (Mouse-ear cress) GN=At2g47910 PE=2 SV=1	--	--	--	--	--	--	--	--	--	--	--	S	COG5474	Domain of unknown function (DUF1817)	Cellular Component: chloroplast (GO:0009507);|Cellular Component: chloroplast thylakoid membrane (GO:0009535);|Cellular Component: chloroplast stroma (GO:0009570);|Biological Process: NAD(P)H dehydrogenase complex assembly (GO:0010275);	--	--
TRINITY_DN105_c0_g1_i1_2	THG12488.1	hypothetical protein TEA_022993 [Camellia sinensis var. sinensis]	--	--	--	--	--	--	--	--	--	--	--	--	--	--	--	--	--	--	--
TRINITY_DN10601_c0_g1_i1_2	--	--	--	--	--	--	--	--	--	--	--	--	--	--	--	--	--	--	--	--	--
TRINITY_DN10603_c0_g1_i1_2	--	--	--	--	--	--	--	--	--	--	--	--	--	--	--	--	--	--	--	--	--
TRINITY_DN10604_c0_g1_i1_2	XP_028098061.1	uncharacterized protein LOC114297785 [Camellia sinensis]	--	--	--	--	--	--	--	--	--	--	--	--	--	--	--	--	--	PF08387.10	FBD
TRINITY_DN10610_c0_g1_i1_1	--	--	--	--	--	--	--	--	--	--	--	--	--	--	--	--	--	--	--	--	--
TRINITY_DN10610_c0_g1_i1_2	--	--	--	--	--	--	--	--	--	--	--	--	--	--	--	--	--	--	--	--	--
TRINITY_DN10611_c0_g1_i1_2	--	--	--	--	--	--	--	--	--	--	--	--	--	--	--	--	--	--	--	--	--
TRINITY_DN10616_c0_g1_i1_2	XP_028111595.1	LOW QUALITY PROTEIN: adenylate kinase 5, chloroplastic [Camellia sinensis]	Q8VYL1|KAD5_ARATH	Adenylate kinase 5, chloroplastic T25C13.50 OS=Arabidopsis thaliana (Mouse-ear cress) GN=T25C13.50 PE=1 SV=1	220/253(86.96)	K00939	adk, AK	adenylate kinase [EC:2.7.4.3]	ko00230|ko00730	Purine metabolism|Thiamine metabolism	KOG3078	Adenylate kinase	[F]	METABOLISM	Nucleotide transport and metabolism	F	COG0563	Catalyzes the reversible transfer of the terminal phosphate group between ATP and AMP. Plays an important role in cellular energy homeostasis and in adenine nucleotide metabolism (By similarity)	Molecular Function: adenylate kinase activity (GO:0004017);|Molecular Function: ATP binding (GO:0005524);|Cellular Component: chloroplast (GO:0009507);|Cellular Component: chloroplast thylakoid (GO:0009534);|Cellular Component: chloroplast thylakoid membrane (GO:0009535);|Cellular Component: chloroplast envelope (GO:0009941);	PF09353.10	Domain of unknown function (DUF1995)
TRINITY_DN10618_c0_g1_i1_1	THF96039.1	hypothetical protein TEA_010806 [Camellia sinensis var. sinensis]	--	--	--	--	--	--	--	--	--	--	--	--	--	--	--	--	--	--	--
TRINITY_DN1061_c0_g1_i1_2	--	--	--	--	--	--	--	--	--	--	--	--	--	--	--	--	--	--	--	--	--
TRINITY_DN10621_c0_g1_i1_2	XP_028097749.1	probable serine/threonine-protein kinase WNK11 isoform X1 [Camellia sinensis]	Q6ICW6|WNK11_ARATH	Probable serine/threonine-protein kinase WNK11 MWC10.1 OS=Arabidopsis thaliana (Mouse-ear cress) GN=MWC10.1 PE=2 SV=1	--	--	--	--	--	--	KOG0584	Serine/threonine protein kinase	[R]	POORLY CHARACTERIZED	General function prediction only	T	ENOG410XQWZ	WNK lysine deficient protein kinase	Molecular Function: protein serine/threonine kinase activity (GO:0004674);|Molecular Function: ATP binding (GO:0005524);|Cellular Component: cytoplasm (GO:0005737);|Biological Process: protein phosphorylation (GO:0006468);|Biological Process: intracellular signal transduction (GO:0035556);	PF00069.25,PF07714.17	Protein kinase domain|Protein tyrosine kinase
TRINITY_DN10622_c0_g1_i1_1	--	--	--	--	--	--	--	--	--	--	--	--	--	--	--	--	--	--	--	--	--
TRINITY_DN10625_c0_g1_i1_1	--	--	--	--	--	--	--	--	--	--	--	--	--	--	--	--	--	--	--	--	--
TRINITY_DN10631_c0_g1_i1_1	XP_028069545.1	uncharacterized protein LOC114272073, partial [Camellia sinensis]	--	--	--	--	--	--	--	--	--	--	--	--	--	--	--	--	--	--	--
TRINITY_DN10631_c0_g1_i1_2	XP_028065402.1	uncharacterized protein LOC114268427 isoform X1 [Camellia sinensis]	--	--	--	--	--	--	--	--	--	--	--	--	--	--	--	--	--	--	--
TRINITY_DN10632_c0_g1_i1_2	XP_028096832.1	putative F-box protein At5g42430 [Camellia sinensis]	--	--	--	--	--	--	--	--	--	--	--	--	--	--	--	--	--	--	--
TRINITY_DN10633_c0_g1_i1_1	XP_028082367.1	uncharacterized protein LOC114283689 isoform X1 [Camellia sinensis]	--	--	--	--	--	--	--	--	--	--	--	--	--	S	ENOG41100XI	NA	--	--	--
TRINITY_DN10634_c0_g1_i1_1	--	--	--	--	--	--	--	--	--	--	--	--	--	--	--	--	--	--	--	--	--
TRINITY_DN10635_c0_g1_i1_2	--	--	--	--	--	--	--	--	--	--	--	--	--	--	--	--	--	--	--	--	--
TRINITY_DN10636_c0_g1_i1_1	XP_028098501.1	uncharacterized protein LOC114298171, partial [Camellia sinensis]	--	--	--	--	--	--	--	--	--	--	--	--	--	L	COG2801	Retrotransposon protein	--	--	--
TRINITY_DN10640_c0_g1_i1_1	TXG59600.1	hypothetical protein EZV62_014173 [Acer yangbiense]	Q9ZT94|POLR2_ARATH	Endonuclease RE2 T4I9.16 OS=Arabidopsis thaliana (Mouse-ear cress) GN=T4I9.16 PE=4 SV=1	--	--	--	--	--	--	KOG0017	FOG: Transposon-encoded proteins with TYA, reverse transcriptase, integrase domains in various combinations	[R]	POORLY CHARACTERIZED	General function prediction only	L	COG2801	Retrotransposon protein	Cellular Component: retrotransposon nucleocapsid (GO:0000943);|Molecular Function: nucleic acid binding (GO:0003676);|Molecular Function: RNA-directed DNA polymerase activity (GO:0003964);|Molecular Function: aspartic-type endopeptidase activity (GO:0004190);|Molecular Function: endonuclease activity (GO:0004519);|Biological Process: DNA recombination (GO:0006310);|Biological Process: DNA integra…	--	--
TRINITY_DN10642_c0_g1_i2_2	XP_028085387.1	protein TSS [Camellia sinensis]	F4JKH6|TSS_ARATH	Protein TSS T13J8.190 OS=Arabidopsis thaliana (Mouse-ear cress) GN=T13J8.190 PE=1 SV=1	--	--	--	--	--	--	KOG1839	Uncharacterized protein CLU1/cluA/TIF31 involved in mitochondrial morphology/distribution, also found associated with eIF-3	[R]	POORLY CHARACTERIZED	General function prediction only	S	ENOG410XQUQ	Involved in proper cytoplasmic distribution of mitochondria (By similarity)	Biological Process: cell cycle (GO:0007049);|Biological Process: multicellular organism development (GO:0007275);|Biological Process: response to abscisic acid (GO:0009737);	PF12807.7	Translation initiation factor eIF3 subunit 135
TRINITY_DN10649_c0_g1_i1_1	--	--	--	--	--	--	--	--	--	--	--	--	--	--	--	--	--	--	--	--	--
TRINITY_DN10656_c0_g1_i1_1	THG09921.1	hypothetical protein TEA_023578 [Camellia sinensis var. sinensis]	Q9LY77|ACA12_ARATH	Calcium-transporting ATPase 12, plasma membrane-type MAA21_10 OS=Arabidopsis thaliana (Mouse-ear cress) GN=MAA21_10 PE=2 SV=1	--	--	--	--	--	--	KOG0204	Calcium transporting ATPase	[P]	METABOLISM	Inorganic ion transport and metabolism	P	ENOG410XNNC	ATPase, Ca transporting, plasma membrane	Molecular Function: calcium-transporting ATPase activity (GO:0005388);|Molecular Function: calmodulin binding (GO:0005516);|Molecular Function: ATP binding (GO:0005524);|Cellular Component: integral component of plasma membrane (GO:0005887);|Molecular Function: metal ion binding (GO:0046872);	PF00690.26	Cation transporter/ATPase, N-terminus
TRINITY_DN10658_c0_g1_i1_1	--	--	--	--	--	--	--	--	--	--	--	--	--	--	--	--	--	--	--	--	--
TRINITY_DN10658_c0_g1_i1_2	XP_021987350.1	uncharacterized protein At1g03900-like [Helianthus annuus]	--	--	--	--	--	--	--	--	--	--	--	--	--	S	ENOG41113PS	NECAP endocytosis associated	--	--	--
TRINITY_DN10660_c0_g1_i1_1	PSS33587.1	Leaf rust 10 disease-resistance locus receptor-like protein kinase [Actinidia chinensis var. chinensis]	--	--	--	--	--	--	--	--	--	--	--	--	--	--	--	--	--	--	--
TRINITY_DN10662_c0_g1_i1_2	XP_021987366.1	transcription factor MYB14 [Helianthus annuus]	--	--	--	--	--	--	--	--	--	--	--	--	--	--	--	--	--	--	--
TRINITY_DN10663_c0_g1_i1_2	--	--	--	--	--	--	--	--	--	--	--	--	--	--	--	--	--	--	--	--	--
TRINITY_DN10665_c0_g1_i1_1	--	--	--	--	--	--	--	--	--	--	--	--	--	--	--	--	--	--	--	--	--
TRINITY_DN10666_c0_g1_i1_1	--	--	--	--	--	--	--	--	--	--	--	--	--	--	--	--	--	--	--	--	--
TRINITY_DN10668_c0_g1_i1_1	XP_028054314.1	uncharacterized protein LOC114258543 isoform X2 [Camellia sinensis]	--	--	--	--	--	--	--	--	--	--	--	--	--	I	ENOG4111BKR	NA	--	--	--
TRINITY_DN10670_c0_g1_i1_1	THG10078.1	hypothetical protein TEA_028149 [Camellia sinensis var. sinensis]	Q9LFL5|PP390_ARATH	Pentatricopeptide repeat-containing protein At5g16860 F2K13_10 OS=Arabidopsis thaliana (Mouse-ear cress) GN=F2K13_10 PE=2 SV=1	--	--	--	--	--	--	KOG4197	FOG: PPR repeat	[R]	POORLY CHARACTERIZED	General function prediction only	S	ENOG410Z7Z7	Pentatricopeptide repeat-containing protein	--	PF13041.6,PF01535.20,PF13812.6	PPR repeat family|PPR repeat|Pentatricopeptide repeat domain
TRINITY_DN10672_c0_g1_i1_2	XP_028109558.1	kinesin-like protein KIN-7E isoform X1 [Camellia sinensis]	Q7X7H4|KN7F_ORYSJ	Kinesin-like protein KIN-7F OsJ_15615 OS=Oryza sativa subsp. japonica (Rice) GN=OsJ_15615 PE=1 SV=2	--	--	--	--	--	--	--	--	--	--	--	Z	COG5059	Kinesin family member	Molecular Function: microtubule motor activity (GO:0003777);|Molecular Function: ATP binding (GO:0005524);|Cellular Component: kinesin complex (GO:0005871);|Cellular Component: microtubule (GO:0005874);|Biological Process: microtubule-based movement (GO:0007018);|Molecular Function: microtubule binding (GO:0008017);|Molecular Function: ATPase activity (GO:0016887);	--	--
TRINITY_DN10673_c0_g1_i1_2	THG05674.1	hypothetical protein TEA_013324 [Camellia sinensis var. sinensis]	--	--	--	--	--	--	--	--	--	--	--	--	--	--	--	--	--	--	--
TRINITY_DN10674_c0_g1_i1_1	XP_028108694.1	fatty acid amide hydrolase-like [Camellia sinensis]	Q01N44|FAAH_ORYSI	Fatty acid amide hydrolase OSIGBa0123D13.5 OS=Oryza sativa subsp. indica (Rice) GN=OSIGBa0123D13.5 PE=3 SV=1	--	--	--	--	--	--	--	--	--	--	--	J	COG0154	Allows the formation of correctly charged Gln-tRNA(Gln) through the transamidation of misacylated Glu-tRNA(Gln) in organisms which lack glutaminyl-tRNA synthetase. The reaction takes place in the presence of glutamine and ATP through an activated gamma-phospho-Glu-tRNA(Gln) (By similarity)	--	--	--
TRINITY_DN10679_c0_g1_i1_2	--	--	--	--	--	--	--	--	--	--	--	--	--	--	--	--	--	--	--	--	--
TRINITY_DN10685_c0_g1_i1_2	XP_028093340.1	uncharacterized protein LOC114293463 [Camellia sinensis]	--	--	--	--	--	--	--	--	KOG1075	FOG: Reverse transcriptase	[R]	POORLY CHARACTERIZED	General function prediction only	S	ENOG41103T7	NA	--	--	--
TRINITY_DN10689_c0_g1_i2_2	--	--	--	--	--	--	--	--	--	--	--	--	--	--	--	--	--	--	--	--	--
TRINITY_DN1068_c0_g1_i1_2	XP_028073181.1	ADP-ribosylation factor GTPase-activating protein AGD3-like isoform X2 [Camellia sinensis]	--	--	--	--	--	--	--	--	--	--	--	--	--	--	--	--	--	--	--
TRINITY_DN10691_c0_g1_i1_2	--	--	--	--	--	--	--	--	--	--	--	--	--	--	--	--	--	--	--	--	--
TRINITY_DN10692_c0_g1_i1_2	THF98204.1	hypothetical protein TEA_016567 [Camellia sinensis var. sinensis]	F4KF16|OFT38_ARATH	O-fucosyltransferase 38 MUB3.12 OS=Arabidopsis thaliana (Mouse-ear cress) GN=MUB3.12 PE=2 SV=1	--	--	--	--	--	--	--	--	--	--	--	S	ENOG410XTG2	DUF246 domain-containing protein	--	--	--
TRINITY_DN10693_c0_g1_i1_2	--	--	--	--	--	--	--	--	--	--	--	--	--	--	--	--	--	--	--	--	--
TRINITY_DN10694_c0_g1_i1_2	--	--	--	--	--	--	--	--	--	--	--	--	--	--	--	--	--	--	--	--	--
TRINITY_DN10695_c0_g1_i1_2	--	--	--	--	--	--	--	--	--	--	--	--	--	--	--	--	--	--	--	--	--
TRINITY_DN10697_c0_g1_i1_1	XP_028067368.1	RNA demethylase ALKBH10B-like [Camellia sinensis]	Q9ZT92|AK10B_ARATH	RNA demethylase ALKBH10B T4I9.18 OS=Arabidopsis thaliana (Mouse-ear cress) GN=T4I9.18 PE=1 SV=1	--	--	--	--	--	--	KOG4176	Uncharacterized conserved protein	[S]	POORLY CHARACTERIZED	Function unknown	L	COG3145	Alkylated DNA repair protein	Molecular Function: mRNA binding (GO:0003729);|Biological Process: mRNA catabolic process (GO:0006402);|Biological Process: vegetative to reproductive phase transition of meristem (GO:0010228);|Molecular Function: demethylase activity (GO:0032451);|Molecular Function: metal ion binding (GO:0046872);|Molecular Function: dioxygenase activity (GO:0051213);|Biological Process: response to karrikin (G…	--	--
TRINITY_DN10698_c0_g1_i1_1	THG16318.1	hypothetical protein TEA_022582 [Camellia sinensis var. sinensis]	--	--	--	--	--	--	--	--	--	--	--	--	--	--	--	--	--	--	--
TRINITY_DN10698_c0_g2_i1_1	--	--	--	--	--	--	--	--	--	--	--	--	--	--	--	--	--	--	--	--	--
TRINITY_DN106_c0_g1_i1_1	--	--	--	--	--	--	--	--	--	--	--	--	--	--	--	--	--	--	--	--	--
TRINITY_DN10700_c0_g1_i1_2	--	--	--	--	--	--	--	--	--	--	--	--	--	--	--	--	--	--	--	--	--
TRINITY_DN10704_c0_g1_i1_2	--	--	--	--	--	--	--	--	--	--	--	--	--	--	--	--	--	--	--	--	--
TRINITY_DN10705_c0_g1_i1_1	--	--	--	--	--	--	--	--	--	--	--	--	--	--	--	--	--	--	--	--	--
TRINITY_DN10711_c0_g1_i1_1	--	--	--	--	--	--	--	--	--	--	--	--	--	--	--	--	--	--	--	--	--
TRINITY_DN10711_c0_g2_i1_1	--	--	--	--	--	--	--	--	--	--	--	--	--	--	--	--	--	--	--	--	--
TRINITY_DN10712_c0_g1_i1_2	--	--	--	--	--	--	--	--	--	--	--	--	--	--	--	--	--	--	--	--	--
TRINITY_DN10714_c0_g1_i1_1	--	--	--	--	--	--	--	--	--	--	--	--	--	--	--	--	--	--	--	--	--
TRINITY_DN10715_c0_g1_i1_2	--	--	--	--	--	--	--	--	--	--	--	--	--	--	--	--	--	--	--	--	--
TRINITY_DN10718_c0_g1_i1_1	XP_028051562.1	pentatricopeptide repeat-containing protein At3g09040, mitochondrial-like [Camellia sinensis]	Q9SY02|PP301_ARATH	Pentatricopeptide repeat-containing protein At4g02750 T5J8.5 OS=Arabidopsis thaliana (Mouse-ear cress) GN=T5J8.5 PE=3 SV=1	--	--	--	--	--	--	KOG4197	FOG: PPR repeat	[R]	POORLY CHARACTERIZED	General function prediction only	S	ENOG410Z7Z7	Pentatricopeptide repeat-containing protein	--	PF01535.20	PPR repeat
TRINITY_DN10719_c0_g1_i1_1	--	--	--	--	--	--	--	--	--	--	--	--	--	--	--	--	--	--	--	--	--
TRINITY_DN10719_c0_g2_i1_1	--	--	--	--	--	--	--	--	--	--	--	--	--	--	--	--	--	--	--	--	--
TRINITY_DN1071_c0_g1_i1_1	--	--	--	--	--	--	--	--	--	--	--	--	--	--	--	--	--	--	--	--	--
TRINITY_DN10720_c0_g1_i1_1	XP_028108894.1	uncharacterized protein LOC114307694 isoform X1 [Camellia sinensis]	--	--	--	--	--	--	--	--	--	--	--	--	--	S	ENOG41119PW	cysteine histidine-rich C1 domain-containing protein	--	PF03107.16,PF00130.22	C1 domain|Phorbol esters/diacylglycerol binding domain (C1 domain)
TRINITY_DN10721_c0_g1_i1_1	--	--	--	--	--	--	--	--	--	--	--	--	--	--	--	--	--	--	--	--	--
TRINITY_DN10721_c0_g1_i1_2	--	--	--	--	--	--	--	--	--	--	--	--	--	--	--	--	--	--	--	--	--
TRINITY_DN10721_c0_g2_i1_1	XP_028086170.1	uncharacterized protein LOC114287088 isoform X3 [Camellia sinensis]	--	--	--	--	--	--	--	--	--	--	--	--	--	S	ENOG410YFEB	NA	--	--	--
TRINITY_DN10721_c0_g2_i1_2	--	--	--	--	--	--	--	--	--	--	--	--	--	--	--	--	--	--	--	--	--
TRINITY_DN10723_c0_g1_i1_1	XP_028097050.1	uncharacterized protein LOC114296924 [Camellia sinensis]	--	--	--	--	--	--	--	--	--	--	--	--	--	--	--	--	--	--	--
TRINITY_DN10724_c0_g1_i1_2	--	--	--	--	--	--	--	--	--	--	--	--	--	--	--	--	--	--	--	--	--
TRINITY_DN10725_c0_g1_i2_1	--	--	--	--	--	--	--	--	--	--	--	--	--	--	--	--	--	--	--	--	--
TRINITY_DN10726_c0_g1_i1_2	PSR89672.1	Peptidyl-prolyl cis-trans isomerase NIMA-interacting 4 like [Actinidia chinensis var. chinensis]	P22696|ESS1_YEAST	Peptidyl-prolyl cis-trans isomerase ESS1 J1452 OS=Saccharomyces cerevisiae (strain ATCC 204508 / S288c) (Baker's yeast) GN=J1452 PE=1 SV=3	--	--	--	--	--	--	KOG3258	Parvulin-like peptidyl-prolyl cis-trans isomerase	[O]	CELLULAR PROCESSES AND SIGNALING	Posttranslational modification, protein turnover, chaperones	O	COG0760	peptidyl-prolyl cis-trans isomerase	Biological Process: negative regulation of transcription by RNA polymerase II (GO:0000122);|Biological Process: protein peptidyl-prolyl isomerization (GO:0000413);|Molecular Function: RNA polymerase II complex binding (GO:0000993);|Molecular Function: peptidyl-prolyl cis-trans isomerase activity (GO:0003755);|Cellular Component: nucleus (GO:0005634);|Cellular Component: cytosol (GO:0005829);|Biol…	--	--
TRINITY_DN10728_c0_g1_i1_1	--	--	--	--	--	--	--	--	--	--	--	--	--	--	--	--	--	--	--	--	--
TRINITY_DN1072_c0_g1_i1_1	--	--	--	--	--	--	--	--	--	--	--	--	--	--	--	--	--	--	--	--	--
TRINITY_DN1072_c0_g1_i1_2	XP_028090289.1	uncharacterized protein LOC114290545 [Camellia sinensis]	Q9ZT94|POLR2_ARATH	Endonuclease RE2 T4I9.16 OS=Arabidopsis thaliana (Mouse-ear cress) GN=T4I9.16 PE=4 SV=1	--	--	--	--	--	--	KOG0017	FOG: Transposon-encoded proteins with TYA, reverse transcriptase, integrase domains in various combinations	[R]	POORLY CHARACTERIZED	General function prediction only	L	COG2801	Retrotransposon protein	Cellular Component: retrotransposon nucleocapsid (GO:0000943);|Molecular Function: nucleic acid binding (GO:0003676);|Molecular Function: RNA-directed DNA polymerase activity (GO:0003964);|Molecular Function: aspartic-type endopeptidase activity (GO:0004190);|Molecular Function: endonuclease activity (GO:0004519);|Biological Process: DNA recombination (GO:0006310);|Biological Process: DNA integra…	--	--
TRINITY_DN10730_c0_g1_i1_2	--	--	--	--	--	--	--	--	--	--	--	--	--	--	--	--	--	--	--	--	--
TRINITY_DN10731_c0_g1_i1_2	--	--	--	--	--	--	--	--	--	--	--	--	--	--	--	--	--	--	--	--	--
TRINITY_DN10734_c0_g1_i1_2	--	--	--	--	--	--	--	--	--	--	--	--	--	--	--	--	--	--	--	--	--
TRINITY_DN10736_c0_g1_i1_1	--	--	--	--	--	--	--	--	--	--	--	--	--	--	--	--	--	--	--	--	--
TRINITY_DN10739_c0_g1_i1_2	XP_028076024.1	uncharacterized protein LOC114278181 [Camellia sinensis]	--	--	--	--	--	--	--	--	KOG1075	FOG: Reverse transcriptase	[R]	POORLY CHARACTERIZED	General function prediction only	S	ENOG410Y65V	Retrotransposon protein	--	--	--
TRINITY_DN1073_c0_g1_i1_2	--	--	--	--	--	--	--	--	--	--	--	--	--	--	--	--	--	--	--	--	--
TRINITY_DN10740_c0_g1_i1_1	--	--	--	--	--	--	--	--	--	--	--	--	--	--	--	--	--	--	--	--	--
TRINITY_DN10741_c0_g1_i1_2	--	--	--	--	--	--	--	--	--	--	--	--	--	--	--	--	--	--	--	--	--
TRINITY_DN10742_c0_g1_i1_2	--	--	--	--	--	--	--	--	--	--	--	--	--	--	--	--	--	--	--	--	--
TRINITY_DN10743_c0_g1_i1_2	--	--	--	--	--	--	--	--	--	--	--	--	--	--	--	--	--	--	--	--	--
TRINITY_DN10745_c0_g1_i1_1	XP_028081359.1	protein yippee-like At4g27740 [Camellia sinensis]	Q2V3E2|YIPL5_ARATH	Protein yippee-like At4g27740 T29A15.230 OS=Arabidopsis thaliana (Mouse-ear cress) GN=T29A15.230 PE=3 SV=1	--	--	--	--	--	--	KOG3399	Predicted Yippee-type zinc-binding protein	[R]	POORLY CHARACTERIZED	General function prediction only	S	ENOG4111VJ1	Yippee-like	Molecular Function: metal ion binding (GO:0046872);	--	--
TRINITY_DN10745_c0_g1_i1_2	--	--	--	--	--	--	--	--	--	--	--	--	--	--	--	--	--	--	--	--	--
TRINITY_DN10747_c0_g1_i1_2	KAE9465001.1	hypothetical protein C3L33_03086, partial [Rhododendron williamsianum]	Q9SN90|SMC22_ARATH	Structural maintenance of chromosomes protein 2-2 F1P2.10 OS=Arabidopsis thaliana (Mouse-ear cress) GN=F1P2.10 PE=2 SV=1	--	--	--	--	--	--	KOG0933	Structural maintenance of chromosome protein 2 (chromosome condensation complex Condensin, subunit E)	[BD]	INFORMATION STORAGE AND PROCESSING|CELLULAR PROCESSES AND SIGNALING	Chromatin structure and dynamics |Cell cycle control, cell division, chromosome partitioning	D	COG1196	Required for chromosome condensation and partitioning (By similarity)	Molecular Function: transporter activity (GO:0005215);|Molecular Function: ATP binding (GO:0005524);|Cellular Component: nucleus (GO:0005634);|Cellular Component: chromosome (GO:0005694);|Biological Process: chromosome condensation (GO:0030261);|Biological Process: cell division (GO:0051301);|Biological Process: meiotic cell cycle (GO:0051321);	--	--
TRINITY_DN10749_c1_g1_i1_1	--	--	--	--	--	--	--	--	--	--	--	--	--	--	--	--	--	--	--	--	--
TRINITY_DN1074_c0_g1_i1_2	--	--	--	--	--	--	--	--	--	--	--	--	--	--	--	--	--	--	--	--	--
TRINITY_DN10750_c0_g2_i1_1	XP_028067387.1	uncharacterized protein LOC114270161 [Camellia sinensis]	--	--	--	--	--	--	--	--	--	--	--	--	--	S	ENOG410YM4H	NA	--	--	--
TRINITY_DN10751_c0_g1_i1_1	--	--	--	--	--	--	--	--	--	--	--	--	--	--	--	--	--	--	--	--	--
TRINITY_DN10752_c0_g1_i1_2	THG23401.1	hypothetical protein TEA_019950 [Camellia sinensis var. sinensis]	--	--	--	--	--	--	--	--	--	--	--	--	--	--	--	--	--	--	--
TRINITY_DN10752_c1_g1_i1_2	--	--	--	--	--	--	--	--	--	--	--	--	--	--	--	--	--	--	--	--	--
TRINITY_DN10753_c0_g1_i1_1	XP_028090797.1	serine/threonine-protein kinase OXI1-like [Camellia sinensis]	Q9LSF1|OXI1_ARATH	Serine/threonine-protein kinase OXI1 MJL12.21 OS=Arabidopsis thaliana (Mouse-ear cress) GN=MJL12.21 PE=1 SV=1	183/282(64.89)	K20714	OXI1	serine/threonine-protein kinase OXI1 [EC:2.7.11.1]	ko04016	MAPK signaling pathway - plant	KOG0610	Putative serine/threonine protein kinase	[R]	POORLY CHARACTERIZED	General function prediction only	T	ENOG410XQ0C	serine threonine-protein kinase	Molecular Function: protein kinase activity (GO:0004672);|Molecular Function: protein serine/threonine kinase activity (GO:0004674);|Molecular Function: ATP binding (GO:0005524);|Cellular Component: nucleus (GO:0005634);|Cellular Component: cytoplasm (GO:0005737);|Cellular Component: plasma membrane (GO:0005886);|Biological Process: protein phosphorylation (GO:0006468);|Biological Process: defens…	PF00069.25,PF07714.17,PF14531.6	Protein kinase domain|Protein tyrosine kinase|Kinase-like
TRINITY_DN10754_c0_g1_i1_2	--	--	--	--	--	--	--	--	--	--	--	--	--	--	--	--	--	--	--	--	--
TRINITY_DN10757_c0_g1_i1_2	--	--	--	--	--	--	--	--	--	--	--	--	--	--	--	--	--	--	--	--	--
TRINITY_DN10758_c0_g1_i1_1	XP_028127239.1	protein STICHEL [Camellia sinensis]	O64728|STI_ARATH	Protein STICHEL T8K22.22 OS=Arabidopsis thaliana (Mouse-ear cress) GN=T8K22.22 PE=1 SV=2	--	--	--	--	--	--	KOG0989	Replication factor C, subunit RFC4	[L]	INFORMATION STORAGE AND PROCESSING	Replication, recombination and repair	L	COG2812	dna polymerase iii subunits gamma and tau	Molecular Function: DNA binding (GO:0003677);|Molecular Function: DNA-directed DNA polymerase activity (GO:0003887);|Molecular Function: ATP binding (GO:0005524);|Cellular Component: nucleus (GO:0005634);|Cellular Component: DNA replication factor C complex (GO:0005663);|Cellular Component: plasma membrane (GO:0005886);|Biological Process: DNA-dependent DNA replication (GO:0006261);|Cellular Comp…	--	--
TRINITY_DN10758_c0_g1_i1_2	--	--	--	--	--	--	--	--	--	--	--	--	--	--	--	--	--	--	--	--	--
TRINITY_DN1075_c0_g1_i1_2	--	--	--	--	--	--	--	--	--	--	--	--	--	--	--	--	--	--	--	--	--
TRINITY_DN10760_c0_g1_i1_2	--	--	--	--	--	--	--	--	--	--	--	--	--	--	--	--	--	--	--	--	--
TRINITY_DN10761_c0_g1_i1_1	KAA8525160.1	hypothetical protein F0562_006976 [Nyssa sinensis]	--	--	--	--	--	--	--	--	--	--	--	--	--	S	ENOG4111CUV	NA	--	--	--
TRINITY_DN10763_c0_g1_i1_1	XP_028122378.1	pentatricopeptide repeat-containing protein At1g19720 [Camellia sinensis]	Q9FXH1|PPR52_ARATH	Pentatricopeptide repeat-containing protein At1g19720 F14P1.33 OS=Arabidopsis thaliana (Mouse-ear cress) GN=F14P1.33 PE=2 SV=1	--	--	--	--	--	--	KOG4197	FOG: PPR repeat	[R]	POORLY CHARACTERIZED	General function prediction only	S	ENOG410Z7Z7	Pentatricopeptide repeat-containing protein	--	PF01535.20,PF13041.6,PF12854.7,PF13812.6,PF17177.4,PF14559.6	PPR repeat|PPR repeat family|PPR repeat|Pentatricopeptide repeat domain|Pentacotripeptide-repeat region of PRORP|Tetratricopeptide repeat
TRINITY_DN10767_c0_g1_i1_2	--	--	--	--	--	--	--	--	--	--	--	--	--	--	--	--	--	--	--	--	--
TRINITY_DN1076_c0_g1_i1_1	--	--	--	--	--	--	--	--	--	--	--	--	--	--	--	--	--	--	--	--	--
TRINITY_DN10772_c0_g1_i1_2	XP_028088647.1	uncharacterized protein LOC114289173 [Camellia sinensis]	--	--	--	--	--	--	--	--	--	--	--	--	--	--	--	--	--	--	--
TRINITY_DN10775_c0_g1_i1_1	--	--	--	--	--	--	--	--	--	--	--	--	--	--	--	--	--	--	--	--	--
TRINITY_DN10778_c0_g1_i1_2	--	--	--	--	--	--	--	--	--	--	--	--	--	--	--	--	--	--	--	--	--
TRINITY_DN10779_c0_g1_i1_2	--	--	--	--	--	--	--	--	--	--	--	--	--	--	--	--	--	--	--	--	--
TRINITY_DN1077_c0_g1_i1_2	--	--	--	--	--	--	--	--	--	--	--	--	--	--	--	--	--	--	--	--	--
TRINITY_DN10780_c0_g1_i1_1	--	--	--	--	--	--	--	--	--	--	--	--	--	--	--	--	--	--	--	--	--
TRINITY_DN10780_c0_g1_i1_2	--	--	--	--	--	--	--	--	--	--	--	--	--	--	--	--	--	--	--	--	--
TRINITY_DN10781_c0_g1_i1_2	--	--	--	--	--	--	--	--	--	--	--	--	--	--	--	--	--	--	--	--	--
TRINITY_DN10782_c0_g1_i1_1	THG01632.1	hypothetical protein TEA_023019 [Camellia sinensis var. sinensis]	P0DO21|GIP2_NICBE	Probable aspartic proteinase GIP2 Niben101Scf03191g04002 OS=Nicotiana benthamiana GN=Niben101Scf03191g04002 PE=1 SV=1	--	--	--	--	--	--	KOG1339	Aspartyl protease	[O]	CELLULAR PROCESSES AND SIGNALING	Posttranslational modification, protein turnover, chaperones	O	ENOG410XNV7	aspartic	--	PF14541.6,PF14543.6	Xylanase inhibitor C-terminal|Xylanase inhibitor N-terminal
TRINITY_DN10783_c0_g1_i1_1	XP_028055164.1	serine/threonine-protein phosphatase 6 regulatory ankyrin repeat subunit B-like [Camellia sinensis]	--	--	--	--	--	--	--	--	KOG0504	FOG: Ankyrin repeat	[R]	POORLY CHARACTERIZED	General function prediction only	S	COG0666	Ankyrin Repeat	--	--	--
TRINITY_DN10784_c0_g1_i1_1	KAA8531906.1	hypothetical protein F0562_006377 [Nyssa sinensis]	Q6NQL6|LPPE2_ARATH	Lipid phosphate phosphatase epsilon 2, chloroplastic K1F13.10 OS=Arabidopsis thaliana (Mouse-ear cress) GN=K1F13.10 PE=1 SV=1	69/104(66.35)	K07252	DOLPP1	dolichyldiphosphatase [EC:3.6.1.43]	ko00510	N-Glycan biosynthesis	KOG3146	Dolichyl pyrophosphate phosphatase and related acid phosphatases	[I]	METABOLISM	Lipid transport and metabolism	S	ENOG410YGRX	PAP2 superfamily	Biological Process: protein N-linked glycosylation (GO:0006487);|Biological Process: diacylglycerol biosynthetic process (GO:0006651);|Molecular Function: phosphatidate phosphatase activity (GO:0008195);|Biological Process: lipid biosynthetic process (GO:0008610);|Cellular Component: chloroplast (GO:0009507);|Cellular Component: chloroplast inner membrane (GO:0009706);|Cellular Component: integra…	--	--
TRINITY_DN10786_c0_g1_i1_1	XP_028124146.1	uncharacterized protein LOC114321197 [Camellia sinensis]	F4I9E1|NFD4_ARATH	Protein NUCLEAR FUSION DEFECTIVE 4 T8E3.15 OS=Arabidopsis thaliana (Mouse-ear cress) GN=T8E3.15 PE=3 SV=1	--	--	--	--	--	--	--	--	--	--	--	S	ENOG410Y8WV	nodulin family	Biological Process: karyogamy (GO:0000741);|Cellular Component: mitochondrion (GO:0005739);|Biological Process: response to salt stress (GO:0009651);|Biological Process: polar nucleus fusion (GO:0010197);|Cellular Component: integral component of membrane (GO:0016021);	PF06813.13	Nodulin-like
TRINITY_DN10786_c0_g1_i1_2	--	--	--	--	--	--	--	--	--	--	--	--	--	--	--	--	--	--	--	--	--
TRINITY_DN10787_c0_g1_i1_1	XP_028062255.1	protein NLP7-like [Camellia sinensis]	Q8RWY4|NLP6_ARATH	Protein NLP6 F1N19.10 OS=Arabidopsis thaliana (Mouse-ear cress) GN=F1N19.10 PE=2 SV=2	--	--	--	--	--	--	--	--	--	--	--	S	ENOG4110HDW	RWP-RK domain-containing protein	Molecular Function: DNA binding (GO:0003677);|Molecular Function: DNA-binding transcription factor activity (GO:0003700);|Cellular Component: nucleus (GO:0005634);	PF02042.15	RWP-RK domain
TRINITY_DN10787_c0_g1_i1_2	--	--	--	--	--	--	--	--	--	--	--	--	--	--	--	--	--	--	--	--	--
TRINITY_DN1078_c0_g1_i1_2	--	--	--	--	--	--	--	--	--	--	--	--	--	--	--	--	--	--	--	--	--
TRINITY_DN10791_c0_g1_i1_1	XP_028096083.1	uncharacterized protein LOC114296004 isoform X1 [Camellia sinensis]	--	--	--	--	--	--	--	--	--	--	--	--	--	--	--	--	--	--	--
TRINITY_DN10792_c0_g1_i1_2	--	--	--	--	--	--	--	--	--	--	--	--	--	--	--	--	--	--	--	--	--
TRINITY_DN10792_c0_g1_i2_1	XP_028102012.1	B3 domain-containing transcription factor VRN1-like isoform X1 [Camellia sinensis]	Q8L3W1|VRN1_ARATH	B3 domain-containing transcription factor VRN1 K13E13.10 OS=Arabidopsis thaliana (Mouse-ear cress) GN=K13E13.10 PE=1 SV=1	--	--	--	--	--	--	--	--	--	--	--	K	ENOG410YZ3E	B3 domain-containing transcription factor	Molecular Function: DNA binding (GO:0003677);|Cellular Component: nucleoplasm (GO:0005654);|Biological Process: regulation of flower development (GO:0009909);|Biological Process: vernalization response (GO:0010048);|Molecular Function: sequence-specific DNA binding (GO:0043565);	PF02362.21	B3 DNA binding domain
TRINITY_DN10796_c0_g1_i1_1	XP_028106326.1	transcription initiation factor TFIID subunit 14b-like [Camellia sinensis]	Q9FH40|TA14B_ARATH	Transcription initiation factor TFIID subunit 14b K2N11.8 OS=Arabidopsis thaliana (Mouse-ear cress) GN=K2N11.8 PE=1 SV=1	--	--	--	--	--	--	KOG3149	Transcription initiation factor IIF, auxiliary subunit	[K]	INFORMATION STORAGE AND PROCESSING	Transcription	K	COG5033	myeloid lymphoid or mixed-lineage leukemia (trithorax homolog, Drosophila)	Cellular Component: nucleus (GO:0005634);|Cellular Component: cytoplasm (GO:0005737);|Biological Process: DNA repair (GO:0006281);|Biological Process: regulation of transcription, DNA-templated (GO:0006355);|Biological Process: flower development (GO:0009908);|Biological Process: regulation of flower development (GO:0009909);|Biological Process: cell differentiation (GO:0030154);|Cellular Compone…	--	--
TRINITY_DN10799_c0_g1_i1_1	XP_028071811.1	methylsterol monooxygenase 2-2-like isoform X1 [Camellia sinensis]	--	--	--	--	--	--	--	--	--	--	--	--	--	--	--	--	--	--	--
TRINITY_DN10799_c0_g1_i1_2	--	--	--	--	--	--	--	--	--	--	--	--	--	--	--	--	--	--	--	--	--
TRINITY_DN1079_c0_g1_i1_1	XP_028086366.1	pentatricopeptide repeat-containing protein At3g62890-like [Camellia sinensis]	Q9SZK1|PP355_ARATH	Pentatricopeptide repeat-containing protein At4g38010 F20D10.130 OS=Arabidopsis thaliana (Mouse-ear cress) GN=F20D10.130 PE=3 SV=1	--	--	--	--	--	--	KOG4197	FOG: PPR repeat	[R]	POORLY CHARACTERIZED	General function prediction only	S	ENOG410Z7Z7	Pentatricopeptide repeat-containing protein	--	PF01535.20,PF13041.6,PF12854.7,PF13812.6	PPR repeat|PPR repeat family|PPR repeat|Pentatricopeptide repeat domain
TRINITY_DN1079_c0_g1_i1_2	--	--	--	--	--	--	--	--	--	--	--	--	--	--	--	--	--	--	--	--	--
TRINITY_DN10800_c0_g1_i1_1	XP_028091567.1	protein ANTI-SILENCING 1-like isoform X1 [Camellia sinensis]	Q9LYE3|ASI1_ARATH	Protein ANTI-SILENCING 1 F15N18_60 OS=Arabidopsis thaliana (Mouse-ear cress) GN=F15N18_60 PE=4 SV=2	--	--	--	--	--	--	--	--	--	--	--	S	ENOG410YFGH	BAH domain	Molecular Function: chromatin binding (GO:0003682);|Molecular Function: RNA binding (GO:0003723);|Biological Process: chromatin organization (GO:0006325);|Biological Process: regulation of histone methylation (GO:0031060);|Biological Process: negative regulation of chromatin silencing (GO:0031936);|Biological Process: regulation of DNA methylation (GO:0044030);|Biological Process: regulation of h…	--	--
TRINITY_DN10800_c0_g1_i1_2	--	--	--	--	--	--	--	--	--	--	--	--	--	--	--	--	--	--	--	--	--
TRINITY_DN10801_c0_g1_i1_1	XP_028053754.1	receptor-like protein 7 [Camellia sinensis]	--	--	--	--	--	--	--	--	--	--	--	--	--	S	COG4886	leucine Rich Repeat	--	PF13855.6	Leucine rich repeat
TRINITY_DN10801_c0_g1_i1_2	--	--	--	--	--	--	--	--	--	--	--	--	--	--	--	--	--	--	--	--	--
TRINITY_DN10802_c0_g1_i1_1	XP_028098624.1	protein WVD2-like 1 isoform X2 [Camellia sinensis]	--	--	--	--	--	--	--	--	--	--	--	--	--	--	--	--	--	--	--
TRINITY_DN10804_c0_g1_i1_1	--	--	--	--	--	--	--	--	--	--	--	--	--	--	--	--	--	--	--	--	--
TRINITY_DN10805_c0_g1_i1_1	--	--	--	--	--	--	--	--	--	--	--	--	--	--	--	--	--	--	--	--	--
TRINITY_DN10805_c0_g1_i1_2	XP_028064686.1	kinesin-like protein KIN-12B [Camellia sinensis]	Q8L7Y8|KN12B_ARATH	Kinesin-like protein KIN-12B MDB19.16 OS=Arabidopsis thaliana (Mouse-ear cress) GN=MDB19.16 PE=1 SV=1	--	--	--	--	--	--	--	--	--	--	--	Z	COG5059	Kinesin family member	Molecular Function: microtubule motor activity (GO:0003777);|Molecular Function: ATP binding (GO:0005524);|Cellular Component: kinesin complex (GO:0005871);|Cellular Component: microtubule (GO:0005874);|Biological Process: microtubule-based movement (GO:0007018);|Biological Process: male meiosis cytokinesis (GO:0007112);|Molecular Function: microtubule binding (GO:0008017);|Molecular Function: AT…	--	--
TRINITY_DN10807_c0_g1_i1_2	XP_028099964.1	uncharacterized protein LOC114299433 [Camellia sinensis]	--	--	--	--	--	--	--	--	--	--	--	--	--	S	ENOG411151N	Domain of unknown function (DUF239)	--	PF03080.15,PF14365.6	Neprosin|Neprosin activation peptide
TRINITY_DN10808_c0_g1_i1_2	--	--	--	--	--	--	--	--	--	--	--	--	--	--	--	--	--	--	--	--	--
TRINITY_DN10810_c0_g1_i1_1	THG00787.1	hypothetical protein TEA_000476 [Camellia sinensis var. sinensis]	P0DH62|Y4407_SELML	Inactive protein kinase SELMODRAFT_444075 SELMODRAFT_444075 OS=Selaginella moellendorffii (Spikemoss) GN=SELMODRAFT_444075 PE=2 SV=1	--	--	--	--	--	--	KOG1187	Serine/threonine protein kinase	[T]	CELLULAR PROCESSES AND SIGNALING	Signal transduction mechanisms	T	COG0515	Serine Threonine protein kinase	Molecular Function: protein kinase activity (GO:0004672);|Molecular Function: ATP binding (GO:0005524);	--	--
TRINITY_DN10812_c0_g1_i1_1	XP_028089746.1	protein NLP7-like isoform X7 [Camellia sinensis]	--	--	--	--	--	--	--	--	--	--	--	--	--	--	--	--	--	--	--
TRINITY_DN10812_c0_g1_i1_2	THG21859.1	hypothetical protein TEA_021199 [Camellia sinensis var. sinensis]	--	--	--	--	--	--	--	--	--	--	--	--	--	--	--	--	--	--	--
TRINITY_DN10812_c0_g2_i1_1	XP_028089729.1	protein NLP7-like [Camellia sinensis]	--	--	--	--	--	--	--	--	--	--	--	--	--	--	--	--	--	--	--
TRINITY_DN10819_c0_g1_i1_1	XP_028087737.1	amino-acid permease BAT1 homolog [Camellia sinensis]	B9EXZ6|BAT1_ORYSJ	Amino-acid permease BAT1 homolog OsJ_02547 OS=Oryza sativa subsp. japonica (Rice) GN=OsJ_02547 PE=2 SV=1	--	--	--	--	--	--	KOG1289	Amino acid transporters	[E]	METABOLISM	Amino acid transport and metabolism	E	COG0531	amino acid	Molecular Function: L-glutamate transmembrane transporter activity (GO:0005313);|Molecular Function: L-alanine transmembrane transporter activity (GO:0015180);|Molecular Function: arginine transmembrane transporter activity (GO:0015181);|Molecular Function: gamma-aminobutyric acid transmembrane transporter activity (GO:0015185);|Molecular Function: L-lysine transmembrane transporter activity (GO:…	PF13520.6,PF00324.21	Amino acid permease|Amino acid permease
TRINITY_DN1081_c0_g1_i1_1	XP_028074693.1	uncharacterized protein LOC114277068 [Camellia sinensis]	--	--	--	--	--	--	--	--	KOG0715	Molecular chaperone (DnaJ superfamily)	[O]	CELLULAR PROCESSES AND SIGNALING	Posttranslational modification, protein turnover, chaperones	O	COG0484	ATP binding to DnaK triggers the release of the substrate protein, thus completing the reaction cycle. Several rounds of ATP-dependent interactions between DnaJ, DnaK and GrpE are required for fully efficient folding. Also involved, together with DnaK and GrpE, in the DNA replication of plasmids through activation of initiation proteins (By similarity)	--	--	--
TRINITY_DN10820_c0_g1_i1_2	XP_028099376.1	uncharacterized protein LOC114298915 [Camellia sinensis]	--	--	--	--	--	--	--	--	--	--	--	--	--	--	--	--	--	PF13456.6	Reverse transcriptase-like
TRINITY_DN10821_c0_g1_i1_2	--	--	--	--	--	--	--	--	--	--	--	--	--	--	--	--	--	--	--	--	--
TRINITY_DN10822_c0_g1_i2_1	THG07899.1	hypothetical protein TEA_021071 [Camellia sinensis var. sinensis]	--	--	--	--	--	--	--	--	--	--	--	--	--	S	ENOG4111J3D	NA	--	--	--
TRINITY_DN10824_c0_g1_i1_1	--	--	--	--	--	--	--	--	--	--	--	--	--	--	--	--	--	--	--	--	--
TRINITY_DN10824_c0_g1_i1_2	ANN22414.1	phosphate transporter PHO1-like protein [Camellia oleifera]	Q6R8G7|PHO13_ARATH	Phosphate transporter PHO1 homolog 3 F16A14.26 OS=Arabidopsis thaliana (Mouse-ear cress) GN=F16A14.26 PE=2 SV=2	--	--	--	--	--	--	KOG1162	Predicted small molecule transporter	[U]	CELLULAR PROCESSES AND SIGNALING	Intracellular trafficking, secretion, and vesicular transport	T	COG5409	Xenotropic and polytropic retrovirus receptor 1	Cellular Component: Golgi apparatus (GO:0005794);|Cellular Component: trans-Golgi network (GO:0005802);|Cellular Component: plasma membrane (GO:0005886);|Biological Process: phosphate ion transport (GO:0006817);|Molecular Function: phosphate ion transmembrane transporter activity (GO:0015114);|Cellular Component: integral component of membrane (GO:0016021);|Biological Process: cellular response t…	PF03105.19	SPX domain
TRINITY_DN10828_c0_g1_i1_1	XP_028085234.1	uncharacterized protein LOC114286280 [Camellia sinensis]	--	--	--	--	--	--	--	--	KOG1075	FOG: Reverse transcriptase	[R]	POORLY CHARACTERIZED	General function prediction only	S	ENOG410Y65V	Retrotransposon protein	--	--	--
TRINITY_DN10829_c0_g1_i1_1	THG11286.1	hypothetical protein TEA_009714 [Camellia sinensis var. sinensis]	Q9ZUW3|PP172_ARATH	Pentatricopeptide repeat-containing protein At2g27610 F10A12.28 OS=Arabidopsis thaliana (Mouse-ear cress) GN=F10A12.28 PE=2 SV=1	--	--	--	--	--	--	KOG4197	FOG: PPR repeat	[R]	POORLY CHARACTERIZED	General function prediction only	S	ENOG410Z7Z7	Pentatricopeptide repeat-containing protein	--	PF14432.6	DYW family of nucleic acid deaminases
TRINITY_DN1082_c0_g1_i1_2	--	--	--	--	--	--	--	--	--	--	--	--	--	--	--	--	--	--	--	--	--
TRINITY_DN10830_c0_g1_i1_2	--	--	--	--	--	--	--	--	--	--	--	--	--	--	--	--	--	--	--	--	--
TRINITY_DN10831_c0_g1_i1_1	--	--	--	--	--	--	--	--	--	--	--	--	--	--	--	--	--	--	--	--	--
TRINITY_DN10831_c0_g1_i1_2	--	--	--	--	--	--	--	--	--	--	--	--	--	--	--	--	--	--	--	--	--
TRINITY_DN10832_c0_g1_i1_2	--	--	--	--	--	--	--	--	--	--	--	--	--	--	--	--	--	--	--	--	--
TRINITY_DN10834_c0_g1_i1_1	--	--	--	--	--	--	--	--	--	--	--	--	--	--	--	--	--	--	--	--	--
TRINITY_DN10835_c0_g1_i1_1	--	--	--	--	--	--	--	--	--	--	--	--	--	--	--	--	--	--	--	--	--
TRINITY_DN10836_c0_g1_i1_1	XP_028118308.1	phosphate transporter PHO1 homolog 3-like [Camellia sinensis]	Q6R8G5|PHO15_ARATH	Phosphate transporter PHO1 homolog 5 T18E12.9 OS=Arabidopsis thaliana (Mouse-ear cress) GN=T18E12.9 PE=2 SV=2	--	--	--	--	--	--	KOG1162	Predicted small molecule transporter	[U]	CELLULAR PROCESSES AND SIGNALING	Intracellular trafficking, secretion, and vesicular transport	T	COG5409	Xenotropic and polytropic retrovirus receptor 1	Cellular Component: endosome (GO:0005768);|Cellular Component: Golgi apparatus (GO:0005794);|Cellular Component: trans-Golgi network (GO:0005802);|Cellular Component: plasma membrane (GO:0005886);|Biological Process: phosphate ion transport (GO:0006817);|Molecular Function: phosphate ion transmembrane transporter activity (GO:0015114);|Cellular Component: integral component of membrane (GO:001602…	PF03124.14	EXS family
TRINITY_DN10836_c0_g1_i1_2	--	--	--	--	--	--	--	--	--	--	--	--	--	--	--	--	--	--	--	--	--
TRINITY_DN10839_c0_g1_i1_2	--	--	--	--	--	--	--	--	--	--	--	--	--	--	--	--	--	--	--	--	--
TRINITY_DN10840_c0_g1_i1_2	--	--	--	--	--	--	--	--	--	--	--	--	--	--	--	--	--	--	--	--	--
TRINITY_DN10840_c0_g1_i2_1	--	--	--	--	--	--	--	--	--	--	--	--	--	--	--	--	--	--	--	--	--
TRINITY_DN10841_c0_g1_i1_2	--	--	--	--	--	--	--	--	--	--	--	--	--	--	--	--	--	--	--	--	--
TRINITY_DN10842_c0_g1_i1_1	XP_028089031.1	uncharacterized protein LOC114289484 [Camellia sinensis]	--	--	--	--	--	--	--	--	--	--	--	--	--	S	ENOG410Y60C	NA	--	--	--
TRINITY_DN10842_c0_g1_i1_2	XP_028115284.1	histone H2A.1-like [Camellia sinensis]	P25469|H2A1_SOLLC	Histone H2A.1 . OS=Solanum lycopersicum (Tomato) (Lycopersicon esculentum) GN=. PE=2 SV=1	--	--	--	--	--	--	KOG1756	Histone 2A	[B]	INFORMATION STORAGE AND PROCESSING	Chromatin structure and dynamics	B	COG5262	histone h2a	Cellular Component: nucleosome (GO:0000786);|Cellular Component: nuclear chromatin (GO:0000790);|Cellular Component: heterochromatin (GO:0000792);|Molecular Function: DNA binding (GO:0003677);|Molecular Function: chromatin binding (GO:0003682);|Cellular Component: nucleolus (GO:0005730);|Biological Process: chromatin organization (GO:0006325);|Molecular Function: protein heterodimerization activi…	PF16211.5,PF00125.24	C-terminus of histone H2A|Core histone H2A/H2B/H3/H4
TRINITY_DN10843_c0_g1_i1_1	XP_028078433.1	uncharacterized protein LOC114280287 [Camellia sinensis]	--	--	--	--	--	--	--	--	--	--	--	--	--	S	ENOG4111IWH	PWWP domain containing 2A	--	PF00855.17	PWWP domain
TRINITY_DN10844_c0_g1_i2_2	XP_028072503.1	exonuclease 1 [Camellia sinensis]	Q8L6Z7|EXO1_ARATH	Exonuclease 1 F15D2.37 OS=Arabidopsis thaliana (Mouse-ear cress) GN=F15D2.37 PE=2 SV=2	90/103(87.38)	K10746	EXO1	exonuclease 1 [EC:3.1.-.-]	ko03430	Mismatch repair	KOG2518	5'-3' exonuclease	[L]	INFORMATION STORAGE AND PROCESSING	Replication, recombination and repair	L	COG0258	Structure-specific nuclease with 5'-flap endonuclease and 5'-3' exonuclease activities involved in DNA replication and repair. During DNA replication, cleaves the 5'-overhanging flap structure that is generated by displacement synthesis when DNA polymerase encounters the 5'-end of a downstream Okazaki fragment. It enters the flap from the 5'-end and then tracks to cleave the flap base, leaving a …	Molecular Function: DNA binding (GO:0003677);|Cellular Component: nucleus (GO:0005634);|Biological Process: DNA repair (GO:0006281);|Molecular Function: 5'-flap endonuclease activity (GO:0017108);|Molecular Function: single-stranded DNA 5'-3' exodeoxyribonuclease activity (GO:0045145);|Molecular Function: metal ion binding (GO:0046872);|Molecular Function: flap endonuclease activity (GO:0048256);…	PF00867.18	XPG I-region
TRINITY_DN10845_c0_g1_i1_2	--	--	--	--	--	--	--	--	--	--	--	--	--	--	--	--	--	--	--	--	--
TRINITY_DN10847_c0_g1_i1_1	--	--	--	--	--	--	--	--	--	--	--	--	--	--	--	--	--	--	--	--	--
TRINITY_DN10850_c0_g1_i1_1	XP_028126316.1	uncharacterized protein LOC114323057 [Camellia sinensis]	--	--	--	--	--	--	--	--	--	--	--	--	--	S	ENOG410ZEJB	Pollen proteins Ole e I like	--	--	--
TRINITY_DN10850_c0_g1_i1_2	XP_028081869.1	oxygen-evolving enhancer protein 1, chloroplastic [Camellia sinensis]	P23322|PSBO_SOLLC	Oxygen-evolving enhancer protein 1, chloroplastic PSBO OS=Solanum lycopersicum (Tomato) (Lycopersicon esculentum) GN=PSBO PE=2 SV=2	299/346(86.42)	K02716	psbO	photosystem II oxygen-evolving enhancer protein 1	ko00195	Photosynthesis	--	--	--	--	--	G	ENOG410XP4G	photosystem II manganese-stabilizing	Cellular Component: chloroplast thylakoid membrane (GO:0009535);|Cellular Component: photosystem II oxygen evolving complex (GO:0009654);|Biological Process: photosystem II assembly (GO:0010207);|Molecular Function: oxygen evolving activity (GO:0010242);|Biological Process: photosystem II stabilization (GO:0042549);	PF01716.18	Manganese-stabilising protein / photosystem II polypeptide
TRINITY_DN10852_c0_g1_i1_1	XP_028081154.1	gamma-glutamyl peptidase 5-like [Camellia sinensis]	O82225|GGP5_ARATH	Gamma-glutamyl peptidase 5 At2g23970 OS=Arabidopsis thaliana (Mouse-ear cress) GN=At2g23970 PE=2 SV=1	--	--	--	--	--	--	KOG3179	Predicted glutamine synthetase	[F]	METABOLISM	Nucleotide transport and metabolism	F	COG0518	Catalyzes the synthesis of GMP from XMP (By similarity)	Cellular Component: cytosol (GO:0005829);|Molecular Function: peptidase activity (GO:0008233);	--	--
TRINITY_DN10854_c0_g1_i1_1	XP_028082367.1	uncharacterized protein LOC114283689 isoform X1 [Camellia sinensis]	--	--	--	--	--	--	--	--	--	--	--	--	--	S	ENOG41100XI	NA	--	--	--
TRINITY_DN10854_c0_g1_i1_2	--	--	--	--	--	--	--	--	--	--	--	--	--	--	--	--	--	--	--	--	--
TRINITY_DN10856_c0_g1_i1_1	--	--	--	--	--	--	--	--	--	--	--	--	--	--	--	--	--	--	--	--	--
TRINITY_DN10859_c0_g1_i1_2	--	--	--	--	--	--	--	--	--	--	--	--	--	--	--	--	--	--	--	--	--
TRINITY_DN10860_c0_g1_i1_1	XP_028110057.1	pentatricopeptide repeat-containing protein At3g16010 isoform X1 [Camellia sinensis]	Q9LW84|PP236_ARATH	Pentatricopeptide repeat-containing protein At3g16010 MSL1.5 OS=Arabidopsis thaliana (Mouse-ear cress) GN=MSL1.5 PE=2 SV=1	--	--	--	--	--	--	KOG4197	FOG: PPR repeat	[R]	POORLY CHARACTERIZED	General function prediction only	S	ENOG410Z7Z7	Pentatricopeptide repeat-containing protein	--	PF13041.6,PF12854.7,PF01535.20,PF13812.6,PF17177.4	PPR repeat family|PPR repeat|PPR repeat|Pentatricopeptide repeat domain|Pentacotripeptide-repeat region of PRORP
TRINITY_DN10863_c0_g1_i1_1	XP_028118865.1	probable disease resistance protein At5g63020 [Camellia sinensis]	O64973|RPS5_ARATH	Disease resistance protein RPS5 T28K15.5 OS=Arabidopsis thaliana (Mouse-ear cress) GN=T28K15.5 PE=1 SV=2	89/136(65.44)	K13459	RPS2	disease resistance protein RPS2	ko04626	Plant-pathogen interaction	KOG4658	Apoptotic ATPase	[T]	CELLULAR PROCESSES AND SIGNALING	Signal transduction mechanisms	S	COG4886	leucine Rich Repeat	--	PF00931.22	NB-ARC domain
TRINITY_DN10864_c0_g1_i1_1	--	--	--	--	--	--	--	--	--	--	--	--	--	--	--	--	--	--	--	--	--
TRINITY_DN10864_c0_g1_i1_2	--	--	--	--	--	--	--	--	--	--	--	--	--	--	--	--	--	--	--	--	--
TRINITY_DN10867_c0_g1_i1_2	--	--	--	--	--	--	--	--	--	--	--	--	--	--	--	--	--	--	--	--	--
TRINITY_DN10868_c0_g1_i1_1	THG20536.1	hypothetical protein TEA_023418 [Camellia sinensis var. sinensis]	Q1MX30|XA21_ORYSI	Receptor kinase-like protein Xa21, processed XA21 OS=Oryza sativa subsp. indica (Rice) GN=XA21 PE=1 SV=1	--	--	--	--	--	--	--	--	--	--	--	S	COG4886	leucine Rich Repeat	Molecular Function: protein serine/threonine kinase activity (GO:0004674);|Molecular Function: ATP binding (GO:0005524);|Cellular Component: nucleus (GO:0005634);|Cellular Component: endoplasmic reticulum membrane (GO:0005789);|Cellular Component: plasma membrane (GO:0005886);|Biological Process: defense response (GO:0006952);|Cellular Component: integral component of membrane (GO:0016021);|Biolo…	PF13855.6,PF12799.7	Leucine rich repeat|Leucine Rich repeats (2 copies)
TRINITY_DN10868_c0_g2_i1_1	--	--	--	--	--	--	--	--	--	--	--	--	--	--	--	--	--	--	--	PF13855.6,PF12799.7,PF00560.33	Leucine rich repeat|Leucine Rich repeats (2 copies)|Leucine Rich Repeat
TRINITY_DN10871_c0_g1_i1_1	--	--	--	--	--	--	--	--	--	--	--	--	--	--	--	--	--	--	--	--	--
TRINITY_DN10871_c0_g1_i1_2	XP_028087458.1	uncharacterized protein LOC114288172 [Camellia sinensis]	--	--	--	--	--	--	--	--	--	--	--	--	--	--	--	--	--	--	--
TRINITY_DN10873_c0_g1_i1_2	XP_028051644.1	pentatricopeptide repeat-containing protein At1g74900, mitochondrial [Camellia sinensis]	Q9S7R4|PP125_ARATH	Pentatricopeptide repeat-containing protein At1g74900, mitochondrial F25A4.13 OS=Arabidopsis thaliana (Mouse-ear cress) GN=F25A4.13 PE=2 SV=1	--	--	--	--	--	--	KOG4197	FOG: PPR repeat	[R]	POORLY CHARACTERIZED	General function prediction only	S	ENOG410Z7Z7	Pentatricopeptide repeat-containing protein	--	PF13041.6,PF12854.7,PF01535.20,PF13812.6,PF17177.4	PPR repeat family|PPR repeat|PPR repeat|Pentatricopeptide repeat domain|Pentacotripeptide-repeat region of PRORP
TRINITY_DN10874_c0_g1_i1_2	--	--	--	--	--	--	--	--	--	--	--	--	--	--	--	--	--	--	--	--	--
TRINITY_DN10875_c0_g1_i1_1	XP_028080688.1	ABC transporter G family member 35-like isoform X1 [Camellia sinensis]	Q7PC86|AB35G_ARATH	ABC transporter G family member 35 F9L1.15 OS=Arabidopsis thaliana (Mouse-ear cress) GN=F9L1.15 PE=2 SV=1	--	--	--	--	--	--	KOG0065	Pleiotropic drug resistance proteins (PDR1-15), ABC superfamily	[Q]	METABOLISM	Secondary metabolites biosynthesis, transport and catabolism	V	COG0842	(ABC) transporter	Molecular Function: ATP binding (GO:0005524);|Cellular Component: plasma membrane (GO:0005886);|Biological Process: drug transmembrane transport (GO:0006855);|Cellular Component: chloroplast (GO:0009507);|Cellular Component: membrane (GO:0016020);|Cellular Component: integral component of membrane (GO:0016021);|Molecular Function: ATPase activity, coupled to transmembrane movement of substances (…	PF00005.27	ABC transporter
TRINITY_DN10878_c0_g1_i1_1	--	--	--	--	--	--	--	--	--	--	--	--	--	--	--	--	--	--	--	--	--
TRINITY_DN10878_c0_g1_i1_2	XP_028120938.1	uncharacterized protein LOC114318284 [Camellia sinensis]	--	--	--	--	--	--	--	--	--	--	--	--	--	S	ENOG410YPR3	NA	--	--	--
TRINITY_DN10879_c0_g1_i1_1	--	--	--	--	--	--	--	--	--	--	--	--	--	--	--	--	--	--	--	--	--
TRINITY_DN1087_c0_g1_i1_2	--	--	--	--	--	--	--	--	--	--	--	--	--	--	--	--	--	--	--	--	--
TRINITY_DN10880_c0_g1_i1_1	XP_028111683.1	probable transcription factor At5g61620 isoform X1 [Camellia sinensis]	Q9FKF9|M5162_ARATH	Probable transcription factor At5g61620 K11J9.15 OS=Arabidopsis thaliana (Mouse-ear cress) GN=K11J9.15 PE=3 SV=1	--	--	--	--	--	--	--	--	--	--	--	K	ENOG4111IMA	Transcription factor	Molecular Function: DNA binding (GO:0003677);|Molecular Function: DNA-binding transcription factor activity (GO:0003700);|Cellular Component: nucleus (GO:0005634);|Biological Process: regulation of transcription, DNA-templated (GO:0006355);|Molecular Function: zinc ion binding (GO:0008270);	PF00249.31	Myb-like DNA-binding domain
TRINITY_DN10882_c0_g1_i1_2	--	--	--	--	--	--	--	--	--	--	--	--	--	--	--	--	--	--	--	--	--
TRINITY_DN10883_c0_g1_i1_1	KAA8547341.1	hypothetical protein F0562_003795 [Nyssa sinensis]	O23215|PBRP1_ARATH	Plant-specific TFIIB-related protein 1 C7A10.710 OS=Arabidopsis thaliana (Mouse-ear cress) GN=C7A10.710 PE=2 SV=1	379/534(70.97)	K03124	TFIIB, GTF2B, SUA7, tfb	transcription initiation factor TFIIB	ko03022	Basal transcription factors	KOG1597	Transcription initiation factor TFIIB	[K]	INFORMATION STORAGE AND PROCESSING	Transcription	K	COG1405	Stabilizes TBP binding to an archaeal box-A promoter. Also responsible for recruiting RNA polymerase II to the pre- initiation complex (DNA-TBP-TFIIB) (By similarity)	Molecular Function: rDNA binding (GO:0000182);|Cellular Component: nucleus (GO:0005634);|Biological Process: regulation of transcription, DNA-templated (GO:0006355);|Cellular Component: plastid outer membrane (GO:0009527);|Cellular Component: chloroplast outer membrane (GO:0009707);|Molecular Function: TBP-class protein binding (GO:0017025);|Molecular Function: metal ion binding (GO:0046872);|Bio…	PF00382.19	Transcription factor TFIIB repeat
TRINITY_DN10884_c0_g1_i1_2	XP_028082434.1	pentatricopeptide repeat-containing protein At1g71490-like isoform X2 [Camellia sinensis]	Q9C9I6|PP116_ARATH	Pentatricopeptide repeat-containing protein At1g71490 F26A9.13 OS=Arabidopsis thaliana (Mouse-ear cress) GN=F26A9.13 PE=2 SV=1	--	--	--	--	--	--	KOG4197	FOG: PPR repeat	[R]	POORLY CHARACTERIZED	General function prediction only	S	ENOG410Z7Z7	Pentatricopeptide repeat-containing protein	--	PF01535.20,PF13041.6,PF12854.7,PF13812.6	PPR repeat|PPR repeat family|PPR repeat|Pentatricopeptide repeat domain
TRINITY_DN10885_c0_g1_i1_1	PSS34995.1	Endonuclease [Actinidia chinensis var. chinensis]	--	--	--	--	--	--	--	--	KOG0017	FOG: Transposon-encoded proteins with TYA, reverse transcriptase, integrase domains in various combinations	[R]	POORLY CHARACTERIZED	General function prediction only	--	--	--	--	--	--
TRINITY_DN10885_c0_g1_i1_2	XP_028052204.1	LRR receptor-like serine/threonine-protein kinase GHR1 [Camellia sinensis]	C0LGQ9|GHR1_ARATH	LRR receptor-like serine/threonine-protein kinase GHR1 T13K14.100 OS=Arabidopsis thaliana (Mouse-ear cress) GN=T13K14.100 PE=1 SV=2	--	--	--	--	--	--	--	--	--	--	--	S	COG4886	leucine Rich Repeat	--	PF07714.17,PF00069.25	Protein tyrosine kinase|Protein kinase domain
TRINITY_DN10888_c0_g1_i1_1	XP_028053015.1	serine carboxypeptidase-like 34 [Camellia sinensis]	Q0WPR4|SCP34_ARATH	Serine carboxypeptidase-like 34 MKD15.7 OS=Arabidopsis thaliana (Mouse-ear cress) GN=MKD15.7 PE=2 SV=2	--	--	--	--	--	--	KOG1282	Serine carboxypeptidases (lysosomal cathepsin A)	[OE]	CELLULAR PROCESSES AND SIGNALING|METABOLISM	Posttranslational modification, protein turnover, chaperones |Amino acid transport and metabolism	E	COG2939	carboxy-peptidase	Molecular Function: serine-type carboxypeptidase activity (GO:0004185);|Cellular Component: extracellular region (GO:0005576);|Cellular Component: vacuole (GO:0005773);|Cellular Component: plant-type cell wall (GO:0009505);|Biological Process: proteolysis involved in cellular protein catabolic process (GO:0051603);	PF00450.22	Serine carboxypeptidase
TRINITY_DN10888_c0_g1_i1_2	XP_028072906.1	uncharacterized protein LOC114275104 [Camellia sinensis]	--	--	--	--	--	--	--	--	KOG4374	RNA-binding protein Bicaudal-C	[A]	INFORMATION STORAGE AND PROCESSING	RNA processing and modification	S	ENOG41122EE	Sterile alpha motif (SAM) domain-containing protein	--	PF07647.17,PF00536.30	SAM domain (Sterile alpha motif)|SAM domain (Sterile alpha motif)
TRINITY_DN10889_c0_g1_i1_2	--	--	--	--	--	--	--	--	--	--	--	--	--	--	--	--	--	--	--	--	--
TRINITY_DN10890_c0_g1_i1_1	XP_028078753.1	glycosyltransferase BC10 [Camellia sinensis]	Q65XS5|BC10_ORYSJ	Glycosyltransferase BC10 OsJ_17281 OS=Oryza sativa subsp. japonica (Rice) GN=OsJ_17281 PE=1 SV=1	--	--	--	--	--	--	--	--	--	--	--	S	ENOG410YDIX	Core-2/I-Branching enzyme	--	PF02485.21	Core-2/I-Branching enzyme
TRINITY_DN10893_c0_g1_i1_1	THG16792.1	hypothetical protein TEA_029436 [Camellia sinensis var. sinensis]	--	--	--	--	--	--	--	--	--	--	--	--	--	--	--	--	--	--	--
TRINITY_DN10897_c0_g1_i1_1	--	--	--	--	--	--	--	--	--	--	--	--	--	--	--	--	--	--	--	--	--
TRINITY_DN10897_c0_g1_i1_2	--	--	--	--	--	--	--	--	--	--	--	--	--	--	--	--	--	--	--	--	--
TRINITY_DN10898_c0_g1_i1_2	XP_028100331.1	uncharacterized protein LOC114299723 isoform X1 [Camellia sinensis]	Q94HW2|POLR1_ARATH	Endonuclease RE1 T4M14.18 OS=Arabidopsis thaliana (Mouse-ear cress) GN=T4M14.18 PE=2 SV=1	--	--	--	--	--	--	KOG0017	FOG: Transposon-encoded proteins with TYA, reverse transcriptase, integrase domains in various combinations	[R]	POORLY CHARACTERIZED	General function prediction only	L	COG2801	Retrotransposon protein	Cellular Component: retrotransposon nucleocapsid (GO:0000943);|Molecular Function: nucleic acid binding (GO:0003676);|Molecular Function: RNA-directed DNA polymerase activity (GO:0003964);|Molecular Function: aspartic-type endopeptidase activity (GO:0004190);|Molecular Function: endonuclease activity (GO:0004519);|Biological Process: DNA recombination (GO:0006310);|Biological Process: DNA integra…	PF07727.14	Reverse transcriptase (RNA-dependent DNA polymerase)
TRINITY_DN10899_c0_g1_i1_1	XP_028058713.1	leucine-rich repeat receptor-like protein kinase PXC1 [Camellia sinensis]	Q9SJQ1|PXC1_ARATH	Leucine-rich repeat receptor-like protein kinase PXC1 At2g36570 OS=Arabidopsis thaliana (Mouse-ear cress) GN=At2g36570 PE=1 SV=1	--	--	--	--	--	--	--	--	--	--	--	T	ENOG4111API	Leucine-rich repeat receptor-like protein kinase	--	PF13855.6,PF12799.7	Leucine rich repeat|Leucine Rich repeats (2 copies)
TRINITY_DN10899_c0_g2_i1_1	THG09168.1	hypothetical protein TEA_004244 [Camellia sinensis var. sinensis]	--	--	--	--	--	--	--	--	--	--	--	--	--	--	--	--	--	PF13855.6,PF12799.7	Leucine rich repeat|Leucine Rich repeats (2 copies)
TRINITY_DN108_c0_g1_i1_2	--	--	--	--	--	--	--	--	--	--	--	--	--	--	--	--	--	--	--	--	--
TRINITY_DN10900_c0_g1_i1_2	--	--	--	--	--	--	--	--	--	--	--	--	--	--	--	--	--	--	--	--	--
TRINITY_DN10901_c0_g1_i1_1	--	--	--	--	--	--	--	--	--	--	--	--	--	--	--	--	--	--	--	--	--
TRINITY_DN10902_c0_g1_i1_2	XP_028057186.1	uncharacterized protein LOC114261176 isoform X2 [Camellia sinensis]	P93092|ACP1_CASGL	Acyl carrier protein 1, chloroplastic ACP1 OS=Casuarina glauca (Swamp oak) GN=ACP1 PE=2 SV=1	--	--	--	--	--	--	KOG1748	Acyl carrier protein/NADH-ubiquinone oxidoreductase, NDUFAB1/SDAP subunit	[CIQ]	METABOLISM|METABOLISM|METABOLISM	Energy production and conversion |Lipid transport and metabolism |Secondary metabolites biosynthesis, transport and catabolism	I	COG0236	Carrier of the growing fatty acid chain in fatty acid biosynthesis (By similarity)	Biological Process: fatty acid biosynthetic process (GO:0006633);|Cellular Component: chloroplast (GO:0009507);|Molecular Function: phosphopantetheine binding (GO:0031177);	PF00550.25	Phosphopantetheine attachment site
TRINITY_DN10904_c0_g1_i1_2	--	--	--	--	--	--	--	--	--	--	--	--	--	--	--	--	--	--	--	--	--
TRINITY_DN10905_c0_g1_i1_1	XP_028120329.1	G-type lectin S-receptor-like serine/threonine-protein kinase SD2-5 [Camellia sinensis]	Q8RWZ5|SD25_ARATH	G-type lectin S-receptor-like serine/threonine-protein kinase SD2-5 F10M6.60 OS=Arabidopsis thaliana (Mouse-ear cress) GN=F10M6.60 PE=1 SV=1	--	--	--	--	--	--	--	--	--	--	--	T	ENOG410YBSH	G-type lectin S-receptor-like serine threonine-protein kinase	--	PF07714.17,PF00069.25	Protein tyrosine kinase|Protein kinase domain
TRINITY_DN10905_c0_g1_i1_2	--	--	--	--	--	--	--	--	--	--	--	--	--	--	--	--	--	--	--	--	--
TRINITY_DN10906_c0_g1_i1_2	THG23704.1	hypothetical protein TEA_014388 [Camellia sinensis var. sinensis]	Q9LZS0|PTL_ARATH	Trihelix transcription factor PTL F17C15.100 OS=Arabidopsis thaliana (Mouse-ear cress) GN=F17C15.100 PE=1 SV=1	--	--	--	--	--	--	KOG4282	Transcription factor GT-2 and related proteins, contains trihelix DNA-binding/SANT domain	[K]	INFORMATION STORAGE AND PROCESSING	Transcription	K	ENOG410YADI	trihelix transcription factor GT-2-like	Molecular Function: DNA binding (GO:0003677);|Molecular Function: DNA-binding transcription factor activity (GO:0003700);|Cellular Component: nucleus (GO:0005634);|Biological Process: regulation of transcription, DNA-templated (GO:0006355);|Biological Process: regulation of flower development (GO:0009909);|Biological Process: response to chitin (GO:0010200);|Molecular Function: kinase binding (GO…	PF13837.6	Myb/SANT-like DNA-binding domain
TRINITY_DN10907_c0_g1_i1_2	XP_028119173.1	protein FAR1-RELATED SEQUENCE 6-like isoform X1 [Camellia sinensis]	Q9SZL8|FRS5_ARATH	Protein FAR1-RELATED SEQUENCE 5 F20D10.300 OS=Arabidopsis thaliana (Mouse-ear cress) GN=F20D10.300 PE=1 SV=1	--	--	--	--	--	--	--	--	--	--	--	--	--	--	Cellular Component: nucleus (GO:0005634);|Biological Process: regulation of transcription, DNA-templated (GO:0006355);|Molecular Function: zinc ion binding (GO:0008270);	PF03101.15	FAR1 DNA-binding domain
TRINITY_DN10909_c0_g1_i1_2	--	--	--	--	--	--	--	--	--	--	--	--	--	--	--	--	--	--	--	--	--
TRINITY_DN1090_c0_g1_i1_1	--	--	--	--	--	--	--	--	--	--	--	--	--	--	--	--	--	--	--	--	--
TRINITY_DN1090_c0_g1_i1_2	KAA3462932.1	F420-non-reducing hydrogenase subunit G [Gossypium australe]	--	--	--	--	--	--	--	--	--	--	--	--	--	--	--	--	--	--	--
TRINITY_DN10910_c0_g1_i1_2	XP_028059593.1	putative lipid-transfer protein DIR1, partial [Camellia sinensis]	--	--	--	--	--	--	--	--	--	--	--	--	--	U	ENOG4111CDV	Protease inhibitor seed storage lipid transfer protein	--	PF14368.6	Probable lipid transfer
TRINITY_DN10912_c0_g1_i1_2	--	--	--	--	--	--	--	--	--	--	--	--	--	--	--	--	--	--	--	PF01442.18,PF12732.7,PF04513.12	Apolipoprotein A1/A4/E domain|YtxH-like protein|Baculovirus polyhedron envelope protein, PEP, C terminus
TRINITY_DN10915_c0_g1_i1_1	THG13175.1	hypothetical protein TEA_028726 [Camellia sinensis var. sinensis]	Q9C6T2|PPR68_ARATH	Pentatricopeptide repeat-containing protein At1g31920 F5M6.8 OS=Arabidopsis thaliana (Mouse-ear cress) GN=F5M6.8 PE=2 SV=1	--	--	--	--	--	--	KOG4197	FOG: PPR repeat	[R]	POORLY CHARACTERIZED	General function prediction only	S	ENOG410Z7Z7	Pentatricopeptide repeat-containing protein	--	PF01535.20,PF13041.6,PF12854.7,PF13812.6	PPR repeat|PPR repeat family|PPR repeat|Pentatricopeptide repeat domain
TRINITY_DN10915_c0_g1_i1_2	PSS16462.1	Senescence-specific cysteine protease [Actinidia chinensis var. chinensis]	--	--	--	--	--	--	--	--	--	--	--	--	--	O	COG4870	cathepsin	--	--	--
TRINITY_DN10917_c0_g1_i1_2	--	--	--	--	--	--	--	--	--	--	--	--	--	--	--	--	--	--	--	--	--
TRINITY_DN10918_c0_g1_i1_1	--	--	--	--	--	--	--	--	--	--	--	--	--	--	--	--	--	--	--	--	--
TRINITY_DN10918_c0_g1_i1_2	--	--	--	--	--	--	--	--	--	--	--	--	--	--	--	--	--	--	--	--	--
TRINITY_DN10919_c0_g1_i1_2	XP_028115724.1	uncharacterized protein LOC114313548 [Camellia sinensis]	--	--	--	--	--	--	--	--	--	--	--	--	--	S	ENOG410YHFB	NA	--	--	--
TRINITY_DN10924_c0_g1_i1_1	XP_021992624.1	allene oxide cyclase, chloroplastic-like [Helianthus annuus]	A2XID3|AOC_ORYSI	Allene oxide cyclase, chloroplastic OsI_12194 OS=Oryza sativa subsp. indica (Rice) GN=OsI_12194 PE=2 SV=1	248/248(100.00)	K10525	AOC	allene oxide cyclase [EC:5.3.99.6]	ko00592	alpha-Linolenic acid metabolism	--	--	--	--	--	S	ENOG4111X07	allene oxide cyclase	Biological Process: unsaturated fatty acid biosynthetic process (GO:0006636);|Biological Process: circadian rhythm (GO:0007623);|Cellular Component: chloroplast (GO:0009507);|Biological Process: response to wounding (GO:0009611);|Biological Process: response to insect (GO:0009625);|Biological Process: response to blue light (GO:0009637);|Biological Process: response to absence of light (GO:000964…	PF06351.11	Allene oxide cyclase
TRINITY_DN10925_c0_g1_i1_2	--	--	--	--	--	--	--	--	--	--	--	--	--	--	--	--	--	--	--	--	--
TRINITY_DN10926_c0_g1_i1_1	XP_028092543.1	probable methyltransferase PMT11 isoform X1 [Camellia sinensis]	Q8RWB7|PMT12_ARATH	Probable methyltransferase At1g29790 F1N18.26 OS=Arabidopsis thaliana (Mouse-ear cress) GN=F1N18.26 PE=2 SV=1	--	--	--	--	--	--	--	--	--	--	--	S	ENOG4111F5T	Pfam:DUF248	--	--	--
TRINITY_DN10927_c0_g1_i1_2	--	--	--	--	--	--	--	--	--	--	--	--	--	--	--	--	--	--	--	--	--
TRINITY_DN10928_c0_g1_i2_1	XP_028124346.1	uncharacterized protein LOC114321372 [Camellia sinensis]	--	--	--	--	--	--	--	--	--	--	--	--	--	S	ENOG410XW0X	Protein of unknown function (DUF3143)	--	PF11341.8	Protein of unknown function (DUF3143)
TRINITY_DN10928_c0_g2_i1_2	--	--	--	--	--	--	--	--	--	--	--	--	--	--	--	--	--	--	--	--	--
TRINITY_DN1092_c0_g1_i1_2	--	--	--	--	--	--	--	--	--	--	--	--	--	--	--	--	--	--	--	--	--
TRINITY_DN10931_c0_g1_i1_1	--	--	--	--	--	--	--	--	--	--	--	--	--	--	--	--	--	--	--	--	--
TRINITY_DN10932_c0_g1_i1_1	XP_028091777.1	rust resistance kinase Lr10-like [Camellia sinensis]	P93604|LRK10_WHEAT	Rust resistance kinase Lr10 LRK10 OS=Triticum aestivum (Wheat) GN=LRK10 PE=2 SV=1	--	--	--	--	--	--	KOG1187	Serine/threonine protein kinase	[T]	CELLULAR PROCESSES AND SIGNALING	Signal transduction mechanisms	T	COG0515	Serine Threonine protein kinase	Molecular Function: protein serine/threonine kinase activity (GO:0004674);|Molecular Function: ATP binding (GO:0005524);|Cellular Component: plasma membrane (GO:0005886);|Cellular Component: integral component of membrane (GO:0016021);	PF00069.25,PF07714.17	Protein kinase domain|Protein tyrosine kinase
TRINITY_DN10932_c0_g1_i1_2	XP_028079808.1	protein tesmin/TSO1-like CXC 2 isoform X3 [Camellia sinensis]	--	--	--	--	--	--	--	--	--	--	--	--	--	S	ENOG4110UR5	Tesmin TSO1-like CXC domain containing protein	--	--	--
TRINITY_DN10933_c0_g1_i1_1	XP_028054930.1	uncharacterized protein LOC114259144 [Camellia sinensis]	--	--	--	--	--	--	--	--	KOG4585	Predicted transposase	[L]	INFORMATION STORAGE AND PROCESSING	Replication, recombination and repair	S	ENOG411206Y	transposon protein	--	--	--
TRINITY_DN10934_c0_g1_i1_2	XP_028126131.1	probable LRR receptor-like serine/threonine-protein kinase At5g48740 isoform X1 [Camellia sinensis]	C0LGV0|Y5487_ARATH	Probable LRR receptor-like serine/threonine-protein kinase At5g48740 K24G6.7 OS=Arabidopsis thaliana (Mouse-ear cress) GN=K24G6.7 PE=1 SV=1	--	--	--	--	--	--	--	--	--	--	--	T	ENOG410YDE9	LRR receptor-like serine threonine-protein kinase	--	PF00069.25,PF07714.17	Protein kinase domain|Protein tyrosine kinase
TRINITY_DN10936_c0_g1_i1_2	XP_028052918.1	uncharacterized protein LOC114257363 [Camellia sinensis]	--	--	--	--	--	--	--	--	--	--	--	--	--	--	--	--	--	--	--
TRINITY_DN10937_c0_g1_i1_1	--	--	--	--	--	--	--	--	--	--	--	--	--	--	--	--	--	--	--	--	--
TRINITY_DN10937_c0_g1_i1_2	XP_028109362.1	TLC domain-containing protein At5g14285-like [Camellia sinensis]	Q8GYK7|Y5285_ARATH	TLC domain-containing protein At5g14285 F18O22_70 OS=Arabidopsis thaliana (Mouse-ear cress) GN=F18O22_70 PE=2 SV=1	--	--	--	--	--	--	--	--	--	--	--	U	ENOG4111S22	TLC	Cellular Component: integral component of membrane (GO:0016021);	PF03798.16	TLC domain
TRINITY_DN10938_c0_g1_i1_1	XP_028068275.1	probable histone chaperone ASF1A [Camellia sinensis]	Q9LS09|ASF1B_ARATH	Histone chaperone ASF1B F16F17.110 OS=Arabidopsis thaliana (Mouse-ear cress) GN=F16F17.110 PE=1 SV=1	--	--	--	--	--	--	KOG3265	Histone chaperone involved in gene silencing	[KB]	INFORMATION STORAGE AND PROCESSING|INFORMATION STORAGE AND PROCESSING	Transcription |Chromatin structure and dynamics	BK	COG5137	ASF1 anti-silencing function 1 homolog	Biological Process: double-strand break repair via homologous recombination (GO:0000724);|Cellular Component: nucleus (GO:0005634);|Cellular Component: cytoplasm (GO:0005737);|Biological Process: chromatin assembly or disassembly (GO:0006333);|Biological Process: regulation of cell size (GO:0008361);|Biological Process: DNA mediated transformation (GO:0009294);|Biological Process: trichome branch…	PF04729.13	ASF1 like histone chaperone
TRINITY_DN10941_c0_g1_i1_1	--	--	--	--	--	--	--	--	--	--	--	--	--	--	--	--	--	--	--	--	--
TRINITY_DN10941_c0_g1_i1_2	XP_028066464.1	protein MIZU-KUSSEI 1-like [Camellia sinensis]	--	--	--	--	--	--	--	--	--	--	--	--	--	S	ENOG4111N4M	Protein of unknown function, DUF617	--	--	--
TRINITY_DN10942_c0_g1_i1_2	--	--	--	--	--	--	--	--	--	--	--	--	--	--	--	--	--	--	--	--	--
TRINITY_DN10945_c0_g1_i1_2	XP_028101654.1	sodium transporter HKT1 isoform X1 [Camellia sinensis]	Q84TI7|HKT1_ARATH	Sodium transporter HKT1 T9A4.5 OS=Arabidopsis thaliana (Mouse-ear cress) GN=T9A4.5 PE=1 SV=1	--	--	--	--	--	--	KOG1341	Na+/K+ transporter	[P]	METABOLISM	Inorganic ion transport and metabolism	P	COG0168	Low-affinity potassium transport system. Interacts with Trk system potassium uptake protein TrkA (By similarity)	Cellular Component: plasma membrane (GO:0005886);|Biological Process: potassium ion transport (GO:0006813);|Biological Process: sodium ion transport (GO:0006814);|Biological Process: response to osmotic stress (GO:0006970);|Molecular Function: cation transmembrane transporter activity (GO:0008324);|Biological Process: response to salt stress (GO:0009651);|Molecular Function: potassium ion transme…	PF02386.16	Cation transport protein
TRINITY_DN10947_c0_g1_i1_2	XP_028083155.1	uncharacterized protein LOC114284461 [Camellia sinensis]	--	--	--	--	--	--	--	--	KOG0017	FOG: Transposon-encoded proteins with TYA, reverse transcriptase, integrase domains in various combinations	[R]	POORLY CHARACTERIZED	General function prediction only	--	--	--	--	--	--
TRINITY_DN1094_c0_g1_i1_2	--	--	--	--	--	--	--	--	--	--	--	--	--	--	--	--	--	--	--	--	--
TRINITY_DN10950_c0_g1_i1_1	--	--	--	--	--	--	--	--	--	--	--	--	--	--	--	--	--	--	--	--	--
TRINITY_DN10950_c0_g1_i1_2	--	--	--	--	--	--	--	--	--	--	--	--	--	--	--	--	--	--	--	--	--
TRINITY_DN10952_c0_g1_i1_1	XP_028052918.1	uncharacterized protein LOC114257363 [Camellia sinensis]	--	--	--	--	--	--	--	--	--	--	--	--	--	S	ENOG410YA6Y	expressed protein	--	--	--
TRINITY_DN10952_c0_g1_i1_2	--	--	--	--	--	--	--	--	--	--	--	--	--	--	--	--	--	--	--	--	--
TRINITY_DN10954_c0_g1_i1_1	--	--	--	--	--	--	--	--	--	--	--	--	--	--	--	--	--	--	--	--	--
TRINITY_DN10955_c0_g1_i1_1	--	--	--	--	--	--	--	--	--	--	--	--	--	--	--	--	--	--	--	--	--
TRINITY_DN10957_c0_g1_i1_2	--	--	--	--	--	--	--	--	--	--	--	--	--	--	--	--	--	--	--	--	--
TRINITY_DN10958_c0_g1_i1_1	XP_028089792.1	uncharacterized protein LOC114290100 [Camellia sinensis]	Q93V51|PSE1_ARATH	Protein LEAD-SENSITIVE 1 MHF15.11 OS=Arabidopsis thaliana (Mouse-ear cress) GN=MHF15.11 PE=2 SV=1	--	--	--	--	--	--	--	--	--	--	--	S	ENOG410XNRZ	NC domain-containing protein	--	PF04970.13	Lecithin retinol acyltransferase
TRINITY_DN10958_c0_g1_i1_2	RVW13406.1	Retrovirus-related Pol polyprotein from transposon TNT 1-94 [Vitis vinifera]	--	--	--	--	--	--	--	--	KOG1075	FOG: Reverse transcriptase	[R]	POORLY CHARACTERIZED	General function prediction only	S	ENOG410Y65V	Retrotransposon protein	--	--	--
TRINITY_DN10958_c0_g2_i1_2	XP_028125321.1	uncharacterized protein LOC114322240 [Camellia sinensis]	--	--	--	--	--	--	--	--	--	--	--	--	--	--	--	--	--	--	--
TRINITY_DN10959_c0_g1_i1_2	RVW63734.1	LINE-1 retrotransposable element ORF2 protein [Vitis vinifera]	--	--	--	--	--	--	--	--	--	--	--	--	--	S	ENOG410YZ0H	UV radiation resistance	--	--	--
TRINITY_DN10960_c0_g1_i1_1	XP_028094559.1	uncharacterized protein LOC114294626 [Camellia sinensis]	P0C2F6|RNHX1_ARATH	Putative ribonuclease H protein At1g65750 F1E22.12 OS=Arabidopsis thaliana (Mouse-ear cress) GN=F1E22.12 PE=3 SV=1	--	--	--	--	--	--	KOG1075	FOG: Reverse transcriptase	[R]	POORLY CHARACTERIZED	General function prediction only	S	ENOG410Y65V	Retrotransposon protein	Molecular Function: nucleic acid binding (GO:0003676);|Molecular Function: RNA-DNA hybrid ribonuclease activity (GO:0004523);|Molecular Function: metal ion binding (GO:0046872);	--	--
TRINITY_DN10964_c0_g1_i1_1	XP_028122082.1	protein DETOXIFICATION 16-like isoform X1 [Camellia sinensis]	Q9FHB6|DTX16_ARATH	Protein DETOXIFICATION 16 K24M7.20 OS=Arabidopsis thaliana (Mouse-ear cress) GN=K24M7.20 PE=2 SV=1	--	--	--	--	--	--	KOG1347	Uncharacterized membrane protein, predicted efflux pump	[R]	POORLY CHARACTERIZED	General function prediction only	V	COG0534	Mate efflux family protein	Cellular Component: vacuolar membrane (GO:0005774);|Biological Process: drug transmembrane transport (GO:0006855);|Biological Process: response to nematode (GO:0009624);|Molecular Function: drug transmembrane transporter activity (GO:0015238);|Molecular Function: antiporter activity (GO:0015297);|Cellular Component: integral component of membrane (GO:0016021);	PF01554.18	MatE
TRINITY_DN10967_c0_g1_i1_1	XP_028091625.1	uncharacterized protein LOC114291941 [Camellia sinensis]	--	--	--	--	--	--	--	--	--	--	--	--	--	S	ENOG410ZK22	Uncharacterized conserved protein (DUF2215)	--	--	--
TRINITY_DN10969_c0_g1_i1_1	XP_028114871.1	uncharacterized protein LOC114312775 [Camellia sinensis]	--	--	--	--	--	--	--	--	--	--	--	--	--	C	COG1773	rubredoxin	--	PF00301.20	Rubredoxin
TRINITY_DN10969_c0_g1_i1_2	--	--	--	--	--	--	--	--	--	--	--	--	--	--	--	--	--	--	--	--	--
TRINITY_DN1096_c0_g1_i1_1	XP_028104714.1	structural maintenance of chromosomes flexible hinge domain-containing protein GMI1-like [Camellia sinensis]	--	--	--	--	--	--	--	--	--	--	--	--	--	--	--	--	--	--	--
TRINITY_DN1096_c0_g1_i1_2	XP_022011862.1	arginine decarboxylase-like [Helianthus annuus]	P49726|SPE1_SOLLC	Arginine decarboxylase . OS=Solanum lycopersicum (Tomato) (Lycopersicon esculentum) GN=. PE=2 SV=1	115/115(100.00)	K01583	E4.1.1.19	arginine decarboxylase [EC:4.1.1.19]	ko00330	Arginine and proline metabolism	--	--	--	--	--	E	COG1166	Catalyzes the biosynthesis of agmatine from arginine (By similarity)	Biological Process: arginine catabolic process (GO:0006527);|Biological Process: spermidine biosynthetic process (GO:0008295);|Molecular Function: arginine decarboxylase activity (GO:0008792);|Biological Process: putrescine biosynthetic process from arginine (GO:0033388);	--	--
TRINITY_DN10970_c0_g1_i2_1	PSS13636.1	E3 ubiquitin-protein like [Actinidia chinensis var. chinensis]	Q9M022|AIRP2_ARATH	E3 ubiquitin-protein ligase AIRP2 F7A7_40 OS=Arabidopsis thaliana (Mouse-ear cress) GN=F7A7_40 PE=1 SV=1	--	--	--	--	--	--	KOG1039	Predicted E3 ubiquitin ligase	[O]	CELLULAR PROCESSES AND SIGNALING	Posttranslational modification, protein turnover, chaperones	S	ENOG410XRM0	Ring finger protein	Molecular Function: ubiquitin-protein transferase activity (GO:0004842);|Cellular Component: cytosol (GO:0005829);|Biological Process: ubiquitin-dependent protein catabolic process (GO:0006511);|Biological Process: response to salt stress (GO:0009651);|Biological Process: response to abscisic acid (GO:0009737);|Biological Process: positive regulation of abscisic acid-activated signaling pathway (…	PF13920.6,PF13639.6	Zinc finger, C3HC4 type (RING finger)|Ring finger domain
TRINITY_DN10971_c0_g1_i1_1	XP_028069054.1	uncharacterized protein LOC114271648 [Camellia sinensis]	--	--	--	--	--	--	--	--	--	--	--	--	--	S	ENOG410ZEKY	NA	--	--	--
TRINITY_DN10972_c0_g1_i1_1	TXG69312.1	hypothetical protein EZV62_004247 [Acer yangbiense]	--	--	--	--	--	--	--	--	--	--	--	--	--	--	--	--	--	PF13041.6,PF12854.7,PF01535.20,PF13812.6,PF17177.4	PPR repeat family|PPR repeat|PPR repeat|Pentatricopeptide repeat domain|Pentacotripeptide-repeat region of PRORP
TRINITY_DN10972_c0_g2_i1_1	THG10348.1	hypothetical protein TEA_004156 [Camellia sinensis var. sinensis]	Q9SSR4|PPR77_ARATH	Pentatricopeptide repeat-containing protein At1g52620 F6D8.16 OS=Arabidopsis thaliana (Mouse-ear cress) GN=F6D8.16 PE=2 SV=1	--	--	--	--	--	--	KOG4197	FOG: PPR repeat	[R]	POORLY CHARACTERIZED	General function prediction only	S	ENOG410Z7Z7	Pentatricopeptide repeat-containing protein	--	PF13041.6,PF12854.7,PF01535.20,PF13812.6	PPR repeat family|PPR repeat|PPR repeat|Pentatricopeptide repeat domain
TRINITY_DN10972_c0_g3_i1_1	--	--	--	--	--	--	--	--	--	--	--	--	--	--	--	--	--	--	--	--	--
TRINITY_DN10975_c0_g1_i1_1	XP_026428071.1	subtilisin-like protease SBT1.7 [Papaver somniferum]	Q9FLI4|SBT13_ARATH	Subtilisin-like protease SBT1.3 MIO24.12 OS=Arabidopsis thaliana (Mouse-ear cress) GN=MIO24.12 PE=2 SV=1	--	--	--	--	--	--	--	--	--	--	--	O	COG1404	peptidase (S8 and S53, subtilisin, kexin, sedolisin	Molecular Function: serine-type endopeptidase activity (GO:0004252);|Cellular Component: extracellular region (GO:0005576);	--	--
TRINITY_DN10977_c0_g1_i1_2	--	--	--	--	--	--	--	--	--	--	--	--	--	--	--	--	--	--	--	--	--
TRINITY_DN10979_c0_g1_i1_1	XP_028103752.1	protein MAINTENANCE OF PSII UNDER HIGH LIGHT 1 [Camellia sinensis]	Q9FL44|MPH1_ARATH	Protein MAINTENANCE OF PSII UNDER HIGH LIGHT 1 MOJ9.19 OS=Arabidopsis thaliana (Mouse-ear cress) GN=MOJ9.19 PE=1 SV=1	--	--	--	--	--	--	--	--	--	--	--	S	ENOG4111PN6	NA	Cellular Component: chloroplast (GO:0009507);|Cellular Component: chloroplast thylakoid membrane (GO:0009535);|Cellular Component: thylakoid (GO:0009579);|Biological Process: response to cytokinin (GO:0009735);|Cellular Component: integral component of membrane (GO:0016021);|Biological Process: regulation of protein complex stability (GO:0061635);	--	--
TRINITY_DN10983_c0_g1_i1_1	THG11840.1	hypothetical protein TEA_000395 [Camellia sinensis var. sinensis]	--	--	--	--	--	--	--	--	--	--	--	--	--	Z	ENOG410YI57	IQ-domain	--	PF00612.27,PF13178.6	IQ calmodulin-binding motif|Protein of unknown function (DUF4005)
TRINITY_DN10983_c0_g1_i1_2	EXB60461.1	hypothetical protein L484_014914 [Morus notabilis]	--	--	--	--	--	--	--	--	--	--	--	--	--	S	ENOG410YUPY	Retroelement	--	--	--
TRINITY_DN10987_c0_g1_i1_1	XP_028051233.1	ankyrin repeat domain-containing protein 50 [Camellia sinensis]	--	--	--	--	--	--	--	--	KOG0504	FOG: Ankyrin repeat	[R]	POORLY CHARACTERIZED	General function prediction only	S	COG0666	Ankyrin Repeat	--	PF12796.7,PF13606.6,PF13857.6,PF13637.6,PF00023.30	Ankyrin repeats (3 copies)|Ankyrin repeat|Ankyrin repeats (many copies)|Ankyrin repeats (many copies)|Ankyrin repeat
TRINITY_DN10987_c0_g1_i1_2	PSR97863.1	Protein like [Actinidia chinensis var. chinensis]	Q9LNF4|P2C13_ARATH	Probable protein phosphatase 2C 13 F21D18.27 OS=Arabidopsis thaliana (Mouse-ear cress) GN=F21D18.27 PE=2 SV=2	--	--	--	--	--	--	KOG0698	Serine/threonine protein phosphatase	[T]	CELLULAR PROCESSES AND SIGNALING	Signal transduction mechanisms	T	COG0631	Phosphatase	Molecular Function: protein serine/threonine phosphatase activity (GO:0004722);|Molecular Function: metal ion binding (GO:0046872);	--	--
TRINITY_DN10988_c0_g1_i1_1	--	--	--	--	--	--	--	--	--	--	--	--	--	--	--	--	--	--	--	--	--
TRINITY_DN10988_c0_g1_i1_2	XP_028067083.1	uncharacterized protein LOC114269911 [Camellia sinensis]	--	--	--	--	--	--	--	--	KOG1075	FOG: Reverse transcriptase	[R]	POORLY CHARACTERIZED	General function prediction only	S	ENOG410Y65V	Retrotransposon protein	--	PF00078.27	Reverse transcriptase (RNA-dependent DNA polymerase)
TRINITY_DN10989_c0_g1_i1_1	XP_028074876.1	kinesin-like protein KIN-8B isoform X3 [Camellia sinensis]	Q9SCJ4|KN8B_ARATH	Kinesin-like protein KIN-8B T9C5.240 OS=Arabidopsis thaliana (Mouse-ear cress) GN=T9C5.240 PE=2 SV=1	--	--	--	--	--	--	KOG0242	Kinesin-like protein	[Z]	CELLULAR PROCESSES AND SIGNALING	Cytoskeleton	Z	COG5059	Kinesin family member	Molecular Function: microtubule motor activity (GO:0003777);|Molecular Function: ATP binding (GO:0005524);|Cellular Component: kinesin complex (GO:0005871);|Cellular Component: microtubule (GO:0005874);|Biological Process: microtubule-based movement (GO:0007018);|Molecular Function: microtubule binding (GO:0008017);|Molecular Function: ATP-dependent microtubule motor activity, plus-end-directed (…	--	--
TRINITY_DN1098_c0_g1_i1_2	XP_028078768.1	probable inactive receptor kinase At5g10020 [Camellia sinensis]	C0LGQ9|GHR1_ARATH	LRR receptor-like serine/threonine-protein kinase GHR1 T13K14.100 OS=Arabidopsis thaliana (Mouse-ear cress) GN=T13K14.100 PE=1 SV=2	--	--	--	--	--	--	--	--	--	--	--	T	COG0515	Serine Threonine protein kinase	--	PF07714.17,PF00069.25	Protein tyrosine kinase|Protein kinase domain
TRINITY_DN10991_c0_g1_i1_1	THG05937.1	hypothetical protein TEA_012499 [Camellia sinensis var. sinensis]	Q9SJM1|ACR10_ARATH	ACT domain-containing protein ACR10 At2g36840 OS=Arabidopsis thaliana (Mouse-ear cress) GN=At2g36840 PE=2 SV=1	--	--	--	--	--	--	--	--	--	--	--	S	ENOG410YUMM	ACT domain containing protein, expressed	--	--	--
TRINITY_DN10992_c0_g1_i1_1	--	--	--	--	--	--	--	--	--	--	--	--	--	--	--	--	--	--	--	--	--
TRINITY_DN10992_c0_g1_i1_2	XP_028062789.1	pentatricopeptide repeat-containing protein At3g13160, mitochondrial-like [Camellia sinensis]	Q9LK57|PP226_ARATH	Pentatricopeptide repeat-containing protein At3g13160, mitochondrial MJG19.11 OS=Arabidopsis thaliana (Mouse-ear cress) GN=MJG19.11 PE=1 SV=1	--	--	--	--	--	--	KOG4197	FOG: PPR repeat	[R]	POORLY CHARACTERIZED	General function prediction only	S	ENOG410Z7Z7	Pentatricopeptide repeat-containing protein	--	PF13041.6,PF12854.7,PF01535.20,PF13812.6,PF17177.4	PPR repeat family|PPR repeat|PPR repeat|Pentatricopeptide repeat domain|Pentacotripeptide-repeat region of PRORP
TRINITY_DN10995_c0_g1_i1_1	XP_028059532.1	uncharacterized protein LOC114263229 isoform X1 [Camellia sinensis]	--	--	--	--	--	--	--	--	--	--	--	--	--	S	ENOG410Y762	NA	--	--	--
TRINITY_DN10995_c0_g1_i1_2	XP_028112913.1	uncharacterized protein LOC114311024 [Camellia sinensis]	--	--	--	--	--	--	--	--	--	--	--	--	--	--	--	--	--	--	--
TRINITY_DN10996_c0_g1_i1_2	--	--	--	--	--	--	--	--	--	--	--	--	--	--	--	--	--	--	--	--	--
TRINITY_DN10999_c0_g1_i1_1	XP_028090654.1	protein TRM32-like [Camellia sinensis]	--	--	--	--	--	--	--	--	--	--	--	--	--	S	ENOG410YHUX	NA	--	--	--
TRINITY_DN10999_c0_g1_i1_2	XP_028110158.1	mediator of RNA polymerase II transcription subunit 18 isoform X2 [Camellia sinensis]	Q9SJZ6|MED18_ARATH	Mediator of RNA polymerase II transcription subunit 18 F14M13.23 OS=Arabidopsis thaliana (Mouse-ear cress) GN=F14M13.23 PE=1 SV=1	--	--	--	--	--	--	KOG3264	Uncharacterized conserved protein	[S]	POORLY CHARACTERIZED	Function unknown	K	ENOG410ZUU9	Mediator of RNA polymerase II transcription subunit	Molecular Function: transcription coregulator activity (GO:0003712);|Cellular Component: nucleus (GO:0005634);|Biological Process: regulation of transcription, DNA-templated (GO:0006355);|Biological Process: regulation of transcription by RNA polymerase II (GO:0006357);|Biological Process: termination of RNA polymerase II transcription (GO:0006369);|Biological Process: defense response (GO:000695…	--	--
TRINITY_DN1099_c0_g1_i1_1	--	--	--	--	--	--	--	--	--	--	--	--	--	--	--	--	--	--	--	--	--
TRINITY_DN109_c0_g1_i1_1	--	--	--	--	--	--	--	--	--	--	--	--	--	--	--	--	--	--	--	--	--
TRINITY_DN109_c0_g1_i1_2	--	--	--	--	--	--	--	--	--	--	--	--	--	--	--	--	--	--	--	--	--
TRINITY_DN11000_c0_g1_i1_1	XP_028117550.1	pentatricopeptide repeat-containing protein At1g08070, chloroplastic-like [Camellia sinensis]	Q9FI80|PP425_ARATH	Pentatricopeptide repeat-containing protein At5g48910 K19E20.2 OS=Arabidopsis thaliana (Mouse-ear cress) GN=K19E20.2 PE=2 SV=1	--	--	--	--	--	--	KOG4197	FOG: PPR repeat	[R]	POORLY CHARACTERIZED	General function prediction only	S	ENOG410Z7Z7	Pentatricopeptide repeat-containing protein	--	PF14432.6,PF01535.20	DYW family of nucleic acid deaminases|PPR repeat
TRINITY_DN11000_c0_g1_i1_2	--	--	--	--	--	--	--	--	--	--	--	--	--	--	--	--	--	--	--	--	--
TRINITY_DN11000_c0_g2_i1_1	XP_028117550.1	pentatricopeptide repeat-containing protein At1g08070, chloroplastic-like [Camellia sinensis]	O49399|PP321_ARATH	Pentatricopeptide repeat-containing protein At4g18840 F13C5.10 OS=Arabidopsis thaliana (Mouse-ear cress) GN=F13C5.10 PE=3 SV=2	--	--	--	--	--	--	KOG4197	FOG: PPR repeat	[R]	POORLY CHARACTERIZED	General function prediction only	S	ENOG410Z7Z7	Pentatricopeptide repeat-containing protein	--	PF13041.6,PF01535.20,PF12854.7,PF13812.6	PPR repeat family|PPR repeat|PPR repeat|Pentatricopeptide repeat domain
TRINITY_DN11002_c0_g1_i1_1	XP_028119421.1	uncharacterized protein LOC114316922 [Camellia sinensis]	--	--	--	--	--	--	--	--	--	--	--	--	--	S	ENOG410ZAC3	expressed protein	--	--	--
TRINITY_DN11003_c0_g1_i1_2	--	--	--	--	--	--	--	--	--	--	--	--	--	--	--	--	--	--	--	--	--
TRINITY_DN11004_c0_g1_i1_2	--	--	--	--	--	--	--	--	--	--	--	--	--	--	--	--	--	--	--	--	--
TRINITY_DN11004_c0_g1_i2_1	XP_028125322.1	uncharacterized protein LOC114322241 [Camellia sinensis]	--	--	--	--	--	--	--	--	--	--	--	--	--	S	ENOG4111K5V	Reverse transcriptase (RNA-dependent DNA polymerase)	--	--	--
TRINITY_DN11006_c0_g1_i1_1	XP_028100093.1	methionine S-methyltransferase-like [Camellia sinensis]	Q9LTB2|MMT1_ARATH	Methionine S-methyltransferase K21G20.2 OS=Arabidopsis thaliana (Mouse-ear cress) GN=K21G20.2 PE=1 SV=1	--	--	--	--	--	--	--	--	--	--	--	S	ENOG410Y93S	Catalyzes the S-methylmethionine (SMM) biosynthesis from adenosyl-L-homocysteine (AdoMet) and methionine. SMM biosynthesis (by MMT1) and degradation (by HMT-1, HMT-2 and HMT-3) constitute the SMM cycle in plants, which is probably required to achieve short term control of AdoMet level. Also able to catalyze the selenium-methylmethionine (SeMM) from AdoMet and selenium- methionine (SeMet). May pla…	Biological Process: selenium compound metabolic process (GO:0001887);|Cellular Component: cytosol (GO:0005829);|Molecular Function: S-adenosylmethionine-dependent methyltransferase activity (GO:0008757);|Biological Process: biosynthetic process (GO:0009058);|Molecular Function: pyridoxal phosphate binding (GO:0030170);|Molecular Function: methionine S-methyltransferase activity (GO:0030732);|Biol…	--	--
TRINITY_DN11007_c0_g1_i1_2	--	--	--	--	--	--	--	--	--	--	--	--	--	--	--	--	--	--	--	--	--
TRINITY_DN11007_c0_g1_i3_1	--	--	--	--	--	--	--	--	--	--	--	--	--	--	--	--	--	--	--	--	--
TRINITY_DN11008_c0_g1_i1_2	--	--	--	--	--	--	--	--	--	--	--	--	--	--	--	--	--	--	--	--	--
TRINITY_DN11009_c0_g1_i1_2	XP_028080835.1	uncharacterized protein LOC114282382 isoform X2 [Camellia sinensis]	--	--	--	--	--	--	--	--	--	--	--	--	--	S	ENOG410XU9K	NA	--	--	--
TRINITY_DN1100_c0_g1_i1_2	--	--	--	--	--	--	--	--	--	--	--	--	--	--	--	--	--	--	--	--	--
TRINITY_DN11010_c0_g1_i1_1	XP_028081959.1	homeobox-leucine zipper protein HAT5-like [Camellia sinensis]	--	--	--	--	--	--	--	--	--	--	--	--	--	K	ENOG410Z2UE	homeobox-leucine zipper protein	--	PF02183.18	Homeobox associated leucine zipper
TRINITY_DN11010_c0_g2_i1_1	XP_028081959.1	homeobox-leucine zipper protein HAT5-like [Camellia sinensis]	Q8LC03|ATB13_ARATH	Homeobox-leucine zipper protein ATHB-13 T6C23.2 OS=Arabidopsis thaliana (Mouse-ear cress) GN=T6C23.2 PE=2 SV=2	--	--	--	--	--	--	KOG0483	Transcription factor HEX, contains HOX and HALZ domains	[K]	INFORMATION STORAGE AND PROCESSING	Transcription	K	ENOG410Z2UE	homeobox-leucine zipper protein	Molecular Function: DNA-binding transcription factor activity (GO:0003700);|Cellular Component: nucleus (GO:0005634);|Biological Process: response to sucrose (GO:0009744);|Biological Process: leaf morphogenesis (GO:0009965);|Molecular Function: sequence-specific DNA binding (GO:0043565);|Biological Process: cotyledon morphogenesis (GO:0048826);|Biological Process: primary root development (GO:008…	PF00046.29	Homeodomain
TRINITY_DN11011_c0_g1_i1_1	XP_028110745.1	uncharacterized protein LOC114309237 isoform X2 [Camellia sinensis]	--	--	--	--	--	--	--	--	--	--	--	--	--	--	--	--	--	--	--
TRINITY_DN11011_c0_g1_i1_2	--	--	--	--	--	--	--	--	--	--	--	--	--	--	--	--	--	--	--	--	--
TRINITY_DN11014_c0_g1_i1_2	--	--	--	--	--	--	--	--	--	--	--	--	--	--	--	--	--	--	--	--	--
TRINITY_DN11015_c0_g1_i1_1	XP_028078616.1	calcium uniporter protein 2, mitochondrial-like isoform X2 [Camellia sinensis]	O64823|MCU2_ARATH	Calcium uniporter protein 2, mitochondrial F27L4.3 OS=Arabidopsis thaliana (Mouse-ear cress) GN=F27L4.3 PE=2 SV=1	--	--	--	--	--	--	KOG2966	Uncharacterized conserved protein	[R]	POORLY CHARACTERIZED	General function prediction only	S	ENOG410Y3YU	Coiled-coil domain containing 109B	Molecular Function: calcium channel activity (GO:0005262);|Cellular Component: mitochondrial inner membrane (GO:0005743);|Molecular Function: uniporter activity (GO:0015292);|Cellular Component: integral component of membrane (GO:0016021);|Biological Process: mitochondrial calcium ion homeostasis (GO:0051560);	PF04678.13	Mitochondrial calcium uniporter
TRINITY_DN11016_c0_g1_i1_1	--	--	--	--	--	--	--	--	--	--	--	--	--	--	--	--	--	--	--	--	--
TRINITY_DN11017_c0_g1_i1_1	THG18700.1	hypothetical protein TEA_028323 [Camellia sinensis var. sinensis]	--	--	--	--	--	--	--	--	--	--	--	--	--	--	--	--	--	--	--
TRINITY_DN11018_c0_g1_i1_1	--	--	--	--	--	--	--	--	--	--	--	--	--	--	--	--	--	--	--	--	--
TRINITY_DN11019_c0_g1_i1_1	XP_028058223.1	uncharacterized protein LOC114262079 isoform X1 [Camellia sinensis]	--	--	--	--	--	--	--	--	--	--	--	--	--	L	COG2801	Retrotransposon protein	--	PF14223.6	gag-polypeptide of LTR copia-type
TRINITY_DN11020_c0_g1_i1_2	XP_028119296.1	probable LRR receptor-like serine/threonine-protein kinase At3g47570 [Camellia sinensis]	--	--	--	--	--	--	--	--	--	--	--	--	--	--	--	--	--	--	--
TRINITY_DN11021_c0_g1_i1_1	XP_028125240.1	DNA polymerase lambda [Camellia sinensis]	Q9FNY4|DPOLL_ARATH	DNA polymerase lambda T10O24.13 OS=Arabidopsis thaliana (Mouse-ear cress) GN=T10O24.13 PE=1 SV=1	255/297(85.86)	K03512	POLL	DNA polymerase lambda [EC:2.7.7.7 4.2.99.-]	ko03410|ko03450	Base excision repair|Non-homologous end-joining	KOG2534	DNA polymerase IV (family X)	[L]	INFORMATION STORAGE AND PROCESSING	Replication, recombination and repair	L	COG1796	DNA polymerase	Molecular Function: DNA binding (GO:0003677);|Molecular Function: DNA-directed DNA polymerase activity (GO:0003887);|Cellular Component: nucleus (GO:0005634);|Biological Process: DNA replication (GO:0006260);|Biological Process: nucleotide-excision repair (GO:0006289);|Biological Process: double-strand break repair (GO:0006302);|Biological Process: double-strand break repair via nonhomologous end…	PF14792.6,PF14791.6,PF10391.9,PF14716.6	DNA polymerase beta palm|DNA polymerase beta thumb|Fingers domain of DNA polymerase lambda|Helix-hairpin-helix domain
TRINITY_DN11021_c0_g1_i1_2	--	--	--	--	--	--	--	--	--	--	--	--	--	--	--	--	--	--	--	--	--
TRINITY_DN11022_c0_g1_i1_1	XP_028067576.1	non-specific lipid-transfer protein [Camellia sinensis]	Q9FMN0|SCP2_ARATH	Sterol carrier protein 2 MBD2.8 OS=Arabidopsis thaliana (Mouse-ear cress) GN=MBD2.8 PE=2 SV=1	--	--	--	--	--	--	KOG4170	2-enoyl-CoA hydratase/3-hydroxyacyl-CoA dehydrogenase/Peroxisomal 3-ketoacyl-CoA-thiolase, sterol-binding domain and related enzymes	[I]	METABOLISM	Lipid transport and metabolism	S	ENOG4111SAE	sterol binding	--	PF02036.17	SCP-2 sterol transfer family
TRINITY_DN11023_c0_g1_i1_1	--	--	--	--	--	--	--	--	--	--	--	--	--	--	--	--	--	--	--	--	--
TRINITY_DN11024_c0_g1_i1_2	THG04369.1	hypothetical protein TEA_025706 [Camellia sinensis var. sinensis]	Q9C585|UBP8_ARATH	Ubiquitin carboxyl-terminal hydrolase 8 T6G21.4 OS=Arabidopsis thaliana (Mouse-ear cress) GN=T6G21.4 PE=2 SV=2	--	--	--	--	--	--	--	--	--	--	--	O	COG5560	ubiquitin carboxyl-terminal hydrolase	Biological Process: ubiquitin-dependent protein catabolic process (GO:0006511);|Biological Process: protein deubiquitination (GO:0016579);|Molecular Function: thiol-dependent ubiquitinyl hydrolase activity (GO:0036459);	--	--
TRINITY_DN11024_c0_g1_i2_1	XP_028115735.1	transcription factor MYB108-like [Camellia sinensis]	Q9LDE1|MY108_ARATH	Transcription factor MYB108 F5E6.18 OS=Arabidopsis thaliana (Mouse-ear cress) GN=F5E6.18 PE=1 SV=1	--	--	--	--	--	--	KOG0048	Transcription factor, Myb superfamily	[K]	INFORMATION STORAGE AND PROCESSING	Transcription	K	COG5147	Myblike DNAbinding domain containing protein	Molecular Function: DNA-binding transcription factor activity (GO:0003700);|Cellular Component: nucleus (GO:0005634);|Biological Process: defense response (GO:0006952);|Biological Process: response to fungus (GO:0009620);|Biological Process: response to salt stress (GO:0009651);|Biological Process: response to ethylene (GO:0009723);|Biological Process: response to abscisic acid (GO:0009737);|Biol…	PF00249.31,PF13921.6	Myb-like DNA-binding domain|Myb-like DNA-binding domain
TRINITY_DN11025_c0_g1_i1_1	THG21026.1	hypothetical protein TEA_026640 [Camellia sinensis var. sinensis]	--	--	--	--	--	--	--	--	--	--	--	--	--	--	--	--	--	--	--
TRINITY_DN11029_c0_g1_i1_1	--	--	--	--	--	--	--	--	--	--	--	--	--	--	--	--	--	--	--	--	--
TRINITY_DN1102_c0_g1_i1_2	XP_028109106.1	MLO-like protein 10 isoform X2 [Camellia sinensis]	Q9FKY5|MLO10_ARATH	MLO-like protein 10 K2A18.3 OS=Arabidopsis thaliana (Mouse-ear cress) GN=K2A18.3 PE=2 SV=1	--	--	--	--	--	--	--	--	--	--	--	D	ENOG410YDNX	May be involved in modulation of pathogen defense and leaf cell death (By similarity)	Molecular Function: calmodulin binding (GO:0005516);|Biological Process: defense response (GO:0006952);|Biological Process: response to biotic stimulus (GO:0009607);|Cellular Component: integral component of membrane (GO:0016021);	PF03094.15	Mlo family
TRINITY_DN11031_c0_g1_i1_2	--	--	--	--	--	--	--	--	--	--	--	--	--	--	--	--	--	--	--	--	--
TRINITY_DN11034_c0_g1_i1_1	XP_028120966.1	putative F-box/LRR-repeat protein At3g18150 isoform X1 [Camellia sinensis]	Q9LYZ2|FBL80_ARATH	Putative F-box/LRR-repeat protein At5g02930 F9G14.240 OS=Arabidopsis thaliana (Mouse-ear cress) GN=F9G14.240 PE=4 SV=1	--	--	--	--	--	--	--	--	--	--	--	--	--	--	--	PF08387.10	FBD
TRINITY_DN1103_c0_g1_i1_1	XP_028107268.1	putative calcium-transporting ATPase 13, plasma membrane-type [Camellia sinensis]	Q9LIK7|ACA13_ARATH	Putative calcium-transporting ATPase 13, plasma membrane-type F5N5.8 OS=Arabidopsis thaliana (Mouse-ear cress) GN=F5N5.8 PE=3 SV=1	--	--	--	--	--	--	KOG0204	Calcium transporting ATPase	[P]	METABOLISM	Inorganic ion transport and metabolism	P	ENOG410XNNC	ATPase, Ca transporting, plasma membrane	Molecular Function: calcium-transporting ATPase activity (GO:0005388);|Molecular Function: calmodulin binding (GO:0005516);|Molecular Function: ATP binding (GO:0005524);|Cellular Component: integral component of plasma membrane (GO:0005887);|Molecular Function: metal ion binding (GO:0046872);	PF00689.21	Cation transporting ATPase, C-terminus
TRINITY_DN1103_c0_g1_i4_2	--	--	--	--	--	--	--	--	--	--	--	--	--	--	--	--	--	--	--	--	--
TRINITY_DN11040_c0_g1_i2_1	XP_028100949.1	probable beta-1,4-xylosyltransferase IRX14 [Camellia sinensis]	Q653F4|IRX14_ORYSJ	Probable beta-1,4-xylosyltransferase IRX14 OsJ_22428 OS=Oryza sativa subsp. japonica (Rice) GN=OsJ_22428 PE=2 SV=1	--	--	--	--	--	--	KOG1476	Beta-1,3-glucuronyltransferase B3GAT1/SQV-8	[O]	CELLULAR PROCESSES AND SIGNALING	Posttranslational modification, protein turnover, chaperones	S	ENOG410XP79	glucuronosyltransferase	--	--	--
TRINITY_DN11043_c0_g1_i1_2	--	--	--	--	--	--	--	--	--	--	--	--	--	--	--	--	--	--	--	--	--
TRINITY_DN11045_c0_g1_i1_2	--	--	--	--	--	--	--	--	--	--	--	--	--	--	--	--	--	--	--	--	--
TRINITY_DN11046_c0_g1_i1_1	XP_028065815.1	probable E3 ubiquitin-protein ligase RNF217 [Camellia sinensis]	Q9LVX0|ARI3_ARATH	Probable E3 ubiquitin-protein ligase ARI3 MGF10.7 OS=Arabidopsis thaliana (Mouse-ear cress) GN=MGF10.7 PE=2 SV=1	--	--	--	--	--	--	KOG1812	Predicted E3 ubiquitin ligase	[O]	CELLULAR PROCESSES AND SIGNALING	Posttranslational modification, protein turnover, chaperones	S	ENOG410XS1H	RING finger) protein	Cellular Component: ubiquitin ligase complex (GO:0000151);|Biological Process: protein polyubiquitination (GO:0000209);|Cellular Component: cytoplasm (GO:0005737);|Biological Process: ubiquitin-dependent protein catabolic process (GO:0006511);|Molecular Function: ubiquitin conjugating enzyme binding (GO:0031624);|Biological Process: positive regulation of proteasomal ubiquitin-dependent protein c…	PF01485.21	IBR domain, a half RING-finger domain
TRINITY_DN11047_c0_g1_i1_2	--	--	--	--	--	--	--	--	--	--	--	--	--	--	--	--	--	--	--	--	--
TRINITY_DN11048_c0_g1_i1_1	TXG46720.1	hypothetical protein EZV62_027794 [Acer yangbiense]	P92543|M1110_ARATH	Uncharacterized mitochondrial protein AtMg01110 AtMg01110 OS=Arabidopsis thaliana (Mouse-ear cress) GN=AtMg01110 PE=4 SV=1	--	--	--	--	--	--	--	--	--	--	--	S	ENOG410YZGZ	Mitovirus RNA-dependent RNA polymerase	Cellular Component: mitochondrion (GO:0005739);	--	--
TRINITY_DN11048_c0_g2_i1_1	KAB9092650.1	hypothetical protein FH972_026961 [Carpinus fangiana]	P92567|M1410_ARATH	Uncharacterized mitochondrial protein AtMg01410 AtMg01410 OS=Arabidopsis thaliana (Mouse-ear cress) GN=AtMg01410 PE=4 SV=1	--	--	--	--	--	--	--	--	--	--	--	S	ENOG410YZGZ	Mitovirus RNA-dependent RNA polymerase	Cellular Component: mitochondrion (GO:0005739);	--	--
TRINITY_DN11050_c0_g1_i1_1	XP_028051142.1	zinc finger BED domain-containing protein DAYSLEEPER-like isoform X2 [Camellia sinensis]	Q9M2N5|DSLE_ARATH	Zinc finger BED domain-containing protein DAYSLEEPER T27B3.40 OS=Arabidopsis thaliana (Mouse-ear cress) GN=T27B3.40 PE=1 SV=1	--	--	--	--	--	--	KOG1121	Tam3-transposase (Ac family)	[L]	INFORMATION STORAGE AND PROCESSING	Replication, recombination and repair	S	ENOG4111I2V	Zinc finger, BED-type containing 4	Molecular Function: DNA binding (GO:0003677);|Cellular Component: nucleus (GO:0005634);|Cellular Component: cytosol (GO:0005829);|Biological Process: post-embryonic development (GO:0009791);|Molecular Function: metal ion binding (GO:0046872);|Molecular Function: protein dimerization activity (GO:0046983);	PF05699.14,PF14372.6	hAT family C-terminal dimerisation region|Domain of unknown function (DUF4413)
TRINITY_DN11051_c0_g1_i1_2	--	--	--	--	--	--	--	--	--	--	--	--	--	--	--	--	--	--	--	--	--
TRINITY_DN11052_c0_g1_i1_1	THG21738.1	hypothetical protein TEA_000980 [Camellia sinensis var. sinensis]	Q9ZW95|C7352_ARATH	Cytokinin hydroxylase F5A8.3 OS=Arabidopsis thaliana (Mouse-ear cress) GN=F5A8.3 PE=1 SV=1	--	--	--	--	--	--	KOG0157	Cytochrome P450 CYP4/CYP19/CYP26 subfamilies	[QI]	METABOLISM|METABOLISM	Secondary metabolites biosynthesis, transport and catabolism |Lipid transport and metabolism	Q	COG2124	Cytochrome p450	Molecular Function: monooxygenase activity (GO:0004497);|Molecular Function: iron ion binding (GO:0005506);|Cellular Component: plasmodesma (GO:0009506);|Cellular Component: integral component of membrane (GO:0016021);|Molecular Function: oxidoreductase activity, acting on paired donors, with incorporation or reduction of molecular oxygen (GO:0016705);|Molecular Function: heme binding (GO:0020037…	PF00067.22	Cytochrome P450
TRINITY_DN11052_c0_g1_i1_2	XP_028057989.1	putative pentatricopeptide repeat-containing protein At1g19290 [Camellia sinensis]	Q9LN69|PPR50_ARATH	Putative pentatricopeptide repeat-containing protein At1g19290 F18O14.1 OS=Arabidopsis thaliana (Mouse-ear cress) GN=F18O14.1 PE=3 SV=2	--	--	--	--	--	--	KOG4197	FOG: PPR repeat	[R]	POORLY CHARACTERIZED	General function prediction only	S	ENOG410Z7Z7	Pentatricopeptide repeat-containing protein	--	PF13041.6,PF12854.7,PF01535.20,PF13812.6,PF17177.4	PPR repeat family|PPR repeat|PPR repeat|Pentatricopeptide repeat domain|Pentacotripeptide-repeat region of PRORP
TRINITY_DN11053_c0_g1_i1_1	--	--	--	--	--	--	--	--	--	--	--	--	--	--	--	--	--	--	--	--	--
TRINITY_DN11053_c0_g1_i1_2	XP_028073300.1	LOW QUALITY PROTEIN: protein translocase subunit SECA2, chloroplastic [Camellia sinensis]	D8WUA4|SECA2_ARATH	Protein translocase subunit SECA2, chloroplastic F8K7.6 OS=Arabidopsis thaliana (Mouse-ear cress) GN=F8K7.6 PE=1 SV=1	154/181(85.08)	K03070	secA	preprotein translocase subunit SecA [EC:7.4.2.8]	ko03060	Protein export	--	--	--	--	--	U	COG0653	Part of the Sec protein translocase complex. Interacts with the SecYEG preprotein conducting channel. Has a central role in coupling the hydrolysis of ATP to the transfer of proteins into and across the cell membrane, serving	Molecular Function: ATP binding (GO:0005524);|Biological Process: protein targeting (GO:0006605);|Biological Process: chloroplast organization (GO:0009658);|Cellular Component: chloroplast envelope (GO:0009941);|Biological Process: regulation of photosynthesis (GO:0010109);|Molecular Function: ATPase-coupled protein transmembrane transporter activity (GO:0015462);|Biological Process: protein impo…	--	--
TRINITY_DN11056_c0_g1_i1_1	XP_028076666.1	DExH-box ATP-dependent RNA helicase DExH15 chloroplastic isoform X2 [Camellia sinensis]	B9DFG3|ISE2_ARATH	DExH-box ATP-dependent RNA helicase DExH15 chloroplastic F20P5.20 OS=Arabidopsis thaliana (Mouse-ear cress) GN=F20P5.20 PE=1 SV=2	--	--	--	--	--	--	KOG0947	Cytoplasmic exosomal RNA helicase SKI2, DEAD-box superfamily	[A]	INFORMATION STORAGE AND PROCESSING	RNA processing and modification	L	COG4581	helicase	Biological Process: Group II intron splicing (GO:0000373);|Molecular Function: RNA binding (GO:0003723);|Molecular Function: RNA helicase activity (GO:0003724);|Molecular Function: ATP binding (GO:0005524);|Biological Process: mRNA processing (GO:0006397);|Cellular Component: chloroplast (GO:0009507);|Cellular Component: chloroplast stroma (GO:0009570);|Biological Process: embryo development endi…	--	--
TRINITY_DN11057_c0_g1_i1_2	--	--	--	--	--	--	--	--	--	--	--	--	--	--	--	--	--	--	--	--	--
TRINITY_DN11058_c0_g1_i1_1	TKS02682.1	hypothetical protein D5086_0000160830 [Populus alba]	--	--	--	--	--	--	--	--	--	--	--	--	--	--	--	--	--	--	--
TRINITY_DN11058_c0_g1_i1_2	KAE9460029.1	hypothetical protein C3L33_08101, partial [Rhododendron williamsianum]	--	--	44/79(55.70)	K01051	E3.1.1.11	pectinesterase [EC:3.1.1.11]	ko00040	Pentose and glucuronate interconversions	--	--	--	--	--	G	COG4677	pectinesterase	--	--	--
TRINITY_DN11059_c0_g1_i1_2	XP_028076680.1	glycosyltransferase family 92 protein RCOM_0530710 [Camellia sinensis]	B9S2H4|Y232_RICCO	Glycosyltransferase family 92 protein RCOM_0530710 RCOM_0699480 OS=Ricinus communis (Castor bean) GN=RCOM_0699480 PE=3 SV=1	--	--	--	--	--	--	--	--	--	--	--	S	ENOG4111YH8	UPF0392 protein RCOM_0530710-like	Cellular Component: integral component of membrane (GO:0016021);|Molecular Function: transferase activity, transferring glycosyl groups (GO:0016757);	PF01697.27,PF13704.6	Glycosyltransferase family 92|Glycosyl transferase family 2
TRINITY_DN1105_c0_g1_i1_2	XP_028069702.1	myosin IB heavy chain-like [Camellia sinensis]	--	--	--	--	--	--	--	--	--	--	--	--	--	S	ENOG4111Q4H	Myosin tail	--	--	--
TRINITY_DN11060_c0_g1_i1_1	KAE8010254.1	hypothetical protein FH972_006639 [Carpinus fangiana]	Q8LD26|DRMH3_ARATH	Dormancy-associated protein homolog 3 F14G9.17 OS=Arabidopsis thaliana (Mouse-ear cress) GN=F14G9.17 PE=1 SV=1	--	--	--	--	--	--	--	--	--	--	--	S	ENOG410YZ0W	Dormancy auxin associated	--	PF05564.12	Dormancy/auxin associated protein
TRINITY_DN11061_c1_g1_i1_2	--	--	--	--	--	--	--	--	--	--	--	--	--	--	--	--	--	--	--	--	--
TRINITY_DN11063_c0_g1_i1_2	--	--	--	--	--	--	--	--	--	--	--	--	--	--	--	--	--	--	--	--	--
TRINITY_DN11065_c0_g1_i1_2	--	--	--	--	--	--	--	--	--	--	--	--	--	--	--	--	--	--	--	--	--
TRINITY_DN11066_c1_g1_i1_2	THF97900.1	hypothetical protein TEA_021910 [Camellia sinensis var. sinensis]	--	--	--	--	--	--	--	--	--	--	--	--	--	--	--	--	--	--	--
TRINITY_DN11067_c0_g1_i1_1	XP_028099033.1	omega-amidase, chloroplastic-like isoform X1 [Camellia sinensis]	--	--	--	--	--	--	--	--	--	--	--	--	--	--	--	--	--	--	--
TRINITY_DN11067_c0_g1_i1_2	THG20211.1	hypothetical protein TEA_028766 [Camellia sinensis var. sinensis]	--	--	--	--	--	--	--	--	--	--	--	--	--	--	--	--	--	--	--
TRINITY_DN11072_c0_g1_i1_2	XP_028118554.1	putative late blight resistance protein homolog R1B-8 [Camellia sinensis]	Q60CZ8|R1A10_SOLDE	Putative late blight resistance protein homolog R1A-10 PGEC472P22.11 OS=Solanum demissum (Wild potato) GN=PGEC472P22.11 PE=3 SV=1	--	--	--	--	--	--	--	--	--	--	--	S	COG4886	leucine Rich Repeat	Molecular Function: ATP binding (GO:0005524);|Cellular Component: cytoplasm (GO:0005737);|Biological Process: plant-type hypersensitive response (GO:0009626);|Cellular Component: membrane (GO:0016020);|Molecular Function: ADP binding (GO:0043531);	--	--
TRINITY_DN11074_c0_g1_i1_2	--	--	--	--	--	--	--	--	--	--	--	--	--	--	--	--	--	--	--	--	--
TRINITY_DN11080_c0_g1_i1_2	XP_028077268.1	protein SAWADEE HOMEODOMAIN HOMOLOG 2-like [Camellia sinensis]	Q8RWJ7|SHH2_ARATH	Protein SAWADEE HOMEODOMAIN HOMOLOG 2 MYF24.10 OS=Arabidopsis thaliana (Mouse-ear cress) GN=MYF24.10 PE=2 SV=1	--	--	--	--	--	--	--	--	--	--	--	K	ENOG410Y94E	HOX	Molecular Function: DNA binding (GO:0003677);|Molecular Function: chromatin binding (GO:0003682);|Cellular Component: nucleus (GO:0005634);	PF16719.5	SAWADEE domain
TRINITY_DN11081_c0_g1_i1_2	--	--	--	--	--	--	--	--	--	--	--	--	--	--	--	--	--	--	--	--	--
TRINITY_DN11084_c0_g1_i1_2	--	--	--	--	--	--	--	--	--	--	--	--	--	--	--	--	--	--	--	--	--
TRINITY_DN11085_c0_g1_i1_2	--	--	--	--	--	--	--	--	--	--	--	--	--	--	--	--	--	--	--	--	--
TRINITY_DN11089_c0_g1_i1_2	XP_028095218.1	uncharacterized protein LOC114295213 [Camellia sinensis]	--	--	--	--	--	--	--	--	--	--	--	--	--	S	ENOG4111P77	NA	--	PF07719.17	Tetratricopeptide repeat
TRINITY_DN1108_c0_g1_i1_2	XP_028075489.1	probable serine/threonine-protein kinase PBL21 [Camellia sinensis]	--	--	--	--	--	--	--	--	--	--	--	--	--	T	COG0515	Serine Threonine protein kinase	--	--	--
TRINITY_DN11095_c0_g1_i1_1	--	--	--	--	--	--	--	--	--	--	--	--	--	--	--	--	--	--	--	--	--
TRINITY_DN11097_c0_g1_i1_1	--	--	--	--	--	--	--	--	--	--	--	--	--	--	--	--	--	--	--	--	--
TRINITY_DN11097_c0_g1_i1_2	THG01081.1	hypothetical protein TEA_007518 [Camellia sinensis var. sinensis]	Q8GVE3|FLRT_CITMA	Flavanone 7-O-glucoside 2''-O-beta-L-rhamnosyltransferase CM12RHAT OS=Citrus maxima (Pomelo) (Citrus grandis) GN=CM12RHAT PE=1 SV=2	--	--	--	--	--	--	--	--	--	--	--	S	COG1819	Transferase	Cellular Component: integral component of membrane (GO:0016021);|Molecular Function: flavanone 7-O-glucoside 2''-O-beta-L-rhamnosyltransferase activity (GO:0033835);	--	--
TRINITY_DN11099_c0_g1_i1_2	--	--	--	--	--	--	--	--	--	--	--	--	--	--	--	--	--	--	--	--	--
TRINITY_DN1109_c0_g1_i1_1	XP_028079440.1	anthocyanidin 3-O-glucosyltransferase 5-like [Camellia sinensis]	Q40287|UFOG5_MANES	Anthocyanidin 3-O-glucosyltransferase 5 UGT73A5 OS=Manihot esculenta (Cassava) (Jatropha manihot) GN=UGT73A5 PE=2 SV=1	294/483(60.87)	K12356	UGT72E	coniferyl-alcohol glucosyltransferase [EC:2.4.1.111]	ko00940	Phenylpropanoid biosynthesis	KOG1192	UDP-glucuronosyl and UDP-glucosyl transferase	[GC]	METABOLISM|METABOLISM	Carbohydrate transport and metabolism |Energy production and conversion	S	COG1819	Transferase	Biological Process: anthocyanin-containing compound biosynthetic process (GO:0009718);|Molecular Function: anthocyanidin 3-O-glucosyltransferase activity (GO:0047213);	PF00201.18	UDP-glucoronosyl and UDP-glucosyl transferase
TRINITY_DN1109_c0_g1_i1_2	--	--	--	--	--	--	--	--	--	--	--	--	--	--	--	--	--	--	--	--	--
TRINITY_DN110_c0_g1_i1_1	RKF73168.1	hypothetical protein GcM1_245076 [Golovinomyces cichoracearum]	A6MMW3|PETG_ILLOL	Cytochrome b6-f complex subunit 5 petG OS=Illicium oligandrum (Star anise) GN=petG PE=3 SV=1	--	--	--	--	--	--	--	--	--	--	--	C	ENOG410XUPY	Component of the cytochrome b6-f complex, which mediates electron transfer between photosystem II (PSII) and photosystem I (PSI), cyclic electron flow around PSI, and state transitions. PetG is required for either the stability or assembly of the cytochrome b6-f complex (By similarity)	Cellular Component: cytochrome b6f complex (GO:0009512);|Cellular Component: chloroplast thylakoid membrane (GO:0009535);|Biological Process: photosynthesis (GO:0015979);|Cellular Component: integral component of membrane (GO:0016021);|Biological Process: cytochrome complex assembly (GO:0017004);|Molecular Function: electron transporter, transferring electrons within cytochrome b6/f complex of ph…	--	--
TRINITY_DN11102_c0_g1_i2_2	THF94079.1	hypothetical protein TEA_018413 [Camellia sinensis var. sinensis]	O82485|OPT7_ARATH	Oligopeptide transporter 7 T12H20.7 OS=Arabidopsis thaliana (Mouse-ear cress) GN=T12H20.7 PE=2 SV=1	--	--	--	--	--	--	KOG2262	Sexual differentiation process protein ISP4	[T]	CELLULAR PROCESSES AND SIGNALING	Signal transduction mechanisms	S	ENOG410XNZC	oligo-peptide transporter	Cellular Component: integral component of plasma membrane (GO:0005887);|Biological Process: protein transport (GO:0015031);|Cellular Component: membrane (GO:0016020);|Molecular Function: oligopeptide transmembrane transporter activity (GO:0035673);	PF03169.15	OPT oligopeptide transporter protein
TRINITY_DN11103_c0_g1_i1_1	--	--	--	--	--	--	--	--	--	--	--	--	--	--	--	--	--	--	--	--	--
TRINITY_DN11104_c0_g1_i1_1	--	--	--	--	--	--	--	--	--	--	--	--	--	--	--	--	--	--	--	--	--
TRINITY_DN11104_c0_g1_i1_2	--	--	--	--	--	--	--	--	--	--	--	--	--	--	--	--	--	--	--	--	--
TRINITY_DN11105_c0_g1_i1_1	RVW57198.1	hypothetical protein CK203_103338 [Vitis vinifera]	--	--	--	--	--	--	--	--	--	--	--	--	--	S	ENOG410YR55	NA	--	PF14009.6	Domain of unknown function (DUF4228)
TRINITY_DN11105_c0_g1_i1_2	XP_028055623.1	uncharacterized protein LOC114259799 [Camellia sinensis]	--	--	--	--	--	--	--	--	--	--	--	--	--	S	ENOG410ZHG0	NA	--	--	--
TRINITY_DN11106_c0_g1_i1_2	--	--	--	--	--	--	--	--	--	--	--	--	--	--	--	--	--	--	--	--	--
TRINITY_DN1110_c0_g1_i1_2	XP_028067502.1	60S ribosomal protein L35a-3 [Camellia sinensis]	Q9C912|R35A3_ARATH	60S ribosomal protein L35a-3 F1O17.6 OS=Arabidopsis thaliana (Mouse-ear cress) GN=F1O17.6 PE=3 SV=1	107/112(95.54)	K02917	RP-L35Ae, RPL35A	large subunit ribosomal protein L35Ae	ko03010	Ribosome	KOG0887	60S ribosomal protein L35A/L37	[J]	INFORMATION STORAGE AND PROCESSING	Translation, ribosomal structure and biogenesis	J	COG2451	Ribosomal protein	Biological Process: cytoplasmic translation (GO:0002181);|Molecular Function: structural constituent of ribosome (GO:0003735);|Cellular Component: cytosolic large ribosomal subunit (GO:0022625);|Biological Process: ribosomal large subunit biogenesis (GO:0042273);	PF01247.18	Ribosomal protein L35Ae
TRINITY_DN11112_c0_g1_i1_2	--	--	--	--	--	--	--	--	--	--	--	--	--	--	--	--	--	--	--	--	--
TRINITY_DN11113_c0_g1_i1_2	XP_028087300.1	uncharacterized protein LOC114288001 [Camellia sinensis]	Q38834|R13L4_ARATH	Disease resistance RPP13-like protein 4 F18B3.230 OS=Arabidopsis thaliana (Mouse-ear cress) GN=F18B3.230 PE=1 SV=2	--	--	--	--	--	--	--	--	--	--	--	S	ENOG410YFGM	NA	--	PF13855.6	Leucine rich repeat
TRINITY_DN11114_c0_g1_i1_2	THG03455.1	hypothetical protein TEA_004825 [Camellia sinensis var. sinensis]	--	--	--	--	--	--	--	--	--	--	--	--	--	--	--	--	--	--	--
TRINITY_DN11115_c0_g1_i1_1	XP_028122935.1	uncharacterized protein LOC114320042 [Camellia sinensis]	--	--	--	--	--	--	--	--	--	--	--	--	--	S	ENOG410YW3V	NA	--	--	--
TRINITY_DN11116_c0_g1_i1_2	--	--	--	--	--	--	--	--	--	--	--	--	--	--	--	--	--	--	--	--	--
TRINITY_DN11117_c0_g1_i1_2	--	--	--	--	--	--	--	--	--	--	--	--	--	--	--	--	--	--	--	--	--
TRINITY_DN11119_c0_g1_i1_2	--	--	--	--	--	--	--	--	--	--	--	--	--	--	--	--	--	--	--	--	--
TRINITY_DN1111_c0_g1_i1_2	XP_021977097.1	glucan endo-1,3-beta-glucosidase-like isoform X1 [Helianthus annuus]	Q94G86|ALL9_OLEEU	Glucan endo-1,3-beta-D-glucosidase OLE9 OS=Olea europaea (Common olive) GN=OLE9 PE=1 SV=1	--	--	--	--	--	--	--	--	--	--	--	G	ENOG410YCVQ	glucan endo-1-3-beta-glucosidase	Cellular Component: extracellular region (GO:0005576);|Biological Process: (1->3)-beta-D-glucan catabolic process (GO:0006076);|Molecular Function: protein homodimerization activity (GO:0042803);|Molecular Function: glucan endo-1,3-beta-D-glucosidase activity (GO:0042973);	PF00332.18,PF07983.13	Glycosyl hydrolases family 17|X8 domain
TRINITY_DN11121_c0_g1_i1_2	--	--	--	--	--	--	--	--	--	--	--	--	--	--	--	--	--	--	--	--	--
TRINITY_DN11123_c0_g1_i1_1	XP_028076721.1	exocyst complex component EXO70B1-like [Camellia sinensis]	--	--	--	--	--	--	--	--	--	--	--	--	--	--	--	--	--	--	--
TRINITY_DN11125_c0_g1_i1_1	--	--	--	--	--	--	--	--	--	--	--	--	--	--	--	--	--	--	--	--	--
TRINITY_DN11126_c0_g1_i1_1	XP_028118699.1	cyclin-dependent protein kinase inhibitor SMR6-like [Camellia sinensis]	--	--	--	--	--	--	--	--	--	--	--	--	--	--	--	--	--	--	--
TRINITY_DN11127_c0_g1_i1_2	--	--	--	--	--	--	--	--	--	--	--	--	--	--	--	--	--	--	--	--	--
TRINITY_DN11128_c0_g1_i1_2	--	--	--	--	--	--	--	--	--	--	--	--	--	--	--	--	--	--	--	--	--
TRINITY_DN11130_c0_g1_i1_1	--	--	--	--	--	--	--	--	--	--	--	--	--	--	--	--	--	--	--	--	--
TRINITY_DN11132_c0_g1_i1_2	XP_028080035.1	uncharacterized protein LOC114281679 isoform X2 [Camellia sinensis]	--	--	--	--	--	--	--	--	--	--	--	--	--	S	ENOG4110UCC	NA	--	--	--
TRINITY_DN11136_c0_g1_i1_2	--	--	--	--	--	--	--	--	--	--	--	--	--	--	--	--	--	--	--	--	--
TRINITY_DN11137_c0_g1_i1_2	THG22339.1	hypothetical protein TEA_010022 [Camellia sinensis var. sinensis]	C0LGQ9|GHR1_ARATH	LRR receptor-like serine/threonine-protein kinase GHR1 T13K14.100 OS=Arabidopsis thaliana (Mouse-ear cress) GN=T13K14.100 PE=1 SV=2	--	--	--	--	--	--	--	--	--	--	--	S	COG4886	leucine Rich Repeat	--	--	--
TRINITY_DN11139_c0_g1_i1_2	--	--	--	--	--	--	--	--	--	--	--	--	--	--	--	--	--	--	--	--	--
TRINITY_DN1113_c0_g1_i1_2	--	--	--	--	--	--	--	--	--	--	--	--	--	--	--	--	--	--	--	--	--
TRINITY_DN11141_c0_g1_i1_2	--	--	--	--	--	--	--	--	--	--	--	--	--	--	--	--	--	--	--	--	--
TRINITY_DN11142_c0_g1_i1_1	XP_028090755.1	LOW QUALITY PROTEIN: CBL-interacting serine/threonine-protein kinase 24-like [Camellia sinensis]	Q69Q47|CIPKO_ORYSJ	CBL-interacting protein kinase 24 P0029C06.1 OS=Oryza sativa subsp. japonica (Rice) GN=P0029C06.1 PE=1 SV=1	--	--	--	--	--	--	KOG0583	Serine/threonine protein kinase	[T]	CELLULAR PROCESSES AND SIGNALING	Signal transduction mechanisms	T	COG0515	Serine Threonine protein kinase	Molecular Function: protein serine/threonine kinase activity (GO:0004674);|Molecular Function: ATP binding (GO:0005524);|Cellular Component: nucleus (GO:0005634);|Cellular Component: cytoplasm (GO:0005737);|Biological Process: protein phosphorylation (GO:0006468);|Biological Process: response to salt stress (GO:0009651);|Cellular Component: plant-type vacuole membrane (GO:0009705);|Biological Pro…	PF03822.14	NAF domain
TRINITY_DN11143_c0_g1_i1_2	--	--	--	--	--	--	--	--	--	--	--	--	--	--	--	--	--	--	--	--	--
TRINITY_DN11144_c0_g1_i1_2	XP_015064430.1	F-box/kelch-repeat protein At3g23880-like [Solanum pennellii]	Q9LIR8|FBK67_ARATH	F-box/kelch-repeat protein At3g23880 F14O13.7 OS=Arabidopsis thaliana (Mouse-ear cress) GN=F14O13.7 PE=2 SV=1	--	--	--	--	--	--	--	--	--	--	--	--	--	--	Cellular Component: nucleus (GO:0005634);	--	--
TRINITY_DN11145_c0_g1_i1_2	XP_028052432.1	uncharacterized protein LOC114256937 [Camellia sinensis]	--	--	--	--	--	--	--	--	--	--	--	--	--	--	--	--	--	--	--
TRINITY_DN11146_c0_g1_i1_1	--	--	--	--	--	--	--	--	--	--	--	--	--	--	--	--	--	--	--	--	--
TRINITY_DN11146_c0_g1_i1_2	THG13975.1	hypothetical protein TEA_024844 [Camellia sinensis var. sinensis]	Q8H1Z0|CER3_ARATH	Very-long-chain aldehyde decarbonylase CER3 MTI20.3 OS=Arabidopsis thaliana (Mouse-ear cress) GN=MTI20.3 PE=1 SV=1	--	--	--	--	--	--	--	--	--	--	--	S	ENOG410Y1F6	WAX2 C-terminal domain	Molecular Function: sphingosine hydroxylase activity (GO:0000170);|Molecular Function: iron ion binding (GO:0005506);|Cellular Component: endoplasmic reticulum membrane (GO:0005789);|Cellular Component: plasma membrane (GO:0005886);|Biological Process: cuticle hydrocarbon biosynthetic process (GO:0006723);|Biological Process: wax biosynthetic process (GO:0010025);|Cellular Component: membrane (GO…	--	--
TRINITY_DN11147_c0_g1_i2_2	THG03443.1	hypothetical protein TEA_013961 [Camellia sinensis var. sinensis]	F4I2H2|CHR9_ARATH	Switch 2 F11M21.32 OS=Arabidopsis thaliana (Mouse-ear cress) GN=F11M21.32 PE=3 SV=1	--	--	--	--	--	--	KOG0387	Transcription-coupled repair protein CSB/RAD26 (contains SNF2 family DNA-dependent ATPase domain)	[KL]	INFORMATION STORAGE AND PROCESSING|INFORMATION STORAGE AND PROCESSING	Transcription |Replication, recombination and repair	L	ENOG410XP4Z	excision repair cross-complementing rodent repair deficiency complementation group	Molecular Function: DNA binding (GO:0003677);|Molecular Function: helicase activity (GO:0004386);|Molecular Function: ATP binding (GO:0005524);|Biological Process: DNA repair (GO:0006281);|Cellular Component: membrane (GO:0016020);	PF00271.31	Helicase conserved C-terminal domain
TRINITY_DN11149_c0_g1_i2_2	XP_028065179.1	zinc finger HIT domain-containing protein 3 isoform X1 [Camellia sinensis]	--	--	--	--	--	--	--	--	KOG2857	Predicted MYND Zn-finger protein/hormone receptor interactor	[K]	INFORMATION STORAGE AND PROCESSING	Transcription	S	ENOG41123YY	zinc finger, HIT-type containing 3	--	--	--
TRINITY_DN11150_c0_g1_i1_1	XP_028090770.1	inactive protein kinase SELMODRAFT_444075-like isoform X1 [Camellia sinensis]	--	--	--	--	--	--	--	--	--	--	--	--	--	--	--	--	--	--	--
TRINITY_DN11150_c0_g1_i1_2	--	--	--	--	--	--	--	--	--	--	--	--	--	--	--	--	--	--	--	--	--
TRINITY_DN11153_c0_g1_i1_2	--	--	--	--	--	--	--	--	--	--	--	--	--	--	--	--	--	--	--	--	--
TRINITY_DN11154_c0_g1_i2_1	XP_028102331.1	ABC transporter A family member 2-like isoform X2 [Camellia sinensis]	Q9FKF2|AB11A_ARATH	ABC transporter A family member 11 K11J9.22 OS=Arabidopsis thaliana (Mouse-ear cress) GN=K11J9.22 PE=3 SV=1	--	--	--	--	--	--	KOG0059	Lipid exporter ABCA1 and related proteins, ABC superfamily	[IR]	METABOLISM|POORLY CHARACTERIZED	Lipid transport and metabolism |General function prediction only	S	ENOG410XXUP	(ABC) transporter	Molecular Function: ATP binding (GO:0005524);|Cellular Component: integral component of membrane (GO:0016021);|Molecular Function: ATPase activity, coupled to transmembrane movement of substances (GO:0042626);	--	--
TRINITY_DN11158_c0_g1_i1_2	XP_028099266.1	uncharacterized protein LOC114298836 [Camellia sinensis]	P0C2F6|RNHX1_ARATH	Putative ribonuclease H protein At1g65750 F1E22.12 OS=Arabidopsis thaliana (Mouse-ear cress) GN=F1E22.12 PE=3 SV=1	--	--	--	--	--	--	KOG1075	FOG: Reverse transcriptase	[R]	POORLY CHARACTERIZED	General function prediction only	S	ENOG410Y65V	Retrotransposon protein	Molecular Function: nucleic acid binding (GO:0003676);|Molecular Function: RNA-DNA hybrid ribonuclease activity (GO:0004523);|Molecular Function: metal ion binding (GO:0046872);	--	--
TRINITY_DN11158_c0_g2_i1_2	XP_028112190.1	uncharacterized protein LOC114310409 [Camellia sinensis]	--	--	--	--	--	--	--	--	KOG1075	FOG: Reverse transcriptase	[R]	POORLY CHARACTERIZED	General function prediction only	S	ENOG410Y65V	Retrotransposon protein	--	PF13966.6	zinc-binding in reverse transcriptase
TRINITY_DN1115_c0_g1_i1_2	--	--	--	--	--	--	--	--	--	--	--	--	--	--	--	--	--	--	--	--	--
TRINITY_DN11160_c0_g1_i1_2	--	--	--	--	--	--	--	--	--	--	--	--	--	--	--	--	--	--	--	--	--
TRINITY_DN11161_c0_g1_i1_1	--	--	--	--	--	--	--	--	--	--	--	--	--	--	--	--	--	--	--	--	--
TRINITY_DN11164_c0_g1_i1_2	KAF3442161.1	hypothetical protein FNV43_RR16077 [Rhamnella rubrinervis]	--	--	--	--	--	--	--	--	--	--	--	--	--	S	ENOG41107MQ	NA	--	--	--
TRINITY_DN11168_c0_g1_i1_1	XP_030923368.1	uncharacterized protein LOC115950286 [Quercus lobata]	--	--	--	--	--	--	--	--	--	--	--	--	--	S	ENOG410YF14	zinc knuckle family protein	--	PF00077.20	Retroviral aspartyl protease
TRINITY_DN11168_c0_g1_i1_2	--	--	--	--	--	--	--	--	--	--	--	--	--	--	--	--	--	--	--	--	--
TRINITY_DN11170_c0_g1_i1_1	XP_028120858.1	uncharacterized protein LOC114318196 [Camellia sinensis]	--	--	--	--	--	--	--	--	--	--	--	--	--	S	ENOG410ZV59	expressed protein	--	--	--
TRINITY_DN11170_c0_g1_i1_2	--	--	--	--	--	--	--	--	--	--	--	--	--	--	--	--	--	--	--	--	--
TRINITY_DN11172_c0_g1_i1_1	--	--	--	--	--	--	--	--	--	--	--	--	--	--	--	--	--	--	--	--	--
TRINITY_DN11174_c0_g1_i1_1	XP_028085003.1	ABC transporter G family member 12-like [Camellia sinensis]	Q8RWI9|AB15G_ARATH	ABC transporter G family member 15 MSA6.13 OS=Arabidopsis thaliana (Mouse-ear cress) GN=MSA6.13 PE=2 SV=2	--	--	--	--	--	--	KOG0061	Transporter, ABC superfamily (Breast cancer resistance protein)	[Q]	METABOLISM	Secondary metabolites biosynthesis, transport and catabolism	V	COG1131	(ABC) transporter	Molecular Function: ATP binding (GO:0005524);|Cellular Component: plasma membrane (GO:0005886);|Cellular Component: integral component of membrane (GO:0016021);|Molecular Function: ATPase activity, coupled to transmembrane movement of substances (GO:0042626);|Biological Process: transmembrane transport (GO:0055085);|Biological Process: response to karrikin (GO:0080167);	PF00005.27	ABC transporter
TRINITY_DN11175_c0_g1_i1_1	--	--	--	--	--	--	--	--	--	--	--	--	--	--	--	--	--	--	--	--	--
TRINITY_DN11175_c0_g1_i1_2	--	--	--	--	--	--	--	--	--	--	--	--	--	--	--	--	--	--	--	--	--
TRINITY_DN11176_c0_g1_i1_2	--	--	--	--	--	--	--	--	--	--	--	--	--	--	--	--	--	--	--	--	--
TRINITY_DN11177_c0_g1_i1_2	XP_028073324.1	uncharacterized protein LOC114275486 [Camellia sinensis]	--	--	--	--	--	--	--	--	--	--	--	--	--	S	ENOG410Y7F3	NA	--	--	--
TRINITY_DN11177_c0_g2_i1_2	XP_028073324.1	uncharacterized protein LOC114275486 [Camellia sinensis]	--	--	--	--	--	--	--	--	--	--	--	--	--	S	ENOG410Y7F3	NA	--	--	--
TRINITY_DN11179_c0_g1_i1_1	--	--	--	--	--	--	--	--	--	--	--	--	--	--	--	--	--	--	--	--	--
TRINITY_DN11181_c0_g1_i1_1	--	--	--	--	--	--	--	--	--	--	--	--	--	--	--	--	--	--	--	--	--
TRINITY_DN11181_c0_g1_i1_2	PSR91243.1	Pentatricopeptide repeat-containing protein [Actinidia chinensis var. chinensis]	--	--	--	--	--	--	--	--	--	--	--	--	--	S	ENOG410Z7Z7	Pentatricopeptide repeat-containing protein	--	PF01535.20,PF13041.6	PPR repeat|PPR repeat family
TRINITY_DN11182_c0_g1_i1_1	XP_028108626.1	lysM domain receptor-like kinase 3 isoform X2 [Camellia sinensis]	--	--	--	--	--	--	--	--	--	--	--	--	--	--	--	--	--	--	--
TRINITY_DN11184_c0_g1_i1_2	--	--	--	--	--	--	--	--	--	--	--	--	--	--	--	--	--	--	--	--	--
TRINITY_DN11189_c0_g1_i1_2	--	--	--	--	--	--	--	--	--	--	--	--	--	--	--	--	--	--	--	--	--
TRINITY_DN11190_c0_g1_i1_2	XP_028109065.1	pentatricopeptide repeat-containing protein At5g38730 isoform X1 [Camellia sinensis]	Q9FKR3|PP404_ARATH	Pentatricopeptide repeat-containing protein At5g38730 MKD10.5 OS=Arabidopsis thaliana (Mouse-ear cress) GN=MKD10.5 PE=2 SV=1	--	--	--	--	--	--	KOG4197	FOG: PPR repeat	[R]	POORLY CHARACTERIZED	General function prediction only	S	ENOG410Z7Z7	Pentatricopeptide repeat-containing protein	--	--	--
TRINITY_DN11193_c0_g1_i1_2	--	--	--	--	--	--	--	--	--	--	--	--	--	--	--	--	--	--	--	--	--
TRINITY_DN11194_c0_g1_i1_2	XP_028058454.1	uncharacterized protein LOC114262299 [Camellia sinensis]	--	--	--	--	--	--	--	--	KOG0017	FOG: Transposon-encoded proteins with TYA, reverse transcriptase, integrase domains in various combinations	[R]	POORLY CHARACTERIZED	General function prediction only	--	--	--	--	--	--
TRINITY_DN11194_c0_g2_i1_2	XP_028098498.1	uncharacterized protein LOC114298168 [Camellia sinensis]	--	--	--	--	--	--	--	--	--	--	--	--	--	--	--	--	--	--	--
TRINITY_DN11195_c0_g1_i1_2	XP_028083661.1	uncharacterized protein LOC114284910 [Camellia sinensis]	--	--	--	--	--	--	--	--	--	--	--	--	--	--	--	--	--	--	--
TRINITY_DN11198_c1_g1_i1_2	--	--	--	--	--	--	--	--	--	--	--	--	--	--	--	--	--	--	--	--	--
TRINITY_DN111_c0_g1_i1_1	--	--	--	--	--	--	--	--	--	--	--	--	--	--	--	--	--	--	--	--	--
TRINITY_DN11200_c0_g1_i1_1	--	--	--	--	--	--	--	--	--	--	--	--	--	--	--	--	--	--	--	--	--
TRINITY_DN11201_c0_g1_i1_1	XP_028082943.1	pentatricopeptide repeat-containing protein At3g49710 [Camellia sinensis]	Q9M2Y7|PP274_ARATH	Pentatricopeptide repeat-containing protein At3g49710 T16K5.60 OS=Arabidopsis thaliana (Mouse-ear cress) GN=T16K5.60 PE=2 SV=1	--	--	--	--	--	--	KOG4197	FOG: PPR repeat	[R]	POORLY CHARACTERIZED	General function prediction only	S	ENOG410Z7Z7	Pentatricopeptide repeat-containing protein	--	PF13041.6,PF01535.20,PF12854.7,PF13812.6	PPR repeat family|PPR repeat|PPR repeat|Pentatricopeptide repeat domain
TRINITY_DN11205_c0_g1_i1_2	--	--	--	--	--	--	--	--	--	--	--	--	--	--	--	--	--	--	--	--	--
TRINITY_DN11205_c0_g1_i2_1	--	--	--	--	--	--	--	--	--	--	--	--	--	--	--	--	--	--	--	--	--
TRINITY_DN11206_c0_g1_i1_1	XP_028057136.1	uncharacterized protein LOC114261122 [Camellia sinensis]	--	--	--	--	--	--	--	--	--	--	--	--	--	S	ENOG410YB32	NA	--	--	--
TRINITY_DN11207_c0_g1_i1_1	--	--	--	--	--	--	--	--	--	--	--	--	--	--	--	--	--	--	--	--	--
TRINITY_DN11209_c0_g1_i1_2	--	--	--	--	--	--	--	--	--	--	--	--	--	--	--	--	--	--	--	--	--
TRINITY_DN1120_c0_g1_i1_1	THG14959.1	hypothetical protein TEA_018968 [Camellia sinensis var. sinensis]	Q9SLC3|ATL41_ARATH	E3 ubiquitin-protein ligase ATL41 MHK10.8 OS=Arabidopsis thaliana (Mouse-ear cress) GN=MHK10.8 PE=1 SV=1	--	--	--	--	--	--	KOG0800	FOG: Predicted E3 ubiquitin ligase	[O]	CELLULAR PROCESSES AND SIGNALING	Posttranslational modification, protein turnover, chaperones	O	ENOG41121N2	zinc ion binding	Molecular Function: ubiquitin-protein transferase activity (GO:0004842);|Cellular Component: integral component of membrane (GO:0016021);|Biological Process: protein ubiquitination (GO:0016567);|Molecular Function: metal ion binding (GO:0046872);	PF17123.5,PF13639.6,PF13923.6	RING-like zinc finger|Ring finger domain|Zinc finger, C3HC4 type (RING finger)
TRINITY_DN11214_c0_g1_i1_1	--	--	--	--	--	--	--	--	--	--	--	--	--	--	--	--	--	--	--	--	--
TRINITY_DN11215_c0_g1_i1_1	--	--	--	--	--	--	--	--	--	--	--	--	--	--	--	--	--	--	--	--	--
TRINITY_DN11215_c0_g1_i1_2	--	--	--	--	--	--	--	--	--	--	--	--	--	--	--	--	--	--	--	--	--
TRINITY_DN1121_c0_g1_i1_1	XP_028104073.1	probable esterase KAI2 [Camellia sinensis]	Q9SZU7|KAI2_ARATH	Probable esterase KAI2 F6G17.120 OS=Arabidopsis thaliana (Mouse-ear cress) GN=F6G17.120 PE=1 SV=1	--	--	--	--	--	--	--	--	--	--	--	S	COG0596	Alpha beta hydrolase	Cellular Component: nucleus (GO:0005634);|Cellular Component: cytosol (GO:0005829);|Biological Process: photomorphogenesis (GO:0009640);|Biological Process: de-etiolation (GO:0009704);|Molecular Function: hydrolase activity (GO:0016787);|Biological Process: response to karrikin (GO:0080167);	PF00561.20,PF12697.7,PF12146.8	alpha/beta hydrolase fold|Alpha/beta hydrolase family|Serine aminopeptidase, S33
TRINITY_DN11221_c0_g1_i1_2	--	--	--	--	--	--	--	--	--	--	--	--	--	--	--	--	--	--	--	--	--
TRINITY_DN11223_c0_g1_i1_2	--	--	--	--	--	--	--	--	--	--	--	--	--	--	--	--	--	--	--	--	--
TRINITY_DN11225_c0_g1_i1_2	--	--	--	--	--	--	--	--	--	--	--	--	--	--	--	--	--	--	--	--	--
TRINITY_DN11227_c0_g1_i1_2	--	--	--	--	--	--	--	--	--	--	--	--	--	--	--	--	--	--	--	--	--
TRINITY_DN11228_c0_g1_i1_2	XP_028072074.1	beta-1,2-xylosyltransferase XYXT1-like [Camellia sinensis]	--	--	--	--	--	--	--	--	--	--	--	--	--	S	ENOG410ZHQA	glycosyltransferase	--	--	--
TRINITY_DN11229_c0_g1_i1_2	THF98928.1	hypothetical protein TEA_011127 [Camellia sinensis var. sinensis]	--	--	--	--	--	--	--	--	--	--	--	--	--	--	--	--	--	--	--
TRINITY_DN11230_c0_g1_i1_2	--	--	--	--	--	--	--	--	--	--	--	--	--	--	--	--	--	--	--	--	--
TRINITY_DN11231_c0_g1_i1_1	--	--	--	--	--	--	--	--	--	--	--	--	--	--	--	--	--	--	--	--	--
TRINITY_DN11232_c0_g1_i1_2	--	--	--	--	--	--	--	--	--	--	--	--	--	--	--	--	--	--	--	--	--
TRINITY_DN11234_c0_g1_i1_1	XP_028121359.1	uncharacterized protein LOC114318621 [Camellia sinensis]	--	--	--	--	--	--	--	--	--	--	--	--	--	--	--	--	--	--	--
TRINITY_DN11238_c0_g1_i1_2	--	--	--	--	--	--	--	--	--	--	--	--	--	--	--	--	--	--	--	--	--
TRINITY_DN11239_c0_g1_i1_2	--	--	--	--	--	--	--	--	--	--	--	--	--	--	--	--	--	--	--	--	--
TRINITY_DN1123_c0_g1_i1_1	XP_028064318.1	pentatricopeptide repeat-containing protein At1g28690, mitochondrial-like [Camellia sinensis]	Q1PFQ9|PPR62_ARATH	Pentatricopeptide repeat-containing protein At1g28690, mitochondrial F1K23.11 OS=Arabidopsis thaliana (Mouse-ear cress) GN=F1K23.11 PE=2 SV=2	--	--	--	--	--	--	KOG4197	FOG: PPR repeat	[R]	POORLY CHARACTERIZED	General function prediction only	S	ENOG410Z7Z7	Pentatricopeptide repeat-containing protein	--	PF13041.6,PF01535.20,PF12854.7,PF13812.6	PPR repeat family|PPR repeat|PPR repeat|Pentatricopeptide repeat domain
TRINITY_DN1123_c0_g1_i1_2	XP_028058425.1	uncharacterized protein LOC114262266 [Camellia sinensis]	P0CN80|SLX1_CRYNJ	Structure-specific endonuclease subunit SLX1 CNA03830 OS=MYA-565) (Filobasidiella neoformans) GN=CNA03830 PE=3 SV=1	--	--	--	--	--	--	KOG3005	GIY-YIG type nuclease	[R]	POORLY CHARACTERIZED	General function prediction only	L	ENOG411266C	structure-specific endonuclease that resolves DNA secondary structures generated during DNA repair and recombination. Has endonuclease activity towards branched DNA substrates, introducing single-strand cuts in duplex DNA close to junctions with ss-DNA	Biological Process: DNA repair (GO:0006281);|Biological Process: DNA recombination (GO:0006310);|Molecular Function: 5'-flap endonuclease activity (GO:0017108);|Cellular Component: Slx1-Slx4 complex (GO:0033557);|Molecular Function: metal ion binding (GO:0046872);	--	--
TRINITY_DN11243_c0_g1_i1_2	--	--	--	--	--	--	--	--	--	--	--	--	--	--	--	--	--	--	--	--	--
TRINITY_DN11246_c0_g1_i1_1	XP_028084674.1	LOW QUALITY PROTEIN: ethylene-responsive transcription factor ERF036-like [Camellia sinensis]	O04681|PTI5_SOLLC	Pathogenesis-related genes transcriptional activator PTI5 PTI5 OS=Solanum lycopersicum (Tomato) (Lycopersicon esculentum) GN=PTI5 PE=2 SV=1	66/73(90.41)	K13433	PTI5	pathogenesis-related genes transcriptional activator PTI5	ko04626	Plant-pathogen interaction	--	--	--	--	--	K	ENOG410YP8B	Transcription factor	Molecular Function: DNA binding (GO:0003677);|Molecular Function: DNA-binding transcription factor activity (GO:0003700);|Cellular Component: nucleus (GO:0005634);|Biological Process: defense response (GO:0006952);	PF00847.20	AP2 domain
TRINITY_DN11248_c0_g1_i1_2	--	--	--	--	--	--	--	--	--	--	--	--	--	--	--	--	--	--	--	--	--
TRINITY_DN1124_c0_g1_i1_1	--	--	--	--	--	--	--	--	--	--	--	--	--	--	--	--	--	--	--	--	--
TRINITY_DN11250_c0_g1_i1_1	--	--	--	--	--	--	--	--	--	--	--	--	--	--	--	--	--	--	--	--	--
TRINITY_DN11250_c0_g1_i1_2	--	--	--	--	--	--	--	--	--	--	--	--	--	--	--	--	--	--	--	--	--
TRINITY_DN11252_c0_g1_i1_2	THG16862.1	hypothetical protein TEA_020596 [Camellia sinensis var. sinensis]	--	--	--	--	--	--	--	--	--	--	--	--	--	--	--	--	--	PF04043.15	Plant invertase/pectin methylesterase inhibitor
TRINITY_DN11253_c0_g1_i1_2	--	--	--	--	--	--	--	--	--	--	--	--	--	--	--	--	--	--	--	--	--
TRINITY_DN11254_c0_g1_i1_1	--	--	--	--	--	--	--	--	--	--	--	--	--	--	--	--	--	--	--	--	--
TRINITY_DN11254_c0_g1_i2_2	--	--	--	--	--	--	--	--	--	--	--	--	--	--	--	--	--	--	--	--	--
TRINITY_DN11255_c0_g1_i1_1	XP_028076041.1	UDP-glycosyltransferase 91D1-like [Camellia sinensis]	Q9LTA3|U91C1_ARATH	UDP-glycosyltransferase 91C1 K2I5.5 OS=Arabidopsis thaliana (Mouse-ear cress) GN=K2I5.5 PE=1 SV=1	--	--	--	--	--	--	KOG1192	UDP-glucuronosyl and UDP-glucosyl transferase	[GC]	METABOLISM|METABOLISM	Carbohydrate transport and metabolism |Energy production and conversion	S	COG1819	Transferase	Cellular Component: cytosol (GO:0005829);|Molecular Function: UDP-glycosyltransferase activity (GO:0008194);|Cellular Component: intracellular membrane-bounded organelle (GO:0043231);|Molecular Function: quercetin 3-O-glucosyltransferase activity (GO:0080043);|Molecular Function: quercetin 7-O-glucosyltransferase activity (GO:0080044);	--	--
TRINITY_DN11255_c0_g1_i1_2	XP_028122358.1	uncharacterized protein LOC114319532 [Camellia sinensis]	--	--	--	--	--	--	--	--	KOG1075	FOG: Reverse transcriptase	[R]	POORLY CHARACTERIZED	General function prediction only	S	ENOG410Y65V	Retrotransposon protein	--	PF00078.27	Reverse transcriptase (RNA-dependent DNA polymerase)
TRINITY_DN11259_c0_g1_i1_2	AHJ09608.1	abscisic stress-ripening protein ASR [Camellia sinensis]	Q08655|ASR1_SOLLC	Abscisic stress-ripening protein 1 ASR1 OS=Solanum lycopersicum (Tomato) (Lycopersicon esculentum) GN=ASR1 PE=2 SV=1	--	--	--	--	--	--	--	--	--	--	--	K	ENOG410ZQMJ	ABA/WDS induced protein	Cellular Component: intracellular (GO:0005622);|Cellular Component: nucleus (GO:0005634);|Molecular Function: zinc ion binding (GO:0008270);|Biological Process: response to water deprivation (GO:0009414);|Cellular Component: protein-containing complex (GO:0032991);|Molecular Function: protein homodimerization activity (GO:0042803);	--	--
TRINITY_DN1125_c0_g1_i1_1	XP_028073194.1	coiled-coil domain-containing protein SCD2-like isoform X3 [Camellia sinensis]	Q8RWD5|SCD2_ARATH	Coiled-coil domain-containing protein SCD2 T21J18.130 OS=Arabidopsis thaliana (Mouse-ear cress) GN=T21J18.130 PE=1 SV=1	--	--	--	--	--	--	--	--	--	--	--	S	ENOG410ZI6D	NA	Biological Process: cytokinesis by cell plate formation (GO:0000911);|Cellular Component: plasma membrane (GO:0005886);|Biological Process: multidimensional cell growth (GO:0009825);|Cellular Component: clathrin-coated vesicle (GO:0030136);|Biological Process: regulation of growth (GO:0040008);	--	--
TRINITY_DN1125_c0_g1_i1_2	--	--	--	--	--	--	--	--	--	--	--	--	--	--	--	--	--	--	--	--	--
TRINITY_DN11261_c0_g1_i1_2	--	--	--	--	--	--	--	--	--	--	--	--	--	--	--	--	--	--	--	--	--
TRINITY_DN11264_c0_g1_i1_1	--	--	--	--	--	--	--	--	--	--	--	--	--	--	--	--	--	--	--	--	--
TRINITY_DN11269_c0_g1_i1_2	XP_028110478.1	E3 ubiquitin-protein ligase SINA-like 10 [Camellia sinensis]	--	--	44/91(48.35)	K04506	SIAH1	E3 ubiquitin-protein ligase SIAH1 [EC:2.3.2.27]	ko04120	Ubiquitin mediated proteolysis	--	--	--	--	--	--	--	--	--	--	--
TRINITY_DN11275_c0_g1_i1_2	--	--	--	--	--	--	--	--	--	--	--	--	--	--	--	--	--	--	--	--	--
TRINITY_DN11278_c0_g1_i1_2	--	--	--	--	--	--	--	--	--	--	--	--	--	--	--	--	--	--	--	--	--
TRINITY_DN1127_c0_g1_i1_2	--	--	--	--	--	--	--	--	--	--	--	--	--	--	--	--	--	--	--	--	--
TRINITY_DN11280_c0_g1_i1_2	--	--	--	--	--	--	--	--	--	--	--	--	--	--	--	--	--	--	--	--	--
TRINITY_DN11283_c0_g1_i1_1	--	--	--	--	--	--	--	--	--	--	--	--	--	--	--	--	--	--	--	--	--
TRINITY_DN11284_c0_g1_i1_1	THG15579.1	hypothetical protein TEA_009127 [Camellia sinensis var. sinensis]	C0LGJ1|Y1743_ARATH	Probable LRR receptor-like serine/threonine-protein kinase At1g74360 F1M20.4 OS=Arabidopsis thaliana (Mouse-ear cress) GN=F1M20.4 PE=1 SV=1	--	--	--	--	--	--	--	--	--	--	--	S	COG4886	leucine Rich Repeat	--	--	--
TRINITY_DN11284_c0_g2_i1_1	THG15579.1	hypothetical protein TEA_009127 [Camellia sinensis var. sinensis]	C0LGJ1|Y1743_ARATH	Probable LRR receptor-like serine/threonine-protein kinase At1g74360 F1M20.4 OS=Arabidopsis thaliana (Mouse-ear cress) GN=F1M20.4 PE=1 SV=1	--	--	--	--	--	--	--	--	--	--	--	S	COG4886	leucine Rich Repeat	--	--	--
TRINITY_DN11285_c0_g1_i1_2	--	--	--	--	--	--	--	--	--	--	--	--	--	--	--	--	--	--	--	--	--
TRINITY_DN11287_c0_g1_i1_1	THG03002.1	hypothetical protein TEA_005691 [Camellia sinensis var. sinensis]	--	--	--	--	--	--	--	--	--	--	--	--	--	--	--	--	--	--	--
TRINITY_DN11287_c0_g1_i1_2	--	--	--	--	--	--	--	--	--	--	--	--	--	--	--	--	--	--	--	--	--
TRINITY_DN1128_c0_g1_i1_2	--	--	--	--	--	--	--	--	--	--	--	--	--	--	--	--	--	--	--	--	--
TRINITY_DN11290_c0_g1_i1_2	--	--	--	--	--	--	--	--	--	--	--	--	--	--	--	--	--	--	--	--	--
TRINITY_DN11291_c0_g1_i1_2	--	--	--	--	--	--	--	--	--	--	--	--	--	--	--	--	--	--	--	--	--
TRINITY_DN11294_c0_g1_i1_1	--	--	--	--	--	--	--	--	--	--	--	--	--	--	--	--	--	--	--	--	--
TRINITY_DN11297_c0_g1_i1_1	THF95487.1	hypothetical protein TEA_003561 [Camellia sinensis var. sinensis]	--	--	--	--	--	--	--	--	--	--	--	--	--	S	ENOG41123CA	Plant protein of unknown function (DUF946)	--	PF06101.11	Vacuolar protein sorting-associated protein 62
TRINITY_DN11297_c0_g1_i1_2	--	--	--	--	--	--	--	--	--	--	--	--	--	--	--	--	--	--	--	--	--
TRINITY_DN1129_c0_g1_i1_2	--	--	--	--	--	--	--	--	--	--	--	--	--	--	--	--	--	--	--	--	--
TRINITY_DN112_c0_g1_i1_2	XP_028116324.1	formin-like protein 11 isoform X2 [Camellia sinensis]	--	--	--	--	--	--	--	--	--	--	--	--	--	--	--	--	--	--	--
TRINITY_DN11301_c0_g2_i1_2	XP_028075004.1	uncharacterized protein LOC114277295 [Camellia sinensis]	--	--	--	--	--	--	--	--	--	--	--	--	--	S	ENOG4111SW9	NA	--	--	--
TRINITY_DN11303_c0_g1_i1_2	--	--	--	--	--	--	--	--	--	--	--	--	--	--	--	--	--	--	--	--	--
TRINITY_DN11304_c0_g1_i1_2	--	--	--	--	--	--	--	--	--	--	--	--	--	--	--	--	--	--	--	--	--
TRINITY_DN11307_c0_g1_i1_1	--	--	--	--	--	--	--	--	--	--	--	--	--	--	--	--	--	--	--	--	--
TRINITY_DN11307_c0_g1_i1_2	--	--	--	--	--	--	--	--	--	--	--	--	--	--	--	--	--	--	--	--	--
TRINITY_DN11310_c0_g1_i1_1	--	--	--	--	--	--	--	--	--	--	--	--	--	--	--	--	--	--	--	--	--
TRINITY_DN11311_c0_g1_i1_2	--	--	--	--	--	--	--	--	--	--	--	--	--	--	--	--	--	--	--	--	--
TRINITY_DN11313_c0_g1_i1_2	XP_028075511.1	uncharacterized protein LOC114277765 [Camellia sinensis]	--	--	--	--	--	--	--	--	--	--	--	--	--	--	--	--	--	--	--
TRINITY_DN11314_c0_g1_i1_2	--	--	--	--	--	--	--	--	--	--	--	--	--	--	--	--	--	--	--	--	--
TRINITY_DN11315_c0_g1_i1_2	--	--	--	--	--	--	--	--	--	--	--	--	--	--	--	--	--	--	--	--	--
TRINITY_DN11316_c0_g1_i1_2	--	--	--	--	--	--	--	--	--	--	--	--	--	--	--	--	--	--	--	--	--
TRINITY_DN11318_c0_g1_i1_1	XP_028106676.1	uncharacterized protein LOC114305741 [Camellia sinensis]	--	--	--	--	--	--	--	--	--	--	--	--	--	--	--	--	--	--	--
TRINITY_DN11319_c0_g1_i1_1	--	--	--	--	--	--	--	--	--	--	--	--	--	--	--	--	--	--	--	--	--
TRINITY_DN11319_c0_g1_i1_2	XP_028108301.1	dof zinc finger protein DOF1.7-like [Camellia sinensis]	Q9SUA9|DOF44_ARATH	Dof zinc finger protein DOF4.4 T13K14.210 OS=Arabidopsis thaliana (Mouse-ear cress) GN=T13K14.210 PE=3 SV=1	--	--	--	--	--	--	--	--	--	--	--	S	ENOG41119KX	Dof domain, zinc finger	Molecular Function: DNA binding (GO:0003677);|Molecular Function: DNA-binding transcription factor activity (GO:0003700);|Cellular Component: nucleus (GO:0005634);|Biological Process: regulation of transcription, DNA-templated (GO:0006355);|Biological Process: fruit development (GO:0010154);|Biological Process: positive regulation of transcription, DNA-templated (GO:0045893);|Molecular Function: …	PF02701.15	Dof domain, zinc finger
TRINITY_DN1131_c0_g1_i1_2	XP_028118349.1	CRC domain-containing protein TSO1-like isoform X1 [Camellia sinensis]	--	--	--	--	--	--	--	--	--	--	--	--	--	S	ENOG4110UR5	Tesmin TSO1-like CXC domain containing protein	--	--	--
TRINITY_DN11320_c0_g1_i1_2	--	--	--	--	--	--	--	--	--	--	--	--	--	--	--	--	--	--	--	--	--
TRINITY_DN11321_c0_g1_i1_1	--	--	--	--	--	--	--	--	--	--	--	--	--	--	--	--	--	--	--	--	--
TRINITY_DN11323_c0_g1_i1_2	--	--	--	--	--	--	--	--	--	--	--	--	--	--	--	--	--	--	--	--	--
TRINITY_DN11325_c0_g1_i1_2	--	--	--	--	--	--	--	--	--	--	--	--	--	--	--	--	--	--	--	--	--
TRINITY_DN11326_c0_g1_i1_2	--	--	--	--	--	--	--	--	--	--	--	--	--	--	--	--	--	--	--	--	--
TRINITY_DN11327_c0_g1_i1_2	--	--	--	--	--	--	--	--	--	--	--	--	--	--	--	--	--	--	--	--	--
TRINITY_DN11328_c0_g1_i1_2	XP_028092939.1	uncharacterized protein LOC114293100 [Camellia sinensis]	--	--	--	--	--	--	--	--	--	--	--	--	--	--	--	--	--	PF03732.17	Retrotransposon gag protein
TRINITY_DN11329_c0_g1_i1_2	--	--	--	--	--	--	--	--	--	--	--	--	--	--	--	--	--	--	--	--	--
TRINITY_DN11329_c0_g2_i1_2	--	--	--	--	--	--	--	--	--	--	--	--	--	--	--	--	--	--	--	--	--
TRINITY_DN11332_c0_g1_i1_2	THG13105.1	hypothetical protein TEA_011685 [Camellia sinensis var. sinensis]	--	--	--	--	--	--	--	--	--	--	--	--	--	S	ENOG4111Z4C	expressed protein	--	--	--
TRINITY_DN11333_c0_g1_i1_1	XP_028079658.1	disease resistance protein At4g27190-like [Camellia sinensis]	Q8LKZ9|RPS2_ARATH	Disease resistance protein RPS2 F20B18.200 OS=Arabidopsis thaliana (Mouse-ear cress) GN=F20B18.200 PE=1 SV=1	111/268(41.42)	K13459	RPS2	disease resistance protein RPS2	ko04626	Plant-pathogen interaction	KOG4658	Apoptotic ATPase	[T]	CELLULAR PROCESSES AND SIGNALING	Signal transduction mechanisms	S	COG4886	leucine Rich Repeat	--	PF13855.6,PF12799.7	Leucine rich repeat|Leucine Rich repeats (2 copies)
TRINITY_DN11334_c0_g1_i1_1	--	--	--	--	--	--	--	--	--	--	--	--	--	--	--	--	--	--	--	--	--
TRINITY_DN11335_c0_g1_i1_2	--	--	--	--	--	--	--	--	--	--	--	--	--	--	--	--	--	--	--	--	--
TRINITY_DN11336_c0_g1_i1_2	PON48422.1	Tetraspanin/Peripherin [Parasponia andersonii]	--	--	--	--	--	--	--	--	--	--	--	--	--	S	ENOG410XRN9	senescence-associated protein	--	--	--
TRINITY_DN11337_c0_g1_i1_1	--	--	--	--	--	--	--	--	--	--	--	--	--	--	--	--	--	--	--	--	--
TRINITY_DN11338_c0_g1_i1_1	--	--	--	--	--	--	--	--	--	--	--	--	--	--	--	--	--	--	--	--	--
TRINITY_DN11339_c0_g1_i2_2	--	--	--	--	--	--	--	--	--	--	--	--	--	--	--	--	--	--	--	--	--
TRINITY_DN11342_c0_g1_i1_2	THF95203.1	hypothetical protein TEA_023652 [Camellia sinensis var. sinensis]	--	--	--	--	--	--	--	--	KOG0716	Molecular chaperone (DnaJ superfamily)	[O]	CELLULAR PROCESSES AND SIGNALING	Posttranslational modification, protein turnover, chaperones	C	COG1141	Ferredoxin	--	--	--
TRINITY_DN11344_c0_g1_i1_2	--	--	--	--	--	--	--	--	--	--	--	--	--	--	--	--	--	--	--	--	--
TRINITY_DN11346_c0_g1_i1_2	--	--	--	--	--	--	--	--	--	--	--	--	--	--	--	--	--	--	--	--	--
TRINITY_DN1134_c0_g1_i1_1	--	--	--	--	--	--	--	--	--	--	--	--	--	--	--	--	--	--	--	--	--
TRINITY_DN11350_c0_g1_i1_2	XP_028052432.1	uncharacterized protein LOC114256937 [Camellia sinensis]	--	--	--	--	--	--	--	--	--	--	--	--	--	--	--	--	--	--	--
TRINITY_DN11353_c0_g1_i1_2	XP_028057989.1	putative pentatricopeptide repeat-containing protein At1g19290 [Camellia sinensis]	--	--	--	--	--	--	--	--	--	--	--	--	--	--	--	--	--	--	--
TRINITY_DN11354_c0_g1_i1_2	KAE8023816.1	hypothetical protein FH972_009477 [Carpinus fangiana]	P09672|G3PA_SINAL	Glyceraldehyde-3-phosphate dehydrogenase A, chloroplastic GAPA OS=Sinapis alba (White mustard) (Brassica hirta) GN=GAPA PE=2 SV=1	102/103(99.03)	K05298	GAPA	glyceraldehyde-3-phosphate dehydrogenase (NADP+) (phosphorylating) [EC:1.2.1.13]	ko00710	Carbon fixation in photosynthetic organisms	KOG0657	Glyceraldehyde 3-phosphate dehydrogenase	[G]	METABOLISM	Carbohydrate transport and metabolism	G	COG0057	glyceraldehyde3phosphate dehydrogenase	Cellular Component: chloroplast (GO:0009507);|Biological Process: reductive pentose-phosphate cycle (GO:0019253);|Molecular Function: glyceraldehyde-3-phosphate dehydrogenase (NADP+) (phosphorylating) activity (GO:0047100);	PF02800.20	Glyceraldehyde 3-phosphate dehydrogenase, C-terminal domain
TRINITY_DN11356_c0_g1_i1_1	XP_028059261.1	D-ribulose kinase isoform X1 [Camellia sinensis]	Q8L794|XK1_ARATH	D-ribulose kinase F3K23.13 OS=Arabidopsis thaliana (Mouse-ear cress) GN=F3K23.13 PE=1 SV=1	70/95(73.68)	K22935	XK1, psk	D-ribulokinase [EC:2.7.1.47]	ko00040	Pentose and glucuronate interconversions	--	--	--	--	--	G	COG1070	Carbohydrate kinase	Molecular Function: ATP binding (GO:0005524);|Cellular Component: cytoplasm (GO:0005737);|Cellular Component: chloroplast (GO:0009507);|Cellular Component: plastid (GO:0009536);|Biological Process: phosphorylation (GO:0016310);|Molecular Function: D-ribulokinase activity (GO:0019150);	--	--
TRINITY_DN11356_c0_g1_i1_2	THG19735.1	hypothetical protein TEA_028287 [Camellia sinensis var. sinensis]	--	--	--	--	--	--	--	--	--	--	--	--	--	--	--	--	--	--	--
TRINITY_DN1135_c0_g1_i1_1	THG15226.1	hypothetical protein TEA_013849 [Camellia sinensis var. sinensis]	--	--	--	--	--	--	--	--	--	--	--	--	--	--	--	--	--	--	--
TRINITY_DN1135_c0_g1_i1_2	--	--	--	--	--	--	--	--	--	--	--	--	--	--	--	--	--	--	--	--	--
TRINITY_DN11362_c0_g1_i1_2	--	--	--	--	--	--	--	--	--	--	--	--	--	--	--	--	--	--	--	--	--
TRINITY_DN11363_c0_g1_i1_2	--	--	--	--	--	--	--	--	--	--	--	--	--	--	--	--	--	--	--	--	--
TRINITY_DN11364_c0_g1_i1_2	--	--	--	--	--	--	--	--	--	--	--	--	--	--	--	--	--	--	--	--	--
TRINITY_DN11365_c0_g2_i1_1	KAA8523022.1	hypothetical protein F0562_009445 [Nyssa sinensis]	Q9LJJ1|PP259_ARATH	Putative pentatricopeptide repeat-containing protein At3g28640 MZN14.11 OS=Arabidopsis thaliana (Mouse-ear cress) GN=MZN14.11 PE=3 SV=1	--	--	--	--	--	--	KOG4197	FOG: PPR repeat	[R]	POORLY CHARACTERIZED	General function prediction only	S	ENOG410Z7Z7	Pentatricopeptide repeat-containing protein	--	PF01535.20,PF13041.6	PPR repeat|PPR repeat family
TRINITY_DN11369_c0_g1_i1_2	--	--	--	--	--	--	--	--	--	--	--	--	--	--	--	--	--	--	--	--	--
TRINITY_DN11370_c0_g1_i1_2	--	--	--	--	--	--	--	--	--	--	--	--	--	--	--	--	--	--	--	--	--
TRINITY_DN11371_c0_g1_i1_1	--	--	--	--	--	--	--	--	--	--	--	--	--	--	--	--	--	--	--	--	--
TRINITY_DN11376_c0_g1_i1_2	XP_028090744.1	disease resistance protein RGA2-like [Camellia sinensis]	Q7XBQ9|RGA2_SOLBU	Disease resistance protein RGA2 177O13.40 OS=Solanum bulbocastanum (Wild potato) GN=177O13.40 PE=1 SV=1	--	--	--	--	--	--	KOG4658	Apoptotic ATPase	[T]	CELLULAR PROCESSES AND SIGNALING	Signal transduction mechanisms	S	COG4886	leucine Rich Repeat	Molecular Function: ATP binding (GO:0005524);|Biological Process: defense response (GO:0006952);|Molecular Function: ADP binding (GO:0043531);	PF00931.22	NB-ARC domain
TRINITY_DN11376_c0_g1_i2_1	XP_028110441.1	beta-fructofuranosidase, soluble isoenzyme I-like, partial [Camellia sinensis]	P80065|INVB_DAUCA	Beta-fructofuranosidase, soluble isoenzyme I INV*DC4 OS=Daucus carota (Wild carrot) GN=INV*DC4 PE=1 SV=2	171/279(61.29)	K01193	INV, sacA	beta-fructofuranosidase [EC:3.2.1.26]	ko00052|ko00500	Galactose metabolism|Starch and sucrose metabolism	KOG0228	Beta-fructofuranosidase (invertase)	[G]	METABOLISM	Carbohydrate transport and metabolism	G	COG1621	Hydrolase	Molecular Function: sucrose alpha-glucosidase activity (GO:0004575);|Cellular Component: vacuolar lumen (GO:0005775);|Biological Process: carbohydrate metabolic process (GO:0005975);|Cellular Component: integral component of membrane (GO:0016021);	PF00251.20,PF11837.8	Glycosyl hydrolases family 32 N-terminal domain|Domain of unknown function (DUF3357)
TRINITY_DN11380_c0_g1_i1_1	XP_028118569.1	uncharacterized protein LOC114316103 [Camellia sinensis]	--	--	--	--	--	--	--	--	--	--	--	--	--	S	ENOG410ZW88	Protein of unknown function (DUF3119)	--	PF11317.8	Protein of unknown function (DUF3119)
TRINITY_DN11386_c0_g1_i1_2	XP_028106812.1	protein MIZU-KUSSEI 1-like [Camellia sinensis]	O22227|MIZ1_ARATH	Protein MIZU-KUSSEI 1 T32G6.18 OS=Arabidopsis thaliana (Mouse-ear cress) GN=T32G6.18 PE=1 SV=1	--	--	--	--	--	--	--	--	--	--	--	S	ENOG411142I	Protein of unknown function, DUF617	Cellular Component: cytoplasm (GO:0005737);|Cellular Component: endoplasmic reticulum (GO:0005783);|Cellular Component: endoplasmic reticulum membrane (GO:0005789);|Biological Process: chloroplast organization (GO:0009658);|Biological Process: hydrotropism (GO:0010274);|Cellular Component: membrane (GO:0016020);|Cellular Component: cortical endoplasmic reticulum (GO:0032541);	PF04759.13	Protein of unknown function, DUF617
TRINITY_DN11387_c0_g1_i1_2	--	--	--	--	--	--	--	--	--	--	--	--	--	--	--	--	--	--	--	--	--
TRINITY_DN11388_c0_g1_i1_2	--	--	--	--	--	--	--	--	--	--	--	--	--	--	--	--	--	--	--	--	--
TRINITY_DN11389_c0_g1_i1_2	--	--	--	--	--	--	--	--	--	--	--	--	--	--	--	--	--	--	--	--	--
TRINITY_DN11392_c0_g1_i1_2	--	--	--	--	--	--	--	--	--	--	--	--	--	--	--	--	--	--	--	--	--
TRINITY_DN11393_c0_g1_i1_2	XP_028083025.1	disease resistance protein RPP13-like [Camellia sinensis]	Q9FJK8|RP8L4_ARATH	Probable disease resistance RPP8-like protein 4 K15N18.9 OS=Arabidopsis thaliana (Mouse-ear cress) GN=K15N18.9 PE=2 SV=1	--	--	--	--	--	--	KOG4658	Apoptotic ATPase	[T]	CELLULAR PROCESSES AND SIGNALING	Signal transduction mechanisms	S	COG4886	leucine Rich Repeat	--	PF13855.6	Leucine rich repeat
TRINITY_DN11398_c0_g1_i1_2	XP_028081904.1	ABC transporter G family member 15-like [Camellia sinensis]	Q8RWI9|AB15G_ARATH	ABC transporter G family member 15 MSA6.13 OS=Arabidopsis thaliana (Mouse-ear cress) GN=MSA6.13 PE=2 SV=2	--	--	--	--	--	--	KOG0061	Transporter, ABC superfamily (Breast cancer resistance protein)	[Q]	METABOLISM	Secondary metabolites biosynthesis, transport and catabolism	V	COG1131	(ABC) transporter	Molecular Function: ATP binding (GO:0005524);|Cellular Component: plasma membrane (GO:0005886);|Cellular Component: integral component of membrane (GO:0016021);|Molecular Function: ATPase activity, coupled to transmembrane movement of substances (GO:0042626);|Biological Process: transmembrane transport (GO:0055085);|Biological Process: response to karrikin (GO:0080167);	PF01061.24	ABC-2 type transporter
TRINITY_DN11399_c0_g1_i1_2	THF98357.1	hypothetical protein TEA_027383 [Camellia sinensis var. sinensis]	--	--	--	--	--	--	--	--	--	--	--	--	--	--	--	--	--	--	--
TRINITY_DN1139_c0_g1_i1_1	XP_028068153.1	serine/threonine protein phosphatase 2A 55 kDa regulatory subunit B beta isoform-like isoform X1 [Camellia sinensis]	A2X2K3|2ABB_ORYSI	Serine/threonine protein phosphatase 2A 55 kDa regulatory subunit B beta isoform OsI_006296 OS=Oryza sativa subsp. indica (Rice) GN=OsI_006296 PE=2 SV=2	35/45(77.78)	K04354	PPP2R2	serine/threonine-protein phosphatase 2A regulatory subunit B	ko03015	mRNA surveillance pathway	--	--	--	--	--	T	COG5170	protein phosphatase type 2A regulator activity	Cellular Component: protein phosphatase type 2A complex (GO:0000159);|Molecular Function: protein phosphatase regulator activity (GO:0019888);	--	--
TRINITY_DN1139_c0_g1_i1_2	--	--	--	--	--	--	--	--	--	--	--	--	--	--	--	--	--	--	--	--	--
TRINITY_DN11400_c0_g1_i1_1	--	--	--	--	--	--	--	--	--	--	--	--	--	--	--	--	--	--	--	--	--
TRINITY_DN11400_c0_g1_i1_2	XP_028081828.1	uncharacterized protein LOC114283200 [Camellia sinensis]	--	--	--	--	--	--	--	--	--	--	--	--	--	--	--	--	--	--	--
TRINITY_DN11403_c0_g1_i1_1	THG14579.1	hypothetical protein TEA_004985 [Camellia sinensis var. sinensis]	--	--	--	--	--	--	--	--	--	--	--	--	--	--	--	--	--	--	--
TRINITY_DN11405_c0_g1_i1_2	--	--	--	--	--	--	--	--	--	--	--	--	--	--	--	--	--	--	--	--	--
TRINITY_DN11406_c0_g1_i1_2	--	--	--	--	--	--	--	--	--	--	--	--	--	--	--	--	--	--	--	--	--
TRINITY_DN11407_c0_g1_i1_2	KAE9460176.1	hypothetical protein C3L33_07946, partial [Rhododendron williamsianum]	--	--	--	--	--	--	--	--	KOG2006	WD40 repeat protein	[R]	POORLY CHARACTERIZED	General function prediction only	S	ENOG410XT5J	protein RIC1 homolog	--	--	--
TRINITY_DN11408_c0_g1_i1_2	--	--	--	--	--	--	--	--	--	--	--	--	--	--	--	--	--	--	--	--	--
TRINITY_DN11409_c0_g1_i1_1	--	--	--	--	--	--	--	--	--	--	--	--	--	--	--	--	--	--	--	--	--
TRINITY_DN11411_c0_g1_i1_2	XP_028124686.1	aquaporin AQPAn.G-like [Camellia sinensis]	Q7XLR1|PIP26_ORYSJ	Probable aquaporin PIP2-6 OSJNBb0093G06.10 OS=Oryza sativa subsp. japonica (Rice) GN=OSJNBb0093G06.10 PE=2 SV=2	--	--	--	--	--	--	KOG0223	Aquaporin (major intrinsic protein family)	[G]	METABOLISM	Carbohydrate transport and metabolism	G	COG0580	Channel that permits osmotically driven movement of water in both directions. It is involved in the osmoregulation and in the maintenance of cell turgor during volume expansion in rapidly growing cells. It mediates rapid entry or exit of water in response to abrupt changes in osmolarity (By similarity)	Cellular Component: vacuole (GO:0005773);|Cellular Component: plasma membrane (GO:0005886);|Biological Process: response to water deprivation (GO:0009414);|Cellular Component: plasmodesma (GO:0009506);|Molecular Function: water channel activity (GO:0015250);|Cellular Component: integral component of membrane (GO:0016021);	PF00230.20	Major intrinsic protein
TRINITY_DN11413_c0_g1_i1_2	--	--	--	--	--	--	--	--	--	--	--	--	--	--	--	--	--	--	--	--	--
TRINITY_DN11415_c0_g1_i1_2	--	--	--	--	--	--	--	--	--	--	--	--	--	--	--	--	--	--	--	--	--
TRINITY_DN11416_c0_g1_i1_2	XP_028056474.1	ribonuclease J isoform X5 [Camellia sinensis]	Q84W56|RNJ_ARATH	Ribonuclease J MLE2.5 OS=Arabidopsis thaliana (Mouse-ear cress) GN=MLE2.5 PE=1 SV=1	--	--	--	--	--	--	KOG4282	Transcription factor GT-2 and related proteins, contains trihelix DNA-binding/SANT domain	[K]	INFORMATION STORAGE AND PROCESSING	Transcription	S	COG0595	Metallo-Beta-Lactamase	--	--	--
TRINITY_DN11419_c0_g1_i1_1	--	--	--	--	--	--	--	--	--	--	--	--	--	--	--	--	--	--	--	--	--
TRINITY_DN11419_c0_g1_i1_2	--	--	--	--	--	--	--	--	--	--	--	--	--	--	--	--	--	--	--	--	--
TRINITY_DN1141_c0_g1_i1_1	--	--	--	--	--	--	--	--	--	--	--	--	--	--	--	--	--	--	--	--	--
TRINITY_DN11420_c0_g1_i1_2	--	--	--	--	--	--	--	--	--	--	--	--	--	--	--	--	--	--	--	--	--
TRINITY_DN11420_c0_g2_i1_2	--	--	--	--	--	--	--	--	--	--	--	--	--	--	--	--	--	--	--	--	--
TRINITY_DN11421_c0_g1_i1_2	--	--	--	--	--	--	--	--	--	--	--	--	--	--	--	--	--	--	--	--	--
TRINITY_DN11422_c0_g1_i1_1	--	--	--	--	--	--	--	--	--	--	--	--	--	--	--	--	--	--	--	--	--
TRINITY_DN11424_c0_g1_i1_1	--	--	--	--	--	--	--	--	--	--	--	--	--	--	--	--	--	--	--	--	--
TRINITY_DN11426_c0_g1_i1_2	--	--	--	--	--	--	--	--	--	--	--	--	--	--	--	--	--	--	--	--	--
TRINITY_DN11429_c0_g1_i1_2	--	--	--	--	--	--	--	--	--	--	--	--	--	--	--	--	--	--	--	--	--
TRINITY_DN1142_c0_g1_i1_1	THG16718.1	hypothetical protein TEA_021787 [Camellia sinensis var. sinensis]	--	--	--	--	--	--	--	--	--	--	--	--	--	--	--	--	--	--	--
TRINITY_DN1142_c0_g1_i1_2	XP_028081779.1	uncharacterized protein LOC114283148 [Camellia sinensis]	--	--	--	--	--	--	--	--	--	--	--	--	--	S	ENOG41113DC	NA	--	--	--
TRINITY_DN11431_c0_g1_i1_1	--	--	--	--	--	--	--	--	--	--	--	--	--	--	--	--	--	--	--	--	--
TRINITY_DN11431_c0_g1_i1_2	--	--	--	--	--	--	--	--	--	--	--	--	--	--	--	--	--	--	--	--	--
TRINITY_DN11431_c0_g2_i1_1	--	--	--	--	--	--	--	--	--	--	--	--	--	--	--	--	--	--	--	--	--
TRINITY_DN11432_c0_g1_i1_2	--	--	--	--	--	--	--	--	--	--	--	--	--	--	--	--	--	--	--	--	--
TRINITY_DN11433_c0_g1_i1_2	--	--	--	--	--	--	--	--	--	--	--	--	--	--	--	--	--	--	--	--	--
TRINITY_DN11434_c0_g1_i1_2	PSS33155.1	Endonuclease, partial [Actinidia chinensis var. chinensis]	Q94HW2|POLR1_ARATH	Endonuclease RE1 T4M14.18 OS=Arabidopsis thaliana (Mouse-ear cress) GN=T4M14.18 PE=2 SV=1	--	--	--	--	--	--	KOG0017	FOG: Transposon-encoded proteins with TYA, reverse transcriptase, integrase domains in various combinations	[R]	POORLY CHARACTERIZED	General function prediction only	K	COG0571	Digests double-stranded RNA. Involved in the processing of primary rRNA transcript to yield the immediate precursors to the large and small rRNAs (23S and 16S). Also processes some mRNAs, and tRNAs when they are encoded in the rRNA operon (By similarity)	Cellular Component: retrotransposon nucleocapsid (GO:0000943);|Molecular Function: nucleic acid binding (GO:0003676);|Molecular Function: RNA-directed DNA polymerase activity (GO:0003964);|Molecular Function: aspartic-type endopeptidase activity (GO:0004190);|Molecular Function: endonuclease activity (GO:0004519);|Biological Process: DNA recombination (GO:0006310);|Biological Process: DNA integra…	--	--
TRINITY_DN11437_c0_g1_i1_2	--	--	--	--	--	--	--	--	--	--	--	--	--	--	--	--	--	--	--	--	--
TRINITY_DN1143_c0_g1_i1_1	--	--	--	--	--	--	--	--	--	--	--	--	--	--	--	--	--	--	--	--	--
TRINITY_DN1143_c0_g1_i1_2	XP_028054329.1	uncharacterized protein LOC114258558 [Camellia sinensis]	--	--	--	--	--	--	--	--	KOG0017	FOG: Transposon-encoded proteins with TYA, reverse transcriptase, integrase domains in various combinations	[R]	POORLY CHARACTERIZED	General function prediction only	L	COG2801	Retrotransposon protein	--	PF13456.6,PF00075.24	Reverse transcriptase-like|RNase H
TRINITY_DN11446_c0_g1_i1_1	--	--	--	--	--	--	--	--	--	--	--	--	--	--	--	--	--	--	--	--	--
TRINITY_DN11449_c0_g1_i1_1	--	--	--	--	--	--	--	--	--	--	--	--	--	--	--	--	--	--	--	--	--
TRINITY_DN11450_c0_g1_i1_2	--	--	--	--	--	--	--	--	--	--	--	--	--	--	--	--	--	--	--	--	--
TRINITY_DN11451_c0_g1_i1_1	--	--	--	--	--	--	--	--	--	--	--	--	--	--	--	--	--	--	--	--	--
TRINITY_DN11451_c0_g1_i1_2	--	--	--	--	--	--	--	--	--	--	--	--	--	--	--	--	--	--	--	--	--
TRINITY_DN11451_c0_g2_i1_2	--	--	--	--	--	--	--	--	--	--	--	--	--	--	--	--	--	--	--	--	--
TRINITY_DN11453_c0_g1_i1_1	--	--	--	--	--	--	--	--	--	--	--	--	--	--	--	--	--	--	--	--	--
TRINITY_DN11453_c0_g1_i1_2	XP_028088810.1	probable inactive receptor kinase At2g26730 isoform X1 [Camellia sinensis]	Q9SCT4|IMK2_ARATH	Probably inactive leucine-rich repeat receptor-like protein kinase IMK2 T18N14.120 OS=Arabidopsis thaliana (Mouse-ear cress) GN=T18N14.120 PE=1 SV=1	--	--	--	--	--	--	--	--	--	--	--	T	ENOG410YETE	receptor-like protein kinase	--	--	--
TRINITY_DN11454_c0_g1_i1_2	--	--	--	--	--	--	--	--	--	--	--	--	--	--	--	--	--	--	--	--	--
TRINITY_DN11455_c0_g1_i1_2	THG19515.1	hypothetical protein TEA_027421 [Camellia sinensis var. sinensis]	--	--	--	--	--	--	--	--	--	--	--	--	--	--	--	--	--	--	--
TRINITY_DN11456_c0_g1_i1_2	XP_028073358.1	protein PHR1-LIKE 3-like isoform X1 [Camellia sinensis]	F4I274|PHL8_ARATH	Myb family transcription factor PHL8 F24J1.30 OS=Arabidopsis thaliana (Mouse-ear cress) GN=F24J1.30 PE=2 SV=1	--	--	--	--	--	--	--	--	--	--	--	K	ENOG4111ACN	Myb-like DNA-binding domain	Molecular Function: DNA binding (GO:0003677);|Molecular Function: DNA-binding transcription factor activity (GO:0003700);|Cellular Component: nucleus (GO:0005634);|Biological Process: regulation of transcription, DNA-templated (GO:0006355);	PF14379.6	MYB-CC type transfactor, LHEQLE motif
TRINITY_DN11460_c0_g1_i1_2	THG17274.1	hypothetical protein TEA_010478 [Camellia sinensis var. sinensis]	Q9ZV93|FDL10_ARATH	F-box/FBD/LRR-repeat protein At1g78750 F9K20.21 OS=Arabidopsis thaliana (Mouse-ear cress) GN=F9K20.21 PE=2 SV=1	--	--	--	--	--	--	--	--	--	--	--	S	ENOG410ZUW1	F-box LRR-repeat protein	--	PF08387.10	FBD
TRINITY_DN11462_c0_g1_i1_1	--	--	--	--	--	--	--	--	--	--	--	--	--	--	--	--	--	--	--	--	--
TRINITY_DN11462_c0_g1_i1_2	XP_028078329.1	ubinuclein-1 isoform X1 [Camellia sinensis]	Q8RX78|UBN1_ARATH	Ubinuclein-1 F24J8.24 OS=Arabidopsis thaliana (Mouse-ear cress) GN=F24J8.24 PE=1 SV=1	--	--	--	--	--	--	--	--	--	--	--	S	ENOG4110PZK	NA	Cellular Component: nucleus (GO:0005634);|Cellular Component: nucleolus (GO:0005730);|Biological Process: response to salt stress (GO:0009651);|Cellular Component: rDNA protrusion (GO:0030875);|Biological Process: nucleosome organization (GO:0034728);|Biological Process: regulation of gene silencing (GO:0060968);	--	--
TRINITY_DN11463_c0_g1_i1_2	--	--	--	--	--	--	--	--	--	--	--	--	--	--	--	--	--	--	--	--	--
TRINITY_DN11464_c0_g1_i1_1	--	--	--	--	--	--	--	--	--	--	--	--	--	--	--	--	--	--	--	--	--
TRINITY_DN11465_c0_g1_i1_1	--	--	--	--	--	--	--	--	--	--	--	--	--	--	--	--	--	--	--	--	--
TRINITY_DN1146_c0_g1_i1_2	XP_028062486.1	vacuolar protein sorting-associated protein 54, chloroplastic-like isoform X1 [Camellia sinensis]	F4JT76|VPS54_ARATH	Vacuolar protein sorting-associated protein 54, chloroplastic F24J7.50 OS=Arabidopsis thaliana (Mouse-ear cress) GN=F24J7.50 PE=1 SV=1	--	--	--	--	--	--	KOG2115	Vacuolar sorting protein VPS45	[U]	CELLULAR PROCESSES AND SIGNALING	Intracellular trafficking, secretion, and vesicular transport	U	ENOG410XQ3K	vacuolar protein sorting 54 homolog (S. cerevisiae)	Cellular Component: Golgi membrane (GO:0000139);|Cellular Component: GARP complex (GO:0000938);|Cellular Component: cytosol (GO:0005829);|Biological Process: Golgi to vacuole transport (GO:0006896);|Cellular Component: chloroplast (GO:0009507);|Biological Process: protein transport (GO:0015031);|Molecular Function: syntaxin binding (GO:0019905);|Biological Process: retrograde transport, endosome …	--	--
TRINITY_DN11470_c0_g1_i1_1	THF95830.1	hypothetical protein TEA_013507 [Camellia sinensis var. sinensis]	--	--	--	--	--	--	--	--	--	--	--	--	--	--	--	--	--	--	--
TRINITY_DN11471_c0_g1_i1_2	--	--	--	--	--	--	--	--	--	--	--	--	--	--	--	--	--	--	--	--	--
TRINITY_DN11475_c0_g1_i1_2	THG12318.1	hypothetical protein TEA_001505 [Camellia sinensis var. sinensis]	--	--	--	--	--	--	--	--	--	--	--	--	--	--	--	--	--	--	--
TRINITY_DN11477_c0_g1_i1_2	--	--	--	--	--	--	--	--	--	--	--	--	--	--	--	--	--	--	--	--	--
TRINITY_DN11479_c0_g1_i1_1	--	--	--	--	--	--	--	--	--	--	--	--	--	--	--	--	--	--	--	--	--
TRINITY_DN11480_c0_g1_i1_1	XP_028064687.1	transcription factor bHLH77-like [Camellia sinensis]	Q9SRT2|BH062_ARATH	Transcription factor bHLH62 F21O3.5 OS=Arabidopsis thaliana (Mouse-ear cress) GN=F21O3.5 PE=2 SV=1	--	--	--	--	--	--	--	--	--	--	--	K	ENOG4111T9V	Transcription factor	Molecular Function: DNA-binding transcription factor activity (GO:0003700);|Cellular Component: nucleus (GO:0005634);|Biological Process: regulation of transcription, DNA-templated (GO:0006355);|Molecular Function: sequence-specific DNA binding (GO:0043565);|Molecular Function: protein dimerization activity (GO:0046983);	--	--
TRINITY_DN11481_c0_g1_i1_2	AFC37245.1	chalcone isomerase [Camellia chekiangoleosa]	Q9M1X2|FAP1_ARATH	Fatty-acid-binding protein 1 F16M2.20 OS=Arabidopsis thaliana (Mouse-ear cress) GN=F16M2.20 PE=1 SV=1	--	--	--	--	--	--	--	--	--	--	--	O	ENOG410Y9JB	chalcone isomerase	Molecular Function: fatty acid binding (GO:0005504);|Cellular Component: mitochondrion (GO:0005739);|Biological Process: fatty acid metabolic process (GO:0006631);|Cellular Component: chloroplast (GO:0009507);|Cellular Component: plastid (GO:0009536);|Cellular Component: chloroplast stroma (GO:0009570);|Cellular Component: chloroplast envelope (GO:0009941);|Molecular Function: intramolecular lyas…	PF16036.5	Chalcone isomerase-like
TRINITY_DN11485_c0_g1_i1_2	XP_028071092.1	uncharacterized protein LOC114273489 isoform X2 [Camellia sinensis]	--	--	--	--	--	--	--	--	KOG0017	FOG: Transposon-encoded proteins with TYA, reverse transcriptase, integrase domains in various combinations	[R]	POORLY CHARACTERIZED	General function prediction only	L	COG2801	Retrotransposon protein	--	--	--
TRINITY_DN1148_c0_g1_i1_1	XP_028124466.1	pentatricopeptide repeat-containing protein At1g71210, mitochondrial [Camellia sinensis]	Q8GZA6|PP113_ARATH	Pentatricopeptide repeat-containing protein At1g71210, mitochondrial F23N20.20 OS=Arabidopsis thaliana (Mouse-ear cress) GN=F23N20.20 PE=1 SV=1	--	--	--	--	--	--	KOG4197	FOG: PPR repeat	[R]	POORLY CHARACTERIZED	General function prediction only	S	ENOG410Z7Z7	Pentatricopeptide repeat-containing protein	--	PF13041.6,PF12854.7,PF01535.20,PF13812.6	PPR repeat family|PPR repeat|PPR repeat|Pentatricopeptide repeat domain
TRINITY_DN1148_c0_g1_i1_2	XP_028116758.1	peroxiredoxin Q, chloroplastic-like [Camellia sinensis]	Q6QPJ6|PRXQ_POPJC	Peroxiredoxin Q, chloroplastic PRXQ OS=Populus jackii (Balm of Gilead) (Populus deltoides x Populus balsamifera) GN=PRXQ PE=1 SV=1	--	--	--	--	--	--	KOG0855	Alkyl hydroperoxide reductase, thiol specific antioxidant and related enzymes	[O]	CELLULAR PROCESSES AND SIGNALING	Posttranslational modification, protein turnover, chaperones	O	COG1225	alkyl hydroperoxide reductase Thiol specific antioxidant Mal allergen	Molecular Function: peroxidase activity (GO:0004601);|Cellular Component: chloroplast thylakoid lumen (GO:0009543);|Biological Process: cell redox homeostasis (GO:0045454);|Molecular Function: peroxiredoxin activity (GO:0051920);	PF00578.21,PF08534.10	AhpC/TSA family|Redoxin
TRINITY_DN11492_c0_g1_i1_1	--	--	--	--	--	--	--	--	--	--	--	--	--	--	--	--	--	--	--	--	--
TRINITY_DN11494_c0_g1_i1_2	--	--	--	--	--	--	--	--	--	--	--	--	--	--	--	--	--	--	--	--	--
TRINITY_DN11496_c0_g1_i1_2	--	--	Q9ZTZ7|KEA1_ARATH	K(+) efflux antiporter 1, chloroplastic T1N6.20/T1N6.21 OS=Arabidopsis thaliana (Mouse-ear cress) GN=T1N6.20/T1N6.21 PE=1 SV=2	--	--	--	--	--	--	KOG1650	Predicted K+/H+-antiporter	[P]	METABOLISM	Inorganic ion transport and metabolism	P	COG1226	PotAssium voltage-gated channel	Cellular Component: chloroplast (GO:0009507);|Biological Process: chloroplast organization (GO:0009658);|Cellular Component: chloroplast envelope (GO:0009941);|Biological Process: regulation of photosynthesis (GO:0010109);|Molecular Function: potassium:proton antiporter activity (GO:0015386);|Cellular Component: membrane (GO:0016020);|Cellular Component: integral component of membrane (GO:0016021…	--	--
TRINITY_DN11498_c0_g1_i1_2	--	--	--	--	--	--	--	--	--	--	--	--	--	--	--	--	--	--	--	--	--
TRINITY_DN11499_c0_g1_i1_1	XP_028063728.1	probable LRR receptor-like serine/threonine-protein kinase At1g06840 isoform X2 [Camellia sinensis]	C0LGU1|Y5374_ARATH	Probable LRR receptor-like serine/threonine-protein kinase At5g37450 T25O11.15 OS=Arabidopsis thaliana (Mouse-ear cress) GN=T25O11.15 PE=1 SV=1	--	--	--	--	--	--	--	--	--	--	--	T	COG0515	Serine Threonine protein kinase	Molecular Function: protein serine/threonine kinase activity (GO:0004674);|Molecular Function: ATP binding (GO:0005524);|Cellular Component: integral component of membrane (GO:0016021);	--	--
TRINITY_DN114_c0_g1_i1_1	--	--	--	--	--	--	--	--	--	--	--	--	--	--	--	--	--	--	--	--	--
TRINITY_DN114_c0_g1_i1_2	--	--	--	--	--	--	--	--	--	--	--	--	--	--	--	--	--	--	--	--	--
TRINITY_DN11500_c0_g1_i1_1	--	--	--	--	--	--	--	--	--	--	--	--	--	--	--	--	--	--	--	--	--
TRINITY_DN11501_c0_g1_i1_2	--	--	--	--	--	--	--	--	--	--	--	--	--	--	--	--	--	--	--	--	--
TRINITY_DN11502_c0_g1_i1_1	XP_028118601.1	type I inositol polyphosphate 5-phosphatase 2-like isoform X1 [Camellia sinensis]	Q9FUR2|IP5P2_ARATH	Type I inositol polyphosphate 5-phosphatase 2 T6K21.190 OS=Arabidopsis thaliana (Mouse-ear cress) GN=T6K21.190 PE=1 SV=2	--	--	--	--	--	--	KOG0565	Inositol polyphosphate 5-phosphatase and related proteins	[U]	CELLULAR PROCESSES AND SIGNALING	Intracellular trafficking, secretion, and vesicular transport	T	COG5411	inositol	Molecular Function: phosphatidylinositol-4,5-bisphosphate 5-phosphatase activity (GO:0004439);|Molecular Function: inositol-polyphosphate 5-phosphatase activity (GO:0004445);|Biological Process: response to abscisic acid (GO:0009737);|Biological Process: abscisic acid-activated signaling pathway (GO:0009738);|Biological Process: seed germination (GO:0009845);|Biological Process: inositol trisphos…	--	--
TRINITY_DN11503_c0_g1_i1_2	XP_028051142.1	zinc finger BED domain-containing protein DAYSLEEPER-like isoform X2 [Camellia sinensis]	Q9M2N5|DSLE_ARATH	Zinc finger BED domain-containing protein DAYSLEEPER T27B3.40 OS=Arabidopsis thaliana (Mouse-ear cress) GN=T27B3.40 PE=1 SV=1	--	--	--	--	--	--	KOG1121	Tam3-transposase (Ac family)	[L]	INFORMATION STORAGE AND PROCESSING	Replication, recombination and repair	S	ENOG41115TD	zinc finger	Molecular Function: DNA binding (GO:0003677);|Cellular Component: nucleus (GO:0005634);|Cellular Component: cytosol (GO:0005829);|Biological Process: post-embryonic development (GO:0009791);|Molecular Function: metal ion binding (GO:0046872);|Molecular Function: protein dimerization activity (GO:0046983);	PF05699.14	hAT family C-terminal dimerisation region
TRINITY_DN11504_c0_g1_i1_2	--	--	--	--	--	--	--	--	--	--	--	--	--	--	--	--	--	--	--	--	--
TRINITY_DN11506_c0_g1_i1_2	KAA8548393.1	hypothetical protein F0562_000077 [Nyssa sinensis]	F4JTS8|NOV_ARATH	Protein NO VEIN F18A5.130 OS=Arabidopsis thaliana (Mouse-ear cress) GN=F18A5.130 PE=1 SV=1	--	--	--	--	--	--	--	--	--	--	--	S	ENOG410XPG4	NA	--	--	--
TRINITY_DN11509_c0_g1_i1_2	--	--	--	--	--	--	--	--	--	--	--	--	--	--	--	--	--	--	--	--	--
TRINITY_DN11511_c0_g1_i1_1	--	--	--	--	--	--	--	--	--	--	--	--	--	--	--	--	--	--	--	--	--
TRINITY_DN11516_c0_g1_i1_2	--	--	--	--	--	--	--	--	--	--	--	--	--	--	--	--	--	--	--	--	--
TRINITY_DN11518_c0_g1_i1_2	XP_028070528.1	probable leucine-rich repeat receptor-like protein kinase At5g49770 isoform X4 [Camellia sinensis]	--	--	--	--	--	--	--	--	--	--	--	--	--	--	--	--	--	--	--
TRINITY_DN11519_c0_g1_i1_1	--	--	--	--	--	--	--	--	--	--	--	--	--	--	--	--	--	--	--	--	--
TRINITY_DN1151_c0_g1_i1_1	THG20696.1	hypothetical protein TEA_005803 [Camellia sinensis var. sinensis]	Q8S8N4|Y2685_ARATH	Probably inactive receptor-like protein kinase At2g46850 F19D11.13 OS=Arabidopsis thaliana (Mouse-ear cress) GN=F19D11.13 PE=3 SV=1	--	--	--	--	--	--	KOG1187	Serine/threonine protein kinase	[T]	CELLULAR PROCESSES AND SIGNALING	Signal transduction mechanisms	T	COG0515	Serine Threonine protein kinase	--	--	--
TRINITY_DN11520_c0_g1_i1_1	XP_028124632.1	F-box/FBD/LRR-repeat protein At1g16930-like [Camellia sinensis]	Q8H1R7|FDL27_ARATH	F-box/FBD/LRR-repeat protein At4g26340 T25K17.150 OS=Arabidopsis thaliana (Mouse-ear cress) GN=T25K17.150 PE=2 SV=1	--	--	--	--	--	--	--	--	--	--	--	S	ENOG410YZFH	F-box LRR-repeat protein	--	PF08387.10	FBD
TRINITY_DN11520_c0_g1_i3_2	--	--	--	--	--	--	--	--	--	--	--	--	--	--	--	--	--	--	--	--	--
TRINITY_DN11521_c0_g1_i1_2	--	--	--	--	--	--	--	--	--	--	--	--	--	--	--	--	--	--	--	--	--
TRINITY_DN11523_c0_g1_i1_2	--	--	--	--	--	--	--	--	--	--	--	--	--	--	--	--	--	--	--	--	--
TRINITY_DN11526_c0_g1_i1_1	--	--	--	--	--	--	--	--	--	--	--	--	--	--	--	--	--	--	--	--	--
TRINITY_DN11526_c0_g1_i1_2	--	--	--	--	--	--	--	--	--	--	--	--	--	--	--	--	--	--	--	--	--
TRINITY_DN11527_c0_g1_i1_1	XP_028055198.1	disease resistance protein RPM1-like [Camellia sinensis]	--	--	--	--	--	--	--	--	--	--	--	--	--	S	ENOG410Y65V	Retrotransposon protein	--	--	--
TRINITY_DN11529_c0_g1_i2_1	THG07994.1	hypothetical protein TEA_027124 [Camellia sinensis var. sinensis]	--	--	--	--	--	--	--	--	--	--	--	--	--	O	ENOG410XRV1	UnCoupling Protein	--	--	--
TRINITY_DN11529_c0_g2_i1_2	THF98023.1	hypothetical protein TEA_007572 [Camellia sinensis var. sinensis]	--	--	--	--	--	--	--	--	--	--	--	--	--	S	ENOG410XRQT	Zinc finger with UFM1-specific peptidase domain	--	--	--
TRINITY_DN11530_c0_g2_i1_1	XP_028066503.1	putative pentatricopeptide repeat-containing protein At3g16890, mitochondrial [Camellia sinensis]	Q9LSQ2|PP239_ARATH	Putative pentatricopeptide repeat-containing protein At3g16890, mitochondrial K14A17.14 OS=Arabidopsis thaliana (Mouse-ear cress) GN=K14A17.14 PE=3 SV=1	--	--	--	--	--	--	KOG4197	FOG: PPR repeat	[R]	POORLY CHARACTERIZED	General function prediction only	S	ENOG410Z7Z7	Pentatricopeptide repeat-containing protein	--	PF13041.6,PF12854.7,PF01535.20	PPR repeat family|PPR repeat|PPR repeat
TRINITY_DN11531_c0_g1_i1_1	--	--	--	--	--	--	--	--	--	--	--	--	--	--	--	--	--	--	--	--	--
TRINITY_DN11532_c0_g1_i1_1	--	--	--	--	--	--	--	--	--	--	--	--	--	--	--	--	--	--	--	--	--
TRINITY_DN11534_c0_g1_i1_2	--	--	--	--	--	--	--	--	--	--	--	--	--	--	--	--	--	--	--	--	--
TRINITY_DN11535_c0_g3_i1_2	XP_028084889.1	kinesin-like protein KIN-4C [Camellia sinensis]	F4K0J3|KN4C_ARATH	Kinesin-like protein KIN-4C MSL3.5 OS=Arabidopsis thaliana (Mouse-ear cress) GN=MSL3.5 PE=2 SV=2	--	--	--	--	--	--	KOG0244	Kinesin-like protein	[Z]	CELLULAR PROCESSES AND SIGNALING	Cytoskeleton	Z	COG5059	Kinesin family member	Molecular Function: microtubule motor activity (GO:0003777);|Molecular Function: ATP binding (GO:0005524);|Cellular Component: kinesin complex (GO:0005871);|Cellular Component: microtubule (GO:0005874);|Biological Process: microtubule-based movement (GO:0007018);|Biological Process: mitotic spindle organization (GO:0007052);|Molecular Function: microtubule binding (GO:0008017);|Cellular Component…	--	--
TRINITY_DN11536_c0_g1_i1_1	--	--	--	--	--	--	--	--	--	--	--	--	--	--	--	--	--	--	--	--	--
TRINITY_DN11537_c0_g1_i1_1	THF97673.1	hypothetical protein TEA_006766 [Camellia sinensis var. sinensis]	Q9SFC7|FB135_ARATH	F-box protein At3g07870 F17A17.21 OS=Arabidopsis thaliana (Mouse-ear cress) GN=F17A17.21 PE=2 SV=1	--	--	--	--	--	--	--	--	--	--	--	S	ENOG410YWCP	F-box protein	Biological Process: positive regulation of cell proliferation (GO:0008284);|Cellular Component: plasmodesma (GO:0009506);	PF12937.7,PF00646.33	F-box-like|F-box domain
TRINITY_DN11538_c0_g1_i1_1	XP_022015554.1	probable WRKY transcription factor 40 [Helianthus annuus]	Q6IEK5|WRK76_ORYSI	WRKY transcription factor WRKY76 OsI_31379 OS=Oryza sativa subsp. indica (Rice) GN=OsI_31379 PE=2 SV=1	--	--	--	--	--	--	--	--	--	--	--	K	ENOG410YHES	WRKY transcription factor	Molecular Function: DNA-binding transcription factor activity (GO:0003700);|Cellular Component: nucleus (GO:0005634);|Biological Process: response to bacterium (GO:0009617);|Biological Process: response to fungus (GO:0009620);|Biological Process: response to chitin (GO:0010200);|Molecular Function: sequence-specific DNA binding (GO:0043565);	PF03106.15	WRKY DNA -binding domain
TRINITY_DN11538_c0_g1_i1_2	--	--	--	--	--	--	--	--	--	--	--	--	--	--	--	--	--	--	--	--	--
TRINITY_DN11539_c0_g1_i1_2	XP_028103893.1	kinesin-like protein KIN-14R isoform X2 [Camellia sinensis]	F4IJK6|KN14R_ARATH	Kinesin-like protein KIN-14R T9I22.5 OS=Arabidopsis thaliana (Mouse-ear cress) GN=T9I22.5 PE=3 SV=1	--	--	--	--	--	--	KOG0239	Kinesin (KAR3 subfamily)	[Z]	CELLULAR PROCESSES AND SIGNALING	Cytoskeleton	Z	COG5059	Kinesin family member	Molecular Function: microtubule motor activity (GO:0003777);|Molecular Function: ATP binding (GO:0005524);|Cellular Component: kinesin complex (GO:0005871);|Cellular Component: microtubule (GO:0005874);|Biological Process: microtubule-based movement (GO:0007018);|Molecular Function: microtubule binding (GO:0008017);|Molecular Function: ATPase activity (GO:0016887);	PF11721.8	Malectin domain
TRINITY_DN11540_c0_g1_i1_1	--	--	--	--	--	--	--	--	--	--	--	--	--	--	--	--	--	--	--	--	--
TRINITY_DN11541_c0_g1_i1_1	--	--	--	--	--	--	--	--	--	--	--	--	--	--	--	--	--	--	--	--	--
TRINITY_DN11543_c0_g1_i1_1	XP_028069953.1	calcium-dependent protein kinase 1-like [Camellia sinensis]	Q9SJ61|CDPKP_ARATH	Calcium-dependent protein kinase 25 F11F19.20 OS=Arabidopsis thaliana (Mouse-ear cress) GN=F11F19.20 PE=2 SV=1	125/203(61.58)	K13412	CPK	calcium-dependent protein kinase [EC:2.7.11.1]	ko04626	Plant-pathogen interaction	KOG0032	Ca2+/calmodulin-dependent protein kinase, EF-Hand protein superfamily	[T]	CELLULAR PROCESSES AND SIGNALING	Signal transduction mechanisms	T	ENOG410XRMJ	calcium-dependent protein kinase	Molecular Function: calmodulin-dependent protein kinase activity (GO:0004683);|Molecular Function: calcium ion binding (GO:0005509);|Molecular Function: ATP binding (GO:0005524);|Cellular Component: nucleus (GO:0005634);|Cellular Component: cytoplasm (GO:0005737);|Biological Process: abscisic acid-activated signaling pathway (GO:0009738);|Molecular Function: calcium-dependent protein serine/threo…	PF00069.25,PF07714.17	Protein kinase domain|Protein tyrosine kinase
TRINITY_DN11543_c0_g1_i1_2	--	--	--	--	--	--	--	--	--	--	--	--	--	--	--	--	--	--	--	--	--
TRINITY_DN11543_c0_g2_i1_2	--	--	--	--	--	--	--	--	--	--	--	--	--	--	--	--	--	--	--	--	--
TRINITY_DN11545_c0_g1_i2_1	XP_028069599.1	LOW QUALITY PROTEIN: helicase and polymerase-containing protein TEBICHI-like [Camellia sinensis]	Q588V7|TEB_ARATH	Helicase and polymerase-containing protein TEBICHI F4D11.100 OS=Arabidopsis thaliana (Mouse-ear cress) GN=F4D11.100 PE=2 SV=1	--	--	--	--	--	--	KOG0950	DNA polymerase theta/eta, DEAD-box superfamily	[R]	POORLY CHARACTERIZED	General function prediction only	L	COG0749	DNA polymerase	Molecular Function: DNA binding (GO:0003677);|Molecular Function: DNA-directed DNA polymerase activity (GO:0003887);|Molecular Function: helicase activity (GO:0004386);|Molecular Function: ATP binding (GO:0005524);|Cellular Component: cytoplasm (GO:0005737);|Biological Process: DNA-dependent DNA replication (GO:0006261);|Biological Process: cell cycle (GO:0007049);|Molecular Function: 5'-3' exonu…	PF00271.31	Helicase conserved C-terminal domain
TRINITY_DN11546_c0_g1_i1_1	THG22720.1	hypothetical protein TEA_018488 [Camellia sinensis var. sinensis]	--	--	--	--	--	--	--	--	--	--	--	--	--	--	--	--	--	--	--
TRINITY_DN11549_c0_g1_i1_1	XP_028110480.1	uncharacterized protein LOC114308991 [Camellia sinensis]	--	--	--	--	--	--	--	--	--	--	--	--	--	S	ENOG410Y5XX	NA	--	--	--
TRINITY_DN1154_c0_g1_i1_1	--	--	--	--	--	--	--	--	--	--	--	--	--	--	--	--	--	--	--	--	--
TRINITY_DN11551_c0_g1_i1_2	--	--	--	--	--	--	--	--	--	--	--	--	--	--	--	--	--	--	--	--	--
TRINITY_DN11552_c0_g1_i1_1	XP_028084886.1	serine/threonine-protein kinase CTR1 isoform X3 [Camellia sinensis]	--	--	--	--	--	--	--	--	--	--	--	--	--	--	--	--	--	--	--
TRINITY_DN11553_c0_g1_i1_1	XP_028076054.1	ethylene-responsive transcription factor ERF023-like [Camellia sinensis]	Q1ECI2|ERF23_ARATH	Ethylene-responsive transcription factor ERF023 F6F3.6 OS=Arabidopsis thaliana (Mouse-ear cress) GN=F6F3.6 PE=2 SV=1	--	--	--	--	--	--	--	--	--	--	--	K	ENOG41118MR	Transcription factor	Molecular Function: DNA binding (GO:0003677);|Molecular Function: DNA-binding transcription factor activity (GO:0003700);|Cellular Component: nucleus (GO:0005634);|Biological Process: ethylene-activated signaling pathway (GO:0009873);	PF00847.20	AP2 domain
TRINITY_DN11553_c0_g1_i1_2	XP_028069028.1	2-hydroxyisoflavanone dehydratase-like [Camellia sinensis]	Q5NUF4|HIDM_GLYEC	2-hydroxyisoflavanone dehydratase HIDM OS=Glycyrrhiza echinata (Licorice) GN=HIDM PE=1 SV=1	--	--	--	--	--	--	KOG1515	Arylacetamide deacetylase	[V]	CELLULAR PROCESSES AND SIGNALING	Defense mechanisms	I	COG0657	alpha beta hydrolase fold-3 domain protein	Biological Process: isoflavonoid biosynthetic process (GO:0009717);|Biological Process: flavonoid biosynthetic process (GO:0009813);|Molecular Function: 2-hydroxyisoflavanone dehydratase activity (GO:0033987);|Biological Process: isoflavonoid metabolic process (GO:0046287);|Molecular Function: carboxylic ester hydrolase activity (GO:0052689);	PF07859.13,PF00135.28	alpha/beta hydrolase fold|Carboxylesterase family
TRINITY_DN11554_c0_g1_i1_1	--	--	--	--	--	--	--	--	--	--	--	--	--	--	--	--	--	--	--	--	--
TRINITY_DN11555_c0_g1_i1_1	THG12014.1	hypothetical protein TEA_011520 [Camellia sinensis var. sinensis]	Q39214|RPM1_ARATH	Disease resistance protein RPM1 F17A9.20 OS=Arabidopsis thaliana (Mouse-ear cress) GN=F17A9.20 PE=1 SV=1	118/200(59.00)	K13457	RPM1, RPS3	disease resistance protein RPM1	ko04626	Plant-pathogen interaction	KOG4658	Apoptotic ATPase	[T]	CELLULAR PROCESSES AND SIGNALING	Signal transduction mechanisms	S	COG4886	leucine Rich Repeat	--	--	--
TRINITY_DN11555_c0_g1_i1_2	XP_028096534.1	serine/threonine-protein phosphatase PP1 isozyme 3-like [Camellia sinensis]	--	--	--	--	--	--	--	--	--	--	--	--	--	--	--	--	--	--	--
TRINITY_DN11556_c0_g1_i1_1	--	--	--	--	--	--	--	--	--	--	--	--	--	--	--	--	--	--	--	--	--
TRINITY_DN11559_c0_g1_i1_1	--	--	--	--	--	--	--	--	--	--	--	--	--	--	--	--	--	--	--	--	--
TRINITY_DN11559_c0_g1_i1_2	--	--	--	--	--	--	--	--	--	--	--	--	--	--	--	--	--	--	--	--	--
TRINITY_DN11560_c0_g1_i1_1	--	--	--	--	--	--	--	--	--	--	--	--	--	--	--	--	--	--	--	--	--
TRINITY_DN11561_c0_g1_i1_1	XP_028072159.1	protein SAMBA-like [Camellia sinensis]	Q9C613|SAMBA_ARATH	Protein SAMBA F27G20.14 OS=Arabidopsis thaliana (Mouse-ear cress) GN=F27G20.14 PE=1 SV=1	--	--	--	--	--	--	--	--	--	--	--	S	ENOG410Z6S4	NA	Biological Process: pollen development (GO:0009555);|Biological Process: microsporogenesis (GO:0009556);|Molecular Function: anaphase-promoting complex binding (GO:0010997);|Biological Process: positive regulation of protein catabolic process (GO:0045732);|Biological Process: negative regulation of organ growth (GO:0046621);	--	--
TRINITY_DN11561_c0_g1_i1_2	RVW78765.1	Transposon Ty3-I Gag-Pol polyprotein [Vitis vinifera]	Q9UR07|TF211_SCHPO	Transposon Tf2-11 polyprotein SPBC1289.17 OS=Schizosaccharomyces pombe (strain 972 / ATCC 24843) (Fission yeast) GN=SPBC1289.17 PE=3 SV=1	--	--	--	--	--	--	KOG0017	FOG: Transposon-encoded proteins with TYA, reverse transcriptase, integrase domains in various combinations	[R]	POORLY CHARACTERIZED	General function prediction only	L	COG2801	Retrotransposon protein	Molecular Function: DNA binding (GO:0003677);|Molecular Function: RNA binding (GO:0003723);|Molecular Function: DNA-directed DNA polymerase activity (GO:0003887);|Molecular Function: RNA-directed DNA polymerase activity (GO:0003964);|Molecular Function: aspartic-type endopeptidase activity (GO:0004190);|Molecular Function: endonuclease activity (GO:0004519);|Cellular Component: nucleus (GO:000563…	--	--
TRINITY_DN11565_c0_g1_i1_1	--	--	--	--	--	--	--	--	--	--	--	--	--	--	--	--	--	--	--	--	--
TRINITY_DN1156_c0_g1_i1_2	--	--	--	--	--	--	--	--	--	--	--	--	--	--	--	--	--	--	--	--	--
TRINITY_DN11572_c0_g1_i1_2	--	--	--	--	--	--	--	--	--	--	--	--	--	--	--	--	--	--	--	--	--
TRINITY_DN11574_c0_g1_i1_1	--	--	--	--	--	--	--	--	--	--	--	--	--	--	--	--	--	--	--	--	--
TRINITY_DN11576_c0_g1_i1_1	--	--	--	--	--	--	--	--	--	--	--	--	--	--	--	--	--	--	--	--	--
TRINITY_DN11576_c0_g2_i1_1	--	--	--	--	--	--	--	--	--	--	--	--	--	--	--	--	--	--	--	--	--
TRINITY_DN11577_c0_g1_i1_1	THG01413.1	hypothetical protein TEA_015287 [Camellia sinensis var. sinensis]	O80888|M3K17_ARATH	Mitogen-activated protein kinase kinase kinase 17 T26B15.7 OS=Arabidopsis thaliana (Mouse-ear cress) GN=T26B15.7 PE=1 SV=1	--	--	--	--	--	--	KOG0198	MEKK and related serine/threonine protein kinases	[T]	CELLULAR PROCESSES AND SIGNALING	Signal transduction mechanisms	T	ENOG410XQGS	mitogen-activated protein kinase kinase kinase	Molecular Function: protein serine/threonine kinase activity (GO:0004674);|Molecular Function: MAP kinase kinase kinase activity (GO:0004709);|Molecular Function: ATP binding (GO:0005524);|Cellular Component: nucleus (GO:0005634);|Cellular Component: cytoplasm (GO:0005737);|Biological Process: response to osmotic stress (GO:0006970);|Biological Process: response to abscisic acid (GO:0009737);|Bio…	PF00069.25	Protein kinase domain
TRINITY_DN11578_c0_g1_i1_2	--	--	--	--	--	--	--	--	--	--	--	--	--	--	--	--	--	--	--	--	--
TRINITY_DN11579_c0_g1_i1_2	--	--	--	--	--	--	--	--	--	--	--	--	--	--	--	--	--	--	--	--	--
TRINITY_DN1157_c0_g1_i1_1	--	--	--	--	--	--	--	--	--	--	--	--	--	--	--	--	--	--	--	--	--
TRINITY_DN11580_c0_g1_i1_1	XP_028116080.1	uncharacterized protein LOC114313858 isoform X4 [Camellia sinensis]	--	--	--	--	--	--	--	--	--	--	--	--	--	L	COG1193	muts2 protein	--	--	--
TRINITY_DN11580_c0_g1_i1_2	--	--	--	--	--	--	--	--	--	--	--	--	--	--	--	--	--	--	--	--	--
TRINITY_DN11582_c0_g2_i1_1	--	--	--	--	--	--	--	--	--	--	--	--	--	--	--	--	--	--	--	--	--
TRINITY_DN11583_c0_g1_i1_2	XP_028082767.1	protein FIZZY-RELATED 3 [Camellia sinensis]	Q8LPL5|FZR3_ARATH	Protein FIZZY-RELATED 3 MAC12.21 OS=Arabidopsis thaliana (Mouse-ear cress) GN=MAC12.21 PE=1 SV=1	177/226(78.32)	K03364	CDH1	cell division cycle 20-like protein 1, cofactor of APC complex	ko04120	Ubiquitin mediated proteolysis	KOG0305	Anaphase promoting complex, Cdc20, Cdh1, and Ama1 subunits	[DO]	CELLULAR PROCESSES AND SIGNALING|CELLULAR PROCESSES AND SIGNALING	Cell cycle control, cell division, chromosome partitioning |Posttranslational modification, protein turnover, chaperones	S	COG2319	wd repeat	--	--	--
TRINITY_DN11584_c0_g1_i1_2	--	--	--	--	--	--	--	--	--	--	--	--	--	--	--	--	--	--	--	--	--
TRINITY_DN11585_c0_g1_i1_2	XP_028076036.1	uncharacterized protein LOC114278219 [Camellia sinensis]	--	--	--	--	--	--	--	--	--	--	--	--	--	--	--	--	--	PF14111.6	Domain of unknown function (DUF4283)
TRINITY_DN11587_c0_g1_i1_1	--	--	--	--	--	--	--	--	--	--	--	--	--	--	--	--	--	--	--	--	--
TRINITY_DN11588_c0_g1_i1_1	XP_028077331.1	1-aminocyclopropane-1-carboxylate synthase-like [Camellia sinensis]	P31531|1A1C_SOYBN	1-aminocyclopropane-1-carboxylate synthase ACS1 OS=Glycine max (Soybean) (Glycine hispida) GN=ACS1 PE=2 SV=1	122/170(71.76)	K20772	ACS1_2_6	1-aminocyclopropane-1-carboxylate synthase 1/2/6 [EC:4.4.1.14]	ko00270|ko04016	Cysteine and methionine metabolism|MAPK signaling pathway - plant	KOG0256	1-aminocyclopropane-1-carboxylate synthase, and related proteins	[T]	CELLULAR PROCESSES AND SIGNALING	Signal transduction mechanisms	E	COG0436	aminotransferase	Biological Process: ethylene biosynthetic process (GO:0009693);|Biological Process: fruit ripening (GO:0009835);|Molecular Function: 1-aminocyclopropane-1-carboxylate synthase activity (GO:0016847);|Molecular Function: pyridoxal phosphate binding (GO:0030170);	PF00155.21	Aminotransferase class I and II
TRINITY_DN11588_c0_g1_i1_2	XP_028102653.1	probable histone H2A variant 1 [Camellia sinensis]	Q8H7Y8|H2AV1_ORYSJ	Probable histone H2A variant 1 OJ1607A12.10 OS=Oryza sativa subsp. japonica (Rice) GN=OJ1607A12.10 PE=2 SV=1	--	--	--	--	--	--	KOG1757	Histone 2A	[B]	INFORMATION STORAGE AND PROCESSING	Chromatin structure and dynamics	B	COG5262	histone h2a	Cellular Component: nucleosome (GO:0000786);|Cellular Component: nuclear chromatin (GO:0000790);|Molecular Function: DNA binding (GO:0003677);|Biological Process: chromatin organization (GO:0006325);|Molecular Function: protein heterodimerization activity (GO:0046982);	PF00125.24,PF16211.5	Core histone H2A/H2B/H3/H4|C-terminus of histone H2A
TRINITY_DN11591_c0_g1_i1_1	--	--	--	--	--	--	--	--	--	--	--	--	--	--	--	--	--	--	--	--	--
TRINITY_DN11592_c0_g1_i1_1	--	--	--	--	--	--	--	--	--	--	--	--	--	--	--	--	--	--	--	--	--
TRINITY_DN11594_c0_g1_i1_2	XP_028124285.1	pentatricopeptide repeat-containing protein At1g15510, chloroplastic [Camellia sinensis]	--	--	--	--	--	--	--	--	--	--	--	--	--	S	ENOG410Z7Z7	Pentatricopeptide repeat-containing protein	--	--	--
TRINITY_DN11595_c0_g1_i1_2	--	--	--	--	--	--	--	--	--	--	--	--	--	--	--	--	--	--	--	--	--
TRINITY_DN11596_c0_g1_i1_2	--	--	--	--	--	--	--	--	--	--	--	--	--	--	--	--	--	--	--	--	--
TRINITY_DN11599_c0_g1_i1_1	--	--	--	--	--	--	--	--	--	--	--	--	--	--	--	--	--	--	--	--	--
TRINITY_DN1159_c0_g1_i1_1	--	--	--	--	--	--	--	--	--	--	--	--	--	--	--	--	--	--	--	--	--
TRINITY_DN1159_c0_g1_i1_2	--	--	--	--	--	--	--	--	--	--	--	--	--	--	--	--	--	--	--	--	--
TRINITY_DN115_c0_g1_i1_2	--	--	--	--	--	--	--	--	--	--	--	--	--	--	--	--	--	--	--	--	--
TRINITY_DN11600_c0_g1_i1_1	XP_028064400.1	CASP-like protein 2B1 [Camellia sinensis]	A7R385|CSPLC_VITVI	CASP-like protein 2B1 GSVIVT00013502001 OS=Vitis vinifera (Grape) GN=GSVIVT00013502001 PE=2 SV=1	--	--	--	--	--	--	--	--	--	--	--	S	ENOG410YHDU	CASP-like protein	Cellular Component: plasma membrane (GO:0005886);|Cellular Component: integral component of membrane (GO:0016021);	PF04535.12	Domain of unknown function (DUF588)
TRINITY_DN11601_c0_g1_i1_1	XP_028086366.1	pentatricopeptide repeat-containing protein At3g62890-like [Camellia sinensis]	B8YEK4|OGR1_ORYSJ	Pentatricopeptide repeat-containing protein OGR1, mitochondrial Os12g0270200 OS=Oryza sativa subsp. japonica (Rice) GN=Os12g0270200 PE=2 SV=1	--	--	--	--	--	--	KOG4197	FOG: PPR repeat	[R]	POORLY CHARACTERIZED	General function prediction only	S	ENOG410Z7Z7	Pentatricopeptide repeat-containing protein	Cellular Component: mitochondrion (GO:0005739);|Biological Process: mRNA processing (GO:0006397);|Molecular Function: zinc ion binding (GO:0008270);|Biological Process: RNA modification (GO:0009451);|Biological Process: mitochondrial mRNA modification (GO:0080156);	PF14432.6	DYW family of nucleic acid deaminases
TRINITY_DN11602_c0_g1_i1_2	--	--	--	--	--	--	--	--	--	--	--	--	--	--	--	--	--	--	--	--	--
TRINITY_DN11604_c0_g1_i1_2	--	--	--	--	--	--	--	--	--	--	--	--	--	--	--	--	--	--	--	--	--
TRINITY_DN11605_c0_g1_i1_2	--	--	--	--	--	--	--	--	--	--	--	--	--	--	--	--	--	--	--	--	--
TRINITY_DN11606_c0_g1_i2_1	--	--	--	--	--	--	--	--	--	--	--	--	--	--	--	--	--	--	--	--	--
TRINITY_DN11607_c0_g1_i1_2	XP_028125321.1	uncharacterized protein LOC114322240 [Camellia sinensis]	--	--	--	--	--	--	--	--	KOG1075	FOG: Reverse transcriptase	[R]	POORLY CHARACTERIZED	General function prediction only	S	ENOG410Y65V	Retrotransposon protein	--	--	--
TRINITY_DN11610_c0_g1_i1_1	XP_028076931.1	ethylene-responsive transcription factor 2-like [Camellia sinensis]	--	--	--	--	--	--	--	--	--	--	--	--	--	--	--	--	--	--	--
TRINITY_DN11610_c1_g1_i1_1	XP_028116783.1	ethylene-responsive transcription factor 2-like [Camellia sinensis]	--	--	--	--	--	--	--	--	--	--	--	--	--	K	ENOG410YJV7	Transcription factor	--	--	--
TRINITY_DN11610_c2_g1_i1_1	XP_028116783.1	ethylene-responsive transcription factor 2-like [Camellia sinensis]	O80337|EF100_ARATH	Ethylene-responsive transcription factor 1A dl4785w OS=Arabidopsis thaliana (Mouse-ear cress) GN=dl4785w PE=1 SV=2	--	--	--	--	--	--	--	--	--	--	--	K	ENOG410YJV7	Transcription factor	Molecular Function: DNA binding (GO:0003677);|Molecular Function: DNA-binding transcription factor activity (GO:0003700);|Cellular Component: nucleus (GO:0005634);|Biological Process: defense response (GO:0006952);|Biological Process: ethylene-activated signaling pathway (GO:0009873);|Biological Process: phloem or xylem histogenesis (GO:0010087);|Biological Process: response to chitin (GO:0010200…	PF00847.20	AP2 domain
TRINITY_DN11612_c0_g1_i1_2	XP_028099416.1	uncharacterized protein LOC114298962 isoform X6 [Camellia sinensis]	--	--	--	--	--	--	--	--	KOG1829	Uncharacterized conserved protein, contains C1, PH and RUN domains	[T]	CELLULAR PROCESSES AND SIGNALING	Signal transduction mechanisms	S	ENOG410YNKJ	NA	--	--	--
TRINITY_DN11614_c0_g1_i1_1	XP_028090790.1	serine/threonine-protein kinase RIPK-like [Camellia sinensis]	Q9CAH1|Y1725_ARATH	Putative receptor-like protein kinase At1g72540 F28P22.27 OS=Arabidopsis thaliana (Mouse-ear cress) GN=F28P22.27 PE=2 SV=1	--	--	--	--	--	--	KOG1187	Serine/threonine protein kinase	[T]	CELLULAR PROCESSES AND SIGNALING	Signal transduction mechanisms	T	COG0515	Serine Threonine protein kinase	--	PF00069.25,PF07714.17	Protein kinase domain|Protein tyrosine kinase
TRINITY_DN11614_c0_g1_i1_2	--	--	--	--	--	--	--	--	--	--	--	--	--	--	--	--	--	--	--	--	--
TRINITY_DN11615_c0_g1_i1_1	XP_028100399.1	receptor-like serine/threonine-protein kinase SD1-8 [Camellia sinensis]	O64477|Y2913_ARATH	G-type lectin S-receptor-like serine/threonine-protein kinase At2g19130 T20K24.15 OS=Arabidopsis thaliana (Mouse-ear cress) GN=T20K24.15 PE=2 SV=1	--	--	--	--	--	--	--	--	--	--	--	T	COG0515	Serine Threonine protein kinase	--	PF00954.20	S-locus glycoprotein domain
TRINITY_DN11617_c0_g1_i1_2	XP_028115033.1	uncharacterized protein LOC114312942 [Camellia sinensis]	--	--	--	--	--	--	--	--	--	--	--	--	--	--	--	--	--	PF13966.6	zinc-binding in reverse transcriptase
TRINITY_DN11619_c0_g1_i1_2	--	--	--	--	--	--	--	--	--	--	--	--	--	--	--	--	--	--	--	--	--
TRINITY_DN1161_c0_g1_i1_1	--	--	--	--	--	--	--	--	--	--	--	--	--	--	--	--	--	--	--	--	--
TRINITY_DN11621_c0_g1_i1_1	--	--	--	--	--	--	--	--	--	--	--	--	--	--	--	--	--	--	--	--	--
TRINITY_DN11622_c0_g1_i1_1	XP_028058903.1	uncharacterized protein LOC114262730 isoform X1 [Camellia sinensis]	--	--	--	--	--	--	--	--	--	--	--	--	--	S	ENOG410XP5A	Glycine-rich protein	--	--	--
TRINITY_DN11625_c0_g1_i1_1	THG19680.1	hypothetical protein TEA_013945 [Camellia sinensis var. sinensis]	--	--	--	--	--	--	--	--	--	--	--	--	--	--	--	--	--	--	--
TRINITY_DN11626_c0_g1_i1_2	XP_028077670.1	putative disease resistance protein At1g50180 [Camellia sinensis]	P0DI18|DRL45_ARATH	Probable disease resistance protein RDL6 T4M14.7 OS=Arabidopsis thaliana (Mouse-ear cress) GN=T4M14.7 PE=3 SV=1	--	--	--	--	--	--	KOG4658	Apoptotic ATPase	[T]	CELLULAR PROCESSES AND SIGNALING	Signal transduction mechanisms	S	COG4886	leucine Rich Repeat	--	--	--
TRINITY_DN11626_c0_g1_i2_1	XP_011075430.1	microtubule-associated protein 70-2 isoform X1 [Sesamum indicum]	Q6Z746|MP702_ORYSJ	Microtubule-associated protein 70-2 P0487D09.19-1 OS=Oryza sativa subsp. japonica (Rice) GN=P0487D09.19-1 PE=2 SV=1	--	--	--	--	--	--	--	--	--	--	--	S	ENOG410ZDCM	Microtubule-associated protein	Cellular Component: cytoplasm (GO:0005737);|Cellular Component: microtubule (GO:0005874);|Biological Process: cytoskeleton organization (GO:0007010);|Molecular Function: microtubule binding (GO:0008017);	PF07058.11	Microtubule-associated protein 70
TRINITY_DN11627_c0_g2_i1_2	XP_028095028.1	pentatricopeptide repeat-containing protein At2g22410, mitochondrial [Camellia sinensis]	Q9SJZ3|PP169_ARATH	Pentatricopeptide repeat-containing protein At2g22410, mitochondrial F14M13.19 OS=Arabidopsis thaliana (Mouse-ear cress) GN=F14M13.19 PE=2 SV=1	--	--	--	--	--	--	KOG4197	FOG: PPR repeat	[R]	POORLY CHARACTERIZED	General function prediction only	S	ENOG410Z7Z7	Pentatricopeptide repeat-containing protein	--	--	--
TRINITY_DN11629_c0_g1_i1_1	--	--	--	--	--	--	--	--	--	--	--	--	--	--	--	--	--	--	--	--	--
TRINITY_DN11630_c0_g1_i1_2	--	--	--	--	--	--	--	--	--	--	--	--	--	--	--	--	--	--	--	--	--
TRINITY_DN11632_c0_g1_i1_1	--	--	--	--	--	--	--	--	--	--	--	--	--	--	--	--	--	--	--	--	--
TRINITY_DN11632_c0_g1_i1_2	--	--	--	--	--	--	--	--	--	--	--	--	--	--	--	--	--	--	--	--	--
TRINITY_DN11634_c0_g1_i1_1	XP_028090790.1	serine/threonine-protein kinase RIPK-like [Camellia sinensis]	Q9ZUF4|RIPK_ARATH	Serine/threonine-protein kinase RIPK At2g05940 OS=Arabidopsis thaliana (Mouse-ear cress) GN=At2g05940 PE=1 SV=1	--	--	--	--	--	--	KOG1187	Serine/threonine protein kinase	[T]	CELLULAR PROCESSES AND SIGNALING	Signal transduction mechanisms	T	COG0515	Serine Threonine protein kinase	--	PF07714.17,PF00069.25	Protein tyrosine kinase|Protein kinase domain
TRINITY_DN11634_c0_g1_i2_2	XP_028064233.1	auxin-responsive protein SAUR50-like [Camellia sinensis]	O65695|SAU50_ARATH	Auxin-responsive protein SAUR50 T4L20.340 OS=Arabidopsis thaliana (Mouse-ear cress) GN=T4L20.340 PE=1 SV=1	--	--	--	--	--	--	--	--	--	--	--	S	ENOG410Z28U	auxin-induced protein	Biological Process: auxin-activated signaling pathway (GO:0009734);|Biological Process: regulation of growth (GO:0040008);	PF02519.14	Auxin responsive protein
TRINITY_DN11637_c0_g1_i1_1	--	--	--	--	--	--	--	--	--	--	--	--	--	--	--	--	--	--	--	--	--
TRINITY_DN11638_c0_g1_i1_2	--	--	--	--	--	--	--	--	--	--	--	--	--	--	--	--	--	--	--	--	--
TRINITY_DN11639_c0_g1_i1_1	--	--	--	--	--	--	--	--	--	--	--	--	--	--	--	--	--	--	--	--	--
TRINITY_DN11639_c0_g1_i1_2	--	--	--	--	--	--	--	--	--	--	--	--	--	--	--	--	--	--	--	--	--
TRINITY_DN1163_c0_g1_i1_1	--	--	--	--	--	--	--	--	--	--	--	--	--	--	--	--	--	--	--	--	--
TRINITY_DN11643_c0_g1_i1_1	XP_028051407.1	outer envelope pore protein 24A, chloroplastic-like [Camellia sinensis]	Q1H5C9|OP24A_ARATH	Outer envelope pore protein 24A, chloroplastic F27F5.25 OS=Arabidopsis thaliana (Mouse-ear cress) GN=F27F5.25 PE=1 SV=1	--	--	--	--	--	--	--	--	--	--	--	U	ENOG410YICA	High-conductance voltage-dependent solute channel with a slight selectivity for cations transporting triosephosphates, dicarboxylic acids, ATP, inorganic phosphate (Pi), sugars, and positively or negatively charged amino acids (By similarity)	Cellular Component: plastid (GO:0009536);|Molecular Function: porin activity (GO:0015288);|Molecular Function: voltage-gated cation channel activity (GO:0022843);|Cellular Component: integral component of chloroplast outer membrane (GO:0031359);|Cellular Component: etioplast membrane (GO:0034426);|Biological Process: regulation of ion transmembrane transport (GO:0034765);|Cellular Component: pore…	--	--
TRINITY_DN11643_c0_g1_i1_2	--	--	--	--	--	--	--	--	--	--	--	--	--	--	--	--	--	--	--	--	--
TRINITY_DN11644_c0_g1_i1_2	--	--	--	--	--	--	--	--	--	--	--	--	--	--	--	--	--	--	--	--	--
TRINITY_DN11646_c0_g1_i1_1	XP_028051446.1	short-chain dehydrogenase TIC 32, chloroplastic [Camellia sinensis]	A0A078ISJ6|TC32B_BRANA	Short-chain dehydrogenase TIC 32 B, chloroplastic GSBRNA2T00007890001 OS=Brassica napus (Rape) GN=GSBRNA2T00007890001 PE=3 SV=1	--	--	--	--	--	--	KOG1208	Dehydrogenases with different specificities (related to short-chain alcohol dehydrogenases)	[Q]	METABOLISM	Secondary metabolites biosynthesis, transport and catabolism	S	COG1028	Dehydrogenase reductase	--	PF00106.25,PF13561.6,PF08659.10	short chain dehydrogenase|Enoyl-(Acyl carrier protein) reductase|KR domain
TRINITY_DN11646_c0_g1_i1_2	XP_021993255.1	xyloglucan endotransglucosylase/hydrolase protein 15-like [Helianthus annuus]	Q38911|XTH15_ARATH	Xyloglucan endotransglucosylase/hydrolase protein 15 dl3105c OS=Arabidopsis thaliana (Mouse-ear cress) GN=dl3105c PE=1 SV=1	--	--	--	--	--	--	--	--	--	--	--	G	COG2273	hydrolase family 16	Cellular Component: cell wall (GO:0005618);|Biological Process: response to far red light (GO:0010218);|Biological Process: xyloglucan metabolic process (GO:0010411);|Molecular Function: xyloglucan:xyloglucosyl transferase activity (GO:0016762);|Molecular Function: xyloglucan-specific endo-beta-1,4-glucanase activity (GO:0033946);|Biological Process: cell wall biogenesis (GO:0042546);|Cellular Co…	PF00722.21,PF06955.12	Glycosyl hydrolases family 16|Xyloglucan endo-transglycosylase (XET) C-terminus
TRINITY_DN11648_c0_g1_i1_1	--	--	--	--	--	--	--	--	--	--	--	--	--	--	--	--	--	--	--	--	--
TRINITY_DN11648_c1_g1_i1_2	XP_018839102.1	PREDICTED: uncharacterized protein LOC109004849 [Juglans regia]	--	--	--	--	--	--	--	--	--	--	--	--	--	--	--	--	--	--	--
TRINITY_DN11649_c0_g1_i1_2	XP_028088697.1	xanthotoxin 5-hydroxylase CYP82C4-like [Camellia sinensis]	Q9SZ46|C82C4_ARATH	Xanthotoxin 5-hydroxylase CYP82C4 F10N7.250 OS=Arabidopsis thaliana (Mouse-ear cress) GN=F10N7.250 PE=1 SV=1	--	--	--	--	--	--	KOG0156	Cytochrome P450 CYP2 subfamily	[Q]	METABOLISM	Secondary metabolites biosynthesis, transport and catabolism	Q	COG2124	Cytochrome p450	Molecular Function: monooxygenase activity (GO:0004497);|Molecular Function: iron ion binding (GO:0005506);|Cellular Component: membrane (GO:0016020);|Cellular Component: integral component of membrane (GO:0016021);|Molecular Function: oxidoreductase activity, acting on paired donors, with incorporation or reduction of molecular oxygen, NAD(P)H as one donor, and incorporation of one atom of oxyge…	PF00067.22	Cytochrome P450
TRINITY_DN11650_c0_g1_i1_1	--	--	--	--	--	--	--	--	--	--	--	--	--	--	--	--	--	--	--	--	--
TRINITY_DN11650_c0_g1_i1_2	--	--	--	--	--	--	--	--	--	--	--	--	--	--	--	--	--	--	--	--	--
TRINITY_DN11651_c0_g1_i1_2	XP_028066149.1	kinesin-like protein KIN-14I isoform X3 [Camellia sinensis]	F4IL57|KN14I_ARATH	Kinesin-like protein KIN-14I T30B22.20 OS=Arabidopsis thaliana (Mouse-ear cress) GN=T30B22.20 PE=2 SV=1	--	--	--	--	--	--	KOG0239	Kinesin (KAR3 subfamily)	[Z]	CELLULAR PROCESSES AND SIGNALING	Cytoskeleton	Z	COG5059	Kinesin family member	Molecular Function: microtubule motor activity (GO:0003777);|Molecular Function: ATP binding (GO:0005524);|Cellular Component: kinesin complex (GO:0005871);|Cellular Component: microtubule (GO:0005874);|Biological Process: microtubule-based movement (GO:0007018);|Molecular Function: microtubule binding (GO:0008017);|Molecular Function: ATPase activity (GO:0016887);	PF16796.5,PF00225.23	Microtubule binding|Kinesin motor domain
TRINITY_DN11652_c0_g1_i1_1	--	--	--	--	--	--	--	--	--	--	--	--	--	--	--	--	--	--	--	--	--
TRINITY_DN11653_c0_g1_i1_1	--	--	--	--	--	--	--	--	--	--	--	--	--	--	--	--	--	--	--	--	--
TRINITY_DN11654_c0_g1_i1_1	XP_017971887.1	PREDICTED: probable carboxylesterase 5 [Theobroma cacao]	Q5NUF4|HIDM_GLYEC	2-hydroxyisoflavanone dehydratase HIDM OS=Glycyrrhiza echinata (Licorice) GN=HIDM PE=1 SV=1	--	--	--	--	--	--	KOG1515	Arylacetamide deacetylase	[V]	CELLULAR PROCESSES AND SIGNALING	Defense mechanisms	I	COG0657	alpha beta hydrolase fold-3 domain protein	Biological Process: isoflavonoid biosynthetic process (GO:0009717);|Biological Process: flavonoid biosynthetic process (GO:0009813);|Molecular Function: 2-hydroxyisoflavanone dehydratase activity (GO:0033987);|Biological Process: isoflavonoid metabolic process (GO:0046287);|Molecular Function: carboxylic ester hydrolase activity (GO:0052689);	PF07859.13,PF00135.28	alpha/beta hydrolase fold|Carboxylesterase family
TRINITY_DN11655_c0_g1_i1_1	XP_028088374.1	glutamate receptor 2.8-like isoform X1 [Camellia sinensis]	Q9LFN8|GLR26_ARATH	Glutamate receptor 2.6 F2I11_70 OS=Arabidopsis thaliana (Mouse-ear cress) GN=F2I11_70 PE=2 SV=2	--	--	--	--	--	--	KOG1052	Glutamate-gated kainate-type ion channel receptor subunit GluR5 and related subunits	[PET]	METABOLISM|METABOLISM|CELLULAR PROCESSES AND SIGNALING	Inorganic ion transport and metabolism |Amino acid transport and metabolism |Signal transduction mechanisms	P	ENOG41120B7	Glutamate-gated receptor that probably acts as non- selective cation channel (By similarity)	Molecular Function: ionotropic glutamate receptor activity (GO:0004970);|Molecular Function: calcium channel activity (GO:0005262);|Cellular Component: intracellular (GO:0005622);|Cellular Component: plasma membrane (GO:0005886);|Biological Process: calcium ion transport (GO:0006816);|Molecular Function: glutamate receptor activity (GO:0008066);|Cellular Component: integral component of membrane …	PF01094.28	Receptor family ligand binding region
TRINITY_DN11658_c0_g1_i1_1	XP_028094095.1	phosphoribulokinase, chloroplastic-like [Camellia sinensis]	P26302|KPPR_WHEAT	Phosphoribulokinase, chloroplastic . OS=Triticum aestivum (Wheat) GN=. PE=2 SV=1	61/88(69.32)	K00855	PRK, prkB	phosphoribulokinase [EC:2.7.1.19]	ko00710	Carbon fixation in photosynthetic organisms	KOG4203	Armadillo/beta-Catenin/plakoglobin	[TZ]	CELLULAR PROCESSES AND SIGNALING|CELLULAR PROCESSES AND SIGNALING	Signal transduction mechanisms |Cytoskeleton	F	COG0572	uridine kinase	Molecular Function: ATP binding (GO:0005524);|Molecular Function: phosphoribulokinase activity (GO:0008974);|Cellular Component: chloroplast (GO:0009507);|Biological Process: reductive pentose-phosphate cycle (GO:0019253);	--	--
TRINITY_DN11659_c0_g1_i1_1	XP_028084300.1	putative F-box protein At1g65770 isoform X4 [Camellia sinensis]	Q9SHX9|FB72_ARATH	Putative F-box protein At1g65770 F1E22.13 OS=Arabidopsis thaliana (Mouse-ear cress) GN=F1E22.13 PE=4 SV=1	--	--	--	--	--	--	--	--	--	--	--	S	ENOG41116IX	F-box domain containing protein	Biological Process: negative regulation of L-ascorbic acid biosynthetic process (GO:2000083);	PF03478.18,PF00646.33	Protein of unknown function (DUF295)|F-box domain
TRINITY_DN11660_c0_g1_i1_1	KAA8518734.1	hypothetical protein F0562_016491 [Nyssa sinensis]	Q93ZS1|LPAH2_ARATH	P-loop NTPase domain-containing protein LPA1 homolog 2 T14D3.30 OS=Arabidopsis thaliana (Mouse-ear cress) GN=T14D3.30 PE=2 SV=1	--	--	--	--	--	--	--	--	--	--	--	G	COG2074	2-Phosphoglycerate kinase	--	--	--
TRINITY_DN11665_c0_g1_i1_2	--	--	--	--	--	--	--	--	--	--	--	--	--	--	--	--	--	--	--	--	--
TRINITY_DN11666_c0_g1_i1_2	--	--	--	--	--	--	--	--	--	--	--	--	--	--	--	--	--	--	--	--	--
TRINITY_DN11669_c0_g1_i1_1	THG03453.1	hypothetical protein TEA_013971 [Camellia sinensis var. sinensis]	O49730|MRAY_ARATH	Phospho-N-acetylmuramoyl-pentapeptide-transferase homolog T9A21.120 OS=Arabidopsis thaliana (Mouse-ear cress) GN=T9A21.120 PE=2 SV=3	154/252(61.11)	K01000	mraY	phospho-N-acetylmuramoyl-pentapeptide-transferase [EC:2.7.8.13]	ko01502	Vancomycin resistance	--	--	--	--	--	J	COG0100	Located on the platform of the 30S subunit, it bridges several disparate RNA helices of the 16S rRNA. Forms part of the Shine-Dalgarno cleft in the 70S ribosome (By similarity)	Cellular Component: integral component of plasma membrane (GO:0005887);|Molecular Function: phospho-N-acetylmuramoyl-pentapeptide-transferase activity (GO:0008963);|Molecular Function: phosphotransferase activity, for other substituted phosphate groups (GO:0016780);|Biological Process: cell wall macromolecule biosynthetic process (GO:0044038);|Biological Process: cell wall organization (GO:007155…	--	--
TRINITY_DN11670_c0_g1_i1_1	PSS02991.1	F-box protein [Actinidia chinensis var. chinensis]	--	--	--	--	--	--	--	--	--	--	--	--	--	--	--	--	--	--	--
TRINITY_DN11673_c0_g1_i1_1	XP_028076928.1	uncharacterized protein LOC114278976 [Camellia sinensis]	--	--	--	--	--	--	--	--	--	--	--	--	--	S	ENOG4111AYD	NA	--	--	--
TRINITY_DN11674_c0_g1_i1_2	XP_028058223.1	uncharacterized protein LOC114262079 isoform X1 [Camellia sinensis]	--	--	--	--	--	--	--	--	--	--	--	--	--	--	--	--	--	--	--
TRINITY_DN11676_c0_g1_i1_1	--	--	--	--	--	--	--	--	--	--	--	--	--	--	--	--	--	--	--	--	--
TRINITY_DN11677_c0_g1_i2_2	THG13708.1	hypothetical protein TEA_022205 [Camellia sinensis var. sinensis]	P0C7R2|LI2P2_ARATH	Octanoyltransferase LIP2p2, chloroplastic F16N3.14 OS=Arabidopsis thaliana (Mouse-ear cress) GN=F16N3.14 PE=1 SV=1	200/310(64.52)	K03801	lipB	lipoyl(octanoyl) transferase [EC:2.3.1.181]	ko00785	Lipoic acid metabolism	KOG0325	Lipoyltransferase	[CH]	METABOLISM|METABOLISM	Energy production and conversion |Coenzyme transport and metabolism	H	COG0321	Catalyzes the transfer of endogenously produced octanoic acid from octanoyl-acyl-carrier-protein onto the lipoyl domains of lipoate-dependent enzymes. Lipoyl-ACP can also act as a substrate although octanoyl-ACP is likely to be the physiological substrate (By similarity)	Biological Process: protein lipoylation (GO:0009249);|Cellular Component: chloroplast (GO:0009507);|Molecular Function: lipoyl(octanoyl) transferase activity (GO:0033819);|Molecular Function: octanoyl transferase activity (acting on glycine-cleavage complex H protein) (GO:0102555);	PF03099.19	Biotin/lipoate A/B protein ligase family
TRINITY_DN11678_c0_g1_i1_2	--	--	--	--	--	--	--	--	--	--	--	--	--	--	--	--	--	--	--	--	--
TRINITY_DN11679_c0_g1_i1_1	THG04663.1	hypothetical protein TEA_003474 [Camellia sinensis var. sinensis]	--	--	--	--	--	--	--	--	--	--	--	--	--	--	--	--	--	--	--
TRINITY_DN1167_c0_g1_i1_1	XP_028079401.1	uncharacterized protein LOC114281142 [Camellia sinensis]	--	--	--	--	--	--	--	--	--	--	--	--	--	--	--	--	--	--	--
TRINITY_DN1167_c0_g1_i1_2	XP_028107258.1	protein argonaute 10-like [Camellia sinensis]	Q9XGW1|AGO10_ARATH	Protein argonaute 10 MQD19.17 OS=Arabidopsis thaliana (Mouse-ear cress) GN=MQD19.17 PE=1 SV=1	--	--	--	--	--	--	KOG1041	Translation initiation factor 2C (eIF-2C) and related proteins	[J]	INFORMATION STORAGE AND PROCESSING	Translation, ribosomal structure and biogenesis	J	ENOG410XP07	eukaryotic translation initiation factor 2c	Biological Process: regulation of translation (GO:0006417);|Biological Process: multicellular organism development (GO:0007275);|Biological Process: regulation of meristem structural organization (GO:0009934);|Biological Process: miRNA metabolic process (GO:0010586);|Biological Process: gene silencing by RNA (GO:0031047);|Biological Process: somatic stem cell population maintenance (GO:0035019);|…	PF16486.5	N-terminal domain of argonaute
TRINITY_DN11680_c0_g1_i1_1	--	--	--	--	--	--	--	--	--	--	--	--	--	--	--	--	--	--	--	--	--
TRINITY_DN11682_c0_g1_i1_2	--	--	--	--	--	--	--	--	--	--	--	--	--	--	--	--	--	--	--	--	--
TRINITY_DN11683_c0_g1_i1_2	--	--	--	--	--	--	--	--	--	--	--	--	--	--	--	--	--	--	--	--	--
TRINITY_DN11686_c0_g1_i1_2	--	--	--	--	--	--	--	--	--	--	--	--	--	--	--	--	--	--	--	--	--
TRINITY_DN11687_c0_g1_i1_1	--	--	--	--	--	--	--	--	--	--	--	--	--	--	--	--	--	--	--	--	--
TRINITY_DN11687_c0_g1_i1_2	--	--	--	--	--	--	--	--	--	--	--	--	--	--	--	--	--	--	--	--	--
TRINITY_DN11688_c0_g1_i1_1	XP_028103950.1	1-aminocyclopropane-1-carboxylate oxidase homolog 4-like, partial [Camellia sinensis]	Q9LTH8|ACH11_ARATH	1-aminocyclopropane-1-carboxylate oxidase homolog 11 F2O15.26 OS=Arabidopsis thaliana (Mouse-ear cress) GN=F2O15.26 PE=2 SV=1	--	--	--	--	--	--	KOG0143	Iron/ascorbate family oxidoreductases	[QR]	METABOLISM|POORLY CHARACTERIZED	Secondary metabolites biosynthesis, transport and catabolism |General function prediction only	S	COG3491	2OGFe(II) oxygenase	Biological Process: regulation of glucosinolate biosynthetic process (GO:0010439);|Biological Process: glucosinolate biosynthetic process (GO:0019761);|Molecular Function: metal ion binding (GO:0046872);|Molecular Function: dioxygenase activity (GO:0051213);	PF03171.20	2OG-Fe(II) oxygenase superfamily
TRINITY_DN11688_c0_g1_i1_2	--	--	--	--	--	--	--	--	--	--	--	--	--	--	--	--	--	--	--	--	--
TRINITY_DN11688_c1_g1_i1_1	THG21761.1	hypothetical protein TEA_028420 [Camellia sinensis var. sinensis]	P10967|ACCH3_SOLLC	1-aminocyclopropane-1-carboxylate oxidase homolog ACO3 OS=Solanum lycopersicum (Tomato) (Lycopersicon esculentum) GN=ACO3 PE=2 SV=1	--	--	--	--	--	--	KOG0143	Iron/ascorbate family oxidoreductases	[QR]	METABOLISM|POORLY CHARACTERIZED	Secondary metabolites biosynthesis, transport and catabolism |General function prediction only	S	COG3491	2OGFe(II) oxygenase	Biological Process: ethylene biosynthetic process (GO:0009693);|Biological Process: fruit ripening (GO:0009835);|Molecular Function: L-ascorbic acid binding (GO:0031418);|Molecular Function: metal ion binding (GO:0046872);|Molecular Function: dioxygenase activity (GO:0051213);	PF14226.6	non-haem dioxygenase in morphine synthesis N-terminal
TRINITY_DN11689_c0_g1_i1_1	XP_028062705.1	uncharacterized protein LOC114266020 [Camellia sinensis]	--	--	--	--	--	--	--	--	--	--	--	--	--	L	COG0258	Structure-specific nuclease with 5'-flap endonuclease and 5'-3' exonuclease activities involved in DNA replication and repair. During DNA replication, cleaves the 5'-overhanging flap structure that is generated by displacement synthesis when DNA polymerase encounters the 5'-end of a downstream Okazaki fragment. It enters the flap from the 5'-end and then tracks to cleave the flap base, leaving a …	--	PF01367.20	5'-3' exonuclease, C-terminal SAM fold
TRINITY_DN11689_c0_g1_i1_2	XP_028118481.1	pentatricopeptide repeat-containing protein At2g29760, chloroplastic-like isoform X2 [Camellia sinensis]	Q9SIT7|PP151_ARATH	Pentatricopeptide repeat-containing protein At2g13600 T10F5.14 OS=Arabidopsis thaliana (Mouse-ear cress) GN=T10F5.14 PE=3 SV=1	--	--	--	--	--	--	KOG4197	FOG: PPR repeat	[R]	POORLY CHARACTERIZED	General function prediction only	S	ENOG410Z7Z7	Pentatricopeptide repeat-containing protein	--	PF01535.20	PPR repeat
TRINITY_DN11690_c0_g1_i1_1	--	--	--	--	--	--	--	--	--	--	--	--	--	--	--	--	--	--	--	--	--
TRINITY_DN11690_c0_g1_i1_2	--	--	--	--	--	--	--	--	--	--	--	--	--	--	--	--	--	--	--	--	--
TRINITY_DN11691_c0_g1_i1_1	--	--	--	--	--	--	--	--	--	--	--	--	--	--	--	--	--	--	--	--	--
TRINITY_DN11694_c0_g1_i1_2	--	--	--	--	--	--	--	--	--	--	--	--	--	--	--	--	--	--	--	--	--
TRINITY_DN11698_c0_g1_i1_2	--	--	--	--	--	--	--	--	--	--	--	--	--	--	--	--	--	--	--	--	--
TRINITY_DN11699_c0_g1_i1_2	XP_028088968.1	LOW QUALITY PROTEIN: uncharacterized protein LOC114289436, partial [Camellia sinensis]	V9M398|RUN1_VITRO	Disease resistance protein RUN1 RUN1 OS=Vitis rotundifolia (Muscadine grape) GN=RUN1 PE=1 SV=1	--	--	--	--	--	--	--	--	--	--	--	--	--	--	--	--	--
TRINITY_DN11701_c0_g1_i1_1	XP_028090056.1	serine/threonine-protein kinase ATR isoform X2 [Camellia sinensis]	Q9FKS4|ATR_ARATH	Serine/threonine-protein kinase ATR MHK7.5 OS=Arabidopsis thaliana (Mouse-ear cress) GN=MHK7.5 PE=2 SV=2	--	--	--	--	--	--	KOG0890	Protein kinase of the PI-3 kinase family involved in mitotic growth, DNA repair and meiotic recombination	[TBLD]	CELLULAR PROCESSES AND SIGNALING|INFORMATION STORAGE AND PROCESSING|INFORMATION STORAGE AND PROCESSING|CELLULAR PROCESSES AND SIGNALING	Signal transduction mechanisms |Chromatin structure and dynamics |Replication, recombination and repair |Cell cycle control, cell division, chromosome partitioning	BDLTU	COG5032	phosphatidylinositol kinase activity	Biological Process: DNA damage checkpoint (GO:0000077);|Biological Process: telomere maintenance (GO:0000723);|Molecular Function: protein serine/threonine kinase activity (GO:0004674);|Molecular Function: ATP binding (GO:0005524);|Cellular Component: nucleus (GO:0005634);|Biological Process: DNA repair (GO:0006281);|Biological Process: regulation of DNA repair (GO:0006282);|Biological Process: d…	--	--
TRINITY_DN11702_c0_g1_i2_1	XP_028078041.1	SKP1-like protein 1B [Camellia sinensis]	Q9FHW7|SKP1B_ARATH	SKP1-like protein 1B MJC20.30 OS=Arabidopsis thaliana (Mouse-ear cress) GN=MJC20.30 PE=1 SV=1	144/157(91.72)	K03094	SKP1, CBF3D	S-phase kinase-associated protein 1	ko04120|ko04141	Ubiquitin mediated proteolysis|Protein processing in endoplasmic reticulum	KOG1724	SCF ubiquitin ligase, Skp1 component	[O]	CELLULAR PROCESSES AND SIGNALING	Posttranslational modification, protein turnover, chaperones	O	COG5201	ubiquitin-dependent protein catabolic process	Cellular Component: nucleus (GO:0005634);|Biological Process: ubiquitin-dependent protein catabolic process (GO:0006511);|Biological Process: chromosome segregation (GO:0007059);|Biological Process: auxin-activated signaling pathway (GO:0009734);|Biological Process: embryo development ending in seed dormancy (GO:0009793);|Biological Process: ethylene-activated signaling pathway (GO:0009873);|Biol…	PF03931.15,PF01466.19	Skp1 family, tetramerisation domain|Skp1 family, dimerisation domain
TRINITY_DN11704_c0_g1_i1_1	--	--	--	--	--	--	--	--	--	--	--	--	--	--	--	--	--	--	--	--	--
TRINITY_DN11705_c0_g1_i1_1	--	--	--	--	--	--	--	--	--	--	--	--	--	--	--	--	--	--	--	--	--
TRINITY_DN11705_c0_g1_i1_2	--	--	--	--	--	--	--	--	--	--	--	--	--	--	--	--	--	--	--	--	--
TRINITY_DN11708_c0_g1_i1_1	THG06085.1	hypothetical protein TEA_027047 [Camellia sinensis var. sinensis]	--	--	--	--	--	--	--	--	--	--	--	--	--	--	--	--	--	--	--
TRINITY_DN11709_c0_g1_i1_1	--	--	--	--	--	--	--	--	--	--	--	--	--	--	--	--	--	--	--	--	--
TRINITY_DN1170_c0_g1_i1_1	XP_028082767.1	protein FIZZY-RELATED 3 [Camellia sinensis]	Q8LPL5|FZR3_ARATH	Protein FIZZY-RELATED 3 MAC12.21 OS=Arabidopsis thaliana (Mouse-ear cress) GN=MAC12.21 PE=1 SV=1	194/209(92.82)	K03364	CDH1	cell division cycle 20-like protein 1, cofactor of APC complex	ko04120	Ubiquitin mediated proteolysis	KOG0305	Anaphase promoting complex, Cdc20, Cdh1, and Ama1 subunits	[DO]	CELLULAR PROCESSES AND SIGNALING|CELLULAR PROCESSES AND SIGNALING	Cell cycle control, cell division, chromosome partitioning |Posttranslational modification, protein turnover, chaperones	S	COG2319	wd repeat	--	--	--
TRINITY_DN1170_c0_g1_i1_2	--	--	--	--	--	--	--	--	--	--	--	--	--	--	--	--	--	--	--	--	--
TRINITY_DN11710_c0_g1_i1_2	--	--	--	--	--	--	--	--	--	--	--	--	--	--	--	--	--	--	--	--	--
TRINITY_DN11711_c0_g1_i1_1	XP_028099485.1	UPF0481 protein At3g47200-like [Camellia sinensis]	--	--	--	--	--	--	--	--	--	--	--	--	--	--	--	--	--	--	--
TRINITY_DN11717_c0_g1_i1_2	--	--	--	--	--	--	--	--	--	--	--	--	--	--	--	--	--	--	--	--	--
TRINITY_DN11718_c0_g1_i1_1	XP_028115466.1	probable WRKY transcription factor 53 [Camellia sinensis]	Q9SUP6|WRK53_ARATH	Probable WRKY transcription factor 53 F9D16.280 OS=Arabidopsis thaliana (Mouse-ear cress) GN=F9D16.280 PE=1 SV=1	--	--	--	--	--	--	--	--	--	--	--	K	ENOG410YZU1	Transcription factor	Molecular Function: DNA binding (GO:0003677);|Molecular Function: DNA-binding transcription factor activity (GO:0003700);|Cellular Component: nucleus (GO:0005634);|Cellular Component: chloroplast (GO:0009507);|Biological Process: response to bacterium (GO:0009617);|Biological Process: response to salicylic acid (GO:0009751);|Biological Process: defense response to bacterium, incompatible interact…	PF03106.15	WRKY DNA -binding domain
TRINITY_DN11718_c0_g2_i1_1	--	--	--	--	--	--	--	--	--	--	--	--	--	--	--	--	--	--	--	--	--
TRINITY_DN1171_c0_g1_i1_2	--	--	--	--	--	--	--	--	--	--	--	--	--	--	--	--	--	--	--	--	--
TRINITY_DN11720_c0_g1_i1_2	--	--	--	--	--	--	--	--	--	--	--	--	--	--	--	--	--	--	--	--	--
TRINITY_DN11721_c0_g1_i1_2	KAA8516417.1	hypothetical protein F0562_016710 [Nyssa sinensis]	--	--	--	--	--	--	--	--	--	--	--	--	--	K	ENOG410YMPH	transcription, DNA-dependent	--	--	--
TRINITY_DN11722_c0_g1_i1_2	XP_028107271.1	nuclear intron maturase 3, mitochondrial [Camellia sinensis]	Q9LZA5|NMAT3_ARATH	Nuclear intron maturase 3, mitochondrial F8F6.260 OS=Arabidopsis thaliana (Mouse-ear cress) GN=F8F6.260 PE=3 SV=2	--	--	--	--	--	--	KOG1075	FOG: Reverse transcriptase	[R]	POORLY CHARACTERIZED	General function prediction only	L	COG3344	RNA-directed DNA polymerase	Biological Process: Group II intron splicing (GO:0000373);|Molecular Function: DNA binding (GO:0003677);|Molecular Function: RNA-directed DNA polymerase activity (GO:0003964);|Molecular Function: endonuclease activity (GO:0004519);|Cellular Component: mitochondrion (GO:0005739);|Biological Process: intron homing (GO:0006314);|Molecular Function: metal ion binding (GO:0046872);|Biological Process:…	--	--
TRINITY_DN11722_c0_g2_i1_2	XP_028107271.1	nuclear intron maturase 3, mitochondrial [Camellia sinensis]	Q9LZA5|NMAT3_ARATH	Nuclear intron maturase 3, mitochondrial F8F6.260 OS=Arabidopsis thaliana (Mouse-ear cress) GN=F8F6.260 PE=3 SV=2	--	--	--	--	--	--	KOG1075	FOG: Reverse transcriptase	[R]	POORLY CHARACTERIZED	General function prediction only	L	COG3344	RNA-directed DNA polymerase	Biological Process: Group II intron splicing (GO:0000373);|Molecular Function: DNA binding (GO:0003677);|Molecular Function: RNA-directed DNA polymerase activity (GO:0003964);|Molecular Function: endonuclease activity (GO:0004519);|Cellular Component: mitochondrion (GO:0005739);|Biological Process: intron homing (GO:0006314);|Molecular Function: metal ion binding (GO:0046872);|Biological Process:…	PF01348.21	Type II intron maturase
TRINITY_DN11724_c0_g1_i1_2	--	--	--	--	--	--	--	--	--	--	--	--	--	--	--	--	--	--	--	--	--
TRINITY_DN11724_c0_g2_i1_2	--	--	--	--	--	--	--	--	--	--	--	--	--	--	--	--	--	--	--	--	--
TRINITY_DN11726_c0_g1_i1_1	--	--	--	--	--	--	--	--	--	--	--	--	--	--	--	--	--	--	--	--	--
TRINITY_DN11726_c0_g1_i1_2	THG06101.1	hypothetical protein TEA_008925 [Camellia sinensis var. sinensis]	--	--	--	--	--	--	--	--	--	--	--	--	--	--	--	--	--	--	--
TRINITY_DN11728_c0_g1_i1_2	--	--	--	--	--	--	--	--	--	--	--	--	--	--	--	--	--	--	--	--	--
TRINITY_DN11730_c0_g1_i1_1	KAE9458312.1	hypothetical protein C3L33_09807, partial [Rhododendron williamsianum]	Q9SJB4|GDL34_ARATH	GDSL esterase/lipase At2g04570 T1O3.2 OS=Arabidopsis thaliana (Mouse-ear cress) GN=T1O3.2 PE=2 SV=1	--	--	--	--	--	--	--	--	--	--	--	S	COG3240	GDSL esterase lipase	Cellular Component: extracellular region (GO:0005576);|Biological Process: lipid catabolic process (GO:0016042);|Molecular Function: hydrolase activity, acting on ester bonds (GO:0016788);	--	--
TRINITY_DN11733_c0_g1_i1_1	--	--	--	--	--	--	--	--	--	--	--	--	--	--	--	--	--	--	--	--	--
TRINITY_DN11733_c0_g1_i1_2	THG13746.1	hypothetical protein TEA_019680 [Camellia sinensis var. sinensis]	Q10NY2|TPR3_ORYSJ	Protein TPR3 OsJ_08437 OS=Oryza sativa subsp. japonica (Rice) GN=OsJ_08437 PE=1 SV=1	--	--	--	--	--	--	KOG0266	WD40 repeat-containing protein	[R]	POORLY CHARACTERIZED	General function prediction only	S	ENOG410XP3K	Positively regulates the activity of the minus-end directed microtubule motor protein dynein. May enhance dynein- mediated microtubule sliding by targeting dynein to the microtubule plus end. Required for	Biological Process: regulation of transcription, DNA-templated (GO:0006355);	--	--
TRINITY_DN11734_c0_g1_i1_2	--	--	--	--	--	--	--	--	--	--	--	--	--	--	--	--	--	--	--	--	--
TRINITY_DN11735_c0_g1_i1_2	--	--	--	--	--	--	--	--	--	--	--	--	--	--	--	--	--	--	--	--	--
TRINITY_DN11739_c0_g1_i1_1	XP_028067368.1	RNA demethylase ALKBH10B-like [Camellia sinensis]	Q9ZT92|AK10B_ARATH	RNA demethylase ALKBH10B T4I9.18 OS=Arabidopsis thaliana (Mouse-ear cress) GN=T4I9.18 PE=1 SV=1	--	--	--	--	--	--	KOG4176	Uncharacterized conserved protein	[S]	POORLY CHARACTERIZED	Function unknown	S	ENOG410YEYR	2OG-Fe(II) oxygenase superfamily	Molecular Function: mRNA binding (GO:0003729);|Biological Process: mRNA catabolic process (GO:0006402);|Biological Process: vegetative to reproductive phase transition of meristem (GO:0010228);|Molecular Function: demethylase activity (GO:0032451);|Molecular Function: metal ion binding (GO:0046872);|Molecular Function: dioxygenase activity (GO:0051213);|Biological Process: response to karrikin (G…	--	--
TRINITY_DN11740_c0_g1_i1_2	--	--	--	--	--	--	--	--	--	--	--	--	--	--	--	--	--	--	--	--	--
TRINITY_DN11742_c0_g1_i1_2	--	--	--	--	--	--	--	--	--	--	--	--	--	--	--	--	--	--	--	--	--
TRINITY_DN11745_c0_g1_i1_2	XP_028120305.1	putative disease resistance protein At4g19050 isoform X1 [Camellia sinensis]	--	--	--	--	--	--	--	--	--	--	--	--	--	--	--	--	--	--	--
TRINITY_DN11746_c0_g1_i1_1	--	--	--	--	--	--	--	--	--	--	--	--	--	--	--	--	--	--	--	--	--
TRINITY_DN11746_c0_g1_i1_2	XP_028097644.1	CBL-interacting protein kinase 23-like isoform X2 [Camellia sinensis]	Q93VD3|CIPKN_ARATH	CBL-interacting serine/threonine-protein kinase 23 F12P21.6 OS=Arabidopsis thaliana (Mouse-ear cress) GN=F12P21.6 PE=1 SV=1	--	--	--	--	--	--	KOG0583	Serine/threonine protein kinase	[T]	CELLULAR PROCESSES AND SIGNALING	Signal transduction mechanisms	T	COG0515	Serine Threonine protein kinase	Molecular Function: protein serine/threonine kinase activity (GO:0004674);|Molecular Function: potassium channel activity (GO:0005267);|Molecular Function: ATP binding (GO:0005524);|Cellular Component: nucleus (GO:0005634);|Cellular Component: cytoplasm (GO:0005737);|Cellular Component: cytosol (GO:0005829);|Cellular Component: plasma membrane (GO:0005886);|Biological Process: protein phosphoryla…	--	--
TRINITY_DN11747_c0_g1_i1_2	RVW65671.1	hypothetical protein CK203_050220 [Vitis vinifera]	--	--	--	--	--	--	--	--	--	--	--	--	--	--	--	--	--	--	--
TRINITY_DN11749_c0_g1_i1_2	XP_028085522.1	uncharacterized protein LOC114286545 [Camellia sinensis]	--	--	--	--	--	--	--	--	--	--	--	--	--	--	--	--	--	--	--
TRINITY_DN1174_c0_g1_i1_2	--	--	--	--	--	--	--	--	--	--	--	--	--	--	--	--	--	--	--	--	--
TRINITY_DN11755_c0_g1_i1_1	--	--	--	--	--	--	--	--	--	--	--	--	--	--	--	--	--	--	--	--	--
TRINITY_DN11755_c0_g1_i1_2	RVW45061.1	Transposon Ty3-I Gag-Pol polyprotein [Vitis vinifera]	P92523|M860_ARATH	Uncharacterized mitochondrial protein AtMg00860 AtMg00860 OS=Arabidopsis thaliana (Mouse-ear cress) GN=AtMg00860 PE=4 SV=1	--	--	--	--	--	--	KOG0017	FOG: Transposon-encoded proteins with TYA, reverse transcriptase, integrase domains in various combinations	[R]	POORLY CHARACTERIZED	General function prediction only	L	COG2801	Retrotransposon protein	Cellular Component: mitochondrion (GO:0005739);	--	--
TRINITY_DN11758_c0_g1_i1_2	XP_028073725.1	uncharacterized protein LOC114276145 [Camellia sinensis]	--	--	--	--	--	--	--	--	--	--	--	--	--	--	--	--	--	--	--
TRINITY_DN11759_c0_g1_i1_2	--	--	--	--	--	--	--	--	--	--	--	--	--	--	--	--	--	--	--	--	--
TRINITY_DN11759_c0_g2_i1_2	--	--	--	--	--	--	--	--	--	--	--	--	--	--	--	--	--	--	--	--	--
TRINITY_DN1175_c0_g1_i1_1	XP_028089245.1	uncharacterized protein LOC114289680 [Camellia sinensis]	P92555|M1250_ARATH	Uncharacterized mitochondrial protein AtMg01250 At2g07697 OS=Arabidopsis thaliana (Mouse-ear cress) GN=At2g07697 PE=4 SV=1	--	--	--	--	--	--	KOG1075	FOG: Reverse transcriptase	[R]	POORLY CHARACTERIZED	General function prediction only	S	ENOG410Y65V	Retrotransposon protein	Cellular Component: mitochondrion (GO:0005739);	PF00078.27	Reverse transcriptase (RNA-dependent DNA polymerase)
TRINITY_DN1175_c0_g1_i1_2	PSS26958.1	Endoplasmic reticulum metallopeptidase [Actinidia chinensis var. chinensis]	--	--	--	--	--	--	--	--	KOG2194	Aminopeptidases of the M20 family	[OR]	CELLULAR PROCESSES AND SIGNALING|POORLY CHARACTERIZED	Posttranslational modification, protein turnover, chaperones |General function prediction only	S	COG2234	peptidase m28	--	--	--
TRINITY_DN11761_c0_g1_i1_2	XP_028122801.1	uncharacterized protein LOC114319934 [Camellia sinensis]	--	--	--	--	--	--	--	--	KOG0017	FOG: Transposon-encoded proteins with TYA, reverse transcriptase, integrase domains in various combinations	[R]	POORLY CHARACTERIZED	General function prediction only	--	--	--	--	--	--
TRINITY_DN11764_c0_g1_i1_2	--	--	--	--	--	--	--	--	--	--	--	--	--	--	--	--	--	--	--	--	--
TRINITY_DN11765_c0_g1_i1_1	ANB66339.1	jasmonate-zim-domain protein [Camellia sinensis]	Q9LMA8|TI10A_ARATH	Protein TIFY 10A T29M8.5 OS=Arabidopsis thaliana (Mouse-ear cress) GN=T29M8.5 PE=1 SV=1	110/270(40.74)	K13464	JAZ	jasmonate ZIM domain-containing protein	ko04075	Plant hormone signal transduction	--	--	--	--	--	S	ENOG410ZDCD	jasmonate ZIM domain-containing protein	Cellular Component: nucleus (GO:0005634);|Biological Process: pollen development (GO:0009555);|Biological Process: response to wounding (GO:0009611);|Biological Process: response to jasmonic acid (GO:0009753);|Biological Process: jasmonic acid mediated signaling pathway (GO:0009867);|Biological Process: flower development (GO:0009908);|Biological Process: regulation of defense response (GO:003134…	PF06200.14,PF09425.10	tify domain|Divergent CCT motif
TRINITY_DN11766_c0_g1_i1_2	XP_028078871.1	alpha-1,3-arabinosyltransferase XAT2-like [Camellia sinensis]	Q9SS43|MUC21_ARATH	Xylan glycosyltransferase MUCI21 F14P13.8 OS=Arabidopsis thaliana (Mouse-ear cress) GN=F14P13.8 PE=1 SV=1	59/123(47.97)	K18134	EOGT	EGF domain-specific O-GlcNAc transferase [EC:2.4.1.255]	ko00514	Other types of O-glycan biosynthesis	KOG4698	Uncharacterized conserved protein	[S]	POORLY CHARACTERIZED	Function unknown	S	ENOG410ZHQA	glycosyltransferase	--	PF04577.14	Protein of unknown function (DUF563)
TRINITY_DN11767_c0_g1_i1_1	XP_028098815.1	GPN-loop GTPase 3-like isoform X1 [Camellia sinensis]	P0CN94|GPN3_CRYNJ	GPN-loop GTPase 3 CNB04680 OS=MYA-565) (Filobasidiella neoformans) GN=CNB04680 PE=3 SV=1	--	--	--	--	--	--	KOG1534	Putative transcription factor FET5	[K]	INFORMATION STORAGE AND PROCESSING	Transcription	S	ENOG410XPBZ	GPN-loop GTPase 3	Molecular Function: GTPase activity (GO:0003924);|Molecular Function: GTP binding (GO:0005525);	PF03029.17	Conserved hypothetical ATP binding protein
TRINITY_DN11771_c0_g1_i1_2	XP_028088741.1	sigma intracellular receptor 2-like [Camellia sinensis]	--	--	--	--	--	--	--	--	--	--	--	--	--	S	ENOG411240R	Protein of unknown function (DUF2781)	--	PF10914.8	Protein of unknown function (DUF2781)
TRINITY_DN11777_c0_g1_i1_2	--	--	--	--	--	--	--	--	--	--	--	--	--	--	--	--	--	--	--	--	--
TRINITY_DN11782_c0_g1_i1_1	XP_028057958.1	vinorine synthase-like [Camellia sinensis]	I3PLR4|AT1_PAPSO	(13S,14R)-1,13-dihydroxy-N-methylcanadine 13-O-acetyltransferase AT1 AT1 OS=Papaver somniferum (Opium poppy) GN=AT1 PE=1 SV=1	--	--	--	--	--	--	--	--	--	--	--	S	ENOG4111CPX	Transferase family	--	--	--
TRINITY_DN11782_c0_g1_i1_2	--	--	--	--	--	--	--	--	--	--	--	--	--	--	--	--	--	--	--	--	--
TRINITY_DN11783_c0_g1_i2_2	--	--	--	--	--	--	--	--	--	--	--	--	--	--	--	--	--	--	--	--	--
TRINITY_DN11784_c0_g1_i1_2	--	--	--	--	--	--	--	--	--	--	--	--	--	--	--	--	--	--	--	--	--
TRINITY_DN11785_c0_g1_i2_2	THG13569.1	hypothetical protein TEA_007832 [Camellia sinensis var. sinensis]	--	--	--	--	--	--	--	--	--	--	--	--	--	--	--	--	--	--	--
TRINITY_DN11786_c0_g1_i1_1	XP_028120401.1	uncharacterized protein LOC114317816 [Camellia sinensis]	--	--	--	--	--	--	--	--	--	--	--	--	--	S	ENOG410YRFU	transposon protein	--	--	--
TRINITY_DN11787_c0_g1_i1_2	XP_028126661.1	dirigent protein 9-like [Camellia sinensis]	O80630|DIR9_ARATH	Dirigent protein 9 F12L6.9 OS=Arabidopsis thaliana (Mouse-ear cress) GN=F12L6.9 PE=2 SV=1	--	--	--	--	--	--	--	--	--	--	--	S	ENOG410YFRA	Disease resistance-responsive	Cellular Component: apoplast (GO:0048046);	PF03018.14	Dirigent-like protein
TRINITY_DN11789_c0_g1_i1_2	--	--	--	--	--	--	--	--	--	--	--	--	--	--	--	--	--	--	--	--	--
TRINITY_DN11791_c0_g1_i1_1	XP_028062023.1	thermospermine synthase ACAULIS5 [Camellia sinensis]	Q9S7X6|ACL5_ARATH	Thermospermine synthase ACAULIS5 T20D1.50 OS=Arabidopsis thaliana (Mouse-ear cress) GN=T20D1.50 PE=1 SV=1	--	--	--	--	--	--	KOG1562	Spermidine synthase	[E]	METABOLISM	Amino acid transport and metabolism	E	COG0421	Catalyzes the production of spermidine from putrescine and decarboxylated S-adenosylmethionine (dcSAM), which serves as an aminopropyl donor (By similarity)	Cellular Component: cytoplasm (GO:0005737);|Biological Process: polyamine biosynthetic process (GO:0006596);|Biological Process: auxin polar transport (GO:0009926);|Biological Process: phloem or xylem histogenesis (GO:0010087);|Molecular Function: thermospermine synthase activity (GO:0010487);|Molecular Function: spermine synthase activity (GO:0016768);|Biological Process: xylem vessel member cel…	PF01564.17	Spermine/spermidine synthase domain
TRINITY_DN11791_c0_g1_i1_2	XP_030931145.1	uncharacterized protein LOC115957043 [Quercus lobata]	--	--	--	--	--	--	--	--	--	--	--	--	--	S	ENOG410YF14	zinc knuckle family protein	--	--	--
TRINITY_DN11795_c0_g1_i1_1	--	--	--	--	--	--	--	--	--	--	--	--	--	--	--	--	--	--	--	--	--
TRINITY_DN11795_c0_g1_i1_2	XP_028079666.1	G-type lectin S-receptor-like serine/threonine-protein kinase At1g34300 [Camellia sinensis]	Q9XID3|Y1343_ARATH	G-type lectin S-receptor-like serine/threonine-protein kinase At1g34300 F23M19.5 OS=Arabidopsis thaliana (Mouse-ear cress) GN=F23M19.5 PE=1 SV=1	--	--	--	--	--	--	--	--	--	--	--	T	COG0515	Serine Threonine protein kinase	--	--	--
TRINITY_DN11798_c0_g1_i1_1	XP_028102114.1	cytochrome P450 CYP736A12-like isoform X1 [Camellia sinensis]	A0A068Q5V6|C7150_PRUMU	Cytochrome P450 71AU50 CYP71AU50 OS=Prunus mume (Japanese apricot) (Armeniaca mume) GN=CYP71AU50 PE=2 SV=1	--	--	--	--	--	--	KOG0156	Cytochrome P450 CYP2 subfamily	[Q]	METABOLISM	Secondary metabolites biosynthesis, transport and catabolism	Q	COG2124	Cytochrome p450	--	PF00067.22	Cytochrome P450
TRINITY_DN11799_c0_g1_i1_2	XP_028110237.1	uncharacterized protein LOC114308773 [Camellia sinensis]	--	--	--	--	--	--	--	--	--	--	--	--	--	S	ENOG4111N59	NA	--	--	--
TRINITY_DN117_c0_g1_i1_2	--	--	--	--	--	--	--	--	--	--	--	--	--	--	--	--	--	--	--	--	--
TRINITY_DN11800_c0_g1_i1_1	XP_028067834.1	uncharacterized protein LOC114270500 [Camellia sinensis]	--	--	--	--	--	--	--	--	KOG1075	FOG: Reverse transcriptase	[R]	POORLY CHARACTERIZED	General function prediction only	S	ENOG410XS82	Retrotransposon protein	--	--	--
TRINITY_DN11801_c0_g1_i1_1	AWI98014.1	lipoxygenase 10 [Camellia sinensis]	Q9LUW0|LOX5_ARATH	Linoleate 9S-lipoxygenase 5 MCB17.13 OS=Arabidopsis thaliana (Mouse-ear cress) GN=MCB17.13 PE=1 SV=2	83/114(72.81)	K15718	LOX1_5	linoleate 9S-lipoxygenase [EC:1.13.11.58]	ko00591	Linoleic acid metabolism	--	--	--	--	--	S	ENOG410YN4N	Plant lipoxygenase may be involved in a number of diverse aspects of plant physiology including growth and development, pest resistance, and senescence or responses to wounding (By similarity)	Cellular Component: chloroplast (GO:0009507);|Biological Process: lateral root formation (GO:0010311);|Biological Process: oxylipin biosynthetic process (GO:0031408);|Biological Process: lipid oxidation (GO:0034440);|Molecular Function: metal ion binding (GO:0046872);|Biological Process: root development (GO:0048364);|Biological Process: negative regulation of defense response to insect (GO:19003…	PF00305.19	Lipoxygenase
TRINITY_DN11802_c0_g1_i1_1	XP_018858755.1	PREDICTED: uncharacterized protein LOC109020691 [Juglans regia]	--	--	--	--	--	--	--	--	--	--	--	--	--	--	--	--	--	--	--
TRINITY_DN11802_c0_g1_i1_2	--	--	--	--	--	--	--	--	--	--	--	--	--	--	--	--	--	--	--	--	--
TRINITY_DN11803_c0_g1_i1_2	XP_028060157.1	putative pentatricopeptide repeat-containing protein At3g11460, mitochondrial [Camellia sinensis]	Q9CAY1|PP223_ARATH	Putative pentatricopeptide repeat-containing protein At3g11460, mitochondrial F24K9.13 OS=Arabidopsis thaliana (Mouse-ear cress) GN=F24K9.13 PE=1 SV=1	--	--	--	--	--	--	KOG4197	FOG: PPR repeat	[R]	POORLY CHARACTERIZED	General function prediction only	S	ENOG410Z7Z7	Pentatricopeptide repeat-containing protein	--	PF13041.6,PF01535.20	PPR repeat family|PPR repeat
TRINITY_DN11807_c0_g1_i1_2	XP_028055735.1	receptor-like protein kinase HSL1 [Camellia sinensis]	--	--	--	--	--	--	--	--	--	--	--	--	--	--	--	--	--	PF13855.6,PF12799.7,PF00560.33	Leucine rich repeat|Leucine Rich repeats (2 copies)|Leucine Rich Repeat
TRINITY_DN11808_c0_g1_i1_1	XP_028099389.1	uncharacterized protein LOC114298935 [Camellia sinensis]	--	--	--	--	--	--	--	--	--	--	--	--	--	--	--	--	--	PF13966.6	zinc-binding in reverse transcriptase
TRINITY_DN11809_c0_g1_i1_1	XP_028125888.1	GABA transporter 1-like isoform X3 [Camellia sinensis]	F4HW02|GAT1_ARATH	GABA transporter 1 T23G18.9 OS=Arabidopsis thaliana (Mouse-ear cress) GN=T23G18.9 PE=1 SV=1	--	--	--	--	--	--	KOG1303	Amino acid transporters	[E]	METABOLISM	Amino acid transport and metabolism	E	COG0814	amino acid transport	Biological Process: amino acid transmembrane transport (GO:0003333);|Cellular Component: plasma membrane (GO:0005886);|Molecular Function: amino acid transmembrane transporter activity (GO:0015171);|Molecular Function: gamma-aminobutyric acid transmembrane transporter activity (GO:0015185);|Biological Process: gamma-aminobutyric acid transport (GO:0015812);|Cellular Component: integral component …	PF01490.18	Transmembrane amino acid transporter protein
TRINITY_DN11810_c0_g1_i1_1	XP_028057414.1	uncharacterized protein LOC114261341 [Camellia sinensis]	--	--	--	--	--	--	--	--	--	--	--	--	--	S	ENOG4111QDI	Alpha beta hydrolase fold protein	--	--	--
TRINITY_DN11810_c0_g1_i1_2	--	--	--	--	--	--	--	--	--	--	--	--	--	--	--	--	--	--	--	--	--
TRINITY_DN11810_c0_g2_i1_1	XP_028057414.1	uncharacterized protein LOC114261341 [Camellia sinensis]	--	--	--	--	--	--	--	--	--	--	--	--	--	S	ENOG4111QDI	Alpha beta hydrolase fold protein	--	PF00561.20,PF12697.7,PF12146.8	alpha/beta hydrolase fold|Alpha/beta hydrolase family|Serine aminopeptidase, S33
TRINITY_DN11811_c0_g1_i1_1	THF95692.1	hypothetical protein TEA_025285 [Camellia sinensis var. sinensis]	--	--	--	--	--	--	--	--	--	--	--	--	--	--	--	--	--	--	--
TRINITY_DN11812_c0_g1_i1_2	THG00655.1	hypothetical protein TEA_027885 [Camellia sinensis var. sinensis]	--	--	--	--	--	--	--	--	--	--	--	--	--	S	ENOG41119FD	NA	--	--	--
TRINITY_DN11814_c0_g1_i1_2	--	--	--	--	--	--	--	--	--	--	--	--	--	--	--	--	--	--	--	--	--
TRINITY_DN11816_c0_g1_i1_1	THG01972.1	hypothetical protein TEA_002538 [Camellia sinensis var. sinensis]	Q9M2J9|BET11_ARATH	Bet1-like SNARE 1-1 F9D24.80 OS=Arabidopsis thaliana (Mouse-ear cress) GN=F9D24.80 PE=1 SV=1	38/54(70.37)	K08504	BET1	blocked early in transport 1	ko04130	SNARE interactions in vesicular transport	KOG3385	V-SNARE	[U]	CELLULAR PROCESSES AND SIGNALING	Intracellular trafficking, secretion, and vesicular transport	U	ENOG4111W10	Blocked early in transport 1 homolog (S	Cellular Component: Golgi membrane (GO:0000139);|Cellular Component: nucleus (GO:0005634);|Cellular Component: endoplasmic reticulum membrane (GO:0005789);|Cellular Component: plasma membrane (GO:0005886);|Biological Process: protein transport (GO:0015031);|Cellular Component: integral component of membrane (GO:0016021);|Biological Process: vesicle-mediated transport (GO:0016192);	--	--
TRINITY_DN11816_c0_g1_i1_2	--	--	--	--	--	--	--	--	--	--	--	--	--	--	--	--	--	--	--	--	--
TRINITY_DN11818_c0_g1_i1_1	XP_028112247.1	uncharacterized protein LOC114310468 [Camellia sinensis]	--	--	--	--	--	--	--	--	--	--	--	--	--	--	--	--	--	--	--
TRINITY_DN11818_c0_g1_i1_2	--	--	--	--	--	--	--	--	--	--	--	--	--	--	--	--	--	--	--	--	--
TRINITY_DN11819_c0_g1_i1_1	XP_028094780.1	pentatricopeptide repeat-containing protein At1g31790-like [Camellia sinensis]	Q9C6R9|PPR66_ARATH	Pentatricopeptide repeat-containing protein At1g31790 F5M6.20 OS=Arabidopsis thaliana (Mouse-ear cress) GN=F5M6.20 PE=2 SV=1	--	--	--	--	--	--	KOG4197	FOG: PPR repeat	[R]	POORLY CHARACTERIZED	General function prediction only	S	ENOG410Z7Z7	Pentatricopeptide repeat-containing protein	--	PF01535.20,PF13041.6	PPR repeat|PPR repeat family
TRINITY_DN11819_c0_g1_i1_2	--	--	--	--	--	--	--	--	--	--	--	--	--	--	--	--	--	--	--	--	--
TRINITY_DN1181_c0_g1_i1_2	--	--	--	--	--	--	--	--	--	--	--	--	--	--	--	--	--	--	--	--	--
TRINITY_DN11820_c0_g1_i1_1	THF94130.1	hypothetical protein TEA_011712 [Camellia sinensis var. sinensis]	Q39191|WAK1_ARATH	Wall-associated receptor kinase 1 F16F4.6 OS=Arabidopsis thaliana (Mouse-ear cress) GN=F16F4.6 PE=1 SV=2	--	--	--	--	--	--	--	--	--	--	--	T	COG0515	Serine Threonine protein kinase	--	--	--
TRINITY_DN11820_c0_g2_i1_1	XP_028124233.1	wall-associated receptor kinase 2-like [Camellia sinensis]	Q9LMN8|WAK3_ARATH	Wall-associated receptor kinase 3 F16F4.8 OS=Arabidopsis thaliana (Mouse-ear cress) GN=F16F4.8 PE=2 SV=2	--	--	--	--	--	--	--	--	--	--	--	T	COG0515	Serine Threonine protein kinase	--	PF00069.25,PF07714.17	Protein kinase domain|Protein tyrosine kinase
TRINITY_DN11825_c0_g1_i1_1	--	--	--	--	--	--	--	--	--	--	--	--	--	--	--	--	--	--	--	--	--
TRINITY_DN11826_c0_g1_i1_1	XP_028125548.1	ABC transporter C family member 8 [Camellia sinensis]	Q8LGU1|AB8C_ARATH	ABC transporter C family member 8 MXL8.11 OS=Arabidopsis thaliana (Mouse-ear cress) GN=MXL8.11 PE=2 SV=3	--	--	--	--	--	--	KOG0054	Multidrug resistance-associated protein/mitoxantrone resistance protein, ABC superfamily	[Q]	METABOLISM	Secondary metabolites biosynthesis, transport and catabolism	V	COG1132	(ABC) transporter	Cellular Component: plant-type vacuole (GO:0000325);|Molecular Function: ATP binding (GO:0005524);|Cellular Component: vacuolar membrane (GO:0005774);|Molecular Function: xenobiotic transmembrane transporting ATPase activity (GO:0008559);|Cellular Component: membrane (GO:0016020);|Cellular Component: integral component of membrane (GO:0016021);|Molecular Function: ATPase activity, coupled to tran…	--	--
TRINITY_DN11826_c0_g2_i1_1	XP_028125548.1	ABC transporter C family member 8 [Camellia sinensis]	Q8LGU1|AB8C_ARATH	ABC transporter C family member 8 MXL8.11 OS=Arabidopsis thaliana (Mouse-ear cress) GN=MXL8.11 PE=2 SV=3	--	--	--	--	--	--	KOG0054	Multidrug resistance-associated protein/mitoxantrone resistance protein, ABC superfamily	[Q]	METABOLISM	Secondary metabolites biosynthesis, transport and catabolism	V	COG1132	(ABC) transporter	Cellular Component: plant-type vacuole (GO:0000325);|Molecular Function: ATP binding (GO:0005524);|Cellular Component: vacuolar membrane (GO:0005774);|Molecular Function: xenobiotic transmembrane transporting ATPase activity (GO:0008559);|Cellular Component: membrane (GO:0016020);|Cellular Component: integral component of membrane (GO:0016021);|Molecular Function: ATPase activity, coupled to tran…	PF00664.23,PF00005.27	ABC transporter transmembrane region|ABC transporter
TRINITY_DN11827_c0_g2_i1_1	XP_028070927.1	uncharacterized protein LOC114273367 isoform X1 [Camellia sinensis]	--	--	--	--	--	--	--	--	--	--	--	--	--	S	ENOG410YZWQ	NA	--	--	--
TRINITY_DN11828_c0_g1_i1_1	XP_028100684.1	serine carboxypeptidase-like 26 isoform X2 [Camellia sinensis]	Q9LSM9|SCP33_ARATH	Serine carboxypeptidase-like 33 K14A17.30 OS=Arabidopsis thaliana (Mouse-ear cress) GN=K14A17.30 PE=2 SV=2	--	--	--	--	--	--	KOG1282	Serine carboxypeptidases (lysosomal cathepsin A)	[OE]	CELLULAR PROCESSES AND SIGNALING|METABOLISM	Posttranslational modification, protein turnover, chaperones |Amino acid transport and metabolism	E	COG2939	carboxy-peptidase	Molecular Function: serine-type carboxypeptidase activity (GO:0004185);|Cellular Component: extracellular region (GO:0005576);|Biological Process: proteolysis involved in cellular protein catabolic process (GO:0051603);	PF00450.22	Serine carboxypeptidase
TRINITY_DN11829_c0_g1_i1_2	XP_028063407.1	uncharacterized protein LOC114266688 isoform X1 [Camellia sinensis]	--	--	--	--	--	--	--	--	--	--	--	--	--	S	ENOG41124NQ	Acetyltransferase (GNAT) family	--	--	--
TRINITY_DN11829_c0_g1_i2_1	XP_028055181.1	probable LRR receptor-like serine/threonine-protein kinase At3g47570 [Camellia sinensis]	C0LGP4|Y3475_ARATH	Probable LRR receptor-like serine/threonine-protein kinase At3g47570 F1P2.120 OS=Arabidopsis thaliana (Mouse-ear cress) GN=F1P2.120 PE=2 SV=1	--	--	--	--	--	--	--	--	--	--	--	S	COG4886	leucine Rich Repeat	--	PF07714.17,PF00069.25	Protein tyrosine kinase|Protein kinase domain
TRINITY_DN11830_c0_g1_i1_2	--	--	--	--	--	--	--	--	--	--	--	--	--	--	--	--	--	--	--	--	--
TRINITY_DN11831_c0_g1_i1_2	--	--	--	--	--	--	--	--	--	--	--	--	--	--	--	--	--	--	--	--	--
TRINITY_DN11832_c0_g1_i1_1	XP_028102009.1	pollen-specific leucine-rich repeat extensin-like protein 1 [Camellia sinensis]	Q9XIL9|PLRX3_ARATH	Pollen-specific leucine-rich repeat extensin-like protein 3 F19G14.12 OS=Arabidopsis thaliana (Mouse-ear cress) GN=F19G14.12 PE=2 SV=1	--	--	--	--	--	--	--	--	--	--	--	S	ENOG410Y973	leucine-rich repeat extensin-like protein	Molecular Function: structural constituent of cell wall (GO:0005199);|Cellular Component: extracellular region (GO:0005576);|Cellular Component: cell wall (GO:0005618);|Biological Process: cell wall organization (GO:0071555);	--	--
TRINITY_DN11832_c0_g1_i1_2	XP_028092933.1	receptor-like protein 7 [Camellia sinensis]	--	--	--	--	--	--	--	--	--	--	--	--	--	S	COG4886	leucine Rich Repeat	--	--	--
TRINITY_DN11833_c0_g1_i1_2	--	--	--	--	--	--	--	--	--	--	--	--	--	--	--	--	--	--	--	--	--
TRINITY_DN11834_c0_g1_i1_2	PSS08126.1	Endonuclease [Actinidia chinensis var. chinensis]	--	--	--	--	--	--	--	--	--	--	--	--	--	--	--	--	--	--	--
TRINITY_DN11836_c0_g1_i1_2	--	--	--	--	--	--	--	--	--	--	--	--	--	--	--	--	--	--	--	--	--
TRINITY_DN11837_c0_g1_i1_1	--	--	--	--	--	--	--	--	--	--	--	--	--	--	--	--	--	--	--	--	--
TRINITY_DN11837_c0_g1_i1_2	--	--	--	--	--	--	--	--	--	--	--	--	--	--	--	--	--	--	--	--	--
TRINITY_DN11838_c0_g1_i1_1	THG05139.1	hypothetical protein TEA_012945 [Camellia sinensis var. sinensis]	--	--	--	--	--	--	--	--	--	--	--	--	--	S	ENOG4111C70	NA	--	--	--
TRINITY_DN11839_c0_g1_i1_1	--	--	--	--	--	--	--	--	--	--	--	--	--	--	--	--	--	--	--	--	--
TRINITY_DN11842_c0_g1_i1_2	--	--	--	--	--	--	--	--	--	--	--	--	--	--	--	--	--	--	--	--	--
TRINITY_DN11845_c0_g1_i1_2	XP_028096155.1	uncharacterized protein LOC114296056 isoform X1 [Camellia sinensis]	--	--	--	--	--	--	--	--	--	--	--	--	--	S	ENOG410YAWI	NA	--	--	--
TRINITY_DN11846_c0_g1_i1_1	--	--	--	--	--	--	--	--	--	--	--	--	--	--	--	--	--	--	--	--	--
TRINITY_DN1184_c0_g1_i1_2	XP_028093960.1	uncharacterized protein LOC114294059 [Camellia sinensis]	--	--	--	--	--	--	--	--	KOG1075	FOG: Reverse transcriptase	[R]	POORLY CHARACTERIZED	General function prediction only	--	--	--	--	--	--
TRINITY_DN11850_c0_g1_i1_2	XP_028099423.1	uncharacterized protein LOC114298964 isoform X5 [Camellia sinensis]	--	--	--	--	--	--	--	--	--	--	--	--	--	S	ENOG4112D44	NA	--	--	--
TRINITY_DN11857_c0_g1_i1_1	--	--	--	--	--	--	--	--	--	--	--	--	--	--	--	--	--	--	--	--	--
TRINITY_DN11857_c0_g1_i2_2	ANB66343.1	terpene synthase [Camellia sinensis]	A0A167V661|TPS8_CAMSI	Valerianol synthase TPS8 TPS8 OS=Camellia sinensis (Tea) GN=TPS8 PE=1 SV=2	--	--	--	--	--	--	--	--	--	--	--	S	ENOG410YBXH	synthase	--	PF03936.16,PF01397.21	Terpene synthase family, metal binding domain|Terpene synthase, N-terminal domain
TRINITY_DN11859_c0_g1_i1_2	--	--	--	--	--	--	--	--	--	--	--	--	--	--	--	--	--	--	--	--	--
TRINITY_DN11861_c0_g1_i1_2	--	--	--	--	--	--	--	--	--	--	--	--	--	--	--	--	--	--	--	--	--
TRINITY_DN11861_c0_g2_i1_2	--	--	--	--	--	--	--	--	--	--	--	--	--	--	--	--	--	--	--	--	--
TRINITY_DN11862_c0_g1_i1_2	--	--	--	--	--	--	--	--	--	--	--	--	--	--	--	--	--	--	--	--	--
TRINITY_DN11864_c0_g1_i1_2	--	--	--	--	--	--	--	--	--	--	--	--	--	--	--	--	--	--	--	--	--
TRINITY_DN11866_c0_g1_i1_2	--	--	--	--	--	--	--	--	--	--	--	--	--	--	--	--	--	--	--	--	--
TRINITY_DN11868_c0_g1_i1_1	--	--	--	--	--	--	--	--	--	--	--	--	--	--	--	--	--	--	--	--	--
TRINITY_DN11868_c0_g2_i1_1	PIA28366.1	hypothetical protein AQUCO_07100032v1 [Aquilegia coerulea]	--	--	--	--	--	--	--	--	--	--	--	--	--	--	--	--	--	--	--
TRINITY_DN11868_c0_g3_i1_1	--	--	--	--	--	--	--	--	--	--	--	--	--	--	--	--	--	--	--	--	--
TRINITY_DN1186_c0_g1_i1_1	XP_028061873.1	LOW QUALITY PROTEIN: pentatricopeptide repeat-containing protein At1g34160-like [Camellia sinensis]	B8YEK4|OGR1_ORYSJ	Pentatricopeptide repeat-containing protein OGR1, mitochondrial Os12g0270200 OS=Oryza sativa subsp. japonica (Rice) GN=Os12g0270200 PE=2 SV=1	--	--	--	--	--	--	KOG4197	FOG: PPR repeat	[R]	POORLY CHARACTERIZED	General function prediction only	S	ENOG410Z7Z7	Pentatricopeptide repeat-containing protein	Cellular Component: mitochondrion (GO:0005739);|Biological Process: mRNA processing (GO:0006397);|Molecular Function: zinc ion binding (GO:0008270);|Biological Process: RNA modification (GO:0009451);|Biological Process: mitochondrial mRNA modification (GO:0080156);	PF14432.6	DYW family of nucleic acid deaminases
TRINITY_DN1186_c0_g1_i1_2	--	--	--	--	--	--	--	--	--	--	--	--	--	--	--	--	--	--	--	--	--
TRINITY_DN1186_c0_g2_i1_2	--	--	--	--	--	--	--	--	--	--	--	--	--	--	--	--	--	--	--	--	--
TRINITY_DN11871_c0_g1_i1_2	--	--	--	--	--	--	--	--	--	--	--	--	--	--	--	--	--	--	--	--	--
TRINITY_DN11872_c0_g1_i1_2	XP_028127539.1	uncharacterized protein LOC114324026 isoform X1 [Camellia sinensis]	P0C2F6|RNHX1_ARATH	Putative ribonuclease H protein At1g65750 F1E22.12 OS=Arabidopsis thaliana (Mouse-ear cress) GN=F1E22.12 PE=3 SV=1	--	--	--	--	--	--	KOG1075	FOG: Reverse transcriptase	[R]	POORLY CHARACTERIZED	General function prediction only	S	ENOG410Y65V	Retrotransposon protein	Molecular Function: nucleic acid binding (GO:0003676);|Molecular Function: RNA-DNA hybrid ribonuclease activity (GO:0004523);|Molecular Function: metal ion binding (GO:0046872);	--	--
TRINITY_DN11873_c0_g1_i1_1	THF95253.1	hypothetical protein TEA_009890 [Camellia sinensis var. sinensis]	--	--	--	--	--	--	--	--	--	--	--	--	--	--	--	--	--	--	--
TRINITY_DN11873_c0_g1_i1_2	XP_028104267.1	LRR receptor-like serine/threonine-protein kinase [Camellia sinensis]	C0LGR3|RGI3_ARATH	LRR receptor-like serine/threonine-protein kinase RGI3 M3E9.30 OS=Arabidopsis thaliana (Mouse-ear cress) GN=M3E9.30 PE=1 SV=1	--	--	--	--	--	--	--	--	--	--	--	S	COG4886	leucine Rich Repeat	--	PF00069.25,PF07714.17,PF13855.6,PF12799.7	Protein kinase domain|Protein tyrosine kinase|Leucine rich repeat|Leucine Rich repeats (2 copies)
TRINITY_DN11875_c0_g1_i1_1	--	--	--	--	--	--	--	--	--	--	--	--	--	--	--	--	--	--	--	--	--
TRINITY_DN11875_c0_g1_i2_2	--	--	--	--	--	--	--	--	--	--	--	--	--	--	--	--	--	--	--	--	--
TRINITY_DN11876_c0_g1_i1_1	--	--	--	--	--	--	--	--	--	--	--	--	--	--	--	--	--	--	--	--	--
TRINITY_DN11876_c0_g1_i1_2	--	--	--	--	--	--	--	--	--	--	--	--	--	--	--	--	--	--	--	--	--
TRINITY_DN11878_c0_g1_i2_2	THF95325.1	hypothetical protein TEA_016867 [Camellia sinensis var. sinensis]	--	--	--	--	--	--	--	--	--	--	--	--	--	--	--	--	--	--	--
TRINITY_DN11879_c0_g1_i1_2	--	--	--	--	--	--	--	--	--	--	--	--	--	--	--	--	--	--	--	--	--
TRINITY_DN1187_c0_g1_i1_1	XP_028059704.1	probable WRKY transcription factor 40 [Camellia sinensis]	Q9C5T4|WRK18_ARATH	WRKY transcription factor 18 F28M20.10 OS=Arabidopsis thaliana (Mouse-ear cress) GN=F28M20.10 PE=1 SV=2	--	--	--	--	--	--	--	--	--	--	--	K	ENOG4111AT9	WRKY	Biological Process: response to molecule of bacterial origin (GO:0002237);|Molecular Function: DNA-binding transcription factor activity (GO:0003700);|Cellular Component: nucleus (GO:0005634);|Biological Process: response to salicylic acid (GO:0009751);|Biological Process: response to chitin (GO:0010200);|Biological Process: regulation of defense response (GO:0031347);|Biological Process: defense…	PF03106.15	WRKY DNA -binding domain
TRINITY_DN1187_c0_g1_i1_2	XP_028073343.1	aldehyde oxidase GLOX [Camellia sinensis]	Q3HRQ2|GLOX_VITPS	Aldehyde oxidase GLOX GLOX OS=Vitis pseudoreticulata (Chinese wild grapevine) GN=GLOX PE=2 SV=1	--	--	--	--	--	--	--	--	--	--	--	S	ENOG41110V0	Glyoxal oxidase	Molecular Function: aldehyde oxidase activity (GO:0004031);|Cellular Component: extracellular space (GO:0005615);|Cellular Component: cell wall (GO:0005618);|Biological Process: defense response to fungus (GO:0050832);|Molecular Function: geranial:oxygen oxidoreductase activity (GO:0102797);|Molecular Function: heptaldehyde:oxygen oxidoreductase activity (GO:0102798);	--	--
TRINITY_DN11881_c0_g1_i1_2	--	--	--	--	--	--	--	--	--	--	--	--	--	--	--	--	--	--	--	--	--
TRINITY_DN11881_c0_g2_i1_2	--	--	--	--	--	--	--	--	--	--	--	--	--	--	--	--	--	--	--	--	--
TRINITY_DN11883_c0_g1_i2_2	--	--	--	--	--	--	--	--	--	--	--	--	--	--	--	--	--	--	--	--	--
TRINITY_DN11885_c0_g1_i1_1	--	--	--	--	--	--	--	--	--	--	--	--	--	--	--	--	--	--	--	--	--
TRINITY_DN11886_c0_g1_i1_1	--	--	--	--	--	--	--	--	--	--	--	--	--	--	--	--	--	--	--	--	--
TRINITY_DN11887_c0_g1_i1_1	XP_028052750.1	heavy metal-associated isoprenylated plant protein 39-like [Camellia sinensis]	O03982|HIP39_ARATH	Heavy metal-associated isoprenylated plant protein 39 F22L4.5 OS=Arabidopsis thaliana (Mouse-ear cress) GN=F22L4.5 PE=2 SV=1	--	--	--	--	--	--	KOG1603	Copper chaperone	[P]	METABOLISM	Inorganic ion transport and metabolism	S	COG2608	heavy metal transport detoxification protein	Biological Process: metal ion transport (GO:0030001);|Molecular Function: metal ion binding (GO:0046872);	--	--
TRINITY_DN11887_c0_g1_i1_2	XP_028077651.1	pentatricopeptide repeat-containing protein At2g21090 [Camellia sinensis]	Q9SKQ4|PP167_ARATH	Pentatricopeptide repeat-containing protein At2g21090 F26H11.15 OS=Arabidopsis thaliana (Mouse-ear cress) GN=F26H11.15 PE=2 SV=1	--	--	--	--	--	--	KOG4197	FOG: PPR repeat	[R]	POORLY CHARACTERIZED	General function prediction only	S	ENOG410Z7Z7	Pentatricopeptide repeat-containing protein	--	--	--
TRINITY_DN11888_c0_g1_i1_2	XP_028089653.1	transcription factor bHLH57-like isoform X4 [Camellia sinensis]	Q700E4|BH067_ARATH	Transcription factor bHLH67 F21F14.120 OS=Arabidopsis thaliana (Mouse-ear cress) GN=F21F14.120 PE=2 SV=1	--	--	--	--	--	--	--	--	--	--	--	K	ENOG41115JJ	Transcription factor	Molecular Function: DNA binding (GO:0003677);|Molecular Function: DNA-binding transcription factor activity (GO:0003700);|Cellular Component: nucleus (GO:0005634);|Biological Process: regulation of transcription, DNA-templated (GO:0006355);|Molecular Function: protein dimerization activity (GO:0046983);	PF00010.26	Helix-loop-helix DNA-binding domain
TRINITY_DN11890_c0_g1_i1_1	--	--	--	--	--	--	--	--	--	--	--	--	--	--	--	--	--	--	--	--	--
TRINITY_DN11894_c0_g1_i1_1	--	--	--	--	--	--	--	--	--	--	--	--	--	--	--	--	--	--	--	--	--
TRINITY_DN11895_c0_g1_i1_1	--	--	--	--	--	--	--	--	--	--	--	--	--	--	--	--	--	--	--	--	--
TRINITY_DN11895_c0_g1_i1_2	--	--	--	--	--	--	--	--	--	--	--	--	--	--	--	--	--	--	--	--	--
TRINITY_DN11895_c0_g2_i1_2	--	--	--	--	--	--	--	--	--	--	--	--	--	--	--	--	--	--	--	--	--
TRINITY_DN11897_c0_g1_i1_1	--	--	--	--	--	--	--	--	--	--	--	--	--	--	--	--	--	--	--	--	--
TRINITY_DN11898_c0_g1_i1_1	--	--	--	--	--	--	--	--	--	--	--	--	--	--	--	--	--	--	--	--	--
TRINITY_DN11899_c0_g1_i1_1	--	--	--	--	--	--	--	--	--	--	--	--	--	--	--	--	--	--	--	--	--
TRINITY_DN1189_c0_g1_i1_1	--	--	--	--	--	--	--	--	--	--	--	--	--	--	--	--	--	--	--	--	--
TRINITY_DN11900_c0_g1_i1_2	XP_028059522.1	uncharacterized protein LOC114263217 [Camellia sinensis]	--	--	--	--	--	--	--	--	--	--	--	--	--	--	--	--	--	--	--
TRINITY_DN11901_c0_g1_i1_2	--	--	--	--	--	--	--	--	--	--	--	--	--	--	--	--	--	--	--	--	--
TRINITY_DN11902_c0_g1_i1_1	--	--	--	--	--	--	--	--	--	--	--	--	--	--	--	--	--	--	--	--	--
TRINITY_DN11902_c0_g1_i1_2	--	--	--	--	--	--	--	--	--	--	--	--	--	--	--	--	--	--	--	--	--
TRINITY_DN11903_c0_g1_i1_2	--	--	--	--	--	--	--	--	--	--	--	--	--	--	--	--	--	--	--	--	--
TRINITY_DN11904_c0_g1_i1_1	THG02619.1	hypothetical protein TEA_001217 [Camellia sinensis var. sinensis]	Q8VY00|ESP3_ARATH	Pre-mRNA-splicing factor ATP-dependent RNA helicase DEAH1 F5D14.27 OS=Arabidopsis thaliana (Mouse-ear cress) GN=F5D14.27 PE=1 SV=1	115/138(83.33)	K12813	DHX16	pre-mRNA-splicing factor ATP-dependent RNA helicase DHX16 [EC:3.6.4.13]	ko03040	Spliceosome	KOG0923	mRNA splicing factor ATP-dependent RNA helicase	[A]	INFORMATION STORAGE AND PROCESSING	RNA processing and modification	L	COG1643	helicase	--	PF07717.16	Oligonucleotide/oligosaccharide-binding (OB)-fold
TRINITY_DN11907_c0_g1_i1_1	--	--	--	--	--	--	--	--	--	--	--	--	--	--	--	--	--	--	--	--	--
TRINITY_DN11907_c0_g1_i1_2	XP_028053268.1	TATA-binding protein-associated factor 2N-like [Camellia sinensis]	O13801|YE04_SCHPO	Uncharacterized RNA-binding protein C17H9.04c SPAC17H9.04c OS=Schizosaccharomyces pombe (strain 972 / ATCC 24843) (Fission yeast) GN=SPAC17H9.04c PE=1 SV=1	--	--	--	--	--	--	KOG4198	RNA-binding Ran Zn-finger protein and related proteins	[R]	POORLY CHARACTERIZED	General function prediction only	S	ENOG410YNCK	zinc finger	Molecular Function: RNA binding (GO:0003723);|Cellular Component: nucleolus (GO:0005730);|Molecular Function: metal ion binding (GO:0046872);	PF00641.18	Zn-finger in Ran binding protein and others
TRINITY_DN11908_c0_g1_i1_2	XP_028079116.1	glucose-induced degradation protein 8 homolog isoform X3 [Camellia sinensis]	Q84WK5|GID8_ARATH	Protein GID8 homolog F11P17.12 OS=Arabidopsis thaliana (Mouse-ear cress) GN=F11P17.12 PE=1 SV=1	--	--	--	--	--	--	KOG2659	LisH motif-containing protein	[Z]	CELLULAR PROCESSES AND SIGNALING	Cytoskeleton	S	ENOG410XRG3	GID complex subunit 8 homolog (S. cerevisiae)	Cellular Component: cytoplasm (GO:0005737);	PF10607.9	CTLH/CRA C-terminal to LisH motif domain
TRINITY_DN11909_c0_g1_i1_1	--	--	--	--	--	--	--	--	--	--	--	--	--	--	--	--	--	--	--	--	--
TRINITY_DN1190_c0_g1_i1_1	XP_028055324.1	uncharacterized protein LOC114259510 [Camellia sinensis]	--	--	--	--	--	--	--	--	--	--	--	--	--	S	ENOG410YZUF	NA	--	--	--
TRINITY_DN11912_c0_g1_i1_1	--	--	--	--	--	--	--	--	--	--	--	--	--	--	--	--	--	--	--	--	--
TRINITY_DN11913_c1_g1_i1_1	XP_028058302.1	uncharacterized protein LOC114262142 [Camellia sinensis]	--	--	--	--	--	--	--	--	--	--	--	--	--	--	--	--	--	--	--
TRINITY_DN11914_c0_g1_i1_2	XP_028084815.1	calcineurin B-like protein 7 [Camellia sinensis]	Q3HRP0|CNBL7_ORYSJ	Calcineurin B-like protein 7 OJ1086_G08.10 OS=Oryza sativa subsp. japonica (Rice) GN=OJ1086_G08.10 PE=2 SV=1	--	--	--	--	--	--	KOG0034	Ca2+/calmodulin-dependent protein phosphatase (calcineurin subunit B), EF-Hand superfamily protein	[T]	CELLULAR PROCESSES AND SIGNALING	Signal transduction mechanisms	DTZ	COG5126	Calcium-binding protein	Molecular Function: calcium ion binding (GO:0005509);|Cellular Component: plasma membrane (GO:0005886);	PF00036.32,PF13202.6,PF13499.6,PF13405.6,PF13833.6	EF hand|EF hand|EF-hand domain pair|EF-hand domain|EF-hand domain pair
TRINITY_DN11915_c0_g1_i1_2	XP_028053988.1	pentatricopeptide repeat-containing protein At2g30780-like [Camellia sinensis]	A3ABE1|PPR5_ORYSJ	Pentatricopeptide repeat-containing protein PPR5 homolog, chloroplastic OsJ_08397 OS=Oryza sativa subsp. japonica (Rice) GN=OsJ_08397 PE=3 SV=2	--	--	--	--	--	--	--	--	--	--	--	S	ENOG410Z7Z7	Pentatricopeptide repeat-containing protein	Biological Process: mRNA processing (GO:0006397);|Biological Process: regulation of translation (GO:0006417);|Biological Process: RNA splicing (GO:0008380);|Cellular Component: chloroplast (GO:0009507);	PF13041.6,PF13812.6,PF01535.20	PPR repeat family|Pentatricopeptide repeat domain|PPR repeat
TRINITY_DN11916_c0_g1_i1_1	--	--	--	--	--	--	--	--	--	--	--	--	--	--	--	--	--	--	--	--	--
TRINITY_DN11918_c0_g1_i1_1	XP_028070311.1	IQ domain-containing protein IQM6-like [Camellia sinensis]	Q9LHN9|IQM2_ARATH	IQ domain-containing protein IQM2 K20M4.4 OS=Arabidopsis thaliana (Mouse-ear cress) GN=K20M4.4 PE=2 SV=1	--	--	--	--	--	--	--	--	--	--	--	S	ENOG410XYNX	Calmodulin-binding	Cellular Component: nucleus (GO:0005634);|Cellular Component: cytoplasm (GO:0005737);	--	--
TRINITY_DN11918_c0_g2_i1_1	XP_028070311.1	IQ domain-containing protein IQM6-like [Camellia sinensis]	Q9M2G8|IQM6_ARATH	IQ domain-containing protein IQM6 F14P22.70 OS=Arabidopsis thaliana (Mouse-ear cress) GN=F14P22.70 PE=2 SV=1	--	--	--	--	--	--	--	--	--	--	--	S	ENOG410XYNX	Calmodulin-binding	Cellular Component: nucleus (GO:0005634);|Cellular Component: cytoplasm (GO:0005737);	--	--
TRINITY_DN11920_c0_g1_i2_2	--	--	--	--	--	--	--	--	--	--	--	--	--	--	--	--	--	--	--	--	--
TRINITY_DN11921_c0_g1_i1_1	XP_023904926.1	uncharacterized protein LOC112016628 [Quercus suber]	--	--	--	--	--	--	--	--	--	--	--	--	--	--	--	--	--	--	--
TRINITY_DN11921_c0_g1_i1_2	--	--	--	--	--	--	--	--	--	--	--	--	--	--	--	--	--	--	--	--	--
TRINITY_DN11923_c0_g1_i1_2	--	--	--	--	--	--	--	--	--	--	--	--	--	--	--	--	--	--	--	--	--
TRINITY_DN11925_c0_g1_i1_2	--	--	--	--	--	--	--	--	--	--	--	--	--	--	--	--	--	--	--	--	--
TRINITY_DN11925_c1_g1_i1_2	GAY35815.1	hypothetical protein CUMW_018710 [Citrus unshiu]	Q9M9W8|PLDZ2_ARATH	Phospholipase D zeta 2 F18C1.10 OS=Arabidopsis thaliana (Mouse-ear cress) GN=F18C1.10 PE=1 SV=2	31/52(59.62)	K01115	PLD1_2	phospholipase D1/2 [EC:3.1.4.4]	ko00564|ko00565|ko04144	Glycerophospholipid metabolism|Ether lipid metabolism|Endocytosis	KOG1329	Phospholipase D1	[I]	METABOLISM	Lipid transport and metabolism	I	COG1502	Catalyzes the reversible phosphatidyl group transfer from one phosphatidylglycerol molecule to another to form cardiolipin (CL) (diphosphatidylglycerol) and glycerol (By similarity)	Molecular Function: phospholipase D activity (GO:0004630);|Cellular Component: vacuole (GO:0005773);|Biological Process: phosphatidic acid biosynthetic process (GO:0006654);|Biological Process: cellular response to nitrogen starvation (GO:0006995);|Biological Process: lipid biosynthetic process (GO:0008610);|Biological Process: phospholipid catabolic process (GO:0009395);|Biological Process: resp…	--	--
TRINITY_DN11926_c0_g1_i1_2	THG12732.1	hypothetical protein TEA_026859 [Camellia sinensis var. sinensis]	Q8GWU7|SKI34_ARATH	Protein SKIP34 K19O4 OS=Arabidopsis thaliana (Mouse-ear cress) GN=K19O4 PE=1 SV=1	--	--	--	--	--	--	--	--	--	--	--	S	ENOG411168Z	NA	--	--	--
TRINITY_DN11927_c0_g1_i1_1	THG06614.1	hypothetical protein TEA_005237 [Camellia sinensis var. sinensis]	--	--	--	--	--	--	--	--	--	--	--	--	--	--	--	--	--	--	--
TRINITY_DN11932_c0_g1_i1_1	XP_028122219.1	uncharacterized protein LOC114319411 [Camellia sinensis]	--	--	--	--	--	--	--	--	KOG1075	FOG: Reverse transcriptase	[R]	POORLY CHARACTERIZED	General function prediction only	S	ENOG410Y65V	Retrotransposon protein	--	--	--
TRINITY_DN11932_c0_g1_i1_2	--	--	--	--	--	--	--	--	--	--	--	--	--	--	--	--	--	--	--	--	--
TRINITY_DN11932_c0_g2_i1_1	XP_028122219.1	uncharacterized protein LOC114319411 [Camellia sinensis]	--	--	--	--	--	--	--	--	KOG1075	FOG: Reverse transcriptase	[R]	POORLY CHARACTERIZED	General function prediction only	S	ENOG410Y65V	Retrotransposon protein	--	--	--
TRINITY_DN11934_c0_g1_i1_2	PSS35677.1	Striatin like [Actinidia chinensis var. chinensis]	F4JTS8|NOV_ARATH	Protein NO VEIN F18A5.130 OS=Arabidopsis thaliana (Mouse-ear cress) GN=F18A5.130 PE=1 SV=1	--	--	--	--	--	--	--	--	--	--	--	S	ENOG410XPG4	NA	--	--	--
TRINITY_DN11935_c0_g1_i1_1	QGW58451.1	ribulose-1,5-bisphosphate carboxylase/oxygenase small subunit 1 [Camellia oleifera]	P31333|RBS_GOSHI	Ribulose bisphosphate carboxylase small chain, chloroplastic RBCS OS=Gossypium hirsutum (Upland cotton) (Gossypium mexicanum) GN=RBCS PE=3 SV=2	62/80(77.50)	K01602	rbcS	ribulose-bisphosphate carboxylase small chain [EC:4.1.1.39]	ko00630|ko00710	Glyoxylate and dicarboxylate metabolism|Carbon fixation in photosynthetic organisms	--	--	--	--	--	C	COG4451	RuBisCO catalyzes two reactions the carboxylation of D- ribulose 1,5-bisphosphate, the primary event in carbon dioxide fixation, as well as the oxidative fragmentation of the pentose substrate. Both reactions occur simultaneously and in competition at the same active site	Molecular Function: monooxygenase activity (GO:0004497);|Cellular Component: chloroplast (GO:0009507);|Biological Process: photorespiration (GO:0009853);|Molecular Function: ribulose-bisphosphate carboxylase activity (GO:0016984);|Biological Process: reductive pentose-phosphate cycle (GO:0019253);	--	--
TRINITY_DN11936_c0_g1_i1_1	--	--	--	--	--	--	--	--	--	--	--	--	--	--	--	--	--	--	--	--	--
TRINITY_DN11936_c0_g1_i1_2	--	--	--	--	--	--	--	--	--	--	--	--	--	--	--	--	--	--	--	--	--
TRINITY_DN11936_c0_g2_i1_1	THG12093.1	hypothetical protein TEA_027185 [Camellia sinensis var. sinensis]	--	--	--	--	--	--	--	--	--	--	--	--	--	--	--	--	--	--	--
TRINITY_DN11939_c0_g1_i1_2	--	--	--	--	--	--	--	--	--	--	--	--	--	--	--	--	--	--	--	--	--
TRINITY_DN1193_c0_g1_i1_2	--	--	--	--	--	--	--	--	--	--	--	--	--	--	--	--	--	--	--	--	--
TRINITY_DN11941_c0_g1_i1_1	THG10016.1	hypothetical protein TEA_024132 [Camellia sinensis var. sinensis]	Q10RB4|BGAL5_ORYSJ	Beta-galactosidase 5 OJ1123F12.1 OS=Oryza sativa subsp. japonica (Rice) GN=OJ1123F12.1 PE=2 SV=1	--	--	--	--	--	--	KOG0496	Beta-galactosidase	[G]	METABOLISM	Carbohydrate transport and metabolism	G	COG1874	beta-galactosidase	Molecular Function: beta-galactosidase activity (GO:0004565);|Cellular Component: cell wall (GO:0005618);|Cellular Component: vacuole (GO:0005773);|Biological Process: carbohydrate metabolic process (GO:0005975);|Molecular Function: carbohydrate binding (GO:0030246);|Cellular Component: apoplast (GO:0048046);	--	--
TRINITY_DN11941_c0_g1_i1_2	XP_028122896.1	replication protein A 70 kDa DNA-binding subunit B [Camellia sinensis]	Q9SD82|RFA1B_ARATH	Replication protein A 70 kDa DNA-binding subunit B F13G24.220 OS=Arabidopsis thaliana (Mouse-ear cress) GN=F13G24.220 PE=3 SV=1	--	--	--	--	--	--	KOG0851	Single-stranded DNA-binding replication protein A (RPA), large (70 kD) subunit and related ssDNA-binding proteins	[L]	INFORMATION STORAGE AND PROCESSING	Replication, recombination and repair	L	COG1599	DNA replication	Biological Process: telomere maintenance (GO:0000723);|Biological Process: double-strand break repair via homologous recombination (GO:0000724);|Cellular Component: nuclear chromosome, telomeric region (GO:0000784);|Molecular Function: damaged DNA binding (GO:0003684);|Molecular Function: single-stranded DNA binding (GO:0003697);|Cellular Component: DNA replication factor A complex (GO:0005662);|…	--	--
TRINITY_DN11942_c0_g1_i1_1	--	--	--	--	--	--	--	--	--	--	--	--	--	--	--	--	--	--	--	--	--
TRINITY_DN11945_c0_g1_i1_1	XP_028061604.1	reticulon-like protein B2 [Camellia sinensis]	Q9SUT9|RTNLB_ARATH	Reticulon-like protein B2 F8L21.10 OS=Arabidopsis thaliana (Mouse-ear cress) GN=F8L21.10 PE=1 SV=1	--	--	--	--	--	--	KOG1792	Reticulon	[U]	CELLULAR PROCESSES AND SIGNALING	Intracellular trafficking, secretion, and vesicular transport	U	ENOG410XPKH	Reticulon	Cellular Component: endoplasmic reticulum (GO:0005783);|Cellular Component: endoplasmic reticulum membrane (GO:0005789);|Cellular Component: Golgi apparatus (GO:0005794);|Cellular Component: plasma membrane (GO:0005886);|Cellular Component: integral component of cytoplasmic side of endoplasmic reticulum membrane (GO:0071458);|Cellular Component: endoplasmic reticulum tubular network (GO:0071782);…	PF02453.17	Reticulon
TRINITY_DN11947_c0_g1_i1_2	--	--	--	--	--	--	--	--	--	--	--	--	--	--	--	--	--	--	--	--	--
TRINITY_DN11948_c0_g1_i1_2	--	--	--	--	--	--	--	--	--	--	--	--	--	--	--	--	--	--	--	--	--
TRINITY_DN11949_c0_g1_i1_2	--	--	--	--	--	--	--	--	--	--	--	--	--	--	--	--	--	--	--	--	--
TRINITY_DN11951_c0_g1_i1_1	--	--	--	--	--	--	--	--	--	--	--	--	--	--	--	--	--	--	--	--	--
TRINITY_DN11952_c0_g1_i2_2	XP_028094463.1	receptor-like protein Cf-9 [Camellia sinensis]	O49879|CF0_SOLLC	Receptor-like protein Cf-9 homolog Solyc01g006550.2.1 OS=Solanum lycopersicum (Tomato) (Lycopersicon esculentum) GN=Solyc01g006550.2.1 PE=2 SV=2	--	--	--	--	--	--	KOG0619	FOG: Leucine rich repeat	[R]	POORLY CHARACTERIZED	General function prediction only	S	COG4886	leucine Rich Repeat	Cellular Component: plasma membrane (GO:0005886);|Cellular Component: integral component of membrane (GO:0016021);	--	--
TRINITY_DN11954_c0_g1_i1_1	XP_004287613.1	PREDICTED: 40S ribosomal protein S3-3-like [Fragaria vesca subsp. vesca]	Q9SIP7|RS31_ARATH	40S ribosomal protein S3-1 T9H9.13 OS=Arabidopsis thaliana (Mouse-ear cress) GN=T9H9.13 PE=1 SV=1	--	--	--	--	--	--	KOG3181	40S ribosomal protein S3	[J]	INFORMATION STORAGE AND PROCESSING	Translation, ribosomal structure and biogenesis	J	COG0092	Binds the lower part of the 30S subunit head. Binds mRNA in the 70S ribosome, positioning it for translation (By similarity)	Molecular Function: damaged DNA binding (GO:0003684);|Molecular Function: mRNA binding (GO:0003729);|Molecular Function: structural constituent of ribosome (GO:0003735);|Molecular Function: DNA-(apurinic or apyrimidinic site) endonuclease activity (GO:0003906);|Cellular Component: nucleus (GO:0005634);|Cellular Component: vacuole (GO:0005773);|Cellular Component: vacuolar membrane (GO:0005774);|C…	--	--
TRINITY_DN11954_c0_g1_i2_2	THG21035.1	hypothetical protein TEA_020520 [Camellia sinensis var. sinensis]	--	--	--	--	--	--	--	--	--	--	--	--	--	--	--	--	--	--	--
TRINITY_DN11955_c0_g1_i1_1	--	--	--	--	--	--	--	--	--	--	--	--	--	--	--	--	--	--	--	--	--
TRINITY_DN11956_c0_g1_i1_1	XP_028101353.1	glycosyltransferase BC10-like [Camellia sinensis]	Q65XS5|BC10_ORYSJ	Glycosyltransferase BC10 OsJ_17281 OS=Oryza sativa subsp. japonica (Rice) GN=OsJ_17281 PE=1 SV=1	--	--	--	--	--	--	--	--	--	--	--	S	ENOG41116B8	Core-2/I-Branching enzyme	--	PF02485.21	Core-2/I-Branching enzyme
TRINITY_DN11957_c0_g1_i1_2	--	--	--	--	--	--	--	--	--	--	--	--	--	--	--	--	--	--	--	--	--
TRINITY_DN11959_c0_g1_i1_1	THG21911.1	hypothetical protein TEA_016608 [Camellia sinensis var. sinensis]	--	--	--	--	--	--	--	--	--	--	--	--	--	--	--	--	--	--	--
TRINITY_DN1195_c0_g1_i1_1	XP_028077451.1	uncharacterized protein LOC114279412 [Camellia sinensis]	--	--	59/104(56.73)	K01834	PGAM, gpmA	2,3-bisphosphoglycerate-dependent phosphoglycerate mutase [EC:5.4.2.11]	ko00010|ko00260	Glycolysis / Gluconeogenesis|Glycine, serine and threonine metabolism	--	--	--	--	--	--	--	--	--	--	--
TRINITY_DN11961_c0_g1_i1_1	THG10905.1	hypothetical protein TEA_015787 [Camellia sinensis var. sinensis]	--	--	--	--	--	--	--	--	--	--	--	--	--	--	--	--	--	--	--
TRINITY_DN11961_c0_g1_i1_2	THG18548.1	hypothetical protein TEA_028862 [Camellia sinensis var. sinensis]	A8MQR0|WIT2_ARATH	WPP domain-interacting tail-anchored protein 2 T6L1.9 OS=Arabidopsis thaliana (Mouse-ear cress) GN=T6L1.9 PE=1 SV=1	--	--	--	--	--	--	--	--	--	--	--	S	ENOG410YFHB	WPP domain-interacting tail-anchored protein	Cellular Component: integral component of membrane (GO:0016021);|Biological Process: regulation of establishment or maintenance of cell polarity regulating cell shape (GO:2000769);	--	--
TRINITY_DN11962_c0_g1_i1_1	XP_028058374.1	transcription initiation factor TFIID subunit 11-like [Camellia sinensis]	--	--	--	--	--	--	--	--	--	--	--	--	--	--	--	--	--	--	--
TRINITY_DN11964_c0_g1_i1_2	--	--	--	--	--	--	--	--	--	--	--	--	--	--	--	--	--	--	--	--	--
TRINITY_DN11965_c0_g1_i1_1	--	--	--	--	--	--	--	--	--	--	--	--	--	--	--	--	--	--	--	--	--
TRINITY_DN11968_c0_g2_i1_2	--	--	--	--	--	--	--	--	--	--	--	--	--	--	--	--	--	--	--	--	--
TRINITY_DN11969_c0_g1_i1_2	THG12089.1	hypothetical protein TEA_027181 [Camellia sinensis var. sinensis]	Q949Z1|PGLR4_ARATH	Polygalacturonase At1g48100 F21D18.17 OS=Arabidopsis thaliana (Mouse-ear cress) GN=F21D18.17 PE=2 SV=1	74/142(52.11)	K01184	E3.2.1.15	polygalacturonase [EC:3.2.1.15]	ko00040	Pentose and glucuronate interconversions	--	--	--	--	--	M	COG5434	Glycoside hydrolase family 28	Molecular Function: polygalacturonase activity (GO:0004650);|Cellular Component: extracellular region (GO:0005576);|Cellular Component: cell wall (GO:0005618);|Biological Process: carbohydrate metabolic process (GO:0005975);|Biological Process: plant-type cell wall modification involved in multidimensional cell growth (GO:0009831);	PF12708.7	Pectate lyase superfamily protein
TRINITY_DN1196_c0_g1_i1_2	THG12316.1	hypothetical protein TEA_001503 [Camellia sinensis var. sinensis]	--	--	--	--	--	--	--	--	--	--	--	--	--	--	--	--	--	--	--
TRINITY_DN1196_c0_g2_i1_2	THG12316.1	hypothetical protein TEA_001503 [Camellia sinensis var. sinensis]	--	--	--	--	--	--	--	--	--	--	--	--	--	S	ENOG410XV58	Protein of unknown function (DUF3754)	--	--	--
TRINITY_DN11971_c0_g1_i2_1	XP_028092298.1	S-type anion channel SLAH2-like isoform X1 [Camellia sinensis]	Q9FLV9|SLAH3_ARATH	S-type anion channel SLAH3 MZF18.9 OS=Arabidopsis thaliana (Mouse-ear cress) GN=MZF18.9 PE=1 SV=1	--	--	--	--	--	--	--	--	--	--	--	P	ENOG4111I0D	C4-dicarboxylate transporter malic acid transport protein	Cellular Component: plasma membrane (GO:0005886);|Biological Process: chloride transport (GO:0006821);|Biological Process: cellular ion homeostasis (GO:0006873);|Molecular Function: voltage-gated anion channel activity (GO:0008308);|Biological Process: response to water deprivation (GO:0009414);|Biological Process: response to salt stress (GO:0009651);|Cellular Component: integral component of me…	--	--
TRINITY_DN11972_c0_g1_i1_1	THG02701.1	hypothetical protein TEA_003060 [Camellia sinensis var. sinensis]	Q9M015|Y5161_ARATH	Uncharacterized protein At5g01610 F7A7.130 OS=Arabidopsis thaliana (Mouse-ear cress) GN=F7A7.130 PE=1 SV=1	--	--	--	--	--	--	--	--	--	--	--	S	ENOG410YDTS	Protein of unknown function, DUF538	--	PF04398.12	Protein of unknown function, DUF538
TRINITY_DN11972_c0_g1_i1_2	XP_028061248.1	uncharacterized protein LOC114264754 [Camellia sinensis]	--	--	--	--	--	--	--	--	KOG1075	FOG: Reverse transcriptase	[R]	POORLY CHARACTERIZED	General function prediction only	S	ENOG410Y65V	Retrotransposon protein	--	--	--
TRINITY_DN11973_c0_g1_i1_1	--	--	--	--	--	--	--	--	--	--	--	--	--	--	--	--	--	--	--	--	--
TRINITY_DN11974_c0_g1_i1_2	--	--	--	--	--	--	--	--	--	--	--	--	--	--	--	--	--	--	--	--	--
TRINITY_DN11976_c0_g1_i1_2	XP_028124064.1	uncharacterized protein LOC114321118 [Camellia sinensis]	--	--	--	--	--	--	--	--	--	--	--	--	--	S	ENOG410Y00J	NA	--	--	--
TRINITY_DN11977_c0_g1_i1_1	--	--	--	--	--	--	--	--	--	--	--	--	--	--	--	--	--	--	--	--	--
TRINITY_DN11978_c0_g1_i1_2	--	--	--	--	--	--	--	--	--	--	--	--	--	--	--	--	--	--	--	--	--
TRINITY_DN11979_c0_g1_i1_1	XP_028122139.1	pentatricopeptide repeat-containing protein At3g47530-like [Camellia sinensis]	Q9SN85|PP267_ARATH	Pentatricopeptide repeat-containing protein At3g47530 F1P2.80 OS=Arabidopsis thaliana (Mouse-ear cress) GN=F1P2.80 PE=2 SV=1	--	--	--	--	--	--	KOG4197	FOG: PPR repeat	[R]	POORLY CHARACTERIZED	General function prediction only	S	ENOG410Z7Z7	Pentatricopeptide repeat-containing protein	--	--	--
TRINITY_DN11979_c0_g1_i1_2	--	--	--	--	--	--	--	--	--	--	--	--	--	--	--	--	--	--	--	--	--
TRINITY_DN1197_c0_g1_i1_2	--	--	--	--	--	--	--	--	--	--	--	--	--	--	--	--	--	--	--	--	--
TRINITY_DN11980_c0_g1_i1_1	--	--	--	--	--	--	--	--	--	--	--	--	--	--	--	--	--	--	--	--	--
TRINITY_DN11982_c0_g1_i1_1	XP_028088977.1	plant intracellular Ras-group-related LRR protein 6-like isoform X2 [Camellia sinensis]	O64566|PIRL6_ARATH	Plant intracellular Ras-group-related LRR protein 6 F27F23.13 OS=Arabidopsis thaliana (Mouse-ear cress) GN=F27F23.13 PE=2 SV=1	--	--	--	--	--	--	KOG0619	FOG: Leucine rich repeat	[R]	POORLY CHARACTERIZED	General function prediction only	S	COG4886	leucine Rich Repeat	--	PF13855.6,PF12799.7,PF00560.33	Leucine rich repeat|Leucine Rich repeats (2 copies)|Leucine Rich Repeat
TRINITY_DN11983_c0_g1_i2_1	--	--	--	--	--	--	--	--	--	--	--	--	--	--	--	--	--	--	--	--	--
TRINITY_DN11984_c0_g1_i2_1	--	--	--	--	--	--	--	--	--	--	--	--	--	--	--	--	--	--	--	--	--
TRINITY_DN11985_c0_g1_i1_2	--	--	--	--	--	--	--	--	--	--	--	--	--	--	--	--	--	--	--	--	--
TRINITY_DN11986_c0_g1_i1_1	XP_028090393.1	uncharacterized protein LOC114290650 [Camellia sinensis]	--	--	--	--	--	--	--	--	--	--	--	--	--	--	--	--	--	--	--
TRINITY_DN11988_c0_g1_i1_2	XP_028097040.1	uncharacterized methyltransferase C3H7.11-like isoform X4 [Camellia sinensis]	O74386|YNVB_SCHPO	Uncharacterized methyltransferase C3H7.11 SPBC3H7.11 OS=Schizosaccharomyces pombe (strain 972 / ATCC 24843) (Fission yeast) GN=SPBC3H7.11 PE=3 SV=1	--	--	--	--	--	--	KOG2361	Predicted methyltransferase	[R]	POORLY CHARACTERIZED	General function prediction only	S	ENOG410XSAE	methyltransferase like 6	Cellular Component: nucleus (GO:0005634);|Cellular Component: cytosol (GO:0005829);|Biological Process: tRNA methylation (GO:0030488);|Molecular Function: tRNA (cytosine-3-)-methyltransferase activity (GO:0052735);	PF08242.12,PF13649.6	Methyltransferase domain|Methyltransferase domain
TRINITY_DN1198_c0_g1_i1_2	KAB5538312.1	hypothetical protein DKX38_015845 [Salix brachista]	--	--	--	--	--	--	--	--	--	--	--	--	--	--	--	--	--	PF13041.6,PF12854.7,PF01535.20,PF13812.6,PF17177.4	PPR repeat family|PPR repeat|PPR repeat|Pentatricopeptide repeat domain|Pentacotripeptide-repeat region of PRORP
TRINITY_DN11995_c0_g1_i1_1	THG19048.1	hypothetical protein TEA_006598 [Camellia sinensis var. sinensis]	--	--	--	--	--	--	--	--	--	--	--	--	--	--	--	--	--	--	--
TRINITY_DN11996_c0_g1_i1_1	--	--	--	--	--	--	--	--	--	--	--	--	--	--	--	--	--	--	--	--	--
TRINITY_DN11998_c0_g1_i1_1	--	--	--	--	--	--	--	--	--	--	--	--	--	--	--	--	--	--	--	--	--
TRINITY_DN1199_c0_g1_i1_1	--	--	--	--	--	--	--	--	--	--	--	--	--	--	--	--	--	--	--	--	--
TRINITY_DN1199_c0_g1_i1_2	--	--	--	--	--	--	--	--	--	--	--	--	--	--	--	--	--	--	--	--	--
TRINITY_DN119_c0_g1_i1_2	--	--	--	--	--	--	--	--	--	--	--	--	--	--	--	--	--	--	--	--	--
TRINITY_DN12000_c0_g1_i1_1	--	--	--	--	--	--	--	--	--	--	--	--	--	--	--	--	--	--	--	--	--
TRINITY_DN12000_c0_g1_i1_2	XP_028110695.1	(6-4)DNA photolyase isoform X2 [Camellia sinensis]	O48652|UVR3_ARATH	(6-4)DNA photolyase SJ11.2 OS=Arabidopsis thaliana (Mouse-ear cress) GN=SJ11.2 PE=1 SV=2	--	--	--	--	--	--	KOG0133	Deoxyribodipyrimidine photolyase/cryptochrome	[LT]	INFORMATION STORAGE AND PROCESSING|CELLULAR PROCESSES AND SIGNALING	Replication, recombination and repair |Signal transduction mechanisms	--	--	--	Molecular Function: nucleotide binding (GO:0000166);|Molecular Function: DNA binding (GO:0003677);|Molecular Function: DNA (6-4) photolyase activity (GO:0003914);|Biological Process: DNA repair (GO:0006281);|Biological Process: response to UV (GO:0009411);	--	--
TRINITY_DN12001_c0_g1_i1_1	XP_028087136.1	protein DETOXIFICATION 51-like [Camellia sinensis]	Q9SZE2|DTX51_ARATH	Protein DETOXIFICATION 51 F19B15.170 OS=Arabidopsis thaliana (Mouse-ear cress) GN=F19B15.170 PE=2 SV=1	--	--	--	--	--	--	KOG1347	Uncharacterized membrane protein, predicted efflux pump	[R]	POORLY CHARACTERIZED	General function prediction only	V	COG0534	Mate efflux family protein	Cellular Component: late endosome (GO:0005770);|Biological Process: drug transmembrane transport (GO:0006855);|Biological Process: defense response (GO:0006952);|Cellular Component: endosome membrane (GO:0010008);|Biological Process: root morphogenesis (GO:0010015);|Biological Process: auxin homeostasis (GO:0010252);|Molecular Function: drug transmembrane transporter activity (GO:0015238);|Molecu…	PF01554.18	MatE
TRINITY_DN12001_c0_g1_i1_2	--	--	--	--	--	--	--	--	--	--	--	--	--	--	--	--	--	--	--	--	--
TRINITY_DN12002_c0_g1_i1_1	--	--	--	--	--	--	--	--	--	--	--	--	--	--	--	--	--	--	--	--	--
TRINITY_DN12002_c0_g2_i1_1	--	--	--	--	--	--	--	--	--	--	--	--	--	--	--	--	--	--	--	--	--
TRINITY_DN12004_c0_g1_i1_1	--	--	--	--	--	--	--	--	--	--	--	--	--	--	--	--	--	--	--	--	--
TRINITY_DN12004_c0_g1_i1_2	--	--	--	--	--	--	--	--	--	--	--	--	--	--	--	--	--	--	--	--	--
TRINITY_DN12005_c0_g1_i1_1	--	--	--	--	--	--	--	--	--	--	--	--	--	--	--	--	--	--	--	--	--
TRINITY_DN12005_c0_g1_i1_2	--	--	--	--	--	--	--	--	--	--	--	--	--	--	--	--	--	--	--	--	--
TRINITY_DN12006_c0_g1_i1_1	XP_028097126.1	uncharacterized protein LOC114296993 isoform X3 [Camellia sinensis]	--	--	--	--	--	--	--	--	KOG1043	Ca2+-binding transmembrane protein LETM1/MRS7	[S]	POORLY CHARACTERIZED	Function unknown	S	ENOG410XRSP	Leucine zipper-ef-hand containing transmembrane protein	--	PF07766.13	LETM1-like protein
TRINITY_DN12007_c0_g1_i1_1	--	--	--	--	--	--	--	--	--	--	--	--	--	--	--	--	--	--	--	--	--
TRINITY_DN12007_c0_g1_i1_2	--	--	--	--	--	--	--	--	--	--	--	--	--	--	--	--	--	--	--	--	--
TRINITY_DN12008_c0_g1_i1_1	XP_019155399.1	PREDICTED: uncharacterized protein LOC109152265 isoform X2 [Ipomoea nil]	--	--	--	--	--	--	--	--	--	--	--	--	--	--	--	--	--	--	--
TRINITY_DN12009_c0_g1_i1_1	--	--	--	--	--	--	--	--	--	--	--	--	--	--	--	--	--	--	--	--	--
TRINITY_DN12010_c0_g1_i1_1	XP_028055840.1	uncharacterized protein LOC114260007 [Camellia sinensis]	--	--	--	--	--	--	--	--	KOG1166	Mitotic checkpoint serine/threonine protein kinase	[D]	CELLULAR PROCESSES AND SIGNALING	Cell cycle control, cell division, chromosome partitioning	T	ENOG410XQ67	Budding uninhibited by benzimidazoles 1 homolog	--	--	--
TRINITY_DN12011_c0_g1_i1_1	XP_028106757.1	zinc finger CCCH domain-containing protein 62-like [Camellia sinensis]	Q338N2|C3H62_ORYSJ	Zinc finger CCCH domain-containing protein 62 OsJ_030157 OS=Oryza sativa subsp. japonica (Rice) GN=OsJ_030157 PE=4 SV=2	--	--	--	--	--	--	--	--	--	--	--	S	ENOG410YC7U	zinc finger CCCH domain-containing protein	Molecular Function: DNA binding (GO:0003677);|Molecular Function: metal ion binding (GO:0046872);	PF02037.27	SAP domain
TRINITY_DN12011_c0_g1_i1_2	--	--	--	--	--	--	--	--	--	--	--	--	--	--	--	--	--	--	--	--	--
TRINITY_DN12015_c0_g1_i1_1	THG06443.1	hypothetical protein TEA_008019 [Camellia sinensis var. sinensis]	Q0WRB2|P2C73_ARATH	Probable protein phosphatase 2C 73 F14I23.90 OS=Arabidopsis thaliana (Mouse-ear cress) GN=F14I23.90 PE=2 SV=1	--	--	--	--	--	--	KOG0698	Serine/threonine protein phosphatase	[T]	CELLULAR PROCESSES AND SIGNALING	Signal transduction mechanisms	T	COG0631	Phosphatase	Biological Process: microtubule cytoskeleton organization (GO:0000226);|Molecular Function: protein serine/threonine phosphatase activity (GO:0004722);|Cellular Component: plasma membrane (GO:0005886);|Biological Process: protein dephosphorylation (GO:0006470);|Biological Process: drought recovery (GO:0009819);|Biological Process: negative regulation of growth (GO:0045926);|Molecular Function: me…	--	--
TRINITY_DN12017_c0_g1_i1_1	XP_028126047.1	phosphoinositide phospholipase C 2-like [Camellia sinensis]	--	--	--	--	--	--	--	--	--	--	--	--	--	--	--	--	--	--	--
TRINITY_DN12017_c0_g1_i1_2	--	--	--	--	--	--	--	--	--	--	--	--	--	--	--	--	--	--	--	--	--
TRINITY_DN12018_c0_g1_i1_1	XP_028058018.1	uncharacterized protein LOC114261900 [Camellia sinensis]	--	--	--	--	--	--	--	--	--	--	--	--	--	S	ENOG4112AMG	NA	--	PF10044.9	Retinal tissue protein
TRINITY_DN1201_c0_g1_i1_1	XP_028088968.1	LOW QUALITY PROTEIN: uncharacterized protein LOC114289436, partial [Camellia sinensis]	F4I594|RLM1A_ARATH	Disease resistance protein RML1A F22C12.17 OS=Arabidopsis thaliana (Mouse-ear cress) GN=F22C12.17 PE=3 SV=1	--	--	--	--	--	--	--	--	--	--	--	S	ENOG4112BMQ	TMV resistance protein N-like	Molecular Function: ATP binding (GO:0005524);|Biological Process: signal transduction (GO:0007165);|Molecular Function: ADP binding (GO:0043531);|Biological Process: defense response to fungus (GO:0050832);	--	--
TRINITY_DN12020_c0_g1_i1_2	XP_028122704.1	uncharacterized protein LOC114319840 [Camellia sinensis]	--	--	--	--	--	--	--	--	--	--	--	--	--	L	COG2801	Retrotransposon protein	--	--	--
TRINITY_DN12021_c0_g1_i1_1	--	--	--	--	--	--	--	--	--	--	--	--	--	--	--	--	--	--	--	--	--
TRINITY_DN12021_c0_g1_i1_2	THF96264.1	hypothetical protein TEA_000202 [Camellia sinensis var. sinensis]	Q39214|RPM1_ARATH	Disease resistance protein RPM1 F17A9.20 OS=Arabidopsis thaliana (Mouse-ear cress) GN=F17A9.20 PE=1 SV=1	108/173(62.43)	K13457	RPM1, RPS3	disease resistance protein RPM1	ko04626	Plant-pathogen interaction	KOG4658	Apoptotic ATPase	[T]	CELLULAR PROCESSES AND SIGNALING	Signal transduction mechanisms	S	COG4886	leucine Rich Repeat	--	PF00931.22,PF13191.6	NB-ARC domain|AAA ATPase domain
TRINITY_DN12026_c0_g1_i1_1	XP_028076747.1	subtilisin-like protease SBT1.3 [Camellia sinensis]	Q9FLI4|SBT13_ARATH	Subtilisin-like protease SBT1.3 MIO24.12 OS=Arabidopsis thaliana (Mouse-ear cress) GN=MIO24.12 PE=2 SV=1	--	--	--	--	--	--	--	--	--	--	--	O	COG1404	peptidase (S8 and S53, subtilisin, kexin, sedolisin	Molecular Function: serine-type endopeptidase activity (GO:0004252);|Cellular Component: extracellular region (GO:0005576);	PF05922.16	Peptidase inhibitor I9
TRINITY_DN12028_c0_g1_i1_1	THG00646.1	hypothetical protein TEA_011315 [Camellia sinensis var. sinensis]	--	--	--	--	--	--	--	--	--	--	--	--	--	--	--	--	--	--	--
TRINITY_DN12029_c0_g1_i1_2	--	--	--	--	--	--	--	--	--	--	--	--	--	--	--	--	--	--	--	--	--
TRINITY_DN1202_c0_g1_i1_1	XP_028078958.1	uncharacterized protein LOC114280769 [Camellia sinensis]	--	--	--	--	--	--	--	--	KOG0702	Predicted GTPase-activating protein	[T]	CELLULAR PROCESSES AND SIGNALING	Signal transduction mechanisms	U	ENOG41122WA	ArfGAP with FG repeats	--	--	--
TRINITY_DN1202_c0_g1_i1_2	--	--	--	--	--	--	--	--	--	--	--	--	--	--	--	--	--	--	--	--	--
TRINITY_DN12031_c0_g1_i1_2	XP_028091979.1	pentatricopeptide repeat-containing protein At2g45350, chloroplastic [Camellia sinensis]	O22137|PP202_ARATH	Pentatricopeptide repeat-containing protein At2g45350, chloroplastic F4L23.14 OS=Arabidopsis thaliana (Mouse-ear cress) GN=F4L23.14 PE=1 SV=2	--	--	--	--	--	--	KOG4197	FOG: PPR repeat	[R]	POORLY CHARACTERIZED	General function prediction only	S	ENOG410Z7Z7	Pentatricopeptide repeat-containing protein	--	PF13041.6,PF01535.20,PF12854.7,PF13812.6	PPR repeat family|PPR repeat|PPR repeat|Pentatricopeptide repeat domain
TRINITY_DN12031_c0_g2_i1_2	XP_028091979.1	pentatricopeptide repeat-containing protein At2g45350, chloroplastic [Camellia sinensis]	O22137|PP202_ARATH	Pentatricopeptide repeat-containing protein At2g45350, chloroplastic F4L23.14 OS=Arabidopsis thaliana (Mouse-ear cress) GN=F4L23.14 PE=1 SV=2	--	--	--	--	--	--	KOG4197	FOG: PPR repeat	[R]	POORLY CHARACTERIZED	General function prediction only	S	ENOG410Z7Z7	Pentatricopeptide repeat-containing protein	--	PF01535.20,PF13041.6,PF12854.7,PF13812.6	PPR repeat|PPR repeat family|PPR repeat|Pentatricopeptide repeat domain
TRINITY_DN12032_c0_g1_i1_1	--	--	--	--	--	--	--	--	--	--	--	--	--	--	--	--	--	--	--	--	--
TRINITY_DN12033_c0_g1_i1_1	XP_028086626.1	G-type lectin S-receptor-like serine/threonine-protein kinase At4g27290 isoform X1 [Camellia sinensis]	O81832|Y4729_ARATH	G-type lectin S-receptor-like serine/threonine-protein kinase At4g27290 M4I22.100 OS=Arabidopsis thaliana (Mouse-ear cress) GN=M4I22.100 PE=3 SV=4	--	--	--	--	--	--	--	--	--	--	--	T	COG0515	Serine Threonine protein kinase	--	PF00954.20	S-locus glycoprotein domain
TRINITY_DN12033_c0_g1_i1_2	XP_028106970.1	uncharacterized protein LOC114306011 [Camellia sinensis]	--	--	--	--	--	--	--	--	KOG0017	FOG: Transposon-encoded proteins with TYA, reverse transcriptase, integrase domains in various combinations	[R]	POORLY CHARACTERIZED	General function prediction only	L	COG2801	Retrotransposon protein	--	--	--
TRINITY_DN12034_c0_g1_i1_1	XP_028068720.1	uncharacterized protein LOC114271294 [Camellia sinensis]	--	--	--	--	--	--	--	--	KOG4585	Predicted transposase	[L]	INFORMATION STORAGE AND PROCESSING	Replication, recombination and repair	S	ENOG411206Y	transposon protein	--	PF13359.6,PF01609.21	DDE superfamily endonuclease|Transposase DDE domain
TRINITY_DN12036_c0_g1_i1_2	--	--	--	--	--	--	--	--	--	--	--	--	--	--	--	--	--	--	--	--	--
TRINITY_DN12038_c0_g1_i1_2	--	--	--	--	--	--	--	--	--	--	--	--	--	--	--	--	--	--	--	--	--
TRINITY_DN12039_c0_g1_i1_1	XP_028062017.1	ankyrin repeat-containing protein ITN1-like [Camellia sinensis]	--	--	--	--	--	--	--	--	--	--	--	--	--	S	COG0666	Ankyrin Repeat	--	PF13962.6,PF13637.6,PF12796.7,PF13857.6	Domain of unknown function|Ankyrin repeats (many copies)|Ankyrin repeats (3 copies)|Ankyrin repeats (many copies)
TRINITY_DN12041_c0_g1_i1_1	--	--	--	--	--	--	--	--	--	--	--	--	--	--	--	--	--	--	--	--	--
TRINITY_DN12043_c0_g1_i1_2	--	--	--	--	--	--	--	--	--	--	--	--	--	--	--	--	--	--	--	--	--
TRINITY_DN12044_c0_g1_i2_1	THF95103.1	hypothetical protein TEA_016969 [Camellia sinensis var. sinensis]	--	--	--	--	--	--	--	--	--	--	--	--	--	--	--	--	--	--	--
TRINITY_DN12046_c0_g1_i1_1	--	--	--	--	--	--	--	--	--	--	--	--	--	--	--	--	--	--	--	--	--
TRINITY_DN12047_c0_g1_i1_2	--	--	--	--	--	--	--	--	--	--	--	--	--	--	--	--	--	--	--	--	--
TRINITY_DN12049_c0_g1_i1_1	CDP07682.1	unnamed protein product [Coffea canephora]	O80763|NRX1_ARATH	Probable nucleoredoxin 1 T13D8.29 OS=Arabidopsis thaliana (Mouse-ear cress) GN=T13D8.29 PE=1 SV=1	--	--	--	--	--	--	--	--	--	--	--	S	ENOG41113TD	C1-like domain	Cellular Component: cytosol (GO:0005829);|Biological Process: pollen tube growth (GO:0009860);|Biological Process: pollen tube guidance (GO:0010183);|Biological Process: cell redox homeostasis (GO:0045454);|Biological Process: response to cadmium ion (GO:0046686);|Molecular Function: protein-disulfide reductase activity (GO:0047134);|Biological Process: regulation of pollen tube growth (GO:008009…	PF03107.16,PF00130.22	C1 domain|Phorbol esters/diacylglycerol binding domain (C1 domain)
TRINITY_DN1204_c0_g1_i1_2	--	--	--	--	--	--	--	--	--	--	--	--	--	--	--	--	--	--	--	--	--
TRINITY_DN12051_c0_g1_i1_1	XP_028107658.1	uncharacterized protein LOC114306586 [Camellia sinensis]	--	--	--	--	--	--	--	--	KOG1075	FOG: Reverse transcriptase	[R]	POORLY CHARACTERIZED	General function prediction only	S	ENOG410Y65V	Retrotransposon protein	--	PF00078.27	Reverse transcriptase (RNA-dependent DNA polymerase)
TRINITY_DN12052_c0_g1_i1_2	XP_028071047.1	uncharacterized protein At2g27730, mitochondrial [Camellia sinensis]	Q9ZUX4|UMP2_ARATH	Uncharacterized protein At2g27730, mitochondrial F15K20.17 OS=Arabidopsis thaliana (Mouse-ear cress) GN=F15K20.17 PE=1 SV=1	--	--	--	--	--	--	--	--	--	--	--	S	ENOG410Y847	NA	Molecular Function: copper ion binding (GO:0005507);|Cellular Component: nucleolus (GO:0005730);|Cellular Component: mitochondrion (GO:0005739);|Cellular Component: mitochondrial respiratory chain complex I (GO:0005747);|Cellular Component: vacuole (GO:0005773);|Biological Process: photorespiration (GO:0009853);|Cellular Component: mitochondrial membrane (GO:0031966);|Cellular Component: respirat…	--	--
TRINITY_DN12053_c0_g1_i1_1	--	--	--	--	--	--	--	--	--	--	--	--	--	--	--	--	--	--	--	--	--
TRINITY_DN12053_c0_g1_i1_2	XP_028082367.1	uncharacterized protein LOC114283689 isoform X1 [Camellia sinensis]	--	--	--	--	--	--	--	--	--	--	--	--	--	S	ENOG41100XI	NA	--	--	--
TRINITY_DN12055_c0_g1_i1_2	--	--	--	--	--	--	--	--	--	--	--	--	--	--	--	--	--	--	--	--	--
TRINITY_DN12056_c0_g1_i1_1	--	--	--	--	--	--	--	--	--	--	--	--	--	--	--	--	--	--	--	--	--
TRINITY_DN12056_c0_g1_i1_2	THG14463.1	hypothetical protein TEA_024008 [Camellia sinensis var. sinensis]	--	--	--	--	--	--	--	--	--	--	--	--	--	--	--	--	--	--	--
TRINITY_DN12057_c0_g1_i1_1	--	--	--	--	--	--	--	--	--	--	--	--	--	--	--	--	--	--	--	--	--
TRINITY_DN12058_c0_g1_i1_1	XP_028076297.1	pentatricopeptide repeat-containing protein At4g02750-like [Camellia sinensis]	Q9FFG8|PP417_ARATH	Pentatricopeptide repeat-containing protein At5g44230 MLN1.16 OS=Arabidopsis thaliana (Mouse-ear cress) GN=MLN1.16 PE=2 SV=1	--	--	--	--	--	--	KOG4197	FOG: PPR repeat	[R]	POORLY CHARACTERIZED	General function prediction only	S	ENOG410Z7Z7	Pentatricopeptide repeat-containing protein	--	--	--
TRINITY_DN1205_c0_g1_i1_1	XP_028069954.1	putative pentatricopeptide repeat-containing protein At5g06400, mitochondrial [Camellia sinensis]	--	--	--	--	--	--	--	--	--	--	--	--	--	S	ENOG410Z7Z7	Pentatricopeptide repeat-containing protein	--	--	--
TRINITY_DN1205_c0_g1_i1_2	XP_028119134.1	TMV resistance protein N-like [Camellia sinensis]	Q9FHF0|RPS4B_ARATH	Disease resistance protein RPS4B K17O22.2 OS=Arabidopsis thaliana (Mouse-ear cress) GN=K17O22.2 PE=1 SV=1	--	--	--	--	--	--	--	--	--	--	--	--	--	--	--	--	--
TRINITY_DN12060_c0_g1_i1_1	--	--	--	--	--	--	--	--	--	--	--	--	--	--	--	--	--	--	--	--	--
TRINITY_DN12061_c0_g1_i1_2	--	--	--	--	--	--	--	--	--	--	--	--	--	--	--	--	--	--	--	--	--
TRINITY_DN12062_c0_g1_i1_2	THG03032.1	hypothetical protein TEA_026249 [Camellia sinensis var. sinensis]	Q9SII6|PIX13_ARATH	Probable serine/threonine-protein kinase PIX13 At2g17220 OS=Arabidopsis thaliana (Mouse-ear cress) GN=At2g17220 PE=1 SV=2	--	--	--	--	--	--	KOG1187	Serine/threonine protein kinase	[T]	CELLULAR PROCESSES AND SIGNALING	Signal transduction mechanisms	T	COG0515	Serine Threonine protein kinase	--	PF07714.17	Protein tyrosine kinase
TRINITY_DN12063_c0_g1_i1_2	--	--	--	--	--	--	--	--	--	--	--	--	--	--	--	--	--	--	--	--	--
TRINITY_DN12065_c0_g1_i1_2	--	--	--	--	--	--	--	--	--	--	--	--	--	--	--	--	--	--	--	--	--
TRINITY_DN12069_c0_g1_i1_1	--	--	--	--	--	--	--	--	--	--	--	--	--	--	--	--	--	--	--	--	--
TRINITY_DN12070_c0_g1_i1_1	TMW84313.1	hypothetical protein EJD97_025442 [Solanum chilense]	--	--	--	--	--	--	--	--	--	--	--	--	--	--	--	--	--	--	--
TRINITY_DN12070_c0_g1_i1_2	--	--	--	--	--	--	--	--	--	--	--	--	--	--	--	--	--	--	--	--	--
TRINITY_DN12070_c0_g2_i1_2	--	--	--	--	--	--	--	--	--	--	--	--	--	--	--	--	--	--	--	--	--
TRINITY_DN12071_c0_g1_i1_1	XP_028085003.1	ABC transporter G family member 12-like [Camellia sinensis]	Q8RWI9|AB15G_ARATH	ABC transporter G family member 15 MSA6.13 OS=Arabidopsis thaliana (Mouse-ear cress) GN=MSA6.13 PE=2 SV=2	--	--	--	--	--	--	KOG0061	Transporter, ABC superfamily (Breast cancer resistance protein)	[Q]	METABOLISM	Secondary metabolites biosynthesis, transport and catabolism	V	COG1131	(ABC) transporter	Molecular Function: ATP binding (GO:0005524);|Cellular Component: plasma membrane (GO:0005886);|Cellular Component: integral component of membrane (GO:0016021);|Molecular Function: ATPase activity, coupled to transmembrane movement of substances (GO:0042626);|Biological Process: transmembrane transport (GO:0055085);|Biological Process: response to karrikin (GO:0080167);	--	--
TRINITY_DN12071_c0_g2_i1_1	XP_028085003.1	ABC transporter G family member 12-like [Camellia sinensis]	Q8RWI9|AB15G_ARATH	ABC transporter G family member 15 MSA6.13 OS=Arabidopsis thaliana (Mouse-ear cress) GN=MSA6.13 PE=2 SV=2	--	--	--	--	--	--	KOG0061	Transporter, ABC superfamily (Breast cancer resistance protein)	[Q]	METABOLISM	Secondary metabolites biosynthesis, transport and catabolism	V	COG1131	(ABC) transporter	Molecular Function: ATP binding (GO:0005524);|Cellular Component: plasma membrane (GO:0005886);|Cellular Component: integral component of membrane (GO:0016021);|Molecular Function: ATPase activity, coupled to transmembrane movement of substances (GO:0042626);|Biological Process: transmembrane transport (GO:0055085);|Biological Process: response to karrikin (GO:0080167);	PF01061.24	ABC-2 type transporter
TRINITY_DN12072_c0_g1_i1_2	--	--	--	--	--	--	--	--	--	--	--	--	--	--	--	--	--	--	--	--	--
TRINITY_DN12074_c0_g1_i1_2	RZB84167.1	Histone H2A isoform B [Glycine soja]	Q2HU65|H2A2_MEDTR	Probable histone H2A.2 MtrDRAFT_AC149210g4v1 OS=Medicago truncatula (Barrel medic) (Medicago tribuloides) GN=MtrDRAFT_AC149210g4v1 PE=3 SV=1	--	--	--	--	--	--	KOG1756	Histone 2A	[B]	INFORMATION STORAGE AND PROCESSING	Chromatin structure and dynamics	B	COG5262	histone h2a	Cellular Component: nucleosome (GO:0000786);|Molecular Function: DNA binding (GO:0003677);|Cellular Component: nucleus (GO:0005634);|Molecular Function: protein heterodimerization activity (GO:0046982);	PF16211.5,PF00125.24	C-terminus of histone H2A|Core histone H2A/H2B/H3/H4
TRINITY_DN12075_c0_g1_i1_1	--	--	--	--	--	--	--	--	--	--	--	--	--	--	--	--	--	--	--	--	--
TRINITY_DN12075_c0_g1_i1_2	--	--	--	--	--	--	--	--	--	--	--	--	--	--	--	--	--	--	--	--	--
TRINITY_DN12076_c0_g1_i1_1	--	--	--	--	--	--	--	--	--	--	--	--	--	--	--	--	--	--	--	--	--
TRINITY_DN12076_c0_g1_i1_2	--	--	--	--	--	--	--	--	--	--	--	--	--	--	--	--	--	--	--	--	--
TRINITY_DN12078_c0_g1_i1_1	--	--	--	--	--	--	--	--	--	--	--	--	--	--	--	--	--	--	--	--	--
TRINITY_DN12079_c0_g1_i1_2	XP_028069682.1	uncharacterized protein LOC114272217 [Camellia sinensis]	Q9ZT94|POLR2_ARATH	Endonuclease RE2 T4I9.16 OS=Arabidopsis thaliana (Mouse-ear cress) GN=T4I9.16 PE=4 SV=1	--	--	--	--	--	--	KOG0017	FOG: Transposon-encoded proteins with TYA, reverse transcriptase, integrase domains in various combinations	[R]	POORLY CHARACTERIZED	General function prediction only	S	ENOG410XS4D	Retrotransposon protein	Cellular Component: retrotransposon nucleocapsid (GO:0000943);|Molecular Function: nucleic acid binding (GO:0003676);|Molecular Function: RNA-directed DNA polymerase activity (GO:0003964);|Molecular Function: aspartic-type endopeptidase activity (GO:0004190);|Molecular Function: endonuclease activity (GO:0004519);|Biological Process: DNA recombination (GO:0006310);|Biological Process: DNA integra…	--	--
TRINITY_DN1207_c0_g1_i1_2	THG18161.1	hypothetical protein TEA_018766 [Camellia sinensis var. sinensis]	Q8W1W6|MYB33_ARATH	Transcription factor MYB33 K16F4.6 OS=Arabidopsis thaliana (Mouse-ear cress) GN=K16F4.6 PE=2 SV=1	--	--	--	--	--	--	--	--	--	--	--	K	COG5147	Myblike DNAbinding domain containing protein	Molecular Function: DNA-binding transcription factor activity (GO:0003700);|Cellular Component: nucleus (GO:0005634);|Biological Process: negative regulation of cell proliferation (GO:0008285);|Biological Process: response to ethylene (GO:0009723);|Biological Process: response to cytokinin (GO:0009735);|Biological Process: response to gibberellin (GO:0009739);|Biological Process: gibberellic acid…	--	--
TRINITY_DN12081_c0_g1_i1_1	--	--	--	--	--	--	--	--	--	--	--	--	--	--	--	--	--	--	--	--	--
TRINITY_DN12082_c0_g1_i1_1	XP_028098597.1	Fanconi anemia group D2 protein homolog isoform X3 [Camellia sinensis]	--	--	--	--	--	--	--	--	KOG4712	Uncharacterized conserved protein	[S]	POORLY CHARACTERIZED	Function unknown	S	ENOG410XT6B	Fanconi anemia complementation group d2	--	PF14631.6	Fanconi anaemia protein FancD2 nuclease
TRINITY_DN12083_c0_g1_i1_1	--	--	--	--	--	--	--	--	--	--	--	--	--	--	--	--	--	--	--	--	--
TRINITY_DN12083_c0_g1_i1_2	XP_028082767.1	protein FIZZY-RELATED 3 [Camellia sinensis]	Q8LPL5|FZR3_ARATH	Protein FIZZY-RELATED 3 MAC12.21 OS=Arabidopsis thaliana (Mouse-ear cress) GN=MAC12.21 PE=1 SV=1	171/177(96.61)	K03364	CDH1	cell division cycle 20-like protein 1, cofactor of APC complex	ko04120	Ubiquitin mediated proteolysis	KOG0305	Anaphase promoting complex, Cdc20, Cdh1, and Ama1 subunits	[DO]	CELLULAR PROCESSES AND SIGNALING|CELLULAR PROCESSES AND SIGNALING	Cell cycle control, cell division, chromosome partitioning |Posttranslational modification, protein turnover, chaperones	S	COG2319	wd repeat	--	PF00400.32,PF12894.7	WD domain, G-beta repeat|Anaphase-promoting complex subunit 4 WD40 domain
TRINITY_DN12083_c0_g2_i1_2	XP_028082767.1	protein FIZZY-RELATED 3 [Camellia sinensis]	Q8LPL5|FZR3_ARATH	Protein FIZZY-RELATED 3 MAC12.21 OS=Arabidopsis thaliana (Mouse-ear cress) GN=MAC12.21 PE=1 SV=1	99/104(95.19)	K03364	CDH1	cell division cycle 20-like protein 1, cofactor of APC complex	ko04120	Ubiquitin mediated proteolysis	KOG0305	Anaphase promoting complex, Cdc20, Cdh1, and Ama1 subunits	[DO]	CELLULAR PROCESSES AND SIGNALING|CELLULAR PROCESSES AND SIGNALING	Cell cycle control, cell division, chromosome partitioning |Posttranslational modification, protein turnover, chaperones	S	COG2319	wd repeat	--	PF00400.32	WD domain, G-beta repeat
TRINITY_DN12084_c0_g1_i1_1	THG16399.1	hypothetical protein TEA_005842 [Camellia sinensis var. sinensis]	Q9FFE6|AAE5_ARATH	Probable acyl-activating enzyme 5, peroxisomal MQK4.9 OS=Arabidopsis thaliana (Mouse-ear cress) GN=MQK4.9 PE=1 SV=1	--	--	--	--	--	--	KOG1176	Acyl-CoA synthetase	[I]	METABOLISM	Lipid transport and metabolism	IQ	COG0318	Amp-dependent synthetase and ligase	Cellular Component: peroxisome (GO:0005777);|Biological Process: fatty acid metabolic process (GO:0006631);|Molecular Function: ligase activity (GO:0016874);	PF00501.28	AMP-binding enzyme
TRINITY_DN12084_c0_g1_i1_2	--	--	--	--	--	--	--	--	--	--	--	--	--	--	--	--	--	--	--	--	--
TRINITY_DN12088_c0_g1_i1_1	--	--	--	--	--	--	--	--	--	--	--	--	--	--	--	--	--	--	--	--	--
TRINITY_DN1208_c0_g1_i1_1	--	--	--	--	--	--	--	--	--	--	--	--	--	--	--	--	--	--	--	--	--
TRINITY_DN1208_c0_g1_i1_2	XP_028083053.1	uncharacterized protein LOC114284348 isoform X6 [Camellia sinensis]	--	--	--	--	--	--	--	--	--	--	--	--	--	S	ENOG410ZN88	Retrotransposon protein	--	PF10536.9	Plant mobile domain
TRINITY_DN1208_c0_g2_i1_2	XP_028083053.1	uncharacterized protein LOC114284348 isoform X6 [Camellia sinensis]	--	--	--	--	--	--	--	--	--	--	--	--	--	S	ENOG410ZN88	Retrotransposon protein	--	PF10536.9	Plant mobile domain
TRINITY_DN12091_c0_g1_i1_2	--	--	--	--	--	--	--	--	--	--	--	--	--	--	--	--	--	--	--	--	--
TRINITY_DN12093_c0_g1_i1_1	--	--	--	--	--	--	--	--	--	--	--	--	--	--	--	--	--	--	--	--	--
TRINITY_DN12094_c0_g1_i1_1	KAA8536909.1	hypothetical protein F0562_029387 [Nyssa sinensis]	Q3ECP7|ERDL5_ARATH	Sugar transporter ERD6-like 5 T22H22.15 OS=Arabidopsis thaliana (Mouse-ear cress) GN=T22H22.15 PE=2 SV=2	--	--	--	--	--	--	KOG0254	Predicted transporter (major facilitator superfamily)	[R]	POORLY CHARACTERIZED	General function prediction only	G	ENOG410XNQK	Transporter	Molecular Function: carbohydrate:proton symporter activity (GO:0005351);|Molecular Function: glucose transmembrane transporter activity (GO:0005355);|Cellular Component: integral component of plasma membrane (GO:0005887);|Biological Process: hexose transmembrane transport (GO:0008645);	--	--
TRINITY_DN12094_c0_g1_i1_2	--	--	--	--	--	--	--	--	--	--	--	--	--	--	--	--	--	--	--	--	--
TRINITY_DN12095_c0_g1_i1_1	XP_028118775.1	uncharacterized protein LOC114316303 [Camellia sinensis]	--	--	--	--	--	--	--	--	--	--	--	--	--	--	--	--	--	PF08213.11	Mitochondrial domain of unknown function (DUF1713)
TRINITY_DN12095_c0_g1_i1_2	--	--	--	--	--	--	--	--	--	--	--	--	--	--	--	--	--	--	--	--	--
TRINITY_DN12098_c0_g1_i1_1	THF94156.1	hypothetical protein TEA_004419 [Camellia sinensis var. sinensis]	--	--	--	--	--	--	--	--	--	--	--	--	--	S	ENOG410Y8WV	nodulin family	--	PF07690.16	Major Facilitator Superfamily
TRINITY_DN12099_c0_g1_i1_1	XP_028121590.1	epsin-3-like isoform X1 [Camellia sinensis]	--	--	38/41(92.68)	K12471	EPN	epsin	ko04144	Endocytosis	KOG2056	Equilibrative nucleoside transporter protein	[F]	METABOLISM	Nucleotide transport and metabolism	U	ENOG410XSM0	Clathrin interactor 1	--	--	--
TRINITY_DN1209_c0_g1_i1_2	--	--	--	--	--	--	--	--	--	--	--	--	--	--	--	--	--	--	--	--	--
TRINITY_DN12101_c0_g1_i1_1	--	--	--	--	--	--	--	--	--	--	--	--	--	--	--	--	--	--	--	--	--
TRINITY_DN12104_c0_g1_i1_1	--	--	--	--	--	--	--	--	--	--	--	--	--	--	--	--	--	--	--	--	--
TRINITY_DN12104_c0_g1_i1_2	--	--	--	--	--	--	--	--	--	--	--	--	--	--	--	--	--	--	--	--	--
TRINITY_DN12105_c0_g1_i1_2	XP_028095583.1	heavy metal-associated isoprenylated plant protein 35-like [Camellia sinensis]	--	--	--	--	--	--	--	--	--	--	--	--	--	--	--	--	--	--	--
TRINITY_DN12106_c0_g1_i1_1	XP_028125562.1	uncharacterized protein LOC114322461 isoform X5 [Camellia sinensis]	--	--	--	--	--	--	--	--	--	--	--	--	--	J	ENOG410XP07	eukaryotic translation initiation factor 2c	--	--	--
TRINITY_DN12108_c0_g1_i1_2	XP_028109544.1	LOW QUALITY PROTEIN: uncharacterized protein LOC114308202 [Camellia sinensis]	P92523|M860_ARATH	Uncharacterized mitochondrial protein AtMg00860 AtMg00860 OS=Arabidopsis thaliana (Mouse-ear cress) GN=AtMg00860 PE=4 SV=1	--	--	--	--	--	--	KOG0017	FOG: Transposon-encoded proteins with TYA, reverse transcriptase, integrase domains in various combinations	[R]	POORLY CHARACTERIZED	General function prediction only	L	COG2801	Retrotransposon protein	Cellular Component: mitochondrion (GO:0005739);	--	--
TRINITY_DN12111_c0_g1_i1_1	THG03699.1	hypothetical protein TEA_021819 [Camellia sinensis var. sinensis]	Q9XE58|SCL14_ARATH	Scarecrow-like protein 14 F22G5.9 OS=Arabidopsis thaliana (Mouse-ear cress) GN=F22G5.9 PE=1 SV=2	--	--	--	--	--	--	--	--	--	--	--	K	ENOG410YMPH	transcription, DNA-dependent	Molecular Function: DNA-binding transcription factor activity (GO:0003700);|Cellular Component: nucleus (GO:0005634);|Cellular Component: cytosol (GO:0005829);|Biological Process: regulation of transcription, DNA-templated (GO:0006355);|Biological Process: response to xenobiotic stimulus (GO:0009410);|Biological Process: response to chitin (GO:0010200);|Molecular Function: sequence-specific DNA b…	PF03514.14	GRAS domain family
TRINITY_DN12111_c0_g1_i1_2	--	--	--	--	--	--	--	--	--	--	--	--	--	--	--	--	--	--	--	--	--
TRINITY_DN12112_c0_g1_i1_1	XP_028113904.1	uncharacterized protein LOC114311941 [Camellia sinensis]	--	--	--	--	--	--	--	--	KOG0017	FOG: Transposon-encoded proteins with TYA, reverse transcriptase, integrase domains in various combinations	[R]	POORLY CHARACTERIZED	General function prediction only	--	--	--	--	--	--
TRINITY_DN12113_c0_g1_i1_1	--	--	--	--	--	--	--	--	--	--	--	--	--	--	--	--	--	--	--	--	--
TRINITY_DN12113_c0_g1_i1_2	--	--	--	--	--	--	--	--	--	--	--	--	--	--	--	--	--	--	--	--	--
TRINITY_DN12115_c0_g1_i1_2	--	--	--	--	--	--	--	--	--	--	--	--	--	--	--	--	--	--	--	--	--
TRINITY_DN12117_c0_g1_i1_1	XP_028051775.1	protein LOW PSII ACCUMULATION 2, chloroplastic isoform X1 [Camellia sinensis]	F4KDA6|LPA2_ARATH	Protein LOW PSII ACCUMULATION 2, chloroplastic K17N15.9 OS=Arabidopsis thaliana (Mouse-ear cress) GN=K17N15.9 PE=1 SV=1	--	--	--	--	--	--	KOG2090	Metalloendopeptidase family - mitochondrial intermediate peptidase	[O]	CELLULAR PROCESSES AND SIGNALING	Posttranslational modification, protein turnover, chaperones	S	ENOG410YS92	NA	Cellular Component: chloroplast (GO:0009507);|Cellular Component: chloroplast thylakoid (GO:0009534);|Cellular Component: chloroplast thylakoid membrane (GO:0009535);|Cellular Component: integral component of membrane (GO:0016021);	--	--
TRINITY_DN12119_c0_g1_i1_1	XP_028098985.1	homeobox-leucine zipper protein HAT9-like [Camellia sinensis]	P46604|HAT22_ARATH	Homeobox-leucine zipper protein HAT22 T28I19.70 OS=Arabidopsis thaliana (Mouse-ear cress) GN=T28I19.70 PE=1 SV=1	--	--	--	--	--	--	KOG0483	Transcription factor HEX, contains HOX and HALZ domains	[K]	INFORMATION STORAGE AND PROCESSING	Transcription	K	ENOG410Z2UE	homeobox-leucine zipper protein	Molecular Function: DNA-binding transcription factor activity (GO:0003700);|Cellular Component: nucleus (GO:0005634);|Biological Process: response to water deprivation (GO:0009414);|Biological Process: response to cytokinin (GO:0009735);|Biological Process: response to abscisic acid (GO:0009737);|Biological Process: abscisic acid-activated signaling pathway (GO:0009738);|Molecular Function: seque…	PF00046.29,PF02183.18	Homeodomain|Homeobox associated leucine zipper
TRINITY_DN12121_c0_g1_i1_2	--	--	--	--	--	--	--	--	--	--	--	--	--	--	--	--	--	--	--	--	--
TRINITY_DN12122_c0_g1_i1_1	XP_028090898.1	uncharacterized protein LOC114291068 isoform X3 [Camellia sinensis]	--	--	--	--	--	--	--	--	--	--	--	--	--	--	--	--	--	--	--
TRINITY_DN12123_c0_g1_i1_1	XP_028126623.1	myosin-9-like isoform X1 [Camellia sinensis]	--	--	--	--	--	--	--	--	--	--	--	--	--	S	ENOG410ZATQ	NA	--	--	--
TRINITY_DN12124_c0_g1_i1_1	XP_028108570.1	uncharacterized protein LOC114307365 [Camellia sinensis]	--	--	--	--	--	--	--	--	--	--	--	--	--	S	ENOG410YJAK	Inner centromere protein, ARK binding region	--	--	--
TRINITY_DN12124_c0_g1_i1_2	XP_028061543.1	uncharacterized protein LOC114265009 isoform X1 [Camellia sinensis]	--	--	--	--	--	--	--	--	KOG1968	Replication factor C, subunit RFC1 (large subunit)	[L]	INFORMATION STORAGE AND PROCESSING	Replication, recombination and repair	L	COG0470	DNA polymerase III subunit delta'	--	--	--
TRINITY_DN12124_c0_g2_i1_2	XP_028061544.1	uncharacterized protein LOC114265009 isoform X2 [Camellia sinensis]	--	--	--	--	--	--	--	--	KOG1968	Replication factor C, subunit RFC1 (large subunit)	[L]	INFORMATION STORAGE AND PROCESSING	Replication, recombination and repair	L	COG0470	DNA polymerase III subunit delta'	--	--	--
TRINITY_DN12125_c0_g1_i1_1	PIA44783.1	hypothetical protein AQUCO_01700404v1 [Aquilegia coerulea]	Q9M1V3|PP296_ARATH	Pentatricopeptide repeat-containing protein At3g63370, chloroplastic F16M2_220 OS=Arabidopsis thaliana (Mouse-ear cress) GN=F16M2_220 PE=2 SV=2	--	--	--	--	--	--	KOG4197	FOG: PPR repeat	[R]	POORLY CHARACTERIZED	General function prediction only	S	ENOG410Z7Z7	Pentatricopeptide repeat-containing protein	--	--	--
TRINITY_DN12125_c0_g1_i1_2	--	--	--	--	--	--	--	--	--	--	--	--	--	--	--	--	--	--	--	--	--
TRINITY_DN12126_c0_g1_i1_2	--	--	--	--	--	--	--	--	--	--	--	--	--	--	--	--	--	--	--	--	--
TRINITY_DN12127_c0_g1_i1_1	--	--	--	--	--	--	--	--	--	--	--	--	--	--	--	--	--	--	--	--	--
TRINITY_DN12127_c0_g1_i1_2	XP_028110917.1	alpha-mannosidase isoform X1 [Camellia sinensis]	C0HJB3|MANA_CANEN	Alpha-mannosidase, light subunit . OS=Canavalia ensiformis (Jack bean) (Dolichos ensiformis) GN=. PE=1 SV=1	117/139(84.17)	K01191	MAN2C1	alpha-mannosidase [EC:3.2.1.24]	ko00511	Other glycan degradation	KOG1959	Glycosyl hydrolase, family 38 - alpha-mannosidase	[G]	METABOLISM	Carbohydrate transport and metabolism	G	ENOG410XQMZ	Mannosidase alpha class	Cellular Component: protein storage vacuole (GO:0000326);|Molecular Function: alpha-mannosidase activity (GO:0004559);|Biological Process: mannose metabolic process (GO:0006013);|Molecular Function: carbohydrate binding (GO:0030246);|Molecular Function: metal ion binding (GO:0046872);	PF01074.22	Glycosyl hydrolases family 38 N-terminal domain
TRINITY_DN12127_c0_g2_i1_2	XP_028110917.1	alpha-mannosidase isoform X1 [Camellia sinensis]	Q9FKW9|MANA3_ARATH	Probable alpha-mannosidase At5g66150 K2A18.23 OS=Arabidopsis thaliana (Mouse-ear cress) GN=K2A18.23 PE=3 SV=1	168/195(86.15)	K01191	MAN2C1	alpha-mannosidase [EC:3.2.1.24]	ko00511	Other glycan degradation	KOG1959	Glycosyl hydrolase, family 38 - alpha-mannosidase	[G]	METABOLISM	Carbohydrate transport and metabolism	G	ENOG410XQMZ	Mannosidase alpha class	Molecular Function: alpha-mannosidase activity (GO:0004559);|Cellular Component: vacuolar membrane (GO:0005774);|Biological Process: mannose metabolic process (GO:0006013);|Biological Process: protein deglycosylation (GO:0006517);|Molecular Function: carbohydrate binding (GO:0030246);|Molecular Function: metal ion binding (GO:0046872);	PF01074.22,PF09261.11	Glycosyl hydrolases family 38 N-terminal domain|Alpha mannosidase middle domain
TRINITY_DN1212_c0_g1_i1_2	XP_028121753.1	uncharacterized protein LOC114318966 [Camellia sinensis]	--	--	--	--	--	--	--	--	--	--	--	--	--	--	--	--	--	--	--
TRINITY_DN12130_c0_g1_i1_2	PSS06433.1	Major capsid protein [Actinidia chinensis var. chinensis]	--	--	--	--	--	--	--	--	--	--	--	--	--	--	--	--	--	--	--
TRINITY_DN12131_c0_g1_i1_1	--	--	--	--	--	--	--	--	--	--	--	--	--	--	--	--	--	--	--	--	--
TRINITY_DN12131_c0_g1_i1_2	--	--	--	--	--	--	--	--	--	--	--	--	--	--	--	--	--	--	--	--	--
TRINITY_DN12132_c0_g1_i1_1	--	--	--	--	--	--	--	--	--	--	--	--	--	--	--	--	--	--	--	--	--
TRINITY_DN12135_c0_g1_i1_2	--	--	--	--	--	--	--	--	--	--	--	--	--	--	--	--	--	--	--	--	--
TRINITY_DN12136_c0_g1_i1_1	--	--	--	--	--	--	--	--	--	--	--	--	--	--	--	--	--	--	--	--	--
TRINITY_DN12137_c0_g1_i1_2	--	--	--	--	--	--	--	--	--	--	--	--	--	--	--	--	--	--	--	--	--
TRINITY_DN12138_c0_g1_i1_2	--	--	--	--	--	--	--	--	--	--	--	--	--	--	--	--	--	--	--	--	--
TRINITY_DN1213_c0_g1_i1_1	--	--	--	--	--	--	--	--	--	--	--	--	--	--	--	--	--	--	--	--	--
TRINITY_DN1213_c0_g1_i1_2	THG10086.1	hypothetical protein TEA_019828 [Camellia sinensis var. sinensis]	--	--	--	--	--	--	--	--	--	--	--	--	--	--	--	--	--	--	--
TRINITY_DN12140_c0_g1_i1_2	--	--	--	--	--	--	--	--	--	--	--	--	--	--	--	--	--	--	--	--	--
TRINITY_DN12143_c0_g1_i1_2	--	--	--	--	--	--	--	--	--	--	--	--	--	--	--	--	--	--	--	--	--
TRINITY_DN12144_c0_g1_i1_2	--	--	--	--	--	--	--	--	--	--	--	--	--	--	--	--	--	--	--	--	--
TRINITY_DN12144_c0_g2_i1_2	--	--	--	--	--	--	--	--	--	--	--	--	--	--	--	--	--	--	--	--	--
TRINITY_DN12146_c0_g1_i1_2	--	--	--	--	--	--	--	--	--	--	--	--	--	--	--	--	--	--	--	--	--
TRINITY_DN12147_c0_g1_i1_2	XP_028105236.1	desiccation-related protein PCC13-62-like [Camellia sinensis]	P22242|DRPE_CRAPL	Desiccation-related protein PCC13-62 . OS=Craterostigma plantagineum (Blue gem) (Torenia plantagineum) GN=. PE=2 SV=1	--	--	--	--	--	--	--	--	--	--	--	S	ENOG4111989	NA	Biological Process: cellular response to desiccation (GO:0071465);|Biological Process: cellular response to salt (GO:1902075);	PF13668.6	Ferritin-like domain
TRINITY_DN12148_c0_g1_i1_2	XP_028083283.1	uncharacterized protein LOC114284540 [Camellia sinensis]	--	--	--	--	--	--	--	--	KOG0017	FOG: Transposon-encoded proteins with TYA, reverse transcriptase, integrase domains in various combinations	[R]	POORLY CHARACTERIZED	General function prediction only	L	COG2801	Retrotransposon protein	--	--	--
TRINITY_DN12149_c0_g1_i1_2	THG09813.1	hypothetical protein TEA_010589 [Camellia sinensis var. sinensis]	--	--	--	--	--	--	--	--	--	--	--	--	--	--	--	--	--	--	--
TRINITY_DN1214_c0_g1_i1_2	--	--	--	--	--	--	--	--	--	--	--	--	--	--	--	--	--	--	--	--	--
TRINITY_DN12151_c0_g1_i1_1	--	--	--	--	--	--	--	--	--	--	--	--	--	--	--	--	--	--	--	--	--
TRINITY_DN12151_c0_g1_i1_2	--	--	--	--	--	--	--	--	--	--	--	--	--	--	--	--	--	--	--	--	--
TRINITY_DN12152_c0_g1_i1_1	XP_028073379.1	UDP-glycosyltransferase 91A1-like [Camellia sinensis]	Q940V3|U91A1_ARATH	UDP-glycosyltransferase 91A1 T9I22.3 OS=Arabidopsis thaliana (Mouse-ear cress) GN=T9I22.3 PE=2 SV=1	--	--	--	--	--	--	KOG1192	UDP-glucuronosyl and UDP-glucosyl transferase	[GC]	METABOLISM|METABOLISM	Carbohydrate transport and metabolism |Energy production and conversion	S	COG1819	Transferase	Molecular Function: UDP-glycosyltransferase activity (GO:0008194);|Cellular Component: intracellular membrane-bounded organelle (GO:0043231);|Molecular Function: quercetin 3-O-glucosyltransferase activity (GO:0080043);|Molecular Function: quercetin 7-O-glucosyltransferase activity (GO:0080044);	--	--
TRINITY_DN12152_c0_g1_i1_2	--	--	--	--	--	--	--	--	--	--	--	--	--	--	--	--	--	--	--	--	--
TRINITY_DN12153_c0_g1_i1_1	--	--	--	--	--	--	--	--	--	--	--	--	--	--	--	--	--	--	--	--	--
TRINITY_DN12154_c0_g1_i1_1	XP_028067277.1	SUPPRESSOR OF GAMMA RESPONSE 1-like [Camellia sinensis]	Q6NQK2|NAC8_ARATH	SUPPRESSOR OF GAMMA RESPONSE 1 F14G11.2 OS=Arabidopsis thaliana (Mouse-ear cress) GN=F14G11.2 PE=1 SV=1	--	--	--	--	--	--	--	--	--	--	--	S	ENOG410YADT	Nac domain-containing protein	Biological Process: DNA damage checkpoint (GO:0000077);|Molecular Function: DNA-binding transcription factor activity (GO:0003700);|Cellular Component: nucleus (GO:0005634);|Biological Process: response to gamma radiation (GO:0010332);|Biological Process: regulation of meiotic nuclear division (GO:0040020);|Molecular Function: sequence-specific DNA binding (GO:0043565);|Molecular Function: transc…	--	--
TRINITY_DN12156_c0_g1_i1_1	XP_028052157.1	putative pentatricopeptide repeat-containing protein At3g25970 [Camellia sinensis]	Q9LU94|PP255_ARATH	Putative pentatricopeptide repeat-containing protein At3g25970 MPE11.14 OS=Arabidopsis thaliana (Mouse-ear cress) GN=MPE11.14 PE=3 SV=2	--	--	--	--	--	--	KOG4197	FOG: PPR repeat	[R]	POORLY CHARACTERIZED	General function prediction only	S	ENOG410Z7Z7	Pentatricopeptide repeat-containing protein	--	PF13041.6,PF01535.20,PF12854.7	PPR repeat family|PPR repeat|PPR repeat
TRINITY_DN12159_c0_g1_i1_1	XP_028123524.1	zinc finger BED domain-containing protein RICESLEEPER 2-like [Camellia sinensis]	P08770|TRA1_MAIZE	Putative AC transposase . OS=Zea mays (Maize) GN=. PE=2 SV=2	--	--	--	--	--	--	KOG1121	Tam3-transposase (Ac family)	[L]	INFORMATION STORAGE AND PROCESSING	Replication, recombination and repair	S	ENOG4111T8J	transposon protein	Molecular Function: DNA binding (GO:0003677);|Cellular Component: nucleus (GO:0005634);|Biological Process: DNA recombination (GO:0006310);|Biological Process: transposition (GO:0032196);|Molecular Function: protein dimerization activity (GO:0046983);	--	--
TRINITY_DN1215_c0_g1_i2_1	XP_028059802.1	type IV inositol polyphosphate 5-phosphatase 7-like isoform X1 [Camellia sinensis]	Q0WQ41|IP5P7_ARATH	Type IV inositol polyphosphate 5-phosphatase 7 F22D22.24 OS=Arabidopsis thaliana (Mouse-ear cress) GN=F22D22.24 PE=1 SV=1	--	--	--	--	--	--	KOG0565	Inositol polyphosphate 5-phosphatase and related proteins	[U]	CELLULAR PROCESSES AND SIGNALING	Intracellular trafficking, secretion, and vesicular transport	T	COG5411	inositol	Molecular Function: phosphatidylinositol-4,5-bisphosphate 5-phosphatase activity (GO:0004439);|Cellular Component: nucleus (GO:0005634);|Cellular Component: plasma membrane (GO:0005886);|Biological Process: leaf vascular tissue pattern formation (GO:0010305);|Molecular Function: phosphatidylinositol-3,4,5-trisphosphate 5-phosphatase activity (GO:0034485);|Biological Process: phosphatidylinositol …	--	--
TRINITY_DN12160_c0_g1_i1_1	XP_028124928.1	probable WRKY transcription factor 75 [Camellia sinensis]	Q9FYA2|WRK75_ARATH	Probable WRKY transcription factor 75 T19L5.40 OS=Arabidopsis thaliana (Mouse-ear cress) GN=T19L5.40 PE=1 SV=1	--	--	--	--	--	--	--	--	--	--	--	K	ENOG410YM5M	WRKY	Biological Process: negative regulation of transcription by RNA polymerase II (GO:0000122);|Molecular Function: RNA polymerase II proximal promoter sequence-specific DNA binding (GO:0000978);|Molecular Function: DNA-binding transcription factor activity (GO:0003700);|Cellular Component: nucleus (GO:0005634);|Biological Process: atrichoblast differentiation (GO:0010055);|Biological Process: regula…	PF03106.15	WRKY DNA -binding domain
TRINITY_DN12160_c0_g1_i1_2	XP_028113891.1	uncharacterized protein LOC114311923 [Camellia sinensis]	Q08I43|ERI1_SCHPO	3'-5' exonuclease eri1 pi077 OS=Schizosaccharomyces pombe (strain 972 / ATCC 24843) (Fission yeast) GN=pi077 PE=1 SV=1	--	--	--	--	--	--	KOG0542	Predicted exonuclease	[L]	INFORMATION STORAGE AND PROCESSING	Replication, recombination and repair	S	COG5018	ERI1 exoribonuclease family member	Molecular Function: 3'-5'-exoribonuclease activity (GO:0000175);|Biological Process: exonucleolytic trimming to generate mature 3'-end of 5.8S rRNA from tricistronic rRNA transcript (SSU-rRNA, 5.8S rRNA, LSU-rRNA) (GO:0000467);|Biological Process: DNA catabolic process, exonucleolytic (GO:0000738);|Molecular Function: double-stranded RNA binding (GO:0003725);|Cellular Component: nucleolus (GO:000…	PF00929.24	Exonuclease
TRINITY_DN12161_c0_g1_i1_2	--	--	--	--	--	--	--	--	--	--	--	--	--	--	--	--	--	--	--	--	--
TRINITY_DN12162_c0_g1_i1_1	--	--	--	--	--	--	--	--	--	--	--	--	--	--	--	--	--	--	--	--	--
TRINITY_DN12162_c0_g1_i1_2	--	--	--	--	--	--	--	--	--	--	--	--	--	--	--	--	--	--	--	--	--
TRINITY_DN12164_c0_g1_i1_1	--	--	--	--	--	--	--	--	--	--	--	--	--	--	--	--	--	--	--	--	--
TRINITY_DN12164_c0_g1_i1_2	XP_028123503.1	inactive receptor-like serine/threonine-protein kinase At2g40270 [Camellia sinensis]	C0LGQ4|MDIS2_ARATH	Protein MALE DISCOVERER 2 F28A21.50 OS=Arabidopsis thaliana (Mouse-ear cress) GN=F28A21.50 PE=1 SV=1	--	--	--	--	--	--	--	--	--	--	--	T	COG0515	Serine Threonine protein kinase	Molecular Function: protein serine/threonine kinase activity (GO:0004674);|Molecular Function: ATP binding (GO:0005524);|Cellular Component: endomembrane system (GO:0012505);|Cellular Component: integral component of membrane (GO:0016021);|Biological Process: root hair cell differentiation (GO:0048765);|Cellular Component: pollen tube (GO:0090406);	PF08263.12	Leucine rich repeat N-terminal domain
TRINITY_DN12165_c0_g1_i1_1	XP_028118463.1	uncharacterized protein LOC114316011 [Camellia sinensis]	--	--	--	--	--	--	--	--	--	--	--	--	--	S	ENOG410YAE8	NA	--	PF12767.7	Transcriptional regulator of RNA polII, SAGA, subunit
TRINITY_DN12166_c0_g1_i1_1	XP_028081883.1	uncharacterized protein LOC114283264 [Camellia sinensis]	--	--	--	--	--	--	--	--	--	--	--	--	--	S	ENOG410Y2WM	Ternary complex factor MIP1	--	PF04784.14	Protein of unknown function, DUF547
TRINITY_DN12166_c0_g1_i1_2	--	--	--	--	--	--	--	--	--	--	--	--	--	--	--	--	--	--	--	--	--
TRINITY_DN1216_c0_g1_i1_2	--	--	--	--	--	--	--	--	--	--	--	--	--	--	--	--	--	--	--	--	--
TRINITY_DN12172_c1_g1_i1_1	KMP02570.1	hypothetical protein CIRG_10393 [Coccidioides immitis RMSCC 2394]	--	--	--	--	--	--	--	--	--	--	--	--	--	--	--	--	--	--	--
TRINITY_DN12173_c0_g1_i1_1	XP_028057315.1	uncharacterized protein LOC114261269 isoform X2 [Camellia sinensis]	--	--	--	--	--	--	--	--	--	--	--	--	--	S	COG4886	leucine Rich Repeat	--	--	--
TRINITY_DN12174_c0_g1_i1_1	--	--	--	--	--	--	--	--	--	--	--	--	--	--	--	--	--	--	--	--	--
TRINITY_DN12174_c0_g1_i1_2	XP_028099517.1	zinc finger BED domain-containing protein RICESLEEPER 2-like [Camellia sinensis]	P08770|TRA1_MAIZE	Putative AC transposase . OS=Zea mays (Maize) GN=. PE=2 SV=2	--	--	--	--	--	--	KOG1121	Tam3-transposase (Ac family)	[L]	INFORMATION STORAGE AND PROCESSING	Replication, recombination and repair	S	ENOG410ZT99	Pfam:hATC	Molecular Function: DNA binding (GO:0003677);|Cellular Component: nucleus (GO:0005634);|Biological Process: DNA recombination (GO:0006310);|Biological Process: transposition (GO:0032196);|Molecular Function: protein dimerization activity (GO:0046983);	--	--
TRINITY_DN12174_c0_g2_i1_2	XP_028090682.1	zinc finger BED domain-containing protein RICESLEEPER 2-like [Camellia sinensis]	B9FJG3|RSLE1_ORYSJ	Zinc finger BED domain-containing protein RICESLEEPER 1 OJ1122_B08 OS=Oryza sativa subsp. japonica (Rice) GN=OJ1122_B08 PE=3 SV=1	--	--	--	--	--	--	KOG1121	Tam3-transposase (Ac family)	[L]	INFORMATION STORAGE AND PROCESSING	Replication, recombination and repair	S	ENOG410ZT99	Pfam:hATC	Molecular Function: DNA binding (GO:0003677);|Cellular Component: nucleus (GO:0005634);|Biological Process: post-embryonic development (GO:0009791);|Molecular Function: metal ion binding (GO:0046872);|Molecular Function: protein dimerization activity (GO:0046983);	PF05699.14,PF14372.6	hAT family C-terminal dimerisation region|Domain of unknown function (DUF4413)
TRINITY_DN12176_c0_g1_i1_1	--	--	--	--	--	--	--	--	--	--	--	--	--	--	--	--	--	--	--	--	--
TRINITY_DN12176_c0_g1_i1_2	--	--	--	--	--	--	--	--	--	--	--	--	--	--	--	--	--	--	--	--	--
TRINITY_DN12177_c0_g1_i1_1	XP_028118768.1	polyribonucleotide nucleotidyltransferase 2, mitochondrial [Camellia sinensis]	Q9S7G6|PNP2_ARATH	Polyribonucleotide nucleotidyltransferase 2, mitochondrial T15N1.70 OS=Arabidopsis thaliana (Mouse-ear cress) GN=T15N1.70 PE=2 SV=1	61/88(69.32)	K00962	pnp, PNPT1	polyribonucleotide nucleotidyltransferase [EC:2.7.7.8]	ko03018	RNA degradation	KOG1067	Predicted RNA-binding polyribonucleotide nucleotidyltransferase	[R]	POORLY CHARACTERIZED	General function prediction only	J	COG1185	Involved in mRNA degradation. Hydrolyzes single-stranded polyribonucleotides processively in the 3'- to 5'-direction (By similarity)	Molecular Function: 3'-5'-exoribonuclease activity (GO:0000175);|Biological Process: mitochondrial RNA catabolic process (GO:0000957);|Biological Process: mitochondrial mRNA catabolic process (GO:0000958);|Biological Process: mitochondrial RNA processing (GO:0000963);|Biological Process: mitochondrial RNA 3'-end processing (GO:0000965);|Molecular Function: RNA binding (GO:0003723);|Molecular Func…	--	--
TRINITY_DN12179_c0_g1_i1_1	--	--	--	--	--	--	--	--	--	--	--	--	--	--	--	--	--	--	--	--	--
TRINITY_DN12179_c0_g1_i2_2	--	--	--	--	--	--	--	--	--	--	--	--	--	--	--	--	--	--	--	--	--
TRINITY_DN12182_c0_g1_i1_1	--	--	--	--	--	--	--	--	--	--	--	--	--	--	--	--	--	--	--	--	--
TRINITY_DN12182_c0_g1_i1_2	--	--	--	--	--	--	--	--	--	--	--	--	--	--	--	--	--	--	--	--	--
TRINITY_DN12183_c0_g1_i1_1	--	--	--	--	--	--	--	--	--	--	--	--	--	--	--	--	--	--	--	--	--
TRINITY_DN12184_c0_g1_i1_1	XP_018810515.1	PREDICTED: uncharacterized protein LOC108983364 [Juglans regia]	P0C2F6|RNHX1_ARATH	Putative ribonuclease H protein At1g65750 F1E22.12 OS=Arabidopsis thaliana (Mouse-ear cress) GN=F1E22.12 PE=3 SV=1	--	--	--	--	--	--	KOG1075	FOG: Reverse transcriptase	[R]	POORLY CHARACTERIZED	General function prediction only	S	ENOG410Y65V	Retrotransposon protein	Molecular Function: nucleic acid binding (GO:0003676);|Molecular Function: RNA-DNA hybrid ribonuclease activity (GO:0004523);|Molecular Function: metal ion binding (GO:0046872);	--	--
TRINITY_DN12184_c0_g1_i1_2	--	--	--	--	--	--	--	--	--	--	--	--	--	--	--	--	--	--	--	--	--
TRINITY_DN12186_c0_g1_i1_1	--	--	--	--	--	--	--	--	--	--	--	--	--	--	--	--	--	--	--	--	--
TRINITY_DN12188_c0_g1_i1_1	--	--	--	--	--	--	--	--	--	--	--	--	--	--	--	--	--	--	--	--	--
TRINITY_DN12188_c0_g1_i1_2	XP_028111415.1	uncharacterized protein LOC114309792 isoform X1 [Camellia sinensis]	--	--	--	--	--	--	--	--	KOG4393	Predicted pseudouridylate synthase	[AJ]	INFORMATION STORAGE AND PROCESSING|INFORMATION STORAGE AND PROCESSING	RNA processing and modification |Translation, ribosomal structure and biogenesis	J	COG0101	Formation of pseudouridine at positions 38, 39 and 40 in the anticodon stem and loop of transfer RNAs (By similarity)	--	PF01416.20	tRNA pseudouridine synthase
TRINITY_DN1218_c0_g1_i1_1	XP_028069388.1	uncharacterized protein At1g15400-like isoform X1 [Camellia sinensis]	Q9XI29|Y1540_ARATH	Uncharacterized protein At1g15400 F9L1.35 OS=Arabidopsis thaliana (Mouse-ear cress) GN=F9L1.35 PE=1 SV=2	--	--	--	--	--	--	--	--	--	--	--	S	ENOG410ZGQ8	NA	Cellular Component: plasma membrane (GO:0005886);	PF15697.5	Domain of unknown function (DUF4666)
TRINITY_DN12192_c0_g1_i1_1	--	--	--	--	--	--	--	--	--	--	--	--	--	--	--	--	--	--	--	--	--
TRINITY_DN12194_c0_g1_i1_1	XP_028076651.1	vacuolar protein sorting-associated protein 9A-like isoform X2 [Camellia sinensis]	Q9LT31|VPS9A_ARATH	Vacuolar protein sorting-associated protein 9A MMB12.26 OS=Arabidopsis thaliana (Mouse-ear cress) GN=MMB12.26 PE=1 SV=1	--	--	--	--	--	--	KOG2319	Vacuolar assembly/sorting protein VPS9	[U]	CELLULAR PROCESSES AND SIGNALING	Intracellular trafficking, secretion, and vesicular transport	S	ENOG410YDJ2	NA	Biological Process: cell plate assembly (GO:0000919);|Molecular Function: Rho guanyl-nucleotide exchange factor activity (GO:0005089);|Molecular Function: GTPase activator activity (GO:0005096);|Molecular Function: GTP binding (GO:0005525);|Cellular Component: nucleus (GO:0005634);|Cellular Component: cytosol (GO:0005829);|Biological Process: embryo development ending in seed dormancy (GO:0009793…	--	--
TRINITY_DN12195_c0_g1_i1_2	--	--	--	--	--	--	--	--	--	--	--	--	--	--	--	--	--	--	--	--	--
TRINITY_DN12195_c0_g2_i1_2	--	--	--	--	--	--	--	--	--	--	--	--	--	--	--	--	--	--	--	--	--
TRINITY_DN12196_c0_g1_i1_2	XP_028052271.1	uncharacterized protein LOC114256791 [Camellia sinensis]	--	--	--	--	--	--	--	--	--	--	--	--	--	--	--	--	--	--	--
TRINITY_DN12197_c0_g1_i1_1	--	--	--	--	--	--	--	--	--	--	--	--	--	--	--	--	--	--	--	--	--
TRINITY_DN12198_c0_g1_i1_2	XP_028113877.1	NDR1/HIN1-like protein 12 [Camellia sinensis]	Q9SJ54|NHL12_ARATH	NDR1/HIN1-like protein 12 F11F19.13 OS=Arabidopsis thaliana (Mouse-ear cress) GN=F11F19.13 PE=2 SV=1	--	--	--	--	--	--	--	--	--	--	--	S	ENOG410YH2V	Late embryogenesis abundant protein	Biological Process: defense response (GO:0006952);|Cellular Component: plasmodesma (GO:0009506);|Cellular Component: integral component of membrane (GO:0016021);|Cellular Component: anchored component of plasma membrane (GO:0046658);	--	--
TRINITY_DN1219_c0_g1_i1_2	--	--	--	--	--	--	--	--	--	--	--	--	--	--	--	--	--	--	--	--	--
TRINITY_DN1219_c0_g2_i1_2	--	--	--	--	--	--	--	--	--	--	--	--	--	--	--	--	--	--	--	--	--
TRINITY_DN12202_c0_g1_i1_1	THG23283.1	hypothetical protein TEA_020248 [Camellia sinensis var. sinensis]	--	--	--	--	--	--	--	--	--	--	--	--	--	--	--	--	--	--	--
TRINITY_DN12206_c0_g1_i1_2	--	--	--	--	--	--	--	--	--	--	--	--	--	--	--	--	--	--	--	--	--
TRINITY_DN12209_c0_g1_i1_2	XP_028104674.1	pentatricopeptide repeat-containing protein At2g03880, mitochondrial [Camellia sinensis]	Q9SI53|PP147_ARATH	Pentatricopeptide repeat-containing protein At2g03880, mitochondrial T18C20.8 OS=Arabidopsis thaliana (Mouse-ear cress) GN=T18C20.8 PE=2 SV=1	--	--	--	--	--	--	KOG4197	FOG: PPR repeat	[R]	POORLY CHARACTERIZED	General function prediction only	S	ENOG410Z7Z7	Pentatricopeptide repeat-containing protein	--	PF01535.20,PF13041.6,PF12854.7,PF13812.6	PPR repeat|PPR repeat family|PPR repeat|Pentatricopeptide repeat domain
TRINITY_DN1220_c0_g1_i1_2	--	--	--	--	--	--	--	--	--	--	--	--	--	--	--	--	--	--	--	--	--
TRINITY_DN12210_c0_g1_i1_1	--	--	--	--	--	--	--	--	--	--	--	--	--	--	--	--	--	--	--	--	--
TRINITY_DN12211_c0_g1_i1_2	--	--	--	--	--	--	--	--	--	--	--	--	--	--	--	--	--	--	--	PF13855.6,PF12799.7,PF13516.6	Leucine rich repeat|Leucine Rich repeats (2 copies)|Leucine Rich repeat
TRINITY_DN12213_c0_g1_i1_2	--	--	--	--	--	--	--	--	--	--	--	--	--	--	--	--	--	--	--	--	--
TRINITY_DN12214_c0_g1_i1_1	XP_006453388.1	uncharacterized protein LOC18054127 [Citrus clementina]	--	--	--	--	--	--	--	--	--	--	--	--	--	S	ENOG410Z7H4	NA	--	PF05553.11	Cotton fibre expressed protein
TRINITY_DN12214_c0_g1_i1_2	--	--	--	--	--	--	--	--	--	--	--	--	--	--	--	--	--	--	--	--	--
TRINITY_DN12219_c0_g1_i1_2	--	--	--	--	--	--	--	--	--	--	--	--	--	--	--	--	--	--	--	--	--
TRINITY_DN12222_c0_g1_i1_2	--	--	--	--	--	--	--	--	--	--	--	--	--	--	--	--	--	--	--	--	--
TRINITY_DN12224_c0_g1_i1_1	--	--	--	--	--	--	--	--	--	--	--	--	--	--	--	--	--	--	--	--	--
TRINITY_DN12224_c0_g1_i1_2	XP_028077922.1	uncharacterized protein LOC114279841, partial [Camellia sinensis]	--	--	--	--	--	--	--	--	--	--	--	--	--	--	--	--	--	--	--
TRINITY_DN12227_c0_g1_i1_1	XP_028119101.1	endoplasmic reticulum oxidoreductin-1-like isoform X2 [Camellia sinensis]	Q7X9I4|ERO2_ARATH	Endoplasmic reticulum oxidoreductin-2 T7F6.13 OS=Arabidopsis thaliana (Mouse-ear cress) GN=T7F6.13 PE=1 SV=1	56/88(63.64)	K10950	ERO1L	ERO1-like protein alpha [EC:1.8.4.-]	ko04141	Protein processing in endoplasmic reticulum	KOG2608	Endoplasmic reticulum membrane-associated oxidoreductin involved in disulfide bond formation	[OU]	CELLULAR PROCESSES AND SIGNALING|CELLULAR PROCESSES AND SIGNALING	Posttranslational modification, protein turnover, chaperones |Intracellular trafficking, secretion, and vesicular transport	OU	COG5061	S. cerevisiae	Molecular Function: protein disulfide isomerase activity (GO:0003756);|Cellular Component: endoplasmic reticulum membrane (GO:0005789);|Molecular Function: protein disulfide oxidoreductase activity (GO:0015035);|Molecular Function: oxidoreductase activity, acting on a sulfur group of donors, disulfide as acceptor (GO:0016671);|Biological Process: protein folding in endoplasmic reticulum (GO:00349…	--	--
TRINITY_DN12228_c0_g1_i1_1	KAA8521480.1	hypothetical protein F0562_012153 [Nyssa sinensis]	A3BXL8|AB53G_ORYSJ	ABC transporter G family member 53 OsJ_28928 OS=Oryza sativa subsp. japonica (Rice) GN=OsJ_28928 PE=2 SV=1	--	--	--	--	--	--	KOG0065	Pleiotropic drug resistance proteins (PDR1-15), ABC superfamily	[Q]	METABOLISM	Secondary metabolites biosynthesis, transport and catabolism	V	COG0842	(ABC) transporter	Molecular Function: ATP binding (GO:0005524);|Cellular Component: plasma membrane (GO:0005886);|Cellular Component: integral component of membrane (GO:0016021);|Molecular Function: ATPase activity, coupled to transmembrane movement of substances (GO:0042626);|Biological Process: transmembrane transport (GO:0055085);	PF00005.27	ABC transporter
TRINITY_DN12229_c0_g1_i1_2	--	--	--	--	--	--	--	--	--	--	--	--	--	--	--	--	--	--	--	--	--
[truncated: 51,391 more rows]
