# Supplementary material for: Integrative Metabolic and Transcriptomic Profiling in Camellia oleifera and Camellia meiocarpa Uncover Potential Mechanisms That Govern Triacylglycerol Degradation during Seed Desiccation
Source: Plants (Basel). 2023 Jul 8;12(14):2591. doi: 10.3390/plants12142591 (PMC10385360; doi:10.3390/plants12142591)
Supplement: Supplementary file 1 [file plants-12-02591-s001.zip › Supplementary Table S5.fasta]

>TRINITY_DN10005_c0_g1_i1_1  2-421 pentatricopeptide repeat-containing protein At1g62260, mitochondrial [Camellia sinensis](+)
GGAGGCAAAATGTTCCACTTGTGGTTCAATACCAAATTCACTCACCATGGACCTGAAATGCATCTGGCCCTCTTCCACTAGTCCAGCATGAGCACATGCATTCAAAACTGAAATGAATGTAATATAAGTTGGCCGAACTTTAAGCTTCTTCATCACTCCAAAAAATTCTAGAGCCTCTGCAGCAAATCCATGGGATGCATATCCCCCAATCATTGCATTCCAAGAGATTACATCTTTCTGCAATTTCATCTCATCAAAAATGGCCCTTGCCTCGATAATTGCTCCACATCTTGCGTACATAGTAATCAGGGAGTTATTTAACGGAACATCTGGGACAACCATCTTTATGACCTGCTGATGGATTTGCATACCCAGTTGCAGAGCCACTGTAATGTGGGGACAGACATAAAGCAAGCCAGT
>TRINITY_DN10005_c0_g1_i1_2  181-303 hypothetical protein TEA_019680 [Camellia sinensis var. sinensis](+)
TCTGTTACTGGATAGAAGATAAACAGCAGGATTAATTAGGCATCGTGGTCGGAGATTTGGAGCACAAAATACGCACACAGTTCCATCCAAAATGGCCATGTAAATTAACTGGCTATTGCATGA
>TRINITY_DN10012_c0_g1_i1_2  59-340 uncharacterized protein LOC114290413 [Camellia sinensis](+)
GAGAACTCAAGACGAACGCGAACATGGATAATCATCGAGTGTTCAAATGATGACGTCCAAGTCTTGAGGACGGTCAAAAATAGGGTGTCTACATCGGGAACCTTTACTAGTAAATTGAATAGACCTAAGGAATCGTTGCATTATGTGTTATGTGTTTCTTCACCATTGGGGGGCTCTATGTTGTGTACATCTATTTATCCTGCTTGTGAGATTATCATTGGGGATGTTCAGTTATATGCTGATTAGCTGTTGCTTGACATGACTTATTTTGATATAATTTTG
>TRINITY_DN10021_c0_g1_i1_1  3-173 hypothetical protein C3L33_20008, partial [Rhododendron williamsianum](+)
CAGTGGTGTGTCTGCAAAAATTTACGAGACACGAGTAAAACTTTTATATATTCTAGGCCCCGCGATCTTGAGGATGGGCACTGCATTAGATATCTCTTTTAAATCATCTTCTGTGAGCTTCACTCTCAAGGCACCAATATTTTCATCAAGGTTTTTAATCTTAGTTGTCCC
>TRINITY_DN10033_c0_g1_i1_1  156-293 hypothetical protein TEA_010613 [Camellia sinensis var. sinensis](+)
AGAAAAAGGGTTTGCCGAGAGGTTGATCTTCTCTTCGGGATTTTTCTCATCCTCGGAGAGGTCACCTCCTCAGACAAGGTGATTAAAGAGAATATTTTCCACGTGCCTTGCACATAGGCTCCATCCTACATCATGAGG
>TRINITY_DN10047_c0_g1_i1_2  39-257 hypothetical protein TEA_018186 [Camellia sinensis var. sinensis](+)
GGGAATAATGGTTCCAAGGATCGTCAATTTGATGATTCCTTCGATGCTCCGCATAGGCGTAGAGCACAGTCACATGAGTTTGATTCTAAATAGAATGACACCGTAAAGGATTTAGAGTTTCCCGAATTCTATGGAAGCTACGATCTGGATGTTTTCAAGGAATGGTTGAAGACAATTGAAAGTCATTTGAAGTGTTATGATGTGCCAGAAGCAAGGAAA
>TRINITY_DN10059_c0_g1_i1_2  90-275 hypothetical protein TEA_025424 [Camellia sinensis var. sinensis](+)
AGTGAGGTCATGGGTTCGAGTCCCCTAGTGTCACAGGGGGAGATTGTTGGTTATGGGGCCAACGATTACCTTATGGACTTGCTGTCACGTATGGGCGTGGCATTGGTACTTAACAGCCCATCTCATTGGCGCTTATGGTGCAGCCCCTTATGCCTATCTGCGGGTTTTGGTGAGATGGCAAATGCT
>TRINITY_DN1005_c0_g1_i1_2  166-321 autophagy-related protein 18f-like [Camellia sinensis](+)
ACCTTGGCACATTTCCACAAATTGTTTCCTTAACCTTTTTGGTGCGGAAGGAGGAAAATATTTGGCTGGAAAGGCCTCAGTGAATGCAATCCAAGTAGTGCCTACGATGGTCTTTGCTTACTTCCACCAATATTTTGCGTCTCCCTTTAGTCGGAA
>TRINITY_DN10060_c0_g1_i1_2  2-436 probable beta-D-xylosidase 5 [Camellia sinensis](+)
AAAGTTAGTTATGAGCCAGGGTGCAATGATGTAGCATGTAGTAACAATAACCAATTCAAAGCAGCAATTGAGGCAGCAGCTGCAGCTGATGCAGTGATCGTAGTTGTTGGACTCAATCAATCATTTGAGGCAGAGATGGTAGACCGGTTGGACCTAACATTGCCAGGGTACCAAGAATTGCTAGTGATTGAAGTTGCCAAGGCAGCTAAGGGGCCATTAGTTCTGGTTGTTATGTCGGGTGGTCCTGTTGATCTTTCATTTGCTAATAATACCAAGGTTGGAGGGATCTTGTGGGTGGGCTATCCTGGACAAGCTGGAGGTGACGCCATTGCCCAAGTAATTTTTGGAAAATTCAATCCAGGTTTGTCATCGCTCTCACCCATGCAGTCAGCTACATATATATTTCTCTATATCATAATTCCTATAGTAACACTT
>TRINITY_DN10060_c0_g2_i1_2  1-336 PREDICTED: probable beta-D-xylosidase 5 [Fragaria vesca subsp. vesca](+)
GGGAGGTCTCCTTTTAGTTGGTATCCCCAAAGTTATGTTGATCAAGTGCCCATGACAGACATGAACTTAAGGGAAGATTCCACAAGAAACTATCCAGGTAGAACTTATCGGTTCTACTTAGGAAAATTGATGTATGACTTTGGTCATGGACTTAGCTACTCGGTTTTTTCAAAGTTCATCATGTCTGCCCCCTCCACTGTGCTTGTGAGGCCTAGGGACAACACAACTATGATAGTCTCATTCAACTCCATCGACATTTCTGTATTGGAGTGCCATAGTTCATACCTGGACGTGGTGATTGGATTAAGAAACGACGGGCCAAAGGATGGAACTCAT
>TRINITY_DN10062_c0_g1_i1_2  83-292 hypothetical protein TEA_012260 [Camellia sinensis var. sinensis](+)
CAACTTTTCGTTGCCATTCAATGCGCTGCGGTGACATTCAAACAAAGGGCAACTTTCCGTTGCCATGCAGCTCCCCTCAAGCAAGGGGCAATTTTCCTTCGAATCTGAGGTTGCACATCTCGAGAGTGGATTCTACGCTCGTTGAGCAGTGACCGTTTGCAAAAATAGTTTTTGGGAATTTTTACTAAGGTTGACTGATTTTCTCTAGAA
>TRINITY_DN10067_c0_g1_i1_2  265-468 OTU domain-containing protein DDB_G0284757-like isoform X1 [Camellia sinensis](+)
TATGGTGTAAAAATTTTTGTCGTCACTTCATTTAAAGATACCTGTTCCATTGAGATTCTTCCGAAGGTCCAAAATTCCAATCGAGTCATTTTCTTGAGCTTTTGGGCGGAGGTGCACTACAACTCTATATATCCTCAAGGAGAATTACTGCCATCCGATTCTAAGAGGAAGAAAAGGTGGTGGCGGCCTTTCGGACATAGGCAT
>TRINITY_DN1006_c0_g1_i1_1  10-330 transcription factor BEE 2-like [Camellia sinensis](+)
GAGAAGATCAACAAGAAGATGAAATGTCTGCAAGATTTAGTTCCAGGGTGCAGCAAAGTTACAGGAAAGGCTGGAATGCTTGAAGAAATCATTAACTATGTGCAATCTCTTCAAAGACAAGTTGAGTTCCTATCAATGAAACTGGCTTCCTTGAATCCAAGAATTGACTTCAACATTGATAGCTTCTTCATGAAAGAGTTTCCTGCTTACGTCACCAGTTTTCCAGCAGCCGCTGCACCTTCTGGAATGGCCAATTTGGCCTACCTCCAGTTCATTCAAGCGCAACAAGGACCACAAGCGGCACAGACAACCACAAGCTCT
>TRINITY_DN10070_c0_g1_i1_1  36-494 acyl-coenzyme A thioesterase 13-like isoform X2 [Camellia sinensis](+)
ATGGATTTGGACTCGGTGAAGAAATACTTGGAGAAAGATGGAAGCCGAAACGCAACAACAATCGATGAAATGCCCTCTAAATTCTTCGAGCCCTTCGTCATGCAAGGCCTCTCTATCGATCTCGTCGAACCAGGCCGACTCATCTGCTCCATGATAGTCCCTCCTCGTTTACTGAACACTGGGAATTTCTTGCACGGCGGTGCCACGGCGACCCTGGTGGACATAGTGGGTTCGGCTGTTATTTACACAGTGGGTGCTCCCTTCACTGGCGTTTCTGTTGAGATTAATGTCTCCTACTTGGATGCTGCTTATGTCGGTGAGGAAATCGAGATAGAAAGCAAGGTTTTGCGTGTTGGAAAGGCTATTGCTGTTGTCAGTGTTGAGCTGAGAAAGAAAAAGACCGGGAAAATTATTGCTCAAGGCCGCCATACCAAGTACCTTGCTGTCTCTAGTAAAATG
>TRINITY_DN10072_c0_g1_i2_1  91-330 hypothetical protein TEA_018523 [Camellia sinensis var. sinensis](+)
CAGCCTACAAAACTACCAACCCATGGTGGAAAGGCATCAAGTGGTCTTGGCAAAGGACCTGAAATCACAGTTGGTGGGAGGGGTAGAGGTAGAGGACCAATTAATGCATTTGCATCTGCAGTCAATGTTGGAAGAATTGGAGTGAATGCTAATGTCAGAGGGCATGCTGTTTCAATAACTTCTGTACTAGAGACAATCAAAGCAAGAAGACTACACAAAGAACTGGCAACTGAGTCAAAG
>TRINITY_DN10081_c0_g1_i1_1  88-474 protein PROTON GRADIENT REGULATION 5, chloroplastic [Camellia sinensis](+)
ATGGCCACTTCAATTTGTGCAACTGGGTTTAAAGGAGGTTTGTGTTCATCATTCCATGGAAGTTGGGGAACTTCCATGGTAGGTGAGGACTACAACAACACCATGTTAGCCAAGTCAGTCCCAACCCATATCCGGGTAGGAAAACCGGTGCGATCGCGACCGATGATGAAAAATGTGAATGAAGGAAAGGGTGTCTTCGCTCCGATCGTCGTCGTCACTCGAAACATCATCGGAAAGAAGCGGTTCAATCAGCTCAGAGGCAAAGCCATTGCTTTACACTCTCAGGTGATTACTGAATTCTGCAAATCAATAGGGGCAGATGCAAAACAAAGACAAGGCCTGATTCGTCTAGCAAAGAAGAATGGAGAAAGGCTTGGATTTCTTGCT
>TRINITY_DN10092_c0_g1_i1_1  12-206 uncharacterized protein LOC114316680 [Camellia sinensis](+)
TTTTTTAGGATCACAATCATCAAGCAAGGTGAAGTGTTCCCAAATCACAGATGTCTTTTTATCTAAATTAAGAGTAGGGCATGGACGAGGTTTACCAGAATTTTTTGCAGGCATTGTGGTAGTGGCAGACCTAGCAACTGTAGTTGATTATGTGGTTGGGACTTGGACTGGTGCAGGAGTGTTTTCACCACCATC
>TRINITY_DN10098_c0_g1_i1_2  2-613 Fanconi anemia group D2 protein homolog isoform X3 [Camellia sinensis](+)
GGGGATGCAAATAATGCGGCCTGTTCCTCATCTCAGAAGTCAAATTATGAGGAGGCTCTTGAACTCTTGAAATTATCTATGGAGTCTTGCAAGCAGTTGCCTTTACCATTGATCCTGTTTTATGATGAACTCATTTCTGTATTGGATTGCAGAACTCTTCACCCAGCTATCATGGAATGGATTGGCAAACATGCCAGTGAGTTTGAATCATTATTTTTGTCTGATCTTGAAGGTGGGCAATTGCCTATTAAGGACTCAAACTGTGGTCTAGAAGGGGAACTATGGATGAACTTGGATGGTGATATATCTCCAGTTTGTCTTAACATATTGCCATTGGTTTCGGCATCGATGCAGTCTGGATCATTATTACAAATTCTTCCCGCTAAATTTCTGTTACTCTCTACGATTGAAAGGTTGGCGAACCAGGGATCTCTTGGAGGAATTGATGCACTACTTGGCTGCCCTTTGCACCTTCCTTCCTTTCAGATATTCTCTGAACAGGCATGGCAGACTTCGACTGACAAACAGAAAAAAATTGTTTGCATTTCTCTCTATTATGCAGCTAACTGGATACGGGAGTTGCTTAATGCTTTCTGTACACAAGTTTCTGGA
>TRINITY_DN1010_c0_g1_i1_2  56-412 uncharacterized protein LOC114274471 isoform X1 [Camellia sinensis](+)
TCTGTTTTTCAGGAACTGGGTACAAAGAGAACGATTGGAAGTGGTAAAGCACATGGAGGTCTGTACTTTCTGGATGCTAGACTTTCTTCCCTTGGATCTTCTCAACAGGCCCTTCACGCGACTGACACTTCCGCCCTTCTGTTACATCAGTGACATAGGCGTTTAGGACATCCTTCTATTTCTGTTTTAGAGAAATGTTTTCCTACTTTAGTCAAAGATTGTCATAAGACTAATTTTCATTGTGATGCTTGTGAGTTTGCTAAACATAAATGTTCTTGTTATCCTCCCATTAATAAAAGAAGTCTTTTTCCTTTTATGGTTATTCATTCTAATGTTTGGGGTCCGTCTCGTGTTATG
>TRINITY_DN10113_c0_g1_i1_1  94-393 receptor-like serine/threonine-protein kinase SD1-8 [Camellia sinensis](+)
GCATGGAAGTTGTGGAGAGAAAGAAAGGTGTTGGAAATAATGGACACTTCTGTTGGAGAATCGAATGCGACATGTGAGGTAATGCGATGCATTCATGTTGGCCTCTTGTGCGTCCAAGAGCGAGCAGAAGATAGGCCGTCCATGGCATCTGTCGTTCTCATGTTGAGCAGTGAAACTGCATCAATGTCGCAACCTAAGCATCCTGGGTTTTGTCTAGGAAGGCAACGTGTTGAAACTGATTCATTGTCAAGCAAGCAAGATGAATCATGCACCTTGAACCATGTCACCGTTACAATACTA
>TRINITY_DN10115_c0_g1_i1_2  1-141 uncharacterized protein LOC114303519, partial [Camellia sinensis](+)
GTTGAAAAACAGGTGATCATGATCCTCATTAGGACACTGACAGAAGGGACATGTAGCTTGGTTAGTGATCCCACAAAGTTTGAGTCTATCCCCAGTACTCAGCCTACCATAGATAGCCAGCCAAGTAATGAAACTGGCTTT
>TRINITY_DN10116_c0_g1_i1_2  1-342 uncharacterized protein LOC114311349 [Camellia sinensis](+)
TTTGCGTGTGGGACTGGCCCGGGGAGGCTTTTCATGGAATGCCTTAGTTTGAGCAGTTCAGCTTCTAAAGTGGACGATGATGATGATGGTGAAGGTGTTGGTCATGATGATCGAAGTAGTCAAACTTCGGCTTCTTGTAGTGTGGCGAGTGCAATGAAAAGAGAACTCCCAAATCATTCCGGGTGGATTACTCGGGCTCAAAGTGGAGCTCTTTTCAGTGGAGACCAATGGCAAGCTAAGTGTAGTGCAATAAATGGCTCTCGTTTTGGCCTCAAAAGTAGGTTAGCATTGTATGCTCCTCCTTCCACTATTGGAGGCTCTGCTCTTGCCTTGCATTATGCG
>TRINITY_DN10116_c0_g2_i1_2  225-707 uncharacterized protein LOC114311349 [Camellia sinensis](+)
GTAATGCATTTGCCAATCCACGCAGTCATCAAAGTCGAAACTGCTTGCACAGTCCAACAATGCATTTTGCTGCTGCTCATACCGACATATATAATTCAGCCCAACTAGAAGTTCACAGACAGCTGTCTCAGTCTTTTCCCTATCAGCAAAATATATAGTCTGCAACAGAAGGACATTTGTCCGTGTAACAATCTGCTGTTGTTCAAAATTACGCTCACTTTGCCATCTGATCATGTTATGTGCTAATGGGGCAAGCCATTTCAGTATCCCATCAAGCCTCTCTTTCCAATCATGGGCAAGAGGAGCATCATATATTGCCAAGTCTTTGACACAAGACTTTAGACTGGTCTTCAAAGTCATTTTTAAGCTTGTTGGTAACATCTGATATAGATCGTCCCTAGCTTCTTCCCCAACCAAATGTGGGTATCGAAGCAATTTTTCTATGACAATTATAACATTCGCATAATGCAAGGCAAGAGCAGA
>TRINITY_DN10120_c0_g1_i1_1  3-677 hypothetical protein TEA_022919 [Camellia sinensis var. sinensis](+)
GAGAGATTGCTGAGGATTGAACAGAGGCCCTTCGTAAACACTCCATCCGTAGTTCCCGCCTTTGGTGATGACATCCACCTCTTCATATCTATCCTGTCCAACGTCCGCGCAAAGGAAGTAGGAAGGCCTTTTTGAATCGAAGCTACAACGCCAAGGATTCCGTAGTCCCATAGCCCAAATTTCAGGCTGCAAATCCTTGTCTTCAGAATAAGGATTATCTTGAGGGATCGAATAGTTACCCCATAGTCCAAGCTCACTTATTTCTGCCGGAGTTGGCATGTTATCTACATCGAGCCTCATAATTTTTCCAAGCAAAGATTTCTTGTTCTGCGCAAAATTGTAACTATCGTCTTTGCTTCCACCGTCCCCCATCATAAAGTACAAATACCCATCTTTAGGACCGAAAAGAATCTGCCCACCGTGATCAGAAGTAAACGGAAGGCCTAATGTAAAAATTCTTCTCACTTCCGATGGCTTGGCGCTTTTTGCCGTTGAAGGGTCTGATGTTGTTCCATTGGTGGTGTATTCAGCAACAATGCTATAATACTGGCATGGTGTAGCTCCGTTTGAAGAATTTAGCTTCGAAGGATCGCAATTCACATCTGAGTTACAAGCACACCTTCCGGAACATGAAGGTGACGTAACCTTATCACAATTGAACGAAGCAAAGAACCG
>TRINITY_DN10120_c0_g1_i1_2  3-263 sugar transporter ERD6-like 7 [Camellia sinensis](+)
CTAATTCCATGTGCCATTCTGATTTTTGGTCTCTTTTTCATCCCAGAGTCTCCGAGATGGTTGGTAAGAAATTAAGAGTAAATTCTTTTTTAAATTTATCAGGTATTATCATGGTACTGTTTCAGAGAAAGGTGTTTATTGATAATGCAGGCAAAGGTGGGGCAACGAAAAGAATTTGAAGCTGCATTACAGAAACTGCGGGGCAAGGATGCTGATACATCTCAGGAGGCAGCTGAAATCCAAGTTCGTACTTTTAAATTC
>TRINITY_DN10120_c0_g2_i1_1  6-539 HIPL1 protein-like [Camellia sinensis](+)
GGAAACACTTCTGCTAACCGTATTGATCTAATCTTCCCAGTGGTGGGATATAACCACTCCAGTGTGAATCACTTGGGATCCGCAGCAATATCAGGCGGGTACTTCTATCGTTCCACGACTGATCCTTGCACGTATGGAAGTTACTTGTACTCAGATTTGTACGCAGGTGCCATATGGGCAGCCGCAGAAACCCCAAAAAACAGTGGAAATTTCAATACAAGTTCCATTCCTTTCACTTGTGCTCATGACTCTCCAATGCAATGCTCCACCGTGCCCAACAGCGCCCTAGTGGCTTTAGAATACGTGTACTCGTTCGGAGAGGACAACAGGAAAGATGTTTTCATTCTGACAACCTCGGGCGTGTACAGAGTAGTCCGCCCGAGCCGGTGCAACTACACTTGCTCGAAAGAAACTGTGACAGTTATTGGCAGCCCAGTTCCCTCTCCTTCTATAAATAGTAATAATGTGGCTGAGATAGAGATGGAGTTTGTGACCTTGCTTTTGTCATTGATGGTTTTGGTAGGCATGTTTTTG
>TRINITY_DN10129_c0_g1_i1_2  46-477 probable disease resistance protein RPP1 [Camellia sinensis](+)
TGGAAGCTTTGTAAGATTTCTACAACCTCTCAGATTCAGCAAAACAAGTCTCTCTAATTTCCCAATGGATTCATGAACACCAACCAAATTTATGCAATCTTTAAGTTTCAGTTTCTCAAGATTAAGGAGCAGCGAGAAATCTGGGGAATCGACAAGGCCATGGGAATGACTGAGATTGAGGATCTTCAACAATCTGAGCATCTTGGTTCCTTTCCAAAGTTGTGCCAAGCTACTATTGCGCATATCAAGAACAACCAGGCTCTCTAGAGGAAAATCATTAGGTATAAATTTTAAAGGGAATCCATGCCAACGCAGCCATCTTAACTTCTTAGGAAATTTTTCATAGCGACCAATGAGTTGTACACTATAAAGCTGGAGTATTCGTAATTTGCGCATCGAAAAAAATGCATGAGTGTTCAAACCTACTTCTTC
>TRINITY_DN10149_c0_g1_i1_2  14-439 uncharacterized protein LOC114264643 [Camellia sinensis](+)
CAGGATCATGGACTTAGTGGAGGACCGAATTGACTTGAGCTCGGTGTTGAGCAGCTTATGATGGTGCTCCATGTCCTTCGGGAGGCACACACTTTTGGCCAGGCTGTGAGCCAACAAGTGGTCCTTATCAGCAACCACCGAATCCTCGGCAGTGATATCTTGGTTGTCATAAGAAAGGACAGGAGCCCATTTTGAGGAAGTAGCAGCTCGGTCAGATTGCTCCGGTTGGAGGCTTTGCTGGGGGCGTGGAGGAGAGCTTTCTGGAAGAACGGTCTCGTCCTCGTCAGCAAGACATGGCTCGGTTTGTGTAGTCCGAGCACGCTTGTTTCGGCGTGAGGAGGATGGTTGTTGCGATGGAAGGGCCACCACGGTTTCAGTGGTTTGGCCGGTTGTCCGCACTTCGGCTGGAGTTATTGCGGTTAGGAG
>TRINITY_DN10161_c0_g1_i1_1  3-89 PH, RCC1 and FYVE domains-containing protein 1-like isoform X1 [Camellia sinensis](+)
CTTAAGCAAATATGCCCCTTTCTTAAGCATTATAATGGCCTGGTCGACGTCTCTTTCAGCCAGACCACCCCTCTGAGAATCAGCCAT
>TRINITY_DN1016_c0_g1_i1_1  179-748 nuclear pore complex protein NUP98A-like [Camellia sinensis](+)
AAATTTGTATTGGCTGAAGTGCTTGACCCTGAATTTCCACTCCCCTTCTACAGGGTCATAAGACACAAACTCGGCACCTTGCTCTGTTGCCTTCTTGATTAGCATCCCTCTGTACTTATCAACGTTCGGTCCATTTATGTACTCTTTCCCCGTCTTCTTGTCCATACATTTGACATTATAAAGGGTGACATCTGCAGCCTTGTTGAGACCTTGCCCCACCGGGGGTTTATTTTTCTCGTCCATATAGACAACCACTTCACGGGTATTAAACTGTACAAGCGAATCAAGATCAAGCTTCCGAACATCTGTCTCTCCCAGAAACTTGATGTTGCCATAGCCGTGACGTCCAACCACGAAATCCTTCACATGAGAGCAGAATCCAGGCTCAGCCCTTTCCTTCACTGCCAACTCCAGAATTTGAGGTTTTGTGTAGTACTCGGAGCGTGCAAGTTGTGGCATTAATGGTTCAACATTAGCCACATGTTCTCTCAGGATTGTAGCCTCACTAGCTTTGCACCCTGTGGTTTTAATATGCAAGGAGGATCCTTTATGGAAGATATTATAATTATG
>TRINITY_DN10186_c0_g1_i1_2  40-576 putative pentatricopeptide repeat-containing protein At1g74580 [Camellia sinensis](+)
TATAAATTTATGCATACAACAGCAACATACAATATTATGATACATGCATTTTCCGAGAAGCTACAAATGGATATGTCACAAAAGCTATTTCATGAGATGATTGACAATGGCTGCCCCCCAGATAATTACACTTACCGTGTCATGATTGATGGCTTTTGCAAAACTGATAATGTTGATTCTGGGTACAAATTTCTTCTTGATAAGATTGAGAAGGGGTTCATTCCAGCTTTGACAACCTTTGGACGTGTAATAAATTCCCTGTGTCTGAAGCATAAAGTACGTGAAGCGGTTGGTATAGTACACCTTATGGTGCGCAAGGGTATTGTACCAGATATTGTGAACACTATTTTCGAGGCTGATAAAAAGGAGGTAGCAGCACCAAAGATTGTTGTGGAAGACTTATTGAAGAACAGTCATATAATATATTATGCATATGAACTTCTATATGACGGCATCAGAGACAAGAAATTAATAAAGAAAAAGCTTCCAAGAAGCTGTGCTAATGATCCTAGGAAGAGGTCTTCTTATGCTAATGAT
>TRINITY_DN1018_c0_g1_i1_1  1-432 pentatricopeptide repeat-containing protein At2g17210-like [Camellia sinensis](+)
GTTCATCTCTTGGAAGACAGCAATGGCTTCATCAGGCATACCACAATGGGTGAACCCTGCAATCATCGTGCTCCACGTTACCATATCTCTTCTCTTCACCTGATTGAATAAGCTCCATGCAAGTGTAATGAGATTGCATTTTGCATAGGCATCGATTAAAGAATTCATCACTAAATCATTAACTTCATAACCCCGCCGGATTATTATCAAATGAATGGATTTGAGGTGAATTGGATCCAAAAGATGCTTGCATGTTTGAAGAAGATTCACTAGAGTCACGCCATCAGCATCAATTCCTGCCTTCCACATTGAATCAAACAGCAATAGAGCTTCCAAATACTTATCATTACTAACAAACCCAGATAATAGAGAATTCCACGAGACAACATTCCTTCTAGGCATTTCCCTAAATGATTTCGAGGCAGATTCAAT
>TRINITY_DN10192_c0_g1_i1_2  103-288 probable serine/threonine-protein kinase PBL28 isoform X2 [Camellia sinensis](+)
TACCCATCCAGACCGCAGAGTGCCTTTGTAAACTCGGCCAAATCCTCCTTTCCCAATTAAATTCTCATCACTGAAGGAGTTTGTTGCTTCCTCCATTTCCTTCAGTGTGAAAACCGATGATACTGGGTGTCTGTCTAAGGGCGTGTTTTGATCCTCGAGTTGCCAATACTCTATAGGTTTATATAT
>TRINITY_DN10199_c0_g1_i1_1  1-210 probable inactive receptor-like protein kinase At3g56050 isoform X3 [Camellia sinensis](+)
ATCAACGTCGCCGCCAAGATCATTCCAGTCCGAGAGAGCACCGAATGGATCTCTCACCACGCTGTCTCGAAATTTCAACAAGGCCAACCCTTCGGTGTTGAGCGAGAAACAGAGACTCAGGCTCTGAAGAAACACGAGTAGAATGGCTAAGATCGTCCCCATGAAAAGCTTGAATCTCCATCGCTCGGTCATCTGTGAAAACAATTTCGT
>TRINITY_DN101_c0_g1_i1_1  3-446 Retrovirus-related Pol polyprotein from transposon TNT 1-94 [Vitis vinifera](+)
AAGGATGGATTTGAAATATTCTTTGGCATTGTTAGTTTTCAGAATCTTGATTTTTGCTTGGAATTGTGTTTGGATCATGGTGTTGAAGTTTTTGAAAATCTGACCTGCCTCTGATTTTTCTTTCATGAGGAAGACCCATGTAAGTCTAGTGTGATCATCAATAAAGGAAATAAACCAGCTAGAACCAGTAACATTCTTGATTCTAGATGGACCCCATACATCACTGCGAATCATTGAAAAGGGTTGGGATGCTTTGTAGGATTGATTGGGATAAGAGTTATGAACATGTTTAGAAAATTGACAAATCTCACACTGAAACTCATTTGGATTTTTATTATGGAATAGGAAAGGAAACAACTTCTCAAGATACAAGAAATTTGGATGACCTAACCTATAGTGCCACAACATAATTGCACTATCATTATTAGAATGACTAACAAAAAA
>TRINITY_DN10201_c0_g1_i1_1  152-322 uncharacterized protein LOC114283574 [Camellia sinensis](+)
CAAGAGAGAAGATTGATCCAGTACTCTGGTCTTCATCAAGTTCGCCTCACCTTGAATTTAAAGGTCAACATCGTTGTTGACGAATATGAAGAGTGAGATCGTTGCTGATAGAGCTCCAATCAGCTTCAACTTGTAGTCATCAATGGCAAAGTTTGAGCAAGAGAGAGACAT
>TRINITY_DN10208_c0_g1_i1_1  2-577 probable disease resistance protein At1g61300 [Camellia sinensis](+)
AAAGAATTGAGGAATGTGATAAAATTCTGTCACGATGATCTGGAAGATACTCAAAGGAAATGCTTACTATATGGTGTGTTATATCCTGAAGAAAAGGACATTTATATAGATTGTTTGTTGGAGTGTTGGGAAGCTGAAGATTTCCTTGGTAATGGTGGTGATTCAAGAAAGGCATATATCGACGGGATTCATATATTGAATAGCCTTAAGGACAAGTCATTACTCGAGGAACATAAGAATCCAAAATATGTTACGATGCACAAATGTATCAGACAGGTACTCTTATATATCTTGTCAGATGATCCTAACTATAAACTTTTGGTGCAACAAATGCCCCCAGATGCAAAATGTTGGAGTGAAAAGATGTGGATCTCTTTGATTGGTAAGTTTGACAAGTTGCCAGATTGCCCAAATTGTGGCTCGCTCTCCACACTCTTCCTACAGAAAAATTGGGCTTTGAAGAGTATTCCTGCATCATTCTTTGAGCACATGACAAGTCTCAAAGTTTTGGACTTGCTTCATACCGGAATTGAGTTATTACCATCATCTCTATCAAAAGTGATCGGTCTCAAAGTG
>TRINITY_DN10220_c0_g1_i1_1  2-1114 protein ROOT PRIMORDIUM DEFECTIVE 1 [Camellia sinensis](+)
GCATATTCAACCAAAATGGGGAAACTGAATAATAGCATAATAATCACCTTCAAAACCAGTTCACTGATTCAGAAGACAATACTCCAAAGCACACCACCCATTAACGCGTTCGCATCATCAACAACAAGACCCTTTTCACAGTCGACCTCCATACCCAAGAAGCTCCAAAGGGTGCGAGACCATGGCTACGACAACTACATGGAGGTCGAGAAGAAAATGCGCAAAGTCCTCAAGTTCCAAGACCTCATTCTCTCGCTACCCAGTTCCATGGTCTCCATCTCTCGCCTCGACACCCTCGCTCGCCGAATCGGCTTGAAGCAATTCGAAGCCGGCCGATTCATCCTCAAATTCCCCCACGTCTTCGAGATTTTTGAACACCCAGTTCAGAGAATTCTCTATTGCAGACTAACCCGAAAAGCTCTGCTCCAAATTGATCAGGAGAAGGAAGCCCTTCTTGCCCAAGTCCCCGACGCCGTGACCCGTCTCCGGAAACTCATCATGTTGTCCAGCACCGGCCGTCTTCAGCTCGAACACGTTCGAATTGCTCGTAAAGACCTTGGGCTTCCGGATGACTTCGAATTCTCGGTAATTCTCAAGTACCCACAATTTTTTAGATTGTTTGATGCCAAGGAAACTAGGAATAAGTACATTGAGACTGTAGAGAGAGATCCAAAATTGGCCGTGTGTGCTATAGAGAGACTTAGGGAGAAAGAGTATAGAGAGAAGGGAATTGATGCTGAAAATATTCGGTTTTCATTTATTGTGAATTTTCCACCTGGGTTTAAGATTGGCAAGTATTATAAAATTGCTGTGTGGAAATGGCAACGGATTCCATATTGGTCCCCTTATGATGATATTTCGGGTTATGATTTGAGGTCGCTTGAGGCGCAGAAGCGGATGGAGAAGAGGGCTGTTGCGATGATTCATGAATTGTTGTCGTTGACAGTGGAAAAGAAGATTACTTTGGAGAGGATTGCACATTTCCGGTTAGTGATGAATTTGCCCAAGAAGCTCAAGGAGTTCCTTCTTCAACATCAGGGAATATTTTATATATCAACAAGGGGTAATCAAGGGAAGCTTCATACAGTTTTTCTTAGGGAGGCTTACAAAAAG
>TRINITY_DN10222_c0_g1_i1_2  1-246 phytosulfokine receptor 1-like [Camellia sinensis](+)
GCCGGAATGGATAGGATCGTTGAAGAAGCCGAGTGAAGAAGATGAATTGCAGGTGATTCCTGACCAGTTACAGCAATTTGAGGTAACCCAACCATTGATAGTTCCTGAATCTAATCCACTCAAGATAGCCTCCAAAGCCTTGAGATCGTTCGAATTACATGTGATGTTTTGGGAATTCGAAACTTGAACTCGTGAAGAGAACACGAAAGCGAAAGTGAAGATCACCCACAACTCCAGCACACCCAT
>TRINITY_DN10243_c0_g1_i1_1  284-442 uncharacterized protein LOC114296532 [Camellia sinensis](+)
ACGACCCAAACTCGCCTCTATAGGTTTAGCATCATAACCGGCCAGTAATCTTGGGATTACCGAAGGCCTATATCTGGAACCTCCACGGGAGGCACATAGGTTGGCTGACAAAACAGATTCTAGACAGATGCCTCTAAACCTGGTCATGCGCCTGATTAC
>TRINITY_DN10246_c0_g1_i1_2  3-353 uncharacterized protein LOC114278664 [Camellia sinensis](+)
TGAAAGAACATCCACTATCAAGACAAACAAATACGGCGGGAGAGGATCACCTTGTCGAAGCCCATGAGAGGGAATGAAAGAAGCCCAACTTTCCCCATTAACCATAACAGAGAAGGACACAGTGCTAACAGATTCCATAACCCATTGATTCCAGACCGGGCTAAATCCCATCTTAAGAAGAAGGGCCTGTAGAAAATCCCATTGAACCCGATCATAAGCCTTATTAAAATCAAGTTTGATAGCCATTTCATGTAATCCACCTCTTTTCTTAAGCTTCAAATGATGGAAAGCTTCGTAGACAACCAAAATGTTGTCCTGAATAAGCTGGCCAGAGACAAACGCAGATTGTTG
>TRINITY_DN10251_c0_g1_i1_1  3-425 uncharacterized protein LOC114293677, partial [Camellia sinensis](+)
CCACTATTGGTCACACCAGAGCCCAGAGAAGAACTCTACCTTTATCTGGCCGTTTCTCAACATGCAGTCAGTGCGGTGCTTGTCCGATCAGAAAGAATCAAGCATCTCCCTATCTTCTATGTCAGCAAAACCTTGCCGCCGGCAGAGTCAAGATACTTGCCGCTGGAGAAACTTGCATTGGCATTGATGATGGCCTCTAAGAAGTTGGCGCACTATTTCCATGCACATACGATCATCGTTCTGACCGAGTTCCCCCTAAAAGCATTGTTTGAGCGGGCAGATTTCTCCGGTCACATCCTCAAGTGGGTGGTTGAATTGAGACAATTCGACGTCAAATTCCAACCACGAACTACCATAAAAGCTCAGACATTGGCCGATTTCGTTGCTGAATTCTCACCTAGAACTCATCCAGTATGCCCGGTG
>TRINITY_DN10253_c0_g1_i1_1  248-499 hypothetical protein TEA_025657 [Camellia sinensis var. sinensis](+)
AGGAGGGAGCTGGGTGAAAAGCAGCACTAGTGAGCATTGGTGTGGCCTGAGGTCGGCATGGATGGCCCACGACCTGGATGAAATTGGCAAAATAATGCAAACCAGGAGGCGCATGAAGGTGCAAGCCGAACAGCAGCGGCAGGACAGTAGCGAAGTGTATTGACTGCCGTGAGCGAGTGAGCGCTGCCAAGTTGCCGCATTGTCAACAAGCTGAACGGTGACCACACATCGCGTTGAGTGGGGCGATATGTG
>TRINITY_DN10257_c0_g2_i1_1  2-466 uncharacterized protein LOC114278937 [Camellia sinensis](+)
ATTAAACCAAAACCTCTTTTTCCTGGGTGTGTGTTTTTGAGATGTGTACTGAACAAGGAAATACATGACTTTATACGTGAATGTGCTGGGGTTGGAGGCTTTCTTGGATCAAAGGTCGGAAATACGAAAAAACAGATTAACAAACCCAGGCCAGTTTCCGCTGTTGATATTGAAGCAATTTTCCGACAAGCAAAGGAAGAACAGGAAAAAGCTGACCAAGTTTTCAAAGAAGAGCAGCAAGGAGAAGCAATCACCGACCCTGAGAAACTGAATGTAGTCTACTCAGACTCTCAATTAACTTCCTCAGATGTTACAGAGTCAGTTATAGATTCCAAGCCAAAGCGGCGATCCAAAAAAACTTCTCAACCGCTCCTTAAACCTGGTTCAACTGTTCGAGTTGTATCTGGGACATTTGCAGAGTTCTCAGGCATCCTTAAGAAATTGGAGAGTAAGAGAGGAATGGCA
>TRINITY_DN1026_c0_g1_i1_2  2-301 lysine-specific demethylase JMJ706-like isoform X2 [Camellia sinensis](+)
TTTGCTTGGCATGTGGAGGATCACTACTTGTTTAGTATCAACTATCATCATTGTGGGGCGACAAAAACTTGGTATGGTGTTCCTGGTCATGCAGCTTTAGGTTTTGAAAAGGTTGTTCGGGAGAATGTTTATACTCATGATATACTAGCAACTGATGGAGAGGATGGGGCGTTTGATGTCCTTCTGGGGAAAACAACTTTGTTTCCTCCAAATATTTTGCTAGAACATGATGTCCCTGTCTACAAGGCTGTGCAAAAGCCTGGGGAATTTGTAATAACTTTCCCTAGAGCATATCATGCA
>TRINITY_DN10271_c0_g1_i1_2  3-317 uncharacterized protein LOC114309242 [Camellia sinensis](+)
TGTGAGTCTCTTCTGGATGGCCTGTTTTGGAGTTGTCATCCTAAGAATCTCTCTCTAAAAGAAGTTGCTGAGCATCCAGACACTGATCTCTTAAAGAAATTCTGTGAGTTGCTAGTGGAGAGAAAAGAAGATCCTTAGTGTTGCACTACTTCTAAGTATTATAAATGTTGGAGGCATTACTTGAAAGGTGTGGAGACTGAGATTGGTGGAGGGATCAAAGTTGAGAAACCTCTTCATTGGGAAGCTTTGTCAGATGTATTGAATTCTCTTGATTTTGAGGACCAGATGATTTGTTTCAAATTCAAATGGGGACCT
>TRINITY_DN10275_c0_g1_i1_1  98-301 uncharacterized protein LOC114289679 [Camellia sinensis](+)
ACATTCCTTATGTCTGTGTCCTATCACTCCACAGTTGAAGCAGGCACAGGGAAGACCCTCATAAGACACCTTTTGAATAAGACCCCCAATCTTAACCACAGAAAAGGGCTTGTTGAGGTCAACTTGAACACAGAGTCTTGCGAATCTCTGTCTTTCACTGTTCTCTGTATTAAGATCAATTCTAATGAGCTTACCCAACTTATT
>TRINITY_DN10279_c0_g1_i2_2  2-238 Transposon Ty3-I Gag-Pol polyprotein [Vitis vinifera](+)
AAAAATTTTAAAGTCTTTTTTGACCACAAGGGCTTAAAGTAAATCTTGCAGCATAAAGATCTAAATTTGAGGCAACGACGCTGGATGGTGTGCTTGGAGGATTATGATTTTGACTTGCAATATCAGCCAAGAAAAACCAACGTCGTAGCCGATATATTGACCCAAAAGACACATGGGGACTTGGCGAGTTTCGCCATTCAAGATTGAAAGATTATGGGTAATTGGCAAGGCCAAGGG
>TRINITY_DN10283_c0_g1_i1_2  192-347 uncharacterized protein LOC114263290 [Camellia sinensis](+)
ATATTTCGATGGACACACAAAGTACACACGGCCTTTATTTCCATTCTGATTTAACTTGACAGTGTGCCTGGCAGCTGTTCTCCCACAATCGCACAATCTTCGTTTCAATCTTATGTTGCTATTGTTACTAGAGGAACATGCCATTTTATAATCTGA
>TRINITY_DN10285_c0_g1_i1_2  278-577 hypothetical protein TEA_007437 [Camellia sinensis var. sinensis](+)
AATCTTAAGTTTGAATCCTCAAATGCAGTGATGGACTCAAAACTTTTCTCTGCCGAACCAAGGAGAGCTGGCCACCTGTCTATTGGTGAGCTGGCTTGCAACGGCCTTGGAGCCTATATACGGGAGTATCCATACATGTAGAAAACAACAAGAACACTTTGGTTATCATCTTCTACAACTCTAGTGATTAAGGTATCTCACTGCCACCCTCTCTTCCTCTAAGGCTGCTTTGGTTCTCTCCTCTTCTGCCCCTGACAATTCATGACTATTGAAGTGCCCACCATCTTCCTAGAGGTTCAC
>TRINITY_DN10287_c0_g1_i1_1  2-259 probable protein phosphatase 2C 15 [Camellia sinensis](+)
GAAGAACTATTTGAAGAAGGCTCAGCAATGCTTGCTGAAAGATTAGGAAATGACGACTCTAGCAGCCAATCAACAACTGGTCTGTTCATATGTGCCGTTTGCCAAGTTGATCTTGCTCCAAGTGAGGGCATATCTGTTCATGCTGGTTCCATCTTCTCAATGAGCTCGAAGCCCTGGCAAGGTCCTTTCCTTTGTGCTGATTGCCGTGATAAGAAGGATGCCATGGAAGGAAAACGACCTAGTGGAGTTAAAGTGGCA
>TRINITY_DN10287_c0_g2_i1_1  3-353 probable protein phosphatase 2C 15 [Camellia sinensis](+)
TGTATCATCCTTCAGCCCCCTTGTCCTTAGAGCTTCCTTCACAACTTGCCTAGCGGCAAGTTCAGCAGGCAAACCACGGCAAGATTTTGCTGTCATGTCTGAGTCTAATGCATCCCAGATGCCATCAGATGCAATTATAAGCCTTCCACCTGCACTTGATAGCTTCACTTGTTTAACATAGGGTATTGGAACAATAAATTCTCCGACATCCATGTCTCCAATTGACCGTGAAAGGCATAAACCTCCTGGCCAGCACCGCAAGGGACCAACCTCAGCCCCACCAAAAATGCTAAGCCTCCCAACTTCACCTCCACTGGCAGTTACACGTTGCCTCTCCTCCACGTTTTCTTC
>TRINITY_DN10290_c0_g1_i1_2  9-365 uncharacterized protein LOC114271679 [Camellia sinensis](+)
CTCGTTTAGGGGGACCTCATAAGGAAATGGATCAATGTGAACCAAATCCTTTTTAGAAATAGGGGCAGTGATAGGAGAAAGTTGAAAGTAGGATAAACGTTCGAGAAAGGCAACATCGAGACATAAAGGCGACGGGACAGACAGAGCATTAAGTTTGGTCCTATCTTTACGGGAAAGAAAGACTAAACAGGCTGACCCAAAGACACGAAGGAGGAAGTAATTGGGATTTTGGGAGAACAGAACCTCATAAGGAGAATGATTAGTGAAAAGGGCGACTAGAGAGAAGGGGAGTGGGCATACGGTTGAGAAGAAAAACAGAAGAAGAATTGTCTCCCCCCAGAATGAGGCCAAAACAGA
>TRINITY_DN10291_c0_g1_i1_2  3-287 kinesin-like protein KIN-14I isoform X1 [Camellia sinensis](+)
GATGATTTGGATGAGCTTGATGCTGGCACTAGTGACTCATCGGAGCCTGATTTGCTTTGGCAATTCAATCATGCCAGACTTACCAACTTAACTAATGGGATGGGCTCAAAGATTCAGAAACCGAATCCAAAGCCAGCAAAGAGCCCAGAACTAAGCCGGAATGTGATTCCTAAATTAGGCCCTTCACAATCACATAAATTGTCAAACGGCATTGGCCCCAATTCTCAACGGAGTGGAAGGCAGGCAATCCCTACTGAAGCTAAACGGAAAACTGGGAATAGAAAA
>TRINITY_DN10292_c0_g1_i1_1  38-343 alcohol dehydrogenase 1-like isoform X1 [Helianthus annuus](+)
TCAAACAAAAGTATGTCGACCACTACAGGCCAAGTTATTCGATGCAAAGCCGCCGTGGCGTGGGAAGCCGGAAAACCGCTGGTGATCGAAGAAGTGGAGGTGGCGCCACCGCAGAAAATGGAAGTCCGGATTAAGATCCTCTTCACTTCCCTTTGCCACACTGATGTTTACTTCTGGGAAGCCAAAGGACAAAATCCTGTATTCCCAAGAATTTTAGGACATGAAGCTGGAGGGGTTGTGGAGAGTGTTGGGGAAGGAGTGACTGATCTAGAGCCCGGGGATCATGTGCTCCCTGTTTTCACTGGA
>TRINITY_DN10295_c0_g1_i1_2  1-474 bromodomain-containing protein 9-like isoform X2 [Camellia sinensis](+)
ATCTTTCTTTTGAAGCCTGTCAAGAATGAACATCAACAACTTTTTCTGTGGCAAAGGTGTTGTGGGGCCAGACTCCATAGGCGACCCATGTATAGTGTCCGTCGCTTTCTCAACCATTTCGATCTGATCAGAAGCAACGAGGTCCATAGATCTGTCACCGGCGGCATTGATCTTGGGTTTCTCACCATCGGCATTCAAACCAGAGGTCGAATTCACAGAGACAAAATTCGAAGACGATCTAGGATGCGGAAAATGGTGATCGGAATGGGGCAAACGGACCACAAGCTTGACCTTTTTCTCCTTGCGCTCGTCGTCATCGTCATCGCCGTCGTCCGACGCCGGAGAGATTCCGTTGAGATTAGGGTTCCGGCGAGTGGATCGAGGGTTGTTGGGGGTGTTGAAATTGGGAAAAGAATCAATTAGGGTTTGTTGCTGTTGTTTGGGATTGCGTTTTCGGAGATCGGAGAGAGAGGG
>TRINITY_DN10311_c0_g1_i1_2  5-112 caldesmon-like [Camellia sinensis](+)
CCCCGACTCCTCCCTCGCCAAGCTGCTGGCAACCGCGACACCCACTGCCATCTGAAATTCAGCAGACCCCTTGAACTGATCCACTACTACAATATACAGATCCGGGTA
>TRINITY_DN10315_c0_g1_i1_2  2-250 DEAD-box ATP-dependent RNA helicase 58, chloroplastic-like isoform X2 [Camellia sinensis](+)
GCAAATCAGCTCTACTCTCTTTCATGGAGGTTCTCTGTTAAACCTAGACCACAAAACCCCAACTGCACTCGCTCATGGTTCGTTAACCGTAGAAATCGGACTCTCAGCCCTCTATCCAATTCCAATCGCAGGCCTTCACGAGCTTCTCTTGATTCTACGTGTGTTGGAATCGAAGCTGATATCTCAGAGAGGGCTTCGACTATCCGAGAACTCTGTGAAGATCACATTCCAGATCATATATTGCGCAGG
>TRINITY_DN10320_c0_g1_i1_2  131-340 protein kish [Camellia sinensis](+)
ATGTCGGCACTATTCAATTTCCATTCGTTTCTGACTGTGGTGTTTTTGGTGATTTGCACCTGCACATATCTCAAGATGCAATTCCCCACCATCCTAGAACAGAAAACAGGCTTCCGAGGTTTCTTTTGGAAGGCGGCTAGAATAGGTGAACGTTTGAGCCCTTGGGTGGCTGCTGGATGCTTTACAATGGGAGTGTCAATAATATTTTTC
>TRINITY_DN10330_c0_g1_i1_1  7-420 uncharacterized protein LOC114272882 isoform X3 [Camellia sinensis](+)
ATGTCAGTGCATATACACATGCAGCGTCCTCAAGCATCGAAACCCCCCAACATACTAATGGGAGGGCTAGATTTATTGGAAGATGAACTCAAAATTGAATGGGACAAGCAACACAAACATTGGAATGGTCCATGGACGGCGGCTTTCCAAAGTGGGTTTATGATTCCAAAACTATGGAAAAACAAGCCCATTGATTTTGAAACGATCATTCGATTGACTAGGAATCTCATGTCACATCACAACAACCATGACTTTTACCTTTATGGGAAACAATGGAACTACAGGAAAGATCTATACATCCATTTTATGAATTGAACACACAATCTAAGTGTGGCTCTCTTTGACACTGTCCAGACAGTCCAAAAAAAGTTTGAGAGGGGGGTTTATCAAGGTTTGATGGATTTGGGCTATGTG
>TRINITY_DN10334_c0_g1_i1_2  2-364 ABC transporter B family member 26, chloroplastic isoform X4 [Camellia sinensis](+)
AGCGAATGGCTGATCTTTTCAACATGGTGGGTGGGGGACAGTTTATCATCATTGATGCAGTCTGTTGGGGCAAGTGAAAAAGTCTTCCGACTGATGGATCTTTCACCCAGTGACCAGTTCCTAGCTCAAGGATTAAAGTTGCAAAGGCTGATGGGGCGAATTGAGTTTGTGAATGTGTCTTTTTATTATCCTTCAAGACCAACGGTACCTGTACTAAAAAATGTAAATCTCTCAGTGCATCCTAATGAAGTTATTGCAATTGTTGGTCTGAGTGGTAGTGGAAAAAGCACTCTTGTAAATCTTCTGCTTCATCTTTATGAACCAACAAGTGGTCAGATTTTAATTGATGGCTTTCCTCTTAAA
>TRINITY_DN10336_c0_g1_i1_1  4-360 hypothetical protein TEA_012361 [Camellia sinensis var. sinensis](+)
CACTGGATTCAAGTCCTGGGCTTACCAATTCATCTTTATGGAGTTTCAACGTATCGAGCCATTGGGAACAGGTGTGGCTTTTTGGCGGTAGATAAGATGATGGATCTCCTGGGTTGTGTTCGTTTGAAGGTTCGAGGGTTGTCAAAAGGGCTTCCGATAGGAATTTTAGTCCGGTGGGGCTCTTGGCGATTTTCTTTGCTTGTCTGGTCGGAGATAGGGCCAGAGGTGGAATTTGCTTCCCGGATAACGGTGCTGTGGCGTGGGAGTGCAATAGAAAAGGAAGGCACAGATTTGGCGCAGTACGATCGACAAATCTGGTGGAGATCTGGGGATTGTCCAACTGTATCAAGATTTGGG
>TRINITY_DN10350_c0_g1_i1_2  3-374 thymidine kinase a-like [Camellia sinensis](+)
TTCCAGGACATTCCGTGCTGCATCCATGACAGCTTGTCCATTGACATAGTGCTGGCGGCATACAGGCATGTAGACATTGGAACCACCAATCAACTCCGTCTCTGTTTCATCAGTCTTCCGTAAGGTAAAGAAGGCCCGCTTGCCACAAAGCTCACATCGAGCTGTCAGCTTGGTTATGGAATCAGCAATAGGTATTATATCAAGCACTGAACCAAAGGTCCTTCTCAAGTAGTCCCCATCTAGCCCAGCAACTATTACAGTTTTCCCATCATGGTCAGCAACCTTGGCATAAGCCTCATCTCCAAATTTTTGCCTAAATGAAAACAGATCCGGCAACGGCCAACAGGGAAACTTTGTCCCATCATGTCTCAC
>TRINITY_DN10350_c0_g2_i1_2  3-263 hypothetical protein TEA_026275 [Camellia sinensis var. sinensis](+)
ACAGGGAAACTTTGTCCCATCATGTGTCACCACCGAGTCAACCGCATATCTCGTATCCTTGCTTGACTTTATTATTGCAACATTTCTGCCATTGTTGCCCTCAGATTTGACTCGACGAAGGAGAGCTGTTGTTTTTCCAGCGAACATTGGCCCAACAATGACGTGAATCTCACCGGAAGGGTGGTGAGACAGACCCATCCGATCGCTGCTGCTGCCGTCAACTGATGAAGCCAATGAAAGTGGGGATTTGAAGGAAGACAT
>TRINITY_DN10356_c0_g1_i1_2  36-536 probable phospholipid hydroperoxide glutathione peroxidase isoform X1 [Helianthus annuus](+)
ATGGCCTCTGATTCCAAGAAAACAGTTTATGACTTCACTGTTAAGGATGTGAAAGGGCAAGATGTTGAGCTTAGCAAGTACAAGGGAAAAGTCTTGCTGATTGTCAATGTTGCTTCACAATGTGGCTTTACGAACTCGAATTATCCTGAGTTGACAACCTTGTACCAGAAGTACAAGGATCAAGGTTTTGAGATTCTTGCTTTCCCATGCAACCAATTTGGCGGGCAAGAACCCGGATCCAATGAAGAAATTCAGGAGTTTGCTTGCACTCGTTTTAAAGCCGAATACCCCGTCTTTAGCAAGGTCAATGTGAATGGGAAAGAAGCCGATCCTTTGTACAAGTTCTTGAAGTCGAGCAAAGGCGGATTTCTTGGTGACAGTATCAAATGGAATTTCACAAAGTTCCTAGTTGACCGTGAGGGGAAGGTCGTTGACCGATATGCACCCACCACCAGCCCTCTGAGCATCGAGAAGGACATAAAGAAGCTGCTTAACGTCGCT
>TRINITY_DN10361_c0_g1_i1_2  39-221 uncharacterized protein LOC114278586 [Camellia sinensis](+)
AGCAGTTCTTATTGGAACAATAGGGACACGGTTTGTGGATGTAGGATTGTGCGAGGCTCCCCTAATCAATGGAAGCACGGTTTAATACATTATGCAGCTGTAAAATGGGGAATCACTAAAATTCGAAAGCATGGAAGCAAGTTGTTGGCTGCTGGGAGCGCCGATGGTGTCAAGAAATGTGTT
>TRINITY_DN10369_c0_g1_i1_2  3-143 uncharacterized protein At2g29880-like [Camellia sinensis](+)
TTGAAGTTGTGGCCAAGCAAGATTGAGTTGGCCTTCATACAAATCATGGTGGAAGAGTTGAAGCAAGATCCTTCCTTAACTAGAAAAAACTATTTCACTACAAGGCATTGGAGTCGGATTGACGATGAGATGTACAAGCAA
>TRINITY_DN10386_c0_g1_i1_1  104-373 uncharacterized protein LOC114264883 isoform X5 [Camellia sinensis](+)
ATGTGTTCGCTTGGAGATCCCGATGATGAGATTCAACATACCAAGAGGAATTCAATTCTCGATACTGAGACTCAGCCATTTGACAATGAGTTAACAATGGGTTCGCTTGGAGATCATGATGATGATGATGATATTCCACATATTAAGAGGAATTTAGTTCTCAATACTGAGACTCAGCCCTTTGACAATGAGTTACCAACGGGTTCACTTGGAGATTACAATGATGAGATTCAACATTCTAAGAGGAATTCAATTCTTGCTCATGGCGAT
>TRINITY_DN10390_c0_g1_i1_1  1-477 uncharacterized protein LOC114263229 isoform X3 [Camellia sinensis](+)
GACATTAATGAAAATTTTCCTCTAAATCTTGAAAATGATTCTCGAAGTAGCCCCTTGAGTAATTGTAGCTCATCTTGGAATTTGAATCCTTGTTTAAGTCCTGAAATTGTTTTGGTTTCTGTGGAGGATGATCTACCTGCAACTGAGAAGCCACCTGTAACTTCTGTCAGTACTGATGCAGTGAGAAGCTGTCTGAATCCTGATGAAATTCCAGTTGCTTTTGAGGGTGGTTCAACTATAATTGAGGAGAAGCAGTCTCCAAGATCTGCCCCAGATGATGCAGAAAGCAATTCCACCAATAGAAACCATCATTTTGATGGTGCCCATGAGCTCTCGGTGCCAGAGATGAAGAACTATCATCATTTGGAGAAGATGCATCCTCCTGAGAGGCTTCTCTCAACTAGAAAGGCCATTTCACCAACTTCTCAGGAAAAGCTATGTCAGGCTATGAAAGGTGTGGAGTTACATGAAGACTTG
>TRINITY_DN10408_c0_g1_i1_2  336-584 hypothetical protein TEA_003670 [Camellia sinensis var. sinensis](+)
TCCATCAACAATGAATTGATCATCTTGATTGTCACCCTCAACTCTTGTGTCACCATGGACAATGCCATTCACATGGTGCAAGTTCTGCATCATTTGTGACAAATAATGATTGCTAGCTCCAGTGTGATCAGTAAGCCCAGTTGGATGACCAGTCCACTGTGAAACAATCCCAAGGAACTGATTGGTAAGGTTCTGTTGTTCATGAAGGATTCGAGTCTGAATTTGACCCATTTCTGCTCGATGCTGGCC
>TRINITY_DN10412_c0_g1_i1_1  3-317 pentatricopeptide repeat-containing protein At2g03880, mitochondrial-like [Camellia sinensis](+)
GGAAATGATGGTATTTATTTGTTTTCTGTGATGCGGAATGAGGGTATTAGACCGAACGAGTTTAGCTTAGCGACTTGCTTGAAAGCTTGTTCCGTTTGCTTGGACTTAGAGTTTGGGAAACAGGTACATGCAGAGGTAATTAAGCTTGGGTTTTTCTCAGATATTTATGTCGGGTCTGCTCTTGTTGACCTTTATGCAAAATGCGGTGAGATGGAATATGCAGATAAAGTGTTCTTTTGCATGCCCAAGCAAAATGATATGTCGTGGAATGCGTTGCGTAATGGATATGCTCAGATGGGCGACGAGGAAAATGTT
>TRINITY_DN10415_c0_g1_i1_1  1-189 63 kDa globulin-like protein [Camellia sinensis](+)
GGATCGCACCAGCAGCAACGCAGGAGCAGTGGCCCAAGCTACCAGAAAGTGAGTGGCCGTCTGAGCCGTGGTGTGGTGTTTATCGTTTCCCCTGGTCGCCCAGTCATCACCATTGCTTCCAAGAATCAAAATTTGCAAATTGTCTGCTTTGACGTCAATGCTCTGAACAATGAGAAATTCCCTCTTGCA
>TRINITY_DN10419_c0_g1_i1_2  112-453 TMV resistance protein N-like isoform X1 [Camellia sinensis](+)
TGAGGGCTCGGTGTAGGGCTGGGCCACCACTGTTTCTTGAGTCTGGTTTTGAGGCGGTACTTCGACTCGGTGGGTTTCAGTTAAAAGGGCCCTTACTCTGTTCCTCTTTGCCAGTTCTTCTTCTTCGGTAGTACGAACCAGGTTAATTTGTGGCAAGGTTGGGTCCGGTTCAGGGGAGGCTTCCAGTAAGAAGTCAGTTACTCTGGCTTTTCGTTGGCTACTGTATCTGTATGTCGGTTCGAAATTCAGCAGCTTGGCCCAACTTCTTTCTGGAAATCGTAGTGCAGCGCGGAGAGTGTTCAGGTTGGGGTAACTGTATAGTAATTGAAGATGGGCTGAATC
>TRINITY_DN1041_c0_g1_i1_1  3-326 hypothetical protein TEA_001147 [Camellia sinensis var. sinensis](+)
GTTAGCTATAGTGGGAAATACGACATTGTGCAAGCATGCCAAAGCATTTCTCTGAAAGTAAAAGACAGTCTTATTGAACCCGAAGACATCAATGAGTTCTTAATAGAGCAAGAACTGCAAACAAAATGTACAGAAATCCCAGATCCTGATCTACTTATACGGACAAGCGGTGAGCTTAGAGTAAGTAACTTCTTTCTGTGGCAGTTGGCTTATACTGAACTATACTTCACCCAATCACATTGGCCTGATTTTGGAGAAATTGAGTTTGTTGAGGCTTTACAATCCTTTCAGCAAAGACACAGACGATATGGTAAGAGAGATTCT
>TRINITY_DN10421_c0_g1_i1_2  2-373 LOW QUALITY PROTEIN: uncharacterized protein LOC114308202 [Camellia sinensis](+)
GAGAATCTCGTGGGTGAACCTACTGATGAGAATCGCTCACTAACGGATCAATTGGATGCTATGGCTTTTGGGTTTCTTGCCCTTGAGACCTCGACAGCAGATCGGTTCAAGGATGTGATGACTGATATACTTGCCATTTCGGATGCTTGGAAGGATAAATTGCAGGAGGTTATTGACGAACTCACCCTTGTTAAGAAGGCAGTCTGTGGGCATACGAATTATGGTGAGACTCCTTCGAAAATCAAAGTTCCTGATCCTAAGGCTTTCGGTGGTAATCGGAGTGCCAAGGAACTTGAGAATTTTTTGTGGGACATGGAGCAGTACTTTAAGGCTGCTCATGTGCAAGAAGGGGAGAAAGTTACCATCACAAGC
>TRINITY_DN10426_c0_g1_i1_1  333-515 uncharacterized protein LOC114267289 [Camellia sinensis](+)
CTGGCTTTAGATGAGTGTGCTTTCTGCCATCAGAGGGGTCATTGGAAGCATCATTGTCCCAAGAAGGGACGTCTGTCTACCTCGTCGTCTCAGCAGCTTCCGATCCAGTTCCATACCCCTCCTCTAAGTACTTTTTGGCCTCCTGCCCATTTTACTACATCTGCTCCGAGTCCTGATCCTGAC
>TRINITY_DN10431_c0_g1_i1_1  2-325 APOBEC1 complementation factor like [Actinidia chinensis var. chinensis](+)
GGGTTTTGCTTTATACGCTTTGCGATGAAAGAGGCTGCTGACAAAGCTGTGAAGGAAAAATCTGGAATAATGATTGGAGTGCAGATGAATTTGACAAAATTGTATGCCAGGTTTTTCCAGATGTTGTATCTGTTGATCTTGCAGTTGACCTTGCAATGCCCTTCAGCAGTGGGTACGCCCCTCATGGCCAAAAGCAACAGAATCAAGGCTGCTGCACGAGCACATCGGGCGGGGTCCAAATCAGATTTTCTTATTGCTGGTAATTGTCATCCAATTGTGGAGTGGGCTGAGGAACCTGAAGTTAATCCAGAAGAACTTGCTGAG
>TRINITY_DN10432_c0_g1_i1_1  1-318 F-box/kelch-repeat protein At3g06240-like [Camellia sinensis](+)
GGTAGAATGGAATTGGAATCCGAACCCGAGAGAGAGGTGAAAAAACATAGGAGGAATTTCGATGGTGGGAGGGGGGAGAGATTTGAAGAGTTTGGTAGCGGGGTTCCAGAGGAGGGGGAGGATGCGTCGATGGCAATGGGGTGGATGGTTCGAGAGAGAGAAACAGAGACAGAGACAGAGGAGGCCATTGATGGAGCCGATTAGGTGTAGATCGCGAGTGCGGTTGGGAAAGGGGTGGACCAGATTGATAGGGTTTTGAGACGATGAGGGCGATTGCAACAGAGAAAGGGTGGTGGAGGAAGTGGTGCGGTGTTTGAA
>TRINITY_DN10436_c0_g1_i1_1  3-266 transcriptional corepressor LEUNIG_HOMOLOG-like [Camellia sinensis](+)
CACTTTTTCAACCGCGTCTGAGGAACCCTCTTTATTGGCTGGATTCTTTGATTGCGATGCTTTAAACATGTCATAAAATGTCAACCACCATTCATGTAGAAAACCATCAGGAACATCAAGTGCTGGACGAGATGAAGGATCGAAGGAGAGATTGGCCTCATGCCAGAAGAGCTCTGCAGTTTCATGCAAGCCTCTTTTTTGTAAATAATCAAATAGATACCGCTCAAACATGGCTCGATTGTTCCATTCTGTAGGATTGGCCAT
>TRINITY_DN10436_c0_g1_i1_2  316-489 hypothetical protein TEA_005634 [Camellia sinensis var. sinensis](+)
CGGGGTCTTGCAGCTTGGTCCATGGTGGTTAGAGATGGAGGTTTCATCATGGCACTGCACCCGTGTGGGGGGCAAGCTGCATTGGCTTGTTCTATTGAGAGATACTGCGCCATTGAGCTTGTGTTCAGAATCTTGAGGATTGAGACAAATCCGAACAAACTAATACATTATGGC
>TRINITY_DN1043_c0_g1_i1_2  54-2291 uncharacterized protein LOC114315508 [Camellia sinensis](+)
TTTTTACAACTAACTCTTCAAGAATTTAATTTTGATCCCAATCTCATTATGCTTATTATGAGTTATGTTACCACTGTACAATATGTTATCTTGTGGAATGGTGAGGCTCTGGAGGATTTCACTCCAGGGAAGGGTTTGAGGTAAGGAGACCCTTTGTCTCCTTATCTTTTTGTTCTTTGGTTGCCACTAAAAATTGGAAAGGCATTTCAATCGTAAAAGGAGGCCCGTGTATTACTCACTTGTTTTTTTGCTGATGATTTGCCTTTATTTGCTTCGACAAACCCCACAAGTTGTGAGAATATCATGGAAACTCTTAATGAATTTAGTGATATTTCTAGCCTAAAAATTAAAACTCACAAGTCCAAAATGTTTGTCTCTCAAAATGTGAACTGTAGCTATGCCCGAAACCTTAGTTCCTAGCGTGGTATTCCTTTAACCATGGATATGGGAAAGTACCTTGGGGTACCTCTTCTTCATGGCAGAGTTAGCTGCAATCATTTTAACTCCATTTTGGAGAGAATGCAAAAAAGACTCGCGGGATGGAAAATTATTACTTTATACTTGGCTAGGAGAGCTACTCTCATCTAATCAGTTACTTCGGCCATTCCGGCTTACACTATGCAAACCATGAAAATTCCTATAAGGGGGTGTGATAATATTGATGGCTTGAACAGGAACTTCCTTTGGGGTGGAAATGAGGAAAATTCATCTCATCAAATGGGATAAGGTTTACAGGAAAAAGGAGAATGGTGGGCTTGGTATCCTGAAAGCTAGAGAGAATAACTTAGCTCTTCTTACCAAACTTGGTTGGAAAATTCTATGTGATGAAGGAGGTTTGTGGATAGATGTCTTGAAAGCTAAGTATTTGAAGTATCATACACAATTGGCCTAGGAAAAGGAAAGCCTCTCATGTTTGGAGAGGAATCCTAGATACTAGAAATATGTTGAGTAAAGGGGTGAAGTAGACCATCAGAGATGGTACTAAAGTGAGGATTTGGAAAGATTGGTGGTGTAGGGATAAGTCCTTGGAGGAGGCTATTCCTAACCATGAATTATCCAATTTTACCACTGTTAATTTGCTTTTGAATGAGGATAAAGAGTGGGATGAGAATCTGATTAAGGACCAAATATTGGAGGAAGTAATTCCTGACATATTGCGCATTCATCCTCTGCAGTTTGTGAATCTCATTGATAAACCTTGTTGGAAGGGATCCCAAGACAGGGGTTTCTCTTCTGCTGCAACTTATGATATTATTGTGGAAAAATATCAACGTGTGCGACTGAAAGTGGTTGTGGAAATTGCGAATTCCACAAAAACGTAAAGGTTTTCTTTGGGTGGTGCTTAATGAGAAACTCCTTACCGATGATAGGCGTCTGAGGAGGGGCCTTATGAATGATTCGAGTTGTATTAGTTGCAACAATATGGAAGACACAAACCATGTGTTGAGAACTTGTCCTCAAGCAGGGGAGTTGCGGTCCTCTGTTTTTAATACACACTGGTATGTGAGAATGCTAAATATGCCATTGACGAATTGGATTACAATGAATGCTAAAAACAAAACTCCTTTTAACAGTTGCATTTTATAAATGATTGTTTTTATTATTTGTCTTTAGCGAGTCTAGATCAACAGAAACAAAAAGATTTTCGAAAATAAAAATTGCAATTCGTTCGAAAGTGTGAAATTTATTTTTGAATTTTCTTTAGAAATACATCGGGCTCTTAGTAGATCTATTGTTACACCTAAACAATCCTTTGTACTAATTCAGTGGATTCCTCCTATTGCAGGTTCAATTAAGTTGAATTTAGATGGATGCTTGCGAGTGAGATTAGGAACTGGAGGCTTCGAAGGTCTTTTTCGCAATGAAAAAGGAGCCTGGATCAGTGGCTATTATGGTATACTCGAAAGTCGCACAAGTCTCGAAGCAGAATTGTGGGCAGTTTACAAGGGACTTACCATACTACTTCAGAGGCGATTTACAAAAGTTATCGTCGAAACAAATGCGGAGCAAGTAGTCCAATTGCTGAAGGAAGGCCCAGGCGATAACTTCCCCTTTCAGGGACTAATCATTATGAGAGGATGCGAATGCGAAGTTAATCATGCCATGTGAGAAGGAAATATTTGTGCTAATGCGTTGGTGAAGTTCGGGGCGAAACAACCTGAAGATTTACTAGTAGTTAACGAGCCTTCGGATGAGATTTGCAACCTCATGGTCACAGACATGCTTGGTGTTGGAAGG
>TRINITY_DN10444_c0_g1_i1_2  3-368 hypothetical protein FH972_009269 [Carpinus fangiana](+)
GCTACGCATGCGGTCGATTTGGTTCAGAGCTGGCTGGAGGATGTTGAAGAGCACCCAAGCTATGGCTGGAATAAGGGGAAGCAAGAGAGCCAGGCCACGGTTATCACCTCCTTCGGCTATCTCGGCGATTTGTTGGGCAGCCAAGGCCGGGTCACAAGCGCTTAGGGTGGAAAAGATGGCTCCGGCAATGGCAGTGCTTGTTAGGGAAGTCGACAAACTGGGATTTTCAATAGGTTTAGAGAAGGCAAGGCCTTTTGGGAGGTTCTGAAGCTTCGGGGTTGGCTTGGCGGGACTGGCCATTTTGGTGGAGCTGTTGCTCAAGCACTTGGAGTTGAGCATGGCCATTGTGGCTATAGTTGCTGCCAT
>TRINITY_DN10459_c0_g1_i1_2  100-318 hypothetical protein DCAR_017940 [Daucus carota subsp. sativus](+)
AATGAAGCTCTCAATGGGGGTGGAATGCTGTTTGTGAACAAGCATCCAAACCTTAAAGTTCGAGTTGTCCATGGAAACACTTTAACTGCAGCCGTAACTCTTAATCAAATCCCTGAGGATGTGGACGAGGTGTTTTTAACAGGAGCTACTTCAAAACTCGGAAGAGCAATTGCCCTTTACCTTTGCAGACGGAGAGTACGAGTGTTTGTAAGTATTGTC
>TRINITY_DN1045_c0_g1_i1_1  224-793 hypothetical protein TEA_013990 [Camellia sinensis var. sinensis](+)
GTGAATAACCAGGGACTCTATGGACTTGAAAAGAAGCTCGAGGAGTATGCTGTTAACGAAGAAAGGCAACTATTGGATAAAGTGGCATAGATGTTAGCTACTTCAACTGCTAGGAAAATAAAGCTGGTTCAAACAGAAGTTGATGGCTTTCGAGGGAGTGCGGCCAATAGAATCAACAATCTACATCAGGAAATGTCTAACATCCAAAATTCGACTAATTCTGTCCAAGAAGAATGGGAAACTTACACGCAAAAGATTGATGCCCAATATATTGAGGACAGTAATGTACTGGAAAGCGTGAATGATGGCCTAAAAGAAGGCCTTAGACATTGCATGGAAAAGGCAAATATGGTTGCTGAACATTGGAGGAATGCTAAAGACTCCCTTCTTAGTCTTCAGAGAAGAAATGTCGATTCTATGAACTCCATTGTCAAGGGTGGAGTGGAAGCCAATCAAGTGATCTGTGCTCAGTTTTCTTCTGTTGCCTTGTCAACAATGGAAGAAGCAATTGTGACAAACAAGAGTTTTCTTTCCTCCATTAAGGATTTACTGAAACTTGATCAAGACGCA
>TRINITY_DN10464_c0_g1_i1_1  3-365 uncharacterized protein LOC114261709 [Camellia sinensis](+)
CAGATTGTGCTTGGGTCGGGTTTTATGTTGGATCTTCCTAAGCTTCAGTGTGCATCTTATGCTTCAATTTATGGGTATGGAGGAGATGAAGGGGACCCGATGAAATGGGAGTTTGGGATTTCTTTGCAATACAATGGCTCGTATGAGAATGAAGCGTGCAAGAATTGTGAAGACAGTGGGGGATTGTGTGGTTTTTCTGGATTGGCTGAGTCCTTCGCTTGCATTTGCCGCAATGGGGTTAACACCACCAACAATTGCTATGGGCGAGGATATGCTTGGAGTGGGACATGTAGACACAAAATTCAAACCAAGATGAGTGTTGGAGGGTTTTTCCTCGCTTGGTTGTGGATCATGTTGTTCATG
>TRINITY_DN10464_c0_g2_i1_1  3-485 uncharacterized protein LOC114261709 [Camellia sinensis](+)
CCCAAGCACAATCTGTGGCTCGTACACACAACAAGTAGAAATTGGTGCATTGGGTGCGAGTCCAATTCCAGCGACCCCTTTGCAAGAATACAAACCTCTGCAGAAATTCAAACCAGACCCTGTATCACATAACTCTTCGTTTTGATCAAAGACTGGAGAGGTGGTGGAGCAACCAAGCAAAACAAAGATATCTTCAGCCACAATGCTGAATGGGCTGGCACGATCTAAGTTAAAGCTTCCAGAATTCTGCATTGAAGAACAATTCGACATTAGGGGGTCTGTGACGATTAAAGTGTTGCTCGGGTAGTCAATTGAGGAAACAGTGTAAACGCCAGTGCCGGTAGAGAATTGAAGTGTCCCTGACCTACATCTTATGTATCTAGCAAAGTCAGGGTGTCCGCATCCGGACCCTGTACCAAAGGGAAACCTTACAGGGAGAGTGCCACATTTATCGTGGCACGTACCGTTTATTGGGTTGACATG
>TRINITY_DN10466_c0_g1_i1_2  2-442 dehydration-responsive element-binding protein 2C-like isoform X1 [Camellia sinensis](+)
AATTACAGAGGGAAGGAAGAGCCAACGGATTTTAATGGGAAAACAGACTATGAAGTTAGAACCCCAATGAGTGTGGCGAAGGAGGAAGCAAAGGAGGAGCCTGTGAATTGTAATGGGAAGGAAGATCCAGCAGATTTTAATGGGAAATCTGAATACAGACTCAATGATTTGCTAAATTTCTCTGAGGATGAGATGTTTGATGTGGGTGACCTAATGGGTATTCTAGACTCTGATTATGAATCAGAGCCTGTGCATGATTCTGGCAATGTTGTGTGTGCTAACTATGGTAATTTGCAAGATGAAAAGCCCTCAGATTTATCATATCAGTTGCGGAATCCAGATGCAAAGTTGCTCGGTAGTTTGCACCATATGGAGCAGGCACCTGCAGGAGTGGATTATGGTTTTGATTTCTCAAGGTCAGATGGAGGCGAGGAGAACTAC
>TRINITY_DN1046_c0_g1_i1_1  1-498 hypothetical protein TEA_000592 [Camellia sinensis var. sinensis](+)
AAGAAAAGGCCTACAATGGGTGAAGTGGTGCGGACTCTTGATCTTGCATTGGTGTCACAACGTAAAAGAAGGTCGGAAGGAATGATTGGAAAGATGTTTAAGGGTATTGCAATTGTGCCAAAAGGTATGAATCATTGGTGGGGGGAAAGAAAGGACAGCGGTTCTAAGAATGGACTGTCTAAGGATTTGTTTTCGGAACCGCTTTCGGATGGTGCTACACGACCACAACGTCAATTTTCACTTGCTGAGATTCGAGCGGCTACAAATGATTTTGATACAGGACTTTTGATCGGTTGCGGTAGGCTTAAGAAGGTGTACAAAGGCTGCATAGATGGGGGAACTAGTATTGTCATGATCAACAAGATCGATGCATTGTCATTGTATCATTGGGAAGAGGTTACGGCTAACATTAAGGTACACTCCCTACTTGAGAATCACCCCCACATAGTCTCTCTGATTGGATTTTGCAATGAGAAATCAGAGTTAATCGGCGTGTAT
>TRINITY_DN10474_c0_g1_i1_1  1-303 myb-related protein 330-like [Camellia sinensis](+)
GAACTCATCATTCACCTCCATGGCTTGATTGGAAATAAATGGTCCCTTATTGCTGCGCGAATGCCAGGAAGAACAGACAATGAGATCAAGAACTACTGGAACACTCACATCAAAAGGAAGCTCCTCATCCGTGGCATCGACCCCCAAACTCACCGCCCGCTCAACCACACACCTACAACCACCACCACCAATTACATCATCAACACCACCACCATCACCGCCACGAAATCTCCACACCAACCATCACTTAATTCCATGCCATTGACAATACCACTCCTTGACAACCAGAATGGTTCAATTGAC
>TRINITY_DN10485_c0_g1_i1_2  1-375 hypothetical protein TEA_012568 [Camellia sinensis var. sinensis](+)
TGCAGTTCAGCGATGTCACAAGTGTTTGATGAAATGGATCAATTAGACTTAGGTGCTTGCAATGCACTTGTTGCTGGGCTTTCAAGAAATGGCCTTGCTGATGAGGCATTGATGGTGTTTAAGCAATTCAAGAGCAAAGAGATGGACTTGAATGTTGTGTCATGGACGTCAGTGATCGCTTGTTGCTCTCAAAATGGTAAAGACATGGAGGCTTTAGACCTGTTCAGAGAGATGCAGATTGCTGGGGTGAAGCCAAATTCTGTGACAATCCCTTGCTTGTTACCAGCTTGTGGAAATATTGCAGCACTAATGCATGGGAAAGCAGCTCATGGCTTCTCCCTTAGAAGGGGGATTTCTTTTGATGTGTATGTGGGC
>TRINITY_DN10489_c0_g1_i1_2  3-356 hypothetical protein TEA_004763 [Camellia sinensis var. sinensis](+)
AGGGTAGGCAAAGAGCATTGGCGTATAAGTAAAATCAATGCGATTAATTTTATCAGTAACAATGATATATGGATACGGATAATCACCCAATTCTATGGAGCAGCTTTCTTCATCCCCAGCTCTACAATAAACAACTCTCACATTGAACCCTACAACGTGGTCGTATTTCATTGGCTGTACTGACATTTCTAGGGAAGACCCTGTTGTTTTATGGGGGTAACGGCTGATGTCACCACCGCCAGCGAATAAGTTATCAGGGACCCTATAATTGTTATCAGGGACCCTATAATTGTTATCCTGAAGCGTTTGTTCAAATTGTTGTAAATTGTCGGGACTGTGCAAGGGACAGATTCG
>TRINITY_DN1048_c0_g1_i1_1  198-443 two-component response regulator ARR6-like [Camellia sinensis](+)
ATGGCGAGAACGTCTGGCGAGTATTTGCTGCGAAGGTCGCCGGCGAAAGTTGAGGGTTCGGATCATTTGTTGTCTTCTGGTTCACGAGAACTCCATGTTCTCGGCGTTGATGACAGCCACATGGACCATAGGGTGATCTAACGATTGCTGAAGATCTCTTCTTGCAGAGTTACGGCTGTAGAGAATGGGAGCAGAGAAGAGCTCCATTGGATTCAATGGTTTGGAGGTGAATTTAATAATTACGGA
>TRINITY_DN10491_c0_g1_i1_1  65-307 uncharacterized protein LOC114259877 [Camellia sinensis](+)
CCCTCGTCTCGCTCCCTCTGCTGCTCAGGGAGGTGCTGAAGGACCCGCCCCTGCTCCTACTGGGACATCTGATGGGCCTGGCATCGTGAAAGGAATCGGAATACTGTAAATACTGAGCAGGTCCATGTTCGTCTGCAGCATCCCCATCACCGAAGCCGTTAACTCCAGAGACTGACGAGTGTACTCAATGGGAGCTGGGGTTGAACCGTAAACTTCGACAAGCTCGTGACCAGCTGGAGGAGG
>TRINITY_DN104_c0_g1_i1_2  2-460 ABC transporter G family member 32 isoform X1 [Camellia sinensis](+)
TTCAGGGAAGACGACGACGATGAGGAGGCGCTCCGGTGGGCGGTGCTGGAGAGATTGCCGACTTATAGCAGAGTGAGGAAGGGCATCTTCACGAACATTGTTGGAGACTCCAAAGAAATCGATGTTAAGAAGCTTCAAGTTGATGAGAGAAAAGTCGTGTTGGATCGGCTTGTGAATTCTGTGGAGGATGATTCTGAGAAGTTTTTCGATCGGATGCGGCGGCGTTTCGATGCAGTAAAACTAGAGTTTCCAAAGATTGAGGTGCGATTTCAGCATCTGACTGTGGAGTCTTTTGTACATGTTGGAAGCAGAGCACTGCCCACTATTCCAAATTTCCTTTTCAATATGTCTGATGCTTTATTAAGGCAGTTGCGGGTATACCATGGCAGGAGACAAAAGTTAACAATTTTAGATGATATTAGTGGGATTATTAGACCTTCCAGATTGACACTACTTTTG
>TRINITY_DN104_c0_g2_i1_2  2-370 ABC transporter G family member 32 isoform X1 [Camellia sinensis](+)
CAGAACAAGGCTCGTGTCTTGGCCTCCTAAAGCTAATGCCTTCATAAGTATATCAAGATCTTCATCAGGTTTTATTCGAGCAATTTTCTCTCTTCGTGAAAGTTCCAGAAGCATATCATATTTATATCCAACACCCTGACACCGAGCTGAGAAGTCAAGAGTCTCCCTCACTGTCATCTCTGCCACATGCCAATCTTGTTGACTGACATAAGCAGATGTCCTCTGAGGAACAAACTCGTTTAAACTATGTCCATTGTATGTAATGCTCCCTGACATCTGCAAATCCGGTCCAAGGCGGCCAGCAAGAGCCAATAACAGTGTTGTCTTTCCAGAACTTGGAGGACCCAAAAGTAGTGTCAATCTGGAAGG
>TRINITY_DN10509_c0_g1_i1_1  181-435 DNA polymerase alpha catalytic subunit [Camellia sinensis](+)
AATTGTGACAATGAGATCCTTCAGCTGCACCCACCCAAAGGCACATCGGTCACGGATCCTTTGTGCTGTTGATGCCGCCAAATCAACCAGTGGCCGGATTCTTGCAAGCTCCTTTTCTACTGGTATCCTGATGTTTTGCTCCACCTTGTCAATACAGCGTACGGTATCCAAGACATGGCAGAAATAAGTAAGCTGTTTGTACAGATCCGCTTCCGTGTACTTTCTTATGAGATGCCCATTACAACGAGGATAATT
>TRINITY_DN10511_c0_g1_i1_1  54-536 probable RNA-binding protein EIF1AD [Camellia sinensis](+)
ATGAAAGGAGGAAGGAAGAATCTGAAGAGGGCAGCAGAGCAAGAGACATTTACTCTTCAACAAGGCCAGAGCATCATGCAAGTTGTGTCTCTCCGAGGCTCCAACCTCATTGAGGTCATGGATGCAAAAGGTGAGAAAGCTCTGGCATTGTTTCCAGCCAAATTCCAGAAGAGTATGTGGATAAAGAGAGGTAGCTTTGTTGTGGCTGACGAAAGTGCAAGAGAGGAGGCCATTGAATCTGGTAGAAAAGTGTCATGTATTGTTTCTCAAGTTCTCTTTCATGAACAAGTTCGTGTTCTTCGGAAATCTCCAGAATGGCCAGAAATCTTCAAATCCACAATTCTAGACAATTATAGGCAATGTTTGGAGGGAGATGCTTCCGTGAAGGATGAGAGTGAAGTTAACTCAACTGATGATGATGAACTCCCACCCATAGAAGCCAATACGAACAGAAGGAAGCCTGTAGAGTTGCAGTCAGATGTA
>TRINITY_DN10514_c0_g1_i1_1  2-370 hypothetical protein TEA_029960 [Camellia sinensis var. sinensis](+)
AAAGATTCAATTGATGATGCTAGTCATAACCCTTCTTGGCCAGAATTCGTTCCTTCCAGTGGGAAGGACAGAACAAGGAAAATGGATTACATTCGGTATGGTGGTCATTTCTTAATTGGGATTCGAGGACCTAGGGAAGAGGCAGTGAGAATTCGCAAGGAAATATTTGAGTTTTGTGAGAAGAAATATGGGTTGAGGTTGGATAATTCAAAGGTGGAGATAGAACACATCAGCAGAGGAATTCAGTTCTTGGACCATATAATTTCTCTCCGGGTGATACACCCAACTCTTCATTACACTGCAACTGGTGGTGAAATTGTGAGTAAGAAAGGTGTCGGTACTTTGCTTTCAGTCACAGCTAGCTTACAA
>TRINITY_DN10515_c0_g1_i1_1  70-990 pentatricopeptide repeat-containing protein At4g21190 isoform X2 [Camellia sinensis](+)
CAGAGAGTTGACAGCTTCGTCGAGTTCATCTAAACTTGTTTCAGAATCCTCCAATAGATTAGATTCATCTTGGATTTTAACCGAAACTACTTCAGCATTATCCTGCAATCCGTTAGACTTCTTGTCAGTTTCTCCATCAAACTTCTTTACACCATCACTACCATCACCAGATTTATCAAAATGTTTTGCTCTAATTCTAACACGTTTTCCCTTGATGTATCGATATTCCCATTTTGGCGGTGGATATTTCTTCTTCAATTTTTCGTATTTGTCCAACATACCCAGCTTCCGAAATGCATCTCCAACCATTGAAACGATTGACATGTTTGGTTGGACACCAAGTTCTTCCATGTCAGCAAATACCTCAAACATCTTGTCATGCATGCCCCTGCGATAGTATATAGAAGTCATTTTATCAAAGAAAGTACGAGGTGTGCTCTCCAAATTCTCTGAAAATAACTTCTTCCAAAGCTCTTCAGCTTCATCAAGTCTTCCATCCTCTGCTAAAGCATTTAGCAACGTGTAATAGCTACCCATTGTCCTGCCTTGACCTTTGCTTAGCATCCACTTTGACACCTGAATTATCCTCTTCCATTCTTTGTCATTCTCAAGGGTCTTTAAAGCTTTTTTCACTGTAATCAAAGGGAACTCTAGCTCCCATGCAATGAAAGAATCAAGAGCTCCATATACTTCCTCTTTGACATTTGATAATCCCTTTATACACTCAACAAGTTTCACTGACTTGGAGATGGTCCCAATTCTCTTTCTGGTTTTCCATACTCGAGGATATCTTGGTCGAGGACCTTTTGCAGCACACACCACGACGCTGCTAATCTTCCTGGAAAACTGAATTGATTCTGATTCCAATCTTCTAGTAAAAATTGCTGGAGAGTATCTCAAACTTAGCATCCTGAGTTTTTT
>TRINITY_DN10519_c0_g1_i1_2  163-411 uncharacterized protein LOC114284441 isoform X2 [Camellia sinensis](+)
AATTCCATCCTTCAAACCAGCCGCATCTCGGCGAACTGTATTTGCACTGTTACTCCGTTCCATTTCCCACTGCTGAAGTTCCTGGGCCTGCCGTTTTATTGCCTCTATTGCCTTCTCAATTTCCTGGTTGTGCAACTTGGCAGCACGATCGCCGACATAAGCTGCAGCAATAGCGACTGGAATTACCGCAAGCCACGTTTTTGCAGTTTCAGAAAGACGCCTCATCTTTGGCTTTGAAATTCTTCTAGT
>TRINITY_DN10520_c0_g1_i1_1  9-131 hypothetical protein TEA_020061 [Camellia sinensis var. sinensis](+)
GGGGCGGTAGGGGAGGCGGTTGGGGTTGTAGAGGTGGGATTTGGGTGGTGGGTTGGTGGCGCCGGTGGCGGTGCCGTTGGTGGTGGTGGTGGGCTTGGCGGAGGGGTAGACTCTGTCTGTCAT
>TRINITY_DN10526_c0_g1_i1_1  45-518 probable inactive receptor kinase RLK902 [Camellia sinensis](+)
TGATGATCCAGAATAACAGATATCCCTAATTCGGTTAGCCACAACAGCTATGGAGGGTCGGTTTTTCGGGTACTGAAAAGTACAGCAAATTGCAAGTTGCAAAATCAGAAACATTTGCTCCTCAATTTCCATGTCCTGGTTTGTTAGTAGCTTCTGATCAAACACATCAATGATGGGCTTCTCTTGAAACATCGAAATCACCCACTTAGGCAAGTCTTCTGAAACACCATGCTTTGGTGGCTTACCGGTTAACAGTTCCAAAAGCACAACACCAAAACTGTAGACATCGGTTTTTTGAGAAACAGTATTGTTTGCATTTGCCAACTCAGGCGCTCGATAGCCAGCAATGCAGTTGAGTTTGGATTCAGCTGGGAGAAGTTGGGCTATGCCAAACTCGGAGACACGTGCATCGAAGGAATTGGTTAGGAGAATATTAGACGATCTCAAGTTTCCATGGCACACATTGGGGCCTTG
>TRINITY_DN10526_c0_g2_i1_1  1-531 probable inactive receptor kinase RLK902 [Camellia sinensis](+)
GTGATTCTTGTGACTTGGTTAATATTGTCTAAGAAGAAGTGTGCTATTCATAACCCGTGTTCATCAAGAACAGGTATGGAGGTGAATCACATAACTCATCGTAAAAGTAATGATGGGATCGGATTGGTGTTCTTTGGGAAGGGTGAGAAGGAATTTGAGATGGATCAGTTGTTTGCTTCTCAAGCTGAGGTTTTGGGGAAAGGTACTTTCGGGGGTACCTACAAGGCTAATTTGGAGGGCAAAGATGCCCTTGTAATCAAGAGACTGAAAACCCATCCGCGTGCTTTTGGGAAAGAGAAGATTGAAGATTTAGGAGGAATGGTTCATGAAAATTTGCTTCCTCTCAAAGCATATTATCATGGTGAAGATGAGACACTTTTGATTTCTGATTTTATGCCCATGGGAAGCTTGTCCCATTTTTTGCAAGGAAGGACAAGCATTTCGCTCAATTGGCACGTTAGGCGTAAAATAGCTTATGGAGTTGCACGTGGTATCGAATATCTGCACTCCCAAGGCCCCAATGTGTGCCAT
>TRINITY_DN10531_c0_g1_i1_1  2-766 UDP-glycosyltransferase 74B1-like [Camellia sinensis](+)
CGTGTGCACCACGGTGTTGTTAGGTTGCCGATGAAGGAGGAGGAGTTGCCGCTGATGATGCCGGGGATGCCGCTGATGAACTTGGTGGACTTGCCGAGCTTTGTTCAGGCCCCTGAGAGTTACCCTGCTTACTTGGCTATGCAATTGACTCAGTACTCTAATTTGGACAAGGTTGATTGGGTTTTTGGGAACTCCTTTGAAGAACTGGAAGGCCAGGTTGTGAAAAATGTATGGGAGCTCTGGCCGGGAAAGTTGATCGGTCCAATGATACCATCGGCATACTTGGACCGGCGAATTGAAGACGACAAAGGGTACGGAGCCAGTCTATGGAAGCCACTCAGCTCTGAATGCGCCAAATGGCTCGAAACCAAGTCAAGCCAATCTGTCATTTATGTCTCCTTCGGAAGCATGGTCTCATTGACAGAGGAACAAATGGAGGAAGTGGCATGGGGATTGAAGGGAAGTAATTTGGACTTCATTTGGGTGGTAAGAGAGTCTGAGATTACTAAATTGCCCTCTGAGTTCATAGATTTGACAACAAACGGCAAGGGTCTTATAGTAACTTGGTGTAACCAGCTAGAAATGTTGGCTCACAAAGCCATTGGTTGCTTTGTCACACATTGTGGTTGGAACTCAACACTTGAAGGGTTGGGCCTTGGTGTGCCAATGGTTGGGGTGCCAAAGTGGTCTGACCAATTGACAAATGCTAAGTTTATTGAGGAGATTTGGAGTGTTGGGGTCAGAGCTAAGGAGGATGAGAAAGGG
>TRINITY_DN10533_c0_g1_i1_1  2-187 hypothetical protein TEA_016525 [Camellia sinensis var. sinensis](+)
GGTCGTCCATGGGAGGTTGTGGGAGGTAAAAGCAGTGGGAAGCGGACAGAATCAAATCAGCAGCAGCAAGAGAAAGGGGGAAGCTCCTCCACCTCCGCCGCCTCCACCACGTGCTTGCCAAAAGGAGTGGGGACCTGGCTGGCCCTGGCTACTCCCACCCCTGCACTCAATAACTCTACTCATGGA
>TRINITY_DN10535_c0_g1_i1_1  1-897 polyadenylate-binding protein 3-like [Camellia sinensis](+)
TCTGGCGCCTACTCGATGTCCAGGTTGTCCTTGCCTTTGAAGTTGGAATGGCATAATGAAATTTGGGGCAACACCTGGGCGCATACCAGGCAAGAGTTGCTGCTGGAAGCCATAGCCAGCAGGGTGAGGAGGGTGAGGAGGTAGCAGACCAGGCGTACCTTGACCAAAATACAACTGCTGAGGAGCAAGTCTAGGTGTACCAGGGTGAAATCCAGGCATCCCTGTAGGTAAAGGAGCTATTCCACTTGGTGCTCGTATTTGAGCAAACTGTGCCTGCAATTGTGCCCTCCTTTCATCTTTGCGCTGGGCCACGGCAACATATAAAGGTTTCTGTCCAATCATCTTGCCATTCATCGCATTCAAAGCTCTCGTAGCTTCCACGGAGGTAGAGAAGGCCACAAAACCAGAACCCTTACTCACCCCTTGTGGATCAAGCATGATCTTGCACGATGTTATGGTTCCAAACTCGGAGAATAACTCCTTCAGTTTTTCATCAGTTACGCTGTCATCAAGATTTTTGAGATATAAATTAGCACCTTGTAATTTTTCAAATCTACTGTTTCTTTCCTGTTCAAATTTGGCTTTCAATTCTGCCTCTCTTTCTGCTTTCCTTTGAGCCTTCCCCACAAACAAAACTTTGTCATCATTTAAAGAGGACCCGTTCAAGTTCTCTACTGCAGCAGCAGCATCATCTGGGTTCTGGAAATTTACAAAACCAAAACATCTGGACTTTCCATTTGCATCCCTCGTAACAACTGCACTGGTGATCGGACCATACTTGCCAAAAATTTTCATAAGGTCCTCATCAGTAGTAGTCTCAGAAAAATTTTTCACATAAATATTAGTGAACTTTGGTGATCCATTCACCCTATTTCTTTCCTGGCGACGGACAAAAAG
>TRINITY_DN10536_c0_g1_i1_1  420-1559 uncharacterized protein LOC114315483 [Camellia sinensis](+)
TGATACCACATTAGGAGTGTACATTTTGCCAACGTCATTTGAAAAAGGGCGCACAAATTTCTCAAAGAACTTCTTATCAGAGATCTTACATATTGTTGTCAAACTAGGCTTTTTCAAAAGCAAATTCTTGCTTTCTAAAATCTTCAGAACCTGTAGCCGTGGCTTAAGCCTTTTTTCAACACTGAAAATAAGCAAATTTGGGTGGTTAATAATAAATGAGATATCCAAGTTCCTTGTACCGAGGAGAACCTGCGTGCCCGCCTTAATTTTCCTTACTGACACGGCAAACACCTGAGGCGCCCTCCTAAACACCGACACAATGTCATTTTCTGAAAACCCCAAACCCCGGAAAACCTCCAATTTGAGTTGCCAATTTTCTACAGTCATTGAACTAATAGCCCGGATGGCATGAAGAAAAGTCTTGGAACTTCTATCAATGCCAAACTCATCAACCCGCTTAACAAATTCCTTAATAGTCTCGGGTTTATGCAAGAAAAATCTCGGAAAGTTATACACATATTTGATCATCTGTGACTGACTTATTCCACAGCTCTTCATGAATTCTATATTGGGCATCATAGTCTTCTCCAAATCATGCTTTAAAAACCACCCAGAGATCTTCAAGACCCTAGAAACGTCTACATTCGAACCCAAAACACTCTTCAAAGCTAAAATTGAAGGGCCAAGCTGATTATCAGCACTGCGCATTAGAATCCACGGGTCAGCTGAGATGATTTCGACAATGTCGGTGGATGAGAAGCCTAAGTCTTGAAATATTTTGATTTTGGGCTTGATGGTGTGGTCAAGATTGGCAGAGAGAACTCTGGGGTAGTGTTTGATTAATTGATCGAGATGGGTCTTCGAAAAGCCACTCTCCTTGAGAAATAACAGTATCGAATCGGATCTTTCTGGGTTTATCAGATACCTCACTGGGGAGGAAACTTTGGAAACAGTTTCGGGAGAGAATTGGTGCTTGTGAAGCAAGTAGTCGGATAGGGAAATTCTAGAGTTTAGTCGATCTCGCTCAGAGGAAGAACAGAAGAGAGAGAAAGAGAAAGAAACATGGGGCTTGTAGAGACCCAAAAGGTTTGAGTTCTTGGAAGAGAATGAGATGAGATTTCTGTACATGTGTAGACTCAT
>TRINITY_DN10537_c0_g1_i1_2  207-311 probable protein phosphatase 2C 20 [Camellia sinensis](+)
AAAAGAGTATCCATCCGAATATGCACAGACTAGGCCTCTGTTTTGTGCGAGTGTACCGAGGTGGCAAGGAAGGGAGAGAGGAGAAAGCACCATTACATGATGCAT
>TRINITY_DN10538_c0_g1_i1_1  6-566 hypothetical protein TEA_004110 [Camellia sinensis var. sinensis](+)
GTATACAAAGGAGTTCTTGGTGAAGGTAAAAATGTTGTAGCAGTGAAAGTACTAAACCTTCAATGCCTTGGAGCTTCCAAGAATTTCCTCACCGAGTGTGAGACCTTGAGGCACATGAAACGTCGAAATCTTCTCAAGGTTCTCACAGCATGTTCAAGTGTTGACTATCATGGTAACGATTTCAAAGCTCTTGTTTATGAGTTTATGGCTAATGGTAGCCTAGAGGATTGGTTACATGCAAATGAGAATGAAGACGAGGTGCATAAATACTCAAGGAATTTAGACCTTGTATAGAGGTTAAATATTGTCATTGATGTTGCTTCTGCACTTGATTATCTTCACAATCATTGCTCAGAACCAATCGTTCACTGTGATCTCAAGCCGAGCAATGTTCTTCTAGACGATAAAATGACTACTCACATAGGTGACTTTGGATTAGCAAGATTCCTTCAAGAAGCTACGCATGACCGTTAAGCAAACCAATCAAGTTCTGTTGGCATAAGAGGATCTGTCGGTTATGCTGCTGCTGAATATGCCATGGAAAATGAGGTGTCAACATTT
>TRINITY_DN10538_c0_g1_i1_2  47-517 heat stress transcription factor A-6b-like [Camellia sinensis](+)
GTTTGGGCTAGAACCCAAGAAACCAAGCTGCTCTGCCAACACATCTACATTCTCTTCATCTTCTTCTTCAATCCCTTCATTCAACAAGTCCTCCCAAAACCCTTCATCAACTCCTTTGTCTCCTCTCTCCTGCCTTTCTTCATTCCCCACATGTTCTTCCTCTAAGTTCTCTGATGATCCACTTAATCCCTGTATGTCCCCCGCAAGTTGCTCTAGCTCCAAATCACTGAACCCAGAAATGTCGTAGTCTTGATTTTCTTGCTTAATATCAAGGCCTTTTTCACAAACTCCAACGTCAACATTGACAGGACCTTGATCAATTGACCTCCTTCTCTTCCTACAAATCGCTTCCTCAAGCTCTTTTCTTCTCTCGTTTTGCATCAATTGTTGCATAAAACTTGGATTCTGCATTGCCTTTGCCAAGAAACCGATCATTTGTTGCTGTTTCGTCTCTGTCCCAATTAGTCTTTC
>TRINITY_DN10544_c0_g1_i1_1  177-338 hypothetical protein F0562_004999 [Nyssa sinensis](+)
TATCGGTAGATCTGCTCACTAGTTTCTGTTCTTTTCCCGAGAAAATCTTCGGACTGGGCGAACTCAAGTGAGATGAAGCGATTACGAGATGATGTTCATGTAAACTCACAATTTAAGCGGCCGTTTGGTTCTTCACGTGGGGAATCCTATGGGCAGTCCCAG
>TRINITY_DN10545_c0_g1_i1_1  33-284 uncharacterized protein LOC115980941 [Quercus lobata](+)
AGAAAAGGAGGACCTATTACACCACATGTCTAGACACAACCAATTTCTTCTCCTATCTCCTACCTTGAAAATTTTTCCTCTTAGCAAACTCATCCCATAGGGACCCACAATCTTGCCAGTGGACCAATTACCCCACTCTCCACTGTACTTGGCTTCCACCACCTTCCTCCACAAGCTGTCATGTTCAGTGGCAAACCTTCACAACCACTTGCCCAATAAAGCCTTTTTGAACACTTCCAATCTCTGGATCCC
>TRINITY_DN10548_c0_g1_i1_1  1-330 hypothetical protein TEA_027746 [Camellia sinensis var. sinensis](+)
GCGTTTGACTATGGTGCTGGCTTTGTGAACCCAACTAGAGTCTTAAATCCCGGGCTTATCTATGACACACAGCCAACAGATTATAAAGCTTTTCTCTGTTCAATTGGTTACAATGAGAGAATGCTGCATCTGATAACAAGAGACAACAGCACATGTAATCAAACATTTGCAACACCAAATGGCCTCAATTATCCATCTATCACAGTACCCAATCTTAAGGACAATTTCTCAGTAACGCGAACTGTGACAAATGTTGGGGACCGAAAAAGCGTTTATAGAGCTCTAGTCTTGTCTCCAATGGGAATCAATGTGACAGTTGTGCCAAGGTTG
>TRINITY_DN10548_c0_g2_i1_1  129-302 subtilisin-like protease SBT1.6 [Camellia sinensis](+)
TCTGAGTAATCCCAACTTGGAACGTGTGTGACGGACCACCAGTGGCATGGTCACCCGTGATTTTCTGCTTCTCCATGTCAAGAACCCAAATGCATAGGCCTCTGATGGAGCTTCCGCCTTGAAATTCACAGTGAAACTAATCTTCTGACCGTACCTGTTGAAGACTAACAACCT
>TRINITY_DN10551_c0_g1_i1_1  130-1167 uncharacterized protein LOC114284749 [Camellia sinensis](+)
ATGGCTTCGACACGTACTTCGCCGCGTAACCACTCCAAAAGCAAAGGCGTGGTCACTGACAAGTCAACCAGTGTTGAAGAAACACAAAATCAGTTAAGCCACAAGGCGTCATGGGACACTAATTCAGTACGAGTTTTCCTCCAGTTGATTGCCAATGAGATTAGTAAAGGAAATCGCCCTTTCTTAGTCCTAAGCCAAACAGGGTACAAGTCATTGGCAAGGAAATTTGAGAGAAAAACAGGAAAAAAACATGGACTGAAACAGTTGAAGAATAAGTACATGACTTTGAAGAAAGAGTGGCAAGCGTGGACGAAGTTGATGGATTCCAGCAAGGGAGTCACTGGGATAGGCTTTGACTATGACACCGGGTTGTTTCAGGCACCTGACGAGTGGTGGGACAAGATGGAATCAATCAACAAGGTGTGTGCGAAGTTCAGGAAAAAAACTTTGGAACACCGTGACTTGATGGAGACGGTTTTCATGGGGGCATCAGCTACTGGGAAGCATCATTGGACCCCGGGCGAGAACCTTCCCGAACCTGCTGAGGACTCCTCCGATTCAGTGCGTAGTTTGGGAGCCCAGCCATTTGCTGATCCGATACCCCCAGGCGTACAGGACGTGGATTCTGATACTTCACTGGAGCATGTTCCCATTGAGAAGGCAAAAAAGAGAAAGACGCCATCATCAAGTGTTTCAAAGTCGAAGAAGGGAACAAGTGGTGCATCCGTTATTGCAGACAGCATGGATCGAATGACAGATGCGGTGCGTGCGAAGAATCAGCAGGTCACGGTGAGGCACCTCACAGGCAACGAATCGCTATACACTATTTCCGAGTGCATGCATAAACTTAGCAGTATTCCATCCTTGCTTGGTACACCGTTATTCCACTTCGCCTCCACACTTATGGATAACGCCGATTATCGGGAGGTCATGATGTGCCAGCCTGATGACGACCACATCATTGGATGGCTTACACATAAGCAGCTACAGTGTACTGCGGCGGCGCCTTTTGGAAACCTGTTTGGAGGTCGCCGGATG
>TRINITY_DN10552_c0_g1_i1_2  115-669 hypothetical protein TEA_009427 [Camellia sinensis var. sinensis](+)
ATCCCCATCTCCGGCGATGACGTCATTTCCCGATCAATCCAGAACCTCTCGGACACCGTCTCTCGTCACCGCCCATGGTCCGAATTCATCGCCGCCGGGGTCTTCGACTGCCCAGAATCCCTCTCCGCCGCTGGCCTCCGCCTCCAGAAGAACTCCAAGTACTTCAGCATCAACTACGCGATTCTCATCTCGATCTGCGCCGCCTTCTCTGTCCTCCTCACTCCGATTTCTCTGATCGCCTACGCCGCGGTCTTCGCCCTCTGGCTCGTCCTCGTCTTCTTCCGCGAAGATCCGATGGTCGCTTGGGGTTACCATGTGAGCGATCGGATCGTGATCGGAGGGCTTGTTTTGGTCTCCGCGATGGCGATTTGGTTCGCTGGAATGGTCAACTATTTGTTGATTGGTGTTGCTGTTGGACTTTTGATCTCGGCCGTTCATGGCGCTTTGAGAAATCCGGACGGTCTGTTTCTTGACGAAGACGACGCTGTTTCTGACGGTTTGATCGGTGCGAACTCGAACTCGAATTCGAATCCTCAAAGAAAGGATTTCTGGAAT
>TRINITY_DN10558_c0_g1_i1_1  1-156 uncharacterized protein LOC114309427 [Camellia sinensis](+)
GTTGTACTTAAAGCACCCCGAAGAGGTTTTCATGATTTTGAAATGTATGATGATGATGCTTACATGCCATGTGAACATGTCGATATAGCTAGGCTTGAAATGGCCAATAGTGATGAAGATGAGTGCTATGTAAGGAGTGATTGTGAGGGTGTGGAA
>TRINITY_DN10559_c0_g1_i1_1  88-1860 pentatricopeptide repeat-containing protein At1g26900, mitochondrial [Camellia sinensis](+)
ATGATCATAACAATCAATTCGTTCCTAAGATTCAGTCCCAAATTTTGTCTCACATTCCTTTACCCAAAACACTACCACAACTCTGTTCTTTCAGAAGATCAAAAGCTCATCGCCCTATTGAAATCTTGCAAAAAAACCTCTCAACTCTCTCAAATCCATGGCTCACTGATCAAGTCTGGTCTTGACGTTGTACCTTTCACACTGAGCAAGTTTCTTGCATCTTCAATAATGGTAAACATAGATTATTCAGCTTCAATCTTTAAGCATATTCAAAACCCAAATCTTTTCATGTTCAATACAATGCTTAGAGGCTATTCAATTAGTGATGACTCAAAACAAGCTTTGTTCCTCTTCAATTACATGAGGTCTCAAAATGTTTTGCTAGACCAGTTCTCTTTTATATCAACCCTTAAATCTTGTGCTAGGTTGTGTGCTATTTGGATTGGTTTGGGTATTCATGCTGTTGTTTTTCAATCTGGGTTTTGTTTTGTTAATCTAAACAATGCCCTTTTGCAATTTTACTGTGTTTGTGGGGAGATTGGAGATGCCCACCAACTGTTTGATGAATTTTCTCAAGAAAGTGATTTGGTTTCTTGGAATACTTTGATGGGTGGATATCTTCATGCAAATCAGACTATTGTGGTTGTAGATTTGTTCCGGCAGTTGCGTAGGGCTGGTTTGAGAACTGGTGTCAGCACCGTCTTAAGTGCTTTGACTGCTTTTGGTAATCTAGGGTTTGTTTTGGGAGGAGAATCACTTCACGGGTACTCCATCAAGACTGGGTTTTTGCTAGATGTGAATGTGGTTACTGCTTTGATTTCAATGTATGGAAAAATTGGTTTAATCGATTCAGGACGAAGGGTTTTCAATGAAGTTTCTGTACATGATATTGTCTTATGGAACTGTTTAATAGATGGGTATGCTAAAAATGGCTTACTAGAAGAATCACTTGCTTTACTACGGTTAATGAAATGTGAACAACTGAAACCAAATTCATCTACACTGGCAGGATTGCTTTCGGCTTGTGCTGCCTCGGGAGCTCTAGCTTTAGGTCAATGCGTACATGACTACGTGGAGGAGGACCGTTTAGTGTTGGATGAGATTCTTGGCACGGCTTTGGTAGATATGTACTCCAAGTGCGGGTTGTTGAACAAGGGCATTGATGTTTTCAATAGGATGGAGAGTAGAGACATAAAATCTTGGACAGCCATGATTTCCGGTTTTGGAATTCATGGGCAGGCTAAAAATGCTGTTGCATTCTTTCATCGGATGGAGGACAAGGGTTTTATACCTAACGAAGTCACTTTCTTGGCAGTTTTAAGCGCTTGTAGCCATGGAGGGCTGGTGACTGAGGGGACAAGCATTTTTGAGAGCATGGTTCGAGACTATGGCTTGACACCTAAGGCCGAACACTATGGATGTGTGATTGATCTATTGGGCCGTGCAGGGTTGCTAGAGGAAGCATATAAACTGATCAAGGGATTGCCTAGTGAAGGTGATGCAATTGCCTGGCGTGCGTTACTTGCAGCGTGTAGGGTTCATGGGAATGTTTGTCTGGGGGAAAGTGTGAAGAGAGTGTTGGAGGAAATTTATGATGAACACCCTGCTGATTCAATCATTCTTTCTAGTACTTATGCAATTGCAGGGTGGCTGCCAAATAATATGAGCGTGTGGGAGATGAAGGGAGGAGAGAGAATAAGAGAGGATGAATGTAGGGTGATTGGAATTAAAGAAGCTGGATGTAGCACAATTGAAGTGGAGAGTCAGGGAAGA
>TRINITY_DN10562_c0_g1_i1_1  186-1955 LOW QUALITY PROTEIN: IRK-interacting protein-like [Camellia sinensis](+)
GGCTACAGATTTATACCTGCAAACAACCTTACACCTAAGTACTCTTTCCTGCACATAAAACCCTGGCATCACCATAATTTTAACCCGGCTTGGACCATACGATCTTTGCCTATCCATGAAAATGTCCTCCATGAAATGGGGATCAAAGCTTCTGTTCTCTTCAACCCTTAGAATTCCCAATGGTGGGTTGAATGAAAATGCAAGCAAATGAAGCAACCATATGCATTTTGCAGCTACAAAAAATGATTGAAGTAGTTGTTCAGGCCATGGCCTTGTCCAATTCAGAGTGGTGATAATGCAGCTCATCTTCTGATCACAGTACTTGCTGAACTCTTCACTGTAATACTTGGTTCCTTTTCTCAACACTTCATTCCAACTCAGATTTCTTAGTGCGACAAACGATGAGAACCTTGCTTGGCGATCTTGATGAGGGTCTAAGAGCTTTGGTGAGCCATTCTTTTGAAAGACACAGTTCTCAAAGTCTTGGTAGAGTGATTGGTTTATGATAGCCTCCAAATGGTACAACACAGCCTTTGAGTACTTTGAATTCAGAGACAGCTTGTATGGTTGAAGAAGCAAGTTTAAGTTCTCCATCAAAGTATTATCAGTTTCTTCAATCTGGCTAACAAGGTTCTTGCAAAAATGCCTTACCGATAACCTAGCTTCCGATACTATTTGCAAGAAACCTTCCACCATTGCTTCCTCACTGTTAATGGCCATAAAATTTTCTCCATTCCCATCAATGGATTTGCCTCTACCCACAAGCTTTTCGGGAACTTGGTAATCATTTGTTTGTATTGCTTGCCTCAAAGCCGTTTTCAGTTCTTCACAGTAAGTCTCCAAGTACTCCAACTTCTGTTTTAGATCCCCCAAAGAAGATTTCATCTCCGCAACCTCCATTAGGGCTGCATCTCTACTCTCATTCGCTTCCATAAGCTCTTTCTTCAATCTCTCAATCGACATTATCCCCAAGTCCTTAAAAACTTGGGAAACTTCCTCCGTTTCTATCCTATTTGGCGAATTTCCATTCCTGTGCTTCTTCTTTAACCTTGGAAAAAACCACGAAATGTTCAATCCACGGCTTTTGGGTTGGGACTGAAGAGAAGAATGTGAGTCTGTCAATGGCACAACAGTATTGGAATTCTTGCTCGTCTTGATAGCATTATCGGTTTCTCTGCTTATGGTTGCAGGTTTGCATTTATTGCAAGAAGAGATAGATCTGAAATCACCCAAACTGTTTCTCCTGCTTGATTTGTAAAATTCTGTACCAGGGGACGTTCCAAGCACTGTAATGTTGTTGGCAATTGAACCACTGATGGACTTTTGCTCTTCAGCAGGACAAATGTGGGGTTCTAGATTGGCCAATTCAGATGACAATCCCTTCCTTGAAGATGCATTTGCCTTTGTATAATCTGATAAGACGGTTTCATCGCCATTTCCTTCTCCAAGCCCATATTCATCCCAACATTCTGATAGAGTTCGACTGTCTAGTTGAATTTGTTGATACCCCGGTAGTGGTTCATCGTCATAACTAGGGGTAAAAACAGGGTAGTCATGGGCAGACAAGTGAGAAACATGGTGGGGAACAGGGGAAGGAGAGGGGAATCTGAGATTGGCAGGGCTGTTGCCTTGCATCAGAGCAGAATGGAGGGCTCTGAGCTCCACTGCTTTGGAAAAGGCTGCTTGAATTTCTTTCCTGCTAACTTCATTGTTGTTGCTTTCATTGCTGCTGTAATTGTTTTGAAGGATTTGAGCTGTTGTAGCATCCAT
>TRINITY_DN10565_c0_g1_i1_1  3-212 hypothetical protein TEA_007973 [Camellia sinensis var. sinensis](+)
AAAAGGCAGATTTTTCTCAGAACCTACAAGTTGGGATCTATCAACTCTCCAAGAGGAAAATCAATGTGTTGTCGGGAGTTGAAGAAGGTTGCTGTTAAAGTAAAATCAGTTGTAGTGTCTGCAGCAGTGTCGTTCGTGCGATTTAATTCGTTGGCATCTTGCAACTGTCGATCAGCAATCTGTGCTTCTTCGCCAACCAGAGTTCGGAAG
>TRINITY_DN10565_c0_g1_i1_2  3-404 uncharacterized protein LOC114317531 [Camellia sinensis](+)
GTGGAGGCGGTTTTGATTAGCTTCTTGGATCTCTTGAGCCCACTGTAGAATTTTGCTTGTACTGATGTGTATGGGTTGGGTTTGATTCGCATACACTTCTTTATTCGTTTCTTTCCAGATGTTCCAGATGGCAGACAAGAAGATTGTTGACCATGGGATGTCAAACAACATACCTTTGTTTTTCGTGTTGGATTTTAACCACTCAGGCAGTGGTTTCCTGTTTTTTCTTTGCCACCAATTAAGATCTTTTAATTTGAGCCAGATGTTTTTTGCTTTGGGGCATCCTCTTAGTACATGAATCATGTCTTCTCTTTCAGTTTGGCATCTGTGGCAAATGTCTGAATCTGCAAGATTTCTTGCAAGTCTCATATGATTTGTGAGGAGCCTTCCATGCATGACCAG
>TRINITY_DN10575_c0_g1_i1_1  121-1053 protein PALE CRESS, chloroplastic isoform X1 [Camellia sinensis](+)
CCATTTCAAATTAACCGCAAGATCCAAGAGAGCTAACACTAGACGAATGGTCCGCTGCTTCTCCTGTTGCTTCAACCTAGTTGCAACAGATTCGGGATCAAGCCCTTGTTCATTTTCTACTTCGCTTTGTTCATACCGAACCTCTTGCAGCAATGCATCAACTTCTCGGACAAAGTCTACCCTCAAAAGGAGATCATCACCCTCAAGTGGTGGTCTCAGTGGACCTTGATGCTTATCAATGTCAAACCCTGCTGGGACAAGAATACTGAACGGATCCTCTCGCGGAAAGGTGTCAACCATCCGCTTCTTGCATTCCTTCAGCCACCCTTCATCATTAAACCCGTCATGCAAATTCAAAAGATCGTTGAGTAGTCTCATAGCCGGAGTAGCTTCCCGTTTCAAAATCTCAGTCTCAACCCGTCTGTATAAGAGATCAAGACTTCTAACAGCATCCTTCTCATCATCACGTCGAGCGAGATCAAGACGATTCCATATGACCACCAGAACAAGTTCAGTGAGTTCGCCCCTCTCAGCAGCTTCTTCAATTTTCTCTTCTACTTCTTCGGCAGATTTGATAAAGCTTGAAACCAGCTGCCTTGCCTTTTGAACTTCTTCTTCCGGATAGTCTTTCAACCGCATGCCAACTTCACGATATTCATCAATCTTTCTTTCCTCCTCTTCATCTTCCTCTTGACGCCTTTGATGCAATTCCTTTGTCTTTTCCCGTTGTTGGGCTTGCCATTCATCGTCGTAATACTCTTTTGGGAGCCCGTACAGGTCTTGGTCTTCTATCTTCTTGGTCTTACGCAGAACAGCTGCGCCGTGTGAAGACTGGATCTTGAAAGGAGTGGATGAAACTGCAATTGTTGAAAGGGTTTGGAGAGTGGATGGTGGCCGTGGCAGAGGAGTTAGCTGCAGAGCCCTTGCCGCCAT
>TRINITY_DN10585_c0_g1_i1_1  1-408 polyadenylate-binding protein 6-like [Camellia sinensis](+)
GTTTCCACATACGTTCCTACAAGGCAATCTCAGCAAGCGACCTACACGGACTATGTTTACCAACATCCAATGAGATATCCCAACTCTGGTATACTATCTACCAGACAGCTGAAATATGAGACTTGCATGGATCAGAAAATATCCCGGAAGAAGAAAAGTGGAGCTGCAGAAGTTTCATCCAAAGGATTTGTGTCTACAAATGATCTTACTCCGGCATCATCCCTTGGAAACTGCAAGGAAAACATTGGGGAATTTCTCCACCCTCCAGCTAAGAATCTTCAGCCTGTGCTATCGACAAAGATAACAGGAATATTGATGGAATCGAAGAATACAACGGATGCAAATGCTCGGGCCATTGCAGATGGTCAAGTTGCTCAGGCATCTCAGTCTGCCCTCTGCTTGAGCCAC
>TRINITY_DN10587_c0_g2_i1_1  11-109 hypothetical protein DCAR_010986 [Daucus carota subsp. sativus](+)
ATGGAGGCTAAAGGGTTATATCCTAGTGTTGTCACCTATAATTCAATTCTACGCAAATTGTGTGAAGAAGGAAGGATAAAGGATGCAAATAAACTCTTG
>TRINITY_DN10590_c0_g1_i1_2  171-290 ACT domain-containing protein ACR11-like isoform X1 [Camellia sinensis](+)
GATGGACCTGGGTCCATTAAAAGTGTTCACAAAGGCAATTATCAAACTATAAAAACAAATATAGATCTTCAGCGAAGGAAACGGACAATCTATACTTCTGGACATTAGGACCTGATCAAG
>TRINITY_DN10591_c0_g1_i1_1  84-368 pentatricopeptide repeat-containing protein At5g47360 [Camellia sinensis](+)
ATGGCAATACCATCAATTTCTCGTTTTCTCACATCTTCAATTCGCCCCAAACCCCCCAATTTTTCACTCACAACAACCCTTGCATTCACAACCTCTTCCTCATCAGACAATTACTGGACCCATTTGCAGAAAAATGGTTCAAACGTAGAAAAAACCTTAAACAAAGTTAAGGCCAAACTGGACACTACATGTGTCAATGAGGTTATATCTAAGTGTGCCCTTAATCAACCTCTTTTGGGTCTTAGGTTCTTTATTTGGGCTGGTCTTCAACCTAGCTATAGACAT
>TRINITY_DN105_c0_g1_i1_1  2-301 protein CHLORORESPIRATORY REDUCTION 6, chloroplastic [Camellia sinensis](+)
CTTGAACCAAGAATAGACTATGAACACTTTCTTCATGATGAACAATTCTAGTGCCTCTGGATTGAACACTATACCCATTCTCATACTCATCTGGTGAGGAACCAACATGGCTGCATAACGAGCAAGCTCTCCTGCTCGCCAGTCCAGCAAAACAGGTAGCCATGGATAAGCTGCATCAAGTCTGACAAACCATAGCCTTATTTCTGGTATTTCTGATAGTTCCCTTGGATCATACTCATCTTCTCTCTTGTAATTTATTGTAAATCCAATCGTACGATCCAGATACTCTTTCGGATCAAC
>TRINITY_DN105_c0_g1_i1_2  271-450 hypothetical protein TEA_022993 [Camellia sinensis var. sinensis](+)
ATGGAAGGTGAGAAACAGAAGGTGGGTAACAATGAAGTTGTAGTCTCCATTTTGGGTATTGAAGAAACTTCAAGGAGAGACCAAGACAATCAAAGTGGGAGTTCTAAAAGTTTCACAACACTGGAATCTGGGTCATCCTCTTTTCCAAAGAATGCCCAAACAGGTTCTCCTAATGCTGGA
>TRINITY_DN10604_c0_g1_i1_2  2-298 uncharacterized protein LOC114297785 [Camellia sinensis](+)
TTTGAGTATTTTCGGGACAATCTCACCGACCATGTTAGTGCGGAGCTCTACTGCATATCACAAAAGACGGCTTTTGAGTTTTTGATGATGCATCTCAAAATAGTTAAGTTGGCTGGTTTAAGATGGTATTACCGTGACTTCCCCTTCTCATTTGTGCAATTTTTGCTGAAGAATGCAATGGTGCTGCAAAAGATGGTTATCAAGGTAGACTGGATACTGCAGGAGGAACGTTTCCAAGCAGCTCAAAGGTTTTTAAGTTTCCCAAGATCCTCTCCCGATGCAGTAATTATGTTCCAT
>TRINITY_DN10616_c0_g1_i1_2  1-759 LOW QUALITY PROTEIN: adenylate kinase 5, chloroplastic [Camellia sinensis](+)
GTAAATGATGGAAAAACTCGACTGAAGGTGGAGATCAATATCCCAGAGCTGAACCCAGAAATGGATGTTTATCGAATAGGTACTCTAATGGAACTTGTCAGAGTTCTAGCTTTAAATTTTGCTGACGATGGAAAGCGCATCAAGGTTTGTGTTCAAGGGTCTATGGGAGAAGGAGCGCTTGCAGGAATGCCACTACAGCTTGCTGGAACCAGAACGATATTGGAGTACATGGACTGGGGTGATTATGGTGCAATGGGAAACTTCATCAGCATAGGTTCTATAGGTGGAAAAGAGGTCACTGAACAAGATGACTTGTTTATTTTAGTGGCTCCCCAAAATGCCGTGGGAAATTGCATTATCGATGATCTAAGAGCTATGACTGACGCTGCTGGTAACCGTCCAGTAATTCTAATCAATCCTAGGCTGAAGGATTTACCTGCTTCAAGTGGTATCATGCAAACAATGGGTCGAGACAAGAGATTGGAATATGCAGCATCATTTGAACATTGCTATCACTTCCGGCTTCTCTATTATGCAGGAACTCAATATCCAATTATGGGCGCTCTCAGGATGTCTTATCCATACGGGTATGAATTGTACAAGAGGGTGGATGACCCATCTAGGAAGGAGAAGTACATTATCTTGTCAACATTTCCAAAAAGGCCTGACAGTGATGAAATCAACGATGCATTTGAAGGAAAGCCAAGAAACCAAGCTAAAAAGGCTTCAGGAATTTGGGGCTTCTTAAGCGGAGTATTT
>TRINITY_DN10618_c0_g1_i1_1  216-302 hypothetical protein TEA_010806 [Camellia sinensis var. sinensis](+)
CTTAAGCCACCTTTTTGGCATAGCAATCGTTGCACTGTTATCATTTGTTCTGCCTAACCAATAGTTCCTCTTCCTCCCCCTAGATAG
>TRINITY_DN10621_c0_g1_i1_2  218-616 probable serine/threonine-protein kinase WNK11 isoform X1 [Camellia sinensis](+)
ATTAACTGCTTCAGTTTTTGATTCAAGATGTGCTATTTCACCTGAATTGAGAGTACCTGAAAGGTTCTCCTCAACATGATCAACCTCAAAAAGGAACGGGTCCTTGAGAAGATCAGCAGCTGAGGGTCTTGCTCTTGGTTGGCCAATGCACTTCTCAATGAAGCTCTTCAATTCTGGATCACTCACTTTGTTCATGGCTTCAGGCTTCACTCCGGCTGTCACCTTCTTGTATATCTTGGCTATGCTGTCACATTCACTGTACGGTATCTCCATGGTTGCCATTTCGAGCAAGCACATTCCAAACGAGTATATGTCCACTAACTCTGTGTAATCTTCCTCGTACAGCTCTGGCGCCATATACTCTGGTGTCCCTAATAATGAATGCGCATGATGGCTCTT
>TRINITY_DN10631_c0_g1_i1_1  2-478 uncharacterized protein LOC114272073, partial [Camellia sinensis](+)
GCTCCTGCAAAGAAGATGCGCCGTTTACCACCACCGAAGAGGGCATTACTTGAACCCTACTCACCCTCGACCGATACATGTACACCTTATCCTGAAGGTCTTGCAACAGATGGACTTGAGCCTATTGGACCATCTCTGTCTCAAATTAATGTGTTGTCAGGATCTGAGACTATTGCACCATCGCCGTCTCAAACTAATGCACCACATGGATTTGAGATTTGTGAAGCATCTCTGTCTGAAACGCAAGCACCGTCTCCTCAAAGTCAAACAAGTGTCGCAGGTGCATCTTCATCAAGGCGAGTGCGGGGACCAACAGTTGGAAAAGCAACAGCAAAAAGAGTTGCCAACAATAATGGAAACAAGCTCCACATTCCAATCACTGAGACATTCAATGCATTCGAAGGTGTGCTAGCGACCCCAGGAGCTAATGAGATTGGCATTCAGATTAGGAGGATGTGCCCCATTCAAGGCGTTAAA
>TRINITY_DN10631_c0_g1_i1_2  115-324 uncharacterized protein LOC114268427 isoform X1 [Camellia sinensis](+)
GACATGTGCTTCATGATTGCAGCAGGTACTGAACCTACTGAAATAAGATCTGAAATTTACTATACTACAGTGGATTCCTCTCTTTCTAAGGCTACTACTGGGAGTACCAGAGAAGAAGAATTGGATGTAAAACTGAAAAAAATAGACATCCAAAAGATCCTGACAAGTGTCATTACACATCAAGATGAGGAAACTGTGAAGCATGAAATT
>TRINITY_DN10632_c0_g1_i1_2  3-497 putative F-box protein At5g42430 [Camellia sinensis](+)
AACGGGTCACTCCATTGGGTCGACGGGCTTGGCTCAATCCTCACCTATGATGTGACAGAAGAGAAATTCAAGTTTTTGGAGATACCATGTGTGGATGTCAGGAACCAACGTCAGTACAAGCGTGTTGTCATCAAATATGGGGTACTGGGCGTGTCCGAAGGATTGCTTTCTTACGCGTTTTCTGATGCTTATTTGCTTCACGTGTGGGTGAGAGTGCGCGACAGTTGGGTGGTGATGTGGAGGGTTTCCTTGGTGTCAATGGTGAGCAAAAACTTGGAGGTGTTGACAAGATTGATGGGGAATTTGAGGTTTGAAAACAGGATGGGACAAATGGGACGGTTGTTGCAGTTGAAGCCGGTGTGTTTCAATGAATTTGATAGGACAGTGGTGTTTTTGAGGGTGCCTGGATGGATTGTTTCATACCACTTTGAGAATGGGAAGATTGAAGCCATTCAAGATCACTCAGAGGAACACAAGTTTGAGGTTGCATTCCCC
>TRINITY_DN10633_c0_g1_i1_1  2-892 uncharacterized protein LOC114283689 isoform X1 [Camellia sinensis](+)
AGAATCATAAGCATTGACCTTTAAAGCACGCCCAAATGCTTCAAGTACTTCAACAATAAGTTCTGGCATATTTTTCCCTTGCATATTCACGACCTGGGAGAGTTCTTCCATGCTCAAACCTTGGTCACCTGCCTTTTGAATGGCAGAGTAAGCATCCCTAAAGACCTCAGGATTAAAAGGACTTGCTGCTTGTTGATTAGTTGATAAAGACATCAGATGTTCAACATAGCTTGTCATAGTTTCCCACTCTGACTCACTGGCAGCAACTGCCATAGGAATGTTGCTCCCCTCATCAAGGATTTCCTTGACATGGTCAGAAGGAAATGCAGTGCCACCAATATTTATGCTTGAAGATGTATTGACTTGATCATTTTCACCACAAACTAGTGTAGCATCAAGGATATCACCATCTTTGAACAATTCTATGGCATCAATTCGTGAAATTATGGCACGACTTACAGATAACCTAATACCAGGAAAACCTTTTTCACGACGAGAAATAATCTCACCTTCTCCGGCCAACGAAGACTTCAGTTGTTTCCCTTTGTCACCAATGCGAACTTCATTACTATCAGATTTACGTTTCAAAGTTCTCGAATCTTCAGCCTCTCCAACACCTTCATCTGGTAAGTATGGTGAAATTAACAACTCTCCAGAAAAAACTAGGGCAAACAAATGGAAAATGTCCCCACACTGCAAATCCGCAGTGAGATCAGTCCCCTCTTCCATCAGATCTTTTTCTTTTTCATGGAGCCAGCTATCAAACTTATCAGCCCGTTTTCCAGTATTAATTGGAAAGGGAGATGAAGAAATACTTTGCAGGAACTGTGGAGAAAGTACAAAGGGATTATCTCCAATACCTCCAACCATAATTTTCTTCTCTCTAAGATA
>TRINITY_DN10636_c0_g1_i1_1  146-463 uncharacterized protein LOC114298171, partial [Camellia sinensis](+)
CTTATTGGCACTATTATGGTTGAATTGACAACAATGAAATATGATGGCAACCAAGGAGTTTAGGATTACATCCTCAATATGGCTGATAAAGTTGCAAAGCTTAAAACTTTAGGGATGCAAGTTGATGAAACTTTTCTTGTGCAGTTTATTCTCAACTCACTTCCATCACAGTTCAGCACATTTAAAATTTACTATAACACCTACAAAGATGAGTGGAGTTTGAATGAGCTGACTAATATGTGTGTTTAGGAGGAAGTGAGGTAGAGGGAGGAAGGACGTCAAACTGCATTGGCTGTAACTCATGGAGCTATAAAGAAA
>TRINITY_DN10640_c0_g1_i1_1  13-414 hypothetical protein EZV62_014173 [Acer yangbiense](+)
TCTCTCACCACCGGTTCTCTTGGTCCATCATCCTCTACCGCCACCTTTGCTATAGGTATTTCTACTGCTTTCCATGTTCGGTCTGCTAATTCTTCTTGGATTTTGGATTCTAGGGCTAATGATCATATGACTGGTGGCTTTTCTTTTCTTTCCTCCCCTGCACCCACCATTGTTGCCCAATCTGTGTGTCTTGCTGATGGTTCTTGCTCTTCTGTCCAACATAAGGGTGTTATGTCTTTATCCCCTGATATCACTTTATTTTCTGTGTTGCATGTTCCCAAGTTTGCTTATAATCTCTTATATGTTAGTCATCTCGCCAAAACCTTTAATTGCGCTGTCATCTTCTTGAGTTCGAAGAGGATTTTTGGCAGGGGATGTGAGCGTGATGGGCTATACTACTTT
>TRINITY_DN10642_c0_g1_i2_2  3-365 protein TSS [Camellia sinensis](+)
CGGACTTTAACTGACTTCATGCATCTAAGAGGATTACAAATGCGCTCTTTGGGTTGTGTGGTTGAACTTGCAGAGAAGCTTCCTCATATACAGTCACTTTGTATTCACGAGATGGTCACTCGAGCTTTCAAGCATGTCCTTAAAGCCGTTATTGCTTCTGTTAATAATGTGGCAGACTTATCCACAGCAGTAGCTTCATGCTTGAATTTCTTGCTTGGGGGCTACACAATAGAAGATAGTGAACATAACTTGAGTGGTGATCACATGCTCAAATTGCAGTGGTTACGAACTTTTCTGGCTAAAAGATATGGCTGGACTCTAAAAGATGAGTTTCAACAATTGAGGAAATTAACAATTCTCCGA
>TRINITY_DN10656_c0_g1_i1_1  62-811 hypothetical protein TEA_023578 [Camellia sinensis var. sinensis](+)
AACTGAAATGTTGGTATTGCTTATTTTGGATAACTTGACGAAGAGCCTTTCCTGCCAAAACGAACTTGTTGCTGAGACTAGCACCAAAAGAATGGCAGCACCAAATATGGATACTCCGTTGTACCACCATTCTTTTTGCCCGAGCTTTTCTTTTCTGTCAAGGCCAAGGGAAAGACCTGCGCATATAAAAAGGGTTAGAATTCTGCCATTTTTCAAAGCCTCCCAAACAAAACGGCAGAATCTTTTTGTAGGTGGCTTGGGATACATGTTTGTGCCAAAAGCTTCGCGTCGATGTGAAATATCTTGGTCCTCATCTCCTCCATATATCCCAGTCCCCAAATTGGTTCTGAGAGCATTAGCTACACCCGCAATTCCTTCATATTCAACAAGAAGCTGGTTGAGATTTTTCTGCTTGACAAGTTGTATGAGGCTTGAGGGATCGAAGTTGGAGAAACTGGGTTGTGGTTCGACAACATCAATGGCCAAGTTGTTAAGTGGAACAAGGGAGATGCTCCCGTGTGGCTCTTCAAGTTCAACAACTACTGTGTCAGTTGGAACAGGGGAGGAGGAGGCAGTGCGATTGTGTGGTTCTTCAACGCTGCCGCCATCATCAGTGACAACGGCAACTCTATTGTTGGTTGGAACAATAATGGAGACATTGCGTTCGTATGGATTTGGTTTAACAATCGTACGGCTGACGACTCTGTTGGATGGAATGACCTTGCTGTTACTCTTTGTAGAAAAGGGCAT
>TRINITY_DN10658_c0_g1_i1_2  2-409 uncharacterized protein At1g03900-like [Helianthus annuus](+)
GATGATAGTGGAGCTAGTGATGAGAGTTGCATTAATATTCATCCTGCTGTTAATCATAGATTGAAGGAAGGTGAAACAATTAGGATTACTGTAAAAAACAAACCTACTAGTGGAGCTGGGATGCTTTCGACTGCCGGATTGTCTGGTGGCGGTGCTTCTGGAACCGAGAAGGTCAAGCCATTAAGCCTCGCTCCTCCACCCGCTAAAACTAGACCTTCTGGAGCCGATAAAGTTAAGCCGCTAAGCCTTGCTCCTCCACCTGCCACCACCGGAAAGATTAGGTCTCTTATCCCACCACCTCCCAATGATCCTGCTGCTGTTCGGATGACTGCTGCAAATCATAAGGAAACTTCAAGGAATTCTACAGATGCTTTTAGTGATCTCTCTCAGCTTGAGAGGGATCTTCCT
>TRINITY_DN10660_c0_g1_i1_1  22-288 Leaf rust 10 disease-resistance locus receptor-like protein kinase [Actinidia chinensis var. chinensis](+)
TTTGTGGTGAACAGTGTCACATCCACCTCGAAGGTCAACGTTTTGACATGCCAGGTCAGAGTCAGAGTCAGAGTTCGAGTTAATCAAAGAGCAGCTTAGGCTTTAGAAAATTCAACTTCAAATGTAACACAAGTTCTTGACACTGATTTTGGGTTGCAGTGGAGAGCAAATACTACTGGCTGTAACCAATGTGTCGGATCGGGCGGAATATGCGGGTCCAACTCAACTTCTGGATCATTCGTTTGCTATTGCTCAACCTTATGCAAT
>TRINITY_DN10662_c0_g1_i1_2  2-307 transcription factor MYB14 [Helianthus annuus](+)
AAACCTAACCCTAATGATGCTAACAACTCTGGATTCCAACAAACAAAGGAAGAATCCGAAGTAGACGGTGTTGGGTCATCGCTATCAGAGTCGAATTCGAGGAGTCAAGCGAGTTATAATCAAATCGATTCGCCACAACCTTCATGTACCGACATATCTTCAGTGACTACAAGTAGAAATGATAACTTGTGCATGGAGGACATGGTTCTTGAGAACTTCCCGGAGATGGATGATGAGTTTTGGTCGGAGGTTTTTTCAGGTGAGAACTCCGGCGAGTTACTGACAGAACATGAATACATAGGTCAA
>TRINITY_DN10668_c0_g1_i1_1  247-672 uncharacterized protein LOC114258543 isoform X2 [Camellia sinensis](+)
AAGAAGACCAGAGACCTCCCAAATTTCTCCGATTGCCACTGCTGTGGACTCCACATCAATACCTCCAACCCCAAGAACAAGCTCCAAACCCTAGACAGTGTTTGGCGGATCGTCCTCCTCTGTAAAAAATGCATTGAGCGAGTCGAGTCAGCTGAATTGTGCTCCTATTGCTTCTCGAAGGCCGATTCGGACTGCTATCGATGCCGGGACTGCGAACGCTGCATTCACAGGGAGTGTGTTGCAAAGTACCGGTGGTCTTCCTATTGTTGTTTGGAATTAGGCTTTTCTGTTTGTGTTGACTGTTGGGTGCCGAAATTGCTTGCGAATTCGAATAGGGTTTATAAGAGGACGAACAATTCTAGGGTTTCTAAGTCGCTGGAGGATGTGGTGATTGATGCCAAGAGCGTGGTGAAGAAGAAAACTGCG
>TRINITY_DN10670_c0_g1_i1_1  2-346 hypothetical protein TEA_028149 [Camellia sinensis var. sinensis](+)
CGCCTCCCTCCCTCTCCCTCCGCTGTCTTCTGGTGGAACCACCTCATCCGCCGCCACGTCCGCCTCGGTTTCCTTAACGCCGTCCTCAGCCTCTTCCTCCTTATGCGCCGCCTCGGGTGGCGCCCTGACGGCTACACCTTCCCTTTTGTTCTCAAGGCCTGCGGCGAGCTCCCCTCGTTCCGCCGCGGCGCTTCTGTCCACGCCGTTGCGTGTGTTCAAGGGTTTCAGTCCAATGTCTATGTTTGTAATGCGGTTGTTGCGATGTACAGTCGTTGTGGTGCTTTGGACGATGCACACCATATGTTTGATGAATTGTCGATGAGAGGTATTGGTGATTTGGTCTCG
>TRINITY_DN10672_c0_g1_i1_2  1-639 kinesin-like protein KIN-7E isoform X1 [Camellia sinensis](+)
TGGGGCATCATAATTTAATTGAGGAAGCATCCTTTGGAATCCTTCTGGTCTTCCAGGAAAGCTTGTCTCAAAACCATCAGGTGGTGTATTATGACTTTCTCGTGCCATGTTGAAGTACGGTGATGACGAGCCAGCCATGAGATTAGCTCTACAACTCCAGCTCCTACTTAACTTCCGACTTCTAGAACTTGACATACCTGCAGCCTGAGACCAAGGAGACGGGTCATCAGGGTATGGGCTGACTCGAGAATCAATGGTCTTTTGTACATCGCGGATTCTCTGCTCCAATGTCCCATAAGTCAAATTATTTTCAATGTGGCTTACTTCTCTAGGTGGGGTGGATTCCGTTTCCTCATCTTCCACATTGCTACATATGGGCACGGGCGTCAATGCCAACATTCCTCCAGCATCATCAGTTGATAAGGCAAGGGTTTCAGAGATCTTGTCCTTGTTGGATTCATCCATCTCAATACATTGAACTTCCTTGCAGATGTCATCAGGATCTTCTCCACTTCCCAGTGCAAACACCTCACGGCCTTGACACGCACTGGATCTTACAAACTTACCTCTATCTGACAGCAGCGAAGAAGCACCCATGGACACAGAATCATCTTCATCATTCCCTGAAGCTTGATCATT
>TRINITY_DN10673_c0_g1_i1_2  12-137 hypothetical protein TEA_013324 [Camellia sinensis var. sinensis](+)
GTGCGGCCTGTTTATTGTGGATTCTGCATGTTTTGGAGGAAACCAACAATAATTTATTGGTTTACCATTTCATTGCTCTGCAATGGAATACATAAAAACGCGGAGTGTGCGTTGGTGAAGGAGATA
>TRINITY_DN10674_c0_g1_i1_1  1-285 fatty acid amide hydrolase-like [Camellia sinensis](+)
TTGTTCTTTAAGGTCTTCATAAGGGTGTGAAGGAACAAATACAGGTGACTCTTCCAACTCTGCATATGAAACAAGCTTGTGAATTAGGTTGTTTCTCTTCAACATGTACAACAAAATACCCCCGAAAATCCGCGACTCGAGGAACCAAACAAAAATTTTAACCAGCAATCCAGCCATGCGAGGAGCTTTGACGTTAGCACGGAGATAAAACTCATCGCTGTGAGGGCCAAGATCGACATCGTCGACAGGCTTGTAGACTACGCCTTTGGCCTTGAAAATGCCCAT
>TRINITY_DN10685_c0_g1_i1_2  4-339 uncharacterized protein LOC114293463 [Camellia sinensis](+)
TTCAAATCTAAAAGGCGTTGGGCCCCACTTTACTGGACAACTTTCAATCATAATAGGACAATAATCTGACGTTAATCTCAGTAATGATTCTTGCCTTAAATTTCGGAAAAAACCTTCCCACCCCATGGAGAACAAAAATCTATCCAATCTACAACACACCAAATTCTCTTGCAAATTAGACCATGTAAATCTAGTATTGCACAAAGGAAGGTCCACCAACTCACAATCTTTGATAAACAAATCAAAGTCCCTCATGCCCCTAGTTGTTCAAATTCCATCGAGTTTTTCTGAGCTTTTCCTAACCGCATTAAAATCTCCCCCTAAACACCAATTAGG
>TRINITY_DN1068_c0_g1_i1_2  325-474 ADP-ribosylation factor GTPase-activating protein AGD3-like isoform X2 [Camellia sinensis](+)
ATGCAGGAATTAAACATGCATTTCGAGGAGTTGGTCGAATCCGCCTTGTTTTGCCAAAAGGAAAGCAAGTTTGCTTTTGCCAAACTCGACGATTCCCCTATGTTCCGCCAACAGATCCAAGGTTTGGAAGAAGTTGCTGATATGTTTAGG
>TRINITY_DN10692_c0_g1_i1_2  2-181 hypothetical protein TEA_016567 [Camellia sinensis var. sinensis](+)
GAGCACCAAGGAAAAGAGAAGGTCCCCTTCAAGGATTCAAAGGCCGAGCACGGTTCAGGACTGAAGAATCTTTTTACCAAAATCCATACCCGGAATGCATATGTCATTCAAAAAGCACATTGTGATATTAAAGAGTCACTGTGTCATCCAGCATTTGAAGACTCAGTTATGATTATTATT
>TRINITY_DN10697_c0_g1_i1_1  53-529 RNA demethylase ALKBH10B-like [Camellia sinensis](+)
TTTTTTGTTTTCAGAGATTAGATGCCACTGAACCAGGTGGTCAATGACGCTTTGAAGAAGAGTAGGAATCGGCTCAATATAACTCTTTTCATGTTTAGTTGTTGCTTCCTCTTCTATATGACCAAAAATAGGAGCTCCAAATTGAATTAACTCTCTTTTGTTCCCCTTCGTCTGCTGGTTGTATAGAATAAAGGTCTCACCTGAGAGTTCTCCATTCTGACCAGCAACCCGGAGTTCATTCACAAAATCACCCAACTTAGAGAGCTCTGAATCAGTGAATACGTCGTCATACAACTTGAGACCTCTAACCACATTCACCGTATGCCCTTTGACCGGCTCCTTGGCAGTGAACCCTTTTGTCATCTTCATCAGGTCACGACGTGCCTCACAGTCTTCATGGTTAGAGCACAAGTCCATATTGTCTAATGTGGGTTGCACTTCTTGAGATCCTGTATCAGTGATCTCACTCTCCGGTGA
>TRINITY_DN10698_c0_g1_i1_1  31-150 hypothetical protein TEA_022582 [Camellia sinensis var. sinensis](+)
GATGGAACATTTCATATTGTAGCTTCACAGGAGGTTTTCTCTTGTATTTTGGACTTCTTGCAAGAAAAGACTTTTCCCATTCAATTGGGCAAGCTTGTCCATCTGTCCAACCTTTCCTTT
>TRINITY_DN10718_c0_g1_i1_1  3-311 pentatricopeptide repeat-containing protein At3g09040, mitochondrial-like [Camellia sinensis](+)
CCATTCTCCCAACTCTCTGTCCCCATGTATTCTACAACCATTAAGCAAGGATCTCCAAATTGCCGGCCAAGGTTCAAATGGCATTGCCTCAATTATATTTTTAGCATCTTGGAGGAAACCATTTCTTGACAACAAATCAACAAAGCAACCATAATTACCTGGTAAAGGTTCTATTCCATAATCTGAGGTCATTGATTTGAACAAAAGACGGCCGTGATCAACAAGACCCATATGACTACAGGCTGATATAAGTGACACAAATGTGGCTTGGCTGGGCTTTAGATTAGCCGACTTCATTTTCTCAAAGAG
>TRINITY_DN10720_c0_g1_i1_1  3-605 uncharacterized protein LOC114307694 isoform X1 [Camellia sinensis](+)
GTCACAACTGTAACAATGGTAAGCCCAGAGTTTAGGGTTCACCTCAGTTTCACAAACATCACAATAGAACTCTTCTGAAATATTAAGATCACTAATGAGCTCAAGAGAGTGCCTCCTGTGTATTCTATGTGTAATGGTATAAGGTAATAAAGCACATTCAGCATGGATAGATGAATCACATCCGACTTGTCCACAATTGAAGCTGGGGACTAATTCATTGCTAACAGGCTTACCACATGCTCTGCACTTGATGAATCCAAAACGCGAGCAAAAGAAATGGTGTTTATGATGTTTGTGTTTCATAATTGGTACTCCAAAAGCACATTGGACATCAAGGATGACTTCACATGTACAACTGTAGGCATAGCTGGTTATGGGTTTCTTACAAAAATTGCAGGTGGACGAGCTTTCCCCAAATGGTGGTGGTACTAGTGTGAAGGTGTGTTCCAGATGACTTGGGTACTTTTGGGGTAACTCGGCACATGATTTGTGGAGAAATATTTGGCATTGGGCACAAGAGTAAGATGGAGGAAAGATTACTAGCTTACATATGAGGCAATAAATTTCATCTAAGGGCTCATCCAAGGGAGTTAAAGGATGGTT
>TRINITY_DN10721_c0_g2_i1_1  2-319 uncharacterized protein LOC114287088 isoform X3 [Camellia sinensis](+)
ATAGTGGCGAAACCTCATTCTGTGAATCCATGCTGTGTTGTGTTGAAAGAGAAATACTCAAAGCTGGAAGCCTCACGGAATGCTCTTCGACAAGGTGTAAAGATCCAAAATGAACTCATTGATAAACTTCAAAAGGAGAGCCTCAATTTTAAGAAAGCATATGAGGAGGAAAGGGTGCGGGCTGATGCTGAAAGGCAGGAGAAAGCAAACGAGTCAGCTATTCGAGTTTCATTGGAGAATGAGATATCCTCTCTGAAGTCTGAGATACTTTCATTGCATCAGAGAGGGGGCTCACTAGCTCAAGATGTGGATGGGGAT
>TRINITY_DN10723_c0_g1_i1_1  5-442 uncharacterized protein LOC114296924 [Camellia sinensis](+)
ATTTATTAATGGTCCAATTTTGCCAAATGGCAGGAGTTGGAAACAGCTATTCAAAATGCTCGTCAGCGAAATTGGTCTATTCAAGATTTCTACATTGAGATAACGGGACTTTAGGATCAGCTTGCTCTCATGGAACCATCTAGTCTTAAGGTACTAGATGCCTATCTGTAGTTTCGGGAAGAGGGTCGTTTGGTGCAATTTTTAACGGTTCCCTCCCCTTAGTATGAGGCCATCTGTGGTGGCATCTTTCACCGGTCTCCTCTTCCTTCTGTGGATGTTATTGTTCGTGAACTCCTTTTCGAGAAAACCCGTCTTAAGATGGCTAGTCAGACTTTGTCTCCATTTGTGCTATCGACCCCACCTCTTCAGGCCTCCGCCAAACCCATTAAAGGGCCCTTGGCTTCAGATGAGTGTGCTTTCTGTCACCAGAAGGGCCAC
>TRINITY_DN10726_c0_g1_i1_2  9-245 Peptidyl-prolyl cis-trans isomerase NIMA-interacting 4 like [Actinidia chinensis var. chinensis](+)
AAAGATGGTTGGCTTAGTAATGGAGACAAGGTTCCACCTGCTGAGTTTGCAGAGCTAGCAGCAGAATATTCAGAGTGTCCATCAGGGAAGAAGGGTGGAGACTTGGGATGGTTTCCGCGTGGTAAGATGGCTGGCCTATTTCAGGATATTGCCTTTAGCACAACTGTTGGAGCTACCAGTGCACCATTTAAATCAACGAATGGATACCACATTATGTTGTCGTAAGGGAGGAAGAAT
>TRINITY_DN1072_c0_g1_i1_2  49-333 uncharacterized protein LOC114290545 [Camellia sinensis](+)
TTGCTCACAGAATTGTCCATTACTTGTTCTCCTCCTCCTATTCTTTGGTGCGACAATGTTTCCACTATGGCTTTGGCCTCCAATCCCGTGTTTCACGCACGTTCCAAATACATAGAAGTTGATTGCCATTTTATTCGAGAGAGGATTTCTTCTAAACAAATTACTCTCTCTTATCTTCCTACATCTGAACAAATTGCTAACATTTTTACTAAGCCTTTGCCCTCTTCTCGGTTTCACTACCTTAAAGCCAAACTAATAGTGTTCCCTAGCCCCATTGGTTTGAGG
>TRINITY_DN10739_c0_g1_i1_2  3-485 uncharacterized protein LOC114278181 [Camellia sinensis](+)
CCTCCACACCTCTCCATCATCTCGAAATAAATGCTCATAGAATCCCACAATCCCAGCCTTAACCTCCTCTGAAGAAGACAACTCCGTACCATTTACTCGCAGTCTACCAATCTGATTCACCCGACGGTGAGCATTAGCCATACGATGAAAGAATTTCGTATTACGATCTCCGTCCTTCAGCCACAAACATCTAGACTTTTGTCGAAAACTAATCTCCTCCATATGCGCAAGTTTGCCAAACTCCTTACGAAGCCCATCCCGACGAACCAAATCCGCCGCAGATAAGCCCCCCGCAATCTCTGTCTGATCCAATTCCTGCATCATAGCTAACACATTAGCCTTCTGAACCTTCAAGTGCCCAAACACCTCCCTATTCCACTGCTTCAAATCAGTCTTGAGAAGTTTCAATTTCTGCGCTAGGCGACAACTCGGCAGACCAAACACATGGTAACTGTCCCACCAAACCTGTACCCGGTCCATGAA
>TRINITY_DN10745_c0_g1_i1_1  59-349 protein yippee-like At4g27740 [Camellia sinensis](+)
ACAATATTCTTTGAGAATTTTGGCTTTCTCAATTATAAACCTTCCTTCTTTGTACATTTGCCTTGGATTATAAGCCCTTATGTATTTCCAGCCCAATTCCTCTCCACATTTGCAGCAACGAACTTCACAAACTGTGAAAACACCACTTAGAAGCTCTCTGTCTTCTTTGTATCCCAATACCACATTCATGGCGTGAGCAAACATGTAAGCTTGTCCAGATTTTGCCACAAATGATTTAGAAAGAAGGTCATCGCCAAGCGCAACTGGAATTCTGCAATTTCTGCAGCTGTA
>TRINITY_DN10747_c0_g1_i1_2  1-465 hypothetical protein C3L33_03086, partial [Rhododendron williamsianum](+)
GGAAGTCGCAAGGGTGGTGGTGATCTGTTAAGGCAACTTCATGCTTTGGCAGAGGCTGAATCCAAACTTTCTATTCATCAGAAGAGATTATCTGAAATTGAAGCTAAGATCTCTGAGCTCCTTCCTCTACAGAAAAAGTTTAAGGACCTTAAGGCACAGTTGGAGCTCAAGTCATATGATCTCTCACTATTCCAGAGTAGGGCTGAACAGAATGAACATCATAAGCTTTGTGAACTTGTAAAGAGGATCGAGCAGGAGCTTTTAGAAGCAAAATCTGCTGCCAGTGAAAAGCAACTTTTGTACGAAGAATGTATAACTACAGTGTCATTGCTTAAAAAATCAATCTGTGAGAATACCAATAATCGGGATGTTAGGCTCAAAGATTTAGAGAAAAAGATTAAGGCAATAAAAGCTCAGGTGCAGTCAGCTTCTAAGGACCTCAAGGGGCATGCTAATGAAGAGGAG
>TRINITY_DN10750_c0_g2_i1_1  3-455 uncharacterized protein LOC114270161 [Camellia sinensis](+)
AAATTTTTCATGTGTCAGAAAATCTTCAAGATTAGCACAATAAGTCTTCAAACACTCATCACTGGCAGAATTCAACTTAATCAAATCAAACAAAAACCCAAAAGTTTCCTCATATGTTTGAAATTGTTCAATCATACTCTTAAGTGAAGAAATAGCTCGATCCACTATATATGTGAAGTAATTAATTCTAAAGGATTCTTCAGCTGACTGTGTAACTTCTTCGCTTACATTCTCATCAAACCGTTTCTTCCTCCGAATGACAAGTTGTTCACGAAACACAGGTTCAATATCCATTGCAGTTGCGACTTCTTTAGCTTCAATCATTGCCTCCAAAAATCCAATCTCTCTATACCTTTCAAGAAATATAATGAGTCCTTTTAACTGATTTATAGCAACATCAATATGCATATCTTCATTTTCAAATGTCTTGCTAACTAAGTTGATAGCAAACAA
>TRINITY_DN10752_c0_g1_i1_2  188-286 hypothetical protein TEA_019950 [Camellia sinensis var. sinensis](+)
TCTCGTTGGTGTTGGTATGAACTGAAGGTAGGCTTATGGTTGCTTCTCTTCGTTTGCCGCTATACACCCTTGCATCGAAGTCGAGTGGGCTTGTCTGTG
>TRINITY_DN10753_c0_g1_i1_1  2-838 serine/threonine-protein kinase OXI1-like [Camellia sinensis](+)
TTCACTGGGAGAGGGTGATTGGTTCAGTCCTTCGACCCGTCCCCCCGTGTTATTCTTTTTGCTTTCAGAATCCTTATTGGGTTCCACCACATTCTCAATTTTGAACACTCCTTGTACAAAAGACTCTACATCGATTATCTTATTTTCTTGTGTATCCTCCTCCTGTTCCGGCCTCAACGGTATGTGCGGTGGCCTCGTGATTTCCAAGATCCGATCCCAATCAACCCCTCGGAAGAAATCATGGCCCTTGATCCTCTCCAGTGAGATCCTCTTCTTCGGATCCTTTTCCAGCAATTTTCCAATCAAATCTCTCAACGGCGTCGGCTCTCCCACCAGTTCCGGCGACTTCTTCAGAATCCAGTTAAAAGTCTCATTCCTATTCGACCCCCGAAACGGCGTCGCTCCGTACAGCATCTCGTATAACACTATACCCAAACACCACCAGTCCACCGCGAAATCGTGGCCTTTCCCTTGTATGATCTCAGGCGCCACGTACTCCTCCGTGCCGACGAACGAGTTCGACTTCTCAACCGAGTCTAACTCGGAAGAACTCGCCGATCCGGAATCGTTTTCGGCCAAATCCCGTTCCGGCGAAATGCCGGAGTTGCAACAGAAAAATCGCCTCTTCTTGTTCATCGGTAGAGATTTCGGTGCCGATTTCACAATCGGGAGAGTTTGGGGAGATTTTACAGAGAGTTTTACTGAGAGATCGAAATCGACGAGCATTAAATGTCCGCTTTCTTGGACCAGTACGTTTTCTGGCTTCAAATCTCTGTATACTATTCCTAATCCATGTAAGTACTCCAATGCCAGTACTAATTCCGCAGCGTAAAATCT
>TRINITY_DN10758_c0_g1_i1_1  3-842 protein STICHEL [Camellia sinensis](+)
GTCCTCTTTTCGACTATTTCTCAAAAACTTAGATGATGAGTGAGACCAATTCTTGTGCTTAAGCCTCGAAAGCAACGGCGAGGCCGCTGAATATCGCCGCAAATCCTCAGAGTTACAATAGTCCTCTGTATCATCAGATTGGGCAACCAGACTCACAGAGTCATCTCTACCCAATCCTAAAGCAATTTTAGGCAAACCCTCTAAAGCTTGCTTTGAATTCCTAGTTTGAACAATTTGTTGTCTTAATAAATTAGCTAAATGGGTATTTTTCTTAGATTTCTTCTTAATCGCATTACGTTTGATCGAATGAGTAAAGTTTGTGCCTTTGCATTTGAAGATCATAGAAGCATACCGATCAGCAATATAAGTATCACTCTTGGAGTCTCCTCCTCCACCACCATTTCGCGCATCGCTCATGCTATCTTCCATACTCTCTTCTGGAATCGAAGAAGACGATCCATCATTCCCATCATCATCACAATCTTCATCATCATCAAGCCGAGTTCTCTTCTCCGATTTCACAGTCGTCGATATACTCTTCTCGCTCGACGATCTCTGAGTCCTCCAATTGTAGAGAAACACCTTCTTGTCTCTCGAATTGCCGCCATTGGTTTCGACTCGAAATGGGTCGGCGGTTATGCTGCTCTTGCGGTGGTGGTGGTGGTGGTGGTGGTGGTGATATTGGTGGTTGGAAGACGAAGCTGCTGCATTCATCGCCGCCGCGGATCTGGCGCTGAGAGGAGACCGCCAGGAAGAGCTTGTCCCTGGATCTCTCAACACTTTAGCGGCTTTTCTGATTTGGGTTAGTTCCTTCTTCAAATGTAGATTGCTCGGATCAAA
>TRINITY_DN10761_c0_g1_i1_1  22-552 hypothetical protein F0562_006976 [Nyssa sinensis](+)
ATGGAAGATTTTGGAAAGTCGCCGGAATCTGACTACATTTCCGGTGAACTCCGTGCATTTCTGGCTCTATCTGACGACGAAGTTGCCAGTGAGTTCTTTCCCGATGTTCCCATAAAGGAAGAGTTGGTAGAGGAGGTAATGCTGCAGCTTTGGAAGGAGATTAACGGCTGTGATCAAAACAAGTCATCACCACCATCGTCGCCGGAGAGTTCGCCGCTCCCATTCGCCGCCGCCGGAGTCAACAAAGAGAGCTGTGGGCCCTCATTTTCTGACTCGGCGTCGACGGTGATGGCCGGCATTGAGGTCGGCGGATGCGGAGGAGGGTCATCTTCGTCGGTGGGACCCACAATGGAGATTTCCGGCAGGCACGTGGGTTTTCCGGCGACGGTGGCCGGAAAAGGGAAGTGGGTGGTGGTGGAGGGGGAGGAGGAGAAAAGAGGGGGTGGTAAAATGGACGGTTTTGATGGAAAGGAGGTTGATGATGAGTGGCTGACCAGAGTCCTGAGTTGGGGACCAGAAGAACTTGATGAG
>TRINITY_DN10763_c0_g1_i1_1  2-1690 pentatricopeptide repeat-containing protein At1g19720 [Camellia sinensis](+)
TGGAGGGAAGTGATTGGCCTCTTCTTTTCAATGATGGAAGATGGTTTCGTTCCTGATGATTTTCTATTTCCAAAGATTTTGCAGGCTTGTGGGAATTGTGGGGATGTCGAGACAGGGAAGTTGATACATTCGATAGTGATTCGATCCGGGTTGAGTTGTGAAAATCGTGTTAGCAATTCGATTTTGGCAGTGTATGCCAAATGTGGGAGGTTGACTTCGGCGAGGAGGTTTTTCGAAAAAATGGAGGGGAAGGATAAGGTGTCTTGGAATTCAATTATAAGTGGGTATTGTTTGAAGGGTGAGATTGAAGAGGCACGTGGAGTTTTTTATTTGATGCGCAAAGATGGGATTGAACCAAGTTTGGTAACTTGGAACATATTGATAACCAGTTATAATCAGTTGGGGAACTGTGAGCTCGCAATGGAAGTGATAAAGGAAATGAAGAGTTTTGGGATCACTCCTGATGTTATCACTTGGACTTCAATGATTGCAGGGTTGGTTCAAAATAACAGGACAACTCAGGCACTGGAACTTTTTACGGAGATGCTTTTGGCTGGGGTCGAACCAAATGGGATTACACTTACAACTGCAATCTCAGCATGTGCACCTCTTAAAGCTCTACGAGAGGGGATGGAATTCCACTCTGTTGCAGTTAAGATGGGATATGCTGAAGATGTACTAGTTGGAAATTCACTCATTGACATGTATTCCAAGTGTGGGAAACTTGAAGCTGCTCAGGAAGTCTTTGATACGATCTTAGAGAAAGATGTCTACACTTGGAATTCAATGATTGGAGGCTACTGCCAAGCTGGATACTGTGGGAAAGCCCATGATCTATTCATGAACATGCAGGGATCGAATGTGGCACCTAATGTAATCACGTGGAATGTGATGATCATGGGATATATGCTAAGTGGAGATGAGGATCAAGCCGTGGATCTTTTTGACAGGATGGAGAAAGATGGGAACATTAAGCGAGATACTGCATCATGGAACTCTCTTATTGCCGGATACTTGCAAAATGGGCAGAAAAATAAGGCATTGGGGATATTTCGAAAGATGCAGTCACTCTTTGTTAGACCAAATTCAGTTACCATTTTGAGCCTCTTACCTGCTTGTGAGAATTTAGTGGCTGCGAAGAAGGTGAAAGAGATTCATGGTTGTGTGTTGCGCAGAAATTTGGAGTCTGATTTGTCTGTTGCAAACTCTCTAATAGATTCTTATGCCAAGTCTGGGAATATAATATATTCAAGAAACATATTTGACAGAATGTCAACCAAAGATATCATTACCTGGAACACACTGATTGCTGGTTTTGTTTTGCATGGTTGTTCACGTGCTGCACTTGACCTATTTGACCAGATGAAAAAGGCGGGATTCAAACCAAACAGAGGTACCTTTGTGTCTATTATCTCTGCATGGGGTCTTGCTGGAATGGTTGATGAGGGGAAACGAGTTTTCTTTAGCATGATTGAAGACTATTATGTTTTGCCATGTATGGAACATTGTCTGGCTATGGTAAATCTATTAGGTCGTTCAGGTAGGCTTGAGGAAGCAATTGAGTTTGTTGAAAATATGCCCATAGAGCCTGACTTCTCTGTTTGGTCTGCCTTACTAACCGCTGGTAAGTTTCATGGGAATAGTAGATTGGCAGTCTATGCTGGGGAAAGATTACTTCAATTAAAACCA
>TRINITY_DN10772_c0_g1_i1_2  129-299 uncharacterized protein LOC114289173 [Camellia sinensis](+)
TTTCCTCTGCTTAACACTGAAGTATATAGATGACAGTTCTTTTACCTCTTTGGTTAGCTTTCCACCAACACAAACCACATATAATCGCAAGCCAGAAGACCATACCAGAAGCAACTGTGAAGCCGATAATGATTCCTGTTCTTGCTTCTTCCCTTTACCTAGCTTAGCAAG
>TRINITY_DN10782_c0_g1_i1_1  55-1092 hypothetical protein TEA_023019 [Camellia sinensis var. sinensis](+)
ATGCCTTCCACTACCCATCTCTCCATCCTCTTCCTCCTCCTCCTCATCTCCGCCACGTCCACCGCCGCCAAACGATCTTTCGGGCCACGCGCCCTCCTCCTCCCAGTCACCAAAGACCCATCCTCTCTTCAATACCTCACTCAAATCCACCAAAGAACCCCTCTCGTGCCCGTAAAACTAACCGTCGATCTCGGCGGCCAATACTTATGGGTTAACTGCGACCAAGGCTACCTCAGCTCCTCCTACCGCCCGGTCCGGTGCTCCACCCCCTTATGCACCCTTTCCAAATCCAGTGCCTGCGGCGACTGCTTCGCCGCCCCCAAACCCGGGTGCAACCACAACACATGCGGTCTCAACCCCATAAACACCGTAGGCAACCGAGAAACTCCCGGCGAGTTGGCTCAAGATATTATCTCGATTCAATCCACCGATGGCTCGAACCCGGGTCGGGTCGTTATTATCCCTCGCTTGACTTTCGTATGCGGCTCTACATGGCTATTAGGGGGCCTCGCTAGCGGGGTTACCGGAATGGCCGGTCTAGGAAGGACCGACATTTCACTTCCTTCTCAATTTTCCTCCGCTTTTCACTTTCCGAGAAAATTCGCAATTTGCTTTAGCTCTTCCACTACATCAACCGGTGTCATGTTCTTCGGCGGCAACGGGACTTATGTTTTCCAACCCTACATTGATATCTCCAAATCTCTCATTTACACTCCGCTCATCAAAAACCGACGCAACACCGCTTCACCGGATTACTTCATCAGAGTAAAATCTATTAAAATCAACGGTAACAATGTTCCTCTTAACACATCATTGCTTAACTTTAAAAAAGGCCGAGGCGGAACAAAGATCAGCACTGTAAATCCTTACACAGTCATGGAAACTTCAATTTACAATGCCGTCACTAATGCTTTCATCAAAGAGCTAAGCAACGTCCCGAGAGTGGCGGCGGTGTCGCCATTCGGAGTGTGTTTTAGCTCGAAAAGTATCGGAAGCACACGGGTTGGGCCGGGAGTGCCGCAAATTGATCTGGTGTTG
>TRINITY_DN10783_c0_g1_i1_1  652-918 serine/threonine-protein phosphatase 6 regulatory ankyrin repeat subunit B-like [Camellia sinensis](+)
ATGCCTCCTTCATACTTTCCTCTCCGGTGGGAAAGCACTGGAGAACAATGGTGGTATGCTTCCCCAATTGATTGGGCAGCTGCCAATGGCCACTATGACTTGGTCCGTGAGCTCCTCCGCCTAGACGGAAATCACTTGATAAAACTCACCTCTCTCAGGCGAATTCGCCGCCTTGAGACTGTCTGGGATGATGAAGAACAGTTTGATGATGTTGCCAAGTGTCGCTGTCAGGTTGCCCGGAAACTCTTTCTTGAGTGGGAAACAAAG
>TRINITY_DN10784_c0_g1_i1_1  129-434 hypothetical protein F0562_006377 [Nyssa sinensis](+)
CAAAACCCAACACCGAATTATGTATATAAGAAATCCCAGGCAAGATCCAATGGCCCCCAAAACAACAATGATTTGAACCCACAAATAGGACATAAAGGCCTTCAGCACAATCGCATTCCATAACCAAAACCACAAAATGGAGAAAATTGATCCCAAGACACCACCCACCGCCACTTGGCTGATCGTATGGAGTTGTTGTGAAACTCGTAGCCATGACAGATATGCACCAAATGCCAAAGTAAGGACACTAAGAGCTATTGTAAGTTCATTTATCCCAAGGTTCTCAACCACTGTGACAGCAAACAT
>TRINITY_DN10786_c0_g1_i1_1  3-446 uncharacterized protein LOC114321197 [Camellia sinensis](+)
GAAGTTCTTGACAAGGGTGACTAGAGCGCCGGTGTTGGCGAAGGATTGGGAATTGGCGCCGATGCAAATGTAGAGACACATTTGCCAGATTTTGGGAGTGGAGATTTTTTTGGTGACAGAGAGCCAAATCATGAAGTAGCCGAAGAAATTGAGAACGGCACCGATGGAGAGGACGACCCAGGGAGGAGTGACCTCGTTGATGAGGCCCGAGAGGATGCCGACGTTGGCGCCGAGGTCTTTGAAGAAGCTGAGGAGGTTGAGGGTGGTTTGGTCGTATCCTAAGGAGGATTTGATTTCGGCGGAGTAGAGTCCGAACATGTAGGTGGCTCCGGCGGCGGACATGATGAGGAGGGAGGCGAATACCATGAACCACCGCCCTGTTAGGATTTGGAGGGGTAGGGATTTCATGGTGCTGGCTGAACCACCACCGCCGGCTAACACCAT
>TRINITY_DN10787_c0_g1_i1_1  2-859 protein NLP7-like [Camellia sinensis](+)
ATATTTTGCCTTTACTGTCACATTAGATGCGTCTTGGGTTGCCTTAATATGTTGCTTGGTTCAACCAACAGTAGTAGTCGCGGCTTGATTAGAACTCGGACAGTCTCTCTTACTGGATTCTGAAATTCCATGTTGATCAACACCTCGGACAGTTTTATCAGAGGGGGAATGATTATTCTCGAGTACCTTGCGAGGTGGCCACCTGTTGATACCATATTCCCTACAAACACGCTTAAATGTAGATTGACTAATGCCAAGGCTATTCGCAGCATCTTCAACTTTCATTCCAGAATGACGTTGGAGATCCTCCAAACTAATTGGAATTCCACCATGTATGTTGCTTTGCTCCGCACTAACAACATTCCTTCCATTGTTTATGGCATCCATAGATTCCTGATTTGATGAATCCAGCTGCATCATCTCTCTTATATTTTGTGAGGCGAGTGTAGTGGAATATCTATTAGTTTGGGGTGTCTGCATAGAATCAAGTTTCTCACCATTGCAAAAATCAATAACTTCAATAGATAAATCTTGTCTCAGTTTTTCTCCAGTAGCAAGCTTAAAACCTTTCAATGATGCTTTCATTGTTCCCAATATCGTCCTCAATGAGGTTGGCAGGTTTCCATGGTCTTTGTTGATTTGGGGCAGAAAGAACTCTAGTATGTACTCATAATTTCTAGTGTAAGGACTCTGCAAGCAAATTGCAAAACAACCGGTCAATCCAAACTTGCGTGCATAATGTGCTAGGGGATAGTCGGCTATGCTGAATCTTGTTATATCTGAGCAGAATAACAATTTATGAGATGAAAGCACCCTCCCAACAACCCCTTGCCCCTTTCGTAGGTGATGAGATTGACA
>TRINITY_DN10791_c0_g1_i1_1  93-248 uncharacterized protein LOC114296004 isoform X1 [Camellia sinensis](+)
GAAAGGTATTTGACTACTCAACATTCTTTACCTCATTTTGATCAATACCGATACATTTATGAGCAGATCCTTGTTGATACTGCCTCTGTGAATTTCAAGCATACTCTTGCTGAGCCAAATCGCACAGCTAGCCCTATTAATTACAGCAAGGCTACT
>TRINITY_DN10792_c0_g1_i2_1  689-1789 B3 domain-containing transcription factor VRN1-like isoform X1 [Camellia sinensis](+)
CAAGCCAATTCCCTTGTATACATAGGACCGTCGCAAAATAACCCTGCAGAAAGGATATTCAGACTGAAACAATTTTGATGTGTTAAGCACTCTCTCTTTTTCTTCAGGAGTTACTACTTTCCACTTCCTTAAGAAAGTTCCACGACTTGTTTCAGTGCCAGGAATTTGTACTTCACTTCCGTGCTTAGAAGGTCCGCTTTCTCGTTTTCTTTTTCGGGTTATTTCATGTCTTTGATTCAACGAATGCAATCTGTTTTCATATGCAGTTGTCATAAACTCAGTGTTACTACACTGAATACCTATATCTCGAGTGGATCGGGCTACTGACCTTCCAATATCTACATGTAAGTTTCCTCCATTGGCCTTGTAATGGGAGTTTTTAAGATCAGCTCCATTGAAGTTACCTCCTGTATATTGAACATATGGAAACATCTTAGCAGCGTGACCCCTTGCTTCATCCGACACAGACCCATGTGAGTTGGAAATTCCAGTTCTGTTCATTTTGGCTTGAAACTCTATCATGCTATCAGCTTCTCTAATCCCTTGATGATCATAACTTTTACCAAGCTTTTGTTGATACAAAGTTTCGTAAAAAGCCTTGTTTTCCAAAGATGTAGGCGTTTGGCTACGGGAATTCAAAATTTCAACTGAGTCATCATCTGCTGCTCCTCCCTTATATGGTACTGAACACCAGTTGCCACTACTGGGCCCTTCAGAATTATTACATTGATATTTTATCTCAGCAGTACCCAAATCATATATATTCACACTGAAATTTGAATTCCCCATGTATATGAAGACTAAAAGATATCCCACACGGATAGATTGGTGTTTTACGAATTCATGCCAACCTTCAGTGAACCAAACCTTGTCGTCAATTACCTTTAATCCCACTTTCCAAGCACAACCATTAGGAGTTGTGAGAGTAGCAACAGCAGGAAAAACATTCCCAAGCTTCCTGACAAACTTCCCCGGGAGTCTCAGTTTGTTGTCTTGAAGAATTGAAGAACCCATCATTCTATAGAAGACTGGAGACTTATTGCTCGCCAGAGAACTCGACCAACGGTAATCGGCGTCGGTTACTAAACCCTGCTGACCCAT
>TRINITY_DN10796_c0_g1_i1_1  23-412 transcription initiation factor TFIID subunit 14b-like [Camellia sinensis](+)
ATAACCACGTGCTGGTTTCATTGGCTGAGGCAGCCCCTTAATCAGGCTCAATTGGCTTCTCAGCTTAACAATATAAGCTTGCACCTGCTGACGAACTGCAGCTAGTTTTAATAGTTCATCCGCATCTGAGAAATTCATGAACCACTGACTAAGAAAATGATCTTTGGTATCACCTCTCTTCTTTTCATGCACATCTTCTATTGGCACAAGAGGCAAGTGAAAAGTAGCAGGAATCCTTGGCACAGATACAGCTGGATGATTCTGTACACGAGCAAAGAAAACCTCTGAGGGGTCAGGAAAAACAATCTCATCATAAGATTCGACGACAACAGGTTTCTTGGTCGACGAAGTACCAGATTCGTCTTCAGAGTACAACTACAAATGGTGGTA
>TRINITY_DN10799_c0_g1_i1_1  302-412 methylsterol monooxygenase 2-2-like isoform X1 [Camellia sinensis](+)
TATTTTTATCCATTCCATTATTATGAGGTTGGATGGATGACTAACCAGTACTGTTTTCTGAGGATCCAAGCAGCTCCATATCCATTCTCTGCTAGCCACATATTAATACAG
>TRINITY_DN1079_c0_g1_i1_1  2-511 pentatricopeptide repeat-containing protein At3g62890-like [Camellia sinensis](+)
TGGCGTGATGTTGTTACTTGGAATGCGATGTTGGGGGGTTATGTAAGACATGGGCAGATTGGAGTTGTGGAGAAGCTGTTCGGTGAAATGCCTGAAAGAGATGTTATATCATGGAGTTTAATGATAATGGGTTATGTACAAAACGGGCAATTGGAAGAAGGGTTAGAGTGTTTTAGAGAGATGAGAGAGAAAGGGTTGATTCCGAATGAGGCTATATTGGTTACAGTGCTGTCAGCATCGGCCCAATTGGGTTTGCTTGATCAGGGTCGATTAATTCATTCCATTATTAGCTCTTTCAATTTTCCAATCAGTATTCCCATTGGTACAGGTCTCATCGATATGTATGCAAAATGTGGGTGTATTGAGCTGGCTAGAGTTGCCTTTAACCAAATGCCTCAAAAAGAAGTTTGTTCATGGAATGCTATGATTTGTGGGTTGGCCGCACATGGACTTGGGAAGGAATCTCTTGCGCTCTTTGAAAGGTTCATAATGGAAGGTTTCCATCCCGTG
>TRINITY_DN10800_c0_g1_i1_1  216-488 protein ANTI-SILENCING 1-like isoform X1 [Camellia sinensis](+)
GTGAAGGTTGCCAAAGACATAACAAATAAAGTCTTAACTAGTCAGAGGTTTCATGCTATGTCGCGCCCTGGAGAAGCAACTGTAGAAGAGAATGTAGAAGAGAATATTGAATTTAGTTGGGGCCACAAGAAGGGAATTGGTGGGCCAAACAAAGATGTCCAATTTTATGAGTCATTTAAATATGACGGTGTGGAGTATTTTCTTTATGATTGTGTGTATATATGGGGTGAAAATATGGCCAAGCCATCTATTGGTAAAGTTATAAGGATGTGC
>TRINITY_DN10801_c0_g1_i1_1  1-324 receptor-like protein 7 [Camellia sinensis](+)
TGTTAGTGAAGAAATATTTGACAAAGCACGAGTCACTGTAGAAGATATATTAACCGAACTGAGGTAAAGTACCTTCAAGTTGGTAAGATTTTGAACTAGGTCTTTCAAATTGGGTTTTTCAAGTTTCAGAAGGCTTTCATGATTCCGGTCAACATTTCCAGAGAGATCAAGGTAAACCAACTTTGAAAGATTTGAGATATTTGAAGGGATTTGACCAAAAAATACAGAGTTGGATAGGTCTAGACTGGTTAGCCTCAAAAGGTTTCCGATTCTAGATGGGATTTGAGAATAATTGAAGTGATTGTCGCCGAGATTCAGCCTCTG
>TRINITY_DN10802_c0_g1_i1_1  44-490 protein WVD2-like 1 isoform X2 [Camellia sinensis](+)
ACTTACCTGTGATTTTTCTTCAGTGCCGGAGGAGTGGAAATCACTAGTGTTCGAAGAAGAATTCCCACCAGCATCAACAGTTTCAGCCCCAATAGGATGAGTTTCAATTGAAATTTGCTTCTCTGCCACAAGAGCAGAGGGTTGCAAAACAGTGTCCTGTGTTTGCACATTTCCCTTGACAGGTGAGCTCGAATTCTGGTCACTCAAATTTTGATCCTCAGGTTTCAAGGTTTTCCCTTCAGGTATACCAGAATCATGATTCGTACTTTTGGCACCTAGTGCATCTGGCTTCTCATGACATTCTTCGGTGACTGAGTCCTCCATGGTATGATGATCCTCTGCCTCATAGTCCTTTTCTTCACCACTTATCCCTGAAACATCATCAGAGTTCAATTTGGCAGCATTAGCCTTCTTGTCAATGCGTATACCTCCAACATCCCTCCCCAT
>TRINITY_DN10805_c0_g1_i1_2  2-409 kinesin-like protein KIN-12B [Camellia sinensis](+)
CGGTATTTCAGAGATGAGAAAAAAGGTTTGCAGAACCAACTGAGGGATACTGCTGAGGCCGTGCAGGCTGCAGGTGAACTACTTGTGCGGCTTAAAGAAGCAGAAGAAGCTATTGCTGCTGCCCAGAAGCGGGCCATAGAGGCAGAGCAGGAGACTAAAAAGGCTTACAAACAGATCGATAAATTGAAGAAAAAACATGAAAAAGAGATCAGTTCTTTAAATCAACTACTTGCAGAGTCTCAGTTGCCTACAGAAGCAACAAGACCGCCTTATGATGACTCTGATGTGGCGAAATATGATGCAGGAGAGTCTGATGAGCGATGGAGAGCGGAGTTTGAGCCATTCTATAACGTTGAAGAAGGTGGGTTATCAAAACTTGCAGAACCACCCTCTTCTTGGTTCTCGGGG
>TRINITY_DN10807_c0_g1_i1_2  55-1206 uncharacterized protein LOC114299433 [Camellia sinensis](+)
ATGGACTTACATGCTATTGTATTATTTCTGTGTGTATGCTCTCACCTTGTGGGACACAATGGAATTGAAGGAGACTGGAGGAGTTTAACTAAAGAAGAAGATTTGGAGTTGGAGGAGCGACTTAAGCATCTCAACAAGCCAGCAGTCAAGACTATACAAAATAATTATGGAGATATATATGATTGCGTGGATTTCTACAAGCAACCTGCATTTGATCATCCTTTACTGAAGAACCATACTTTTCATTTTCAGATGAAGCCCACTTCATTACCTAAGAGATCAAGAGATCAAGTTTCCTCAAATGTTAGCAAACCTCTACATATAGGACTAAAGGGCGGGGGTTGCCCGATTGGAACAGTTCCAATTAGAAGAACTACTAAAGAAGATCTCATTAGAGAGAAACTTGCTTCAAAAATTATGACTCCTGCAGATGACACCGGTGGTGCTGATTATGCCATAGTTGAGACAATAGATGGTCCAAACAAATACAGTGGAGCGTCAGCGGTGCTTAGTGTACACCAACCAGATGTCGTGGGTAAACAATATAGTGCAGGGCGAATGATGATTCAAAATGGGCCTGATAGCTTACAAGTCGGGTGGAGGGTGGATCCATCTCTGTTTGGTGATGCACGTCCTCGACTATTCATATATACGAATGCAGGTCAATCTCATTGTTTCAATACAAATTGTCCTGGATTTGTGATTGTGGACACAAGAATACCTCTTGGTCAAGTAATTGAAAAGGTCTCTATACGTGGAGGGACATCGGTTGCGATGAAAATCTACATCTTGCAGGACCTAGCTAATGGAAACTGGTGGCTTGGAGTTGCGAATACCAATCTCGGATTTTGGCCAAAGAGAATACTTGGTGGCGGATTAGTAAACTTAGCTTCGCATGCTGAATGGGGAGGAGAGGTATTTAGTCCACCAGGTACCCCGAAACCTGCAATGGGGGGAGGTCATTTTCTAATTCAGGACACCAGATATGATGCATTCTTCATGAATATTGCACTTAAGAGTCCAAGTGGAGGGGATATAAATCCTCAAACATACGAGTTTACAAACAGTAGAAAACTGTATGAAGTGAAAGATGAAGGATACCAGGGGGCTCACTTTGGGCATTTGGTACTATATGGGGGCCCTGGAGATTCC
>TRINITY_DN10810_c0_g1_i1_1  124-654 hypothetical protein TEA_000476 [Camellia sinensis var. sinensis](+)
ATCTAAGCTCGATGAGCTGCTCAATCTTTCCTTCAGGTATTCTTCCAAGGACATTTTGCTGCTTCGCTCCATACTGTTGAATGATGGGGTTGTCTCTTCCACATCGAGCAACGCAAGGCCCAAATGCGACTCTGCCTTCAAATGGGGATAAACTTCATCATCGGTATTGTCCTGGTTTTCTGCTTCATTTTGATCTCCAAACCACGTGTTCAACCATTCGTCAACGTCTCTCTCCCCATTCAAGATTTCCAGTACCTGGCTCATTTTAGGACGAAGCCGAGCTGATCTTGTGAGGCAGAGCCTGGCTGCAAGACCCATTCTCTGAATTTGAGTCTCATCGATGTTTCCTTCTAGATTCAGATCGAGTATGCTTCTTAGATTTCCAGTCTCTAGTTTTAATTTTGCCCACATGACCAAGCTTTCTTGGCCCTTGTCAGCGTCGAAAGTGATCGCTTTCCTCCCTGATAACAATTCAAGAAGAACCACTCCAAAAGAGTACACATCGACCTTGTCGCTGACTTTGCCATACAT
>TRINITY_DN10812_c0_g1_i1_1  54-416 protein NLP7-like isoform X7 [Camellia sinensis](+)
CCAATTCTTTTCTTTTCTCTTTCAGTTTCGGAAATGGATTGTATACTCTTTGAACCAGAGGGAGAAAAGAATGTGTCACCCACTTGCAAGACACCAACTGTTGGGATTGATTTTATAGAAGGTCCAAACTTGTCGAATATAGGGAATCATTCAAACGAAGAGAGCATAACAACTCTTACTTTTCCAGATTCTGTTCCTGGTAATTATCCTGCTATGAACTTGTCTATTTCATCTACTTACGAAGAAAGTGTAGAAGTAGGAGCTTTCTCTGAATTGACATTTCAACCAAAAGAATCGACTTCATTAAAGAGGATCCCACATTATACTATAACCGTCTTTTGTTTCTTTTTCTCTCCTCTTATC
>TRINITY_DN10812_c0_g1_i1_2  398-550 hypothetical protein TEA_021199 [Camellia sinensis var. sinensis](+)
ATGAAGCACGGGTATTCCAAAAATGGTGGCATACGAATATTAGCTACTTACCTGGTGTGGGTACGCGTACCTGTACGGTGGTATGCGTATCGGGTACACCGAATTGGGTATGGAAAATATGTTTGGGTACGTTGTGGGTACGACATGGGTACC
>TRINITY_DN10812_c0_g2_i1_1  3-242 protein NLP7-like [Camellia sinensis](+)
GGGAATGAAATGGTTGCACACCTTCAGGATGAAGGCCCAAACTTGCTGAATATAGAGAATGGTTCGAACAAAGAGAGCATAACAACCCATATTTCTGAGGATTCTGTCCCTGGTAATTATCCTGCCATGAATTTGTCTGTTTCATCTACACACAGAGAAAGTGGAGAAGCCGGGGTTTTCTTTGAATTGACATTTCAACTGAAAGGATTGACTCCATCGAAGAGTATAACACATTATCCC
>TRINITY_DN10819_c0_g1_i1_1  2-514 amino-acid permease BAT1 homolog [Camellia sinensis](+)
AACGAGACAGCAGGGGCGCTTGTACCGGCACAAATCATCTACGATGCATTCCATGGGAGGTATCACAATTCCACAGGAGCTGTTATTTTCCTCTGCATCATCTGGGGTTCCTTCTTCTTTTGTGGCCTTTCTGTCACCACCAGTGCTGCTAGGGTTGTTTATGCATTATCCAGGGATAACGGAATCCCATTTTCCCCAATATGGCGAAGAATTCACCCCAAGCATAAGGTTCCAATAAATGCAGTGTGGTTCTGCGCAGTCATCTCTGCCATCCTCGGCCTCCCCATCTTAAAAATCAATGTGATCTTCAATGCCATCATCTCCATAAGCACAATAGGGTGGGTCGGTAGCTACGCTGTCCCAATTTTCGCGAGGATGATTATGGCAGAGGAGAATTTCAAGCCCGGCCCGTTCTACTTGGGAAAAGCAAGAAGGCCTGTTTGTTTGGTGGCATTGTTGTGGATATGCTATACCTGTTCAGCATTCTTGTTGCCAACTCTCTACCCAATTACA
>TRINITY_DN1081_c0_g1_i1_1  1-516 uncharacterized protein LOC114277068 [Camellia sinensis](+)
CATGTATATCTTAGTTCACATGAAGATTTGTACATGAGCAAAGGATTTTCTAGAGACTCCTTCAAGGGTGTTGCAGTTGGATCTAGGATTCCACTGGGAACAATAACTGGAATAGGGACCAACTCCGAAGAAGGGTCTTGCTTTGTCTATGATAGCAATGGTATAAAAACCCACATGATTATGAAGCATAGGACACTGATGGTAAAACACATGCACTGGTATCAAGTGGATGATAAAGTTTCTGTGGCAGAGTGCAGATGCAGCAGAGCTCAGTTACCACCAAGCACATTTTGGCTGTTTGAGCCTCGATGTGGCATGCATGACATTGGAGGTTGGTATGTGGAGACATTTGGCAGAGATAGGAAAGGCCGGACTGTCCCATCCAGAAGGTATTGGGATGGCTTCAATGCAGATGAACAGTTTGAAAAGAGACTTCATCCAGCAATGTATTTGCTTGCTCTTGCATATAGAACTCTAGATCTTGAAGATGCAAAAAGAAGGAAACAAACAATGAGA
>TRINITY_DN10820_c0_g1_i1_2  103-501 uncharacterized protein LOC114298915 [Camellia sinensis](+)
GGAAGCGAGAATGGATTATGGACAGTAATCATCGATGGATCTTGGACATCCTCCCAGCAAAATGCGGGGATGGCATGGATTTGCTTGAATCACACAAACCAAAAAGTCAACCAAACAGCACTAGTGAAGAAGTCACTACAAACTCCATTGGTGGCGGAAGCGACAGCATGTTTGGAAGCAATTAAATGGGCGATACACAATGGAATAAAACACCATTCAAACGGATTGCCAAGTGCTGGTGCGCATGCTCAATACAAAAGCCCTCAACATAGAATGGCAAACTGCAGACTGCAGTAATTGTAGAAGATATTTTATCTTATGTCAAATGTTTGTATTAGTAAAGTAGGAAGAGATGTAATTAAACCAGCTCATGATTTAGCCAAAGGTGTACTTAAGGTT
>TRINITY_DN10822_c0_g1_i2_1  28-840 hypothetical protein TEA_021071 [Camellia sinensis var. sinensis](+)
AGGACAACTTCAATGGGATCACCAACTGCCTCAACCCATTTGTTCTCTTCAAAACCTTGCTCTTTTGTCATCCCAAATTCATCTCACCCTTTCCTCAAACCCTCAAAACTTCCTCTCACAACCCATCTCCATCTTAAACTCACTGACACAAATACCAATCACCTAAGGCTCTCCACAGCAAAGGTCAGAGCTACCCTTGATGAGACAGACCAAGAAACCAGTAGTCCTCTTCTTGTTCAGGAAGAAGAAGAAGAACAACAACAACAACAGCAACCCAACAAGGAAGTAGAGGAGTGTGTGAAATTGCTCAAGAATGCTGCTAAAACAAGACGGGTTGCACCGGAGGAGGTTCTGTCTGCTCTCTCTGTGATGGAGAAGGCAAAACTCAATCCCTCGGGGTTTCTTCAGACTCTTGGCGGGTCTAAATCACCTGGGAGAACCTGGATGCTTATTTTCACTACAGAGAATAGTTTAAAGAGTGGTAAATACTTCCCCATCACAGCTGTTCAGAGGTTTGATGCTGCTGCAAAGAGGATTGAGAACGGAGTTTATCTGGGACAACTTGGACGTTTAACGTTTGAAGGAAGGTTTTCATGGAAGAATAGAATACTTGCTTTCATATTTGAGCGCGTCCGTATAAAAATCGGACCTTTTAACCCTTTCGAAATACGGTTTGGAGGAAAAGACGAGAGAGAGCCAAGCACCAAAGATCCATTCTTCATCTGGTTTTACATTGATGAGGAAATAGCTGTTGCTCGAGGCAAAAGTGGAGGGACTGCTTTTTGGTGCCGCTGTCGCCATATCGCGAGCTAC
>TRINITY_DN10824_c0_g1_i1_2  2-427 phosphate transporter PHO1-like protein [Camellia oleifera](+)
CAAAGACAACCCTCCACAGTCTCAACACCGGGCTTGAAACGACGGTTAACTCTCTACCGAGCTTTCAGTGGCCTAACACAGCGAATGACCTCTCCCAAAACCCCCAACAGCGCCACAGACATCGAAAGCCAACCCATATTGATAAACTCGGTGAGGCGACAAGAAGGCGAGGAAGAGTACGAGACCATGTTTTTAAGATCCGCCGATGAAGGAGGAGAGTACGAGATTGTATATTTTAGAAGGCTTGATGATGAGTTTAATAAAGTGGTTAAGTTTTATAGAGAGAAAGTTGAGGAGGTTATGAAAGAGGCTGCGATGTTGAATAAGCAAATGGAGGCTTTGATTGCTTTTAGGATAAAGGTTGATGGTGGAGAGAGTTGGATTGTTGATAGATCGGTGGAGATGACTCGTCTTGCTTCCGGTGTT
>TRINITY_DN10828_c0_g1_i1_1  3-605 uncharacterized protein LOC114286280 [Camellia sinensis](+)
GTTTTACAAGAGGTGCTCATGCCATAGATCAAAGGTGTGAATGTGAATGTTTATGGCCCGACCGATGGTGCTAAGAGGAAGGGATTATGGGAAACTTTGAAGAAGTTAAAGAGAAACTTTATTAACCCTTGGTGCATGGGGGGCGATTTTAATGAGATTAGGACATATTCTGAGAGGGTAGGTTGTTCCCAAAGGTGTGGTGGTATGAAGGATTTTAACGAGCTAATTGATAACCTGGAAGTGTGTGACTTACCAATGTTGGGGAGAAAGTTTACTTGGTGCAACTCTCAGAATGGTGCCAAATGGAGCAGGCTGGACAGATTTTTACTCAGTCCAGATTGGTTGCAAAAATTTAATTTTAAGCTGTGGGGATTACCAAGAAGGCTCTCGGATCATTGTCCTATTTTAATGATGGATGATGAAAGAGATTGGGGTCCAAAACCTTTTAGGTCTCTAAATGCCTGGTGTCTTCATCCGAAGTTTAAGAATTTTGTGCAAAAAGTTTGGGCTGAATCTCATGTCAATGGTTGGGCTGGATTTAAATGCTTACAGAAACTGAGACTACTTAAAGCAGCATTGAAAAGATGGAACCTGGAGGTGTTT
>TRINITY_DN10829_c0_g1_i1_1  1-387 hypothetical protein TEA_009714 [Camellia sinensis var. sinensis](+)
GGCCAGCCTCTCACTATGCTGAGAAAGTATAGCTTCTTTGTGTTCATCTTCAACATCATGTAGCACATAATTTGTATCTGGAAGATATCCTGCATCCCTCAATCTGACACTTAACTCTTCAAGTTCTAAATAAATACGGTCTGATAAGGGATGTGAATGATCACTGGCCAAGAATGAATAGGTCTTGTTCCTCACCTCAATCCAACTGTACCCAGCTTCTTTTTTCACTTTCCTCTTGTCCATCAACTTTCTCACTTGGGCTCTTGCTTGCCAGTTTCCTGCTGCTGCATACATATTTGATAGCAGGACATATGCAGCTGAGTCTTGTGGCTGAAGTAAAATAAGCTTTTCTGCTGCAAGTTTCCCTAAATCTAAATTTAAGTGAAC
>TRINITY_DN10836_c0_g1_i1_1  180-1547 phosphate transporter PHO1 homolog 3-like [Camellia sinensis](+)
CTCATTTTTGTCGTCATCTTCATCGTAGTTGAAAGGCAGAGGTACTGACTTAAAAGCACGATATTTGCCGACATTATTTAGATGTTCATTCTCCAACCTGAAGAAACTCCATATGCCACGACGAATGATCTCTAGGACAGCTACAATTGCAGCTAAGGTTTGTTTATGCAAGAAAGAAACCTGGTAATCCAACACTGTTTGCAACCAAACAAATCTCAACAAAACATTCAAAACCATGGCTGCAAAATAGACACTCTTGTGTGGGACTAGGAGCTTGTCTCTCAACCAACGGTTCTTCGACTTTTTTTGAAGGAGACCCCAGTCGAAGACTAGGTCCCAATAGGTACTAAAAACCGCGGCAATTGCAGAGGCAATCCATGCCAATATTTTCCAACTAAGCCCTTTGTTAAGAGTGTAAGCTGTCCTCATACAAAGAGCTACTATGGTTATGAAATATTTCAGTCCATTGAGTCCTTGCATACCATCTTTCTCTTCGTAAAAGCGTCGAAGGCACTGAAGGAGACGAGACACAAATGGAATTGTGGCAACAATGAAATAGAATGTGTTGTAGACACCACTATGCATACAAGTATTTTGCCTGAGTTTGTAGTCTCCCCAAAAATAGTAACAAACATAGAACTCTAGGCTTCTAAATGCTTGCACCTGGCTTGTTAGCTGATCTGCCAAGAAAAAATCAGGAAGTGTCACCTTGTAGAGAGGAGCACAAAGGCAGTGAAATGCACATGCAAGTAAGAAGAAGCGACTTGATCGATAAATGATGTTGAACGGGCAGAACAATATGACAATCAAGAAAACTAGAAGTCCCATAGGCACGAGTTCAGTGATTGCTTTGTAATCTTGAGTTTTAGGGTCTATTTCCATGTCAAGGTTTGCATGCACCGATGCTAATGCTAGCAATGCAACACCAAAGCTTAGGAGAAGAACTTCTCTGTATCCCAGTTCAGTTCCTTCCTTGAAACCAAATATAAACGAATAATTGACTCTGTACCGCCTCCAGTAGTATATGTTTCCAGCGTACATGAGCATGTGAAGCGTAATGAATCCAAACAAGCTATAAAGGGGAAACAATGTAACCATGTACTGTTCGTGGCCTTTTTTGCCTATGATATTGCGAGTACGTATAGCCAAAATTAGGGCAATTAGGAGTGCCATTGAGCAGCCAAATAGGAACCCCAAGGAGAATGTTATCCTATGTCTTTCTCTCTTCACTTTTGGTCTTAAGATGTTCATCCCTTTACTTCGGTTTGAGTTCGAAAAATGCTTGATGAATGTAGCTTCAACCCTGTCCATGAGCTTATTAACCTCATCAGAACTGCCAAGGTAGGAGTTATCTACCATCTTCAAGTA
>TRINITY_DN10842_c0_g1_i1_1  98-469 uncharacterized protein LOC114289484 [Camellia sinensis](+)
CTCGTTCAACGCTACAAAGTCGCTTGGCGTCTTCTTCTGATTTCAAATCTTGCCCTTGGAGCTTATATGTTTGTGAGAGCAAGAAAGAAAGATACTGCTGCTGAGGATAGCAAAGCTGCCGCCAAAGTTCCCTCCACTCCAGTTGTGACTCCAGCTACTCCTGTTCCGGAGGAACCAGCCCTCCCTCCTCCAATCGCTGTGCCTGTGAAGGTGCGCGAACCCATCCCTGAGGATCAGCAGCTTGAGCTATTCAAGTGGATATTGGAGGAAAAGAGAAAAGTGAAACCCAAGGATCGTGAAGAGAAAAAGCGAATTGATGAAGAAAAGGCCCTTCTGAAACAGTTCATTCGAGCCAAATCCATCCCAAATATC
>TRINITY_DN10842_c0_g1_i1_2  87-533 histone H2A.1-like [Camellia sinensis](+)
ATGGATTCAACTGCGAAGACGGCGACGGCGAGGGGTGCAGGAGGAAGGAGAGGAGGAGAGAGGAAGAAGTCGGTGACGAAGTCGATCAAGGCCGGACTTCAGTTCCCCGTTGGACGTATCGCTCGCTATCTCAAGAAGGGACGTTATGCTCAGCGCACTGGCATCGGAGCTCCCATCTACCTAGCCGCCGTTCTTGAATACCTCGCCGCTGAGGTGTTGGAATTGGCTGGGAATGCAGCAAGGGACAACAAGAAGAACAGGATCAACCCTAGACACGTTTTGTTGGCGGTGAGGAATGATGAAGAATTGGGAAAATTGCTTCAGGGAGTGACCATTGCGCATGGTGGAGTACTACCCAATATTAATCCTGTCCTCTTGCCTAAGAAATCTGCTGCTGCTGCTGATTCTGAAAAGGCCTCTAAGTCCCCCAAGTCCCCCAAGAAGGCA
>TRINITY_DN10843_c0_g1_i1_1  4-840 uncharacterized protein LOC114280287 [Camellia sinensis](+)
GCACCAAGAGAAAGAACCATCTCCAAATCCAAAGTACGCAACAAGCAATCGTTCACTCTGTTTATACTTCTTTCTTGCAAACTCCGATGCATCTGAAGGATCATAAACTCGTCCAGGCCACCAAGGGAAATTCCTAATTTCCCCCCACACAAAGTCACCAACTAAAAACTCGTGTTCTTGATCACCCTCATCGTTTTCTCCATCCTCCTCGTTCTCTTTTCCATTATCTTTCAATTCTTGTTTTCTCTCTCCCTCCCCTGTTACGTCCCCATTTTCACCCATCTTCGACGCCAAACTCAGAATTTCCACAAACTTCTCATCTGGGTCTCCCCCATTTTCAGCCATGAAACCTTTATCATCATCTTCATCCCCACAATCTTTCCCACTCTCATTTGCACTTTCCAATGACCCATTCTGATCAAACTCCTCATTCTTATCAGAACCATCCCTAATCAACTCACTTGAATCACCATCACCCAAACCCTTCTCATCATCTTGTCTCTCATGTTCACCGAAATCTTTCTCAACCTCAACAATCAGAGTTTTGTTTGAAACTTCAACATCACAGACGTCGTCACCGTTCAAACCCTCACTAGAAACCCTAACCCCATTTTCATGATCTCGAACAGCAAACCCTAGTTCGGACGCAGAGAGAGCTGTTTCGGAAGAGAAATGGGCATCAATCTGAGCTAGGGTTTTTGTTGTATCGATTTCCATATTTGGAAAACATTTTGTTTCCAATTCCTCCTCAATTTTCCCGAGATTTTCGGAGTTCATAACTGGAGAGGAAGAACAAAGAGGAGGGTTTTGCGGTTGATTCTCCATAACATTTTCCAT
>TRINITY_DN10844_c0_g1_i2_2  1-309 exonuclease 1 [Camellia sinensis](+)
GTTTTTGATGGCGGGAATATCCCCTGTAAGGCTGCCACTGAGAACGAGCGACACAGGAGAAGAAAAGCTAACCGTGATTTGGCTATGGAGAAGCTCAAGGAAGGCAATTTCAATGCTGCCTCTGAGCTCTTCCAGAGGGCAGTGAGTATCACCCCATCAACAACACATCAACTGATTCAGATTCTGAGATCAGAGAACATTGAATTTGTAGTATCTCCATATGAAGCTGATGCACAATTAGCATACCTATCCAGCCTAGAAGCAGAAAAAGGTGGAATTGTAGCAGTGATTTCAGAGGACAGTGATCTA
>TRINITY_DN10850_c0_g1_i1_1  30-551 uncharacterized protein LOC114323057 [Camellia sinensis](+)
ATGGCTGTTCATCATAAGGTTATCATCACTGCACTTCTCTTTGCTTTGTTGGTTCTTGCTAGGGTTGAGTTCTCAACATGCCATGTCTTGAAAGGCTCTGTTACTTGCCTTGACTGCCATAACCACCATGATCTTTCTGACATTAAAGTCCTAGTGAAGTGCGGTCAAGTGAAGAAGCTAGCCATGGCAACCACATCAGCAGATGGAACCTTCGAGACCGAGCTTCCCTCCGACGCCACGCCGCCATCTTCCTTCAACTGCCTAGCCAAGATCCTAGGTGGTCCAAAACAACTCTACACCTCAAAGAAAAACATGGTTTCAAGGACCCTCAAACTCCCCAACTCTGATGATTCCTACACCATCTCCAAACCTCTCAAGTTCTTCACATCAAACCCTTCTTCCTCCTCCAAGAATGCTGCGGCAATCGGTGAATCGAAGACCATTGACATACCTCTGCCGCCGGAGTGGGGACTAGCTCCTTCTAGCTACTATATTCCCTTTGTTCCCATCATAGGAATACCT
>TRINITY_DN10850_c0_g1_i1_2  96-1085 oxygen-evolving enhancer protein 1, chloroplastic [Camellia sinensis](+)
CTCCAGTTGAGCATACCAGACTCCTTGGATCTTCACTTCCTTTGGAACCTTTGCCCCCAAATCAGTGTCAGATGGCTGAATACTCTCGAACACTCCAATCACCTCCCCTGTTTCAGGCTTGCTATTGGTGACGCCCAAGGTGATTTTCCCTGTTGACGATGCAGTGTTCTTTATGTTCTCCTTAACAAGCTCTTCTTCATCCCCTCTCCCTCCTGCTGGCAGTGCAACTGCATTGTCATAACCAGTAGAGCCACCTCTTCCCTTTGGGTCCAAGAAAGACGAACCACGGTATGATGGCACCAAAAACTGCCCACCAAAGCTCTCTGGCTTACCAGATGCCACCAGCTGTTTGATGGTGAAGAGGAAGGGCACACGCTCGCCACCTGGCAGTTGAACAGTGACAGCAGCGTAGTCAATTCCATCTTTCTCCTCGAACTTAACGGTGCCATCAGGAGATACTTCGAAAGGTCCCTCAATCTCATCAAGGGTGTAGGTTAAACGGGTCATGAGCTTGGTTTTTTGGAACTCAGGTGGGGCGTTCTTGCTAACACTATCGGCCTTGACAGTGAATGATGTGGGTTCCAAGCAAAATTTCTTCATTTGGTATTTGCCTGGCTTGAAGGCAAATTTGTCAACACCACCGTCAATGGTTGGGCACTGGTTAGCAGTCCCAGTCCCTTTCACTTCTAGGTATGTCTTGCTCTGAATTTCGTCAAAGGTTAGCCGTTTTGGGGGACCCTCAGCACTTGCTCCCGAGACAACGAGGGCAGAAGTGGCAAGAGCGAACCCAGCAACCTTGGCAGCATCAGCACACTTGTGAGCCAAGTCCTTGATATTAGACAGTTGAAGAGAGCAAGTAAGCCTCCCACTGCTCTGCTCAACTCCGAATGCCTTGCAAACGCTCTGAGAAGACCTCAGCTGCACGGTGGACCTGCTGCCGAGCTTGGTGGGCTGCATGAGCGTCGCCGCTGCTTGTAGTGAGGCAGCCAT
>TRINITY_DN10852_c0_g1_i1_1  1-369 gamma-glutamyl peptidase 5-like [Camellia sinensis](+)
GTTGGAGTGACTAATGTTGAATTATCACCCTCATCTTCAAAGCTCTTCGCTTCTCTCAAAATACCCGACCTCCTCTCCATCATCGAATGCCACCAAGATGAGGTATGGGAACTTCCTCCAAAAGCAGAGGTGATGGCATGGTCTAACAAGACTGGGATAGAGATGTTCAAGTATGGAGATCATATTATGGGCATCCAAGGTCACCCTGAGTACACTAAGGACATTCTTCTCCACCTCATTGACCGTCTTCTCCACCGCAATCTCATCATGGAGTCCTATGCTGATGAGGTGAAGGCTAATGTGAAGAGTCATGAGCCACACAGGGAGGCTTGGAAAAAGCTCTGCATCAGCTTTCTCAAGGGTAGATTG
>TRINITY_DN10854_c0_g1_i1_1  2-319 uncharacterized protein LOC114283689 isoform X1 [Camellia sinensis](+)
ATTCAATACATTCATTCGTATAAGAATATCATCCTCTAATATCCCCGGATTTTGCATCACAATGCCAAGAACACGGCGTACAAGTCCCTTGTAAACGATCTTGTTGATCGTACCATCTCCATTTACCCAAGGTAATATTGGCCTGACTAACAAGTCCGTTTCACTAGAGGTATGGAAAACCTCTTCAGGAAGATTTAGAATAGTGACTTTGTGCACCTCATCAGCGTTTGTGCTTGAATCCTTTGGTGTGTTAGCACCATCATCATCAGGATTTTTTGACCATTGGGTCGAATGCCCATCATCAATTTTGGAGGTTGG
>TRINITY_DN10860_c0_g1_i1_1  1-696 pentatricopeptide repeat-containing protein At3g16010 isoform X1 [Camellia sinensis](+)
GAAAATGAAATTGTCCAAATGTTCCGCCTGTCAAGTCCAAAAGATGAAACACCAAGCTTGCCCACAAATCGAACACTGTCACGGAACAACCGCTCAGTAAGGACATTGGATGAGAGATTTATAAGGATTTTGAAGATATTTAAGTGGGGGCCTGATGCAGAAAAGGCTTTGGAGGTTCTCATGCTGAAAGTGGATCATCGATTAGTTCGTGAGGTTTTGAAAATAGATGTTGAGGTCAATGTTAAGATCCAGTTTTTCAGGTGGGCTGGGAAGAGAAGGAACTTTGAACATGACTCCACCACTTACATGTCTCTAATTCACTGTTTAGATGAAGCTGGACTGGTTGGAGAAATGTGGAAGACAATCCAAGAAATGTTTAGGAGTACATGCCTCATCTGTCCAGCTGATTTATCTGAAATTGTGAGAATTTTGGGCAAGGCTAAGATGGTGAACAAGGCACTCTCCATCTTCTACCAGATGAAAGGTCGCAAATGCAAACCAACTGCAAGCACTTACAACTCCATAATCTTGATGCTAATGCAGGAAGGTCATCATGAGAAAGTCCATGAGCTTTATAATGAGATGTGTAATGAAGGTAATTGTTTCCCTGACACAGTAACATACAGCGCGCTTATATCAACATTTGGGAAATTGGGTCGTGAGGATTCTGCTATTAGGTTGTTTGATGAAATGAGG
>TRINITY_DN10863_c0_g1_i1_1  1-408 probable disease resistance protein At5g63020 [Camellia sinensis](+)
ATGGAAGCTGACAAGAAGGTTAAAGTGGAGTGTTTGGCAAGGGAGGAAGCCTTGGATTTGTTCTGGAAGAAGGTGGGAGAGAACACTCTAAATTCTCATCCAGATATACCAAAGCTTGCAGAAAGAGTTGTTGAAGAATGCAAAGGTTTACCACTTGCTCTCATCACTATAGGACGAGCCATGACAAGAAAGAATGAGCCCCGTGATTGGGAGAGGGCAATCGAAAAGATGAAGAAAATTCCATCAAGTTTTTCAGGTATGGATGATGATGTATTTCGTGCTTTGAAATTTAGTTATGACAGTTTACACGATGATATTATCAAATCTTGTTTTGTGTATTGTTGTATATACCCGGAGGACTATGACATTTTGAACGACGATCTTATTGAACATTGGATTGGGGAGGGG
>TRINITY_DN10868_c0_g1_i1_1  237-482 hypothetical protein TEA_023418 [Camellia sinensis var. sinensis](+)
GTTGATAAGATTGCAAATCCCTGCCGGTACATCTCCAGACAATTGATTGTAAGTTAGAGATAAGTCTGTAAGCTTAGTAGAGAGATTACTAATGGATTCCGGCAACACCCCTCCAAAATTGTTCTGATTTAGCTCCAGCAGATCCAAATTTGTGGCATTAGTCAAAGAGGATAGAAAGCTCAAGTCATCAGCTTTCCCACTTCCAAGACCATTAAAAGCAACAACGAATCGCCGAAGTTTTTGCAA
>TRINITY_DN10871_c0_g1_i1_2  170-316 uncharacterized protein LOC114288172 [Camellia sinensis](+)
CACGATCCTTTCGTTCGACGGATCGCAAGGGCGTCCCTGCCCAAGAAATTTAAAGCTCCGTCGTTCACTCTTTACGACGGAAAATCAAACCCCACTGATCATATCCGTCATTACAAATAGGCCATGACGCTGCACGCAGACAATGAA
>TRINITY_DN10873_c0_g1_i1_2  37-771 pentatricopeptide repeat-containing protein At1g74900, mitochondrial [Camellia sinensis](+)
ATGTTCGCTCTTTCCGATCAAATTCCCAGAAACAACCACACCACTCTTCTTCCATATCTCAATCTCCTTCCTCACAACCTCACCACCACCACCACCACCACCACTCCACCACCACCACCACCACCACCACAAGACGAAACCTCCATCGCCAACCTAGTCCTCAAATCCGACCCACAAACCCTAACCACAGCCCTACAAAACCACCCAGTTCAATGGACACCCGAATTGGTCACCAGAGTCCTCAAACGCCTCTGGAACCATGGTCCCAAAGCTCTCCAATTCTTCAAAACCCTCGATCGCCACCACTCCTACACCCACTCCTCCGCCGCCTTCGACCACGCCGTCGACATCGCCGCCCGATTGCGCGACTACAAGACCCTCTGGACCCTCGTCGCTTCCATGCAGACTCGCCGCCTCGGACCCACCCCCAAAACCTTCGCAATCATCACCGAAAGGTACGTGGCCTCTGGCAAACCCGATCGAGCTGTTAAAATTTTCTTGTCAATGCACCATCATGGTTGTCCTCAGGATTTGAATTCGTTCAATACTATTCTTGATGTTCTCTGCAAATCTAAGCGTGTCGAAAAGGCTTATTCGCTTTTGAAGATTTTTAGGGGTAGATTTAGGGCTGATACTGTTAGTTATAACATAATTGCAAATGGGTTTTGTTTAATTAAGCGAACGCCCAAGGCGTTGGAGGTTTTGAAGGAGATGGTGGAGCGAGGATTGAATCCG
>TRINITY_DN10875_c0_g1_i1_1  2-544 ABC transporter G family member 35-like isoform X1 [Camellia sinensis](+)
TGATATTCCTCTCATCATTTCATCCCCAACAATAGTGTCTCGGCACACATCCAGTCCAAGAATCCTAAGGGTATAATCGGTAATGAGGCTGCTTTCAACTCCTTGCATTGCAGTTGCCTTCATGAAAAGATCGACCTCGGCCTCCGGAAAAATGCCAGCATCTTTTTCCCTTCTTGCAAGCTCAGATAGGAGATCATATCGAGTCCCGACTCCTTGGCACCTTGCAGAGAAATCTAGGGTTTCTTTGACGGTCATTTCACCCACATGAACATCATTCTGGCTAATGTATGCCGATGTCTTCTGTGGTATAAATTCTTTAAGTTTGTGCCCATTATAAGTGACTTCTCCTTTTACCTTTAAGCTTGGATCCAACTTTGCAGCCAGTGCCAACAGTAGGGTTGTTTTCCCAGAAGAAGGTGGGCCTAATAGAAGTGTCATCCTTGATGGTTTTATCATCCCAGAGGCATCTTTAAGAATAGTGAGTTTTGTAGCCTTGGCCAATTGGATCCCAACACAACTCAAAGCCGACTCGGCCATGTTTCG
>TRINITY_DN10878_c0_g1_i1_2  1-336 uncharacterized protein LOC114318284 [Camellia sinensis](+)
GAGAAGAAAGTCGATAGAATTCAAAAGGTGTCACAGTGCAGAAGAAAGCCAGCAGAAATGGAGAATGTGAAATCTAAAGAGGTTTCTAGGTCTCACGATCAAGCCAAAGTGACCTCTACGAAAGAAAGAAAATCTGAAATTGGGTCAAACGCTACAAAGACTCGAATTTCCCAGAAAAAGTCTACGTCCTCGAGTCCCATGTCAAAACACTCAACTCCTGATGTGCCTCACAGCTACGGTGACAGGAAAAAGAACATGAAGAATGAGAAGCTTGTGAAGAAGTCCTTGGCAGCTAATTTAGTTGTTGAAAATGTAGGAAGCAAGTATGGTGACGAG
>TRINITY_DN10880_c0_g1_i1_1  34-1008 probable transcription factor At5g61620 isoform X1 [Camellia sinensis](+)
ATGGTGAAGGAATCTGTTAGGAAGTGTTCGCACTGTGGACACAATGGGCATAATTCGAGGACTTGCAACGGGAATGGAAAAGGGTGTTTGAAGCTTTTTGGGGTTACTATTTTGACACAGAAAGAAGATGAATCGATCAGGAAGAGCAAGAGCACTGGCAATTTGATTGCATGCAATGGCGAACATAGCGTTCTCGATGTTGGGTATCTCTCTGATGGCCTCATTCATTCCAAAAGAGCCAACGATGCTCATGAAAGGAAGAAGGGGGTGCCATGGACTGAGGATGAACACCGAGCGTTCCTAGCTGGTTTGGAGAAGCTCGGAAAAGGTGATTGGAGGGGGGTTTCGAAGAATTACGTGCCATCTAGGACCCCGACTCAGGTGGCTAGCCACGCTCAGAAGTATTTTATCAGGATGTCCACAGCAGACAAGAAGAAACGCCGATCAAGCGTCTTTGACATGTCTTTCAATGAACCACAAATTTACCACTCTCCTTCTCAAGAACCCCTTGACAAAACTGCTGAAATCTCACCACAGGCTGATAAATTACCAGCTGCTAATTTGAACAACATTGGTGACACACAAGGACAGGTTTCTGCAAGTACATCAGCATTGGTTGCAAGCCCATTGGAAGCGCCCCCGGTTTTACCCCTAGCGGCAAGTTACGGTGTTCCTGATTTCCGCCAAATGCCATACATGCCGATGGTGGGAGTCTCCGGCAATGTGCAGAACTTTCCGGGAGGCAAGCTTTACCCGACCATGTCATTGGTTCCAATGGTGAATTTTCCCAACCACCATGGCTATTTCTATGTGCCTAAAAGCTATGGAAACTTAGCAACTTGTGGACCTTACATGGCTCAACCATCAAGTGGTCTTTTGGCACAGCCACTCACACATGGGTTGTTATCTCAAGCAGGCTCTGCTGAAACTTCTTCAATGGTTAATAAAGATGGCTTGGATATGCATATTGGAGTG
>TRINITY_DN10883_c0_g1_i1_1  75-1670 hypothetical protein F0562_003795 [Nyssa sinensis](+)
ATGCGGTGCCCATATTGCTCAGCGGCGCAGGTTAGTTGCGCCACCACGGCCAGCGGACGATCCATAACCGAGTGCACCTCCTGCGGCCGCGTAGTCGAGGAACGCCACACCCAATCCCACCACCTCTTCCACCTCCGATCCATCGACTCCCCTCTCTGCCTCGTCACCTCCGACCTCCCCACCCTCCCCATCTCCACCAAAACCACCACCACTACTGACCAATTCAAAGACGAAGACGAACCAGAAGAAGAAGAAGATCCATTCGAGCCAACGGGTTTCATCACCGCCTTCTCGACCTGGTCGCTCGAACCCTACCCGGTCTTCGCCCAATCTTCTACCTCCTTCGCCGGAAACCTCGCCGAGCTGGAACGCGTCCTCGAAGCCACTTCTTCGTCGTCGTCTGGTCCGTCCGTGGTTGTGGACAATCTGAGGGCTTATCTTCAAATAATTGATGTTTCGTCGATTCTGGGATTGGATTACGATATCTCGGACCACGCGTTTCAGCTTTTCAGGGATTGTTTGTCGGCTACTTGTTTGAGGAATCGCAGTGTCGAAGCCCTGGCCACAGCGGCTCTTGTTCAAGCCATTAGAGAAGCTCAAGAACCCAGAACTCTCCAGGAAATCTCAATTGCAGCCAATTTGCCCCAAAAGGAGATTGGGAAGTATATAAAGATACTAGGAGAAGCTTTGCAACTAAGTCAGCCCATCAACAGCAATTCCATATCAGTCCATATGCCAAGGTTTTGTACACTTCTCCAATTGAACAAATCTGCTCAGGAACTTGCAACTCACATTGGAGAAGTCGTGATCAACAAATGCTTCTGCACTCGCAGGAACCCTATTAGCATCTCTGCTGCTGCTATTTATTTGGCCTGCCAACTTGAAGACAAACGCAAGACTCAGGCAGAAATTTGTAAGGTGACGGGGCTCACTGAGGTCACTCTCCGTAAAGTTTACAAGGAACTACTGGAGAATTGGGATGATCTTCTTCCTTCTAATTATACTCCAGCTGTCCCTCCAGAGAAAGCGTTTCCTACAACTACTATCGCCTCTGGTCGTTCTTCAACAACTAGAGTCGATATACTTGAAGGAACTTCCACGGACAGAGACAAGCAGATTGAAATCAAGCCTACCAAACCGAGTGATGTCTTGGACACATGCCATCAGATCATTGGAGGCAAAGAGGACCCTGACAGCAAAGGTAATTTCCGTGCGACTCATGCGCCTGTGTTGAACCGGGCACCAAATTTTTGGCAGGCCCAGCTGCCCTTTGGGGCTTCAGGTATAAAAACAGCAGGAGAGAGAAATAATGTCACTCAAGAAATGGATATTGATGAACCGTCTAATGCTCAAGAGTTAGAGAAGAAGGCAGATAGAGATGCAAAGGCTGCTGCTAGTTCTGTGAGGCCGGGCCAATTTTCAAGTTCCCCTGCTTCAGGTGCAAGTTCTATGGCATGGCCATTTCGTCCCCCAGCATCATCAGGCCCACCTTCATCTCTTCGATTTGTGCAACAATCAAAGGTGGCATCAGGCTGTGCAGATCCTAAAGGAACTAGGAATCAAAATGAAAGTAAAAAGGGTGAGTAGTGTAGAGAT
>TRINITY_DN10884_c0_g1_i1_2  1-513 pentatricopeptide repeat-containing protein At1g71490-like isoform X2 [Camellia sinensis](+)
GGCTTCCTCAGAGCAGTCCCAATACGTGTAACCCGAAATAATGGAGTTCCAACTAATTACACTTTTAGCTTCTACCGACCAGAACAAAATATTTGCATGCCCAAGGTCTTTGCACCTGGCATACATATTGATCAAAGCATTTTTTACATTATCAAACTCAGCAAAATGACTACGAATAGCTACACAATGAATCTCTTTCCCCAATTTTAATAAACCCACATAGGAACATGCTCCCAAACCAATAAGTGCCGCAACAGAATCCAGAAGAATGCCACAAGTCACCATCTGAGAAAGCAATTCAAGTGCCCAAATATAGTTTCCTGTTTTCAAGCACCCTCCAGCTATGGTATTCCATGTTATGATATTCAATTCTATTCCCTCCATTCTCATGCCTTCAAAAAGCTCAAAAGCTTCTCCCCACATACCCTTGGAGGCATATCCAGAGATCATTGAGTTCCAAGTAACTGCATCCTTTTCAGGCATTTTGTCAAACAGCTTCCGAGCATAATCAAC
>TRINITY_DN10885_c0_g1_i1_1  34-453 Endonuclease [Actinidia chinensis var. chinensis](+)
GCGTGCCCTTGCAAAGCGTTGCTTCAACTCAGGATGAAGCTTGAAGCACCGTGCTTGGACATGACCAGCTGCACCACAATGGTGACAAATAAACTTGCTGCTAGAAGCACAAGAACTAAACTTGGCAGCAAAAGCCATCTGATCTGAAACAGAAGATGAGGCAAGAACAGAGGAAGGAAGTGGAGCCACCGGTTGAATCAATCGACGACTACGCTCCTCACTGTCAATAGTAGCAAAAACCTCATAGAAGGATGGCATAGGTGATGTGTTCAAAATTTGAATACGAAGAGACTCGAATTCAAGTTTTAAATCCATCAGAAATTGATAAGTGTGCTGACGAGCAAGACGAGCAGACATAATAGAAGCGGCAACAGCTGGAAAATCATTCAATGGCTCATACTATGCTAACTCCTCCCAGCG
>TRINITY_DN10885_c0_g1_i1_2  1-666 LRR receptor-like serine/threonine-protein kinase GHR1 [Camellia sinensis](+)
GGCTACTATTGGGGACCCACACAGCATGAGAAGCTCATTCTGTCGGATTATATCTCACCCGGAAGTCTTGCGAGCTTTCTCTATGATCGACCAGGAAGAAAGGGTCCGCCGCTATCTTGGGCACAAAGGCTCAAAATAGCTGTTGACGTTGCACGTGGCCTGAACTATCTCCATTTTGACCGTGCTGTTCCACACGGAAACATCAAAGCAACCAACATACTCTTAGATGGGCCCGACCTCAATGCTCGTGTCGCTGATTACTGCCTTCACCGCCTCATGACCCAAGCCGGCACCATCGAGCAAATCCTCGATGCCGGGGTGTTGGGCTATCGTGCACCAGAACTAGCTTCTTCCAAGAAGCCACTTCCCTCCTTCAAGTCAGACGTGTATGCCTTTGGAGTCATTTTGTTGGAGCTCTTAACCGGAAAATGTGCCGGCGACGTGGTTTCTGGCGAAGATGGAGGTGTTGATTTGTCAGATTGGGTGCGGTTGAAGGTAACTGAAGGTCGCGGGTCAGAATGTTTCGATGCGGTGTTGTTGCCGGAGATGGGGAATCCGGCTGCGGATAAGGGAATGAAAGAGGTCCTCGGAATCGCTTTACGATGCATAAGATCGGTTTCGGAGAGGCCAGGTATCAAGACTATATATGAAGATCTTTCATCTATA
>TRINITY_DN10888_c0_g1_i1_1  3-530 serine carboxypeptidase-like 34 [Camellia sinensis](+)
GGCTTGATAATATCTCCCATGATGTATCTTCATATTTTTCTTCTGACTTTCATCCTAGCTGCAGTTGCTTCAGCTCGACTCGAGCCGGGCCAACTCAGTCGCAAAGCCTTATTGGAACAAGAGGCCGACCGAGTCACCAAACTTCCCGGCCAACCTCCGGTGACTTTCAGGCAATATTCAGGCTATGTTACAGTCAATAAAACACATGGGAGAGCAATGTTTTATTGGTTTTTCGAAGCCACGTATAAACCCGAAAACAAGCCTGTCCTTCTATGGCTCAATGGAGGTCCAGGATGTTCATCAATTGGATATGGGGCAGCAGAGGAGTTAGGTCCTTTCTTCCCTCAAAACGACACACGTACGCTTAAGTTCAACAATCGCACTTGGAATAAAGCGGCCAACTTGTTGTTTCTGGAATCTCCTGTTGGTGTTGGTTTTTCGTACACAAATACCTCTGCTGACATTGATCAACTTGGTGACACCATTACAGCCAAGGATTCGTACATATTTCTCGTCAATTGGTTTAGA
>TRINITY_DN10888_c0_g1_i1_2  11-901 uncharacterized protein LOC114275104 [Camellia sinensis](+)
ATGGCAGAATTGCACCCACCGGAAGGCGGCCCAATTAACGCCGCCACAACCTCACCGGCGACAACCGCCACAACTACCATAGGACCAGTTTCGGCCGACAATAACAACAACACCACCAACAACCTCCGCCCAACTTTAGCTACAAAGCGGCAGCGCCGGCCAAGTGTCCGGCTAGGCGAGATCGGCGATCAACCGGCGACTATCTCCTACGACTCTCACTCTCGTCGACCCAAGCCCTGGAGGTTCCACAAAGACCCTGGTCTCGCCGGTAAATCCTCCAAGACTCGTCCTTTGACCAACCTCGTTAACAATGGAGGCTCCGATTGCTACGAAACCCTTGAGACCGAGGAGGACAATCTCGATTTCGGAAACCGCAAGCCAAAATCGAAGATGCCCAATCGGAGAGTAGTGAGAACGAATTGGACTGTATCATCCAAGATCGATGATAACGGAGCTGAAGGCGACAGTAGAGAAGACAATAATAATATTAATAATAATATTGATGATGATGATGATGAGTTGAGGGATTTCGAGCCGGAGAGTCCTTTGAAAGAACAGAGTCCCGTTCACTCGATCGACAATGTTGGGTTCGATTCCTCCTGGCACGGCCATCGGAGGACGGCTAGGGCTAGGGTTTGTCAGACCGATTCAATGCCGGACTCTGATTCTCGGGGGGATCGGAAATGCGGGGGGACGAGTAGAGATGGGGTCAGGAATTGGCTTATTGGATTGGGTCTAGGCCGGTACGCCCCTGTTTTCGAGATACATGAGGTTGATGATCAAGTTTTGCCCATGTTGACATTGGAGGACCTCAAGGATATGGGGATTAATGCCGTTGGTTCCAGGCGGAAAATTCACTCCGCAATTCAAAAGCTTGGCAAGGGCTTTTCC
>TRINITY_DN10890_c0_g1_i1_1  445-1467 glycosyltransferase BC10 [Camellia sinensis](+)
GTCCCGGAAAATGACAGAATTGGATATATTCAACAAAGGGCTCAAACAATCCGGCGAGAATTTCCTAGCAAACAAGTAAGAATGCGTGAAATTGGATTTCCGGAGATTGTAAATAAGGTCGGTCGACAACTCCTGAGACCGATACGTATGTGGGTGGCCATTGATACTATCAGTCCAATTAACCCTAGTCAATGTATAACCAGTACACCCTTCTGGGTCCTCCATTGAAAGCAAAGTCGGAAAGTAATGTTCTTCAGGGTAACAAGACTGAATCCAAACACAAGGCAACCTAAATTTCCTCCACAATCTTCGATCTCGCATCACCAAGACGGCGTGCCTTCGAGTAAGAACAAAGAACTGAGACCCAACTCGGAATTGATCAAAGGGGACCTCAGGAAGCATCACATTCTTGCCCCTAGCATTGTACCTCGCCCAAAGAATCTCCTTAGTCGTCAAAATCTCGATGAAACTACGATACTGTAGAGTACCCAACTGAGCCAACTCGGCGATGGAGCGGTGAAAAAGAGTGTTGTAAACGAAATTGAAAGAATGAAGAGGTATGCAGTGTTGGGAGAGGAGAGCAAAGAAGGCGTTGGATGGGTCGTCGATGAGGGCGTTAGCGATAAGGCGGCGAGCGGCGGAGATTAGGGTTGCGGAGGAGCGTTCAGTCTTCTTGGCCGGGACAAATCGATCAGCGGAGAAAACTCCACCGGGAGGGTTGATCTTGACAGTTGGGTCGGCGTGGACATAGATGTTGAATTGGTTTGTAGATCCATTGGCGAAGAAGATTTCCCAGAGAGGAGCAAAGTGGAGATCGGAATTGGTGAGGAAGAGAAAGGCGATTTTGGGTTTAGGGTTTGTGGAGCCGAGGCGGGACTTGGAGGAGGGGAGAGATCGGTGCGGCGGAGAGACGGCGGCGGCTTTGCGGAAGAGGGAGAGGTCGTCGAGGTCGTCCGGGAGAGAAATGGGGAGGGGGCGAGGAGGGAGGAGGTGGGGGATGAGGAGGAAGAGGAGAGGGAGAGA
>TRINITY_DN10893_c0_g1_i1_1  294-518 hypothetical protein TEA_029436 [Camellia sinensis var. sinensis](+)
GCGGTGATGGAGTTGCGGAGGAGTCTTGATCCGATTTACAGATCGCATAGCTCCAGATTTGATGTAGAACTTGTGAGTAGCTCCATATCTAATCGAGCCGATTCAGATCGTCACGAACTCCAACGCCTCTTTGGTGGTGCAAATCGGAGCTTCACCGCCTCGAGTTTTGAAGAGGAGGGCGGCGAGGACACCAGAGCCAACTACGACATCGGAGGCAGTAGCGAT
>TRINITY_DN10898_c0_g1_i1_2  31-339 uncharacterized protein LOC114299723 isoform X1 [Camellia sinensis](+)
AAGGGTAAAACGCCTCGCCTTGCACTTTCGCCTTTAAAAACACTGGCTCCTGTAGCAAACATGAATTCCATTCGAGCCATCCTTTCATGTGCAGCTAAGCTGGGGTGGCCTTGGCAACAACTAGATGTGAAGAATGCCTTTCTTCATAGGAATTTAGAGGAGGAAGTTTATATGGATGTGCCACCAGCATTCTCCACTCAGTCTACAGTTAGGAAAGTCTACAGGTTGAAGAAAGCGTTATATGGTTTGAAACAGTCTCCTTGGGCTTGGTTTGACAGATTTCTAAAAGCAATGTTGAGGTTTGGGTAT
>TRINITY_DN10899_c0_g1_i1_1  2-964 leucine-rich repeat receptor-like protein kinase PXC1 [Camellia sinensis](+)
CATCTCCGCCGACGCCCTCAACAAATCTTCGAGCTCGAACATCTTCTTGTTGTCGAAGAACACCAGCTTGCTCCTCCGATCACCGCCGCTCTCTTCTTCTTCTTCATAATCGTTCGCGTAAATCTTCTTCTCAATTGATGTCTTCGATCTCTTCGTTTCTTCGCTTCCAGATCTCGAATTCGAATCTCTAGATTGTGTACCGCAATAAAAAGCTACGACGAACGATGTGATCACCAGTAGCAGAACTGAATTGGCAATCACGATTCCTACTATGGCTCCAGGACTAAGCCCTCTTCGAGGTTTATGCTCCGTTTCGTCGATTATGCCGGTGGAAGGAAACGAGGACGGTTTTGACGGTACGATTTGGGCCGATGGGAACAAGGAACAAGACGGAAAAGGACTCGATCCGCAAAGCCCTGGGTTGCCGGAGAAGCTCCGATCGCCGAATTTGGTTTTGAGATTTTTGGGTAAGTTTCCGGAGAGGTCGTTGTTGGACAAGTTGAATTCTATTAGTGAGGAAAGTGAGGCGAGAGATTTGGGGATTTGGCCGGAGAGTTCGTTGTTTTGGAGGCGGAGAGTGAGGAGGCGAGTGAGGTTAGAGAAAGAGTCTGGAATTGGGCCTTTGAGGTTGTTGTTGGAGAGGTCTAATCGGAGAAGACGAGTGAGAGAAGAGAATGTCGATGGAATTGCTTCAGAAAAGTCGTTGCCGGAGAGGTAGACGAGTTTGAGGTTGGTGCAATTGGCGATGGGGTCGAGTGTGCCGTTGAGGCGGTTGTTGTGGAGGTCGAGGTGGCGGAGCTGATCGAGGGAGGAGAGAGAAGAAATGGGGCCGCGGAGGTCGAGGGTGGGGAGAGAGAGGGCGGTTACGCGGCCGTTGGTGCACCGTACTCCGCGCCATGCGGCGGAGCAGGCGGAGGAAGCGGCGGTGTTGGGGAGGGTCCAGTTGGAGAGGAGGTTGCCGTG
>TRINITY_DN10899_c0_g2_i1_1  3-116 hypothetical protein TEA_004244 [Camellia sinensis var. sinensis](+)
GGTTTCTGAAGCGGCTGCCGCGGGAGGAGTGTTTGTGAAGGAACAAGCCGGGAGAGGGGTCGATCCGCAGAGCCCTTCGTTGCCGGAAAAAGCAATGTAGGTGAATTTTGTGAG
>TRINITY_DN10902_c0_g1_i1_2  65-508 uncharacterized protein LOC114261176 isoform X2 [Camellia sinensis](+)
ATGGGTTCCATTACTTCAGCTTCACCAGCTCTTTTTGCCACCCTTCCTTCCACTCCCAAGCTCAAATGCAGCATCAGACAAGCTACCAATTTCTCTTCCATGGGTGGGATGAAACAACTGCCAAAGATTCAAATCACGAAGGCAGCAGAAAGATCTTTCCAACTCCGCCGTTGCTTCAAGAACACAATTTCATGCTCCATTGCTCAACCAGAAACTCTGGAAATAGTGCAGAGCACAATAGCAAAGCAACTGTCAATTGATGAAAGCACTGTTAGCCCCCAAACCAAGTTTGCTGATTTGGGTGCTGACTCCCTTGACACTGTTGAAATTATGATGGCACTGGAAGAAAAGTTTGGAGTGTCAGTCGGAGAAGGTGGTGCTGAGAATATTGCTACAGTTCAGGATGCTGCTGATCTGATTGAGAAAGTGAAGGCTGCTTCAGCT
>TRINITY_DN10905_c0_g1_i1_1  2-829 G-type lectin S-receptor-like serine/threonine-protein kinase SD2-5 [Camellia sinensis](+)
CTGCCTGCATCCTTCATGGAGATAGGCTAGTCCCTTGGCTATCTCTAAGATGATCTTCCTTCTAGACTCCCATCTAAGAGAAACCACTGGATTTTTAGAAAAAATCCATTCATTCAAAGACCCATTACTCATGTACTCATAAACCAGAAGCCTATGTGATTTTTCAATGCAGAAACCAATTAGCCTTACCAGATTGACATGGTGAATGTTGCCTATTGTCTCGACTTCTGCTAAGAATGTCTTCTCCACTAGTTCTAACTTGTTGAGGTGCTTAACTGCAACTTTTGTGCCATTACGCAAAGTCCCTTTGAAGACTGTCCCGAACCCACCTTCCCCAAGCTTTTTGCTGAAATCTTCTGTCAAAGCTCTCAATTGTTGGTAAGAAAATCTAGTGGGCGTACCTGGTAGTTGTTCAAGATAGCCATCCTCAAGTTCCTTGGATTCATTTTTTTCCCAGAGGAAAAACAAAATATTTGTAATTGTAAAATATGCCCCAAATAAAGCTCCGACGCATGATTCCATTATGATTCTTGCCGTCTTTGATTTCTTTTTTGGAGGATTCTGCACTTTCACGTATGCTACCGTAAGGTTAGATTGTCCAGAGTCTGTGAAGGAGAAAACTGTTGGCAACAAGTAGCAACTTCCCGTAGAATTCCATGGGTTGTATTGAAATACTGCTGCTTTGCACGAACATGTTTCCAAACACCTATTCTTGCAATCAGTTTCTCCAATGGATATGCCTGTGCTAAGACTAGAATAAGAAATGTTATTGAGCTCAACGAAACTATGAAATTGAGAATAATTGCAAGACATAGGTGTATTCAGGGA
>TRINITY_DN10906_c0_g1_i1_2  23-685 hypothetical protein TEA_014388 [Camellia sinensis var. sinensis](+)
GGAAGGTGGCCAAGACAAGAGACTCTCACACTTCTTGAAATCAGATCGAGGCTTGATTCTAAGTTCAAGGAGTCTAACCAGAAGGGTCCATTGTGGGATGAAGTCTCTAGGATAATGTCTGAGGAAAATGGGTATCAAAGGAGTGGTAAAAAATGCAGAGAAAAGTTTGAGAACTTGTACAAGTATTACAAGAAGACTAGGGAAGGGAAGGCTGGCAGACAAGATGGCAAACACTACAGATTCTTTCGGCAGCTTGAAGCTCTCTATGGCGATACCAGCAATCCGGTTTCAGTCTCAGAAACCCATCTTCTAGGAAACAATTTTCAATTTCAAAATACTAGCAACATTGCCACACAACCCCCAAAGCTCTGTGATAGCCTCAGCCTCTCTAACTCCTCTGAATTTGACACTTCTTCGTCTGATGACTATGATACTAATGCAGCTGTGTTAATGGACAATGACTTGGCAGAGAAGAAGAAAAAGAGAAGAGGGAGAAGGAGCTGGAAGGCGAAGATAAGAGACTTCATAGAATTGCAGATGAGTAAAATAATGGAGAAACAAGAGGAGTTCTTGGAGAATATGGTGAAGACTGTTGAGTGCAAGGAACAAGAAAGGATGTTGAGAGAGGAGGAATGGAGGAAGGAAGAGGTGGATAGGATTGAA
>TRINITY_DN10907_c0_g1_i1_2  15-761 protein FAR1-RELATED SEQUENCE 6-like isoform X1 [Camellia sinensis](+)
ATGAATTTCTCAACATATATGGGTGAGCATTACAAAATGATTGCAGAGCCTGGAATGCCTGATGCAGATATGGACAACAAGATGATGGAAAGTTCAGTTGGAACGGAGATTTGTGTGTCAGAGGGTGGAGAAATGTTCAATTTATATGATGAAAGAGATTTGATTGTTCATGAAATAGATGGTAATGTGGAACCATGTATTGGAATGGAGTTTGAGTCCGAAGAGGCTGCCATGGCGTGCTATGATGCATATGCAAAGCGTGTTGGTTTCGTCATCCGTGTCGGTAATTGCCATCGTTCAAGCCGTGATGGGTCAGTTATCAGCCGTAGGTTTCTTTGTAACAAAGAAGGTTTTCGTGTAAATAATAAGAAAGTAAAGAGGCTCGAAGTTAGGAAGGCAAGGGAGATAACTAGGGAAGGATGCAAGGCAATGATAATGGTGAGGAAAGAGAAGTCTGGGAAATGGATAGTCGCCAAACTTGAAACAGAGCATAGTCACCCATTGGGGATACCTGCTGGAAAGGGTCGTCGTGGTACAATTCAGGCCAGGCCACAGGATGAAAAGGATAAGAAAATTCGGGAGTTATCAACGCAGCTTCAACGTGCAAACCAACAATTGGCAGAATGTCAAAAGCAACTTGACATGGTTTTGAAAGATATAGAACAACACACCAGCCACCTTACAAAAAGTATCCAAGAAATAGTTGCAAATGTAAAAGAAGTTGAAGATGAGGAAGAAGACCAGTTA
>TRINITY_DN1090_c0_g1_i1_2  130-255 F420-non-reducing hydrogenase subunit G [Gossypium australe](+)
AAGAAGAAAAAAGTTTAACCCAAAATTCCAGCATACATGAAACCCCTCTGAATGAAGAGAATCTAATCTGCCAGCAATCCTCTGGACTATATCATTTTTAGCTAGTCCTGCTAGTGTGTTTGTGAA
>TRINITY_DN10910_c0_g1_i1_2  189-467 putative lipid-transfer protein DIR1, partial [Camellia sinensis](+)
ACATGGTTCGAAGTTAGCAACGCACTTCTCTGGGAGCTGCAATGCCATGTTGCGATCAACGCCAGTGATTGGAGGGCCATTGATAAGGACACACAAACAAGGCTGGCCGAGAGATTTGATGGCAGTACAGCATGCGTCACTTGGTGGAATGGGGCTAAACGGTGCAACCGCTGCCCTGCAAGGTATTAGCTGAACAAGCGCCGAAAAGAAAGTGCTACCACAATTCTGGCCCTTCCCTTGCTCCACCAAACCTACCATTACCACCACAAACAACAGCAC
>TRINITY_DN10915_c0_g1_i1_1  1-321 hypothetical protein TEA_028726 [Camellia sinensis var. sinensis](+)
GGAGCTTTTGATCTTGGCATTTCAATACATGGTTACGTGAACAAAACCAATCTGATTGTGGATGTGGTGGTGAATAATGCTCTTGTAGATTTGTATTCCAAGAGTGGAAGCCTTGATTTGGCAGTAAAAATCTTTGATGAGATAAGGAGAAAGGATGTGTTTTCATGGACGACTATGATATCTGGACTCGCACTTCACGGTAAAGGCAGGGAAGCACTTGAGGTTTTCACTAAAATGTTGGAATTGGGGCTCACCCCAAATGAAGTTACTTTTCTATCGGTGCTATCTGCTTGTAGCCATGCTGGCTTTGTCATTGAGGGG
>TRINITY_DN10915_c0_g1_i1_2  3-218 Senescence-specific cysteine protease [Actinidia chinensis var. chinensis](+)
AGATTTTATACATTCTACATTGTCTTTGAATATATTGAATCATATATCCTCCTCTGCAATGTCCTTGTACACACGTCCATAAAGGGCCATCCCTTGCTTATGCCTCTCAAACATAGATGTCTCTTTGAGAGAACGAGACGTGGCTTGAGAAACCACAGCTCCCAAAATGAATAGGAAAGCCAAGGAGAAGCATTGGAATTGATTTGTGGAAACCAT
>TRINITY_DN10919_c0_g1_i1_2  39-782 uncharacterized protein LOC114313548 [Camellia sinensis](+)
ATGGATGTGACAAAAACGGTAATGGCAAACCCTAGAAGGAATTCATATTCAGTTTTTTCAAACAATCAGACCTCAGACACCAACAACAATCCATCTTCGTCATCATCATCTCAGGCTCAAACCCTAACAACACTATCTTCATTGAAATTATTCTTGAAGAAGCCCCATGCTTTCCCATTCCTTCTCTCTTTGTTCCTCCTCCTCACTTGGGTCTCTCTCAGACTCCAACACTCTGCTCATTTCTCATCCCCTCCACATCTCACTCACCCTCGCCAATGGAGCAGAGACAGAGTCGATGACGACGATCACAAGGTCAATCTCCTCAGGTTCTCATCTCGATATCCTTCTCGCATCACCAAAGACAACCGTGGATGGTTGCTTGATCCCATCTCTGTTGCCCGCAATGCTGGCATTTCAGGGGGAGCTGTGAATTGTGCTTCACTTCACCTTGGAGAAATTCGACCTGGTAGTTTGAGGGGAAACCACAGACACTATACCTGTAATGAGACGTTTGTTATTTGGGGGGCTAAAACAATATTTAGGCTGGAGAATCATGCTATCGATAGAGGTTATGCTGAGGTAACTATTGGAGCTGATGAGGTCGCTGTGGCGACCAGCCCTCATGGAACGGCACATGCTTTAATAAATGTGGATCCTCAGCAGAGTACATTCTTCATTGGGTGCCAAGACAGAATAATTGATTATAGTAACTCTAGTTCTGATTTTAACGTTTGGAAAGATCTT
>TRINITY_DN10924_c0_g1_i1_1  43-786 allene oxide cyclase, chloroplastic-like [Helianthus annuus](+)
ATGGCTGCCGCTTCAGCTTCTCTACAATCAATCCCATCATCTGTCAAGCTGTCATGCACCACCCGCGCCACTAGTGTCACAGCTAGTAACTGTCTGTCATTCAAAAACTCAATTAACCCAGTTTTCTCTCAGAAACTAGCCACCACTTCCAAGGCTTCGGATAGCCGAAGAGGATTTAGCGTCAAGAGTCAAAGCAACCCGACGGAGTCTTCGAGACCTACGAAAGTTCATCAGCTGTGTGTGTATGAGATCAACGAAAGAGACCGTGGAAGCCCTGCGTATCTTCGATTGGGTCAAAAACCCGTGAATTCCCTCGGTGATCTTGTTCCGTTTACCAATAAAGTATATAGTGCGGATCTTCAAACAAGACTGGGGATCACCGCCGGAATATGCATTCTGATCAAGAACATGCCGGAGAAGAAAGGTGACCGGTACGAAGCTATTTACAGCTTTCATCTAGGAGACTACGGGCAAATATCGGTACAGGGTGCATATGTGACGACGGAGGACACTTATCTTTCCGTCACCGGCGGTACCGGAATCTTCGCCGGAGCGTACGGTCAAGTCAAGTTGCAGCAGCTGGTGTTCCCCTTTAAGTTGTTTTATACTTTTTACTTGCAAGGTTTGTCTGCTGATTTGCCGTCGGAGTTGTTGGTGACTCCGGTTCCGCCGTCTCCGGCGGTGGAGGCGTCGCCGGCGGCGAAAGCGGTGGAGGTTGGGGCTACTGGTCCAAACTATTCTGAT
>TRINITY_DN10926_c0_g1_i1_1  15-512 probable methyltransferase PMT11 isoform X1 [Camellia sinensis](+)
ATGGATTCACCTCATAAGCCTACCAGGTCTCTCTCCACCAACCTCTTCTTCCTTTTCCTCCTTTTATCCACAAATCTTCTCACCTTGTTCATTTCCACCACTTTCCATTCTTCTTGCTCTCTTAAGAGTCTTAACCCACCACCCATTCCTGCCAACACTGCCGCTGTCATTACCGACTCAGCTCCTAAAGATGATGATTTTAAAATACTTGATGACTCTCCAACTGCTTCAGACTCAGACTTGCCACCTGAATTCATAGCCTTCACATCTGCACAACAACTCCCATTTGGATTCAACACCAATTTCGATTCCGACAGATTCTTCCCTCCGGTTGGCCGGCCGTGTACCCTCTTTCCTGATGAACTGCAGCGCTTCATGTCCTACAAAGTCAACGGTTCATGTCCCGACGATGAACTCCTAGCTCAAAAGCTCCTTCTAAAAGGCTGCGAGCCACTGCCTCGCCGTCGTTGCCGTCCCGTTGCTCCACCAGAGTACATG
>TRINITY_DN10928_c0_g1_i2_1  229-759 uncharacterized protein LOC114321372 [Camellia sinensis](+)
TGGTCCTCCAAGAATGGCATTCTCAATATCCTCTCTACTCAGTGCATAACTGAATCTTCTCTCTACGTCTTTTTCAAGATTTCCAGGTCCACTCTTCAGGTACCTTATATAGAGGTCGGTGACATCAAGAGAAAGATGAGCGTGCCAATCGGGGTTTTCGACGAACCAAAGAGCTCGATCGTCTTTACTCTGGAAAAACCCTAATTGCTTCAACCAGGCCTCAACGCAAGGTAAGCTGTGAGAGTACAAAGGCTTCTTCTTGTCAGGTAGCCTCTTGAGCCACTCGTCGTCTTCTTCTGCAGCAGAGACCTCTGCTTCTTCGGACGACTTTGACAAAACTAGGGTTTTTCTTCTTCTTCTTCTTCTTGCTGCTGCAGGGGAAGAAGAAGAAGTAGGGAATTTGACGAAAGGTGAAGCGCATAAAGTGGAAAATCTCGAAACAGTGAATGGAGTTGTTGAGGAAATCGAAGAAGAGGGTGGAGAGATGTCTGTGAGTGTGGAGATAAATTTAGAGAGAGAAATGGCGGACAT
>TRINITY_DN10932_c0_g1_i1_1  2-355 rust resistance kinase Lr10-like [Camellia sinensis](+)
GGAAAGTTTTCCAATGACGTTCACATTGCAGCCAAGATCCTCAACGATGTCAAGGGGAATGGGGACGACTTCATCAATGAAGTTGGAACAATAGGCAGAATTCACCACGTCAACGTGGTTCGCTTGGTCGGATATTGTGCTGATGGATTTAAAAGAGCTCTCGTTTACGAGTACTTGCCAAATGATTCGCTAGAGAAGTTTATATCATCCAATCAGGAAAAATGTTCACTTGGTTGGGAGAGGCTGCAAGGTATTGCTCTTGGGATAGCCAAAGGTATTGAATATCTTCATCAAGGGTGTGATCAACGAATCCTTCATTTCGATATTAAACCTCATAACATCTTGTTGGACCAC
>TRINITY_DN10932_c0_g1_i1_2  1-468 protein tesmin/TSO1-like CXC 2 isoform X3 [Camellia sinensis](+)
GTCATCATTCACTTCAGGATTTGAGGCATTTAGAAGAGTGCTGGAAAAATTTTCTGGAGCTTGATTTGTTTCCTTCAGCTTTGCAGCTTCTCCTGATAGGGACACATGTGATTCCATGTCATGCTCTTTGCAAGAACCCACAGCATGTGTTTTCTGCAAACTATCATTGTTATCTTGTGGGAGCTCGAGAACAGTTGAGGCACAAGAAGTTGTCTCAGAATTCAGTGTTTTGACAACCTGCCCATCAGAAGTCTCCTCGATGATGAACGAATCAAAGATTAACAGATCAGCAGCATCTGAAACCAGTTTCTCCCAATCACATCCCAATTTTTCTTTGTTTTGCTCAATCTGACCAATCTTTCCCAATTTTATTTCACTTTCAATTGAACAGAATCTCTCTTTCGAGCCATCTGTAGCAAATTTATTAAGTGATGACGGTGTGCTAGCCATCTCAGGCACACTTTCTGC
>TRINITY_DN10933_c0_g1_i1_1  4-516 uncharacterized protein LOC114259144 [Camellia sinensis](+)
GAGAACGAACATGCACCGTTCCCGCACCCCCAAGAAGGTAAATATTAACTTGTGGATGTGGGATATCCAAACAAGAAAGGGTATTTGGTTCCATTCAAAGGGTCCCGGTATCACTAAGCACAGTTCCGCGATCATGAATGACCCGATAACCCAAGAGAATTGTTTAACGAGGCGCACGCATCTTTGAGGAGCGTAGTGGAGAGGACTTTTGGAGTGTGGAAATCACGTTGGAAGTTCCTCAAAGTCATGTCGGACTATGATTTTGTGTCGGTGCAAGTGCTATTGGTTGGTGCTTCCACGGCGTTACACAATTTCATCCGCAGACACGAGATTGCTAGTAACGCCGAAAACGAAAATGTCAGATGTTCGTTAGTTTCGGATGACATGCCTGTCGTGGAAGGAGGGGAAAATATGGATGATGGCCTCATGGTTGGGGATACGGATGTAGATATGGCCAGAGTTCGTGTGCGCATCCGTGACCATTTGTTTCACATACGGAATCAAGGACTATTG
>TRINITY_DN10934_c0_g1_i1_2  75-1109 probable LRR receptor-like serine/threonine-protein kinase At5g48740 isoform X1 [Camellia sinensis](+)
AGAGAAAGTTTGGAAGTTCGGACATCTGGAAATTTGTGCCTTTCCTTCTCCTTATTGACCTGCAATGGTGTTTCAAACAATCCTTCCATTGAGGCACCGCAAGTCACCATCTTTACCAGGAAGAAGAAGCATGATGTCCATAATCATTTGGCAATTATACTCGGTGCATTTGGGGGAGCTTTACTCGCTCTTTTCATTATTTCTGTTTCAGTATTCTTGTATACAAGGAGAAAGAAAACTGAAGCCACATACACAGCAAGAGCCGAAACTGAGATGCGAAACTGGAATGCTGCAAAATTCTTTTCCTACAAAGAAATCAAAGCAGCTACAAACAACTTTAAAGAGGTGATAGGCCGTGGTAGTTTTGGATCTGTTTACCTTGGAAAGCTTCCAGATGGTAAACTAGTAGCTGTGAAAGTGCGGTTTGATAAATCCCAACTTGGAGCTGATTCTTTTATCAATGAGGTGTCTCTTTTGTCACAAATTTGTCACCAAAATCTTGTATCACTGGAAGGGTTTTGTCATGAGTCAAAGCAACAAATACTGGTTTACGAGTATTTACCTGGCAGATCCTTGGCTGATAACCTTTATGGAGCAAGCAGTAAAAGGGTAACCTTAAGTTGGGTTCGCAGACTGAAAATTGCTGTTGATGCTGCAAAAGGGTTGGACTACTTACACAATGGGAGCGATCCAAGAATCATACACCGTGATGTGAAATCAAGCAATATCCTTATGGACATTGAAATGAATGCCAAGGTCTGTGACTTTGGACTCTCTAAGCAAGTAACCCAGGCAGATGCAACTCATGTGACCACCGTTGTCAAGGGCACTGCTGGCTATCTTGATCCTGAATATTATACCACCCAACAGCTAACTGAGAAAAGTGATGTCTATAGTTTTGGAGTTGTTCTATTGGAGCTCATTTGTGGTCGTGAACCACTAAGGCACACTGGAACTCCAGATTCCTTCAACTTGGTCTTATGGGCAAAGCCGTACTTGCAGGCAGGTGTTTTTGAAATCGTGGATGAAAACTTA
>TRINITY_DN10936_c0_g1_i1_2  1-366 uncharacterized protein LOC114257363 [Camellia sinensis](+)
AAAGTCAATACCATCATCAATAGGACCAACATCAGGATCACATCTGAACTTCGGATCACACATCTTTTGTCTCTCCATATTTTCAGCAGAGTGGTCTTCTTTGCCATTTAAATTCGAAGGCATTTCTAAAAACCCATCAGATGATACAACATTATCTGTACCATGGTGAGAGAGATCCAAGAATTCTTCAATGAGGGGCATGGGAACAGAAGTTGTACTTGAGTCTGAATTTATTGACACCACTGAGGATCTTTTCCGTTCCATGAGCGAGCTATTCTTCTCAGAGCTACACAAAGAGTCAACAATTCCCATGGAGAAAGCATGGCTTCCCGATGATTCAATTTTTCTCCTACCCTCCATAGCTAC
>TRINITY_DN10937_c0_g1_i1_2  119-874 TLC domain-containing protein At5g14285-like [Camellia sinensis](+)
GGAAATTTTCTTCTTCTGAATTGTTCCAGTTCTTTCTCTATAAAACTCAACCCAGAGATTCGAAATCCACAATATGCTAACAGAAATCGCCATTACAACTACAATCACCCAAGAAACCCAAACCCATCTCGGAATCACATCATCCGCAGCCCCACTCCAATAAAACTTACTCATTTCATACATAAACATCGGTCCAGCCAAACCCCTAACAACAGAGTAAAATGCATAAAATGGAGGAGACAAGAAATCGTACACTCTCTTCGCAACCCTCGAATCGCCTCTCCTTGCACTGGCCAGAGTCCACGTGTTCTGGCAAAAGCTCGTCATCTCCGCAAGAACAAGAAGGATGAGAATGGCGTAGCCTCCATGGAAGACAACGTAGCGACAAGTAACGAAGACGAAGAGAGTGGCTAAATGGTGACCTATGAAGAGCAAATCACAGGGATAGAAGATGAGGTAGTGACAGAGGTCCATTAAAAAGTAAGCGATACTGTAATCGAGGACTGAGTTTTGAGAATTGGTGTTGATCGAAGCAAAACCTCGATTTGGATCGGAGAAAATTGCGCGAGAGGCCAAGAACAAGGCGGGAGTGCCGTGAGCGAGAGAGATGGCACAGCTGGAAGCTTCGGGTCGGAATTTAGGGCTCCAATTGGGGAAGATGATGAAGTAGGCGGTGAGGTATATGATGAGGAACATGAGGAAGAAGAGAGGTAGGTTAGGGATTGAAGGAGATTGGATTGGGGTTAGGGTTTCCAT
>TRINITY_DN10938_c0_g1_i1_1  265-810 probable histone chaperone ASF1A [Camellia sinensis](+)
AAGTCCGTCATTTGAAGGATTATCAAGTGGAGCAGGCAGTTCTTTGTTTCCATCTGCTTGTTCTCCACTTTCACTGTTTTCCTGGTGGAAATTGATGGGGAACTTTGTGACTCTGGGTTTGTCAGATAGTATATTTCTTTGGACCTTATCGATCAACACCTTAGGAGGAGGTTCCTCTCTTAGCTGCTCATCTTCATAATCATTGTTTACGTAATAGCCCACTCGGACAAATTCCTGACCTAGATAAGAACATGTCAGTAGGAGCACTGTCACACCGATTATGTCTTCTTCACGGATCTTTGAAGGATCTGGAGGGTCTGCTTGGAAGACAAAACGATAGTTCCCAACATTGACAGGCCCAACAAGTACACTTTCTAAAAGTTGGTCATATGTTTCATCCTCAGCAGATCCCACGTAAATGAGTTTCCATTCAATATCATCTTTAAGAGGAGTGACGCACTCGTATGAAATTTCGAACTGGAAAGGGGTGAGAAACGATGACGGATTTCCCAAGACGGTGACGTTGGTGATGTTCACAGCACTCAT
>TRINITY_DN10941_c0_g1_i1_2  2-316 protein MIZU-KUSSEI 1-like [Camellia sinensis](+)
GGGCCCTTGCACATGCACGTGCACATGAACATGAAAGTGATGGACACACCAATAACCTCCGTGGAGTGTGGCAGGGAAATCAGATTCCGGCGCTCATTCCGCTCACTCATGGAGTGCGTTGTCCCCTGCTGTGGTTTCCAGCCATCTTCCACTGCCACCGACTCTCTCGCCGGCGATGTTGATGCCGATGCTGCTGCTGCTGCTGCTGCTACAGCTGCTGCTGAGTCTACAACTACTCATCATCATGGCTCCTCCTCTTCCTCATCTTCCACAGTGACAGGTACGTTCTTCGGATACAGAAAGGGGAGAGTGAGC
>TRINITY_DN10945_c0_g1_i1_2  3-659 sodium transporter HKT1 isoform X1 [Camellia sinensis](+)
TCCAAAGAACATAACAAGAATGAGGATGACTTTTCCCTTGTTACTCCACCTTCCAACGAATCCATACCATGACTCTTTACAGTAGATACCAGATTTCAATTGCCGCTTACAACTATAACCCATTGAGAACCCCACATTTCCATACGCACTTACTACTTCAAAGGTGATGTTTAAAACATTGAAGTTGAGAGGATCTTCCTTGATTTTTTGTCTCTCAGTAATACAAATGATAACGATGGCGATGACTAAATAAGAGAGCTGTGAGAACAATACATAATCCACACACTTCTTCTTTCGTTGTGTGCTCTTTTTCTCATTTGTTGATCCCTTTACACAATCATCAGCTAGGGAAAATGAAATATGTGAAGGAAGATACATCATTAGCATGAACACCACCAAGATTGCAGGAGAGATGATAGAGAGATCAACAACTGATTCTCCAATATGCCTTGAATTCACAACTTCAAATAACGATCCCACGAGTTTTTGATAAGAATTTAGACCATTCATGGATTCTGCGTTCCACTCCAAGGTAGAAAATATTATGAATTGAACCAATATGAACCCAAAAGCAATGGCTACTAGCCACAAAGAATGCAAACCAGACAACAAATAATCATATCCAAGTTGCCCGTAGTTCTTTGACAAGTAACCGAA
>TRINITY_DN10947_c0_g1_i1_2  3-386 uncharacterized protein LOC114284461 [Camellia sinensis](+)
AAGAACAATCCAACAAATACAGTAGCTCTACGGCTGGACTCACCTCCTTTTGGTGTAATTCATATGATATACAGCTTGCCAACGTCATCCAAGGTGCATATGATTTAGTTGCAGTCTAGCCCCCATAGCTGAGTCACGCTAGCAAAACGGCCCTATGAAATTGGAAGGATTAGTTTCGGTGATAATGACTTAATTGGAGTAACTCACCCTTACACTGATCCCCTTGTCATCGAGCTACGTGTAAACAGGTTCACCATTGAGCATGTTCTCATTGACTAGGGCAACACTTCGGAAATAATGTATTACAAATTTTTTGTCAAACTTGGCTTCACTGACTCGGATCTGTCGCCGGCTGATTACTCGTTATTCGGCTTTAGTGCCAAC
>TRINITY_DN10952_c0_g1_i1_1  27-440 uncharacterized protein LOC114257363 [Camellia sinensis](+)
AGGACTCCGTTGAGACTTCGACTTTGTGAATGGATCAAACATCTTTTTGATAGGGCTGAACCGTGTCTTTGGACTGCTTGGTTTAGAGCCATCACTTTCTGATTGAGAAGGTGAAAGGGGCAGTGCCAGTTTAGCAGATAACGACATATGCAAAGCAAGAGCAGTGTCTCTATCCCGAAAGTCAATACCATCATCAATAGGACCAACATCAGGATCACATCTGAACTTCGGATCACACATCTTTTGTCTCTCCATATTTTCAGCAGAGTGGTCTTCTTTGCCATTTAAATTCGAAGGCATTTCTAAAAACCCATCAGATGATACAACATTATCTGTACCATGGTGAGAGAGATCCAAGAATTCTTCAATGAGGGGCATGGGAACAGAAGTTGTACTTGAGTCTGAATTTATTGA
>TRINITY_DN10958_c0_g1_i1_1  84-863 uncharacterized protein LOC114290100 [Camellia sinensis](+)
ATGGGGTTCATCACCAACAGGGTAGAGAGAAGTGTGATCAAGCCAGGAGACCACATCTACACTTACAGAGCTGTCTTCACTTACTCTCACCATGGTATCTTTGTTGGGGGAAGCAAAGTGGTTCATTTTACACCCCGTAACGCAAATTCAAGCACTGAGGCCTCTTCTAACTCCTACGAGGAAATATACAACCTCCCGTCATCCTGTCCCACTTTTCCCGACTGTGGATTTAGGCAACCCGAAAGTGGGGTAGTACTGACCTGCCTGGATTGCTTCCTTAAAAACGGTTCTCTTTACTGCTTTGAATATGGAGTCACCCCATCAGTTTTCCTTGCCAAAGTACGTGGCGGCACTTGCACCACTGCACCATCTGATCCACCCGAGACAGTCATCCACCGAGCAATGTACCTACTTCAAAACGGATTTGGAAATTACGATGTTTTTCAGAACAACTGTGAGGATTTTGCATTGTACTGTAAAACGGGCGTTTTGATAGTTGACACAGCGGGGGTTGGAAGAAGCGGGCAAGCCTCTTCTGTCATCGGCGCTCCTTTGGCTGCACTTATTTCTTCCCCGCTGAAGTTGCTAATGCCAAGCCCCATTGGTGTGGCTACAGTAACAGCTGGTATGTATTGCATGAGTAGGTATGCAACCGATATTGGTGTTCGTTCTGATGTTATCAAGGTAGCGGTGGAGGACCTGGCTGTGAACCTTGGTTGGGGGCCTGGTGGTGAGGAAGAAGTAGTGGATGATGGTGTTTCTGAGCTACAGATTGCTAGG
>TRINITY_DN10958_c0_g1_i1_2  1-447 Retrovirus-related Pol polyprotein from transposon TNT 1-94 [Vitis vinifera](+)
GAAAAACTTCGTGCTACGGTCCCCTTCCTTTAGCCACAAATACCTAGATTTCTGCTTAGAACTGATCTCCTCCAAACTAACAATACGGGCATAATTAGTCCTAAACACATCCCGCCAAACAACATCCTCCAAAGACAAACCACCATCAGCCTCAATAACATCCAAATCATGTAAAGGCACCAACACCACCGCCTTCTACTCCTCTAACAACCCAAACACCTCCTTATTCCAACTTTTCAGATCTGCCTTCAATAACTTCAATTTCTGAGCCAACCTACAGCTAGGCATACCAGATACAACATAACCCGACCACCAGCCACTCACCCTATCCATAAAACCATCATATCGTAACCAAATATTCTCAAAACAAAACGGCGTAGTGCCACTCCGAATACCCCCATGATCAAGCAAAATAGGCCAATGAACTAACATCTAGCGGGGAAGACG
>TRINITY_DN10958_c0_g2_i1_2  73-333 uncharacterized protein LOC114322240 [Camellia sinensis](+)
GAATTCATCAAAAACCTTCACCATATCCCGGCAATATTGGAAAAAAGCCATAGAAAAGTCATTCGAACCAGGAGCCTTAGCACCACTCATCCCCTTCAAAGCCTCCAACACCTCTTCTTCATAAAAAGGTCGCTCCAAAGCCTTACCATCCTCTTCAGAAAGCACACTAAACTCCAAACTCTCAAACCCCGGCCGCCACCCTTCCCCCACCGAACTAATTAAACTCTAATAGAAACCAACAATCCCCGTTTGCACCTTCTC
>TRINITY_DN10959_c0_g1_i1_2  279-545 LINE-1 retrotransposable element ORF2 protein [Vitis vinifera](+)
AATCCAATCCACCTCTGCCAAATTAAATAATCTCCTCCATAAAGGTAGAGTTAAAGTACAATGCAAAAATAGACAATCCATGGTTTCCTCAGCCCCCATATACATAACACATTATTGTGGGAACAAATAACAATTTGACCTTCTATTTTGAACCATATCATTAGTATTAAGCTTTTTATGAGAATGTCCATGCAAACACTCTAAGCTTAAGAGGCACAAATGCATCCCAAATCATCTTATAGAAGGGAAAGAAGGGGACATTTGGAT
>TRINITY_DN10960_c0_g1_i1_1  1-816 uncharacterized protein LOC114294626 [Camellia sinensis](+)
ATTCTTTTCTGTGAAGCGCATTGGGGGGAGGTTAACAACTTAAAGAGGATTTTGAGATGTTTTGAAGTGTTGTCCGGACTTAAAATTAACTACCACAAGAGTGTGGTGTGTGGAGTTGGGTTAACAGAGGAAGCATCCAAGGAGTTTGCTGTTAAGTTCAATTGTCTTCATCAAAGTTTGCCTCTAAAGTACTTAGGGCTCCCTCTTGGTGCAAACCCAAGGAGAAAGAGGTCTTGGCAGCCAGTGTTAGCCAAATGCAAACAAAGACTAGCCTCTTGGAAGAGAAGATTCCTCTCTTTTGCTGGCAGGGTGACTTTGATTAAATCTGTGTTGTCTAGCTTACCCATTCACTATTTATCTTTGTTTAAAATGCCAGCAGGGGTCGCTAAGGAACTTGTGTCCATTCAATCCAATTTTCTATGGGGTGGGGATGGCGTAAGTAGGAAAATACATTTGGTCAAATGGAAGGAGATTTCTAAAAGCAAACAGCAAGGGGGTCTAGTGGTTAAAAGGATCAGACTTATGAATGAGTGCCTCTTATTGAAATGGTGGTGGCGGTTTGGGGCGGAACCTAATGCTCTGTGGAAACAGGTGATATATAACAAATACAATCAGGTGGGTGTAGGGTGGTGTCCAGAACCTGTTGATAACCCCAGGATATCTTGTTTATGGGCTGACATTTTGGGTATTGCTAGAACCAGACCTGATCTGGTGGAATTTTTTAAAGAAAATTCTGCCCCAGTGATTGGGGATGGGAAAAATACTCTGTTTTGGAGAGGTACATGGTGTAATAATGTGTGCTTGATGGAAGCTTTC
>TRINITY_DN10964_c0_g1_i1_1  50-568 protein DETOXIFICATION 16-like isoform X1 [Camellia sinensis](+)
TGTAGTCACCAAGTCACCAACAACCATGTGAGTCTGTTGGACTCTGTTTAAAGCCTTCCTTGCCTCATGATCCCAGTTAGTGCACAGATTTATTGTAACAAGTGCTATAATTTGTACACACAGTCCACAGATGATTCCCATCCAAAGTCCCATGCCTCCAAAATTGAAAACAAAAGCAAGGAGCACAGCAGAAGGAATTGCCACAACATAGTAAGCACCAAGGTTGATGAAGGCACACAGATTTTGCCAGCCACATCCTCTAGCAGCCCCTGAAAGCACACATTGGAAACCATCCAAGAAATCAGAAAGTGCAAGCAATGGCATCATCTTAGCAATGTATCTGATTACTTCTTCTTCATTGCTAAAGAGCTTTCCCCATACATGTCGAACCAAAATAGTAGTTGTTCCAACTATTGTACCCTCTAAAATGGCCACTACAACCACAACACACACAGCCAAACGTGCACCTTGTGGGCACCCAGCACCCAACTCGTTTGAAACTCTTGTACTTATTGCACC
>TRINITY_DN10967_c0_g1_i1_1  229-366 uncharacterized protein LOC114291941 [Camellia sinensis](+)
TATAAACATAATGGTAGTAGGACATACAGGGTTGTGCATCTCTTCACTCAGCCCAAAACTGACAAGATTTGAATTGACCAACATTGAAAAGTGATGTAACAGGAAAGAACCAGCTCCAAGCACTGATCCATATAAAGT
>TRINITY_DN10969_c0_g1_i1_1  157-843 uncharacterized protein LOC114312775 [Camellia sinensis](+)
TTGAAGAAAATAACCAGATAAGAACAACACAAAGCCTAAGAACAAGCCACCATATATGAGCACAGCCTTTTGGCCAGCGGTGAGAGCATTACCACCCAATCCAAACTGCTGGTTCTCAGCAAACCCAGCAATCTCCACACTCTTGCTCTCGAAGAAACTCTGTGCCGCCCCGCACGTCGGGCACCGCCAGTCCTCGGGCAACTTGTTGAACGGCAGCCCCGGCGGCACCGGATATGATGGGTCTCCGGCAGCCTCATCGTATCGGTGCCCGCAGGACCTGCACTCGTATATGCCAGTGTTTAGTACTGCAAACTTCTCTTCTAGCCGCCTTTTGTCGAACACTTCGGTCTCTGGTGGTGGAGGCTCAGGATCAGAGGTGGGTGTTGGTGAATTGGGGAGTTCTGAAATGGGTTTGTCTTCTTTTGAGACATCAATGGACTTTGAAGTGAATTTGAGGGTTGGGTGGTGTTTGTTGAGAAGAGGTGGGAAAGTGAGGTAGGAGGGTTTTGGTCTTGGAGATGATGGTTGAGTGAGAGAGGTTGAGAGGTGGAAACTGAAGGTGGGTCTAGTTGTTGCAGAAGCCATTAGTAGAGTCTCACACTCTCTCTCCAAATATGGTGGTGAGTTATTGGTAAGTTGTGTTGGTGGTATGAGTGTGAGTGTGGGTGGAGGAGAAATCAAAGGCAT
>TRINITY_DN1096_c0_g1_i1_1  14-199 structural maintenance of chromosomes flexible hinge domain-containing protein GMI1-like [Camellia sinensis](+)
GCGACAAAGAAGGGAGAGGGAGAGGACATGAAGAGAGAGAAATCTTGTATATATCCTTTGAACTTCTCCACCGTCGTTATCGTCATCAATTCTCACCAATTCCATGGACGTTCTCTTCGTCGGCCTTTCCGACTTCTCGCATTCACTGGAAGGCCTCTTCATCGGCCTCGCTACATACTTCTCTTC
>TRINITY_DN1096_c0_g1_i1_2  4-348 arginine decarboxylase-like [Helianthus annuus](+)
ACAAGTTAGATCCGATAAAATCCCCCTTTTCGTTGGGCGTTCGTCAAGACGATGGATTGGAAGTATAGGGAACACCTGTTCTATCCCCCAGAAATCCGGAATCGATGTGAAAACCGACAGATTAACATGATAAGTGCTTACGGGATTCGACACCCCAATTTCCTTAGCAACCAAATCACACAACCCATCAGTAGCAGCCAATTGTTCGATATCCAATGACCCGTCTTTAAACTTCTCCACACACCTCTGTTTCAGCTGATCAGCATAAGCCAAACACGCTTCATAATCGCCTCGAATCGCAGACTCCGATAAGTTATTATAATCCGAATGGGCATCCTCAGGGAG
>TRINITY_DN10970_c0_g1_i2_1  225-971 E3 ubiquitin-protein like [Actinidia chinensis var. chinensis](+)
AAGAAGGTAATCATAATGCATTAAGAAGAACGCTTCCGAGGAATCTTTTGGCAAGCTGCTTATATAGAGGTAAAAACGCAACAAGTCCTCTTTGGAAACTGTTTCAGTGTCGACCACATCATCGCTACAAGTAAGGACCCATAAGTCTCTTGACTTGACTCTCTTTATGCTACCACGGCAAAAGGGGCAGGACTCTGATCTTGTGTTCCAATCACGGTAGCAATTGATGCACATTTCATGACAGCAATTGGGCAAAACCATTTTGGTGCACTGCTCCAAGCAAATCCCACATTCATCTTCTCTCTCCAAATTAACATTGGAAGACCCATTACTGGCTAACAGTTTATTCTTGCCAGGTTTCTCATAATTAGCATTATCCGATTCCACCAAGTCACCATGGAGCCGCTGAAGAGATGGCAATATAACAGCATAGAAGTCCCTAATAGTTGCCTTCCTTGCATGCTTTGAAATTCTTCGTCTCCCATCTGAGTATACCTTATACACGACTACATTGAAAAGATTAAGATATCTAGGGAGCAGACATGTGCACGAACAATCCATCCATTGGAGCAAAAACAGGAAGAGGGGTGCTAAGTGATTGTAAACCAATTTCATCTGAAGGCGTGCACCCCCTTTGGCTCTTGGAATTGCAGCAGCCAGAGCGTTTGCATGCTGAATATCAGCTTCCAGAATTTTCAGAGAGTCCTGGTAAGAGAACCTAGACAACTGGTAGTACATCATCTCCAT
>TRINITY_DN10971_c0_g1_i1_1  132-578 uncharacterized protein LOC114271648 [Camellia sinensis](+)
CACTTCCCTCTGAGACGGACTCCTCCAAAACCCGGCACCATAAAACCGGTTACTCATCTCCATGTCGAAATCGACGGCGACGGTGGGATCCTTACAGGAAACCTCCTGAGCGTCCAATTGAAATCGATGGCGGTCCCAATCATCATCATCGAATCCAGGAGTGTGCACAATCTTATTGGGCTGTTGAAACATAGCATTCTTTTGCTTGATCAGCCGCTCTCTCTCCTTCTTCTTCTTCTTCTTCAAAGCTTTTCGACATAAACCAATGGGAACCTTATATACAGCCAAAACCACCAGATTCATGACCGTGCAAGGGCAGCAGCAGCACACCGCCGCCAAGTCCGCCGTGGTCCGCCCCGCCACCTCCCCTACTCGGTGGTCCTTCTTCTTCCCCAAAAAGGACAGTCTCCGGTTCACCGGCGGCGACCGCAGAAGCTGAGCGGTCAT
>TRINITY_DN10972_c0_g1_i1_1  18-122 hypothetical protein EZV62_004247 [Acer yangbiense](+)
ACAATTGAAAAGGGTATGGATCCAGGTGTTGTGGGGTACAATACCATGATTAAGGGCTATTGCAAATTTGGAATGATGAAGAATGCAGTGTTGTGCATCGATAGA
>TRINITY_DN10972_c0_g2_i1_1  224-649 hypothetical protein TEA_004156 [Camellia sinensis var. sinensis](+)
TATTTCTTTGTTATGAGACCTATATTCTTCAACCAAGGTCTGCAAAATTTGTGAAGCCTCTGACATCAGTCCTTTAGGTAGGTATTGGTCTAATATCACTGAATATTTTACAGCAATAAGTAGCTCCTGTTCATTTAAATTGCAGGATATAATGCTCTTCCATTCCTTTGATCGTCCTTCCAAGCAAACACCATGTAGTAGAGCAGCAAAAGTAACAGAATCCGAAACGCAACCCTTACTAACCATCTTATCACTCAACTGCAAAGCGGTTTTGAGCATTCCATGTAGGCAAAGGCAAACAAGGATAGAACTGTATGCAGCAATTGTTGGAACCCATCCATCCGATATCATCATTCCAAAAACGTTCAAAAACATAGATGACTCGTGTTCACAAGGTTCATTTCCCTTCTTATAGTTCATACAATG
>TRINITY_DN10975_c0_g1_i1_1  61-351 subtilisin-like protease SBT1.7 [Papaver somniferum](+)
CTATTGCAGCCTGATATTACAGCACCTGGATTGAATATTTTGGCCGCATGGTCCCCTGTATCAACTAGATCCACCGGTGAGCAATCTGTTGACTTCAACATAATCTCTGGTACTTCCAAGTCTTGTCCGCACGTTTCTGCAGTGGCTGCCATCATAAAATCTGTTCACCCTTCATCGAGCCCAGGAGCAATCAAATCATAAAGCATCCAATTTGTTCTTAATTTGCTTCTGCACATGCCCAAGGGTCCTCCAATTCCATGCGTTAACAGCAGCACCAGTCCTTACAATTTT
>TRINITY_DN10979_c0_g1_i1_1  328-870 protein MAINTENANCE OF PSII UNDER HIGH LIGHT 1 [Camellia sinensis](+)
TATCCATTTCGATTCAAGAAGTCATCAATTCTCCGACCACTTCGAGCTTCCTCCGACGAACCTGATTGCAATGTTGAAGAATGCGCCCCCGACAAGGAGGTTGGCAAGGTGAGCGTGGAATGGTTAGCCGGGGAAAAGACCAAAGTGCTCGGTACATTCCCACCTCGTAATCGAGGTTGGACAGGCTATGTTGAGAAGGACACTGCAGGGCAGACTAACATATATTCAGTTGAGCCAGCAGTTTATGTGGCAGAAAGTGCAATCAGCTCAGGAACTGCAGGTTCATCTGCTGATGGATCAGAGAATGCAAAAGCAATAGTTACTGGGCTTGCCCTGATCTCCATTGCTGCTGCTGTGTCAATACTCCTTCAAGTTGGGAAGAATAGCCCACCTCAGATCCAGACCGCCGAATACTCTGGGCCTTCCCTTGCTTACTATATCAATAAGTTTAAACCACAAGAAATTATCCAAGTTCAAGCTCAAACTGAAACTGAAATATCAGAGAGCAATGCCCTACAAGTTTCCAAGGTTGAGCTTGAATCT
>TRINITY_DN10983_c0_g1_i1_1  701-1513 hypothetical protein TEA_000395 [Camellia sinensis var. sinensis](+)
CGCAGGCTCACATTAGCACAACCACCGAAGAAGCTTCTTCAGATTCAGAAGAGTGCTAAAGAAGAAGAAGAAGACCAAAGTACTGCTGCCAGAAAACATGATTATGGTGTGATGAAAAGAGAGACAGCTCTTGCTTATGCTTTTACCTACCAGCAGCAGCAGCAACAACAACAACGACAACAAGAAGTCTTGCATTTAGACGAATCAAAAGGCATTGATTTATACAAAAATGAGCGTGAAAATGAGCAACGGGGATGGAATTGGCTTGAGCATTGGATGGCATCGCAGCCATCCCATGCCCGAAACATGGGGCCAAGGGAGAGCCGCTATGTGACACTCGCCACTACCGATGACACCTTCAAAAAGGCCGTTGAAATGGATTTGGTAACACCAATGGGCTCGAAAAATATCAATATGGGTCGGATCAATGGTGGCTCAATTGAATCAAATCCGTACCCAACTCACCCGCGAATACATTTAGGCTTTGATGGTGTCCCAAGCTATATGGCTCCAACCCAATCTGCAAAAGCCAAGGTGCGGAGTCAAGCCACTGTGGGCCAGGTTAGCCCATCAGTAGCAGCTCGCTGGAATCCCTCAACAAAGACAGGAACAACTGTTGGGTCGGGTTGTGATTCGCCGGTCTCAAGTGGAGGATCAACTACTTATCAGGCCCCAAGAAGCCCAAACACAAAATGGAATCGGCCTAACGGGCCTAGTGTTCAGGCTCAATGGATTTCAGGCCGTAGCCCGGATTCTAGCAGGGATGGCAGGGCACTTCCATTGGGAAGTCATAAATGGAGACACACTTTTGGT
>TRINITY_DN10983_c0_g1_i1_2  22-285 hypothetical protein L484_014914 [Morus notabilis](+)
TACACATGCATTAATTGGTACATGTTACACATGACTATACCATCTCAAAGGACTGTCCCCCATTTTATCTTCAATTGGTACAACTTCAAACTTCTTCCTAATGCAACCAATTCTTATTGTATTTTTTCTTGTAACACCACTCATCCATCTCAATATTTTCATCTCAGCTACACTCACTTTTTAAATATGTTGTTTGTTAATCACGCAACATTATGTACTATACAATATAGTGGTGCAGGAGCATCTAAAAGGTTTACCAACCAA
>TRINITY_DN10987_c0_g1_i1_1  3-629 ankyrin repeat domain-containing protein 50 [Camellia sinensis](+)
AGCTTGTTGAAACCCAAGAGACCATTGGCTTGACCCTGCGATTGACAATGCAGATTGACCGGCTATATTGACCAAACCAAAATCAGCACCAGCTGTGGCCAATACTTTGAGGGACTCTTCCCTCTTATATTTTACACAGATCATCAGAGCTGTCTCACCAGTGTCTGTCATTGAGTTCATATCACAGCCATAGTCAATTAGGCATTGAAGTATTGTCGACAATCCAAGACGGGCAGCCATGTGTATTGGACGGAACATAGTTTTCTGGGTTGTTTTAACAGGGGCTTCTACGTGTGCACCACAACCCAATACCACATTAACAGCTCCTCTATTGCCACAGAGAATGGCATGGTGCAAGAGGGTTCTTCCATAGTGTGGGGTGTTGGGGGAGACTACTTGGAGGAGCATACGTAAGATAGCACCACTGTGTTCAAAATATTCCACCGCACACCAGGTGATGGCATAGGGCTCTGCTAGTCCTGCGCCCACTCTAAACTCTTCGCCTGAAGCTGTATCCCATGACCATGCCCCTAGTTGCACTTTGATGTCTGTTCTGGCACCAGCCTGTAGCAACAAATGGACTACAGAGATCTGCCTGCTCACAACAGCAGCCACGAGTGCAGTACA
>TRINITY_DN10987_c0_g1_i1_2  98-445 Protein like [Actinidia chinensis var. chinensis](+)
TCAATGGTGGCCGGAGCAGAGATATTGTGTCAACAGAGCATATCTGTGCTCGATGTTCAGTACCGTTGCGTCCCCAAACCGATCGAGAACCACTTCTTGGACGTCTCTTCTACTACGCCCCCTCCGATCTTTCGTGAAGTTCGCTCTTCCGATTCGCTCTCCATCTCCAGCTCTGAATCGGTTGTGAGCTGCTTAAGTAGTTTTCAAACTAATGTTATTGAGACTTCCACCACCAAGTTTGCTCCGAGCATTCGTTCAGGTAGCCACACAGACAAAGGATGTCGGAAATCCAATGAAGACGAACACATTTGCGTTGATAATCTATCTGCACACTTGGACTATCTGTTT
>TRINITY_DN10988_c0_g1_i1_2  1-357 uncharacterized protein LOC114269911 [Camellia sinensis](+)
GTAAATTGGGAGTTTCTTCTTTATATTTTGGATCGGATGGGTTTTGGGGTGAAGTGGTGTCGGTGGATGAAGTTTTGTGTTTCCACGGTGCGGATGTCTAGTTTGGTGAATGGTATGCCGTCGGGTTTCTTCTTGACATATTGGGGTCTTTGGCAGGGGGATCCTTTATCTCCTTTGTTGTTTATCTTGGTCATGGAGGCTTTTGGTAGGTTGTTATTGGGGGCGGTGCATGAAGGTTTGTTGGAAGGTTTTACTATGGGCTCGTCATCTGGGGTTGCTTTTGGTGTGTCTCATTTATTGTATGCACATTGTGGAGCGCTTAGGGTATTTGTGATGTGTTTTGCTTTGCTTTGAGGC
>TRINITY_DN10989_c0_g1_i1_1  2-1288 kinesin-like protein KIN-8B isoform X3 [Camellia sinensis](+)
GTGGATGATGAACTGTCTTGGTTGAACATATTGAGCCAAGAAATCAGTGAAAATGTTCAGGAACGGATAAACTTACAGAAGGCTTTATTTGAGCTTGAGGAAACTAACCTTCGCAACCGCACTGAGCTCCAACATCTTGATGATGCTATTGCTAAGGAACAGGCCATTGAGAAAGATGGAGCTTTGGTTCAGGCTTTAAGAGGAAGGCGACAAGTCATTCTTGATAACATTCGTGATAATGACGAAGCTGGTGTCAATTACCATCAGGAAATTGAAGCAAATGAGAAGCGCCGCTGTGAACTACAAGATATGATTGACGAAGCCATTAGTAACAATGGCAACAAAACCTACTTGCGCATTCTCAGTCAATATAGGCTCCTGGGAATGGCTAATACCGAGCTTCAGTTTGAAGTTGCAATGAGAGACCAAATCATTTACAACCAAAGGGAAGTGCACAGAAACCTCTGGAATTTGCTCATGGCTTTAGGACTAGATGAGAAGCAGACATTGGAGCTTGCTGCTAAGCAAGGAATAACTATAGAAGACTGGACAACGACACCCCATTTGGAGTCCTCAAACAGGAGGCAATCACTAAATCCAGGTTACGGAAGATTTACACCCTTACACTATTGTCCTTGTGTTGGGCGGTCCTTTGGTAGATCATCTTGCATCTTTCAACAAAATCAAGATTTCAGTTCTAGTTCGTTTTCCAAGGGACATTGGGACTTGGCTCACACATTTTGCAGGGAGGAGCGTCATAGTTCATACTACTTGATGGCTCATGATCACTCCCCTTCAGCGTACTTGAGGTTGAGAAGTAGTAGTGGGCATTGGGTTGGTGGTGGGAGGCCAAGTTCGTGGTTCAGCACTCCTGATAACCCTCTTAATTTTCGCAATTCATATCCACAGATGAGAAGTCAGTCTTCTCCATATCATGAAGGCTGCATACTCACTTCATCCTTTAGTGCTGACTTCTCCCAGCATCACAAGGATGCGTGGAGTAATATTACAAGGCAACATCAACACATGATGGGTCATAATGTTGGATTGAGTAGCAATGAAGACTCATACAGAGGAATAATGATGAATCACGGTGGATCAGCTCGAGATCTGTTTGGATACACTCCATCAGAGCAAGGTTCTGGCATGTTAAGTTTTAACCACATTTTTCCAAACACAAGAGCCTCGAACCACCCGGATGTCCCCCAAGTGCTCCCCTCTTATGTTACTTCTTCAGGGCCATCATTCAGTTCCAATAACCTTGATTCTCACCCCTCCAGTTTTGTA
>TRINITY_DN1098_c0_g1_i1_2  2-448 probable inactive receptor kinase At5g10020 [Camellia sinensis](+)
GGGATAGCAAAAGGGAAGAAGGAATTTGCAAGAGAAGCCAAGAAGCTTGGGAACATCAAACATCCAAATTTAGTTTCTCTGCGGGGTTATTACTGGGGACCAAAGGAGCACGAGAAACTGATAGTATCAAATTATATAAATGCACCATGTTTGGCCGCTTATCTTTATGAGACAGACTCCGAAAAACTCCCACTTTTGTCTCTTGATGAACGGCTCAAAATTGCCGTCGACATGGCCCGTTGTTTGAACTACCTCCACAACGAGAGAGCAATACCTCATGGCAACCTGAAATCCACAAACATCTTAATAGGAACTCCAGGCGCCAATGCACTATTAACTGACTACAGTCTTCACCGGCTAATGACGCCAGCTGGCACAGCCGAGCAGGTTTTAAACGCAGGTGCTCTCGGTTACCGACCACCTGAATTCGCAAGCACAAGCAAACCA
>TRINITY_DN10991_c0_g1_i1_1  3-569 hypothetical protein TEA_012499 [Camellia sinensis var. sinensis](+)
CACTAGTAGCTCGGTGTCAGGGCCACGACTCAACACATCAACTCTTAGAGGACGGATAAGCTCCATTCTCAGACGAGAGCACAAGGCGTTTTGCTTATGAGGGTCCACTATCTTCTTCCTGTCTGCTTGCATAATGAACAAGTCCACCTCACAGTTCCGCTTTGCACTTGCGAAGAATCGCCCATAAGATATCTGGATGTTGTAATCCTTTAGGGTTCTCATGATGTCGTAAATGAGACCTTTGTGATCTTGGCAGAGGATTTGAACGAGGGTGTGAGACGGGCTGAAAGAATTATCAACTGTAATAGATACGGAGTTGGAGGCAAGAAAACCATTTCGGTGTTTGCTCGGCAGCTCTAAACAAAACATGTCTTGTGTAATTGCTGAGGGAAGAAAAGAGGACCCGTGTGAGCATGCAGTAACTTCTGGACCGGCTCGTTCAATCTCACAACTTATGATGGCATCCCCTAGTACAGCTTCCAGAGAGCCAATTGTTTCCGCTTGTCTCTTCTTAGTGTGAAGAAGTTCTCTGGTGTCCGTGACAAAGAAGAGATCCATCACTCTCCC
>TRINITY_DN10992_c0_g1_i1_2  142-1359 pentatricopeptide repeat-containing protein At3g13160, mitochondrial-like [Camellia sinensis](+)
TTTGTCTGAAGGCAATTCCAGTTTATAATCGAAGTAACTGTTTGACTTGCCAAGCTCAACAAGCTCCTTTGCTTCTTCCATCTTCGATTCCTTGACCAATCCATCTAACACGAGTTGCTTCACTTCCCGATCAACAAGACACCGCTGACTGATTGCCTCTTTGCACAACTCGAGAGCGAAATCAAAATCACCCTTCTCACAAGCAAGCTGAACAAGCATTGTAAATGTCACACGATTTGGGTTACAATCATTTTTCGACATTTCTTTGTACCATTTCTTGGCTTCCTCCATATTCCCATCATCACAAAACCCTTTGATCAAAGCATTGAAGCTGAACAAATCTGGCTTAACTTCTTTGCTTCCCATTTCTTCAAACAACTCAATTGCTTCAGAAATTCGATTGTCAGCCACCAAAGCTCGGAGCTTTGGATTATAACTTCTCACATTGGGGACAACATTCTTGTCTTCCATCAATGCCCACACTTCCTCTGCATCAGAAAACCTATCATTTTTGTAAAAAGCATTGAGAAGTGTATTGAAAGTAACCAAATCAGGCTTCAATCCATTCTTCTCCATCTCATCGATCACCGCAAACGCAGAATCGAAAGAACCCATTTCACAAAACGCTTTAATAACCGTATTGTGCGAGACCACGTCAGGACTAATCGACAATTTCACCGGTAAATCCTTCAAAAGCTCGCCAATCTTATCGAATTTCTTCGAATTCACGCAAGCAGAGAGGAGGGCATTGAAAGACAACACGGTGCGCTCGCATTTCAGTTGGGGCATTTCGTCGAACAGTTTGTGGGCATGATCGAACATGCCAGCCCTGCCATAGAGAGCAATGAGGCGCACAGTGAAGCCTTCTTTGGTGATGATATCGTACTTCTTTTGGTGTTCGATGATGTCTTCGATGTAGGAGAATTTCCGGGCAGCGGCGAGGCGGAGGACGGTGATTTCGTAGTCTCTGTTGCGGCGGCGAAACTGGGCTGATTCGGAGGCTTTCTTGAATTTCTTGACAAGGGTTTTGAGTTTTTTATCTTCAGAAGAGTCGGAGGAGGAGGGGGAAGTGGTGGTGGGTTTGGGAGGTTTGGGTAGTGAGTCGGAGGCGGAGACGGAGGGCGGCGAGGGGTTGACGGTGGTGGAGGGTTTGGTGAGTGAGGCGGTGGGTTTGGCGGTGAAGAGGCAGTGGAGACGGCGGGGCACGGGAGCAGACAT
>TRINITY_DN10995_c0_g1_i1_1  1-321 uncharacterized protein LOC114263229 isoform X1 [Camellia sinensis](+)
TCTCTCCTTGTGGAATGCATTCCCTGAAGCAATATCATCCTTGTCATTCAATCTCACGAGTTTACAAAAACGGTTGCAGTCCCTCGCCATCATGGATAGCCACTTCCTCGTTGTTTCTTCTACTTTTGTTGCACTCTTGATGGCTGTTTTCACCTGATCCACATCATATTTCAACAATGTAGAAGGAGATGCTTCAGAGTGCAGATTTCCTTCTACAATGTCCTTCATGGACTTCAACTCCTGCATTAGCTTCATTGCGAGACGTTCAATACCATGCATCTGCCGTTCTGAGAATGCAATGGCACTCTCAGAACAATTTTG
>TRINITY_DN10995_c0_g1_i1_2  42-242 uncharacterized protein LOC114311024 [Camellia sinensis](+)
TTGAATTCTTATGCTAGTTATGCTATTGTCGTAACCACGTCATACTCTTTCTTCTCTACTATAATTGTGTGGATCTTGGGATTAGAGCTTGAACGATTAGAAACACCTATGAGTGTAGCTTCACTACTAAAAGGTCAAACTCGAGCAGATCTCGTATGCAAATCATGTGAACTAGAAGTCTCTAGTTTGCGTTTAACTTGT
>TRINITY_DN10999_c0_g1_i1_1  3-557 protein TRM32-like [Camellia sinensis](+)
TGGAACACATTTCTCTGTACTTACAGGAAGATTAAACCGCTTCAGCTCATCATTCCCATGACTATCACTTTCAAGATTTTCACTCCTATCAACTACTGTCGTAATTGGTATCCCTGAAAGATGAGCATCGCAATGCGGCTCACTCTGAAGGGAAGAATTAAAATCAAGATGAGATAGAGACAGGGAGCGAACCCTTTTGAAGGATATTGGAGCGTGGCCACCTGATGGAATCTCATATTCATTTGTCAATTTTAAGCTACTAGAGTGATTCAACTTGGCCTCTTTGCTGAAACTACTCTGAAACAACTGAGCATATCTTTCCAGTGATTCGTTTACAGAGGACGTTCTTCTATGGGTTGGTGTACCCTTTCTGAGATAAAAAACAGAACCATCAATTTCATAACTACTGCTGGACATGTTTGTATTACTCATTTGCTTATTCTGTCCCTGAGTTGAATCTGTAGAAGAAAAACATGCATCTTGATTTCGCATTTTGCCTCCAATATCATCAGCCATGAGAACCTCTGACTTTGCATAGAGATCCTTTGGAAACTT
>TRINITY_DN10999_c0_g1_i1_2  143-793 mediator of RNA polymerase II transcription subunit 18 isoform X2 [Camellia sinensis](+)
CAAGGTTGTACCTCCACCCTCTGACATAAGAGATGCAGCGGCAGCGGCAGCAGTAGGAACAACCCCAGTTGAAACACCCGGTTTTGACAAATGGAGCAGCGGCGCAAGATATTCACAAAAGGATGACACAGAAGCAGCAACTTCAGTGTAGTTCTCAGATGATGCGGGAGCTGTTACTTCAACCAGCTGAATTCCTGGTGTCACGGGCATTGCCTCATCGGTTGCATGCATTTTTAGCATCTTATTAATTGAAGAGACGGTAACAGTTATCTGAGCACCTCTTTGGAAATGGAAGGCAAATCCTACTCTTAACTGTTCATAATCTAACTTGTAGCCCAGTGCATAAAATAAGCGAAGCACATTCTTGCTTACTTTACTTTCCACCATGGTCCTAACTAGCACTGAAATTTGTTCAGCACCGGCACCTCTCATTGCACCCCCAACATGTCGAACAGTCCAAGTAGGTTCAGGCTGCTCAAGATCACATAAGAGCCGAACCTCTGAAGCTACAACCCCAAGATTTGGGGCACTTTTAAGACACAATTCATGGATCCGTAAACGTTCTTTATGAACACCACAAAGACCTTGAAGAAGAATCTCAAGGGCTTCAACATGCGGTGTCTCTATAATTCCCTGAACCACACACTCCAT
>TRINITY_DN11000_c0_g1_i1_1  79-768 pentatricopeptide repeat-containing protein At1g08070, chloroplastic-like [Camellia sinensis](+)
CCAGTAATCCTTACAAGAGCAAGACCCATTGCTGAATTGATGAAAACGATTCCGATCCCTCACAATTATCTCTCTCTTAAATACCTTCGAGATAAGCTTCAACGCAGAATGGCAATCATTACATGTCCGGAGGTTTTTCACCACCCGAATTGCCTTTCCAGGTGGTGTGTTCATAAGTCCAAAAGCAACAGCAATTCTCTCACTGTGGTATCGAATTATACTCTCTTTCTCCTCATCATCTATGTCATGGAGCACAGAAGCTGTATCTGGCTTATGCCCATGCCCTTTCAGTTTCTTTTCTATCTCATCCAAAAATACATTAATTTGTGTGAAATCAGGATGTGAAGTGTCACCCGCCACAAACTCGTGTACTATATTGTCCACCTCAATTGAACTACATCCAGGTGTTTTACGCACTCCCCTCTCAATCATTAACCTCCGGCAAATTTTCACATCATCCCATCGATTTAATGATGCATACAGATTAGACAAAAACACATAATTTCCTCCATCACATGGGTCCAACTCCAACAGATACCGGGTTACTTGCTCGCTAACTTTGGTATCTTTGTGGACCTGACAAGCTCGAAGTAGGCTTCCCCAGACAACTGAATTTGGCTTCATGGGCATGGTCTTTATGAGTTCCAAAGCTTCTTCAAGAAAACCTGCTCTACCTAAAAGGTCAACCAT
>TRINITY_DN11000_c0_g2_i1_1  1-417 pentatricopeptide repeat-containing protein At1g08070, chloroplastic-like [Camellia sinensis](+)
ACCTAAAAGGTCAACCATGCAACCATAGTGTTCAATTCCAGGTACAACCCCATAAAGGCTACTCATTTGAGAGAAATATCTCCTACCTGCAGACATTAAACCTGAATGGCTACACCCAGACAAGAGCCCCACAAAGGTGACCCCATCTGGTTTTATGCTTTCCTTCTCCATTGAAATGAAAACATCTATAGCTTCCTTTCCATAACCATGCATTCCCAAACCTACGATAATAGAATTCCAGCAAAAGATGTTCTTCACACGAAGGCCATAAAATACATCTAGAGCAGCTTCTATACTCCCACACTTGCAGTACATGTCTATAAGAGCATTACCTAAAACAACATCGACTCTGAACTTTTTCCTTCTTATATAAGCATGTATCCACTCACCCATATCTAAAGCACCAAGATGAGCACA
>TRINITY_DN11002_c0_g1_i1_1  54-674 uncharacterized protein LOC114316922 [Camellia sinensis](+)
AGTCATGTTCAGTCTCAAAGATTGGAAAAGCCAAGGAGCCTGTTGTAGCCTATCTTGACTCAAGCTCAACTGTTCCTCTTCCACATCAAAACCGTTTTTTCTTGCACTTTGGAATCCATAATTTGAGTCAGGCACCATGGTTAGCCCCCATTTTTGACCTCTTGTTTCTTCTCTACTTATATCTGTGCCTGAAGAGGAAGAAAAGCTCGGTCCAGAATCTGAACTGGGTGGCGTCTCCGCTTTCTTTCTTCTTCTGTAGTAACTGGTGGGGCCTAAAGTGAGTCGGATCTCATTCTCGTCTTCAATCTCTAGCTCTCCATCCCCATCACATTCCATAACATACTCTTCGGCGGGTTGTTCCAAGTCAAGCTCTGGTGGAGGCTTTTGATGGATATTATTATTCATCATCTGATTCAAACTAATTCCACTCCTAGAATCCCATCTTTCTTGATTTTGTCCCTTTGGCTTGCTATTTTGGTCAGTGCTGGTTTTCATCATCAGTATCTTCTGGATCCGATATAGACGATGAAGTTCATACACCTGTTGTTTGAAGGTTTCTTCATGCTTCAACATGGCCATCTTCATGTATTCCTTGTCATATGGCTTAAGCAGCCTCTCCAT
>TRINITY_DN11004_c0_g1_i2_1  1-597 uncharacterized protein LOC114322241 [Camellia sinensis](+)
GTGGGGGATAAGGTTCATGTTTGACATGATAGGTGGTATGGTGCTTTGTCTTTGGCAAGAATGTTCCCTTTGATTTTTGCCATTGTTGTTGATAAGGAGGAAATGGTTGCTTCAGTTAGGGTTAGGCAAGGTCAGTCGTTTGTATGGAACATTCATCTTCGTCATGATGTTCAGGATTGGGAGGTGGGTCAGTTAGTGGATCTTCTGGGATTCTTGTATGGAGTGAAGAACGGGGTGGATTCTCTAGTGTGGGATTGTCTGAGATCTAAAGGGGTTTTCTCGGTGTCTTCGTTTTATCGTGTGCTTGTTGGTGGCGATGGTGTTGTTTTTCCTTAGAAGTGCATATCAGGTGCAGGTTCACCTTCTAAGGTAGCTTTTTTTGTTTGGATAGCAGCTTTGGGCTACATTCTGACTATCGACAACCTCATTCGTCAGCGGCATATTTTGGTGAATTGGTGTTGTATGTGTTGCAGAAATGCGGAGACGGTGGATCACTTGTTTGTTTATTGTCCGGTTAGGTCTCAACTGTGAAGTTTGATTGTTGCTTTGTTTGGTTTGGTTTGAGTACAACTGGGGTCTGTGCTGAGTGTGTTACAG
>TRINITY_DN11006_c0_g1_i1_1  1-882 methionine S-methyltransferase-like [Camellia sinensis](+)
CGATTATTTTCACCACGACTTGCCATTGTTGATGAACATCTGAGCCGACACCTACCCAGGAAGTGGTTAACTTCATTGGCAATCGAGAATATAGAGACTGACAAACTTTCAGAGGATATGCTCACTGTAATTGAAGCCCCGTGCCAGTCAGATTTGATGATAGAGCTGATTAAAAAGTTGAAACCACAGGTGGTAGTTACTGGAATGGCCCATTTTGAGGCAATTACTAGTTCTGCTTTTCAGCACCTTTTAGATACCACAAGAGAAATTGGATCTCGTATTTTCTTAGACATATCAGACCACTTTGAGCTATCCAGTCTCCCCAGTTCCAATGGGGTCCTAAAATATCTTGCAGGAACGCATCTACCCCCGCACACATCAATTATATGTGGTTTATTAAAAAATCAGGTTTATTCAGATTTGGAAGTAGCTTTTGTGATATCAGAAGAGGAGACCATCTTTAAAGCATTGTCCAAGACTGTGGAAGTATTAGAAGGGAATACTGCACCAATTAGTCAATACTACTATGGTTGTATCTTTCATGATCTTCTAGCCTTTCAGCTTGCTGATCGACATCTGCCTGCAGAGAGAGCAGGTGAGAAGGCAAAAGATGGTGAGATGATTGGATTTGCTAGTTCTGCCATCTCAGTCCTTGATCATGCTGAGTTGTCAATAACTGAGACAGATAACTCTTCCCTAATTCATATGGATGTGGATCAAAGCTTTTTGCCGATACCATCTCCTGTCAAGGCTGCTATTTTTGAAAGTTTTGCAAGACAGAATGTAGCGGAATCAGAAACTGATGTAACAACAAGCATCAGACAATTTATCAAGAGCAATTATGGCTACCCAACCGATAGTAACACAGAATTCATATATGCA
>TRINITY_DN11009_c0_g1_i1_2  242-619 uncharacterized protein LOC114282382 isoform X2 [Camellia sinensis](+)
AAGTCGTGTCGAGACGGTGCTACGCTCGTCGGGAGGGCCAGGAAACACGGTCTCCACAACCATCGCCGGCATGCCGGAAGCAATATGTTCGGCGGCGGTCTCACCGCCGTCTGCGGCGGCCGCCGTTAGCGCCTGCTCAAAATCCACGGCTCCAACCAGCGTAAGCCGAGCCAAGTCGTTCTCGTAAGTTCTCACGCCGGGAAGCGACTTTCCGTCGGACCCCGCGACGGCTTCGAGTATGTCCTGCTCGGTCGCCGGAGTCGACTTCGGAGCCGAACATGCGAGGACTGGAAAAGAATTTCCAAGAATTCTGAGGCGTATTTTGGGAAATATTGTGAGGTTTTTGGAGGAGACAGACTGGCGGTGAGAGAGATGGAA
>TRINITY_DN11010_c0_g1_i1_1  3-371 homeobox-leucine zipper protein HAT5-like [Camellia sinensis](+)
AGGGGTGTCATTGTAACACCCACCATCTTCCAACTTAGGAAAGCATGGAGGGGGCAAAAGGCTCCTGGTGAGTTCATCATGTTCATCGTCTTGCGAGAAATCCGATTGCTCGGCTCCTCCAAAAACATTGGAAGAGTCTGCAGGCTCTAAAATGGAAGAATGGTTCCCATCGGTGCAATGCGGGCTGTCGGAGTCGAAAACATCACTTTTAGCTGAACTTGCTTCTTCCTGCTTACACTGACAGACCACCATTGCTGCCTTGGCTTTGTTTTCAGAATCAGCATTGGAGATGATATGTTTCTGAGGCTCTGCAACTGTTGGATTTGTGTTCTCTTTTTGTCCGGTGAGTAGTTTGTCACTGAGAAAGCG
>TRINITY_DN11010_c0_g2_i1_1  19-459 homeobox-leucine zipper protein HAT5-like [Camellia sinensis](+)
AGAATCATAGTCTTTCTCAAGCTGCTTGGTCTTGGACCGGGCTCGCCGGTTTTGGAACCAAATTGCAACTTGCCTTGGCTGCAGCCCTAATTCCTTGGCAATCTGTGCCTTCCTCTCTGGTTCAAGCTTGTTTTCCACTTCAAAATTTTTCTCAAGAAACTGAACTTGATCGGCTGCGAGTCGCCTTTTCTTCTCCGGTTGATTAAAGCAAGCATCGTAATGGTCGTCATTGCCATGTTCTTCCTTGTCAAGGGGTGGGGAAAATTGCCTGTCTGTTGGGTTTCCAACCATGGATGTTGAACATGAGAGAGAGTCACCATGAAAAGAAGGGGGAGAGTTGGAAATCCAGAGAGACTCGAGAACCTGGGAAGAACAAGGAAGGCTGTTATTTTGGTGTGTAACGGTCATGTTGGAACCTCCATAGACTCTCCCACCCTCCAT
>TRINITY_DN11011_c0_g1_i1_1  1-381 uncharacterized protein LOC114309237 isoform X2 [Camellia sinensis](+)
CAGAATAGGTCATGGTCTAAGAAATATTCTCGACGGAAGAGATCAAGTTTGTCTAGTTCTGGAGTTTTAACAAGAAATTCAAAGCAAACTAAGATTATTGGTACCAAATTGAGTGGCAAACCAACTCTTTCATCATTGAAACAGGCTAAGGATGTGAGGAAGGAAAGTGATATTGAGTTAGTGGCAAAACCGAAGAAGGCCAAGTCAAATGATGGAGTACACTTAACCACCAATTTGATTGAAAATGCAGACAAAGTATCTTCTGAAGTTAATGAGCAAATAAAAGAAGTAAGAGCTCTGAAAAGAAGTAACATTGATGAGTTTGGCAGATGCCTTGCCAATGCATCATCAAGTGGGTGTATATCAGTCAAGAAACGCCGG
>TRINITY_DN11015_c0_g1_i1_1  151-648 calcium uniporter protein 2, mitochondrial-like isoform X2 [Camellia sinensis](+)
TGAATGCAACGCACCAATCTCTGTCCTTTCCAAATTATCAAATGATGGAGTAATCGAAAAACCATGCCCAGGAGACGACGATGAACCAGGATAACAAGCTCTCCGGAGCTCATTGAACCTTACAATATCAAAACTGTTCATCTTCATAAGCTGCTTTTGCTTTGCGCTAAACCGGCTCTGGAAGAAACCTTCGAAAGAAGGCTCCTTGGATGTCCTGAGGAAGAAAGCATAGCCAGCCATGAAGTACATGGACGTTACGTAGAAGCAAATGGGCTCCATGACATCCCAAGACAGTTCCCAGAAGGTGAGCCTCATGAATGCAGCTGTCTGAATGACAAGGTATCCCAGCCCACACCAGAGTTCCCGGCGAACCAGAGACTCTGCCTTTCTGTCAATGCCGGCCTTTTGGTTTTCCATTTCTTCAAGTTCCTTCCACCTCCGATCGTCCTGCTTGGGTACTGGTACGGGCATCAGGTCCTGGATGATTTTCACTACCTG
>TRINITY_DN11017_c0_g1_i1_1  24-113 hypothetical protein TEA_028323 [Camellia sinensis var. sinensis](+)
ATGCCCACAAACATCAATCCTACTTTCTTCCCCAAATTGAGCTTTTGCTTAGATGGCAGGCTTGTTTTCTCATGGCTGCTTACATTGTTT
>TRINITY_DN11019_c0_g1_i1_1  64-432 uncharacterized protein LOC114262079 isoform X1 [Camellia sinensis](+)
GCCTCGATGATTAGAGTAATGGCCTCTGGAATAAGAATACTCAGGAGAATTTTTGGATGCAGTGTAGGCTACAGTTAAATCAGAACCTGGTGACTGAACTTTTTGATCGATATGAATCTCCTCAGAACATAGAAGAGAACAGAGATCCTCCATGGTGATTGCTTCAGCACGAGCTCGAATCGTAGTTTTAAAAGCATCATATTCGGCAGGAAGACCATTCAAAGTGAGAAGAACCAAATCTTCATCATCAACACTGGCTGAAGCTAGGGCAAGTTTATCAGAAATTTCTTTGATAAGACTGAGATATTCTGCCATTTTGCGAGATTGCTTCGAAATAGAGTGTAATTGATTCTTCAGTTGATGAATATG
>TRINITY_DN11020_c0_g1_i1_2  9-179 probable LRR receptor-like serine/threonine-protein kinase At3g47570 [Camellia sinensis](+)
TCTTTCTAACTTCGAATTCCCAGCTTTTATATTGCTGGTCTTCAAACTCCACTGCTGCTCTGCTGCCACGTGTCCCATCATATAGCCAGCTACCTCCACTTCAATGCCCATGATCTCTGCAACTGCCAGTAACTACTTCTCTGTTGCAGCTTTTCTCCTTCTAGGAAACAT
>TRINITY_DN11021_c0_g1_i1_1  2-895 DNA polymerase lambda [Camellia sinensis](+)
GCAGTTATTGAGAAGTTGCCCTTCAAAATTGAAAATATGGATCAGGTCAAACATCTACCTGCAATTGGCAAGTCGATGCAGGATCATATTCAGGAGATTGTGAGTACCGGGAAGCTTTCCAAGTTGGAGCACTTCGAGACAGATGAAAAGGTTCGTACAGTCAGCCTATTTGGGGAAGTATGGGGCATTGGTCCAGCGACTGCATTGAAACTTTATGATAAAGGACACCGAACTCTAGATGATCTGAAGAATGAGGATTCATTAACAAATGCACAGAGGTTAGGATTGAAATATTTTGATGATATCAAAACGAGGATTCCACGTCACGAGGTTCAAGAGATGGAACAACTTCTACAGAAAGCTGCTGAAGAAATTTTGCCTGAGGTGGTGGTCGTATGTGGAGGATCATACAGACGTGGAAAAGCTTCTTGTGGGGATATGGACATTGTAATTACACATCCTGATGGAAAAAGTCATATAGGGTTTTTACGGAAATATGTAAAGCATCTGAAGGATATAAAGTTCTTAAGGGAAGACTTGATCTTTAGTATTCACAGTGAGGAGGATACTGACGCAGGGGTTGACACATATTTTGGTCTTTGCACGTATCCTGGTCGAGAACTGCGACATCGCATAGATTTGAAGGTTTATCCCAGGGACATATATGCATTTGGACTAATAGCTTGGACAGGGAATGATGTATTAAATAGGAGACTGAGATTACTTGCTGAATCCAAAGGATACCGACTTGATGATACAGGACTGTTTCCGGCTACTCAGAGTTCTAGCAGTAAACGGGGCACAAGAGCTATCACAAGTTTGCGTTTCAAGACAGAAAGAGAAGTGTTTGATTTCCTGGGATTCCCGTGGTTTGAACCGCATGAGAGGAATCTG
>TRINITY_DN11022_c0_g1_i1_1  186-557 non-specific lipid-transfer protein [Camellia sinensis](+)
ATGGCGAAGTCGTCTGAGCTGAAGTCCGAGGCCCTCCTGGAGCAGATGAAGCTCCACCTCTCCTCCGACGCTGGTAAACATCTCACCAAGAAGATCGGCCTCGTTTATCAACTCAACATCGCTCCCAAGAAAATTGGATTCAACGAGGACATCTATGTTGTTGATCTCAAGAAAGGAGAGGTCAAGAAAGGGCCATACGAGGATGGGAAGCCCGATGCCATCTTTTCTTTCACAGATGAAGATTTTTTCAAGATTGCCTCTGGGAAGATGAATCCCCAAATTGCTTTCATGAGGGGTGCAATGAAGGTTAAGGGCAGTCTGAGTGCCGCGCAGAAATTCACACCTGACATTTTCCCCAAACCTTCAAAGATG
>TRINITY_DN11024_c0_g1_i1_2  3-455 hypothetical protein TEA_025706 [Camellia sinensis var. sinensis](+)
TGCATTGTCCTTTTTGCTTATTTTTACTCCCACCGAGTTTGTTTCTCTCAAAACGAAGCGCCTAAGTTGTAAAGGATAGACATCAGCCATATCATCTTCTGCTGCTGAAAAGCTTCTACCATTCTTCATTGCAATTTTGGAATCAATGTGCCATTTAAGTGCTTGCAACCACATTTCCCCAGTAACCAAAGCATAGTCCCGACCCGAGATCCCAACTTCACCACCATTCTCTTTATTATGCACAGAATCATCCTCTCTCCTCAAATTCAACACAAGATCTGAGTTAAATATGTTGCTGATTATCTTCATCGGGCCGGCAAACAATGACGCCGACGACGCCGTGTACAAAATCCCTCTCTTCCCATCCGAATCAAGCCACGAAGAAGAGTCTTGTGCCTCTTTCCACCACCGATAGGGGACGAAGTAGAGTCGTAGGTCGTCGTGATTTGAAAG
>TRINITY_DN11024_c0_g1_i2_1  51-977 transcription factor MYB108-like [Camellia sinensis](+)
ATGGAAGTGGAAGGTAGAGAGTGCAACTCTGCCATTCAAAGTGAAGAAGAGACGATGGAACTGAGGAGAGGACCCTGGACTGTTGAAGAAGACATGACCCTCATGAACTTCATCGCCAAGCACGGTGAAGGCCGTTGGAACTCTCTTGCTCGCTGTGCCGGTCTGAAACGAACCGGAAAGAGCTGTAGATTAAGGTGGCTCAACTATTTACGCCCTGATGTTCGACGTGGAAATATCACTCCTGAAGAACAGCTTCTCATTCTAGAGCTTCATTGTCGATGGGGCAATCGGTGGTCAAAAATTGCTCAACATTTACCAGGACGAACAGATAATGAGATCAAGAACTATTGGCGAACCCGGGTTCAAAAACACGCCAAACAGCTCCAATGTGACGTGAACAGCAAGCAATTCAAAGACACCATGCGCTATCTTTGGATTCCAAGATTGGTGGAAAGAATTCAAGCCACTTCCACCCCCACAGCCACCGGATCCTCCTCCACCACCTCCACCACCACCTACCACCACCACCCCAACAACATAAGTATGAGCTCCGGCCAACTGGTTCCACCACCACCACCACCACCCGCCACCAGTATTGGCGGCGACTACGGTGGTGTACAACCGGAGAATTCTAGCACGGGGGCTTCATCGGACTCGTTTGGGACGCAGGTTTCACCTGTCTCTGACCTGACTGATTATTACAATTATCCGGTTAATAATAACCATAACCAGGATTATTACCAAGTTAATCAGGTTAGCTACCCAGATTCCCTAACCAGCCCCTCTGGTTACTTTAACCATGGGTTAGATTTCCAAGCCATGGAGCAGAACAACAACCAGTGGTTTGATGCAGGGGGGGACACATCAGACAATTTGTGGAATGTTGAGGATATTTGGTTCTTGCAGCAGCAGCTCAACAACAATATT
>TRINITY_DN11025_c0_g1_i1_1  19-315 hypothetical protein TEA_026640 [Camellia sinensis var. sinensis](+)
TTTGCTTTTTTGCTCCCTTAACGCCCTTTTTCGGTTAAGCTTAAGGCGTTTTTGGCTCTAACTCCCAACCTACACGTGCTAATTACATTCCGTCTGTTGTCAAAGGTCCTATTTGTCGTGACGAAACTGGTTGTGACATCCGTATGGTGGTTCGGGGGCAGTTTTGCATTTTCGCCCCTTTAATGCCCCTTTTCGATTAACTTTAAGGCGTTTTTTGCTCTAACTCCCAACCTACGCGCCCGAATTACATTCTGTCTGTTGTCACAGGTCCTATTTGTCATGGGGAAGCTGGCTGTG
>TRINITY_DN1102_c0_g1_i1_2  12-521 MLO-like protein 10 isoform X2 [Camellia sinensis](+)
ACATATTGCCTCCATTATAATTTCAAGCTTGTAATTTTAAAATTTTGCTTAGGGATTGGAACTCTGTTCTTCTGCAGCTACAGTACACTTCCACTCTATGCCCTTGTAGCTCAGATGGGCTCACATATGAAGAAATCCATCTTTGATGAACAAACAACCAAGGCCCTTAAGAAGTGGCGCATGGCTGTCAAGAATAAGCATGGCAAGGGAGGGAAGTCTCCTACCCAAACCCTGGGTGGAGGAAGCCCAACAACTGCTTCAATGAAGTCAACCTTGCACTCCTCCGGAGCCAAGCTTCACCGCTTCAAGACTACTGGTCACTCAACCCGCTCATTCACCCCTGATCACCATGAAACTTCTGATTATGAAGCCAATCCATCATCAGCCAACTTGATTGTAACAGATGATGATCATGATGGTTCAGAGGTTGAAACGAGTGCACCCCACGTTGGAGATGAAAGTAGAAACGAAGACGTTTTCTCAATATTTGTGAAGCCTGCTCTGATGAAG
>TRINITY_DN11034_c0_g1_i1_1  365-1153 putative F-box/LRR-repeat protein At3g18150 isoform X1 [Camellia sinensis](+)
TCTGGCATAAATCGATTGAATATTGATTCGGCGAGCGTGAAAAAGGTTGTTATACAATGCTCAGTGGTTGAAAGGGATGACGAGTCTGTGCTTGAAACGTCGGCACCTAATCTTTGGACATTGGAGCTTTTGGGATCTTTTCACCGGAGAAAGTGTCGGCTAGTGAATGTTTCATCTCTTGTTGAAGCCAATCTCAATTTGACATTTCATAAAACTTGTGGTAGAGACAGTGAAGATGATAAGTTAGAGCAGTATAACCAATTGAGTTAACTTGTTGAGGGAGTTGAACTTGTTGAGGAACTTCAATTGGGGACTTGGTGTATTCAGGTTCTATCAATAGCTAAAGTGGAAGATTTGCCCTCTCCAATGTTAAGCTGCAAAATGTTGACACTACATACGCACATCAAGAAATGGGACATCTGTGGCATAGAAAGGCTTCTACAAAGTTCACCTTATCTAGAGACTTTAGTAGTGGATATGAGTACCCTTTACTACCCAACGTTCCAATTTTGCTTCAACTTTCTAAATTCCTACGACTTAGATGGAGAGCAATATTGGGTGTCACACGAAAGGGTTTTCAAGTGCTGGATGATGAAGGTAAAGACTATTAAGATTGTCGGCTTCAGAGAAGTTGGAGAAGGATTTGCACTTCCTCTCTTGCAGTTTCTGCTCAAGAATGCCAAGGTGCTAGAGAAGATGATCATCAAAACAGGAAAATCAGGTTTCAATCAATGCTTGACATGAATTTGTTCAATTTACACAAAAATTGTTGAGCTTTCCAAGAGCCTC
>TRINITY_DN1103_c0_g1_i1_1  3-509 putative calcium-transporting ATPase 13, plasma membrane-type [Camellia sinensis](+)
AGATCCTCTCCCTCTGATAAACTTCTAATGGTGCAATGCTTGAAACAGAGGTGCCATACTGTGGCGGCTATTGGTAAGAGCAGAAATGATGTACCGGCATTGAAAGAAGCTAATATAGGTCTTTATATGGGGACACTGCAAAATGAGGTGGCCAAAGCGAGCTCAGACATTGTGATTTTAGATGATAACCTTGGTTCCGTAGTCATGGTCTTAAAGTGGGGAAGATGTGTTCACGGCAACATCCAGAAATTCATTCAATTCCAACTCGCTGTGAATGTTGCTGCTATTATGATCTACTTTGTTGCAGTAATTTCAGACCATAAATTCCCACTTACTACAGTCCAGATATTGTGGGTGAACTTGATCATGGACACCTTGGGTGCTCTGGCTCTAGCCACAGAGAAGCCTTCAAAGGAACTCATGGAGAAACCACCCGTGGGTCGGCGTGAGCCACTCATCACCAACATTATGTGGAGGAACCTGCTAGCTCAAGCATTCTACCAGATA
>TRINITY_DN11040_c0_g1_i2_1  2-139 probable beta-1,4-xylosyltransferase IRX14 [Camellia sinensis](+)
AGCAATCACAGTTCTAGGGTCTTTGATTCCGTATTGAAGCCTCTGTTCTCTCTGAACTCCCTCGATTATCCGATGAGCTTTCATGACCTCCACTGGATTCGGATGTGGCCATGGCCGAATCAAGATCTCGTGTCATCC
>TRINITY_DN11046_c0_g1_i1_1  49-855 probable E3 ubiquitin-protein ligase RNF217 [Camellia sinensis](+)
ATGGGCAACACAAACTCAATCAACCCACCACCACCACCACCACCACGGCCACCGCCAACGCCAACGGCGGAGGCAGAACCAGAGTCGTCGGAAGTCTCAAACTTCACTTGCGAAATATGCATCGAACCCATGTTATCAAACAAGAAATTCACAAACAAGGGTTTATGTATCCACCCATTTTGCATCGATTGCGTGACCAAGTACATCCAAGTCAAGGTCGAAGACGACCTCATCGCCGCCGTGAAGTGCCCGGGGCTGAGCTGCGATCACTTTCTCGACCCTCTCTCATGCCGACCCATCTTGGCCCCGAAGCTCTTCGACAAGTGGTGCGATGTGCTCTGCGATAGCGCGATTCTAGGGTTTCAGAGATGTTATTGCCCTAATCGAGATTGCTCTGCGTTGGTGGTGAATGAGTGTCAAGGGATTGTTAGGAGATCGGTTTGTCCTAATTGTAAGAGGTTGTTTTGCTTTCACTGTCAGCTTCCTTGGCACGCTGGGTATAGGTGTGAAGAGAGTGGAGAGATGAGAGATCGGAATGATATAGCATTTGGTGTTCTTGCTGAGAGGAATAAGTGGATGCGATGCCCTAAATGCAATCATTGTGTTGATCTCATTGAAGGTTGCTCCATTGTCAAATGCAGGTGTGGAACCAATTTCTGCTACAAGTGTGGAAGGAAGGTGAATCAACACTGGTGTGACTGCAACAGGAATATGTGGTGCAGGGTTTTGTTCCTTCGAATCTGTATAGTCATTATAATCATCTTGCAATTCTTGTTTCTGTTTGGAAACGTAATGAAACTTGGTAAC
>TRINITY_DN11048_c0_g1_i1_1  5-301 hypothetical protein EZV62_027794 [Acer yangbiense](+)
GTCTACCCTGGCAGAAGATTTGTCAAATACTAGCTTCTCGGTGATGATTTTGTCATCGGGGATGCGCGAGTAGCTGACGAGTATATCAATCGGTTCTGGCTAGGGCTTTCATTACCTAAATCCTTAGTGTCTGATACGGGTTATTTCGAGTTCGCGAATAAATTCCGCGGACCTGGAAAGGATCTATCACCTATCTCTGTTAAAATGATTAGATCCGCCCGTTTTCCGGTTGCGCTTATGCCAGTGCTTAAGCAAATAGGGGTAACGGATATTCAGAGTGTTCTCTGCGTTTGCGGG
>TRINITY_DN11048_c0_g2_i1_1  711-1385 hypothetical protein FH972_026961 [Carpinus fangiana](+)
GTATTGCTAGGACCATTCTAACATATCAGTAGAAAAAGGGCCACGTTCGGATAAACGAAGCCTCCTCATCAGACCAAAATCCCAAAAGCGAGGCCTTGCCTTATCCTATAGCGCAACCGAGAATAAGTCCCAGATCATCCTATGGAACGGTGATTTCTCACCCGGCACATAACGATAGGGGACTGATGAAGCAGTCCAAATCGGAAACCATTTCAAACCAGTCGATAGAGGAACCGACTGGAATGAAGGTACATATCTACTGATAAGTGACACAATCTTCGTTCTCAACTCTTCAAGAAGAGAGTCGAAAGAAGCGTTAAGCTCTTGTGTAATCGAGCGAAACTGAGAATTTTTTTTCTTCTTTACTAATATCAGTTTCGACAACGAAAACACAGACAGATAAAATCTTACGAGTTTATCCGCTTTCTCATCTCTCCTTCTAATGAGGGCGCGATGAAACGAAGGAATGCATCTTGGAAGGCCACACCTAGTCAGAGATATAGGATAAGGCCTATGGGTAGTTACTCTGACAATCCGTATCCCATTTCGGAGTTCACATTGGAAGCATCAGGATCCGGCCGAAGGGTCCGTCGGCTCCGGCAGCATAGTACCTGCGTCTGCTGGAAATAAGCCTTTTTGGGGCATACCATCCTGAATCCTGCTTCTGCTCCTGAC
>TRINITY_DN11050_c0_g1_i1_1  3-494 zinc finger BED domain-containing protein DAYSLEEPER-like isoform X2 [Camellia sinensis](+)
TTTTTGGGTATAAAAAGCTCTGTCAGAAGTAGCAACAGATGTTGGTATCACCAAAACATCACGAGCAATCCTGGAGAGCGTAGGATACTTGGAGCTTGCAGCTTTCCACCAAGTCAATGCATTGAAATCCTGGCTCCACCCTATGATAGGTTCCTCCAAATACAAATCCAATTCTGACTTGACCTGCCTAGAACTAGAAGATCGGAGGAACAATTTGTACTCTTGCAATAAACTCAAAGTGCCATTTGAATCATTCTCAATTTTCACATAATCATTGTAAAGTTTGTGCATGGCCTTCAAAACCTTTGAGTAGCTATAATCGCCCTTAAATTTCAAAGAAGAAAATTCTATGTATTTCATCTTGAAGCGAGGATCCATCACTGAAGCAATTGCCAGTACCAAGTACATATTGTTCATATACTTGCTAAACGACTGAAGCAATTTCTTACTCACATTAGTTAAAACATTATTTGACCTGGACCATCGAATGAA
>TRINITY_DN11052_c0_g1_i1_1  54-650 hypothetical protein TEA_000980 [Camellia sinensis var. sinensis](+)
AAGAGGTCGAACTATGAGAGGCAGCCCATGCATAGGTCTGAGGGAGAGCAAATGGGAGGGGGAATGGTAGTAGCCCGGGGAGACAGAGAAAGAAAACCTAGTGAGAATTAGGGTTAAGACAATCTTGTACTCCATCATGGATAAGTTTCTACCCACACACATTCTTCCTCCGAACCCAAAAGGCAAAAACCCCATCTTGTGGTTGCATCCTCCGTACAAGTCATCCTTAAATCTCTCAGGTTTGAACTCAAATACATCGTTGCCCCAGAGAGACTTGTCATGATGCATGGACACCACATCAATCCACATGTTGGTTCCCTTAGGGATAACGACATCACCAACCATAATGTCTTCTCTTGCTTGCCTCTGCACATTTGGCGCTGGTGAATATAGTCGTAGTACTTCATTCATAACCCATCCCATCTTTTTAAGTTTAGCAAGCATGGTGGGTTCGAGCTCTCCGTCTCCGATCACTTGTTTGATCTCTTCTCTGAGCTGATCTTGCCAGTCAAGGTGCGTGGCCAAAAGTAACAAAGTCCACGATACAGCCAATGCTGTGGTCTCATGGCCACCGAAAAATAACGTCTTGCATTCGTC
>TRINITY_DN11052_c0_g1_i1_2  29-1141 putative pentatricopeptide repeat-containing protein At1g19290 [Camellia sinensis](+)
ATGAAGAAAGTCACGACAGTGAAGTCCACAACAACTCTCTTGTTTTTCTTCAATCAAACCCAATCAATCCACGCATCGCCAACCCTCCAATGGAAGCTCCGTGACGAATCGAAGCTGACCCGACCGGAATTACTTGATCGGATCTGCCGACTTCTCGTTCTCCGGCGATTCAACGCCGTCGCCAAGCTCCCCTTCGACTTCTCTGACGACCTCGTCGACGCCGTCCTCCGGAAACTCAGGTTGAACCCTAACGCCTCTCTAGAGTTCTTCAAATTGGCTTCGAAACAGCAAAATTTCAGACCTTGCTTCAAATCATACTGTAAGATTGTTCATATACTTTCACGAGGTCGAATGTTCGATGAAACGAGGGTTTACTTGAACGAACTTGTTGGAATGTGTAAGACTAAGAACAATAGTTTTGTGGTTTGGGATGAACTAGTTAGGGTTTATAGAGAATTCAAGTTCTCGCCGACTGTTTTCGATATGATTCTGAAGATTTATGCTAAGAAGGGTTTGACAGAAAATGCCTTGTATGTGTTTGACAAAATGGGTAAGTTCGGTCGTGTGCCGAGCTTAGGGTCTTGTAATAGTTTGCTTAATAGTTTGGTTAAAGATGGTGAATGGTACACTGTATTTTGTGTTTATGATCAAGTGAATAGGGTTGGAATTGTTCCGGATGTATATACTTTTACAATAATGGTGGATGCGTATTGTAAAGGTGGCAGAGTTGATAAAGCTATGGATTTTTTGAAAGAAATGGGGGATTTGGGTTTTGAACCGAATGCAGTGACCTACCATTGTCTGATCAATGGCTATGTCAAGCTAGGAGATGTAAAAGGGGTTGAAGGAGTGTTGGAGTTGATGAATCAAAAAGGAGTTTCAATGAATGCGGTTACATATACGCTGGTGATTAAGGGTTACTGCAAACTTTGTAAGATGGATGAAGCAGAGAATGTGCTTCGAGCCATGAAAAAGGAGCCATCGTTGATTGTGGATGAATATGCTTATGGTGTTTTGATTGATGGGTACTGTCGAAATGGCAGAATGAATGATGCCTTGAGAATGAAGGATGAGATGCTGGGATTAGGATTAAAGATGAATTTGTTTATTTGC
>TRINITY_DN11053_c0_g1_i1_2  2-544 LOW QUALITY PROTEIN: protein translocase subunit SECA2, chloroplastic [Camellia sinensis](+)
ATTTGTGATCTTCGATATAAGTTTCACGGCCCATTCGGTGTCAAAATTAAACTTCTGAAACATCTCATCTTGCAAGCTCACCATAAACCGTGTTGATCCTGGATCCCCTTGCCTGCCTGCTCTACCACGGAGTTGGTTATCTATTCTCCGGGACTCATGCAACGATGTCCCAATCACATGAAGGCCCCCAAGCCTTTTCACTTCCAACCCTTCACTAAAACAGTGTTTTTCACAATCTTTTAGAACTGAGAGATAAGCCAGCCCTATCGAAGGACCAAGTGGGTAACTCTCAGACTGTTCATTAACAAGCTTATCAAGCTCTTGCAATTCTGTTGACTGACCCATCTCCACAGACTCTGAAATAATCGATTTTGCTTCCTGATATGTCCAGCTCTTACCCTCACTTTTGCATACATATTTAGCCATCAGTGCCATCTTAGCTAGCAAACCTAGTGATGATGGTCCCACCTTTATCTTTGATAACACCTTTTGTGAAATTGGCTCACCATCAACTTCAAAATCTGGAGCTTCTTTGGTCAAAAA
>TRINITY_DN11056_c0_g1_i1_1  2-1102 DExH-box ATP-dependent RNA helicase DExH15 chloroplastic isoform X2 [Camellia sinensis](+)
TCTGACTACATTCAATGAAGAAGAATCATCAGCATAAACGGTGTTCTTGAGTTTAGAACCGTCTAGAGAATCAACCTTTCCCAAAAAAACAGCTGGAACAAAATGTTGAACACCTTCAGCATCATTATATTGCAAAGACATAAAAGGCAAATGTCCATCTTCCAACTCCTCCAATAGAGGTCTGAAAGCAGAAATTCTTTCAATTTCCATCCTTCTCCGCAGTTCAGTCCGTAGAACTTTTTCTGCCCTTAATTCTTCTTGCAGATCAGCAATCTCCTTATATGCCCTATCCGATAGCAGCTTCCGGCTCTTTCTGTCAATAGCTTCATCACTAATTTCTGAAGTGAGCATTTCAATCTCTTTCTGTATTTTAGTAAGCTCCTCTTTTGCAGCCAGCATAACATTGCTCCCCACATAATTTCCAAAGCTCTGTTCAACTAACTTCCTTGCTTCTTCTAAAGTTCGTCCTGCTTGGGAAACTTTCATGTCATCCGATTCATTTGATCTACGAGTAACTTTTCCACCCGCAAGAAGATTCAACACCATCCCATATGAGGCAGTAAATTGTGAAACAAGAGGTTCAAGTCCAGAGAAGAGAAGCTTGCAGCATTCTTCAGCCCCCTCATACGGAGTCTGCAAAAGAACTACATGACCCCTTTTATCAATGCCTCTTCGTCCAGCACGCCCAGCCATTTGAAGCAATTCATTTGAGTTTAATTGAATACGTCCACTCTCACTCCTTTTGCTGAGAGATGAGATAACAGCTGTCCTAGCAGGCATGTTGATACCAGCAGCAAGCGTTTCTGTTGCAAAAACAACCTTAACAAGCCCACGCTGAAACAACTCTTCTACAAATGACTTCCAAAGAGGTAGACAGCCAGCATGGTGTGCAGCAACCCCTCGCAGAAGGCCTTTCATGGAAGACTCCCTGAAAGCATCAGGATACTGAATACGAAACCTCTTCAAGGCCAGTTCAACCTCACTCATCTCACACTCATCTAGAAGTTTGCAATCTTCAAGATACTGGACAGCTGCATCACATCCTTTCCTACTAAAGATAAACCAAATTGCTGGTAGCATATCCCTTGAGTGAAGGTGCCA
>TRINITY_DN11058_c0_g1_i1_1  815-1237 hypothetical protein D5086_0000160830 [Populus alba](+)
AGAACCCGACAGTAAGACCTGCATCACTGCCGCTCCCATAAGAATGGCTACCACGGGTGCATATTTCTGCTCTCTGATGGCGGAGTTAATTTCCTTGAGTGCATTCTTCAATTCTTCCCCACCTTCTGGCGATCCCTTTAGCTTAAGTGGGTCGAATGCTTGCTCGATTCCGCTTGTTCCAATTCCCGGTGCACTTTCTATGAGTGCCTCTTTTGCTGCTTGAATGCACTCCGGATCCAATAGAGATAGGTTTTGTGCAGTCATGATCACTTGATCCGGAAGTAAGCCCCACCAGGCGGTAAATCCAATCACTAAACAAGGGAAAAGCAATGCATTCATCTCAGGTAACCCGGATCCATTAGTTGCAGATGGGATCTTCGCGCTTTTGATCTTGGAAAGGCCTTTTGATATATTTCCGAACCC
>TRINITY_DN11058_c0_g1_i1_2  315-551 hypothetical protein C3L33_08101, partial [Rhododendron williamsianum](+)
CTCACCAGAAACCAAGCCTGCGAGCCATGGCTCAGTCTCTTCATAGAGCTTGACACAATCACCCAAAGCCACACCAACATAATTCAAATCTTGGTCCAACCCATGGAGTTTCGAAGTGGCTCGAGCCCAGTTCATCGCATTCTGGACCCCGGTTTGAGCCATTTGGACCACCTCGAGGTCTTGTTGGTTGCAGGAGGTAATATTAGCAATGGTTAAGAGAAGAAGAAAAGTGATGAG
>TRINITY_DN11059_c0_g1_i1_2  1-1347 glycosyltransferase family 92 protein RCOM_0530710 [Camellia sinensis](+)
GTGAATTGTTCCGCGGCGGTGAGTTTGGGGACTGGAGGAGGAAAAGGAATGGATTTGACCGATAACCGAACGGTTCATAGTTGGGAGACCGTGGCGTACGCGGCTACTTTGGATCGAAACACGGTGGTGGTGTTTGTGAAGGGATTGAATCTCCGGCCTGATAGGGAATCGGACCCGTCCCAATTCACCTGCCATTTTGGTTTGGGGAATTGGGAGAGAGAGGGAAGGTTTATGCTTATTACTAAAGCAATTAGGGCTTCTCAAGAAGTTGTGAGGTGTTTGTTGCCTCGGAGCATGAGGTTGAATCGTAGCAAGGCTCAGGGGATTCGAGTCACTGTTGGTGTGACCCCTCATGTCCACGCCAGGGGTCGTGATCGTGTGCTCGTGCCATCCGTGGCTAAGATAGTCAATTTTAAGTCTGAGGAAGAGAAGGGGAGGAGGAAGAAGAAGAGAAATGGGAAATACGAGCTGTGTGCTTGTACAATGGTGTGGAACCAAGCTTCTGCTCTTCGCGAGTGGATAATGTACCACTCTTGGCTTGGAATCGAGAGGTGGTTCATTTATGACAACAATAGTGATGATGGAATTAAGGATGTGATTGATGAGCTTGAACTAGAGGAATACAATGTCACTAGGCATGTCTGGCCGTGGATTAAGACTCAAGAAGCGGGCTTCTCACACTGCATTCTGAGAGCTAGAGATGAATGTAACTGGGTTGCATTCATGGATGTTGATGAGTTTTTCTACTTCCCGGTTCCAACCCGTAACCAGAGATCCAGGAAATTGCATTTTCCTGGTCAAAACTCCCTTCGAAACCTGGTTATGAATTTTTCATCATCATTATCACCATCACCATCACCGATTGCAGAAATCAGAACAGCCTGCCATAGCTTTGGGCCGTCTGGATTGAGGTCACCCCCTCCACAGGGAGTTATGGTTGGATACACTTGCCGGCTTCAGAGCCCCGAGCGACACAAATCAATTGTGCGCCCTGATGCGCTCGACATTTCCCTTCTCAATGTAGTGCATCACTTTCATCTGAGGAAGGGATTCAAATACCTGAATTTGCCCCAGAGCACAGCTGTGATTAATCACTACAAATATCAAGTATGGGAGTCTTTTAGAGCGAAGTTCTTCAGAAGAGTCGCTACCTATGTGGCCGACTGGCAAGAGAACCAAAACGAAGGATCAAGAGATAGGGCACCCGGGTTGGGAACAGAGGCCATTGAACCTCCCAATTGGCATTTACAGTTCTGTGAAGTTTGGGACACAGGTTTGAGGGACTTTGTTTCGGCTAACCTTGGTGACCCTGCTTCCGGGTTGCTTCCATGGGAGAGGACTTTACTG
>TRINITY_DN1105_c0_g1_i1_2  119-325 myosin IB heavy chain-like [Camellia sinensis](+)
ATTGGAGAAAATAACCTCGAGTTCATAGTCGGATGTGCTCTTGATAGCTTCTACTAACACAGTAACAATTTCAGTTTTTCGAGTACTAGCCATGAGTACATCGTACTCGGTTGGAATGATAATTGCAAAAAAATTATCACTTAATTCACTCAAGCAAAGCTTCTCAAGAGCAGACAGCGCAATCCGTCTTTTAAGTGCATCCGTTTC
>TRINITY_DN11060_c0_g1_i1_1  4-381 hypothetical protein FH972_006639 [Carpinus fangiana](+)
ATGAGTCTACTGGACCAGCTGTGGGACGACACACTAGCCGGACCGCGGCCGGAGAACGGCCTCGGAAAGCTCCGGAAGCACTCGACCTTTTCCTTCCGATCGAACTCTGCCAAGGAATCTGATGGCGGGAACGCGAGATCGTACGGTGGGGATTCATCTTCGGAGGCGAAGAGAATCACGCGCAGCATCATGATAATAAAGCCACCCGGGAACCAAAACGGGTCTCCTCCGGTCTCGCCTGCGGGATCTACTCCTCCAGTATCCCCTTTCTCTGGGGGTAGATCAGAGTCGTTCCGATTCCGAAGGAGGTCAACCTCGGACGCGTACGAGAAGGCGAGCCCGGTTGGACCAAGGAGCCCTCCTTCTTCTTACGACGTG
>TRINITY_DN11066_c1_g1_i1_2  158-415 hypothetical protein TEA_021910 [Camellia sinensis var. sinensis](+)
CCTTGAGACATCAAGATATCTCAAATGTATGAACCTACATATGGAATTTGGCAACTCATTCACTTCGTACCCTTCCAACTTCAGGGCACGTATACATTTGACTTCATAAATGTTTTTAGGGAGACTTCGTTTTGAAAATAGTGTCCTCAATTTCCCAACATTTTCTTTTGGAATTTTAAAACTTACATTTCGCATTAAATCAAATGACAGATGTTGAACCTCGGGATGATAATTTGCCTTACTAGCAATTGAAGTCAA
>TRINITY_DN11067_c0_g1_i1_1  2-124 omega-amidase, chloroplastic-like isoform X1 [Camellia sinensis](+)
AAAGAAGGAAGTGATTGGTGTATGTCTGGGGATCGGGGGACAAGGCCGACTGTGGAAGATGGGTGGTGGTAGTGGTTGCGCTGGAAGTGGAGTAGGGGGGTTCAGTACGAATGACAACAGAAA
>TRINITY_DN11067_c0_g1_i1_2  161-298 hypothetical protein TEA_028766 [Camellia sinensis var. sinensis](+)
GGGTTTTCACTATTCGAGGCAAAAGATACTTTTTTCTTTACAACCATTGCTCCTACAGCACCTCATCCGTTGTTGTCTCAATACCCCACCGCCGAAATGCCAGAGATCACTCAAGAGGCAACCCTTTCTCTCATCAAA
>TRINITY_DN11072_c0_g1_i1_2  3-782 putative late blight resistance protein homolog R1B-8 [Camellia sinensis](+)
CATATTGACTTTGATTGTCCTCAAGAAGTACCATTGGTCGATGGTTCCTATCCTTCTGTGTTGAAAAACCTGGAAACCATCTCTTACATGTGTCCTTGTGGAGCTGTTCAGGATTTATTGTCAAGGACTCCTAATCTTAGAAAGCTGGGATTTCGTGGACATTTGATATCAATGTCGGGGGATTTGGAGCTTCCGGATCTATGCTGTTTAATCCACCTTGAAACCTTGAAGTTGGACAATAGGGCCCCTGTTCAATCATCTGCTCTCCAACTGGATGGTGTGTGTTTGTCAAATGCTCAACTTGTGTTGCCCGCAAATCTTAAGAGTCTAACCTTAAGAGGCACGAGGATAAAGTGGGAGGAGATGTGGCTGATTGGCTTGCTACACAACCTTGAAGTTCTCAAATTAGAAATAAATGCTTGTCAGGGACCGGAATGGGAAACAACTGATGGGGGCTTTCATCAACTCAAATTCTTGAAATTCAAACTCCTTTCTGTTGAACGATGGATTACCTCTAGTACTCACTTTCCAAGCCTTCAACATTTGGTGTTTGAAAATTGTGTACTTCTTGAGGAGATACCATCTGGAGTAGGTGACATCCTCACCTTGCAGATAATTGAGGTAAAATTTTGTTCCCCGTTTGCTGATCATTCTGCCAGGAAAATTAAGAAAGAGCAAGACAGCATGGGAAATAATCAGCTGAAGATCCTGATTGACAACCAAGAATGCTTGGCGAGACCCTATGAAACAGAAAGCTGAGAAAGTGGGCCAGAAGAAGAA
>TRINITY_DN11080_c0_g1_i1_2  101-1273 protein SAWADEE HOMEODOMAIN HOMOLOG 2-like [Camellia sinensis](+)
TCCTAGCGACATATTTTGACCAGAGCCACCGGTGATGGTGTTTGTGGCAACATCACTTGTCAAGGTAACATTAGATGGTTGGACTACTGAAGTTCCCACATTACCAGCAGTGCTAACCTCAGGATTTTTGGGTTGCAGAACTCTAGTTTCCGTGGGTACAGGAGGGGGAATTTTAGTTTCCGTAGGTACAGGGGGAACTTTAGTTTCCACATTACCATGAGAAGCAGGGGGAACCATTGCTGCACCCTCTGCACGTACCTCTACTTTTTGCTGCTTTTGTGGTGGTGTTTCAATTGGAGGATACACCCTCAAAGTGTTGCCCGTATGAGGATCACCGCCCTTCTGCTGGTTCACGGACCCTGATTCGTTTATGGCATGAAGTTGCTGCAACCTGTAATCAGTTTCTGGTCTCCGGCAAACCTTTCTCAGAGGCACAATTTCCTCAGACTGATCGTGATCATAGCGCACCAAGAACCTACAACGGCAACCTCTTACATCATGTCTCCGTCTCTGTGCATCAAGAACATGAGCATCAAAGTAAAGAGCTTGCTCTTTGCCTTCCTGAAAACAGAGTATGAGGTCTCCTGGAAGAACTGCAACACATTCTGATGCTTCGCATGGAAGAGACCGTTGTCTGACATGCCTGCGAACATTAACCCATTCATCTTCCTCTGGTCCAAAACCAGCAAACCGAACTAGAACATCCGGATCACCCGTCTCAAGAGATCTATGAGATAGAAACGTTGCAACATCATACCATGCACCATCCCTGGCAGATTTAGCTTCAAACTCCAACTGAGAATTATCTGAAACAGTCCTTCCTGCACTTTGAACTGCTGAAGGAAGAGTTACAGATTGAGGGGCTTGAGAGACATTTCTCACGACAGTTGACTCATCCCGAGGCATAGGCAACACACTTAACTTCCCAGGAGTCTTAGCTGCTTTCGCCCTGATAGCATATCGCCTATTCTGGAACCAATTCCACACTTGCTTCATTTGAACTACAATCTTTCCTGACCGTTCCTCTGAAGCACTGAACTTATCTGCAAGAGCTACAAGGACTTCACGTGCTGGCATCTGAGTCTTATGTTCTTGCAGAATAGCTTCCATCTCCACAACCTCATTTGGGTTGAAGCGGAAGGCTGGGCCACCGTTACTCGGTGGTCTCCCCAT
>TRINITY_DN11089_c0_g1_i1_2  172-1239 uncharacterized protein LOC114295213 [Camellia sinensis](+)
TCTTTGAAGAAAGAGTGCAGCTGCAACCACACCCATCCATAATGTTAAAGCTACCCAGAAAGCTTGGTTATTCTCCAAACCAACCGGAGGCCGCCATACCAAGAAGTCCCCTAAAAAGTCTCTGGTTGATGGAAGCTGATTTGTTGTTGACCCAAATCTCCTTTCATCTCTGTCCTTGTATTTATCACTCCATGTTCCTGCATAGCTATCATAGCTAGAACCTATCAATGGTATGGTTACCATCTCCTCCTGCGATATCTTGAGCTTTGGTGCTTGTAGGATGTAGCGAAGTTCTGCAGCTTGGCGCCGGATGCTGACGCTGGGATGCTTCTGTTCTAATTGCTTATACAAAGCAATGCAATCCGCATGGCGGTTATGAGCCTCATAAGCCATAGCAAGCCATATTTGAATCTCACCACCAAACAGAGTTGGCCTGGGAATGATTGTGAGAGCACCTTCCAGAAACTCAATGGCACGTCCATACATACCCTTCCCATAAGCCCTCTGACCTAATTCGAACATCAACTGAGCCATCTTTCTCCGCTCTGCTTGCTCCTTAGCTACCTTTTCGAGCTCCTTTCTTACTCTCATCCTCTTCTCTTCCTCAGTCTCTTCCTTGCCCTCTCCTTCACCTTCACCATCTTCCATTCGACTCTGCAACTCCTCCGCCTCCCTCTCCAATTCTCTCATCTCCTCAATCTCCTTCACTCTCTTCCTCATTTCCTTCTCCCAATCAAACGCCTCTTCTTCCTCATCCTCATATCCATTTCCATTTCCGTTTCCATTACTATCATCGTCGCTCAAACCAGCGAAATCCACCGCATTATCCTTCGAATTCGCCTTCCCTCGCACGCCAGATCTCTGATTACGATTCTCTTTATCAAATTCGAAGCTGTTTGCGGCGGCGATGGCGGCGGAGATGTGGTGGTGAGGTTCTTTCTTGAACAGGCTCGATAAGACATCAGCCGGCACCGGCACGGGCACCGGACGAGTCTTGCGGTCGAGAACTGCAGTCCGCGGCGAGGTAATGTCTAGAAGTAGTGCTAGGTTTCCGAGCACTACGGCCAT
>TRINITY_DN1108_c0_g1_i1_2  171-293 probable serine/threonine-protein kinase PBL21 [Camellia sinensis](+)
TGGATTATTAAGCTGATGAACAACTGAAAGCAGGGTGATTGTATCTCCCTGTTTAAGGGATAACCCAAGTAGGACCCATTTGACTGCTTGCGTACTAACTTCTTTCCATGCATCTTGAATCAC
>TRINITY_DN11097_c0_g1_i1_2  160-360 hypothetical protein TEA_007518 [Camellia sinensis var. sinensis](+)
TTTTGAGCTCATCAACAGTGTTGTGTTGATCACCAATCACCAGAACGGAAGTTAAACTTGAAACTGAGAGAAATCATGGATACAAAACAGAGCAAAATTAATGTCCTCATGCCAACATTTTTGGTCCATGGTCACATATCTCCATTCCTAGAACTAGCCAAGAAACTCGCACACAAAAACTTCTTGGTATATTTGTGTTCT
>TRINITY_DN1109_c0_g1_i1_1  79-1536 anthocyanidin 3-O-glucosyltransferase 5-like [Camellia sinensis](+)
CTGTTGTAAGGCTTGGAGTTTATGAGATTCAAGTCTCAGCTGACAGTCTTTATTAATCACCTCGCACATTGACTGGTAAGACGACCCACCTTTGCTCAGCGCATTCTTACCACTATTTTTAAGTTCCTTGGCTCTCTCCTTCATCTCCTTCCTTCCATGCTTGTTGGACCCCATTACAATTGTCACCATCTCCTCTATCTCTTCCCTCCTCACCACCTTCTTCGTCGGCAACTCCTTCGGCTTGACGGCCACGCCGAGCTCCTCCTCTAGCATGGTTGCATTCATTCTCTGCTCAGCATAGAGTGGCCATGCAATCATGGGCACTCCGTTGCTAAGACTCTCCAAAGTGGAGTTCCACCCAGAGTGTGATAGAAATCCTCCCACTGACGGGTGGCTCAATATCTTCACTTGTGGGGCCCAAAGTGGGACCACCACCCCGACGTTGTGGGTCCTGGTCAAGAACCCATCAGGCAGGCAGTCTGGGGTGCCATCTGGGCCACTCCCTGACGTGAAAAAGGATGAACCCCCATGCCCCTCAATGGGTGGGCGTAGCACCCAAACAAACCTCTGCTGGCTTAGCTCCAAACCCCAAGCCAGCTCTATGGTTTGCTCAGCCGACAACGTCCCGCCACTCCCGAGCGAGACATATATCACCGACTCACTGGGTTGCTTGTCGAGCCACTCCAACAACTCGCTATTTGGACCGGCCAGTTCAACCGGTTTTGTTAATGGACCGATAGGATAAACCGGAACCTTAACTATTAATCGCATGATTTTATGATCACGCAAGGCTTTGAGCGATGTACCCTCCAGATCTTCCCAAGTGTTCAACAAGATCCCATCAGATAGCGAATATTCGACCCCTATGCGCATGTACTCATAATAGTCCTGGTTAGTCCGGTCCAGCATCGGGTCGACTACGTCTTCCGGACGAACCGGCTTGCAACCTGGAAGTCTGAGGGGTTCATTTTGATCGACGTACTCACCTTCAACTTCCTTGTCAAGCACATGACAGTAGATGGTTAGAGCGGTGAACCATGCAGTGGAGGTCACAAACACGTACTTGGACATGTTAAACTCGTTGGCGATCTCAAAAGCTTCAGATCCAAAGAGATCGACGATGAACATGGCTGGGCGGTGCTCCATGGCAGAGAGAGCAGACCGAAGGGAGGGTCGAGCCTGGCGCATGATAATGGCGAGCAGTGTGACAATCTTGATGTCCGAGTTAACTAGGCTGGAGATGTCGACCGGAGGGAGTTGGAGGATGCGGAGGTGTTTGGGGGCGGTGGAGGGATCGAGTAGTTGGGATTCTGCGGGTGAGGAATGGGTGGTGACGACGAGGATGGTGACTTCTAAGCCGTGATGGGTGGCGAGGCGTTTGCCTAGCTCGAGGACTGGGACAAGGTGACCCATGCCAGGGCTGGAAAGTATGGCCGCATGAAGCTTTGTGCTTTCCAT
>TRINITY_DN110_c0_g1_i1_1  33-251 hypothetical protein GcM1_245076 [Golovinomyces cichoracearum](+)
ATAGTTCCTTCCCGCGTCAATTGCCAATTCTTGGTCATTGAGATTCATGGGCGATTCGGATGTTTATTTAGGGAACCCTCTCTTTTTTCCCCTTTCAAACAAATCGAAATGATTGAAGTTTTTCTATTTGGAATCGTGTTAGGTCTAATTCCTATTACTTTGGCTGGATTATTCGTAACTGCATATTTACAATACAGACGCGGTGATCAGTTGGACCTT
>TRINITY_DN11102_c0_g1_i2_2  4-447 hypothetical protein TEA_018413 [Camellia sinensis var. sinensis](+)
AACGTTTCCGGCGCCGGAGTTCGCGAATATCGTAATCAGAACATGCTCTTTGACGTTGAATGGCCCTGGATTCAGCGTGAATTCGAATTTTCTCCCCTTGAAGAACACTCGATTCGTGATCGTCGACGCCATGAGGTGTCCGAGAGGTACGACCGCGATCTGAGCCGAGATCGAGGTGATTGAGAGCGGTTCTTTGCGGTAGCAGAAGAATTGATTGAGGAATGAGAGGAGGGCGCAGGCTAGGGTTCCGAGAGTCCACAAACGGAAGGTTACTACCGGCAAGGTCTGATCGTCGGCGACCGAAACTGTGAGAGCTACTTGCTCGATCGGAGAGTTCTCTTCCCCGTACGGTTCGTGAGGTGATGTTTGGGAACTGGAGGCATCGAATCGGTCTTCTTCTTCCTTCTGAATGAGTGGAGCTGAGATTTCCTGGGAAGATGTCAT
>TRINITY_DN11105_c0_g1_i1_1  171-683 hypothetical protein CK203_103338 [Vitis vinifera](+)
TTCTGGTATCGCACTCAACTTCGCGTTTCGTCTCCGACCACCACATCCACCGCCACTCCTCCCTCTTCTCAACCCACCATCCCCAACACCACCGCCGCTGCAGCCGCAATCAGCCACCCTTTGCGACGGCTTCACGCCGCCCTTCTCCCCGGAAAACATCACCGGCGAGAAATGAATCTGGCTGGGGCCCAATTTATCGCCGCCGCTCTTCGTCAATGCGGAGCTAGCTTTCACCGCCAATGCGGCCATCTCCTCCGCCTGAAGCTTGCGCTTCAAGCTGCTCAACGGAAGAGCGAAGTAAAGCTGACCCGGTTCGAGCTCCTCGTCGTCGCTGATCGCCGAAACGACATCGTCGAACTCCATTTCATCGGAATTGCAAATGAAACATGTCGGGTCCTTCTGTAACACGTAAGACACCTTCACAGGGTAAGAAAATTCCTGTAATCGACCATCTTGCAATATCAGCTTCGCTGTGGCCACAGACGTAGACTGGCACGAACTGCAAGCACCCAT
>TRINITY_DN11105_c0_g1_i1_2  113-391 uncharacterized protein LOC114259799 [Camellia sinensis](+)
CTTCTCTTCTCTTCTCTTCTCTCTGGAATCGGAATGCCTCTATCCTTTTCTAAGCTCGGCAATTCCTTACCCTTCTCCAGGCTCTTCAGACAGCTGGAGCAGGAGATGGAAACGGTGATTAAGGTACTGGAGCCTGGACCTTTGGGAGTTGTTGAACACAAGTTCTCTGCTGAAGAGATATGCGAGGCAAATGCCACTGTTAAGAGAGCGGTAGAGAATTGGCGAAGGAATGCTAAACTAGAGCAGAATAGTAATGTGTTGAAAGATTATATTCACAAA
>TRINITY_DN1110_c0_g1_i1_2  266-601 60S ribosomal protein L35a-3 [Camellia sinensis](+)
AATATTGCTAGGGTACATGAAAACCCTCACCCTAGCTCCCATGGATCTAGGAGGGAGGTTGGACTTGAACTTGGCGCGAACAACACCACTGTTTCCATGGGGCCTAGAGACCTTTCCCCAAATGCAACGGTACTGAGAGCCGTTCTTCTTCACCTTAGCCTTGTAAATGTACGCCATTCGCTTCCCTCTGTACCAATCCACCTCTTCCTTCGTGTTCACTCCCTCGATCTGTATCAGAGACGTGTTTGGGTACTGGTTCGACTTCGACCTTTTGTAGCCGAGAATCGTTCCTCGAACATAGAGTCTGATACGTTCTCCTTGGCGACCCTTCACCAT
>TRINITY_DN11113_c0_g1_i1_2  3-1238 uncharacterized protein LOC114288001 [Camellia sinensis](+)
CCTAAATCCTCTGAGCTTACCATCCACCCAGACCAAATCCAAAACGAACTCTATCAACTCCACAATACTCTTCCCAAATTGAGAGATACCTTGACTTTGATCCCCAGAGTTCTACCTTCAGCCCACATCCTCCAAGTTTCACCTTCAGCTAATGTTGCCAATGTTCAACACCCCTTAGAAGCAATAGAGGGAACCACCAATTTTACAAGTTTTTTGAAGTCCCTAGATACTTCTCTACATTCGACAATGCCACTTCTTTATACTTTTAAAGACTTTCAGAAACTTTATGATAGCCTAGATGACATATTGAAACTATGTTTGTTATGTTTCTCCGCATTCCCTGATAATTCTGTTATAAACAAGAGGGTCTTGATCTATTGGTGGATCGGAGAGGGCTTCATAGAGTCTCTTGATAGGAGAGGAAAGACTGCAGAAAGCACTGCAAATGAGATTTTGAATGCACTCGTGGCGAAGGGCTTCATCGAGCCTGTCTATAGAAAGAGGCACCCAGTAGTCCATAGATACAGAATGCACCCTTTAATACGTTTTATGGTGGTTGTGCTTGCCCGAAAAGCAAAATTCTTTGATATAGATCACGCAGGGTGTTTTGTCACAAACACAAACGTTTCTAATACGTCTCTCAAGGCATGCTTGGTAAGAACTGAAGAAGGATCTTCCCAGCATATGCTGGGGGACAGTCTTGCACTGAAGAAACTGGACACATTGTTCAATGTCAATGAATCTTACCTAGATCTCCAAAGCCACTGGTTTGCGAAGTTAGAAGTTGTCAGAATTCTTCAGCTAGGGAGGTGGCAAAATTCTATCAAGCATCACATCGAAGTAAGTAACACAGACTTCTTAAAAAGTTTGAGTAATCTGAAATGTCTTAGGTACTTGAGCCTGCAAGGAATCTCTAGAATTCCAGAGCTTCCAGTTTCGTTCTCCAACCTCACCAACATGACGGTCCTAAACCTTAGGGCATGTCACAATTTGCAAAAGCTCCCAGATGGAATAGGAAAGCTCAAGAATCTAACACACTTGGACATCTCCGAGTGCTACTTGATAGTCCATATGCCGCAGGAACTTGCTTTGCTCACCCAACTCCAAGTCCTTAAGGGGTTTGTCATTTGTGATCTCAAAAGTGTCGAACATGATGTCTGTAGGCTTATTGAATTATCACATCTGAAGAAGTTGAGAAAATTGAGTCTCTATATCAGCGGGGAGCCTAATGACACA
>TRINITY_DN11114_c0_g1_i1_2  283-414 hypothetical protein TEA_004825 [Camellia sinensis var. sinensis](+)
TTCCTGAAGAACACTGAAGAACTGGGGCGGACCGGGCTCCTGGTCTTCATTTGATCCAAAAAACAATTCTAACCGAGCAAATAACATGTTTGTCTCAACCCCAGCTAAAACTGAGATAGCAAAAGGAATTGG
>TRINITY_DN11115_c0_g1_i1_1  89-715 uncharacterized protein LOC114320042 [Camellia sinensis](+)
CATTTCACCAACAACCAAACACCAACCTTCATCTTCATCAGCCCGATCCCACACAAGTCCCACATCACAAAAGCTCGTAGTATCCCCACTTTCCTCATCACCCTCATTTTCACCGTCCTGATCATCCTCAATTTCAACGGCTCCTGAAGAGATTTCGATTTCAAATTCCGCCACAAAATCACGATGAGCCAACTCACATGACTCCTCATAGACCTCATCCTCACAATCATCATCCTCATTCCAATAATCATCATTATCCAAATGATCCAAAACCCGACTAGCCGAAAACCCGGGAAAATTCAAACCGGGCTTAGCAGCATCGACTACCCGCCAACTAACCAACCGATGATTGGAGACCACATCGCCGGATCGGAGCTTGTGGGTGCCCTTGGCCTTGTCCTTGGACTTGGAACCCGGGTGTAGATGGCACTCAACGCACCTGGGTCTGGTACACTTGCCCGTGAACTTGGAGTGGTTCGTGGGTTTGGTTGAAACCTTGGTGAACAACCCGGCTGTTGGGGGCGAGTCAAACTGGTTGATTAATCTGGAATCGGGTCTGGGGTTAAATGGTGATGGCATGACTCGGTAGCTCCTAACCATACCGTGTTGCCGACCCTCTCTCTTCAT
>TRINITY_DN1111_c0_g1_i1_2  1-309 glucan endo-1,3-beta-glucosidase-like isoform X1 [Helianthus annuus](+)
GCCAGCCTGAATGGGCCTGCAATCCGTACCATGACTGCAGACATAGTCTATGTTGGACTGGAGTGCAGCAGGAGTTGCATTTGATTTAGGTACACACCACTTCTTTCCTTGGGCCGGTGCTGCAGGCTTTGGTGATGGGCCTGATGGGCCTGTTGGTAATTCCTGTGGTCCCCGCAAGATCCCGATATCATAGACTTGTGTAAAATCCGGTCTAAAAAGCCCAAAATTCTGCTCATCCAACGACGGCCCTTTCAGATTCTCATTAAACAGCGAAAATATGTATGTCTCGAACTTTCTTCCGGGCATCAA
>TRINITY_DN11123_c0_g1_i1_1  54-155 exocyst complex component EXO70B1-like [Camellia sinensis](+)
AGCATCGTGAGACGCAATGTCTTCAACGAAGCCATCAAAAGTCTCGAATTCGAGATCAAAAGCGTCGAAGATATGAAGAAAATGCAATGGGAAACTTTGGAG
>TRINITY_DN11126_c0_g1_i1_1  311-439 cyclin-dependent protein kinase inhibitor SMR6-like [Camellia sinensis](+)
ATGGGTTCTTCAAAGAAGCATCATCAATTGAACGAAAGAGGCAAAGAATCAGACGGCAAGAAATGGGCAATTGCTGGAATTTTGATTCGTGGTTCATTGAAATCCATGAAAACGAAGCAGAAGGAGAGA
>TRINITY_DN11132_c0_g1_i1_2  2-529 uncharacterized protein LOC114281679 isoform X2 [Camellia sinensis](+)
AGCGTCCAAGTCATTCCAAAAGCCCACATCTTGAATTATCGCCGCAACTTCCCTTGCCATTGGGTCCTCCTCACATACCACCTTATACGAATTATCCAACACTACTAGATGAAGAACCCGAGCGCAGCTCAATATATCCTCCAGCATCACAATGACGGAAGCAAAGTTCTCCGCGTTATCACATTTAGGTGGAGGAACTCTAATCAACCCAGGAAGCTCAACATCCTCTGACCGAAACTTGTGGAAACTATTCCTAACCCGAGACTTACTATTAAAAACATTCGCAATCTTCAAGCAATTATCAGTGACAGCCTTAAAAAGTGGAAGCTCTTTGATAAAATCTTTTATCAAACTAATAAACCCCTGAAGCTGACAAGATAAATTAACCATCCAATGATTCTGAATCTCCAAATTCCTCAATGCTTTAGCGTTATACTTATCAGCAACTATACCTACACATCTATGCACAACACTTCCACATATATCTGTTATCGCATCCCACAAAATCTCCTCTGCATACTTCGACGG
>TRINITY_DN11137_c0_g1_i1_2  2-559 hypothetical protein TEA_010022 [Camellia sinensis var. sinensis](+)
TTCAGCCGGGGCCCTCGATAATTCCTCGGGCGATAAAGTAATTGTATCGTCAAGAAAATGTAGCTCACCGGCCAATCTATCGGGAGACCTAACATCGAGCCTCGCTAAACTTTCAGCAGGATATGACTCCCCAGACTCAGGTGACCAAGAGAAATGGCTGTTCTTCGATGGAGAGAAGCCAGTTATTTTCTCATCTGCACTAATTATCTCCGACGAGGATCCTTTCCGTGAAGTCATAAGATCCTTAGCCGAAACAACTAAACCAGCACTGTCCCTTCCGCTAACGCCCGAAGGATTTGATGAGGTCCGCCTGCTGATGTCTTTGCTCGTAACACGTTGTGGAAGAGGTCGCTTTGATATGCGGGTGTAATGTATAAAGATAGCAAGCAGAATCAAAATAACCACAGCAACCACACATACAACGATCACTACCACTTTGACTATATTTCTGATCGGTTTCCTGTTGGGATTTCCAGAGGGAACTTGGCCCGATCCGGGAGGAGGGTTTGGATATTGCAATCTGGAATTTCCAGGGAAGAAAGACGATAATGGAAATTT
>TRINITY_DN11142_c0_g1_i1_1  123-425 LOW QUALITY PROTEIN: CBL-interacting serine/threonine-protein kinase 24-like [Camellia sinensis](+)
AGCAGATGATTTCGCCGGACCGTCCTTTGGTTTCCAGATAATATGCTCAAGTTTAGCGCAGAAGTTCTTGTAGAACTTGTGATATTCATTAGTATCCCCAGTAGCCTTGCGAACATCCACCATGAAAAGGAATGGGGCCACTTCAAAAACCTCCAAGACAACAGCAAATTGTCCCATCTTATTCACAGACATTCCTTCAAGTCTTGTCTTGTAATTACGTGTATGGACCTTTAGACCCATTGATTCTGCAACAGCTTCAACTGCTGAAATTATAGCTTTAGCTGGTTGGCGGGAAATGAAACG
>TRINITY_DN11144_c0_g1_i1_2  38-436 F-box/kelch-repeat protein At3g23880-like [Solanum pennellii](+)
TTTGAAGGAGACAATCCGTAGAACCTTGTAATCGTTGTTTACAAAATCAAATGCAAAACCAACGGACAACTTAGAAACAAAGTCAGTGGTGAAATGGACGATTTTGGTAGCAGGGTTCCAAAGAGTGATGTGTGGAGACCAAGGTGGGCTATTAAGACAAACCAAGCTATTGATGGAACCCACAATCTCCATATTGTATAAGAGGAAATGTGGGTTTGGATTTGGATTTGGATTTGGTTGTGCTACAGAGAGATGAGTTGATCGGAAGAGAAGTCGTGGCGGCTATGGAAGAGGAGGGTGTGGTGGTTTTTGATGCAAGGAGACGAACCTTGGGTTGGCGAAGATGCTACGCCAGGGTGTGCACACGCACCTGAATCGGAGGAGGGACTTCACGGGGAG
>TRINITY_DN11145_c0_g1_i1_2  120-437 uncharacterized protein LOC114256937 [Camellia sinensis](+)
TTTTTGTGTACATTGGCACACAAGAAGATCCTTACTATTGATTATCTAATTAAAGACTTCGAGTTTTATTTAATTGGTGTTGCTTATACAACCAAGACAGGGAAGCTATGCCTTAATTTTCTCCTTCATTGTGTTGTTGCTAGGGAGTTTTGGGCATTGATGCCAACCATTTTTGGGATGCCATTGGTTTTCCCTTGGGAGTGTTTTAGAGTTGCTGCATAGTTAGTGGGAGGTAGAGCAGGGAAGATGAAAGTATGGCTACTAACACTCTTTTGCTTAATGTGGATCATTTCAGGAGAACAGAATAGTAGAACTTTC
>TRINITY_DN11146_c0_g1_i1_2  2-541 hypothetical protein TEA_024844 [Camellia sinensis var. sinensis](+)
TGTTTTCCCGGGAAAATGGGTGCCCCTTTGTTTGCCTGGCCTTGGCAGAATTTGGGTATTTACAAGTATTTGCTATATGGACCATTCGTTGCAAAGTTGGTATACTCTAGTACTAGTTTGGAAGGGACTGAGAAAGATAGTAGGCTTTGCGAGCATGTTCTCATCCTATGTATACTCAGAGGCCTTGTTCATCAGCTATGGAGCTCTTACAATGCCATGCTTTTTCTTAATCGCACCCGTCGTGTCTCTCCACGTGGCATAGATTTCAAGCAAATTGACAGAGAATGGGATTGGGACAATTTCATAATTCTTCAATCTTTTGTGGGTGCATTGGCCTGTCTTAGCTTCCCATCATCCATAGCCAATCTTCCCATGTGGAACACGAGGGGGATAATCTGCTGTGTAGTGCTTCACATGGGACTCTCAGAGCCAATTTACTACTGGGGACACAGATTTATGCATTCTCAACATCTCTTTACTCATTACCATTGGTTACACCATTCCTCCAGGGTCACACATCCCTTCACAGCTGGGTATGCA
>TRINITY_DN11147_c0_g1_i2_2  3-1118 hypothetical protein TEA_013961 [Camellia sinensis var. sinensis](+)
TACACTCAAAATGAGAGTTTTATGGGCCTGAGTGATGTTAAACACTGTGGAAAAATGAGAGCATTGGAGAAATTGATGTTGTCATGGATTTCAAAGGGTGACAAGATTCTTCTCTTCAGTTACTCTGTCAGGATGCTAGACATACTGGAAAAGTTTCTTATACGCAAAGGCTATTGCTTCTCAAGACTTGATGGTTCCACTCCAACTGGCTTACGTCAATCTCTTGTTGATGACTTCAATTCAAGTCCAAGCAAACAGGTGTTCCTAATATCAACTCGAGCTGGTGGGCTTGGATTGAATCTTGTCAGTGCTAATCGTGTGGTAATATTTGATCCAAACTGGAACCCAGCGCAAGACTTACAGGCCCAGGACAGGTCATTTCGCTATGGACAGAAGCGACATGTCGTGGTTTTCCGCCTTCTTGCAGCTGGATCTCTTGAGGAACTTGTTTATAGCCGCCAGGTGTACAAGCAGCAACTATCAAATATTGCTGTTTCTGGAAGAATGGAGAAACGATATTTTGAAGGTGTCCAGGATTGCAAGGAATTTCAAGGAGAACTTTTTGGAATCTGCAATCTATTTCGTGATCTGTCTGACAAGCTTTTTACTAGTGAGATCATAGAATTACATGAAAAGCAAGGACAGGATGATGGATATTGTCCTGGTAGAAAACAGGATTTAGGCAAACTTGGGATGTATTTTGTCCCTTCAACAGAAGCAAATGAAACTTCAGTTACTGCTGAAACTAGTAAAGCAAAAGATGCGGAGAGTTCTTTGACAGCTAAGCCAGTGCTATCAGACCTAGGCATTGTGTATGCTCATCGTAATGAAGATATTGTCAACACCGGACCTGGGATACAAGGGAAGAAACAAGTGGGTGTGACCCAAAATGATGGCCTCAAAAAGAACTCATGCATTCTCATCACAGGAAGAAGAAAATCGGATGCAGTAGGTGGGAAAGAAAATGCTGCTTCGTCAAAGTTGAGAAAAAAGAGCCAATATAGCATTCTTGCACAGTTCATGAACATGGGAGACGTTGAGTTCAGCAAATGGCTGCTGTCTGCAACTCCTGCTGAGCGGGAAAAAGTGCTTCGAGACTACAAGGAGAGAAAGGAT
>TRINITY_DN11149_c0_g1_i2_2  432-713 zinc finger HIT domain-containing protein 3 isoform X1 [Camellia sinensis](+)
TCTCCATCTGCTATATTATCAGCTTCACCTTCAGGTCCAATATTGCATGTTGAAAGATCATACCATGTTGATGAACCAAGTGTGGTGCTCCAACAATTGCAATTCGAGTCTATAGCTTCTTCTAGTGAGATCCGTGATGCTTTAAAGGATAAAGAGCTTCAAAAACTTATCTACAGCATAGATTGTTCTGCAGATGCTGAGAATGAACTCAATAAAGCAATGGAAGTCGAGGCATTCCGCATATTTTCTGACAAGATTTTATCAACCATTAGTCCACAACAA
>TRINITY_DN11150_c0_g1_i1_1  500-610 inactive protein kinase SELMODRAFT_444075-like isoform X1 [Camellia sinensis](+)
TTTTCTGGGATAATGAATCGGGAATTGAAGCGAGGGAAGCAAGAAACGGACTTGGTTGTCAATGAAAAGGTGGTTATTGTTGCCGTTAAGGCATCGAAGGAAATCCCCAAG
>TRINITY_DN11154_c0_g1_i2_1  141-389 ABC transporter A family member 2-like isoform X2 [Camellia sinensis](+)
TAAATTTACCTTATTGGAAGGAATAGGTCGTCCAGGATTATTAGCCAAAATCCGAGTAACAATGGATCCGATTCGAGTGCTATCGTTACCGCTCCAGACGAAATCGAAGCAGGGGAACTTGATGTAGAACTTGTCTTCGCAGGGAGGAATGGGAGGAGAGAGGAGGGGTTTGGGATCGAAGACGTTGTCGTAGGTGGTGGTGGAGGAGTATCGAGATTGAATGGCTTTTTGGATGCAGAAGATGATGAA
>TRINITY_DN11158_c0_g1_i1_2  127-768 uncharacterized protein LOC114298836 [Camellia sinensis](+)
GTCACAAGGTGTTTTAACTTCCCAGAAGCTGTGGCCTTTTAACAAATAGGATTTAACCCACTAATACCACATGGACTGTTCCCCACCAGCCACAAGAAACTAGATATGTTTAGACACAATAGCTCTATTCCATATCTCCATGGATTTGAAGCATGAGCCCCATTTATTCTTAGGTGCACAAACTTTATCGTAAGAAACCTCAGCCCCAGCGTTCTTAAGTTCTAGACCAGACCAAAAGAAAGATCTACAAAGAGGTTCAACCTCCTTAATGACTTTTTTGGGAAGAATGAATAAGGAAGACCAGTAGACTTGAATGGAGAAAAGAATTGTACTGATCAGCTGGGCCCTCCTAGCATAAGACAATGATTTATTAGTCCAAGATTTGATCCTATTAGTGATCCTAGTGACTAGACTATTACAATCAGTGGCTCTGAGTCTAGTGGTGATAAGAGGAACACCCAAGTATCTCACAGGTAGCTGACCCTCTTGAATATGAGTAATCCCCAAGATATCATTCCTACGAGAGTGATCACAACCAGAGAAAAAGATATGACCCTTGTGAGGGTTTGGAGCTAACCCAGATAAGGTTTGAAACTCTACAAGCCCATCCTTAATAAGCTTAACAGATGGAATATGCCCCCT
>TRINITY_DN11158_c0_g2_i1_2  95-661 uncharacterized protein LOC114310409 [Camellia sinensis](+)
GGCTAGAAATGGCCCAATACTTCATTTTGGGAGGTGAAGGAGATCATAGCCCATACACCTCCTGATCTTAAACCATCTCTTGGGTGTAATGATAGCACTATTTGGCTCTCTACAAATGATGGTAACTTTAGTTTTAGTTCTTCTCAGAATATTTGGAGATCAAAGTGGCCCACTATCTAGTGGACTAATATGGTGTGGGGCCCTTACTCTATACCTAGAGTGGGTTTCATTCTTTGGATGGCTATTATGGGGAGATTGAACACTAGTGACATGCTTGCTATGTTTGGCCTAACCCCCAACTCTGTCTATCCCTTGTGTGGTGCAAATAGGAAGGACCATGATCACTTGTTCTTCCAATGCCCTTTCTCCTCTAAGGTTAAGGTTACTGTGCTCACCAAGTGCAAAGCTAATTGGCAGAGCACTAATTGGTTAGGTCTTACTGAGGTTGTGCCTGGAGAATGCAAGGGAAAATCTCTAGCTACAATCATCAGGAGACTTGTCTTCTGCTGCACTGTGTACCAAATCTAGATGGAGAGAAACAACAGAATCTTTAGCAATGAGAGAAAA
>TRINITY_DN11164_c0_g1_i1_2  36-302 hypothetical protein FNV43_RR16077 [Rhamnella rubrinervis](+)
AAACACATGGGTCTGAGAAAAGAGTACTTGGCTTGCTTGTCTCTCCTTCTTCTGCTGATACTGATGATAGAGTTCAAGACCCCATGTTTTGCAGATGGGTTTAACAAATTCAGTAGATTGAAAGGTGGGTCTGTTTCTGAAACCAATTCTCTGAAACCACGTAGAGGTTTCAAAGGAAATAATGCTGATTATAAGAATGGTGATGATGGTGTTTTTGGTGCCCAGAAGAGGAAAGTCTACACAGGTCCTAATCCTCTACATAACAGA
>TRINITY_DN11168_c0_g1_i1_1  3-326 uncharacterized protein LOC115950286 [Quercus lobata](+)
ATATAACAAAGATATAAATGGTGTACCTAAGATAATCCGATCAGTCATATTTTTGACTAAAACAAATGTAGTTTTAAAGCAAACATTATTTTGACAAACATGTACTTTAGGTAATTTATATCGAATATGCATTTTACTACCATTAGCAGAAGTTAATTTCTCTTGACATTTGTGATAATATTTAGTAGGAAGTAATCCTTCTTGAATGCAATTTAAATCAGCACCAGTATCAATTAATGCAATTAAATCTAATTCAAAGTCTTCAACTATGATTTTAATTCTGGAATACCATTTTTGCATATAAATTTTGTTAAGTAAATTTAA
>TRINITY_DN11170_c0_g1_i1_1  3-941 uncharacterized protein LOC114318196 [Camellia sinensis](+)
TGCATTGATGCGTAGCAACGCAACTTCCAATGCTTCAATGAGCTTTTCAATTTTCTTCAATTTCAATATCTGATGACAATTAACCTTGCTTTCTAATGCCAGCATTGCTAGCGCTTCTCCAGCTGCAATTCTTACATGATTCTGATTTTCAGGCATCTCCATTTTGAAGAAAATGTTGAACAATTCTTTGATGACTCCGCCTGTGCTCCCGATCCTCGCTGTCGCGTCCTCTTCCATTGCCAGACTGGTTAAAATCTCTATCCCTAGTTGTTGCAGCATTGGGTGTTTCTCACCATACCGTAGTATATCTCTGATGTTGCTGATTGTGAAAACAACCTCCGAAATCTCTCTTCTGAGCTGCTTACCGTTGGTGCCTGTTGTTCTAGCAAGCATCTTCAGCACTTGAAGAGATCGTCTCACCGTCAAGATCTGAGACTCTGTAGCAGTTTCGTCCTTCAATAACCTCTCTTCTGCGTGAGTAAAATCTATTATTTTTGGTAAGAGTCCTCTTGTGTTCCCTATCTTTCCGCAATTATCATGGTCTCGAGCAAGTTTCTTTAGAATGAGAAGTCCCAAATGATTGAATGTCGAGAAACTGTAATTTTCATGGTCGTGGATGACTCTCTTTGCAGAGATTTCATCGGCTATACTATGAGTCCTTTGGTTCTGGAGCAGAGACGATATTGATTCCATCGCACCAGGTATTCCAGCAACCCGTAGAGAGTTCTGTTTTTTGCCTGCTAGCTTCGTCAATATCTCCGCCGCTGATTTCCTGATCTCTTCTTCTTGTGGATCTTTCCAATTCAACATCTCAACTAACCGTTCCATCACCGGCAACGTTATTCCAATCTTTTGCAGTGTATCATCCGAAAACCGCTGATTCATTGAGAATTTGTGTAAAATCCTAACTCCAATTAGCTGTTCATCCGGTGAATTTGA
>TRINITY_DN11174_c0_g1_i1_1  2-352 ABC transporter G family member 12-like [Camellia sinensis](+)
ATGAATCGAAGAGATGACTGTTCTTCCATCACGAGCGACATTTCTAAGGGTTTGGATCACAAAGAAGGCAGAGGCACTGTCAAGGCCACTTGTGGGCTCATCAAGAAACAAGAGACGAGGCCGTGTAAGAATTTCAAGACCAATGCTTAGTCTCTTCTTTTCCCCACCACTTACACCTCTCAAATGCCAGTTTCCAATCAGCCTATCAGCACAATCTTGAAGACCCATTTCTATGATTGTTGCCTCTACAATACCATGTACCTCTTCTTTGGACATAGCAGTTGGAAGCCTCAAATAGGCTGAATATGTGATGGTTTCTCTCACTGTGAGGGTTCCCAACAATACATTTTC
>TRINITY_DN11177_c0_g1_i1_2  151-441 uncharacterized protein LOC114275486 [Camellia sinensis](+)
GCCCTCCAAATCATTTTTTACCCATTGCCCATACTTATTCTTCACCTTCTCATCCAACTCCTTCCCCTTCATCTCTGCCATTTTCGCCACATTCGCCATCGATTCCTCCTGCACCCTCGCCATCCTCCGACTCCTCTTCCTCTCCATTGCCTCTCTCTCCGATTCCAATCCCTCATACTCTCTCACCCAACAACTATGCACAGCACACATCAATACCAACACACCAATTTGCAATACAAACATTGCCATTAAAATCCCACACTCCAATCTCACCAACACTTTAGCCTCTCT
>TRINITY_DN11177_c0_g2_i1_2  3-338 uncharacterized protein LOC114275486 [Camellia sinensis](+)
TGTTCCTTCCCCAATCTCCTCCTCTCATGCTTGAATTTCACTCTCTTCATCCTCTCTGCAACCTCTTTCTGCCCCATCATCCTCCTCAAAATGCCCCCAACTTCTCTAGGCTGGGCATTCCTCACAGTCTCTTCAATTTCACTTCTCTCCTCCTTTGTGGGATTCTACTCTCATCTCACCCACTTCTGCTTCATAACCCACCTCTCCCTCCTTCTCGCCTCCTCAATCGGTCAATTACTCACCATTTTAGCCCTCTTCACCAAAGAAAAACCGAGCCTTTCTCTACTAAAATCGCCAAGAGACCCAAGAGAGGCTAAAGTGTTGGTGAGATTGGAG
>TRINITY_DN11181_c0_g1_i1_2  498-1127 Pentatricopeptide repeat-containing protein [Actinidia chinensis var. chinensis](+)
CAAAAATCCAGCTAGCTTCATATCATTCATTACCACATCCAACTTCACAGATAAGCCTGCTCTTCGATAGCCAGCAACCAACAAATCATAATTAGATCTTGTGAGCTTGAAAGAGCTTCTTATACATTCCAAAAACAATTCTAGTCTATCATAAGCTGCCCGCCTGAAGTACGAACAGATTACCTTGTCCACATCCTCTGGGCATTTAAAGGATATTCCTTGTCTCAACATCCTCCCAACAGAGTATTCAACATCGTCCAATCTATCCAACATAGCATACATCCTTATAATCCCAAGGTGCACTGGTGATAAAGTTTTCAGACCTTGATTGGATTTCATCAATGTTGTTAGCATCTCCTCCATCTCTTCCACTTTCCCGAGATCATAATACAACCCCACAAGCTTCTCAGCCACGATCCCATTAATCTTCCACCCACCATCCAGAATAAATTTCAAAAAATCTTTAACTTTGGTGAGATTTCTCTGCTCACAAATCCCCCCAAGTACCATTTCCAATATGGGTACATTAGGTGTGATTCCTGATAACGCCATTTCTTCATAAAAACTTTCAACAGCATCGTATTTTTTCAATTTGGCAAAACCGGAAATGAGAGATTTGTATGTCTGAAG
>TRINITY_DN11182_c0_g1_i1_1  69-422 lysM domain receptor-like kinase 3 isoform X2 [Camellia sinensis](+)
ATGTGGTTTGTTTTAACTCAAAACGAAATTTTTTTGGTGGGTTTAGTGATTTTGACCTTTCTTGCACGTTCTGGCCATTGTTTCCATGGGAATGCTATGTCATGCAATGTATCTTTGACGGAATCATGTCCTGCTTTGCTATACTATGTTCCTAAAATTCAGAGAACCCTTGAAGAGACAACTTCCTTATTTCATGTTAATTCTAGTTCAGTGAATAGAACTGTTGATGGTTTTTCCATTGCAGTAGATTGCAGTTGCCCTGTGGGTCACAGTGAGTTCACTTGGCACACAGATTATATGGTCCAACATGGGGATACATGGGAGAGCATTTTGGAAAAGTTTGCATCATTTGTG
>TRINITY_DN11190_c0_g1_i1_2  2-256 pentatricopeptide repeat-containing protein At5g38730 isoform X1 [Camellia sinensis](+)
GAGGATGTGAATCATAGTCCAAGAAGACTGTAAAGAATGCTTGTAATTGGGGATTGATTCAACCCATTTGAAAAAATACCAAGAAAGACAAGACCCATGTAATGAGAGGTATGGAAGTACCTGGTTGATGGTTGTTGAGGTGAGACAAGAACCAATCTTGGGCTTCAAAAGATTGTCCCAATGTCCCTTCACTACAATTGCACATACAGTTTTGACAAATTGGGTTTCATTGCTTGAAGAAACTAAGCTAGCCAT
>TRINITY_DN11194_c0_g1_i1_2  6-635 uncharacterized protein LOC114262299 [Camellia sinensis](+)
GCACATAGGGTCAACAATCACGATCACGCCCCTGCACCAGCTGCCGACGTACTTGGGAATGTCGGAAATCAAATTTTGAAAGAATTAGGAAGGCTGAGAAGAACATGTCAGAATGAAAGGACACATCTATTCTCCGAGTTTTGCAAACAGTGACTGCCGATCTTCATTGGCAAACCCAATCCTAAAATTGCTGAAAACTGGATCTGACAAATTGAAAACATGTTTAATACGATAGGAATAACTGAACACATTGATATGATTGCTCTAGCAGTTTACCAACTAGAAGGGGAAGCAGATCATTGGTGGGCCCTAATTTGGGAATATAGGGACATCACCACAATGACATGGGCACAGTTTTAGGAGTTATTTTTGAGGAAGTACTTCCCGAACACATTCAAACAAGAAAGAATTTGTGAATTTCAGAACATAGAACAAGGCACGATGACGGTAATCTAATATGTGGCAAAGTTCGAGGAGTTGGCATGTTATGTGACTCGATACGTAGCAAATGATGAAGACAAAGCACAAAAATTTGAATGGGGTCTAGATCCTACAATTCGAGGAAGAGTTTTGCCTATGCGACTTCCTACTTTTGCAGATGTGGTTGATACGACACTCAATTCAGAACGG
>TRINITY_DN11194_c0_g2_i1_2  246-374 uncharacterized protein LOC114298168 [Camellia sinensis](+)
AGAATACGGCTTCTATGCTACATGCCTTCCACTATTCCTTTCCAGTCCCACATTTGATTGATTGTTTTCTTTCCTCAAACTCTAAATCCTCTTGGAATCTGCCACCTCCCGTTCTGAATTGAGTGTCGT
>TRINITY_DN11195_c0_g1_i1_2  2-166 uncharacterized protein LOC114284910 [Camellia sinensis](+)
TTCAAGCTTTCTTTGGCTTGTACTCCATATCAAGTCTGGCTAGAAAGGAATGGTAGAGTTTTTGCTCAGGATTTTAGACATCAATATTTGATTGTGGCTGACATGATTAAGGATATTAGAGCTAGAGCTAGCTCAATAAGGGGAGTTAAGAATTCTTTGCAAAAT
>TRINITY_DN11201_c0_g1_i1_1  3-497 pentatricopeptide repeat-containing protein At3g49710 [Camellia sinensis](+)
GTGTGCACATGCAGAAAGGACGGAGATAAAGGTTATACTGGTAGGGGTAGTATCTGTTTCTAGCATACGCTCAAAGAGGACTATTGACTCAGTGCCTCTACCATGTTGTGCATAACCTGCAATCATTGAATTTAAAGAAACCGTGTTATGCTCTGGCATCCTATCAAATAACGTTCTGGCGTCGTGAAGATTCCCACATTTTGAGTACATTGCGATGACGGCATTATTCACAGAAATTTGATTTGATGGAATATCAGATTTAAGCGCCAAAGAGTGAATCTGTTTTCCTTGCGACGGAGATGACAAATTAGAGCACGCACTTATCACACACACAAAGCTTCCATCATCAGGACGGTGACCAGCGCGCTGCATCTGCCGGAAACAACCAAGTGCCTCTTCGGACAACTCCATATTTTGAGAGTACCCAGAAATCATTGTGTTCCAGAGAACCAAGTCTGGCTCTGGAATTTCTTCAAACACTTTCTTACAATCTAA
>TRINITY_DN11206_c0_g1_i1_1  2-514 uncharacterized protein LOC114261122 [Camellia sinensis](+)
ACCACTTGATGGCTTCCACGTGGCAATTTCGACACCAGTATTATTGTCACATAAAATCGCATCGAATAGGGCCATATTACCTTCTGCGTCTTGATCCCACCTCCAATTCTTCACTCTCGTCCTTGTCGCCATCCTCGCCATCGCTTTCACCTTCGGTACTTTTAAATTTCCAAAACTACCCTTCATAACTCTTTGCATTTCCATTTCTCTCTCTGCATTGTCTGTGGACCGGCCCAAACTCAATCCTGTCACATAAGTTGACCCGACCTCCGGCCCAACCCAAACCCGTATTCTTGACGGGAAATGCCTCTCGTCCACGTAATCATCATCCTCGTTTCCGTTAAACCCCAGCTTTGCCACATGGATGCGTATATTGTCGACACGTGCATTTACAAGAACAAATCCATCAGTGAATTTGATTGTATATTCCAACTGAACCACAGCCTCCAGCTGCTGGTGCGCCAAGGCGTATCTTAGCACAGACTCTTTAGCTTCAACTATATTGTACCCATT
>TRINITY_DN1120_c0_g1_i1_1  53-550 hypothetical protein TEA_018968 [Camellia sinensis var. sinensis](+)
ATGGTTGTAGGGCAGTGCAAGAATTCATCTTCCAACCCTGCTTTCCCATGTCGTCCATTCTTTCCAGAACCAGAACCAGAATCAGATCCAATCCCTCAATTGCCTCGTCATACGAATACCCCAAAAAAATATGATCTAAACAATAAGATTATGCTCAGTGCAATCATCTCTTTATCGGTTGTGGTTGTGTTCGTCACCATACTCCACTTATACGCAAGATACATCCTCCGTCGCCAAGCACGCCGTAGAGCCGCCATTCGCCAGCTAGCAATGGTGATTTCCGAGGTTCGTAGCGACCCTCCAAAGACCGGGCTTGATCGGGCTGTAATCGCCTCTCTACCCATATTTGTCTTCAAAAAAAGCGACGATTATTCCATCGGTAATGACGAGACCGGGCCACCGGAGTGCGCGGTTTGTTTGAGCATCTTAGAGGATGATGAAATGGCTAGGCTTTTGCCTAATTGTAAGCATACTTTCCATGCAGAGTGCATTGATAAG
>TRINITY_DN1121_c0_g1_i1_1  12-824 probable esterase KAI2 [Camellia sinensis](+)
CACAGTAATATCGAAACGGATATGTCGGAGGAGCACAGGAACAACAATGTCCGGCGAGCTCAACTGCGGCAGATGACCGTCAGTTGACATGACCTCAACGATTGACTCGCCGCCAAGGTTCTGATGGAGGTACTCGGAAACCACCACTGGCACAGCCAAGTCCTTCATGCTCTGTATTATGTGACATGGCACGGTCACGTTGCACAACAAATGCCTCAAATCGCTCTGAAATATAGTCTGCCCGACACACAACGCTATGTCTGGCCTCATGTTGAACAAAGTCCGGCTAAACTCTTGCACCGCCACTGAATCCATGTCGCCGCCCACTGCCAATGGTGCGAATCCAAAGCACCACGCCTTGTAATTTGATTGCATTGCTTCGAATAGCTGATCTAGATCTTCTTGTTCGAACCCTCCGTAGTAATCCACATCGTTCAAATACCTTGGAGAAGCAGAGATCATGATGATTTTGGCGAAAAGGTCAGGACGAGTGATAGAAGCAATAGCGCCAATAATGGCGGAGACGGAGTGGCCAACAAAAATGCAGGATTGGACTCGAAGCTCTTCCAAAATAGCGAGCACATCGTAGGCATAGCCTTCCAGAGTAGAGTAGCGATCGAAATCGAAGTATTCAGGGTTGGTTGTTCCAGCGCCCATATTATCGAAGAGGATGACTCGGAAATCGTCGACGAGATGAGGGACGAGGTGTTTCCAGACCGATTGATCGGTGCCGAAGCCATGAGCGAGGACGATTGTTTGATGATCGCTTGAGCCTAAGATCTTGATGTTGTGAGCTTCTTCAACTATTCCCAT
>TRINITY_DN11228_c0_g1_i1_2  3-224 beta-1,2-xylosyltransferase XYXT1-like [Camellia sinensis](+)
GAGAGAGAAGTCAGGGGGAAAGTTGAGGAACTGAGGGGCCAAAATCAAGCTGCAGGAGATTAGAGAGAGAAGGAGGAGACAGAGAAGCCCGGGTCTCGTTCTCTTGTTGTATAAAATAGAGTTTCCACAGATTAAACCCACAAAGCTACTCTGTGACTCCTCATCTACAACAACCAACTCTAGACCCTTCTTCAGTGGATGATATCTCTGATAATGCACCAT
>TRINITY_DN11229_c0_g1_i1_2  195-494 hypothetical protein TEA_011127 [Camellia sinensis var. sinensis](+)
AGCCCTTCGAGTTGGTATCATGAATTGATGGCCCTTGAACAGCTCTATTGCCCTTGCAAGCTGCAAGTGGTCATTAGGGTCTTGTGGCTTGATGACTAGAGTTAAGAGGTGGCTTGTCTCATTCTCCACCCAGACCAATCCTAGGGAGAAATCTCTACGAGAAGACAACATCAGATCATGACAAAGACACCTAGCATGCTTCATACTTCCTTGTACCTCAAGAGTACGCTCAATTAACATCTCCATGCAAACCATCATTCTCATCTCCATCTCTCCAACCGTAGAAGTTGATGTGATGTG
>TRINITY_DN11234_c0_g1_i1_1  10-225 uncharacterized protein LOC114318621 [Camellia sinensis](+)
AAATCTAAAGCAGAAACATTGAACCATATAATGCTTAATTGCACTTTTCTGGTCTGTTTGGAGACACAGGAATGCATTTTTGATGAAGCACAGCCAGATCTTGAGGAGTGATGTGATCTAATCAAGGTGAGAGTGGCATTGTGGATGAAAACTAATTCCTAGGGAAAATTTTATTCAGTTAATCAATTTGTATAATATTTGCAGCAGTTGAGAAGA
>TRINITY_DN1123_c0_g1_i1_1  168-518 pentatricopeptide repeat-containing protein At1g28690, mitochondrial-like [Camellia sinensis](+)
CATCATATCGAAGACTCTCCTTGCATAATCTACTCTCCCACTCTTAACATATGCATCAACAAGAGCAGTGTAAAGAACTTCATCACCCTCCACCTCGGATTTCACCACCTGGGCATGGACTTGCTTTCCCAAACTACTCGCAACCGATGAAACACTCTCACAAGTAGAAGCCTTCAATATCATCGAAAACGTGAACCCATCGGGCTTTTCATTCAAAAAAACCAATCCCTTAACCAAATTCAGAGATTCTAACACCTGCCTATTCTTTATGTAACCCGAAATCATATAATTATAAGCAGAGAGAGTTGGGTTAGGCAATTCATCAAACACTTGGCGTGCATAGGCAAGACA
>TRINITY_DN1123_c0_g1_i1_2  1-423 uncharacterized protein LOC114262266 [Camellia sinensis](+)
ATCTATCAATCCTTCGCTTACAGATCCATCACTACTGGTTTTGTTGCATATTTCATTATCATCATCCTGGTGATCTTCGTCTTCATATATATTATGATCGCTGCTTGTATTTGTATAGCAAGGAAGCTCATCCATGGAACAAACTTGGACCTTCATGTGATCCGGTAGGCTTGGGCAACCAGCAGAATGCTGAGTATATTTTGTTGACAAAAAGTTCACTGTAAGGTGCAGGTTCTGCCAAGCCGGGATAGTGAGCATTGTGTAGCCAAGTTTGATCTTATTAGCAAGGCCGGAGAGGGACTTAAAAGTTGCAGCTGCAGTCCTCACAGCAAGCGATTCTTTTGGGTGCTGCCAGGCCCATTCAAACTGAAGAGCAGAAACATTGGTAGGGAAACCATAGATGCACATAACCATTTCCCAAGG
>TRINITY_DN11246_c0_g1_i1_1  3-233 LOW QUALITY PROTEIN: ethylene-responsive transcription factor ERF036-like [Camellia sinensis](+)
GACTACCTCGGCAGGGAAGTTGAGGAGGGCCTTGGCACCGCGCATCCGGAATGCTGCCCTGTCATAGGCCAAAGCGGCCTCCTCGGCAGTCTCGAAGGTACCGAGCCACACGCGGGCCCCGTGCCTGGCAGAGTCACGGATTTCTGCGGCAAACTTGCCCCAGGGGCGTCGCCTGACGCCCCTGTAGTGCTTCTTGGCTATGGCACGGTTTGGGTCGATGAAGAGGTTGTG
>TRINITY_DN11252_c0_g1_i1_2  4-495 hypothetical protein TEA_020596 [Camellia sinensis var. sinensis](+)
AGTCCTCCTTCCATCTTGATCAATCTCAGTATGACACTGGACACAATAACTGAACGCAATGAACACAGAGTGATCAGCACCATCATAATCGCCCTTGTCAATTTTCACACCAGCTTTAACTATCTCCTTCTTCGCACTCACTAGCAATCGAGTACAGTCGTGGTACACCTTCATCGAAACCATGTCGTGTTTAGAAGTTTTTAAATTTGATATGTTGCCGGCCAAGTTGGTGGCGTGGTTGCTGAGGCAGTTGAGGAGGATGGCGGCGATGGTGGCGGCGATGGTGGCGGCGTTGGTGGTATGGGTGCTGCGGTGGTCGGAGTGGAGGCACTGGATGCATGTTGCGGGGACCTTTGCGTTGTGACACTCTACTTGAATAAGCCAGTCATTTGCTTGGACCAGAGAGTTGTAATGTGGTTGTTGGAAGATGAGAGGTGAGAGAGAAGCGATGAGGAAGAGGATGGAGTAGTGTATGGTGGTTGTAGTATCCAT
>TRINITY_DN11255_c0_g1_i1_1  66-326 UDP-glycosyltransferase 91D1-like [Camellia sinensis](+)
AACAGTTTGCATTTGAGCAGCCTTCGCTTGTAGTGCCTCTCCCTCTTGCTCTACCATCACTAGTCTCATTGACTCGGCAACTGCATCTCAATTGAAAGAACCATCTTCGTTCCTCGGGACCTCATATCCAACTCCGTTTTCCATCAACAGCTTAGCATTCAGATATTGGTCTCCTACCATAGGCATGAGGATTGGTGGATGTCCAAAACCGACAGACTCAATGATTAAACCCCACCCAGAAAGGAAGAGGCATCCCCCGAT
>TRINITY_DN11255_c0_g1_i1_2  47-562 uncharacterized protein LOC114319532 [Camellia sinensis](+)
AGTTTGGGTTTGGGTTATGATGGGTTAAATGGATTATGAAGTGTCTTAGCACGGTTAGAATTTCAGTACTTGTAAATGGGTCTCCAACTGAAGAGTTTAGTCCTCAAAAGGGTCTTTGACAAGGTGACCCACTGTCCCCCTTTCCTGTTCAACTTGGTTGATGAAGGTCTCAATATGTTACTGACAAGAGCATACCAGATGGGAATTATTAAAGGTGTGCAAATTGGTGTAGATGATGTGATGCTGTCTCACCTGCAATTTGCGAATGATTCTATTCTTTTTTGTGAGGCTGAAGAAGAGGAGGTCAGAAGCTTAAAGAGGATCTTGAGGTGTTTTGAGGTGCCGTCGGGCCTGAGGATTAATTATAATAAGAGTCAAGTTTGTGGAGTGGGTGTTTCAGATGAATCTCTAGCTAGATTTGCATCTATTTTGAATTGCAAGATCAAGAAGCTATCCATACAATATTTAGGTCTTCCCCTTGGGGCTAATCTTAATAGAAAGCAAACTTGGAAACCA
>TRINITY_DN11259_c0_g1_i1_2  177-443 abscisic stress-ripening protein ASR [Camellia sinensis](+)
AAAGAGGTGGTGGTGCTTCTTGCCATGGGACTCTTCATCTTCTTCCTTGGCATCCTTCTTCTCATGATGCTCATGGAATGCATACCCACCAGATCCAACTGCAGCCACAGCTGCTATCTCTTCCTCTATCTTATGCTTGTGGGCATGCTCTGGGTCTTTCTTTGACTGATGCTTCTCATACAAGGCAAAAGTGCCAGCAGCAACAGCACCAAGCTCACCAAGCTGCTCACGGTGCTTGTGTTGCTTAACCTCTTTCTCATAATCAGG
>TRINITY_DN1125_c0_g1_i1_1  2-148 coiled-coil domain-containing protein SCD2-like isoform X3 [Camellia sinensis](+)
GTGGTTGATGTTGAGCGAGGCTTGACGGAGCTGAGGAAACTGGGAATAGAACGGCAACTGTGGGAAGCATCCCGCAAGGAAATTGACCAGCCCTCTCCAGCCTCGGTCGCTAGTTCCAAACTTGCTGCAGAATCAGAGACATCTCCG
>TRINITY_DN11269_c0_g1_i1_2  3-281 E3 ubiquitin-protein ligase SINA-like 10 [Camellia sinensis](+)
ATAATTTTTATTCTCAATAATTGGATTGAACCCTTCGGAAATGTGGTCAATGTTAGTTGTATTGTACCAAGCTCATCGAATACAGGGTTTTCTTATGATCTCATAGCAACAAATGAGGACAGTTCTGTGAGACTACAATCTTTGACAGAGTGCATACATGAGCGGGCCAAACATCCTCCTCTGAAGAAGTTTCTTGTGGTTCCAAATGATTTTGTCAGTGCTGCTGGGCAGCTCAAATTGCGACTCTGCATATGGAGGTATCATGTTTTTCCTCACATC
>TRINITY_DN11284_c0_g1_i1_1  1-321 hypothetical protein TEA_009127 [Camellia sinensis var. sinensis](+)
TCGGGTGAGTGTTTGGCAATGAAAAGGTGGATACCGGCAAATTACCCTCCATTTAGTTTTGTCTATACGATTCTTACAAGGAAGAATTGTAGAAGCCTTTGGGATCGGTTGCTTAAAGGGCATGGCATATTCCCGGTATGCATTGGTGGGATGCGAACGTTTCAGATATCTGGTTATGTTCAACTCAGCGGTAATCAATTGTCCGGTCAAGTTCCTCCTCAGATAGGTAAAATGCAGAGTTTTAGTATGGTGCATTTGGGGATCAATCAGTTTTATGGTACACTTCCACCCGAGATTGGGAAAGTGCCACTTGTCGTGCTC
>TRINITY_DN11284_c0_g2_i1_1  1-321 hypothetical protein TEA_009127 [Camellia sinensis var. sinensis](+)
AACAACGCCACGGTTAATAATCCAAGCCCAGAAGACGGGAAGACGAGAAAGCATACAAAGTTTGTTCCATTTCTGGTGTTTTTCACTCTAATAGTGGCGTTTTTAGCGTGTGGAATCATGACACTCGTAATCTGCCTCGTGGTAAAAGGCCCAATCGATACCGCGCCTGGATATCTCTTGCAGGAAACAAAGGTTCAACATGACTTTGCATCGAGTTCAGGTTCATCTTCGCCATGGTTGTCAGACACGGTCAAGGTCATTCGATTGGACAAAACAGTATTCACACACGCTGACATTTTGAAGGCCGTGGGGAACTTTACC
>TRINITY_DN11287_c0_g1_i1_1  10-225 hypothetical protein TEA_005691 [Camellia sinensis var. sinensis](+)
GAGAGATCTGGGTTTGAAGAGAGAGAGAGAGAGATCTGTGGCACTACAACAACGGAATTGCAATGGGTAGAGGCTGCGGCGGCTGTACGTCATGGCAGTAGGAGGCTGCGATGGAGGTAAGGCAGAGACGGTAAGAGCTCTGATGGTAGTCAAGCAGCGGAGGTAAGAGGTGGTGACCAGTGGGGCTGGGAAGACGAGGAGGAGAGAAGAGTGGCT
>TRINITY_DN11297_c0_g1_i1_1  6-338 hypothetical protein TEA_003561 [Camellia sinensis var. sinensis](+)
AATGATGGGGCTTATTGGATAGATTTGCCAAATGATGATAGAAGAAAGATTGTCAAGCGAGGAGATTTAGAAAGTGCAGTCCTTTATGTCCATGTGAAGCCAGCTTTAGGTGGAACTTTCACTGATATTGTGATGTGGGTATTTTGTCCCTTTAATGGCCCAGCCACTCTCAAGGTTGGAATTATGAATGTTGCTCTTACCAAGATTGGAATACATGTGTGTGATTGGGAACATTTCACACTCAGAGTAAGCAACTTCACCGGTGAGCTTTGGAGTATATACTTTTCACAGCACAGTGGGGGCGAGTGGGTGGATGCTACAGATTTAGAGTTC
>TRINITY_DN112_c0_g1_i1_2  13-438 formin-like protein 11 isoform X2 [Camellia sinensis](+)
TGGCAATGGAACTCCATCTTTCCCCAATGGCGTAAGCTGATATGGTGGAGGAGGTGGTGGGCCTCTGAGAGGGTTGTCACTAATTCCTTTAAAAAATGGTGGTGGACATGGTGGTGGAGGAATACCCACTAAGGGCTTAGGCGGATTAGGAGGCGACGGTGGCAATTCACATTGTGGGGTTTGATTTGATCTTGAAGAAGAATCCGAGTTTCTTGATGATGGCGAAAATGGGAGTGTATGAGAACTCAAAACATTGGACATAATCCATGTCGAAGGAAGGGGAGGAGGAGGTGGTGGTGGCGGCGGGGGTGTTTTTAAGGAAGGAGTGGAGGCAGTGGCAGTGGTGCATTGATCATGGGGAGGACATGTTTTTAAGTCCATTGGAGAGGTCACAGAACAAGGTGATGTGATTGACCCTTTCGCGGA
>TRINITY_DN11301_c0_g2_i1_2  90-317 uncharacterized protein LOC114277295 [Camellia sinensis](+)
ATACATAGTGAAACCATCATCATATGAGACATGCCATCCTTGCCTACAAGGTGGAGCATTCTCACCATACTCGGCGCAACAGCTCCATCTCTTTTTCCAGTTGACACTTCCAGTGTTTGGTCTATTATTCTTCTCGTTCCATTTGTAAACGATCACTCCAGATCCATCACTCCACTCTCCGTCAATCCCTTGATGAGGTGGAGCAAATGCAAATAATCCCTTCTCTCC
>TRINITY_DN11313_c0_g1_i1_2  2-208 uncharacterized protein LOC114277765 [Camellia sinensis](+)
ATACATATATCTGCGAGGGCATATCAATTGTAAGAGGATGCCCATATGAGATGTAATGGTGAAGTGGCACTGGAGGCCATTGTTGAGATACAAGAGTTATTATATGAGGCTTTGCAATAGGTACATCAACTAGATCGACTAAATTTCGGCCATTTTGGTGAGCAGCCTTCCATGATAGTAGATTTCCAGCCACATCAATGCCTCCCA
>TRINITY_DN11318_c0_g1_i1_1  6-410 uncharacterized protein LOC114305741 [Camellia sinensis](+)
ATGGAGGACGAACAGATTACCTCTCCTTCCCTGAAAAACAAGCTCAGGCAAACCCTATGCCTCTCCTGCTGCTTCCGCGCCAACGGCTCTCCACCGGCCGACGAGAGATCATGGCTGGTACGAGCCTCGTCGATGCGGATCAGGTCGCCCGAGATTAAGGACAAGTGCAAGCACCTGATCAGCCGGATCGGCCGCCACCACCACCACCGGAGGCACTCCTCGTCCGCGGTGGACTTCAGGTACGATCCGCTCAGTTACTCTCTCAATTTCGACGAAGGTTTCGATGACCTCGACGAGGCTCCACTCCGGAGCTTCTCCGCCAGGCCGGTTCCGGTTTCGCCGCCGCCGCTGAAGACGGTGTCGGAGACCGACGACCTCGTGAAGCCGAGGGAGATCACCTGCGTT
>TRINITY_DN11319_c0_g1_i1_2  454-1173 dof zinc finger protein DOF1.7-like [Camellia sinensis](+)
CGGTTGAATACGGCGGTGCAATCGGAGAATCAACAGCACCACAACCAGAAGCCGCCGCAGAAGTGTCCTCGTTGCGACTCACTCAACACAAAGTTTTGCTACTACAACAATTACAGCCTCTCTCAGCCTCGCTACTTCTGCAAGAACTGTAAGAGGTACTGGACTCACGGCGGAACCCTAAGAAACATCCCCGTCGGCGGCGGTTGTCGGAAGGCCAAGCGAATCAAAGCTCCGCCGTCTTCAGGCGGCGAGAATTCAAGATCTCAACCAGCACCACCACCAAAACCACCGCAGGGGACTATGTCAGCCACCACCAGTCCTTACTATTCTGGTGGTGGGTTTTTATCTTCTTTGCTAGCTATGCAATCTTTGAACCAATCACAACAACCCTTCAATCATCAACCACTCAATGTTGGTGACCAATTTGGGTTCAAAATGCCATTTTCTAAGTCACAAGAGGGTCAGAATCAGCAGCATAGTGAGTTTTGCCAAATGGGTAATAGAGATAGGAACATAATAGAGTCCTTGGTTCAGCCAAACAGGCCTATTGGTTCTTGGATTAATCAAAGCCTCATCATCAACAATGGTGGTGCTACTAACCCTAGTAGTACTGCCTCAAATCCCAGTTTCTTGAACAGTAACACCACTAACAGTGGCATTGTTGGGACTTCTTTGAACCCAAATCAATGGGCTGATGTACAAGGATATGGCTCTCCTCCA
>TRINITY_DN1131_c0_g1_i1_2  2-433 CRC domain-containing protein TSO1-like isoform X1 [Camellia sinensis](+)
GCTAATGTTGGATGCTCTAGTGGATGCCGGTGCGAAGGATGTAAAAATGTCTATGGTAAGAAGGAAGCATATGGCATGACCAAGGATGTTTTGAGCGAAGAACCTGTCAACGAAAGATTTGAAAGCACATTTGATGAGCTGGAAATGGCAGCAAGTCGAGATGGTTTATTGCAGACTGAGCTGTGTAATCTTGACAACTTGATACCTCCGACACCATCATTCCAATTCTTGGACCATGGAAACTGTGCACCAAAATCCCAGTTTTCTACCAGAAGATGCCTCCCGTCACCTGAATCCAATCTTACCTTGCCAAAATCACTTGGAACTTCTGATAATAACCATGACCTGCTACTGGAAGCTAGGAAAGACATTCAAGGAATAGATTATTATTGTCAGGAATTGGATTTTTGCAATGCAGAGACTGTGAATGAA
>TRINITY_DN11328_c0_g1_i1_2  3-317 uncharacterized protein LOC114293100 [Camellia sinensis](+)
GGACCATTGGCCGTCAAATGGTATTATAAACTACAGTCGGCCTCAATAAAAAGTTTTCATCAGCTCCAAAAATCCTTCAGAGTAAGATTCATCACTAACGAGGTCCAGCCTAAGCAAGCCAACTCTCTCTGGACAATGCAAATAAAACCAGAAGAGACCCGCCATGAATATTCGGCGCGCTACTGGGAATGTTTCAACTTGGTGGACGACGCCTGCAACTACTCCATGGCCATCACTGCATTTAAAATGGCATTACACCCTGACAGTCCTCTTAGAAGCTCGCCGACTAGACAGCCTCCCAAAACAGTGTGGGCG
>TRINITY_DN11332_c0_g1_i1_2  4-258 hypothetical protein TEA_011685 [Camellia sinensis var. sinensis](+)
AAGAAATCCACTGAAAAGGATAGTCATGATCTTGTCTTTATAAACCATGCTGAGTTAGCTTGGCACAAGAGCAGAAAAGCATGGATTGGTGATCGATCTCATGAATCTCAAAGAGTGCCTAGGGAACCAATTATGAGCTGGAACACGAGTTATGAGGATCTACTTTTATCTAGCGAGCCTTTCCAACAGCCAATCGCTTTAGCTGAGATGGTGGATTTTCTAGTTGACATTTGGCATGAAGAAGGGCTTTACGAC
>TRINITY_DN11333_c0_g1_i1_1  2-775 disease resistance protein At4g27190-like [Camellia sinensis](+)
GAAGCCTTGCGAAAACCCCCAGATAAAAAATATTGGTTAGAGAAAAATTGGATCTCTCTGATAGACAATGAACTGCAAACCCTACCAGACCGCCCTGATTGTAGTGTGCTTTCCACACTCTTCCTGCAGAAGAATTTAAGTTTGAATACAATCCCTGCTTTATTCTTTGAGTATATGGAAACTCTCACAGTTTTGGATTTGTGTTGTACAGGTATTGTGTCATTACCACAATCCATATCAAAGTTGATCAGCCTCAAAGTGTTTTATCTAAATGGTTGTAGGTATTTGACGGAGCTTCCTTCTCAATTGGAAGGACTTAAGCATCTTGAGGTGCTTGATTTTCGAGGCAGTGGGGTCAAAAGTATACCATCTTTCATTGAGAAATTGATGTGCCTAAGGCGTTTGTTAGTATCATTTACTGACAACACTTTTTCAAGGGTAGCTTCTAATTGCAAAGTGATTTCCAAGCTTTTTGCATTGAAGGAATTGATCATTGATGTGAAAGCTCCTCGCAAGCAATGGAGTGTTAAGATGCTAAATGCTACCATAGAAAAGATCGTTCCCGTAAAGCTAACCACTCTCCAATTCCGGTTTTCGGATGAGACAGTAGATATCATAAAGCTGGAGGCATCTACTACATATATCTGTGTTCCCAATGCAGACATTCTTAGAATTTTCATCAAGAGAGACGACCTTTGCTTTGCATCATTTCAAGTCTGCATTGGTTGCCACTCAACCTGTCCTAGAATTCCCATGTCATACCGGTATGAAAGG
>TRINITY_DN11336_c0_g1_i1_2  307-393 Tetraspanin/Peripherin [Parasponia andersonii](+)
GAGAGGTGGTATAAGGAATATAGGCTCGGAGATTACTCAAATTGGTTGTAGAAGAGGGTTAATAGTACCAAGAATTGGAACAAGATC
>TRINITY_DN11342_c0_g1_i1_2  101-280 hypothetical protein TEA_023652 [Camellia sinensis var. sinensis](+)
CCCCTTCTCGAGTGCTCTCTCCATCTTCAAGATGCTGCAGCTGCTCTTCGTGCTCTCTCCTTCGCTTCCTCCTGTATTTTGATAGTCTCTGGGCTTACCCCAGAGGTTGCTCCAATATGATTCAGTTTGATCAGAACCTTTCTGCTTCATCATCCTCACTTTAGCTTTTGCCTGGACAAA
>TRINITY_DN11350_c0_g1_i1_2  86-448 uncharacterized protein LOC114256937 [Camellia sinensis](+)
AATTACATCATCCAACAAATCTAACAAAGCAAACATATCTGGATCTACCTTCCTCTCTAGTCAACTATACAAAACAACTAAAAGATGACTCTCTAACCAAGATACACAGTGTTGAACCTCTTGAAAAGTTCAGCTATTCTGCTCCAACCAAACTAGCCACATTAAGCAAAGCGGCGCCAAAGACCAAACACGACGTCGATGGTGCCCAACCCGAGAACAAAGGAGACCCCACCAACCAGAAGCCACAGAACAATGCAGAAACGGATGATCCACTAACTCCACAGTAGCGCAACACACATAACACCGATTCACTAAAATATGACCATGTCGTATCAAATTATCAATCGTCAGATTCTGACCTAA
>TRINITY_DN11353_c0_g1_i1_2  82-255 putative pentatricopeptide repeat-containing protein At1g19290 [Camellia sinensis](+)
GGAGGCTTTGCCACTAGGATCACTCTCAATACAATGGTTAATGGATTATGCAAGATGGGAAAAATAATTGAAGCAGAGGAGGTGATTGAGAAGATGAAGGAGCTGGGTTCTTCACTTGATGGGATAACATATAAGGCCTTGATTGATGGATATTGTAAAGCTAAACATAAATTT
>TRINITY_DN11354_c0_g1_i1_2  2-310 hypothetical protein FH972_009477 [Carpinus fangiana](+)
CGTGTGCCCACGCCTAATGTCTCAGTTGTGGACCTTGTTGTTCAAGTGTCAAAGAAGACCTTTGCAGAAGAGGTAAACGCAGCATTCAGAGACACTGCTGAAAAGGAGCTCAAGGGTATTCTATCTGTGTGCGACGAGCCTCTTGTCTCAGTGGACTTTCGGTGCTCTGATGTATCGTCAACTGTTGACTCTTCACTAACTATGGTCATGGGAGATGACATGGTAAAGGTTATTGCTTGGTATGACAATGAGTGGGGTTATTCACAGAGGGTAGTTGATCTTGCTGACATTGTTGCCAACAACTGGAAG
>TRINITY_DN11356_c0_g1_i1_1  2-265 D-ribulose kinase isoform X1 [Camellia sinensis](+)
GCACAGTGTAGAGGAACCAGAGCAGACTGTGTGGTTTGCCGGGGCAATGGACTTAACTGCTGGTAAAGCATCAGGACAACTTTCATTGTACAGTAAAGGTCTACATAATGGATCTGCCGTTGCACTGTCTATAATGACAGTTGTTGCAGAAGTCCCATCTATAGAAATGGAAGCAATCAATGGGCGGAGATTAATTGGAACATCTTCAAGAAGTGAGTGAAGGGTCGCTTTCCATGAGCGCAACCAATCCACTGTGTCTTTGCT
>TRINITY_DN11356_c0_g1_i1_2  334-525 hypothetical protein TEA_028287 [Camellia sinensis var. sinensis](+)
CGCAACTCTATAGCCTTGACATACTGCACTAATAGCACTAGAAAGCCACACAAGACAGATTTCTCTAGCCAGAACTGACCTTCTCGCCAGAAGTGCAATCCCACAAGGAGATTCACTCCACTGCAGGCCCAGTTCATTAAAGCCAGCCACAAGGACTGCAATGATTCCATAGTAGATCTTATTCTAAAGATT
>TRINITY_DN1135_c0_g1_i1_1  35-214 hypothetical protein TEA_013849 [Camellia sinensis var. sinensis](+)
AACCCCAAGGGGCTAACTTGGTGGCAAAGCTTTGGGTCTTGGGGTGTGCTCCCTCCAAGGTTCAAGGATCGAAACCTCTTAGGTGCTAATAATTTCTTAAGAACATCGGGTTGGGGGGAAACCCTTGAATTAACCGTACTACACTTGCGGAAAATCCCTTGTCTGGGGCTGTCCATCTCT
>TRINITY_DN11365_c0_g2_i1_1  1-420 hypothetical protein F0562_009445 [Nyssa sinensis](+)
GGGAAGATGGGGGATGTTGAGAAGGCACGAGCGTTGTTTGATGTAATGCCCGAGAGAAATGTGATCTCTTGGAGTGCAATGATGGCAGCTTACTCACGGGTTAATGAATTCAGAAAGGTGCTTAGTTTGTTTAGATGGATGCAAGAAGTGGGCACGGAGCCAAATGAGTCGGTGTTGGTGAGTGTTCTGACCGCTTGTGCTCACCTTGGTGCTCTTGCACAAGGATTGTGGATCCACTCCTATGCTAAGCGATACAATCTTGAATCCAACCCAATACTAGCCACTGCGTTGGTTGACATGTATTCAAAATGTGGTTGTTTGGAGTCAGCGTTATCAGTGTTCAAGGATATTCCTAATAAGGATGCTGGAGCATGGAATGCCATCATTTCCGGGGCTGCAATGAATGGAGATGCTAGAAAA
>TRINITY_DN11376_c0_g1_i1_2  1-492 disease resistance protein RGA2-like [Camellia sinensis](+)
GTTTATGACATCGACGATGTGTTGGATGACTTCTCAACAGAAACCCTGCGCTGGAAAGTAGAGGTTCGCGGGAGTCTGATCAAAAAGGTAAGCAACTTCTTTTCAAGTTCAAATCCACTTGTTTTTCGTTCTAAAATGGGGCATAAGATAAAGAAAGTAAGGCTTAGACTAGATCACATTGCGGCAGATAAGAGAAATTTTCACTTCACTGAGCAAGTTATGGATATCCAAGTTCAAAATACGAGAAGGGTACAAACACACTCGTTTGTTCGGACATCTGATGTTATTGGAAGGGACTGTGATAAAGAGAATATCATAGAACTTCTATTGAGTTCTTGTGAATATGAAAATTTGTCTATTATTCCCATAGTTGGACTTGGAGGCCTTGGAAAGACCACACTCACAAAATTGGTGTATAATGATGAGAGGGTAGAAGAGAACTTTGAACGTAAAATGTGGGTCTGTGTGTCGGAAGATTTTGATCTAAAAATG
>TRINITY_DN11376_c0_g1_i2_1  1-816 beta-fructofuranosidase, soluble isoenzyme I-like, partial [Camellia sinensis](+)
GACCCGCCATTTACCATCCCCGGCATGCCACGCAGTGGTCGGGTCCCTAAAGTCCTCAAGACCAACACCGGGTGGAGGGACTATAACTGGGTTATCCTTATACTTGACCCAATTAAGAAGGAGAGGATCGGATAAGTTGGCAGGATATGCAAGGTTTTGCACCTGCACATAATTATCGGAAATACCAGTGTAAAGCATTATGATTCCTCCATCGGGGAGAAGCGTGGCGGACCCGGTCCAAACACCATTCCAATCGAACCAGTGATCGGGTACCATGGCAAGGGGGAGGTAGAGCCAGTGGATCAAGTCCCTTGATACTGCATGGCCCCATGTGATGTTGCCCCAAACTGGAGAAACTGGGTTGTATTGATAGAAAAGGTGGTACCACCCCATATGAAACAATGGACCATTAGGATCATTCATCCAATTCTTTACAGGTTGAAAATGGTAAGATGTTCTTTGCCAAGCTAACATAGCATCAGTCCAAGGGTACGCCGGACCGGTGCCGGAGGACTCCAGGAAAGTCTTCTCCGACTCCCCCCTCGACGGCGGCATTAAAGTCTCCGGCAACACCGCCTCCGTGGCCGAAGGAGAAGACTCTGATTGATTGCCAAAGTTTGAGAAGAAAAAGGTAATCATAGACGACATAAACAACATGGAGAGGAAGATTCCGGCGAGACCCTTAAAGGGTCGGAGGTGATCCTTCGCCGGAGAAGCGGCGGAGGAGGTGGGGTGGTCCGGCAGGGGAGTGTAAGGAGTTGAATGTTGAAGATCTTCAGGGGTGGTGATGGTAGTGGGAGAAGGGTTGGAGTCCAT
>TRINITY_DN11380_c0_g1_i1_1  14-637 uncharacterized protein LOC114316103 [Camellia sinensis](+)
ATGGAGAGTGCTCTCTTATCGTCTTCTCGGTTTCTCTCTTCACAAAATAGAGAATTGGGTGGACTATTGAGGAATTTTCAGAGCTCGTTTCATGGAAAACTGATATTTAACAGAAGTTTTGTGGGCAGAGATATCAGTATCCGCCGTGGCAGCACCGGCATATTAGCCTCAGCGGTTGGAAAGAAGGTCAAGAAAGAAACTGTTATTCCTGATCCAGATTACCGTATACCAATTGTCCTACTTGGTTTCGCTGGTGGCTTAGTTTATACAAATAATTTGTTACCAGCAGCTCCTGTTGGTCTTCTCGGATTACTCCTATTAGTCCAGACAACTAGGGTGAGATTTGTCTTCGATAATGAGGCTCTGGAAGTAAAAGTTGGAGAGCAGCTTGAGGAGTCGGGTGAAAATGTTTTTGTGGGTGGAAAAAACCGTTGGAAGTACTCAACATTTGTAAATTGGGAGCTCTGGTGGCCAAATTTTCCGGTTTTAGTGTATTTTAAGGAGACACAAACGAAGCCTGAAGGACAAGTGCACTTTTTCCCAGTAATCTTTGATGGGAAGCAACTTTATGACGTTATGGTAGAACGAGCAGGCCCTTCAAAAACTAGCGGTCCAAAAGAGTCT
>TRINITY_DN11386_c0_g1_i1_2  26-265 protein MIZU-KUSSEI 1-like [Camellia sinensis](+)
ATCGCACTCCAGTGCAATTCTGACCAATCCGGAAGCCATTTCCCGAACCAACACGCTAATTGGAGTAGCGAGTTGGATCAAGAAGGCAGGCTCCGAGTTGGCATCTTTTTGAAATGCAAAGTGCACGTGCCCGTGCCCATGTCGGTACCCAAAAAGAGTACCGATAACTTTTGGGCCTAAGCCCCAGTGTGATTGGTTCTTGCCAAACACAGCGAGAACCGATCGCAGCCTGGAAACTGC
>TRINITY_DN11393_c0_g1_i1_2  4-945 disease resistance protein RPP13-like [Camellia sinensis](+)
AAACTCAGTTGGGTTTTTTATTTGTTGAAGAAGATTCTCTCTCAATCTTTCTGCGGGGTTAAATATTTCAACTTCACGCAGAGTGGCCATGCTCGAATGGAACTGTGGCACCGTCACCAATTTTGCACAATCTCTAATGACCAAACGCCGAATGCTTCGCATCGCTCCTGTCCTCACATTCCAAGCTTCTGTCTCTACCCCCACCAAGCACAGAACTTGTAGCTGAAGAAAACAACCGGCATTGCAATTGATCTCCGGCCCTAAAACAGAACAATTTAACAGTTTCAGAATCCGAAGGTTCGGAAGCTTCTCCAGCGTTTGGATACAGTCAGGGGCCGAGAGATACGTCTTTTTCAAGGTTATCTTGGAGAGGGTCAGTGGAAATGCATTCGAGTCTGGAAATTCACAAGGGTTCACAATCTTGAGCGACTGAAGATGATATAAATGGTCGAGACTTTCTAGAAAATGCGATGTAGCATTCTTGTTAAAGCTGCATATACTTAGTTTTGTGACATTTGGGAACTTGGCCTTCACCATTAGACGCTTCAAGACTGCATCGGGGCGGACACCAGAGAGAGTTTGGAGGTTCCAAAGGGCTTTGTCATTATCCGGGTCAGGTAAACTAGCGGAGGACCCGAAATACACGTGCCTCAAGTCTTTCATCTTCCAAATTTCATTGGGAACGATATGAGGCAAAGAAGAGTCTCTCAAATCAAGGGTTTGTAGTTTGAAGAGGTTGCATATGGAGCTCGGAATTTGCGTTAGGTTCGGAGCGTTAACTCTCAAGTATTGCAGGTAAAGTAGCTTCTTCACACCCCTGGGAATCCTGTCCACTTCAATGGATCCCAAGTTCAACACCCTTAGCAAGGCCAAACTGTTGTAAAGTAATCTCCAGAAAGAGTTAATGTGACCGAGGGAGCCTGGTGCGTAGCACTGCAGAGA
>TRINITY_DN11398_c0_g1_i1_2  84-371 ABC transporter G family member 15-like [Camellia sinensis](+)
TACCTTCATTTCTTCAATGAAAGATGTGAAGCCTCCGATGGACATGAAGATCATGGAACCTGATATAAATCCACCGCATGATCCACGCGCCAAGATCGCAGAGTAGCTGGTGCCAACATTGAAAAAGATGGAACCAACAGATATAGATACAGCTATGTATGTGATTATCCTCAGCCAATAATATCCAACATCCCTAGACATGTTTACGAATGATCTTTTTGTTAAAGTTGATAGTTGCTTGCACCATGTTGCCTGGCTCCCAGTTTTTGTTTCCATCACAAGTCCTTC
>TRINITY_DN11399_c0_g1_i1_2  126-395 hypothetical protein TEA_027383 [Camellia sinensis var. sinensis](+)
TCGAAGTTGTTTGCTTATAGTTCGCATATTGTTCATTTGCACTTCTCCTTCTAGTTGTCTTGGAATTCCATCACCTCTACATTATAAATGTGTAGGCAAGCACCATCTAATAAAACCACCGCAATCATTACAAGAGTAAAATAATTTGTTTTTGTTTCGCTCCGTCTCAGAAATTCAAATAGTTGTCTTTTTATGACATCTAGGACAATTTTTGTTGCAATATGTCAATCGATCTGAGCTACTGCCGTTAACACTTGAAGTTGACATTTG
>TRINITY_DN1139_c0_g1_i1_1  412-576 serine/threonine protein phosphatase 2A 55 kDa regulatory subunit B beta isoform-like isoform X1 [Camellia sinensis](+)
TGCATAGTACAGCAATAAGCTATTCCCAGCACCACAAGCAATTAAGTTCGTTCTTGGATGCCAAGCCAGATGCAGTAGCTTAGAATTTAAGTTACAAGAAAAGTCAGTACTTCCCGAGCTAGAGTTTTCATGACCTGAAAAATTGGAGAAAGGAACAGAAGAAGC
>TRINITY_DN11400_c0_g1_i1_2  2-277 uncharacterized protein LOC114283200 [Camellia sinensis](+)
AAGGGTTTCGCCTGTTTTAATTTGCATCGCCCAAAGGCAATTGGCTTGCTTTGGCTGGATCTCATTAGTGATGAATCTAGCCCTGAAGGACTTCTGGAGTTGATGGAAATTCTTAATTGATGCCGACTCCAGTTTAGAATACCACCTGACGGCCAGTGGTCTCAGACTGCTTGGAAATATTCGATACATAAAGGCTTCGTCGTCAGCATGAAGTGTCATTGCTTGCTTAGAATGGCAAATGTGATCGATAGGATTTTCCGTCGTAGAGGGTGAACG
>TRINITY_DN11403_c0_g1_i1_1  182-307 hypothetical protein TEA_004985 [Camellia sinensis var. sinensis](+)
CCCAAAATCTTTCCTAATGTACCAGCCCGGTATGGGCGCCTCGGTGTCTTCGTAGTGACCGGACGCCCACAAGAAGTCGTCATCATTAGTTTCTTTGTCTGGATTACCTTCGATGAGTTTTGCCCG
>TRINITY_DN11407_c0_g1_i1_2  20-319 hypothetical protein C3L33_07946, partial [Rhododendron williamsianum](+)
GAATGTTATACAAACATCCATCCGATAGTCCAATCAACATGTGTTTGTTGTCACAAACAATATTGCTCTTGGCATCCAGGCTCCAGACAGCCTGCAAATTCTCTCATTCTCTTTGAATCGAATCCGAATATCTCTCTTATACTTCCCCAGTCTCGCCTTGTGCTGGGAAGAGCTCCATAAATGAGAAGGAGCGACGAGGAGCAATAAGCCATTGGTGAGTTTGAGGAATATGATCTGCTCGGAAGGACATAAACCAGGTTCGAGAGGGATGATCTGAGGCCGTCCATATGCCATGTACAT
>TRINITY_DN11411_c0_g1_i1_2  5-982 aquaporin AQPAn.G-like [Camellia sinensis](+)
ATGGCTTCAAATTTGGGGGGTTTGGAGGATGAAGAAAGCCATGGTGGAAGTAGAATTCAACCTCTCTCCTCCAGACCAATGTCGGAGCAATGGAGAATTGAGGAAGGGAAGCAACAAACTTGCATCACATTGGGTGAGAGGCTGGGCCTCCAGGACTTGTTTTCCTTGAATGTGTGGCGAGCATCAATGGGGGAACTCCTTGGCACATTAGTGCTTGTTTTCATGATCGACACCATAGTCATCTCTACTTATGAAACAGAAACCAAAACTCCGAACCTCATAATGTCAATCCTAATAGCTCTTACCATCACAATCCTGCTTCTCGCCATCTTCCCGGTTTCCGGTGGCCACATGAACCCCATCATCTCCTTCTCCGCCGCCCTTGTCGGCATAATCTCCATTTCGCGGGCTGCTATCTACATTGTGGCCCAATGCCTTGGAGCTATTCTAGGAGCCCTAGCACTCCAAGCTGTGGTAAATAGCACCATTCAACAAACTTTCTCACTTGGGGGTTGTACTCTCACAGTCATTGCACCTGGGCCTCAAGGGCCCATAGCAACAGGCCTCGAGACAGGCCAGGCCCTTTGGCTCGAGATAATATGCAGCTTTGTCTTCCTTTTTGCTTCGGTGTGGATTGCGTTTGATGGTCGCCAAGCGAAGGCATTGGGCCATGTCATTGTTTGTACCATCATTGGGCTTGTGTTGGGCCTTTTGGTGTTTGTCTCGACAACAGTCACGGCGACAAAGGGTTATACTGGGGCTGGGATGAACCCAGCAAGATGTTTGGGCCCAGCAGTGGTGAGAGGAGGCCACCTTTGGGATGGGCATTGGGTGTTTTGGGCTGGGCCAGCCATTGCTTGTGTGGCATTCTACCTATACACAAGGATCATTCCACATCAGCACTTTCATCCCACAGGGTACACACATGACTTCTTGAACATGTTTAAGGCCTTGTTTGTGTCAAGTGGTGGTCACAAC
>TRINITY_DN11416_c0_g1_i1_2  2-418 ribonuclease J isoform X5 [Camellia sinensis](+)
ATGGTAAGGAAGTACAGTAGTAAAAGGCCTGAAGTCATTGCAATTGCCATAGAAAATCCAAGTGCAGTTCTCTCTGATGAGCTCAATGCAAGGCTATCTGGCAAGTCACATGTAGGTTCTGGGATATCAGATTCAAGAAAAGTGGTGGATGGTCATACAGAAAAGAGACAATCGACTGAAATAGAAGAGGAAGACGGCAGCAGCAGGATGCATTCAGTGAACAACACACAACAAAAATTAAAAGGTCATGGCATTGAAGATGAACGACTTCTATCTGAGGAAGCCACTACATCAGGTTCCGAGTCAGAAGAGAGGTTGTCTCTCAACCTCGAGGACTCGGATGATTTCTGGAAGAAATACATAGTAACAGCACCAATTGATCAATTGGTAAAAGATAGCAATGGTTTTGTTCCGCAG
>TRINITY_DN1142_c0_g1_i1_1  237-335 hypothetical protein TEA_021787 [Camellia sinensis var. sinensis](+)
ATCACATGCCAGGTTTGCGGAATGAGCAACGGTCCAGTGTGGCAGTAGTTCAGCACTCAAACTAGTCTGCCAAAACACATCGTGACGTTTGCAAAGGCA
>TRINITY_DN1142_c0_g1_i1_2  261-722 uncharacterized protein LOC114283148 [Camellia sinensis](+)
CATGAAAAGTTCAGACTGCAACAAGGTGTAGTAATTCGCAGCCTCGTCTTCCAACTCCCACAACCCGAACGCATCTCCACCGTCCGTCACCTGGCCATAATCACCATCACCACCGTCCATTCTGTGGGGTATACCAAGCTCATCATCAGAGGCTTCGAGAAGGTGTCTCATCACCCTCTCTCTCTCGTCTTCATCATCTTCACCATGAGAGGGAACCGGGTTATCTTTGTCCGGGTCGGTTTCGGATCCGGGGAGAGAGAAAGGGTCGGAGTCGGAGCAGGAGAGCTCTTGTTGGAGGGTGGAGAGGATAGAAGAGAAGTCTTGGTTGGGTTCGTGATCTTCTTCCTCTTCGAGGAGAGAGAGTATGTGGGTAAAGGACTTTTGGCGTTTTGGGTCTTGTTCTATTTCGTCTTCTACAACATGGGTTTCTTCTCTCTGGCGTTTTAATGGTGTTTCCGCCAT
>TRINITY_DN11434_c0_g1_i1_2  1-318 Endonuclease, partial [Actinidia chinensis var. chinensis](+)
GTTAGCTAGTTGCTCCAAAGAAGAGACAAATGATGGACTCACAATGCCAGTTTGAACTTTTTCTCAAATGAAATGCATGTCAACCTTAATGTGTTTTCTTCTGTTCATGAATACTGAATCAGTTGATAACATAATAGCATTGTCACAAAACAAAGGAGAGGAAGCATCCTCGGTAAATCCTAACTCTTCAAGAATGGAGCGAAGCCACAAAACTTCACATGTACCCTGTGCCATTGCCCGATACTCAGCTTCAACAGAAGACCTCAAAACAACAACTTGTTTCTTACTTTTCCATGATATAAGGTGATCACCATAAAA
>TRINITY_DN1143_c0_g1_i1_2  1-495 uncharacterized protein LOC114258558 [Camellia sinensis](+)
AAGTGGGCAGTAGAATTAGGGGAGTTTGATATTAAATTCCAACCACGGATTGCTATCAAAGCTCAAGTGTTAGCAGACTTCGTAGCTGAGTTCACTCCAGGATCGACCGGCCCCTCCGGAGGGAGCTCGGCCTTAGCAACCGAAATCCACAACACTCATCAAACCCCCGCTGAGGCATGGAAACTTTTCATTGGAGACGTTTGGCAGCTGTTCGTTGATGGATCCTCCAACCAAAAGGGTTCTGGAGCGGGAATGGTCCTTATTTCACCAGAGGGGTTTATTTGGGAGCAAGCTGTCAGACTGGGATGGAAGGCTTCCAACAACGAAGCGGAGTACGAGGCTCTGCTAGCTGGTCTCCGTAGCGCTAAACACTTTAATGCAGAGGAGTTGCTCGTTTATAGCGACTCCCAACTTGTGGTGAACCAATTGACAGGAGTATACGAAACTCGCGATGACCGGATGACATCCTATGCAGAACAAGCCAAGCACCTAATC
>TRINITY_DN11453_c0_g1_i1_2  1-381 probable inactive receptor kinase At2g26730 isoform X1 [Camellia sinensis](+)
GGTCTAATGATGGTGAACGACGAAGATCAGTCATCGGTTGCCAGTTTTAATAGACAGGTTGGACCAAGCAGTGCCTTCAAGTCAGACATTTATGGTCTCGGTGTGATTCTTCTTGAGCTGCTAACAGGAAAGATGGTTCAGAACAATGGGTTGGCCTTGGCCCAATGGGTTTTGTCTGTGGTTCAAGAAGAGTGGACCGTTGAGGTCTTCGACAAAACCCTAATTCAAGAAGGTGCAAGTGAAGAGAGCATGTTGAACTTGCTACAAATAGCCGTAAAATGTGTTGATCGTTCACCGGAGGCTAGGCCTAGCTTAAACCAAATTGCTCTTGTGATCAACAATATCAAAGAGGAGGAAGAGAGATCCATTGTTTCTGAACAA
>TRINITY_DN11455_c0_g1_i1_2  2-151 hypothetical protein TEA_027421 [Camellia sinensis var. sinensis](+)
TACAATGATGTTTTGCATGGGATTATGGTTTATACAGATGTGAGGGTGGTAGATTATTTCACAGTATCTAAAGCGGGAATTACTTGGGACACTATTTTCATGAGGGCAATGCATGATCTCAAGGCTGCTGAGATAGTGCTATTTTGGAAA
>TRINITY_DN11456_c0_g1_i1_2  1-363 protein PHR1-LIKE 3-like isoform X1 [Camellia sinensis](+)
GCGGATCCAGGAAGAGATGTTGATTTCAATGGGGAAGTTGGAGATGAAACCCCTAATCAAATTAATGATAGTTTACAGATAGCTCAGGCTCTACAAGTGCAAATGGAGGTGCAGAGAAAACTTCATGAACAAATTGAGGTACAGAGACATTTGCAGCTGAGAATCGAAGCACAAGGAAAGTATTTACAATCGGTGTTAAAGAAAGCCCAAGAAACGCTTGCCGAGTACAATGCATCATCAGTTGGAGTGGAAATAGCAAAAGCCGAATTATCCCAATTAGTCTCAATGGTTGACAATGGCTGCCAGAGTTCATTGTCGTCCGTGTTAACGGACATTGGAGGCCCAAGCCCAAAAGACACAGAA
>TRINITY_DN11460_c0_g1_i1_2  574-1563 hypothetical protein TEA_010478 [Camellia sinensis var. sinensis](+)
GTTTGGGCAGCTTCTTAATACGCAGGCTACTCCAGGTAGTTCTTGTTCCATTGAACCCATCATCAACCTTAAGTACTTCACGTTCTTGAGTGATTTTGGCAATCGCTCTAACCGACTGTCTGCAGTAGGTAAAACCTGAATGCACCAGGAACTTAACGTTAGGTCCTGACCATGGTTTAAACTAATCAGAAGTGAAGCCAGAAAGTTTCCCCGTGTTGGGTTGACAATCCCCTGTTGGATGTCAATTGTCACATCAACTAGTTTTGTCGCTTTGTTAATGGATGAATTCATTAGATGTGTTCCTACTATTGTCAGAGACAGTAGTTCTGGAGTTGATATATTGATTGGAAACATCACCCAATTCTGTGTCATACAGTTGATCAAAAACAAACTTTTGACATTCAGTTCCTGGTCACACACGAAGAATTTATCAGGAATGAAACAGGATTCCAGGGTCAGATCTTCCAAAGCGGGACATTTGGAGACTAGATCTCCAATTGAGTGATCAAGTACTTCCGCACAAATCAAGCATAACCTTTGAAGAGATACAAACTGCCCAAAACTCAATGCTTCGAACTTGCAGTAGTTCAAAATCAAAGTTTCTAGTATCCTCGATACAAAAGAGTGAGGACGCAATGTGTAGGGTTGAGCAAAGTTGGTTTGGTTGACTTGCCAACCCTCCCTTCCATGGTAATTGATTGCTTCAGAGAAGTTCAATTCAATCCTTTTGGTGTTGCTTGTCATGGCAAAGTGAACCCACTTGTCAACCCTAGAGGCATATTCATCCTGAGCAACATACCGGAATGATAGTCGAAAGTTGTCAATAGCACAACCAGAATGAAACAGGATAAGCCGGTCCACAAAGTCTGCAAATTTCCTTCTTGCTGCATGTACTAAACGTTGAAGGCGTTGATAAGCATATGAGGAGCTACTAGGGAACTCATCAATTAGGTGACGGCAAACATCTCCTTTTATTATCTTCGCGATCAT
>TRINITY_DN11462_c0_g1_i1_2  78-341 ubinuclein-1 isoform X1 [Camellia sinensis](+)
ATGGAGGAAGCGAAGGCCGGCGCCGGTAAATCGGTGAGGGCTTCGTCGTCGTTGGTTGCAGTCGGTGGTCGGCAGAGATTCACGGTGGAGCTGAGACCAGGAGAGACCACCATCGTTTCGTGGAAGAAGCTTGCGAAGGACGTGAGCAAGGTTAACAGGCCCACCTCCTCGGCACCCGCACCCGCACCCGCACCCGCACCCGAACCTCAGTCCAATGCTCACTCTGCTCTTGAGTCTCGCTTAGCTCCGGGACAACCTTCTGAA
>TRINITY_DN1146_c0_g1_i1_2  274-573 vacuolar protein sorting-associated protein 54, chloroplastic-like isoform X1 [Camellia sinensis](+)
ATGGATTCGCAGCCTTCCCAATCGGGAAGGTTGTCCAAATCAATCTCCAATTCTAGTAGCCAAAGCTTAGCTTCCATCCTCAACAACCCTCACGGCGGCGACGCCTCGTGGATCGGGTGGTGGTCCTCGTCCACCGCCGTGGCTCCCCCTGAATTCGCTCCATTGGCGGGGAACAAAGCTGGTTCAGAACTCAACCGATCCGATTTTAAACCCTACTTGGTTTCGATCTCGGAACCCTATGGAAGATTCGAGGACATTCGGAATCATAGCAAGAAAGAGAGTTTGGAGGATTTGGAGAGC
>TRINITY_DN11470_c0_g1_i1_1  160-255 hypothetical protein TEA_013507 [Camellia sinensis var. sinensis](+)
AAGGTTTTAAAAAGTGGCCGCAACTGTTACTTAACGCCGTTACGTAACGACTGTGGTGGTTACCGCCACCCGTTACGGCCGCTACAGTACTGTGAC
>TRINITY_DN11475_c0_g1_i1_2  164-283 hypothetical protein TEA_001505 [Camellia sinensis var. sinensis](+)
TATTGTCCTCGTATAATCCTGTTAACCAAGTCTGCGCTCCTCCAAACGTCGTCGCTTTACTCTCTGAAAATACAAACGTGAGCTAGCCGACGGGTGTGTACCGGATACCTCTCCGATACC
>TRINITY_DN11480_c0_g1_i1_1  32-373 transcription factor bHLH77-like [Camellia sinensis](+)
TAGCTCAACTTTCATCTGTGCTGTGCCTTCATCCAAATTTGGACAGTTGTCGTGCTGGCGGAGCAGCGAGCCATGAAAATTCTGAGGTTGATTCTGGCCAAAACCCATCTGAACAACACTTTGCAGATCGTCCTCCCAAAATGTCGAAGCCTGAGAGGCAGCCTCACCAAATCCATCAATGGAAGGCAATTGCGAGCCTAAGTTTCGCCGCAGAGCAGCATTCAAAGGGTTGAGTGAGAAGGGGTTCTCTGTTCCATTAGGAATACCACTGTGTTGGTATCCATAAGGGAATGACGGTGTCGTGGACTCTAACGGGTAAATATTGTTTGGCATAGATCCGCG
>TRINITY_DN11481_c0_g1_i1_2  101-856 chalcone isomerase [Camellia chekiangoleosa](+)
GAAGAGAGAAAGCAGAGTCATTCCAAATTTCTCTTTTGCTTCCTTGTCAAAAGGATCATCTCCAAGATACATGTGGGTATAGGCCCTGCATAGGAGTTCACTTTCAACCTTGCTCACAACTTCATCCATCACTTTTGTTTGGAGAATGTATCCTGGAAGCCGAGAAATCTCAATTACTGAACCACATGTCAGCTTTATGTCATCTGAAGCTTCACCCATAATCTTCTTTGTGAGCTCATCATTCTTTCCACCAGTGAGCTTTTTGATAGATGCTCCAAGAACTTCATCAAAGTTCTTTCTTACCATGCTCATTGTGAGGTGGGAAAACACCAGTACCAATCGCACCAGCATTCCTACATCACTGTCAATTACCAGTTGGTACATTTCCTTGGTAGGTTTTGTTGGTGCTTTCCCAATTTTTGTCCTCAGAAGATCTTTCAGTGTCTCATTATCTGCGTATATTCCGAAGCCATAGATTTTGATGCCCACGCCCAGCACGCTTTTTTTCCTCAACCCAACAGCATTCAACTGCTTCCCATCATCCAACTTAATCGGAAAGGAGACCCCGGTCTTGGGTTCAGTCTCAACTGGCACGTCATCTTTCTTGCCCATTTGTGGCTCTTCATCAGCTTTCCCCATCTCACCATCGGCAATCTTATTTGATTCAGGGCCATTCACTTTCTCCTCTTTAGGTGTCTGTGCCTCTAAGGAAACCATCTCAGCCTTGGCAGTGATATCCTCCACGGTGGTTGCCAT
>TRINITY_DN11485_c0_g1_i1_2  4-513 uncharacterized protein LOC114273489 isoform X2 [Camellia sinensis](+)
GGACATATTACTGAGATCATGTGTCATGTGATTTGTGGCACCTGAATCAAGAAACCAATGGGAATCAGGCTGTGATGAGCTAGTAACTGGTGTAGATGCAACATATGCCTTGGAGTGACCTTGAGATTGTGAGAATGCAGTGAAATAGAAAGGCTGAGTAGGTTGAAAGGCAAAATCAAGTCTATGCCAGCACTCTAGGGCAATATGATTTACTTTTCCACAGATTTGACAAGTCACTTGTGCACCAGCAGTAGTACTAGTTCTACCTCGAGAAAATTGATTTGGACCTCCTCTCTGATAGTGACTAGTCTGAGAGTGACTGGTCTGAGAAAGCTGAGAAGATTAATCTCGAGATCTGCCCCCATCTCTGCATCTATATGAATTTTTGCCTCTATATGAATCTCTGTGACCTCCTCGAGAAGAATAATGGCCTCTGTTAATAGCATAGGCAAATGGAACTTCTGAAGCCTGATTTTGTTTCAGAGCAGCTTCAACATGTATAGCTTCTGA
>TRINITY_DN1148_c0_g1_i1_1  1-624 pentatricopeptide repeat-containing protein At1g71210, mitochondrial [Camellia sinensis](+)
AAGAGCGGAAAGATTTCTGATGCTTTAAATTTCTTTCGTGACTTGTCCAAGAGAAGAAAGATTGGGAAAAAATTGTACAACACCATGATTGTTGGTCTTTGCAAAGCCAACAAACCAGACATTGCATTGGAGATCCTGAGAGAAATGAGGGAGAACAAAGTGATACCAAGTCTCGAGTGTTATGAGGAGCTTGTAAAGTTACTGTGCTCAAATAAGAAATATAATATGGTGGTAAATCTTCTTGATGACGTGATGAAAGATGGCCGACATATTTCATCCTTTATGGGTAACGTACTTCTATTGCATTCACTGAAGAGTCAAGATCTTTATCGGGCTTGGGTTCATTCAAGAGATGTGCAAAATGAGACATCATCTCTTCGGATGCTTCACCAGCTAATTGGTGCATTCTCTAGTCGGAGAATGGAGCAAGATGTTAAGGACTTGGAAGAAGTGATTGAACAATGCTTCCCACTTGATATCTACACATACAATATGTTGCTGAGAAAACTAAGCATGAACCAAATGGACCATGCTTGTGAGTTCCTCAATAGGATATGTTGGAAAGGTTATGAGCCCAATAGATGGACTTATGACATCTTAGTGCATGGATTTTTCAAACAAGGT
>TRINITY_DN1148_c0_g1_i1_2  34-699 peroxiredoxin Q, chloroplastic-like [Camellia sinensis](+)
ATGGCTTCCCTCTCCCTCCCAAACCACTCTCTTCCTTCTCTACTTCCATCCCAATCTCCTAAAACCCCATCATCATCATCATCATCATCACCTCCCTACCTCTCCATTCTCCCCAAATCATCATCACATACTCAATTCTATGGTCACAAACTCTCCTATGCCTCCTCCTCTCTATCATTTCCATCTTCTGCTTCTTCACTCAAAACTTCCATTTTTTCCAAGGTAAACAAAGGTGGGGTGCCTCCAAACTTTTCACTGAAAGATCAAGATGGAAGGAATGTGAGTCTCTCCAAATTCAAAGGAAAACCTGTGGTTGTCTACTTCTACCCTGCTGATGAATCCCCTGGTTGCACCAAACAGGCGTGTGCTTTCAGGGACTCTTATGAAAAGTTCAAGAAAGCAGGAGCTGAGGTTATCGGAATCAGTGGTGACGACCCCTCATCGCACAAGGCTTTTGCGAAGAAAAACAGACTTCCATTCACATTGCTCTGCGATGAGGGTAACAAGATCAGAAAAGAGTGGGGCGTGCCATCGGATCTGTTTGGAACATTGCCCGGAAGACAGACCTACGTTCTTGACAAGAGTGGGGTGGTTCAACTTGTCTACAACAACCAGTTCCAACCCGAAAAGCACATCGATGAAACCTTGAAGTTACTTCAAAGTCTT
>TRINITY_DN11496_c0_g1_i1_2  3-260 K(+) efflux antiporter 1, chloroplastic T1N6.20/T1N6.21 OS=Arabidopsis thaliana (Mouse-ear cress) GN=T1N6.20/T1N6.21 PE=1 SV=2(+)
AATGCTGAGATATTCTCTGCAAACATGTTTCTTGTCATTTTGGGGACTAGTCTCCTTACAGCTAGGGTACACTGATGTGTTATTGAGTTTTACTCTTTTATATCATTGTAGTGTGAAGTGTCTGCATTTCTTATTATAAGTGGAACAGGCTAGCCTTTCCATGGCATTGGGAGCGTTTTTGGTTGGTTTGCTTCTTGTGGAAGCGGAATTTCTTTGCAGGTTGAATCAGATGTTGCTCCATATCGTGGCCTTTTATTG
>TRINITY_DN11499_c0_g1_i1_1  2-190 probable LRR receptor-like serine/threonine-protein kinase At1g06840 isoform X2 [Camellia sinensis](+)
GGACGTACATGGATCCCCTTTATTCCAATTCTTGAGATGCTTTATAGGATCAACTAAATTGCTCTTGATCGCTATTAATGCAGAGACTTCAGAGGGATCGGTAATTTGTGCTACAGCAAGGAGCATGAAGCAACAAAACGACACCGCAGAAAGTAATTCACAAACTCTCAGTCCCATCATCATGATGCC
>TRINITY_DN11502_c0_g1_i1_1  6-308 type I inositol polyphosphate 5-phosphatase 2-like isoform X1 [Camellia sinensis](+)
GAGAGACCTGATAATCTTGATTCTCTTTCTGATGTCTCCGACCAGTTTTCCTCCAACCAATTTTCCTCTGACCAATTCTCTGAAGAGGAAGATGATTCCCTTCTAGAAGTATCTGAGGTGCAACATGGAAACAGACTTTCAAAAGACAAAGTGAAATCACGTCCTAAGTATGTCCGGATTGTCAGCAAGCAGATGGTAGGGATATATGTATCTGTCTGGGTGCGCAGAAGGTTGAGGAGACATATAAACAATGTGAAAGTCTCTCCTGTTGGAGTTGGGCTTATGGGTTACATGGGTAACAAG
>TRINITY_DN11503_c0_g1_i1_2  1-489 zinc finger BED domain-containing protein DAYSLEEPER-like isoform X2 [Camellia sinensis](+)
AGCTACTCAAAGGTTTTGAAGGCCATGCACAAACTTTACAATGATTATGTGAAAATTGAGAATGATTCAAATGGCACTTTGAGTTTATTGCAAGAGTACAAATTGTTCCTCCGATCTTCTAGTTCTAGGCAGGTCAAGTCAGAATTGGATTTGTATTTGGAGGAACCTATCATAGGGTGGAGCCAGGATTTCAATGCATTGACTTGGTGGAAAGTTGCAAGCTCCAAGTATCCTACGCTCTCCAGGATTGCTCATGATGTTTTGGTGATACCAATATCTGTTGCTACTTCTGACAAAGCTTTTTATACCCAAAAAAGAGAAGCTGATGAAGGCGTGATTTCCTTGGGGCCGGACTTGATGGCTGCCGTGATGTTTTTTCGAAGCTGGTTTGTGAAGCACAAGGTTTTAGGGAACCAAAATTTGCACAAAAATGAAAATGCTACGATTATACCCAAAAAAGAAGAAGCATAATTTCCTTGGGGCCAGACT
>TRINITY_DN11506_c0_g1_i1_2  4-693 hypothetical protein F0562_000077 [Nyssa sinensis](+)
TTCAAGATAACAAGTGAAGAGATAATTTCCTGCCTTTGTGAGTTCATGGGTACTCACGATGGAGAAGAAATTGATGTTAAGGAATTTCTGGATTTTATTGCTAAGAAGAGATCAGTCACAGGCTGGGAAAATCTTAGCGTGCGTATCCAAAGCTTGGGGATGCATATTACTCATATCCGCCAAGCAAGGAAATTAGAAAATGTCACAGCAAAGAAATTTCTTGAGGACTTGAAAAAGAAATCTGAGAGGAAAAGTCGGAAACGGCCACTTCTGTCATCCCAGAAAAAGCAGTTGGATGACAATTTTAGTTCCTTATCACAGCGTATCAAATCATTTAACTCACTCCATGAGGATTTTGGTGGCAAACATATAAAATTTATTTCATCGAGTTCAGATGATGATGACAGTGATAATTATGAACATGAAGTTGAAAAGAATGATGAAGCTACACAAAGTCACTGCAAGTTGTCACAAAATACAAATAGTTATGACCGAGTAAGTAGCTGTCCTTACCCATCAGCAGCTGAAGAGATGTCACGACTTGGATTGAAAGGGGAAATGGATGTCAACGCTTCCATGGTTAGTGGCAGTGTAAGGTACAAGGAAAGTAATGTGTCGTCAAAAAAGAAGAGAAAATCTGACAATTCAAGCAGCACCGTCAGTTTACCCCATAAACTGCTTAAAAAAGAC
>TRINITY_DN11518_c0_g1_i1_2  143-340 probable leucine-rich repeat receptor-like protein kinase At5g49770 isoform X4 [Camellia sinensis](+)
CCTGCGATTGGTTTTTGCAGGTCTGTTCGATGGAATTCGCAGGTTTGGATCGACTACGTCTGGATATTGCGAGGGTGATTTGGGTCTAATTCTTGTTTGAGTTTGGATCTGATTTTTTGGCTCCTGATTGAGGTAACTGCTTCGATCTCCTTTCATTTCTTGATTTTGATTCTTGATTCTGAATTGGACTGGTTTCAT
>TRINITY_DN1151_c0_g1_i1_1  2-361 hypothetical protein TEA_005803 [Camellia sinensis var. sinensis](+)
ATGCCACCGGGTTGCGACGGCAGCGCGGGCAGCTACCCTGCTTGCTGCTACCCGCTCTCCGATCGCACCTCGTGGCACGTCGGCGATGGGTTTTCTGTGTTTTCCCAATTCGGTTGCAGAGGATTCTCGTGCTGGGTGGTTCCACCGGGGACTAATATCGGCAAGCGCGGCGTGAAGTTGGAATGGGCAGTCCCTGGAAATTCATCCGCTGCTGTGTGTGCTGCCAATGCCTACACTGTCAATGCTACATCGGTTCCCTCTGGGGTTCGGTGCCAATGCTCCGATGGATTCATCGGCGATGCGTTCGCAGACGGAGTTGGATGCTTGAAGACATGCCTCAGGGATGGAAAGGAAGCTTAC
>TRINITY_DN11520_c0_g1_i1_1  2-898 F-box/FBD/LRR-repeat protein At1g16930-like [Camellia sinensis](+)
CTTTTCACTAGCAAAACTCTAGTTGTTTTGAATTTGGTTTCGGGAATTGTCCTAAAGGTTCCTGCTTCTGTTTGGCTTCCAAGTCTGAAGGTTCTTGATTTAGATTCGATTGAGCGTGAAAAGGAAGACACGTTTGAAAGTCTCTTTCGTGGGTGCCCAGCTCTTGAAGAATTGTATATAGAGAGGTGGACTTTGGATACTAATTGGGTTCTTAATATTTCTATACCTACTTTAAAAAGGTTGATATTGATATGTCCAGAAGATCATTTTAGAGGTGGGTCTGATGGTCAAGGGTGCAAGGTTGTGATTAATACCCCCAAACTTGAACAGCTTGATCTGTTAGATTATGTATCAGATGACTTTGTGCTCGAGAACTCATCATCCTCATTGAAAGCAGTTGTTGATATTGGACATACCCACTCAATAACTGAAACAAACAATTATGGCAGTCATATACACAAGCTTTTTAGTGGGATAAAAAATGTGAAGTTTCTTGATGCAACTTTGTCTTTTCCCACCGAAGATGATACTCCTGTTCTGCCTACGTTACATAATTTGACCCATCTTACGCTCACTGCTGATCATGAATCTGGCTGGAATTTTCTTACAGATTTTCTCGAGTGCTCACCTAGGCTAGAAGTTCTTACTCTTAAGGGAAATGGACAACTCGGCTCAGCCAAATGTTGGAGTCCACCGCAAAGAGTGCCTAATTGTCTGTTGTTACATCTGGAGGAGATTAAAATTAAGAAATTTAATGGAGAAGAACATGATTTTGAAGCAATGGAGTATTTGCTGAAAAATGCTAAATTTTTGAAGAAGATGACAATTGATTGTCGACAATCAAATGTCAACGAAGAATTTTGCATTTGGAAGAAACTAATAGGGATTCCAAGGGGC
>TRINITY_DN11527_c0_g1_i1_1  142-288 disease resistance protein RPM1-like [Camellia sinensis](+)
AGGGAAATTGGAACGGATGTGGTCCACATAATTAAGGCGGGGTGGCTTACGTGGAAGAATGCGCCTGAAGTACTGTGCGATAAACGATTACCCATTAGACTAAAAGGGGAGTTCTATAGAACGGTTATTAGACTAACGATATTGTGG
>TRINITY_DN11529_c0_g1_i2_1  167-346 hypothetical protein TEA_027124 [Camellia sinensis var. sinensis](+)
AAGGTGCGGTTGCAGATGAATCCAAACTTGAGAAGAGGAGCAATAGGGGAAATGAGAAAAATTGCTTCAGAAGAGGGAATAACGGCTCTCTAGAAGGGGGTTGGCCCTGCTATGGCCATGGCTGCTTCTTTGACTGCATCACAGCTTGCAACATATGATGAATCCAAGCGGGTCAAGTTC
>TRINITY_DN11529_c0_g2_i1_2  4-213 hypothetical protein TEA_007572 [Camellia sinensis var. sinensis](+)
CATGTCATTCTTCACTGGATTATTAATAAAGGGGGGACTCGGGGGAGCAAGAGCGATTTGTTGGGCCAATTCCATGTCCCTTGCGAGTTCCTCATCCTCGAAGTGGCTGTTGGCATGCCTTTGAAGTTGGAAGGACGGAACAGATTGATGACAAATTGGGCAAATCGACTGATCCATACACCAAACGCCTTCTCTCTGTCTCTCTGTCTC
>TRINITY_DN11530_c0_g2_i1_1  1-759 putative pentatricopeptide repeat-containing protein At3g16890, mitochondrial [Camellia sinensis](+)
GGCCTTTCTTCTCTGGCTTCTAGGGCTTCACCTGTAATCCGAAACCTGTCAGAAGAGCTCACCAATCAGACCAAACAAAACAGAGAAAACTCTTCAAATTCCAAATCCTTCACACCTCTTCACCACAAACCCACTGGTAATAACACTCTAGCTCCTTTTAGAGGTAAGTCTTCATTGAACTCTCAACTTATTACAAACCCCAACTTGTCTCCTAGTTCTAACAGTACTATTTCAGCTAATAAACAGAGGGTTCATTTAAAACCAATCGATCATCATTACATTTCTCAGATTTTATCAAGAAAAGACTGGTTTTTGTTGCTAAACCACGAGTTTAAAGCGAAGAGGATTGGTTTGGATGCTCAGTCAATTGTGAGTGTTTTGCAAAATCAAGAAAACCCATTGCACCCTTTAAGATTTTACATCTGGGTTTTGAATATCAATCCTTTAGCCGCGAAGAACCAGTCGATTCGGGGGGTTTTAGCGAATTCCCTTTATCGAAGAGGGCCGGTTTTGTTGTCGATTGAGTTGATTCAAGACATTAGAAACTCTGGGTGTGTGGTTACAGAAGATTTGCTTGGTATTTTGATTGGTAGTTGGGGGAGATTAGGTCTAGCTAAGTATTGTGCTGAGGTTTTTGGGCAGATTTCATACTTGGGTCTTAATCCAACTACTAGATTGTATAATGCGGTCATCGATGCCTTGGTGAAATCCAATTCGCTTGATTTGGCTTATTTGAAATTCCAACAGATGCCTGCTGAT
>TRINITY_DN11535_c0_g3_i1_2  1-708 kinesin-like protein KIN-4C [Camellia sinensis](+)
AAACAAGATGCTCAAGCTCAACTCCTGAGACAGAAACAGAAAAGTGATGAGGCAGCAAAACGACTGCAGGATGAGATTCATAGAATAAAGACCCAAAAGGTTCAACTACAACAAAAAATAAAGCAAGAATCTGAGCAATTTAGATTGTGGAAAGCATCACGGGAAAAAGAAGTTCTTCAGCTTAAGAAAGAGGGAAGAAGGAATGAGTATGAAATGCACAAGCTACTAGCTTTGAACCAAAGGCAAAAGATGGTTTTGCAACGAAAGACAGAAGAAGCTGCTATGGCTACAAAACGACTAAAAGAGCTGTTAGAAGCTCGAAAAGTTTCATCACGTGATGCTGGAAATGGCAATGGTCCTGGAATTCAGGCATTGATGCAGGCAATTGAGCATGAACTTGAAGTCACAGTGCGGGTGCATGAAGTACGTTCAGAATATGAGCGGCAAATAGAAGAGAGGTCTAAAATGGCCAAGGAAGTGGCAGAGCTGAAGGAAGAAGCACAAAAGTTGAAGCAAATAAATTTAAGTGGTTGCCCCCAAACAATGTCTCCTGGTGCAAGAAATTCAAGAATTTTTGCACTCGAGAACATGCTTGCCACTTCATCGAGTACCCTTGTTTCTATGGCATCACACTTGTCAGAAGCAGAAGAGCGTGAAAGGGCTTTTAGCGGCAGAGGACGTTGGAACCAAGTTCGGTCTCTCGCTGAA
>TRINITY_DN11537_c0_g1_i1_1  4-393 hypothetical protein TEA_006766 [Camellia sinensis var. sinensis](+)
CCACAGAAAGAAATCAACTTCGCATGAAGCTTTCAATAAACACAAGCCATTACATGAACCCAAAATATCGAAGAATTTGACAGAGATGTCAAATGGAGATTCAAGTTCCTCATACTTAGCTCCAAACGTTTCGTCATCGGAACATGACAAGTAGTGCAGTTGATACGCAGATTCGCACTTGATGAGTAGTTGAGGGAGAGTTGTGTTTGATTTCTTAGTTCGATTGAGGTGTGTGGTTATGAAACTTGGTTTCGAAATTAACGAGTACCAGGATTTGCAGACTAACCTCAATCGAATCAAAGACTTCACCGGTAGTCTTGCAAAGATATCTATCAACAATTCTTCAGGTATGTAATCCGACATTCTGTTCGTCCTTTCTTCGTCAGCCCT
>TRINITY_DN11538_c0_g1_i1_1  2-325 probable WRKY transcription factor 40 [Helianthus annuus](+)
TGGTTTTGGTGGGGTGGTTAGGTCAAGAGTGATGGTGGGTCCTGATGAACCGAGTGAAGTCGAGCATGGGACTGAACCAAGGGTTGTGGTTGCAACCGTTCGGTTTAGGCCTGAGCTCGCTTGCTCTTGTTTTGATTGGTTCGGATGGTTGTGCTCTCCTTCATAAGTTGCCACCAAGATTGATTGATCCGCGACATCTCTTTGAACCTTCTTTTTGACTGGGCAGCTTGGAGCATGAGAGCATTTGAAATAAGCTCTAGGAGAAGGGTTGTCTCTTGTGACCTTTTGCCCATATTTCCTCCATTGATATCCATCCTTCACCAA
>TRINITY_DN11539_c0_g1_i1_2  3-356 kinesin-like protein KIN-14R isoform X2 [Camellia sinensis](+)
CCGAATTGTAAAGAGGAAGTCCTGATGTTTGTGAATGCTGGAGGGGATGCTGCAATAGAAGCAGATTTGACTATAAGGTTTATGGCTGATACCTGTTTTCAAGGAGGAGATATATTCCAAACTGACGAGCACATAACTGGGGGCGGAGATTATGCATTTATATACCGGTCAGCACGACTAGGAAATTTCTGTTATCGGTTTGACAATTTTCCTCCTGGAGAATATTACATTGATCTTCATTTCGTAGAGATTATAAACACTTGTGGGCCTAAAGGAATGAGGGTATTCAATGTATTCATGCAGGATGAGAAGATCCTGTCGGACTTTGATATCTTCTCCATTGTTGGAGCCAAC
>TRINITY_DN11543_c0_g1_i1_1  1-603 calcium-dependent protein kinase 1-like [Camellia sinensis](+)
GACGCTGATGGTTCTCAATCTGTCCAAAACAAGCCCCCACAATTGGTGAAGATAGTAAAAGAAGAGACTAAACAAGAAGAACTCATAATATCAGAACCAGTGAAGATAGTGAAGGAAGAGATCAAACCAGCAAAACCCACAATACCAGAGCCGGTGAAAAAGGTAAAGGAAGAGACCAAACCAGCACAACCCACAAGGCCCAGGAAGGCACACAATGTCAAGAGGATGGCGAGTGCAGGGTTGCAGGCAGAGTCTCTATTGAAAACAAAAACAGGTCATCTGAAAGAATATTACAATTTGGGGCAAAAACTAGGACACGGGCAATTTGGGACTACATTTCTCTGTGTGGAGAAAGCAACAGGGAAGAAATATGCTTGCAAATCCATTGCGAAAAGGAAGTTGCTGACAGAGGATGATGTGGATGATGTGAGGAGGGAAATTGAAATCATGCATCACTTGTATGGGCACCCCAATGTCATCTCAATCAAAGGAGCTTATGAGGATGCTGTGGCAGTTCATGTTGTGATGGAATTGTGTACAGGCGGTGAGCTCTTTGATAGGATTGTCAAGCGAGGGCATTACACGGAGAGAAAGGCAGCTGAG
>TRINITY_DN11545_c0_g1_i2_1  3-938 LOW QUALITY PROTEIN: helicase and polymerase-containing protein TEBICHI-like [Camellia sinensis](+)
GAAGAAAGAGAGATTGTTGAAACTTGCTATCGTAAAGGACTAGTACGTGTCTTAACTGCTACATCTACTTTGGCTGCTGGGGTTAACCTACCTGCCAGGAGAGTCATTTTTCGACAACCCTGGATTGGTCGTGATTTTATTGACGGGACAAGGTACAGACAGATGGCTGGTAGGGCTGGTCGGACTGGAATAGATACGAAGGGGGAGAGTGTTCTACTTTGCAAACCAGAAGACGTCAAAAGAATTATGGGAATTCTTAATGACAGCTGTCCACCGCTGCATTCTTGTCTTTCTGAAGATAAGAATGGGATGACCCATGCAATCTTAGAAGTTGTCGCTGGTGGAATTGTTCAAACTGCCAATGATATTCATCGATATGTGAGGTGTACTCTTCTCAATTCTACAAAGCCATTTGAAGATGTAGTGAAGTCAGCACAGGATTCTCTCAGATGGTTATGCCACAGAAAATTTATTGAATGGAATGAAGACACTAAGTTATACAGCACCACACCTCTTGGACGGGCATCTTTTGGCAGTTCTCTCTGCCCTGAAGAATCACTTATTGTACTGGATGACCTTTCGAGGGCTAGAGAAGGATTTGTGCTTGCATCTGATTTGCATTTAGTATACTTAGTTACACCCACCAATGTTGAAGTTGAGCCAGATTGGAAATTATACTATGAAAGATTCATGCAGTTGTCTACTCTTGACCAGTCGGTTGGCAAACAAGTAGGAGTGCTAGAACCCTTTTTAATGCGTATGGCCCATGGTGCACCACTGCGCACTTCAAACAGATCAAGGGATAATGCAAAAGGGTTGTTGGGCAGATCTGACTGCAGAGTTGGGATGGCAAACCAAAGTATGCTTTCAGATGAGCAAACACTTCGAGTGTGCAAGCGCTTCTATGTTGCTCTCATCTTGTCAAGACTTGTGCAG
>TRINITY_DN11546_c0_g1_i1_1  227-349 hypothetical protein TEA_018488 [Camellia sinensis var. sinensis](+)
AACTTAGCAGCTGAATCTTTGTATTGTTTTGTACTTTCGTCCCGGGGCAACCCAAATTCTGCTAACTACATCATATTGTTGTATGCTATGAAGAAGTTCCCAATTTCTTGGAAAGCAATTCTT
>TRINITY_DN11549_c0_g1_i1_1  2-463 uncharacterized protein LOC114308991 [Camellia sinensis](+)
GAACATGGTAGAAATCGTCTTGAAAAAGAAATCAGGAAAGTAAAACAACAGGCAAAGGATCACTCGGACCTCATTGATGGTGATGACAGTGATGAGTTAAGAAGTGTATGGTCTGGAAGTGATGAGGAAAAGACTTTGTGGACTGGTGATGAAGGTGACGATGATGACGATATTCCTACTGAAGCCTACCCAAGTGAAAAAAGCGATGCGTATATTGATAAATTGTTTGAGTTTGAGGAAACACCAAAATATCGAACAATATCAGAACTATTGAAAGCTGAGAAGGAACCAGAAGAGTTATCCCCAGGAAAGCAAGCTAGAAAACTTGCGGTTGAGAATGCTCTGAAAAAACTAAAGAAGGGGCCAGATGGGCGTTACACCAATGTGTGGGAAGTCATGAGTGATTTAGACATTCTGATAGGAGCATTTGAAAATATTGTTTCAGGTCCAGAATATGCAGAG
>TRINITY_DN11552_c0_g1_i1_1  99-455 serine/threonine-protein kinase CTR1 isoform X3 [Camellia sinensis](+)
AATGACCGGAGTTTTCCGGAGGTGGATGGTGGTGCAGCCGGTAGAGAACGGGGATTTGACCGGCAGGTGTCGTTGCAGAGGTTGTCGAGTGGGAGTAGTTATGGTGGTGGTGCGGCGGCTGAAGTGGTGGTTGGTGGTGGCGGTAGAGAACGGGTGTTTGAGAGGAAGACGACGTCGTTGCAGAGGTTGTCGAGTGGGAGTAGCTATGCTGGGAGTCTGTTTTCGGGGACGACATTGGATGGGAATTTGTCGATCGGTGGTGTGAAGTATTCTCAGTTCTCGACAACAAGGGAGGAAGAGGAGGAGGAAGAGAGTAGAGAGAGTTTGGCTAGTAAGTCTCGAGAAAGCTATTATTTA
>TRINITY_DN11553_c0_g1_i1_1  68-331 ethylene-responsive transcription factor ERF023-like [Camellia sinensis](+)
AACTGCCGTAACACCGCCGCCGGCACAAGGCACCCAGTGTACCGCGGAGTACGAAAGCGGCGGTGGGGCAAATGGGTTTCCGAAATCCGAGAGCCCCGCAAGAAGTCCCGAATTTGGCTAGGCTCTTTTCCGGTGCCGGAGATGGCGGCCCGTGCGTACGACGTGGCGGCGTACTGCCTCAAAGGAAGCAAAGCTCTGCTCAATTTCCCCGACGAGATCGAGCTCTTGCCGAGGCCTTCGAGTTGCGCCGCCAGAGATATTCAG
>TRINITY_DN11553_c0_g1_i1_2  4-531 2-hydroxyisoflavanone dehydratase-like [Camellia sinensis](+)
CCCCGCCCGAAACGCCATCGTATGAGATATATTCCCTCCGGCACTATCTCCACCGACGAACACCTGATTAAAATCCGCGTGGTTGTTTAACCACAGGTCGGGCCCATCACCATTATCATGAGACCCGACCCATTTGAACGCAGCCCATGAATCGTCATAGCAGGCCGGAATGGGGTGCTCCGGTGCTAGCCTGTACTCGACGGATACGGCAATGACGTGGGCTTCGGCAGCGAGGGTTCGGACGTGGGCGTCGTAGCTGGGGGAGAAGGCGGACATGAAGGAGAATGCGCCGCCGTGGATGTAGAGGAGGACGGGGAGTTTTCGGCTCGGGTCGGATATTCGGGGCATGAAGATCCGGGCTGAGACTTGGGGGTTGTCGGAGATGATGACGTCTTTGGATTGGACGCCGGTGATGTGGTCGACGGCGGTGGGAGGGAGTTTTTGCGGCGGCCAGAGGAATTTTTCAACGCGGCCGCCTTTGTAAACTCGGAAGAAGGGAAACTCGTGGGTCACTTCTTCTGGGTTTGT
>TRINITY_DN11555_c0_g1_i1_1  3-602 hypothetical protein TEA_011520 [Camellia sinensis var. sinensis](+)
TAGTTGTTCAACGCCAAAGGGCAACTCCTCCATCAATTTGCAATTTCGAATATAAAGCTCTTCAAGATGAGGCATCGCATCTTCCTCCGCTATCACCTGCGTCAATCCTTTTAATCTAATAAGCAATAAAATCTTAAGCCTCTGGAACCCACCAGCCTTGAAACACAATTCCTCCCCTTCATATGCCTGAACAAGATCAAGATAAACTAGATTGGGTAAACCTTGAAGACCTTGCAAGGGATCAGCATCCCTTAACTTGCTCCACCATAAACATACTGTCACTAGGCTGTGAAGAGAAGATGTCCAATGTGGTAACTTCTCTAAACGACCTTTCAGGAATAGTGTCTGAAGAAGTCGAGGAGGTGAAGATAGAGATTCTAGATCAATGATCTCGTCTTCATCTGTTGCAGTAGCGTACAACGCATAAAGGTTGCTTAGCTTCTCAAGGGATGAGCATAGCACCCTCCCATCTTCACCTCTTAGCTTCACAATGCCTAATGTCCTCAGTTGTGTCAGTTTCCCTATCTCTCTTGATATAATGCCGCCACTGCCGTGGTTTGCTTCAATTGAACTGAGTTTTTACAAGGATGACAAACTTCC
>TRINITY_DN11555_c0_g1_i1_2  208-330 serine/threonine-protein phosphatase PP1 isozyme 3-like [Camellia sinensis](+)
TCCTTCCTTTTCCCCATCCACTGGGCCAAAAGCACCCAAAAAGGTCCATCTGAAATCATCCTCTACACACCTAAACAAGCATGAAAGAGAGAAACCACCTCTCTTTGCAAAAATCCTTACTAT
>TRINITY_DN11561_c0_g1_i1_1  69-395 protein SAMBA-like [Camellia sinensis](+)
ATGAGTAACAGCTCCCTGTCATCGTCGCCGGCTCGTTCCTCGATTTCGACGACAGCAATCGCAGGGGCAAATGCTGCCTCTGCTCTCACCGTCGACGACTTACACTTCCCTCCCGATCTCAGCTCTATCCAAGATCGCAAGGACGAGGCACTTCTCGTTCTGAAATCGGATTTGATGGCTGCACTGAACAAGGAGGTGAAATCCATGGATGAAGATAACTGGAAGTTTGATGGACCTCGCTCCCGGATTCACCTTATTTCAAGACCAGGTAATCTTCTTCATAAGCATGCGGATATCACAAAGCATCGTAACCTTGCCCCTTCAAAA
>TRINITY_DN11561_c0_g1_i1_2  3-320 Transposon Ty3-I Gag-Pol polyprotein [Vitis vinifera](+)
AAAGCTTGTAGAAAAGTGTAAGTCTGACTCTAGCATCTTGAATAGCTCGGTCCAAAATCGTCCTGTAAAGTGAGGGCCCTGGTCACTAATGATGGACCTTGGCATACCCCAATATTTCACCACATGTTTTGTGAATAACCGAGCCGCCTCTTCAGCTATGCAATCTGTTGGGACTGCTATGAATGTGGCATACTTTGAAAACCTGTCAACCACCACCATAATAGAGCCGCACCCTTACGACTTGGGCAAGGCTGAGATGAAGAAAATAGTGACACTCTCCCAAGGCTTCTCAGCTATAGGCAATGGCTCTAGCAAACC
>TRINITY_DN11577_c0_g1_i1_1  2-373 hypothetical protein TEA_015287 [Camellia sinensis var. sinensis](+)
GACGATGCACCACGTGGACGATCTCACAGTGTTCTCGTCCACGTCATTGCCGGAATGTTTTGCCAGGTCAGCGACGGTGCCACCTGGCAAGTACTCCAAGTGGAGGTTTCGAAACGACGTCGTGCCATTGTTCTCCAACGTGGTGTCATCGCCTAGGTACTCCACCAACCACGGTGAGGAAAGCGATCGGAGAATCCGAATTTCATTCTCTAAAGCCTCCAATTGAGTGTCGAAATCTGACCTCCGATCGACAGACTTCACCGCGAAAACCTGACCGTTTGATTTGTCGACCGCCATATTCACAGTACCATATGATCCTCGGCCTATGCAATTCCCTCGGACCCAGTTTGATTGTCTGTTCACTTTTGCCAT
>TRINITY_DN11580_c0_g1_i1_1  94-375 uncharacterized protein LOC114313858 isoform X4 [Camellia sinensis](+)
ATGATTAATTCTGTTGTGTTTGGAAACAATTATTACATCTCCTCCATCAGCTCCATTTCTACAATCACCAATACTAGTTGTAGAAGGAGTAGTAGGTTTGGTCGTTTCAAGAGTCGAGCTTTCCTCAACAAACCCCCCTTGCCCTTGTTTCCGAAACAAGACACCGATACATCATCAGTTGTTCTCGACAACAGTCTCAGGCTCCTCGAATGGGACAAGCTCTGCGACTCCGTCTCTTCCTTCGCCTCCACTTCCTTTGGCAAACAAGCCACTAAGGCACAA
>TRINITY_DN11583_c0_g1_i1_2  61-738 protein FIZZY-RELATED 3 [Camellia sinensis](+)
ATGGACTCAACCCAGAGACGGAAAAGCGGGATCAACCTCCCAGCTACCATGTCCGAGACCTCTCTTCGTCTCGACACCTTCTCTGCTTCTTCTCCGATTCGCACCGTATCGAATCTTCAATCCCCGAGGACTATGTCTCCTCGGACGATCTCCAACTTGTCTTCCTCGCCTTCTTCGTCGAAATCGGCGTCTTGCAGCGACAGATTCATACCCTGCCGATCGTCTTCGAGGCTCCACACTTTTGGCCTCGTCGATAAGGCTTCTCCCGCCAAAGAGGGAGGGAACGAGGCTTATTCGAGGTTGTTGAAATCCGAGCTTTTTGGGTCTGATTTTGGGTTTTTGTCTTCTCCTGCAGGTCAGGGATCGCCGATGAGTCCTAGCAAGAACATGTTCAGGTTCAAGACGGATCATTCGGGGCCCAACTCGCCTTACTCGCCGTCGATTTTGGGAAGTGATACTGGGTTCAATTCGGAGAATTCGACCCCTCCTAAGCCGCCTAGGAAGGTGCCCAAGACACCCCATAAGGTTCTAGATGCCCCATCACTCCAAGATGACTTCTACTTGAACTTAGTTGATTGGTCCTCGCAGAATGTTCTTGCAGTTGGATTAGGCACCTGTGTTTATTTATGGACTGCAACAACCAGCAAAGTGACAAAGTTGTGCGACTTAGGACCTACT
>TRINITY_DN11585_c0_g1_i1_2  1-333 uncharacterized protein LOC114278219 [Camellia sinensis](+)
AAAGGATGGCAATTTTTTGGAAAGGGGATTGCAGTACTGTTGGAAAGATGGTCAGAACAGAAGCATAGGAGCTCAAATGTGATTGCCTCGTACAGTGGATGGATTGCTATTTGTGACTTACCATTTAGTTTCTGGAATATCAGTGTCTTTGAGCAAATTGGGAGCAAGTGCGGTGGGCTTTTAGAAGTGGATAATAGAACAAAGAAGTTTGAAAATCTGTTTGAGGTAAGGTTGAAGGTGAGAGGATCGGATTCTGGGTTTCTACCTTCAACCATGGAGATCCAGACAGATCATGGAGCTATCACGGTGCGAATAAAAGGGATTTCGAAGTCT
>TRINITY_DN11588_c0_g1_i1_1  32-514 1-aminocyclopropane-1-carboxylate synthase-like [Camellia sinensis](+)
AGTCCTAGCCCGAACAAGGGGTGAAGAAATAGGGGAGTGAGGGGACATCATGTGTGGTGCCATCCCAATATCATCCAACCTTCTAAACGATAAACTGAGCTTAAGATTGCTTTGCCAACATTGCCTCTTGGCAGTCACAAAGCTTCGTATCCTTCGTAGAGCAACTCTCATGGTTTCATCATCCATGTTTGCAAAGCAAACTCTGAACCAACCTGGCTCTGAGCAATGGAAAGACGAGCCAGGAGAAACATTAAGCTTGACATCGTGGATGATCACACGCCAAAGTGCCATCTCGGATTCAAAAGTTGAGTCCTCTAGGAGCCTACGCAAGTCCATCCAGAAAAAGAGCCCTGCATTGCTCTTCAAGCTACCAATTCCTACTTGAGCAAGTCCCTTTGTAAATAACTCGTGCCTTTTCGCTAGCCTCTCTGCACTTTTAGCAATGAATTTCTCAACAAAGATATCATCCAACAACATTGATGC
>TRINITY_DN11588_c0_g1_i1_2  111-521 probable histone H2A variant 1 [Camellia sinensis](+)
CTCTTTGGTGGTTTTGTTAATGAGGGATTTGTGAATGTGAGGGATGACACCACCTCCGGCAATGGTTCCTTTAATGAGCGTGTCAAGTTCTTCATCCCCTCTAATAGCCAGCTGCAGATGCCTCGGTGTGATTCTCTTCACTTTCAGATCTTTGCTTGCATTTCCAGCCAGCTCAAGCACTTCTGCTGTCAGATATTCAAGAATTGCAGCTGAGTAAACAGCAGCAGTGGCTCCAACTCTCCCGTGAGCAGCCGTCCTTGATTTCAGCTGGCGGTGGATCCGACCCACTGGGAACTGTAGACCGGCTCTGGATGAGCGGGAAACAGGCCGTTTCTTGTCCTTCTCCTTGGCAGCCACAGCCGCCGCTGTGGTCTTTCCGGCCAAAAGCCCCTTTCCACCTTTTCCTGCCAT
>TRINITY_DN11594_c0_g1_i1_2  61-324 pentatricopeptide repeat-containing protein At1g15510, chloroplastic [Camellia sinensis](+)
AAGTTCTAGCATCGAATCTAAGTATTTTAGAGCTTGTTCGAGTTGTCCATGAAGGCATAGTTCGCATATGTGTGAATTGGGGTCTCTGGTGTCAATCGAATTGGTGCTGAGGACAGAGATTTCATGGGTCCTGGTTAAAGAGAAGTGATGGGTTTTGAGAAGTTGAGAGAAATTAAGGGTTTTGGGTTTGTGGGTTTTTGAGTGTAGAGAAGTGGTAAGGTTTGGATGAAGAGGGATTGATGGGGTTTTAGCAGAGATCGACAT
>TRINITY_DN11600_c0_g1_i1_1  80-700 CASP-like protein 2B1 [Camellia sinensis](+)
ATGAGCTATCTTGGTGTTGGTGTTGGTGTTGGTGTGGGTCCTGGGAATGTTCCAGTGTATCATGAGAGCAATCTAAAGGTAGTTGATCGGAGGGTGAGGATTGCAGAGCTGGTTTTGAGGTGTGTGATCTGTGGTCTAGGTGTTCTTGCTGCTGTTCTTGTTGGGTCTGATACTCAGGTCAAAGAGATCTTCTCAATTCAAAAGAAAGCCAAGTTCACAGACATGAAAGCTCTTGTCTTTTTGGTAGTGGCCAATGGGTTAGTTGCAGCCTACTCATTGGTCCAAGGGTTGAGGTGTGTGGTGAGTATGGTTAAAGGGACTGTGCTCTTCAACAAGTCCTTGGCTTGGGCTATTTTCTCTTGTGATCAGCTTATGGCATACTTGACTTTGGCTGCGGTGGCAGCGGCTGCACAGTCTTCAGCGTTCGCTAAGTTTGGGGAGTCAGAGCTGCAATGGATGAAGATATGCAACATGTACGGAAAATTCTGCAACCAAGTAGGAGAGGGATTAGCCAGTGCAGTAATTGCTAGCCTTAGCATGGTGGTCCTCTCTGGTGTTTCTGCTTTTAGTCTCTTCCGATTATACGATGGCGACAAAGCTGGTAAGAGCAGTGCAAGATGG
>TRINITY_DN11601_c0_g1_i1_1  3-467 pentatricopeptide repeat-containing protein At3g62890-like [Camellia sinensis](+)
AAATGGGAAGATGTAGTGAGAATTAGAAGATTGATGGTTGACCGAAAAGCTAATAAGGTTGCTGGTTGGAGCTTGATTGAAGCACAAGGAAGACTTCATCAGTTTGTTGCAGCGGATAGAGAGCATGAAAGGTCTTCAGAGATTTACAAGATGCTTGAAATAATTGGAACACGAATAGGAGAGGCTGGCTATGTTCCCAATGTTTCGCCAGTTCTGCATGATATAGGAGAGGAAGAAAAGGAGAATGCAATCAAGGAGCACAGTGAGAGGTTGGCAATGGCTTTCGGTTTTTTGGTTACAGGTTCTGGGGATTGCATTCGAATTGTGAAGAACTTGAGAGTATGTGGAGATTGCCATGACTTTAGCAAGGCCGTATCAAAAGTGTTCAAGAGGGAGATAATCGTGAGGGATGGGAGCAGATTTCATCATTTTAAGGACGGAAAGTGTTCCTGCCTTGATTATTGG
>TRINITY_DN11607_c0_g1_i1_2  1-375 uncharacterized protein LOC114322240 [Camellia sinensis](+)
ATTAATAGGTTATAGGTGGATGGTCGAGAGTTATGTTCGGATGTAGAGATTAAGGAAGGGGTCGTTGGCTTCTACCAGCATCTGTTTCGGTGCCAAGAAAGGGAATGGCATCCAGGTTTGGAAGGGGTTCATTTTGATATGATCTCGAGCGTGGATAAGGCGATGTTGGAACAAGCTTTTACGGAGGAGGACGTATTTGGGGCCTTGAGGGCCATGAGTGGTGGTAAAGCCCCGGGCCCAGATGGCTTTACTATGACTTTTTTTCAGTATTGTTGGAGCGTGATGAAGGATGATGTCATGGCAACTTTGGACGGCTTCTTTGTGTCAGGGCAATTCGAGAAAAGTTTTAATATGACTTTTTTGGCTTTGATCCCT
>TRINITY_DN11610_c0_g1_i1_1  94-429 ethylene-responsive transcription factor 2-like [Camellia sinensis](+)
ATGATGATGTTCGCAGACAATGATTTCGATGCTGATTTCGCTCTTCTCGAGTCGATACGTCGTCACTTGCTGGGTGAGTTTGAAGCTCCGGCGTTAAACTCCGCAGACTACTGCTGGGTTAACAACTTGTTCCCTTCCTTCAATGCCAACTCGGTAGACCTCACTCTGAAAGAGAACCATTCGGAGGGCATGCTGCCGGAGAACATAGGATGCCTTCCCTCGTCTACGGCGGCGGAAACCACCGCTGATGTGAAGCTGGAGCCCGAAATTGGTAATTTTCCGGAAAAAGTATCTTTTCCGGATGCGCCACCAGCGGCGGCGGAATCGAAGGGGAGG
>TRINITY_DN11610_c1_g1_i1_1  33-335 ethylene-responsive transcription factor 2-like [Camellia sinensis](+)
ATGTACGCAGAAGGTGATTTCAATGCCAATTTCGCTCTGCTGTGCTCGATACATCGTGACTTGCTGGGAGAGTTTGAAGCTCCGGCGATGAACTCCGGCAATAACCCCGTAGAGTACTGTTGGGTTAACAACTTGTTCCCTTGTCTGGTCCAAAACTCGGGAGAGCTGCCTCTGAAGGAGAACCATTCGGAGGATATTGGCAGGGTTCTGGCGTCCACCACCGCAGCTGCTACCGAAATGAGTAACTTTTCGCAATCTGTTGAGCCACCTGTGACGGCGGCGGTGGAGTCGAAGGGGAGGCAA
>TRINITY_DN11610_c2_g1_i1_1  172-420 ethylene-responsive transcription factor 2-like [Camellia sinensis](+)
TGCCGATGACCTTTTTCCTGTAACCCGCACCGGCTCCGGCTCACCTGAATTAATCCGGAGCGGAAAATTCAGAAGCGCACGTGACCCGCGCATCCTATACGCCGCAATGTCATAGGCCACGGCGGCGTCCTCCGCCGTCTCATACGTCCCCAGCCAAACCCTGGCCCCATTCTTCGCCGGATCCCTAATCTCCGCCGCGTACTTCCCCCACGGCCGCGTCCTCACTCCCCTGTATTGCCTCCCCTTCGA
>TRINITY_DN11612_c0_g1_i1_2  3-485 uncharacterized protein LOC114298962 isoform X6 [Camellia sinensis](+)
CAGATATAAATGGTTGGGCCACATAGAAGAGCTTTCCTTCTTCCATGGAAGCTTTTCATGAGGTAGAAGCCACCTAAGACCTTTTGTTGTCTCGGAATATTCTACCGGTAGGGAAACTGAGAGCCAGTCTGCGAGGACAAACACTTGCAGGTGTCCCACCATTCCGTGCAGATTCATTGATGGGTCAGAAACAACAGTCTCCCCACTAGCTAGAGTGCCTACAGCTCCTAGATTTGCAGAAGAAAGTGAAAGAATGGCAGCTGCTAGTGATGTTGCTAATATACCCGCAGTCATGAACGAGTGGAGTGCGATTGATATAGAAGGGGCCGAGTAATGCTTGACATTGAGCACATTAGAAGCCAAGTTCAGGTTTCCTGATATGTCGTTTGCTTGTCCTGCTGGAACAATAACCGATACATCCTGAGATACTGCCTGGACTGTCATTGAGTACAGAGCTCTTGAATGTTCTTCAAATCTTTTGAG
>TRINITY_DN11614_c0_g1_i1_1  3-536 serine/threonine-protein kinase RIPK-like [Camellia sinensis](+)
CATTTGACAGCAATGAGCGATGTATACAGTTTTGGAGTAGTTCTGTTGGAATTACTAACAGGGAGGAGAGTGGTGGACAAGAAACGTCCCGCGAGAGAGCAGAACCTGGTGGATTGGGCCAAGCCACTTTTGAAGGATCCCCAAAAGTTGGACCGGATAATGGACCCGAGACTCGAGGGCCAGTACTCAAAAGAAGGGGCTAGGAAGGCTGCATGCTTGGCTCATCAATGCCTGAGCCACCAGGCCAAGGCCCGGCCCACAATGAGTCATGTGGTCAAGACCTTGGAACCTCTTATGGACCTAGATGACTACCCAACAGAGTCATTTGTGTACATTGCTCCCACTGAAGGTGACAACAAACCAAGTGTTGTTAGTGAGAAAAAAAATGAAAATGAAGAAAAAGAGATCGGTGGTTGCAATCAGCAACAAAAGGATCAGAGGCCAAGGCGTCGACATAGGTCGTTTCGGTCACGGGCTGTCTACTCTGACACTGCTCTATATAAAAAGTTCAAGAATGGTTTAAACTCTCCCAAT
>TRINITY_DN11615_c0_g1_i1_1  7-507 receptor-like serine/threonine-protein kinase SD1-8 [Camellia sinensis](+)
GTCTGGAATGGTCAAAGGTTCAGCTTAGTTCCTGAAATGAGGTCAAACGGCATTTTCAATTTCAGTTTTATCTCAAATGAAAGAGAGACCTATTTTACCTACTCTCTTTATAATAGTTCTGTACTATCAAGACTTGTAATGGAGCAAACAGGGCAGATTACGCAGCGACTATGGTTAGCAAATTTATGGAATTGGAAATTATTCTGGGTACCGGTAGACCAATCCGAAGTTTATGCTTTTTGCGGGGCATTTGGGATATCCAATGTTACATCCTTAACCCATTGTGCATGTTTGCCAGGTTTCGTTCCGCTTTCACCTAATGAAACGCAGCGGTTAAATGACTGGTCAGGCGGTTGTGTGAGGAAAACCCGTTTGCAGTGTGAAAGTAATATTTCCAACGCAAAAAATGATGGGTTTCTGAAAATTTCAAATTTGAAATCACCACCAGCAAATTCAAAAGCATATCCTGCTAGGAATGGTAAACAGTGTGAGTCAGCTTGC
>TRINITY_DN11617_c0_g1_i1_2  334-621 uncharacterized protein LOC114312942 [Camellia sinensis](+)
CGCCATCCTAGACCGTTGAGCAAAAAGAACCTGGTTGCGATGTCCCCCCCAAATGCCCCAACACAGAGAAAAGAATAAGGCCACTCCGTCCTTCCCATAATTTTGATGAACTCGCCAAACCCAATCAAGGAAGCCCACTCCTTCACCCAACCACCAGAGATGCTTCAAACCAGCCTCATCCCAAACCTGCTCTACAAAAGCACAGTCAAAAACACAATGACGAATCGTTTCCTCACCACTGTCGCACATATCACAATGGGCTGAAAGAAGCATCCTCTTCTTGCGCAA
>TRINITY_DN11622_c0_g1_i1_1  2-142 uncharacterized protein LOC114262730 isoform X1 [Camellia sinensis](+)
TTAAGCAGTGGTGTTAGCAGTGGTGGTGGGCATGGTGGTATAGGTGGAGTAGGATGTTATAATGGCACCTGCATTAAGGGTGGTATTGCATATGGAGATGCTGACTTGCCTTGTGAACTTGGTAGTGGAAGTAGGAATGAG
>TRINITY_DN11625_c0_g1_i1_1  18-143 hypothetical protein TEA_013945 [Camellia sinensis var. sinensis](+)
AACTGAACCAGTTGGTTGAACTAGTCCAACCACAAACCGAAGGATCCACCAGTTTGGTTGACTTAGCTCGAAGTTGGAACATTTAATGATTGAACCGGAGTGCAGCATATGACTGTTTGCTTCCCC
>TRINITY_DN11626_c0_g1_i1_2  1-312 putative disease resistance protein At1g50180 [Camellia sinensis](+)
GTTCGATTGGATATAAAAGGGATCATAGGTAAGTTACCACAATATGAACACCAGTTATTATGCCCAAGCCTCATCTCTTTAGCCCTGTATAACTCTGAACTTAAGGAAGACCCAATGGCAACATTGGAGAAGCTGCCTAACTTAAGGATTTTGTACTTGCATGGAAATGTCTTTGTAGGAAAGGAAATGGTTTGCTCTGCTCATGGTTTTCCTCATCTCAAGAGTCTAACGCTTTCGCTTTTAGAAATTGAGGAATGGAGAGTGGATGACGGAGCCGTGCCTAAACTTTCTTCTCTAGTGATTAAGTCCTGC
>TRINITY_DN11626_c0_g1_i2_1  2-682 microtubule-associated protein 70-2 isoform X1 [Sesamum indicum](+)
TTGCCGATGCATTTTGTCCAAGATTTTATTCTCCTCCTGGCATATTTCTATCTGCTTCATTAGCTCTTGGTTTTTGTTTTGTAGATCATCAACCAAGGCTGCTTTTGCCAAAGCCATCTGAACAGTTCTCTCGGCCTCCAACAAAGCAGCCTCCTTAGATTTGGTAAGGCGATCCAGTGCTCTGTTGTCATCTTGCAACTTTGCCACCTCCAACCGAGCTAGTTTTAGCTCTGCCTCCAGTGGAGTAATAATGGCTTCAATAGGAGGCATCTCATCATCTTTCTGAGCAGCATGGACTCTTCGAAGGGTTGCTTCTGCGGCAAATTGTGCAGCCAGAGCCGCCTTTTTCTCATCATTTATCTTCTTCATCTCTAGGTTCTTGCTTTCCAGAAGAGCTTCAGTAGCTTTTAGCTTCTCATCTACTTTATTCAGTTCATCAGTTAGCTCTTCTACTGCCTTCTCTTTTACACGTTCAGAGTACTTTAATGCCTTGATTTCTGCATGTGCATCTCCCAATTCCCTGTCCTTGTCTCGGACTTCGTTCTCGAGCCGACTGAGCTCGACTCTGACGGGATCGGAGCCGTGAAAGAGATTAATGAAGTCGTCGACTTCAGAGCCAGCTCGGGAGATGGCGGCTGCCGGCTTTTTCCGCGACTTCGACGTTGTCAGCACCGTCGGCTT
>TRINITY_DN11627_c0_g2_i1_2  2-325 pentatricopeptide repeat-containing protein At2g22410, mitochondrial [Camellia sinensis](+)
CCAAGAAAACACATTGGTGTTTTGGGCATTGTTCAATATTGTTTTACAATAATCAAGACTACCAGATTCTGAGATTGCACAAAAGGTGACCAATCGACTCAAAGCGAACCCATCTAAGATCAAGCCGGTTACGGTCATTTGGGATTGGATTTGCTTCAAATGGGCCATGGAAGTGCATTTTTCCAAGAGGGAGAGTAGGGGGTTTGAGAGGACGAAGCTATGGTTTGTGTTCCAGTTGGTGGGTTTGTGTTTGTGGGGTAAGAGAGAGCGAGTGTGAAGAGAAGAGAGAGAAGAAGGGTTTGAAAAGGGTTTTGGTGTCCAAAG
>TRINITY_DN11634_c0_g1_i1_1  40-672 serine/threonine-protein kinase RIPK-like [Camellia sinensis](+)
ATGGCTCTCAAGAACCAGTTGAGAAGTGTGTTTTCCAGCTGCTTCAAGCCTGAAAATCCAAAGCCGGATCGAAAAATTCTAGTTTCCAAACAATACTCATTCCAGAGGCTTTCTGTTTCAGATTTGAGTAACCCCGGATCACCCCTCTCCATCGAAGACCTCTCAAATTCTGTGATTGGATCAAATCTTCATATTTTCACACTTGCAGAGTTGAAAACGATCACCCACAACTTCTCATCCAGCAATTATCTTGGTGAAGGCGGGTTTGGACCGGTCCATAAAGGGTTTGTTGATGACAAGATTAGGCCCGGGTTGGAGGCCCAACCAGTTGCTGTTAAGTTACTGGATTTGGATGGCACTCAGGGCCACAGGGAATGGCTGGCTGAAGTCATCTTTCTTGGGCAATTGAGGCATCCCCATCTTGTGAAGTTGATCGGATATTGTTGCGAAGATGAACATAGGCTTCTGGTTTACGAGTACATGGCACGAGGCAATCTAGAGAACCAACTGTTTAGAAGGTATTCTATTTCATTGCAATGGTCAACAAGATTAAAAATAGCAATTGGTGCTGCAAAAGGCCTTGCTTTCCTCCACGGCGAAGAGAAACCAGTGATTTATCGTGATTTCAAAGCT
>TRINITY_DN11634_c0_g1_i2_2  52-366 auxin-responsive protein SAUR50-like [Camellia sinensis](+)
AAGCATTGATGTTAGAGAGCGAAAAACAACTTCTTCACAAGGAATTGTGATCCCCATATCATGATCGAAGCCAAACTCTTCTTCAGCACGTCGAAGAAGGCATTGGAACTGAGGATGAGCCAAAAATGAGATTGGAACAATGTATCTGCTCCTATTTTCTCCCACATAGACTGCAAAATGGCCTTTTGGTACGTCAAGAGGAAGACCATTGTCATCGTTGTCATAGCTGTGTTTCTTTGTCAAGCTTGAGCATCTCTTGAGAATTTGCTTGAGAACTGCAGTTTGTGGTAGTTTGTTTGATTTTCTAATGGCCAT
>TRINITY_DN11643_c0_g1_i1_1  35-673 outer envelope pore protein 24A, chloroplastic-like [Camellia sinensis](+)
ATGACGAAGGCTTCACTGAAGGGAAAGTATGAACCCGACAAAGTCGGCGCCGTCGGAACCCTAGCCGTCAATGCCGGTGACGTGAAGCTCCGAGCTTACATGACCAACGCCACCTTCGTCAGCGGACCCTCCTTAAACGGCCTCTCTCTCTCCGTCGAGAAGCCCGGCTCTTTCATCGTCGACTATAACGTCCCCAAACAGGACATTCGGTTTCAATTCATGAACACAGTTAGGGTTTTGGACAAACCATTGAATTTGACTTACACTCACGAGAGGAGCGAGAACCAGACCGCATTGAATGGGATGCTTGTGCTCGATTCGGCCAACAAGTTCTCGGCCAATTATGCCTTTGATTCTGGGAATTGCAAGTTGAAGTACACTTACGTGCATGGAGGGTCGAGCACATTCGAGCCGAGCTATGATTTGGCAAAGAATTCGTGGGACTTTGCGGTGTCACATAGGCTATATGGTGATGATTTACTGAGGGCTACGTATCAGACATCGAGCAGGGTTTTGGGATTGGAGTGGTCAATGAATTCCCTGTTTCATGGAAACTTCAAGGTTAATGCGTCCCTCAATTTGGCAGAGGAACTGAAGGTGCCAAAATTAAGTGCTGAGAGCACTTGGAATTTTGATATG
>TRINITY_DN11646_c0_g1_i1_1  213-1151 short-chain dehydrogenase TIC 32, chloroplastic [Camellia sinensis](+)
AAGGTTTTGAGCTGAATTAACCAACTTGTTGCTGAAATCCCACAGCTTCTTCGCTAACGCCTCATCTGTGGCGAACTTGCTTGCCGGCCACTCGTTGCAGTCCAGGAAATACTTTCCAGTCACACCTTTCAGCTTTGGGTGGAGCGCGACGTAGCACGTTGTGGCTGCCCCCTGTGGGACGTTTTTCCACATGTGGTAAGTGAATACCTTCAAAAGTCTCATTAGAAAGAAAGAATGTCTCATGAGATTTGTCATTATTAACCCTGGATGCACTGAGTTGACTGTAATATTTGCACCTTCTTCCTGCAGGCGACGAGAGAGCTCGTTGGCGTGCAATATGTTGGCTAATTTGGATTGTCCATATGCCTTTTTGTCGGAATAACTATCTTGGTCGTTAATCTTATCAAATTGAATTCCTTCTCCATAAGTGAGGAGGTGGGCTATTGATGACAGGTTCACAATCCTACCCTCGATACCTGTAGCTCTTGCCGTGTCCTTCATTTTGTCAAGGAGCAAGTTTGTTAAAAGAAAATGACCAAGATGATTTGTTGCAAACTGCATCTCTATTCCATCTTCGGATAGCTGGTAGGGGCAAAACATAACGCCGGCATTGTTTATTAGCATGTTGAGCGGAAGATTAAGAGCATTAAAGTTGTTAACAAAGGCTCTAATTGACTTCATTGAGCAGAGGTCGAGTTTTAGGACGTCCACACGAGCATTTTCGTTGTCTTTGAGAATGAGCTGTTTGGCTTCATTCGCAGCTTCCATGTTCCTCGCTGCGATAATGACATGGGCATTCCTAAGAGCTAAAACTCTTGCAGTCTCCAAGCCAATCCCACTTGCCCCTCCAGTAACAATGGCAGTGAGGTTGGTTGCATCAATCCCATCTGAAACCTGTTCAGCAGTTGAAGCTGATCCAAACCCACTTGGCCCTGGCAT
>TRINITY_DN11646_c0_g1_i1_2  24-896 xyloglucan endotransglucosylase/hydrolase protein 15-like [Helianthus annuus](+)
GAGGAATCTGGACCGTGTGCATTCAACAGGAAGACCATTGGGAAACCGGCTGTAGTCATTGCAGTAGTTGTAGATCATGTGCTTGTTTTGCACCCACCTAATCCGGTTTCGCCCTGCCGCATCGAGTCCTTGTGTACTCCATGCCTGGTTTTCATTTTCAGAAGTAGTTGACTTTGAGTTGGGGCCCACTTTGTTGGCATTGGCGTTGAATTTCCTGTAGGAAGCTGTGAAAGGTGCCTTAGTCCAGTCGGTCTTAACACGCCCACCTTGGGTTGCCCAGTCATCGGCATTCCACAAGCTGGCATACACCCTCATTGGTTGGCTCTTGGGGAAGGGGACCCCAGCAGCCTCATGGTTATTGAACACCCTTACTGGTATGTTATCTATCAAGAAAATGATTCTTTGGGCGTTCCATACGATGGTGTATGTGTGGAAGGCTGCAGTAGGGTCGAACCATAGGTGGAACTGCTGTTCTTTATCCCCTTTGCCTTGTGAATACACATTGGTGTGGATTGTGTAAGGGTTTCCTGTTGAGTTGCCCAAGAATTCAAAGTCTATCTCATCATGTCCCGCGCCTTGTGATGACAAATAGAATGTGGTGACGGTGCCAGCAGAGTTGCCAGGTACTAGTTTCAGTTGCATGTCGAACCTCCCAAAGAGATACTCGTTCTTGGACTGGAAACCAGAGCCAGAGTACTGATCGAGTGAAAGGGAGAGATCCTGACCGCCATTGAGAATCTTAGCACGTTCACCACCAAATGTGAGGTCCATTTCATCATAAAAACTGCCTGCGGATGCGGCTGCAATTAGACATGCAATTGTTAGAGCGATTGCAGAAGCTTTTGAGTTTGAATAATATTCTGATTGTGCCAT
>TRINITY_DN11648_c1_g1_i1_2  1-315 PREDICTED: uncharacterized protein LOC109004849 [Juglans regia](+)
TTCAGTATTCCAGCAACTGTGGCTAAAAGGTTGGAAAAACTTCAAATAAACTTTTTATAAGGTGGTTTGGGTTGTGAATTTCAGTATCATCTTGTGAAGTGCAATTTGTAAACCGTTGAAGGTAGGTGGTTTGGGCATTCATCAGTTTTTTACCTATAATCAATCTCTTTTTGAGAAATAGCTGAGATGCACCACAGAAGCTAGGAGTTTTAGAGGATGGTGGTGGAATTCAAGTACGGGTCCATTGTAGGAGACTGGTGTACTAGAAAGTTTCACAACTCGTATGGCATAGGCTTAATGGAAATCTTTCAGGAA
>TRINITY_DN11649_c0_g1_i1_2  1-435 xanthotoxin 5-hydroxylase CYP82C4-like [Camellia sinensis](+)
GCAACCGGAATCCTTGTAGCCGTACTTGTACTCTCCAAAATATGGATGTCCAAGACCGGTACCCAAGCCCCCGAACCGAAAGGTGCGTGGCCGATCATCGGCCACCTCCACCTCCTCGCTGGCCAAACCCCACTCTTCCGAACCCTCGCCGCCATGGCCGACCGACACGGTCCGATATTCACAATCAGACTCGGGTTCCGCCGAGCCATCGTGGTGAGCAGCAAAGAAACAATCACCGAATGCTTCACTGTCAACGACCGAGCTTTCATGTCTCGGCCCCAAACCGCAGCACTCAAATACATGGGCTACAATGGCGCCAGTTCCGCGCTCGGACCTTCCGATGACTACTGGCGCGAGCTTCGTAAAGTCACCACCCAACACCTCCTCACTAACCGCCATTTGGAGTCGTTGAAGCATGTCCGAGCCATGGAGGTG
>TRINITY_DN11651_c0_g1_i1_2  2-337 kinesin-like protein KIN-14I isoform X3 [Camellia sinensis](+)
GGAAGTATTAGGGTTTATTGTCGAGTTAGACCCTTCTTGGGTGGGCAATCGAAGTATCTAAGTACTGTGGAACATACAGAAGAGGGAACAATTACTATTATTACACCATCAAAGTACGGAAAAGGGCATAGGTCCTTCAACTTCAACAAAGTTTTTGGGCCATCTGCAACCCAAGCGGAGGTTTTTTCAGATACCCAACCACTGATTCGATCTGTTCTTGATGGGTATAATGTATGTATATTTGCATATGGCCAAACTGGATCAGGAAAAACTTACACAATGAGTGGACCCACGGATCTTATAGAGCAAAATCAAGGTGTAAATTACAGGGCATTG
>TRINITY_DN11654_c0_g1_i1_1  6-551 PREDICTED: probable carboxylesterase 5 [Theobroma cacao](+)
ATGGATTCAAATCCATCTGAGATACTCCAAGACTTCCCTCCCCTCTTCCGCATCTACAAAAACGGCCATGTCGAACGATTCAAGATAACCCAAATCCTCCCACCCTCCGACGATCCCCAAACCGGCGTCCGATCCAAAGACTCCCTCATCTCGCCGGAAAACGCCGTCTCCGCCCGCCTCTTCCTCCCCAAAACCACCCATCCCCACCGCAAACTCCCCCTTCTCATCTACATCCACGGCGGCGCATTCTCCATCGAATCAGCCTTCTCCCCTCTCTACCACCACTACGTCACCTCCCTCGCCGCCGCCGCCAACGTCATCGCCGTCTCCATCGAGTACCGATTAGCACCGGAGCACCCTGTTCCGGCGTGCTATGACGACTCATGGTCCGTCCTCCAATGGGTAACCCGACATGCTAATGGATCTATACCCGACCCGGATCCCTGGCTCGTTGACCACGTTGACTTTACCCGGGTTTTCTTGGCCGGTGATAGTGCCGGAGCCAATATTGCTCATAACATGGCTGTTCGGGCTGGTGTTGATGGG
>TRINITY_DN11655_c0_g1_i1_1  2-331 glutamate receptor 2.8-like isoform X1 [Camellia sinensis](+)
TAACATATGCACCACGAAAACCCGTGTCTGCATTGTCTTTAGTTTGTAAAGTTCTTGAAGGATATGATCATCTGAAGCTGAAATCGATATAACACTTTGATTCCGGACTTGGGTACTAATTCCTAGCAATGAATTGGTCAAATAAGGAGCTAAACCGCTCCCATAATTGCTATCCTCGGAGATTAACACTATCTCTCTCCAACTGAAGGCCTTAACTATGGCAGTGAGGGCTTCAACTTGAGCAGAGCCATTCTGTGAGACTCGGACGAAGTATGGATTTTCCATCGGAGAGAGAGAAGGGCTCGTTGCTAGAGAAATTATGGGAACTTG
>TRINITY_DN11658_c0_g1_i1_1  1-249 phosphoribulokinase, chloroplastic-like [Camellia sinensis](+)
AGCCCCTCCAAACACATTTGTCATCCTCCTCATGAAGGTGCTCTTCCCACAACCTGAGTCAGCTGCCAAACCTATCACCACTGTCTTTTCCTGAGCTGAGCATGTTATGGTGGTGCTTGTACTCTCTCTCCTGCTGTTTTTCTTGCTTGTTCTGTAGAAAACTATCTGTTTCTGGTGAAATCCCAAGTGGGGTTTTGTGGGTGCTGAGACTGAGCAAGTAGAGTAGAGGGATTGGATGCAGGCTGCCAT
>TRINITY_DN11659_c0_g1_i1_1  39-1148 putative F-box protein At1g65770 isoform X4 [Camellia sinensis](+)
ATTACTCAGGTAATGGCGGATTGGTCCAAACTGCCAGATGAAATCTGGAGGCTAATTGTAAAAAGGCTGCGTTTAATTGAAGATTATGTAAGGTTTGGTGGCGTTTGTAGGTCATGGCATTTGATTACTCTTGAGAAGGAGAACTATTCATGTTCAGAGCTTCCTTGGGTGATGCTCACTGAAAATGAAACTAATAACATTCGTGAGTTCCATAGTATTTTCAGCAATAAGGTTTACAAACTGTACTTGCCAGATATTCGTGGAAGGCGGTGTTGGGGCTCTTCTCATGGTTGGTTGGTCACTGTTGGCACTGATCGAGAGATGAACATATTAAATCCTCTGACACGAGTTCAAATTCCCCTCCCACCATTACATAAGTGCCCAAATTTGAAAAAACTAATTTGCACCCCTAAAGAATTTCGCAATTATTTTGTATGCAAAGCTGTTCTGTCCTCAAATCCATCTGACCCAAATTGTATAGTTATGGCTATTTATTCAGATCATAGGAAGATGGCATTTACAAAGGTAAGTGGCGAGGCTTGGACTCCATTGGAGTGTTCTCCTGTATGGCTTGAGGACATTGTTCACTTGAATAATTATTTCTATGCTGTTGACTCTTTCTGTAATGTGCTGGTGTTTGATTGTACCGGCTCTCATCTAAAGACTGTAGCTTTTACAATGTTGCAAGAAGAAAGGGAAATGGACTACGAAGCTAAATATCTTGTGGAGTTAGGAGCGGAGATATATATGGTCCTAAGATGCCTTTATGACACTAGAATTGCTGATACCCCATATTTGAAAACATGGGGTTTTGTAGTGTACAAGTTGGATTTATGCAGTGAGAAGTGCGAGGAAGTGGATGGTTTGGGAGATTGGTGCATCTTCTTGGGCAGTAATTATTCCTTCTCCATATCAGCTTCTTGTGCTGACTCGAAGTGTAGGAAAAATTGCATTTATTTCACGGACGACTATTATGGAATGTATAACAGACAGGGAAGCTATGATATGGGACTATATGATCTTGACAGTTGCAAGATGGAGCCTTATATTGTAGAGCATGTCTCGCATTATGATTATTCTGTACCCCTTTGGATCAGGCCAAGTTTGTGG
>TRINITY_DN11660_c0_g1_i1_1  1-360 hypothetical protein F0562_016491 [Nyssa sinensis](+)
GTATTTGTTTTTGATCGGGTCTAGTGCCATGTATTTTGCACGAACAGCAAACCGTTCCAAGTGTTTGTCTTCATTTGCTATGTATATCAGGAATGGTATGACTGAAGGATGTTTCTTCATAAGCTCCATCACAAAATTGAGGCTTAAGTGCACACCCTCAACAACTACAGACTCCTTTCGCTCTTCCCATGCCGCAATTAGCCGATCGAGACTGCTAATGACCATCTTGCTTTGTGCCTTAAATCCTTCGATGACCATCTGTTTTGCACTGATCAACTCACTAGTGCTCAAACTCACGCCACCAGACTTCTCAAAAGCAGCTTCGTCAGATACTTCATTGTCCGTAATGGGGTTAAAGAC
>TRINITY_DN11669_c0_g1_i1_1  4-777 hypothetical protein TEA_013971 [Camellia sinensis var. sinensis](+)
AGACAAACCATTATTATGATTCTTGATGAGGCTTAAGATATCATCAAGTAGCCCAATTGCAGCAAAAGCTAGAGTTGCTGCTGCTGCACCAGAAACCTCAATGGAAGAAAAACCAACTAGTACTTCTGCAACAATTATACCAATTGGTACAAAAAACAACCCACCCATTGTGGGGATGCCCTTCTTAGAAGAGTGCCTAGCAGGCCCTTCTTTCCTAATGATTGAGTGAATCTTCAAAATGCGTAGTAGTGGGACACTGACATAGCCTACACAAGACACTACAACTGCAGATATACAAAAGGGCCGCGTCAAATAAAAAGGTTCCAAGGGTAGTCTGACAATCCGCCATGCACACCAATCCACAAATAAAAGAAGCGTTGTCAAGAAGGTCATGAGTCCAATATTGTTTATCATTCCGTATTTAATCCTACTTTTCCTACGTCCTCTCCTGATCATCGCAAGCCGATGGGCAGTCACAGTCAAAGTATCATTAGTTGTAGGAAAGTGCTCTCTAGCTGTAGGCAAATCAACATCGGTTAGTGGATTTAGCATGACTTCTCCATCACTATCTTCCCCTTCACTTGATGAAAGCATGTATTCAACAATCCCCTCAGTGTCCTCCCAGTCATCAAGTGAAGAAAAACCCTTGAGATGAAAAGAAGAGCTGGGTCGATGAGGGCCAAATGTTCGATTCGATGAAATGCGAGGTAGAGAGAGAGAGGACCGTTTCGATGATAACAAAACGCCCACATGAGAGAAACAAAGTAGATTTGC
>TRINITY_DN11670_c0_g1_i1_1  3-218 F-box protein [Actinidia chinensis var. chinensis](+)
CTTTCCGTCGACGATGGTACCATGATTCTTCTTGCTAGGTGCAGAAGGTGTGACTGTGCCCTTGGGAAGGGCAGTTCGGTACAACCTGTCCTCCGGAGATGGTGCTTTGTTCTCCTTCTCTTCCTTGTTTAGGAGTTTCCGGGCATGTGAAAAAGACATGAATGAAGCAGAAAATAGCATGAACACCATGAAAATCACAAGACTTGAGCGACCCAT
>TRINITY_DN11673_c0_g1_i1_1  48-362 uncharacterized protein LOC114278976 [Camellia sinensis](+)
ATGACGATCTCCGATGTGGTGGCGGGGAATCTGACGACGCTGTACCTGGTGGCGATTGCAGGTATAAAAGCGTACGGATTGATCTCAGGTCAGGGCTTCAATGGCATCTTCGTGCTCCTTGTGTCTACTATTATGGTTGGTCTAGTATTGATCTCGAGTTTGATTTGGGACGTGTCTCGCAAAGCCACCAAAGCGCTCGCTCCTCATCATCACCGGACTGAGATTTGTCATGGCGGTATCTGTTGGCATGGCGTTGCTGTCCGCTCGCCGGCTTCTCAGGTCCGGTTCCGCCTTCCTCAACAACATCCCCATAAT
>TRINITY_DN11674_c0_g1_i1_2  123-317 uncharacterized protein LOC114262079 isoform X1 [Camellia sinensis](+)
GTCTTGAATTCAAATTACACTGTACGGAGCACCATTGATGCACACTTATTGAGCTGCATCACTGCAACTCTTTCTCCATCTATTTTCACCACTGTGATTCATTGTCAAACTAGTCAAGAAGTCTGGAGTGTTCTTGCCAAGAGATTTACTTCTCTTTTAAGATCTCACATCTATCAATTGAAGAATAAACTAAAT
>TRINITY_DN11677_c0_g1_i2_2  198-1097 hypothetical protein TEA_022205 [Camellia sinensis var. sinensis](+)
CTCCAATGATGGGATTGGTTTGTGGTGGATTTCAACTTGAAAAACTTCAGAAAACTCTTTGACCAAAGATTTGCAAGTGATATCAATCATTTTGCAATCATCAGCATGCTGTATTCCCAATTGATTGGACAACAAATATTCTATCAGCAGTTCTTTTATGCTTCCAACCCGACGATCCCGTATCCCACATGGAACTATCCGTTGAAAGGGAGTGAGATCAGTGGTGACATTCAGTGCTAAGCCATGATATGCTATCCACTGCGATACTCGTATCCCAATTGCTGCTAATTTCTGATTGCCAACCCAAACACCCGTCAGACCCTCAATCCGGGAAGCATTGATAGAAAACATTGAGGAAAGAACACGAATTACCACCTCTTCAAGTCGACTGAGGTACCAATGTAGATCCATCTTGTGATAGCGTAGATTGATGATAGGGTACATTACTAGCTGACCAGGACCATGGTATGTAACTTCACCACCACGTTCAGTTCGATAAATATCAAAAGGGGCATCATTTATGTCAAAATTCAAGTACTCTTTTGAACTACCAGTGCCCAAGGTATAAACAGGGTGGTGTTGTAAAACAATCAATGTGTCTGAAAAATCTTGATTCAATTCAATCAATGCCTTCCTCTCCTTAACAATTGACTTTTGCCAAGACCATGCCTCACGATATGGTACTAGCTCTTTGGAGAGATCAAAACACTCACACCTTCTTTTGTGTTCACAGGTTATCAATATGGCCTCCGTTGTGTTGAAGTTTGAGACTCGACTCGACTTGGACAAGATATGGTAAGAGCGAAATCGGTACACTCTTTTTGACCGGTTGTCAATTGGGCATGCTTGGATCAAGCAGAAACTGAGATTTTCCACCACAATCATGGTCTTCTGATTGCC
>TRINITY_DN11679_c0_g1_i1_1  157-264 hypothetical protein TEA_003474 [Camellia sinensis var. sinensis](+)
AGGGAGTAGAGCAAGAGAAAACCAAGAGAACTGAAGCCAAGACTCACGATAAAGCTGGGGGTGTTGCAGCACAGCGGCAAGACACCGCGGGTAATAACCGGCGTTGAC
>TRINITY_DN1167_c0_g1_i1_1  113-280 uncharacterized protein LOC114281142 [Camellia sinensis](+)
ACGTACGTTGATTGGAACCAAGTGCCTGAGGATATTCTTGAATCAACATGGGCGGACATTAAGGATAATTTACAAATTTGTCTAGAGGGGTACAAATCACGTTGCTTGAAAAAGTGCAATGACTTATGGAAGGATCACAAAAGCAAGATCAAGAATAAGTATTTCAAA
>TRINITY_DN1167_c0_g1_i1_2  69-758 protein argonaute 10-like [Camellia sinensis](+)
ATGCCTATGAGGCAGATGAGAGAAAACCCAGAACAACACCTTGTGATCAAACCTCCGTTGCAGAACTCCATGAATCAACACCTTGTGATCAAACCCCAGTTGCAGAACTCCATGAATCAAGTTCACAAACCTCCCAAAACAGCTCAAAATGGCAAAGGCCCACCAACCCATGAATCCCAAAATACCAAACTCCATAACCAGCCCTTTCTTCCATCAAAGAACAGAGGAAGGAGGAGAGGAAGAGGCGGCCGCAAACCCGATAATGGCGATGTTCTAAGGCCGCCAAGCTTGAGGCCAGCCTCGGTGCAGCCAACGGGAGCTTTCGAAGCAGACATACCGAATGGTTCCCGTTCTCGGAGCAACTCATGTGTAGAGAGGGGTTTTCCTTCTTCAAGCAAGTCTTTGAGTTGTGCATATAGGCCAGGGTTTGGACAGCTTGGGACAAAATGTGTTGTGAAGGCCAACCATTTCTTTGCGGAGTTACCGGACAAGGACTTGAACCACTATGATGTTACTATTACTCCTGAAGTAGCATCAAGAGCCGTGAACAGAGCTATCATGGCAGAGCTGGTGAAACTGTACAAAGAATCTGACTTGGGGAAAAGATTGCCAGCTTATGACGGCAAAAAGAGTCTATACACAGCTGGTGAGCTGCCATTTGCATGGAAGGAGTTCAACATTAAACTTGTG
>TRINITY_DN11688_c0_g1_i1_1  1-333 1-aminocyclopropane-1-carboxylate oxidase homolog 4-like, partial [Camellia sinensis](+)
GTTTGCCGGGAGGAGGTGGTGGAGTGGGACCGGTATGTGACGGAGGTGGGGGAGAAGGTGGCAGAGCTGTTGTCGGAAGGGCTCGGATTGGCGGCCGGAAAACTGAAAGAGGAGGGGCTTCTAGGTTCCAGGTTGATTGCGGGAGTGTACTATCCTTATTGTCCCCAACCCAACTTGACATTTGGGCTTAACCCTCATACGGATCCTGGAGTGCTTACTATTCTGGTGGAGAACCAGGTGATGGGTTTGCAGGTTAAGCATGAAGGAGAGTGGGTGGATGTGAAGCCCTTGCCTGGTTCCTTGATTGTTAACATTGGAGATGCTCTCCAGATT
>TRINITY_DN11688_c1_g1_i1_1  3-536 hypothetical protein TEA_028420 [Camellia sinensis var. sinensis](+)
AAAATGGCAGTCATTGCATCTACCGATTACGATCGCATGAAGGAAGTGAAAGAATTCGACGACTCCAAAATCGGCGTCAAAGGCCTCTCCGATTCAGATGTCACTGCCATCCCCAAATTCTTCATTCAGCCGCCGGAAACTCTCTCCACTCTCAAATCTTCAGCTTTCAACACCGGCGGCATCCCCGTAATCGATCTCTCTAACTTAAATTCCCCCAAACTCCGACCAAACATCGTCAGCCAAATTCGAGAAGCCGCGAAAACTTGGGGTTTCTTCCAAGTGATCAACCACGGCGTACCCAATTATATTATCAACAAAACACTCATGTCAATCCGATCATTCCACGAACAACCCCAGGAGATAAAGGCAGAGCACTACGTTCGGGATGAGTTCAAAGGATTCGTGTATGCCAGCAACAACGATCTTCTCCGGTCGAAGGTGGCTAGCTGGCACGACTACGTGAATGCTTGGATGTGGCCGGATGCTGTGGAGGCAGAGAAGATTCCGGCAGTTTGCCGGGAGGAGGTGGTGGAG
>TRINITY_DN11689_c0_g1_i1_1  1-330 uncharacterized protein LOC114266020 [Camellia sinensis](+)
GCACAGTACAATTGTGATCCATCCTCCGATTTGAGTCTTAGATGCATAATGGGTGATGAAGTTGATGGAGTTCCTGGGATTCAACATGTAGTTCCTGGTTTTGGTCGAAAGACTGCACTCAAGCTCTTGAAAAAGCACGGTTCATTGGAAAATTTACTAAATGCAGCAGCAGTAAGAACTGTGGGCAGACAATATGCCCAAGATGCCCTTACGAAATATGCTGATTACCTGCGAAGAAATTATGAAGTTCTTTCCTTGAAGAGGGATGTCAATGTTCGTCTTCAAGAGGAGTGGTTGTCTGATAGAGAAACCTGCAATGATTCGGTTACC
>TRINITY_DN11689_c0_g1_i1_2  4-441 pentatricopeptide repeat-containing protein At2g29760, chloroplastic-like isoform X2 [Camellia sinensis](+)
CCAACTACACCCTGGCTGCTTTCTCACACCCTTTTGCCGCATATACCACCTCATTCCAGAGACATCTCCCCATCGACAATCAACCGCAAATGCATTTGACAACATCACATAGCCTGCAGAATTTTGAGGCTCCACCTTAACAAGATTTTTGGAAATATGTTGGGCCAACACTAATCTGTTGTGGAGCAGGCAACCCCCAAGCAAAGCCCCCCACACAAAATCATTGGGATCAAAAGGCATGGAGTTAACAACTTCAAGTGCTTCTTCAACATGGCCCATTCGAGCAAGGAGATCAATATAGCAAGCATAATGCTCTAATTTAGGCGGGACCGAAAAGCTTTGGCTCATATCGAGGAATATCTGACGTCCATCCTCTAACAACCCTGAATGACTGCATGCACAAAGAACACCGAGGAAGGTTCCCGCATTGGGATGCAA
>TRINITY_DN11699_c0_g1_i1_2  2-367 LOW QUALITY PROTEIN: uncharacterized protein LOC114289436, partial [Camellia sinensis](+)
GCGCTTTGATAAATTGTTGTGCACAAAATCGTCAAAATGGTGGTGTTGTGTATTATTTACACTCTTGCCTTGCATATCTTCCCGTAGCACACACAAGTCCAGGATGAAACCTTCAATTGTTTCTGTTCCAGTTTTTTCTTTCAATACATTGTAGGCATCCTTATGACGCCATACTCTGCTGCGTTTTCCAGGCTCCTTAGGAGATTCTTGGCGAATAATCTCCCTCCCCATGTCTCTAAGCAATTGATGCATCATTAGCTTGTCTACTCCATCAATTTTTACAAGGCATCTACGAATGAGATATTGAATCCCAACAGTTGTGTAGTAATCACATTCATCTAGTATTTTAACTGCAAAATCTTTTTC
>TRINITY_DN11701_c0_g1_i1_1  1-660 serine/threonine-protein kinase ATR isoform X2 [Camellia sinensis](+)
CCTTCTAGTACTAAACATGTAATATCTCAAGTTTTTGCTGCTCTTATTCCTTTGTTGGAGCGAGATAAAGAACATTCCTCTTCAAATTTCAGTAAAATTGTGGAAATATTGGAAGAACTTGTTTTTGAGAACAGGGGTATCCTAAAGCAGCATATCTGTGAGTTTCCTCCTTTGCCCAGTATTCCTGCTCTAGCAGAAGTGAACAAGGTGATATGTGAAGCACGTGGGTCGATGACTTTGAAAGACCAACTGCGAGATATTGTTGATGGGTTAAATCACGAGAATTTGAATGTTAGGTATATGGTGGCTTGTGAGCTGAGCAAACTGCTGAATGTGAGAAGGGAGGATGTCACTTCTTTTGTCACTGGGGATGTAGGTTCAGATATGGATGCCTTGAGTTCTTTGATTACTTCCTTGCTTATAGGCTGTGCAGAAGAATCAAGGACTTTGGTTGGACAGCGGCTGAAGTTGGTATGTGCTGATTGCCTTGGAGCACTTGGTGCAGTTGATCCTGCCAAAGTAAAGGGTTTTTCAAGCCAGCGCTTTAAAATTGCTTGTTCCGATGATGATTTAATCTTTGAGTTGATCCACAAGCATCTGGCCAGGGCTTTTAGAGCTTCACCTGACACCATTATCCAAGACTCAGCTGCATTGGCTATA
>TRINITY_DN11702_c0_g1_i2_1  351-821 SKP1-like protein 1B [Camellia sinensis](+)
TTCGAAGGCCCATTGGTTCTCCCTGCGGACCTCCTCCTCCTCCTCTGGGGTGAAGTCATTCTGAATGTTAAATGTTTTGCGGATTTCTTCTGGAGTTTTTCCCTTGATCATGTCTGCAACAGTCTGGCAGGTCAGATCCAACAAGCTCTTGATATTCAGATAGTTTGCTGCCAGAATGAGATCAAACAGAGTGCCCTGATCGACTTTGACGAATTCCATATCGAAAGTCTTGAGTTCGTCCTCGACGCCGGTGGCGCGATCTTCGGATTTTGGAGTCTCGACGTGCTTCTTGCAGTACTCGATCACCTTCGATAAGATCTTGCTCGTCACGTTCGGCAATGGAATTCCGTTATCGGCGCAATCGTCCTCGATCATGTGCTTAATCGTCTGCGACTCCAGAGCCACCGCCTCGTCGACCTCGAAGGTCTCACCGTCCGAGCTCTTCAGGATGATCTTCCTCGTTGACGACAT
>TRINITY_DN11708_c0_g1_i1_1  338-472 hypothetical protein TEA_027047 [Camellia sinensis var. sinensis](+)
GTGCTGGATAGTTTAAATTATGGTTTAGATGCTGGTGAGTTAGGAATGCTACGTGGAGATAGTTGTTGCAATTTAGATCTACATTTGTGCGGTCTAGCTTTCTGTTTTGGTATAACCAAAAAGCCACTACTAAAG
>TRINITY_DN1170_c0_g1_i1_1  2-628 protein FIZZY-RELATED 3 [Camellia sinensis](+)
GAGCTTTTTGGGTCTGATTTTGGGTTTTTGTCTTCTCCTGCAGGTCAGGGATCGCCGATGAGTCCTAGCAAGAACATGTTCAGGTTCAAGACGGATCATTCGGGGCCCAACTCGCCTTACTCGCCGTCGATTTTGGGAAGTGATACTGGGTTCAATTCGGAGAATTCGACCCCTCCTAAGCCGCCTAGGAAGGTGCCCAAGACACCCCATAAGGTTCTAGATGCCCCATCACTCCAAGATGACTTCTACTTGAACTTAGTTGATTGGTCCTCGCAGAATGTTCTTGCAGTTGGATTAGGCACCTGTGTTTATTTATGGACTGCAACAACCAGCAAAGTGACAAAGTTGTGCGACTTAGGACCTACTGACGGTGTGTGCTCAGTCCAGTGGACTCGGGAGGGTTCATACATATCAATTGGCACAAATCTTGGTCAAGTTCAGGTTTGGGATGGGACTCAGTGCAAGAGAGTAAGAACCATGAGTGGGCATCAAACAAGGACTGGTGTCTTGGCTTGGAGCTCGCGTATATTATCTTCTGGGAGTAGAGACCGCAACATACTTCAGCATGATCTTCGTGTACCAAATGATTTCGTTAGCAAGCTTGTTGGCCACAAATCTGAGGTATGT
>TRINITY_DN11711_c0_g1_i1_1  4-309 UPF0481 protein At3g47200-like [Camellia sinensis](+)
CTCCGCTTCAGATTCGACCAAAAAGTTGTCGTCGTCGGGCTTATGGGGAACCAGTTGTCCTTTTACAAGCCGTTTTATGCAATCCAGCAACTGTGGTGCACATGCCTTGCCGAAGTCGGAGTTGGTTCTGGTACGATGCCAAATTCTCCAATTTTCCCATGGCAATTTAAGCTCTTGTGCACACGACACCATCATGTCTTCCGTGTCTTCGACTTTAAGAAATTCGTCTGGAGAGATGCCGAGGCTTTCATGTGGTAATAACACTCGTCCTTCAATAAACGAAGTCGGCGTTGGTTCTGGTACGAT
>TRINITY_DN11718_c0_g1_i1_1  194-1276 probable WRKY transcription factor 53 [Camellia sinensis](+)
ATTGAAAAATCCAGGATTGTCAAATGGGAAATGTGAATCTTGAACAACCGGATCAATTGAGAAATCCAGGTCCACGATCGGAGAATTGGTAGCCGAAGTGTTGGAGGAGATTATGTCGGTGAGATCGGATTCTGAATGGACCATTCCAAACCCATTCATCATCTGGCATGGAGGCACTGGGAAGTAGCTCGTTTCAGACGTCGCCGGAGACACAAACGATGGCGAACAACAGCTCTCCAGAATGCTATCACTGACGAGTGTCGAAAATGCAAAACTTGCATTGTTTTCGCCATTGTTCCATCCGAGTGACGATGTCGAAGGAAACTCGAAATGAGAAGCCATGACCCTGTTGTCCGAGTCATCAGTATCTACTCTGGAGCTTGTTCTGAAGTTGAAAAACATGTTTTGGGATTGCTGTTGCTGCTGGTAATTGTTGGGATTGTTTTTTGGTTTTGATTCTTGTTTGTCTAGTGATGATGATGGTGGTGGTGGTGGAGCTGTGTGTGGGGTTTGGTTGCAACTGTGTCTCCCTCTGTAGATAATTTCGAAGATGGTGGGATCGTCGTCCGATCGTTGGACTTGCTTTGTAGCCCAGCAGTTTTGAAGGCTGCGGTATGTGCATCTGTAGTAGCTTCTGGGATATTTGGCGCCAAGAATGTCTTTCTGTCCATATTTTCTCCAACTGTAACCATCCTCCGTGGGACCTTCAAACCCATTCTCAGAGCAAACCCTCACTTGTCCTGTCCATGTGGGCAACACCTTTCTCTTCTTGGAAACATCATTCTGGTCCTGCTGATCTTTAAAACCCCGGTCGAATTCCTCGCTCTGAGGACTCCCGTCGCCAGAAATTGAAGACTCTGGCAAATTGGTGATGGGTGCCGATAACTGAGGATGTCCAATTGATCTACTCCACTTGAGAATCATAAAGGCCTTCTCGTATGAAGATAGTATCCTCTGTAGTAAAATTTCTCGACTTTCGGCAGAGGAAGTTGAATTCAAGTGAGCTCTTAGTTGTTTGGCTAGCTCCATCCCTTGAGCCAGCTCATTGATCAGTGTTTGTTCCCAATTCAAACCATTCTCCAT
>TRINITY_DN11721_c0_g1_i1_2  104-358 hypothetical protein F0562_016710 [Nyssa sinensis](+)
ATAATGGATCCGAGGCTTGGAGGGTTTTCGGGTTCCATGAATGGAGTCCGCTTGGGGAATCAATCTGTGTCGTCTTTTTTGTCAGACCAAAACCTAGTAGATGAACCAAGATTGGGAAACACTTTTTTAAATCACAATTTTGGAGGAATCCCATTCCTTCCAAATGATCCCTCATTGAGTAATACAGTCTCGAGTTCAACTGTGACTTCAGAGGACGATCCTCACGAGGATTGTGATTTATCCGACGCTGTTTTG
>TRINITY_DN11722_c0_g1_i1_2  3-329 nuclear intron maturase 3, mitochondrial [Camellia sinensis](+)
AAGATTAGAGATCAATTGCCCCATGAGCTTGTGGAATCATATGACAACTTTCAAGAGCAAGTTGAAAAGTATTTGAAGCCTGTGAAACTTAGGAAGGAATTGGAGGAAGAAGAGAGGAGGATAGAAGAGGAAGAGGAACGGAAATATGCTGAAAGAACAGTTGACGATTTGACAAAGCTGTGTGTTAAAGTTGATGCTCCCATAGAACTTCTAAGGAAGGCAGTTAAAATCGCTGGATTTACAAATCATATGGGTCGTCCTAGGCCAATCAGCTTACTCATGGCTCTTGAAGATACTGATATCATCAATTGGTATGCAGGTGTGGGG
>TRINITY_DN11722_c0_g2_i1_2  3-557 nuclear intron maturase 3, mitochondrial [Camellia sinensis](+)
ACAGTCTATGTCTTGAAGAGTAAGTTTCCCCATGTATAATGCACTTATATGATCATAACATAGATGGAGACACTTCCGGTTCAAACATTCATGAATCGTGCCCATCCCCGAAACCCATTTCTTTTCATCTAATGGGTTCAAATTCAGATCATTTTGCAGTAACCGAATTCGGTACACAATAGTAAATGTTCTGTCACAAAAATGAGCTACACAGTGGTATGAAGGCTCTTCAGAAGCCAATCTGATCAAAGCCATTGTTAAAGCCCCATCCACAGGTTTTGGATCTGAAAGATTATTATCTCCCATCATTTTAATCTCACTTTCTGTAGGAAAGTGCACTTCTTCGGTTCCATTCACATCAGAAACTTTCAAATCTTTAGTATAATGTCGGATGGCCTCACGCTTGGTGGCTTCATGCTTTTCTGCTAATGTCAAGATACAGGAGAACCTTAGGTGATAAGTTACAATGGTTTTCACCATTTTGAAGTTGTGGCAGCAGCAGAAGAAATCAAGCCATCTTCTCCCCACACCTGCATACCACTTGATGATATCAGT
>TRINITY_DN11726_c0_g1_i1_2  45-128 hypothetical protein TEA_008925 [Camellia sinensis var. sinensis](+)
CCAGTCCAGTGGGACGAGAATCTTGGCATTGTTGTTTTGAATCTGCCTTCAGCTTCTGGAAATTCTGGAATCTATGTTTACACC
>TRINITY_DN11730_c0_g1_i1_1  513-851 hypothetical protein C3L33_09807, partial [Rhododendron williamsianum](+)
ACCAAAAAAGTGAGGATTCTGAATGATTTGTAAGAGGATATCATATGGATTTGAAAAAACCAAGTGGATTTGAGCAAGCTCTTTGTTCAGCTTCTCAACCAATCCTTTCAACTTCTCATTGAAATCTTGGGCCACATTATTGTACTCCTCTATACAATCGCTTCCAAATATTAAGTTTGTGGTCCTCTCCAGTGGCAAACACCCCATTGGAGGAAGGCCAGTTAGAGATATTTTCCGAGCTCCAAGTTGGTAAAGCCCTGTAACGAAATCTCTTGCAATTCCTGCTAGAAAATTCTGGTACTCTTCAACGGTATAGTCAGATGATCTGCCTGGGACTAT
>TRINITY_DN11733_c0_g1_i1_2  8-241 hypothetical protein TEA_019680 [Camellia sinensis var. sinensis](+)
GCTTTTTTCATGTGATACAAACCAAAATGGGGAGGCCCATCTGTTGAATGGGTAGAAAAGAGAAGTATTGAGCAGATAAACTACAAAGGATTGCAAAAACATTCTTTGGGTATTGTGCAATTTGATATAACCAAAGACCGCTTTTTGGCTGCCAGTGATGACTATATTATCAAATTTGGGGAAATGGATAGCGAGGATCTCTTGGCAACTTTTGATGCTGGGGGAGATTTACCT
>TRINITY_DN11739_c0_g1_i1_1  164-448 RNA demethylase ALKBH10B-like [Camellia sinensis](+)
CACCATTTTCTCCTCGGCGCTCATGTCCGGATCACAAGTGGGCTCTGCTACATGCTTTTCAACCAGAGAAGGTAGCGCGAGAAGCCGGCGCTTTTGAGCACGTGGGGGAAGATGTTTTGCTGGTTTCCTCGATCCAACAGTCCAGGGTAAGAAGACCCCAGTACCACCAGGTGGGATCCTTCTGGGGCTCATAACCATTGGGTGCATGGGAGCCGTCAACATGACCACAGGGGCACGAAGTACTCCCCATTTGGGGATCACATTCGGAGCCCCATTTGGAACTGG
>TRINITY_DN11745_c0_g1_i1_2  2-295 putative disease resistance protein At4g19050 isoform X1 [Camellia sinensis](+)
CCCCTTGGTACTAGGATGAACACAGAAATGAAATCGTGTGAGTAAAGAGGGATTTTTCTTCAAAACTTGAAGAAATTGAATACCATTTACAGATATGGGAGGCTTGCCATTGTCCCGGTGTGTTTCATCAAGAAAACTAGAGATGCCCCAATCTTCTTCCGGCAGGGACTTTGTATTTCTGCTCTCAGCTTCTTCAGTAGTCTTCATGTTCGGCAGATCAAGGCACTCAAGATGAGTCAATTTTGAGATTCCATAGGGAAGCTCTTTAGCAGTGGGCCCCAACAGATCACTCAT
>TRINITY_DN11746_c0_g1_i1_2  260-445 CBL-interacting protein kinase 23-like isoform X2 [Camellia sinensis](+)
AGATGACGATGATGACGAAGTGCCAACACCTTTATTTACTTTCCTTGCTGCTTCATCGCCTGTTTTCCACACAATATCTTTCAAACCAGTCGAAAGGATCTTGTAAAACTCATGAAATTCTAAGGTATCCCCTGCAGCCTTGCGAAGTTCAACCATGCAAAGTGATGGAGCCACCTCGAAAATCTC
>TRINITY_DN11747_c0_g1_i1_2  421-648 hypothetical protein CK203_050220 [Vitis vinifera](+)
TGACGTTAAGAGTGCGTTCCACCTCAACTATTCCACTAGTTGGAAAGCCTGTCCTTGAAACCATCCACCAATCATTTTTTTAAAATTTGAAGGTGGCAATGTCCTCTTAATACCTCTGTTGTCCAATAAAAGAGGGACATGATCAGAAATTAGCCTTGGAAGAGAGGTATGCACCACTTCCAAGAAGTGCTCCTTCTACTCAACCGAAACCAGAAACTGATCAATCCG
>TRINITY_DN11749_c0_g1_i1_2  44-277 uncharacterized protein LOC114286545 [Camellia sinensis](+)
ATCTTGCATGTTCGAGCAATCTCAAGAGGTCGTGGTATTGATGTCCAGCCGGTGTGCCCACGATGTGCAGAATCGGACAAAACGCCTGAACACATGTGCTTTCAATGCCCTTTTTCCAAGCATATTTGGTGAGTTTCTCGGCTTGGTCTTGATTTTGATGCAGGTGAGGCAATGTCAGTAGAGGAATAGATCAAATTTTGGCTCCAGCAAGCTCACTTCTCAGTACTCCTGCTG
>TRINITY_DN11755_c0_g1_i1_2  5-277 Transposon Ty3-I Gag-Pol polyprotein [Vitis vinifera](+)
CTTGATTTCTTCAAAGGCTTTGGAAGATGCCTTTGTCCATGTGAATCGGCCTTTCTTCATGTAATCAGTGATTGGTGCCATAATGGTGCTAAAGTTTTGTATGAATCGTCGATAAAAGGTAGCCAACCCATAAAAACTCCTTACTTCATGCACGGTAGTGGGTGTAGGCCAGTCAAGGATGGCTTTAACCTTTTCTGCGTCTGCTTCCACTCCCCTAGCGGACACAACAAAGCCCAAAAACACTACTCTAGAAGTCATAAAGAAACATCTTTT
>TRINITY_DN11758_c0_g1_i1_2  55-294 uncharacterized protein LOC114276145 [Camellia sinensis](+)
CAATACATGTTGAAGCTGACTAATCTGAGCACTCAAGGAAACTAAATCAAGTTCAAGAGACGAAGCAAATGCAATATAAATGGCTGGAGTCTAAAAAGTACTCTAAGTAGGAGCTCAGAAATGTGGCTGAGACTGCGGAGCAAATGAACATTCCTTTTTGGGATATTGGTACTTCCAATGGCCTCTCTGATGGCAAAATGCACACTTATCTGAAGCCAAGGGACTATTTTTGGGCCTAGC
>TRINITY_DN1175_c0_g1_i1_1  2-358 uncharacterized protein LOC114289680 [Camellia sinensis](+)
ATAAGACAGGGTGACCCTCTTTCCCCCTATCTCTTTATCCTTTGCATGGAATACTTGTCCAATGCCATCACCCAAGCTTGTGATAAAAAACGGTGGTCACCCATTAAAGTTAGTAGATCCGATCCTACCTTTTCCTACCTATTTTTTGTCGACGACCTAATCCTCTTCAGGAAAGCCACTGAGGAAAATTGCTCAACCATAGCCTCTGTCCCCAACGACTTCTGTAGCAAATCAGGCCAAAAAATCAATCTGAGAAAATCAAAAGTTTTCTTCTCTGCCAACCTGGACAATAATGCCAAGACCTATCTTGCCAACAAACTTCAAATCTCGATTACCACCAACCTTGGTAAATATCTT
>TRINITY_DN1175_c0_g1_i1_2  3-287 Endoplasmic reticulum metallopeptidase [Actinidia chinensis var. chinensis](+)
GTCCTCAATCTCAATCCTAAAATGAGATCCAGCTCGCTCCTTCATCATATCAAGCTGCGTTTTGATGTATTGAGCAGCATCATCTAAACCTTGTCGCCCTACCTGGCGACCATCGATCTCTTTGGACAAAACTCGAACGTGCTCAACGGCCCTAGCTTCCGAGAAGCGATCGAGCGGTGCGTCGATGCCGAGAGGCTTTACGAACTTCATGTGAATAACGAAGTAAACTAAAGTCGACATTAGTCCGTACAAAATAGCTAGAGAAAACAACAATTTGAATCCAGA
>TRINITY_DN11761_c0_g1_i1_2  164-439 uncharacterized protein LOC114319934 [Camellia sinensis](+)
GATAATCCATCTCTTCATATTAGCCCGGTTAAGTTAGATGGTACCAACTATTTGATATGATCATATTCTTGTAGTCTAGGTATTACTGTCCGTCGCCTGACTAGTTATCTTATTGGGGCTCTCAAGGATCCTCTTACTAATGGGCCTGCACAAAGTAAGTGGATTGCAGAAAATGCTCTTGTTATGACTTGGTTGATTAACTCTATGCAGCCTACTATTAGTCGTACTTTCCTATTGATGGAAATTGCTCATAAGAGTTGGACAGCAACAGCTCAG
>TRINITY_DN11765_c0_g1_i1_1  109-807 jasmonate-zim-domain protein [Camellia sinensis](+)
CAACTTGAGATCAAGCTGTTCCTCATGCTTGGAAGATGAAGAAGTCGATGGACCGCCATGTACTTGGTATGGTGCTCTAGCAGTGGCCCTGTCTTTTCTCTTCTCAAAGAACCGGTGAAGCGATGCCCTTCTTGCTATTGGCACTGGCAGATCGGAATGAGTAGCTCTAGTGTGTGATTGAAGATGGTTTTGAGTTAGCGAGCCTGAGGCTGCGGAAACACCTGACTTGATCTGATTTTCTGTTCCGGGGGCTGGAATAGGATTGGGGGCTGGAACAGGATTGGTTTCGCTGCCAGCGAAAAGCATGAGATCCCCAGCTTTGTCAGCAGGAAAACTATCAAACACGAATACTTTTCCACCATAAAAGATCGTCATTGGGGCGGTTTTAGGCTCGGCTTCCATGGTGTTTGGTTTGCTGGAAATAGGTTTATTTGGGAGATCAGCATGCTGAGGAAAGAGATCCATAAGTCCATGTTGTGCCCATGACCCGACCGGTTTTTCCACCTTCGGACCCATATTTCTTGTGGTTTCGGGTCTCCCTTTGGCGTCGATTTTTCCGGCGATTTCAAACCCTAGATCTCCAAGGCTCCTTCTTTCCTTGAGAAACTGACTCAATCGGTTACAAGTCAGCGCAAAATTTGATTTCTCCGGCGACTTGCCGGACCTCCGGTCATCGGAAAACACTTGAGAACTTGCCAT
>TRINITY_DN11766_c0_g1_i1_2  1-369 alpha-1,3-arabinosyltransferase XAT2-like [Camellia sinensis](+)
GTCCATGGAGCAGGACTGACACACCAGCTGTTTATGCGGCCAGGGGCGGTGTTGGTGCAGATTGTGCCGATCAACACAGGGTGGTTGGCCGACATGTGTTATTCGAAGTTGGCAGTTCGATTGGGGTTAGAGTACATAAATTATGAAGTTGGGATACATGAGAGTAGCTTAGAGGCTGATGAATTTGCTCTGAAGGAGTTCTTTGATCCGCACGATCCAGCTTCGACATTGATGGGGAATTTGACAAATTGGTATAGATATATGGAGCAAGATGTGAAGATAGATGTGGTTAGGTTTAAGAGGTATATGAAGAGAGCTTATGAAAAGGCTGAGATGTTCATGAACAAACAAAGTTCATATGCCGATATG
>TRINITY_DN11767_c0_g1_i1_1  247-567 GPN-loop GTPase 3-like isoform X1 [Camellia sinensis](+)
ATGGGTTACGCGCAGCTAGTTATTGGCCCTGCTGGAAGTGGGAAGTCTACATACTGCTCTAGTCTGTACAAACATTGCGAAACCATGAGGAGAACAATTCATATTGTGAACTTAGATCCTGCTGCTGAAAGTTTCGATTATCCTGTTACCATGGATATCAGGGAACTCATTTCTTTGGATGATGTTATGGGGGAGCTTGGACTTGGTCCAAACAGTGGCCTTATCTACTGCATGGAGCACCTTGAAGAAAATTTGGACGATCGCCTAACAGAAGAATTGGATAACTACTTGGACGATGATTATTTAGTTCTTGACTGCCCA
>TRINITY_DN11771_c0_g1_i1_2  156-635 sigma intracellular receptor 2-like [Camellia sinensis](+)
AGCCCTCTTTTTTCTAGCCAAATTAGAGGCTCCACTAACAGCCGTAGTCCGGCTAAAGTATGGTAGCAAGCTGCGCAGAATGGCTAAAACATTGAAACCCACAAAAGGGAAGTATACTATCATCAACTTATCTGTTAATTTGGAGGAAATAATCATGTCTGCTAAAATAGCAACCGTTGTAGTGAAAGCAGATAAGCCATAGACTAAGCACGTGGTATTGAACCATGACTTCCTTCGACAAATGCCATAGAGATTCAGAACTGATAGTGGCCACTGGATTAGAAGCTCAAGCCACATCAGCCCAATGAAGAAAGCAGGCTTCTCGACAAACAAGTAATCGCCAAACTCACGGCTGTACCAGAGATAGAGATCCACAAGGAAGCCTGGGAAGAATTTGGAAGGTAGGCATACTTGTGCATTCAAAACCGGAACTTCTATTGCAATCACTAAGAAGAAGAAAAACAGAATTGCTTCTACCAG
>TRINITY_DN11782_c0_g1_i1_1  261-413 vinorine synthase-like [Camellia sinensis](+)
ATGATGATGGAAGTTAAAGTTGTTTGCAGAGAGAGCATCAAACCATCTTCACCAACACCCCATCACCACAGAACCTTCAAGCTCTCCCTCTTGGACCAGCTCATTTCTGCTCCCTATGCTCCGCTTGTCTTCTTTTATCCCACTGAGGATGGT
>TRINITY_DN11785_c0_g1_i2_2  461-619 hypothetical protein TEA_007832 [Camellia sinensis var. sinensis](+)
ACCAAGCACAATGGGAAGGCAGGTTTGGCTAGAGAACGAACATGCATTGGTCTTGAGATGATGAGGGTAAGTGAAGACACACTCAGATGATGATTCATCCGATTGAGCTAGAGCTTCTCTGAGTAAAATACATCCACGACCAGGGAAGGAAACCACTGA
>TRINITY_DN11786_c0_g1_i1_1  4-420 uncharacterized protein LOC114317816 [Camellia sinensis](+)
GAATCTTCCGAAGTCGGCGAGCTTTCTCGATCTGTTCGCGCAGAACGACGCCGCCGTCGACAGGTGAGGCTTCACCGGAGCCCTAATCTCGCCGGAAAACGCATTCTCTGGCGGCATTCCCTTCTGGTTCCAGTGCCGATTCGGACTCGCACGCACCAACGGACTCAAACAGAATGCCAATCCGGACATGTTCCGGGAGTGACTCGGCCGAGAACCACCGCCGCCCCGCCGTACCGGTATCGCCGCCCTCCGAGGCGTCTGCCTCCACCCCTGCGATGACTCCGACGAGTAACCGCTCGATCCGTCGTAGCATTCTTCTTCGTCGCCGGCGTAGTCCGAAACTCGCGCCGGCGACATTCCCCGATCTCGGTACCGGGCGGTTCTCCGGCCAAATCCGGAGTTCGATTCATCGAGAGA
>TRINITY_DN11787_c0_g1_i1_2  1-336 dirigent protein 9-like [Camellia sinensis](+)
GAACAATGCTGTCAACACAAGCGTGTGGCTAGTACCATCCAATGAGCATGCCAAGTAAAAACCTTGAGCCTTGCCTAGCACAGCAGATCCAAGCTCATGCCCTTCGGTTAACTCGTTGTCAACAACGGTTATGGAGCCGAACATGAGCTGTTGAAGGGTTACGCCTGCTGGAAGCTGGCCAGCTGAGACAAAGGGCAAGTTGTTGCCGCCATTGACAATGTTGTTGTTGCCACTGTTTTGTATGACAGTGGAGCTTGGTGAGCCATTGAGGCCTACAAGTAATGGGGCATTGTTGTTGTTGATGACACCGGTGACACTGTTAAGTGGAACGCCGCC
>TRINITY_DN11791_c0_g1_i1_1  1-783 thermospermine synthase ACAULIS5 [Camellia sinensis](+)
ATTGATGGGAAGATGCAGAGTGCAGAAGTGGACGAGTTTATATACCATGAATGCTTAATTCATCCTGCTCTCTTATGTCACCCTAATCCAAAAAAAGTGTTCATAATGGGAGGGGGTGAAGGGTCTGCTGCAAGGGAGGCACTCAAGCATAGAGCGGTTGAGAAAGTAGTCATGTGTGATATCGATCAGGAGGTGGTGGATTTCTGCCGTAGATATCTGACGGCAAACAAGCAGGCGTTCGGAAACAAGAAGCTTAACTTAGTGATTAATGATGCCAAGGCGGAACTGGAGGAGAGGAAGGAGAAGTACGACATAATAGTGGGAGACTTAGCAGATCCAGTGGAAGGAGGGCCTTGCTATCAACTATACACCAAGTCCTTTTACGACCAAATCCTCAAGCCTAAGCTCAATCACAATGGCATCTTTGTTACTCAGGCAGGGCCTGCAGGAGTTTTCACCCACAAGGAGGTTTTCTCCTCTATATACAACACTATTAAACAGGTCTTCAAGTATGTGCTTGCATACACAGCTCATGTGCCATCTTTTGCAGATACGTGGGGATGGGTTATGGCTTCGGACCAACCATTCTGTATTGATGCTGGGGAAATAGACAAGAAGATTGAGGAAAGGATAGTTGGGGAATTGCTATATCTAAATGGTGCTTCCCTCCTCTCCTCTTCCATCCTCAACAAAACTGTTTCCAAAACGCTGAAGAATGAAACTCATGTTTACACGGAAGAAGATGCAAGATTCATCCATGGACATGGGGTAGCCTACCGCGTT
>TRINITY_DN11791_c0_g1_i1_2  90-431 uncharacterized protein LOC115957043 [Quercus lobata](+)
GTATTTGTAAGATGACTTATGTTTAGTGTATTTAGGTTTTTTACGTCGAGAAGGGACAACAGGAGGTAAACCATATTGTTCACAGAAGTTACCTAATTCATATTTAGCCTTATGTTTATCTTTAGCAGCTTTTTGACTAAGTTTAAAATCAATACACATTCTTAATCCTTCTTTTTGAATAGTACTAATAATATCACCATAAGTTAAATTATCATATTCGATGACACCTGTAGGTTGACTAAGAACATCTCGAATTTTATGAGCAAACAAACTAGGTAAGCCATTAATGAATTTTTCTTTCCAAAAAGATTTAGTACAGTCTTCTCTAAACATAACTCTAGA
>TRINITY_DN11795_c0_g1_i1_2  2-361 G-type lectin S-receptor-like serine/threonine-protein kinase At1g34300 [Camellia sinensis](+)
AAAACCGTAACCATGTTGCAATTAAACCACACAGAATTCTTGACATACCCTCCCGACATCCCTTCGCAAATTTTCTTCATGTCTACATCAACGTCTAGGTTGAATTGCATAACCAGTTCCCCTTGTATTGCTGCCACCTCATTGTCGGATGGGACTGGGAGGATTTACATGAAATTTCCAGGTTTTGTAAGCGGGTATCGGTCACCTACACTCCCTAGCACTTCATTTCTCAAGGTTTGTGGACCCATAATACTGAGCCGTTCTGTTTCCTCGCCTAGGCGCAACGATTGGAGGTTGCATGCACGGATTGTCCTCGTTGTGGTCATAGGCACCGCCGTGGGTTTCATTTTGTTAGAGGCC
>TRINITY_DN11798_c0_g1_i1_1  3-503 cytochrome P450 CYP736A12-like isoform X1 [Camellia sinensis](+)
CCCCGCCCCAAACGGCAGAAGCTGGAAATCCCTTCCCCGGAGATCAATACTACTCCCTTCAAACCTCTCCGGTAGAAATTTCTCTGGTTCGGTCCACGCATTCGGGTCTCTCCCAATTGCCCACACATTGATGGTGACACGTGCCTTTCGGGGTATGTGGTAGCCGTTGACGGTGCAGTCCTCGGTGGATTCGTGGGGGAGGAGTAGCGGTGCCACCGGGTGGAGCCGGAAGGCCTCCTTCACAACCATGTTTAGGTAGTCAAGCTGATCCAAGTCTGATTCCTCTACCATTCTGTCCAAGCCCACAACTTTTTCAAGTTCATTTTGGACTTTTTTCATAACCTGGGGATGCTTTAGGAGTTCAGAGAGTACCCACTCAATTGCTGTTGATGAAGTGTCCATTGAAGCTGCAAGCATGTCCAGCATAACAGCTTTGACATGGTTACGGTCGATCTGGAACTCAGCTTGTTGAGAGTCCATGTATGCCAACATGATATCAAC
>TRINITY_DN11799_c0_g1_i1_2  2-448 uncharacterized protein LOC114308773 [Camellia sinensis](+)
GTTTTTGACATTTTTCGTTCACTGCCAATTGTTGATAGATCTGGCAAAGTACGTACACGGACTAAAACTCTTGTGCCTGCTTCTGGTAGCAATTGGGAGAAGCTATTTGGCTCTGAGAATCCATTTGCAGAACAGTCTATCAAGGTGAAAACTGAAATAGGTGAATCTGAATTTGTTGATGAGTATGTTGAATTGGGGGAGGTCTATAGTAAAGCTGCTAACTTTGCTGGCGAATCTGCAACGAAGGAGAAATTCTTGGACTTCCTTGCAAATCATACCGGAGCTTTAGACTTGCCATATATACCACCTCCAAATACAGCATTGCAAGTTGCTTACACTCAATTAACAAGTGACCAGGCTATCCTATTGCTAGATTGGGTTCATATTATGATAACTAAAGGGTATAATATGCCTCCAAGGTTCATTGAAAGCATACGGAATGGGAAA
>TRINITY_DN11800_c0_g1_i1_1  132-464 uncharacterized protein LOC114270500 [Camellia sinensis](+)
AATAAACCAAAAGCATTTATCCTTTAAAATATAGGTATGTATCCATTCAACCCAAAGTGAATCAGCCTTCATACTTATAGCCCAAAGGTGTTTAATCATATTGACTTTATTCCAAATTTTCAGCGATCTAAAACCTAACGCTCCTCCTTGTTTAGGAACACAAATACTCTCCCACTTAACTTTGGCCCTTGCTTGTTTAAGTTCAGAATCAGACCATAAAAAGGCTCTAATCAAACTTTCCACCTCCTTTAGAATTCTTTGAGGTAAAATAAAAAGGGAACTCCAATAGATCTGTACACTAAACAATCCTATTTGAATAAGTTGCATGCTTCC
>TRINITY_DN11801_c0_g1_i1_1  144-488 lipoxygenase 10 [Camellia sinensis](+)
GCAGATCCTAACACTGAAAGAAGATTACCTCTTCTTAGTTTAAACATTTATGTTCCAAGAGATGAACGGTTCAATCATGTGAAGATGTCGGATTTCCTTGCTTACGCACTCAAATCCATAGGACAGGTACTCCTGCCAGAGGTCCAGGCTTTATTTGACAAAACTCCTAATGAGTTCGATACATTCCAAGACATACTAAACCTTTATGAAGTGGGGCTTAAGCCGCCAAAAGGGTTCTCGTTATATAAATTTAGGAACTGCATCCAATGGGAGATGCTGAAGGAGCTCTTCCGCTCTGATGGTGGTGAGCGGTTCCACAAATTTCCGATGCCCGATGTAATCAAA
>TRINITY_DN11802_c0_g1_i1_1  2-178 PREDICTED: uncharacterized protein LOC109020691 [Juglans regia](+)
AGAGAGATGGCAAGATGGAATGGTGGTAACATTGAAGCTGAAGGTCATGAAGGAAGTGGAGTATTGATATTGTGGGTGGCTCTAGTTAGTCTCATTCTCATTTCAGCAATTATATTCTCATGTGCAGATGGTGTATCCAAAGACAAAACCTCGGCAGCACAGACTAACACTTACGGC
>TRINITY_DN11803_c0_g1_i1_2  1-417 putative pentatricopeptide repeat-containing protein At3g11460, mitochondrial [Camellia sinensis](+)
CGCATTAAAAAAATGAGAATTAAAAGTATACCCAGAAATCAAAGCATTGTAACAAACAGTGAGCAACCTCGATTGGGGACTTTCATCGAACAGTTTACGCGCATTGTCAATCAAGCAACATTTACAGTACATAGAAATCAATGCGGTTTGGACAAAGGGTTCGGATTCGCACCCGGTTTTCAAGACGTGGCAGTGGAGCTGTGCCCCGGAGAGGGGAAGAGAGAGGGCGGCAGAGGACTTGAGGGCGAAAGGGAATGTGAAGGCGTTGGGAGAGTCGCCGGAGCGGAGCATACGGCGGTAGAGGTGGAGACCTTGTTGGTAGAGGCCTTGTTTGGCAAGCTCTTTCAATTGGGTGTTCCATGAAGTGTTTGTTGTGGTTGTGATAGTGTGGGTTTGAAGGTGTAAATGTATGAGTGT
>TRINITY_DN11807_c0_g1_i1_2  53-142 receptor-like protein kinase HSL1 [Camellia sinensis](+)
CGAACCCACGAAGTTGCAGTGACTGAGCCAGAGATACTCCAAACTCGAAAGGTTCCCGAGTTCCGGAACAAGTCGACTCGGCGTAAACGG
>TRINITY_DN11808_c0_g1_i1_1  3-305 uncharacterized protein LOC114298935 [Camellia sinensis](+)
TGAGAAATCATCTGTCCTAATACCCAATTTGGCAAACCAAATAATCTTGATGGGTTTGCATAAGAAGAACAGATGGACTGCAGACTCAGGTTCTGCTCTGCAGAAGGGACATTCAGAGGAGTCTATTTGGATTTTTGCTGAGACTAACCTCCACAGGAAGATTTTCTGTGTCTCATGGATTGTGGAGTTCAACAGTTCCATCCAGATTTCAGAAGAAATGATGACAGAGGTATTTGCTACTGGTATTTCACCATCATCAACCAAAACGTCATCAATGTAGACATAACAAACATGTGCAATTTT
>TRINITY_DN11809_c0_g1_i1_1  1-672 GABA transporter 1-like isoform X3 [Camellia sinensis](+)
GGAACTCGGGGTTACTGGTCTATTGCATTTTTTCAACAAGTGGCTTCCTTGGGTAATAACATTGCCATTCATATTGCTGCTGGAACTAGCCTTAAGGCAGTATATAAATACTACCACAGAGATGGTACCTTAACCTTGCAGCATTTCATTATTATCTTTGGGGCATTTGAACTTTTTCTCTCTCAGCTCCCAGACATCCATTCACTGAGATGGGTAAATGCACTGTGCACTTTCAGCACAGTTGGTTTTGCTGGTACAACCATTGGAGTCACTATATATAATGGTAATAAGATTGACAGAAAATCAGTTAGCTACAGTTTACAAGGAAGCTCGTCACGGAAGATTTTTAGAGCATTCAATGCCCTTGGGGCAATAGCCTTTTCATTTGGAGATGCAATGCTTCCAGAAATACAGAGTACCATGAGGGAACCTGCAAAGAAGAACATGTACAAAGGTGTATCAACAGCTTATGGTATTATTGTTTTGACTTACTGGCAATTAGCTTTTTCTGGCTACTGGGCATTTGGATCAGATGTCCAGCCTTACATTGTGGCTTCTCTTACTATCCCGGAGTGGACAACTGTTATGGCTAATCTTTTTGCGGTGATTCAAATATCGGGATGCTTTCAGATATATTGCAGGCCAACATATGCATACTTCGAGGAAAGAATG
>TRINITY_DN11810_c0_g1_i1_1  194-463 uncharacterized protein LOC114261341 [Camellia sinensis](+)
ATGTTTAAGGCCATAATATCGGTGCTGTTGACTGGGTTTCTAGGCTGGGCATTTCAAGCCACCCGCCCTCCGCCACCCAATATTTGTGGCTCCCCGGGCGGCCCACCCATCACAGCACCTAGAATAAAACTTAGGGATGGAAGGCATTTGGCCTATCAAGAGAACGGTGTCTCAAAAGAAATGGCCAAATATAAGCTCGTCTTCATTCATGGATTTGGCTCTGGCAGACATGATGCAACAATTTTAACACTGGAAATAGCTGAAGAACTA
>TRINITY_DN11810_c0_g2_i1_1  4-711 uncharacterized protein LOC114261341 [Camellia sinensis](+)
GAAATAGCTGAAGAACTAGGGGTGTATCTTGTGACTTTTGATAAACCGGGATATGGAGAAAGTGATCCAGATCCAAAGCGAACCATGAAAAGTATGGCTTTTGATATAGAAGAGCTCGCTGATCAGTTGGGACTTGGTTCCAAATTTTATGTGATCGGGTATTCCATGGGAGGACAGGCGGTTTGGAGTTGCCTGAAGTATATCCCTCACAGGCTAGCTGGAGCAACATTAGTTGCCCCGGTTGTGAACTACTGGTTGCCTGGTTTTCCGGCACATTTATGTAACGAAGCCTACTACGAACAATTTCCTCAAGACCAATGGGCAGTTCGGGTTGCTCACTACGCCCCTTGGCTTACCTACTGGTGGAACACTCAGAAATGGTTTCCTGCCTCTAGTGTGATTGCTGGCAAAGCTAAATTCTCTCACCAAGATATAGAACTTATCACCATGCTGCATGCTAGTGGGCGACTGATGCCGAAGACAAATGTAAAGCAACAAGGAGAATTTGAGTCCATCCACCGGGACATGATGGTTGGATTTGGGAGCTGGGAATTCGATCCTATGGATCTCGAGAAACCATTCCTTGACAACGAAGGTTCTGTACATTTATGGCAAGGCGATGATGACGGGCTTGTACCTGTTACCCTTCAACGCTACATTGCCAGAAGGCTTTCATGGATTCAATACCATGAGGTTCCTGGAGGTGGG
>TRINITY_DN11811_c0_g1_i1_1  1-402 hypothetical protein TEA_025285 [Camellia sinensis var. sinensis](+)
TTGCGAAAAGTTAAGGGCTCACCTGTAGAATCAGTTACTTCTTCACCTTTAAGGATTTCCAACCCAGACAATCTGAGCAAGAGCCTCTTAGGACTGGATGATGCTTCAAGTGCTAGTTTCTCCATTATAAATAGCCAGAGAAGAGGCTCAGGAGGTAACTTTGATGATGGAAGTGATCCGTTTGAGACAATACGAAAGGAGAAAGATCGGAATCCAATGGAGAGTTTGAAGTATAATGTGGAGAGTAGCCCTCCGGATTGTACACCTTACAAAGAAGAAATGGATAGTGTGAAGAACAAAACCCAGGCGGATTACAACATTAAGTCTGAGAATGTTCAGAGAAGTTATGTTGGTAGGAAATTTTTTCCTGGGAAAGATCTAAATAACTGTAGGAAAAGAGGG
>TRINITY_DN11812_c0_g1_i1_2  3-398 hypothetical protein TEA_027885 [Camellia sinensis var. sinensis](+)
TTGAGTTTTTTGCACTCCTACTTCACTCATATACATATTAGCTTTGATGCAGTGTTTAACTACATATATAGAGATGTGTTGGACAAGAAGTCATCACCAACACCAAGCAAGCTCAAGGAAATAGCCAAGGGTGAAGCGAAAATAGAAGGAGATGGGAAAAAGTTTGAGAGACAGAGTAGTCATGGCCGCGGTGTTGAGGAGAGAGAAGGGATTAAGGTTAAAATTTTGATGACAAAAGAGGAAGCGACACAATTTCTATCAAAGTGTAAAGATGGAGGTGTACTCGAATTCAAGGACGTGGCTCATCAGCTCATACAGATCCCCACAAGTCGTGTTAGTATCGTTTCCTCTAGCACCTGCAGTGATCGCGGACTTGAGAGCATCACTGAAGAATTT
>TRINITY_DN11816_c0_g1_i1_1  161-310 hypothetical protein TEA_002538 [Camellia sinensis var. sinensis](+)
AGGGATTACCGTGCCTCTAAAGCAGCATTCTTTGATAGCATTGAAGAGGGTGGCATTCGAGTATCTTCCTCTTACTCTCAAGAGATTGATGAGCGTAGCAATGACAGTGCCATAAACAGCCTGCAAGATAGAGTCATCTTTTTAAAGAGA
>TRINITY_DN11818_c0_g1_i1_1  2-349 uncharacterized protein LOC114310468 [Camellia sinensis](+)
GCGTCGATGTGATTCATATACTCTGCCGAGATCTTTGCATTCCTTCTTCAGCTCTCTAAATGTAGAGCTGGAAAGTTCATTGGTCTCCTGAATTACTGCTTCCTTGAAGGTAAGCCAGTGCTTTACAAGATAGTAAAAAAACCTTTCTCCCAGGTCAATATACCGAATATTGGCTTCCTTCTTTCGCTTTCCGAGCTTCACTGGAATCAATTGTTCAGCTATATCATTGCATTCCCTCTTCAGCTCTTTTAGATTTAAGCTAGATGGTGCATAGGTCTCATGAAATTCTTCCCTTTTGAAGTCAATTTCCATGAGCTTTGCAGGACAGTGAAAAAGCCTTTCCCCCAG
>TRINITY_DN11819_c0_g1_i1_1  1-648 pentatricopeptide repeat-containing protein At1g31790-like [Camellia sinensis](+)
GGTTACATGGACAATGATAACTACGAAGAAGTGATAAATTTGTTCGTAGAAATGCGATGCAGTCTCCGATACCATCAAATCAATGTCGACATGCTTGGTTTCCCCGATTCTTGGATCATTGTGTGCATTTTAAAGGCGTGTGTTCGGACAATGAATTTGGGACTTGGGAGACAAATTCATGGGTGGTTATCGAAGATTGGTTATTCCCAGGACTTGTTTTTAAGTAGCTCGTTGATTAACTTGTATGGGAAATTCGGATGTCTTGAAGGGGTGGACTCGGTTTTCGATCATATGGCTTGTCGAAACACAGTGGTTTGGACGGCTAAAATTGTTAATAAATGCAGAGAAGGGCAATATGATGAGGTTCTTAATGTGTTTAAGGAGATGGGAAGGGAAGGAGTGAAGAAGAACGGTTTCACGTTTTCCAGTGTTCTGAAAGCATGTGGGAGGATGAAGGACAATGGGCTTTGTGGCCGGCAGGTGCACGCCAATGCAATCAAACTAGGATTGGAATCCAATGATTTCGTGCAGTGTGGGTTGGTTCACATGTATGCGAAATGTGGATTACTAAAGCACGCAAGAATGGTGTTTGAGATGGATGGAGAGGAGAGAAATGCTGCTTGTTGGAATGCCATGCTCATGGGTTAC
>TRINITY_DN11820_c0_g1_i1_1  75-344 hypothetical protein TEA_011712 [Camellia sinensis var. sinensis](+)
TTTGACATTTTTATGGATGATAGGAATTGACGCTGTGGAGTGCAACTATGACAGTACTCCAGCAGTTTCTGCAATTATTCACAAATGATTTTCCTGTGATATATTATATGCCTTGCTTTGGTTATGTATATGCTCAAAGAGAGTGCCATTGGTGATGAATTCATAGACAAGTAAAGGGACTTGAGTTTCCAAACAACAACCTAAGAGTTTGACCACATTCCTATGATTGATCTGTGAAAGCACGACCACCTCATTGATGAATTGCTCTAT
>TRINITY_DN11820_c0_g2_i1_1  70-738 wall-associated receptor kinase 2-like [Camellia sinensis](+)
CCTCCCACCATGCAATAGCATATCTTCCACCATACTATCAACCCCAACTATTGTTGTGTTGCTTCTATAACCTCCAACTACATATCCAATTGATGCCTGACCAAGTATGTTCTCAGTCTCTGCATAATTCAAACCATTTTTAGATATCTTTTTCCTGATCAACCCCTCTAGTTCCATCGCCACTTCCTTCATATAAGGCCTTTCCTCCCCTTTTACTCTCAAGCATCTCTTTGCAAGATTAGCAACTTCTTTGAGCTCCTCAGTGTTTCCTTCAATTACCATGTGTTCATCAATAATTTGGTTCAAGCAATCATTGTTCATACAAGTAATAAAATACATAGCCAGATTTCTCTCCTCTTCTGGCCTGTTGAATGACAATGCCTTCTTTCCAGTGATTAACTCTACAAGGACTACTCCAAAGCTATAAACATCACTTTTCTCGGTCAGCTGGCTTGTGAGCATGTATTCAGGGTCTAAGTATCCAAGAGTTCCTTGCACCACTGTGGCTAATTGATTTTGGTCTAATGGAACCAACCTTGATGCTCCAAAGTCCGACACTTTTGCAGTGTAATTATCATCTAAGAGTATATTTGTAGACTTAACATCTCTATGGATGATAGGAATCGACGCTGCAGAGTGCAAATATGACAGTACTCCAGCAGTTTCTGC
>TRINITY_DN11826_c0_g1_i1_1  2-319 ABC transporter C family member 8 [Camellia sinensis](+)
TTTTTTATAAACTGCCACCATTAAAGCTGATCTCATCCTCATCCCAATCCTCCTTGAGATGAAAAAGAAATGCCTTTGAGACAAAGACTCAACAACCTTGACAACTACTAAGCACCCCACTAAGAAGAGACCTTCTTGTATACTTTCTGTGTCACTATTCGAATAATTTACAAAAGCATAGAGTAGCAAGGGAGCAACAACCACAGAACATGTCCTAAGAAATGCACAAACTCCTGCAAGCAAGATTTCTTTCATATAAACTTTTACTAATGCCCAAAGAACTAGGTTCCTAGTATTGTTTGAGCTCTTCTCTCTTCG
>TRINITY_DN11826_c0_g2_i1_1  3-920 ABC transporter C family member 8 [Camellia sinensis](+)
GGATCCAAATACACTCACATTTCCTGAACTTCGTGGTATTTCTCCGAGTATGGCATATAAAAGTGATGATTTCCCAGCACCAACTGGTCCACAAACTGCAATTTTCTGGCCCCGTCTTACTTCCAAGTTAACATTTCTAAGTGTTAGGATCGGTGATTCCGGATCCCAATTGAAATTGCCATCTTGTATGATAATACACTTATTTGAATCCTGCGATGGAAATGTCACTAATTTCTCATTTTTGAGTTCATCGTCAAGCAAAAATGACTCAATCCTATCAAAAGAGACCTTGACTTGGATTATTGCAGAAAGAGCCTCAGGTATCATTCTAACAGGTTCTGACATACTTCGCAACGTTGCCAAAACTGTGAAAATAGTCCCAGCATCTAAAGGGGCACTCTTGGAAAGAGCACATCCAAAGAAGACGACTGAAGAAATAATTGTTGGAGACATCCAATACAAGGCAGTGCCATAAGCCTTCTTATACTGAGATTCTGACAACCACTTAAACTCGTTTTCACGGTAGGATTCAATCAAGCCCTTGAACTTGTCCTCCCATGACTGTAACTTGATGATTTTCATATTATTTAGGATCTCTGAAGTGGACCTAAGTCGCTTGTCTTGTGCTATCATAAATTCAGTCTGACACTTTTGAAGCAACTTTGCAAATGGCACATTAAGAAGCCCACAAATGAGAAGAGGGACTAAACCGGGAAGAGCACCAACACCTACAATCCCAAAGAGGACACCTATCGCTAGAAAAAGTTGCACGGAAAATGACCATCCCATATGAAACCACATAGGAAATTCCCCCATTCGATAAGCATCAACTACAATGTAATTCACAACCTCCCCAGTTGAATGCCTTCTCCTTCCTAAACTCGACAGAATGAGCTGTTTTTTATAAACTGCCACCAT
>TRINITY_DN11827_c0_g2_i1_1  215-811 uncharacterized protein LOC114273367 isoform X1 [Camellia sinensis](+)
AACCCGGGGAGCCTCGTTTAGGTTCACAAACGGCGCCGCCGCACTTGACTGCAGCTGCTTCTGTGTCAGCCAGCCTACAATGTGGTTGTCATCAGGTTGGCACAACATCACCTTTCGGGAATCTACGTTTTCCATCAGCGCCGACGCATAATGGAATAACGGCGTACCGAGAAGGGAAAGAATGTTGCTAAGCCTTTGCATGCACTCCGAAATTGTGTACAATGATTCGTTGCTTGTCAGGTGCCTCACTGTAACTTGCTGATTCTGGGTACGCACTACATTTGTAAGATTGTTCATGCTTTCTGCTATAATTGATGCGCCACTTGTTGCTTTCTTCAACTTTCCACAACTTGATGACGGAGTCCGCTTCCTTTTAACGTCAGCCTGAACTGGTTCGATTGAAGAATCTGAATCCATGTCCTCTGCTCGTGCAGGTATTGGATCAACAAATGGCTGGGCGCCGATACTGTCCATAGAATTGGATGAGACATCGGCCGCTTCAACAACTTTCTTTCTCGGGGTCCAATGGTGTTTGCCTGTAGCTGATGCCCCTATAAAGACCGTCTCCATCAGCTCGCGATGTTCCAAAGTTTTTTT
>TRINITY_DN11828_c0_g1_i1_1  2-403 serine carboxypeptidase-like 26 isoform X2 [Camellia sinensis](+)
TGTTACTCTACACATACACAACACTACTTCAACAGGGTTGATGTTCAAACATCTCTTCATGCAAATACCAGAGGAGGTGCAAATGGTTTTGTCAATTGGAATGTCTGCAACGATTCTGTATTAGGCACATATAACTTTACTGTATTTTCTGTCCTACCCATCTACACTAAACTCATCAAAGGTGGCCTCAAAATTTGGATTTACAGCGGAGACACAGATGGGAGAGTGCCAGTGATAGGGTCAAGATACTGCATTGAAGCTCTTGGATTGCCTCTCAAATCCCCATGGCGTTCTTGGTACCACAACCATCAGGTGGGAGGGAGGATAGTTGAGTATGAAGGCTTGACATATGTGACAGTGAGAGGAGCTGGTCACTTGGTACCTCTCAACAAGCCCAGCCAA
>TRINITY_DN11829_c0_g1_i1_2  32-403 uncharacterized protein LOC114266688 isoform X1 [Camellia sinensis](+)
TTCAAGCCCAGGTTCGCTTCCCACTGTCTCAGCCGTCCGATCTCCATCGCTTCTCACCTCTGCACACCCAAGACCCCAACGAGGCTCGACAAATCAGCTCTCACTGTCGCCGAAGCGGCCTCCGAGGACGAGCTCTGGGCCACATCTTGTCTTCGCATTCGATCCTTCTACGATTTCCACCAATCCTCTTTCGGCATCGAAGATCATAAGAGGTGCTTGGCCGAGCGTGAGTTTGAAGCGTTAAAGGAACGTGTTGCTGGGAAGAGGACAGGCTTTAGAAGAGTTTCCTGCATAAATGCCACACTTCCATTATCACATTTATTAAGCATTTCAGATGATTTATGCACTGCATGCAAGTTTGCAGAGAATGGA
>TRINITY_DN11829_c0_g1_i2_1  2-850 probable LRR receptor-like serine/threonine-protein kinase At3g47570 [Camellia sinensis](+)
TTGAGGAATATTAGGCATCGAAATCTTGTCAAGGTACTAACTGCATGTTCAGGTATTGATCATGAGGGCAATGATTTCAAAGCATTGGTTTATGAGTTCATGGTCAATGGGAGCTTAGATGGGTGGTTGCATCCAAATATTGGAGAACATATGGTTGATGATATGCCCTTGAGTTTGAATCTTCTTCAAAGGTTAAATATTGCCATTGATGTTGGTTCTGCTTTGGATTATCTTCACCATCATTGCCAAACACCAATAGTTCATTGTGATTTGAAGCCTAGCAATGTTCTTCTAAATAGTGAAATGACTGCACATGTAAGTGACTTCGGGTTAGCAAAACTCCTTCTTGAAGTCAACCATTCCAGTTCTGCAAACCAATCAAGTTCTATTGGAATACGAGGATCTGTCGGTTATGCTGCACCGGAGTATGGAATGGGAAGTGAGGTATCAACATATGGCGATGTGTACAGCTATGGCATCCTCTTGTTCGAGATGTTCACAGGAAAAAGACCCACTGATGAGATGTTTAATGAGAATTTGACCCTTCATAACTTTGTCAAAATTGCTTTGTCTGACGGAGTAGAGAGGATTGCAGATCCAATTCTTCTTAAACAAGGAGAGGGGGAAACAAGCAAAACCTCCACGGGCACTGGTAACAATTGGAGTAATGTTAAAATTTTGGAGACTTTGGCTTCGATTTTTCGAATTGGAATTGCTTGTTCTGCAGAATTGCCGAGAGAACGACCCAACATGAGTGATGTGGTAGCTGAGTTGCTTGTGATCAAGGATGCTCTTGTTGGAACTGGTAAAAGACATGGAAGAAATAGAGGGACTGTTGCAAGGCCTGTT
>TRINITY_DN11832_c0_g1_i1_1  66-254 pollen-specific leucine-rich repeat extensin-like protein 1 [Camellia sinensis](+)
TTCTTCAAGAAAGTGGGGAAAACTTGCTATGTGAAGGATAAATTTGATTTGTTCAATGACGAGACTAATTGTTTGGATGGGAGGCCGAACCAGAAGTCGAGAGAGGTTTGTTTGCCCATGGTGACTCGGCCAATCGATTGTAGCAAGCAATGCCGGCCCAATTCTGAGGACCCTAGCCCGGTTGGACCC
>TRINITY_DN11832_c0_g1_i1_2  80-229 receptor-like protein 7 [Camellia sinensis](+)
TAAGGGTTCTGAAGTTTCTTTACTTGTGTTAAACATCCATGACGGAATTTGGCCGTGAATTTTGTTTGTCTCAAGAAATAGCCACTGAAGTTCATCTTGGAAGCGCAAAAAATCTAGGATTTCCATCAAGTTGCATGAATCCAATGCTAA
>TRINITY_DN11834_c0_g1_i1_2  70-441 Endonuclease [Actinidia chinensis var. chinensis](+)
TTCCTTTCCCTTTGGAAGTTACACCAACTCCAAAGTCTGGTTCTCGTGGAGTGACCTGATCTCGTCATTCATAGCCTCCTTTCACTTACTATTTTCTTCATTCTGCTCAGCTTCTTTGAAAGTACACGAAATTCCATTTTCAACAACTGGAAGGGCATAGGTCACCATATCAGCAAGCCATCCAGGTTGCTTGATAACTCTTTTTGGTTTTCTAGTTGTAATAGATTTTGTCTGCTTTGAGATCTCTATAACTAGATTCTCATGTTCATCTACACTTTGCTCAGAATTTTCTTCAAGTTTTTTGTCTATCACTGGGTCTTCTTCGGGGTTGTTTGTTACTGGGTTGATGACTGTTTGAATAGTCCTCGCTGG
>TRINITY_DN11838_c0_g1_i1_1  3-365 hypothetical protein TEA_012945 [Camellia sinensis var. sinensis](+)
AATTTTCTCATCACTCACTCTGTCAACAGGACAAGCACACTCACGAGAGTAGTTTCTCTTCTCCTCTCTGCAGCCTTTCGTTTTTCCATCACCATAGATAATGCAGACGTAGAAAAGCAAAGCACTGCCCGCAGTCGCAATAGCAAAGACGGAAATGGCGGCAACGAGGCTGATAAGCGGCGCAAACTGGTACGCGAAGCCGAATATCATGGCCGAAAACAGGAACCACACAGCGAATTTGAGCAAGTCTTTGGTGAGAGAGTCTTGATCAGGAGGCAATCTTTGGTAGGCCGACAAGCAATATTGCAATAACAAAAAGCTGAAGTAAATAAAAAAGATAAAAGCTACCATGGAGTAGTCGGA
>TRINITY_DN11845_c0_g1_i1_2  2-373 uncharacterized protein LOC114296056 isoform X1 [Camellia sinensis](+)
GGCAGTCTCGTTGGATGTAATTGTACTACCAATGGAGAGCTGGACCTTTCCAACACATTCGTGATCATCATGGTAAATTTGCCACCACCGAATTCTATCATTAGGATTTTCAGTCAATGATGCAATTGGAATCATTGCTCGACCATGGATAGTTTTCTTGGTATCCTGGACTTCGAGTAAAAGAGCATCACCTTGGTTCTAACACATGATAATCGCCAGTTCCAGGCCTCAAGCAAATAGCAGAACCTTGTTCATCTTCAGTATCTTTTGTAGAACTCTTCAGGTGTAATAGGCATGACAGCCGCTCTTCAAATGTCACCGACAAGGGTGGGTGCCGAGGGGGAAACAGAGGAGCCATTGGAAAGGGGTTTG
>TRINITY_DN1184_c0_g1_i1_2  2-331 uncharacterized protein LOC114294059 [Camellia sinensis](+)
AGATTTTCCTTCAAAAACAAAACCATTTCTGTTTTTCCAAATCTTCCACAAAGCCACCACAAAAATAGATACCAAGAGAGTTGGTCAGAAAAATGGGCTTTGCTCTTAGCATTCCTCTTAAGCCAATCCATCCAAGTCCTCTTCAGCATATCCAAGTACCACTTTTTATCAAAAACAGTAAGCCACACTTCTTTTGCCACATAACAAATCTCTAAATAAATGGTTAATATCCTCAACCCCATTACACCTAGGGCATTGAGGGTTATTGGTTAATCCCCTTTTCAGTCTCATGTGATTAGTGAGAAGCTTCCCATGCAGAACAGTCCACAG
>TRINITY_DN11850_c0_g1_i1_2  29-583 uncharacterized protein LOC114298964 isoform X5 [Camellia sinensis](+)
ATGTCAGGCTCTGATGGCGAGTGCCAGAGCTCTGGAATGCTCTCTAAAAATCAATTGCTTCATCTCTTCGATCGCTTCGCTTTTCTCACCTCCCAACCTGAGGTGAAGAAACGAATTGCAGACGCTGTGGATGACAAACAGGAAGCAGTTGCTGTAACCACGGCAATCCAAGAGGAGATATTTTTGGAGATGGGAGTTGATCCAAGGTTTGGTCTAGCTTGCTTGGGAAGAGTAAATATGGCTTATGAGAATGATCAAGATTTGATGATTCGTTTCTATGGATTTGTGGTGAAAGAAGAGTTGGCTTGTGAGGAAGCTGAGCTTGGGCCAGACAATTTTGCTGAAAAAATGGAAATGCAACTTAAATTACAAGAACAGCAACTGGAGATGCTAAAGCACATGCGCAAATTTCACCTGGATGACCAGTCTACAATCCTCGAGAATTTGCACCAGCAGATGGAGGCGGCCAACTTCGAAGACGAGTCCTCAGTTTTCTCAGTGGAGCAGATCCAGGACATAGTTAGAAGGAGGGTGACACCTGTATTTAGGCTGAGG
>TRINITY_DN11857_c0_g1_i2_2  198-1883 terpene synthase [Camellia sinensis](+)
CATGGGAATTGGATCTTCGAACAAAGAGATGACATGGTCTTTGATTATTTCCGGATGAGTATAGCCATCCACATACTTGTAAACCACATCCGAGATGCGCGAAAGGTTGAGAACACGGATCAGGAGTTTCATTGAGATGGCAGTTGGCTTAAGCATTTCTCCATTGATATCCCTCCATGCATTCTCAATCATTTTATACAACTCCACAATCGCCTCTTGCTTTGAAACACCATGCTGCTTCATGTAGCAGTCAAGCCCTGTAGCTACATGTCCCCTCTCTTGTTCTTCATCGTGGGTCATTACGTCATCAACGAGTCGGCTAATAGCACTACAGGCAGCCACCATTTTAGGTTTAGTTAGAATCCATTCAAATGCCTCAGTGGTAGCAACATCTGCCTCTAAGCCCATGAAGCATGATGTTATGAACAGTGGACCTGTGCTGGTTACTAAGGCAGTCTTCATATATTCTTCAAATGATGCTACATATCCTTCCTTGAGCCACTCTGCCTCAATGTCATAACTTCTCACTATTTCTTTGAATGCATCTTTTGAATGATGAACACCATAAGCTCTCCCTTGCTTTGCCAAGTCCTTATCTACTTCATCGTAGACGTTTAGGAGAGCTCTATAGAGTGCCTTCATGTAGTCTGGGAGCTCATCCATGGCACTCACATCCCACCTTTGGACTGCATTAGTGTAAAGTTTGAGTTCATCATAGGTACCATATGCATCATAAGTATCGTCGGTAACGGATAACAAAAGTATAATTTTGGTAAGCACCGCACGTCCAAGAGAGTGTTGAGGTTCGTAATATGCACAGGTTGACCAAAAAAAGCTCTCCACTGCTCTGTCCCTCGCATATGGAACTTTCGATATTAAATCCAACTCTTTCCACCACCTAGAGATGTGGCACAATTCTTCCCTGTGCGACAACTGTAACTGATTGAAATCTAACTTTGCAAGCCTCAATAGAGTTTCATTCTTAGAAGCATCTTTTTCATAGAAAGCGATGAAATGCTTTGCCTCTAGTCTTGGAAAGCCCCTGTGGATTGACTGCTTGAGGGCATGCATCACTTGTTCAGAAAGATCAGAGCTTAAATGTGGTCCTCCCACCAGAGACTCAAGTTGGGCTATTGTGAAGGCATGAGCCTCATCTAGAAAACCTTCTCCACGAATCTTCAAATATGTAGCTTCATATAAGCTTAACATACCCTTTACATCGTTGCTCACTGTTTCCTTGAATTCACCATTACTGTCTCTGAATTTGTTGAATACATCACATGACATTTTATAGCCATGTTGTCTGAATATGCGAAAGTGTAGTGCAATGGTGAACAAATCATAGTCATTGTCTTCAAAATTAGCAAACAGTTGCTCCAATTGCTCTTCAATCTCTTTCTCGAAGTGATACGACACACCAAGGCGTTCGAGCACGTTGATCAAATCCATTTGTTCTGCTGCTTTACGTCCACCGGCTACCACCATGCTCCTCACTTGTTCTTTCAACACTTCAATCTCATTACCATACTTGTTCCATAGCTGTTTATCTAAAGTGACTGAAGTGAATCTATCACCCCATAAACTAGGGGGAAATTTGGCCAAGGGGCGAGTAGGCTCGGCGCTGCCATTCACCATATCACCAACTTGAGATGAAGCCATTTTTAGATGAGAAAATAAATTAGCTTT
>TRINITY_DN11868_c0_g2_i1_1  2-412 hypothetical protein AQUCO_07100032v1 [Aquilegia coerulea](+)
TGGTACTTTAGCTATCACAATCCTCAATAGCTTGAGCGATTAAAAAACCAGTATTACTTTTATTTAGAAAGGCAATAGAAAATTACCCATTTTCCTGAGTGGTATTTTGAATTTGCCACTATTATGGAACTTCTTCCAGCACCACAGCTTAATGTATTAGAAGATTTACATAAGACTTGGTTGACAACAGAAGGAGAAAGTATCAAATCGATACATCCTCCACCGCAATCTCTAGAGCTAGCACCTAGCCTAGCTTCTTGTTCCAGCTCTCTGTTGGTTATTATAGCATTTGTCAAACCAACTGATACTCTTGAGAAACGAGATCCTGTCAAGATTACTGACCATACTCCTCTCATGAAACAGAATAACTGTACCAACTTGCACCTTCAAACTGTAGGAAAACAAAAAATA
>TRINITY_DN1186_c0_g1_i1_1  3-398 LOW QUALITY PROTEIN: pentatricopeptide repeat-containing protein At1g34160-like [Camellia sinensis](+)
AATAGATATGTAAAGAAGGTTCCGGGGTTTAGCTACACTGAAGTGGATGGTGTCATACACAAGTTTGTCAATGGAGATCAGAGCCATTTGAGTTGGCGGGAGATTTATAGGAAGCTTGAGGAGGTTAGGTTTAGGATCGAGTCGTATGGTTATGTACCAGAGACTAATTATGTGTTGCATGATATAGGGCAGGAGGAGAAAGAGAATGCATTGTGCTATCATAGTGAAAAGTTAGCTGTAGCTTTTGGTTTGGTTAGTACAAGTGAAGGTACTCCAATTCGAGTGATCAAGAATCTTAGGATATGTGGTGATTGTCATGTTGTGATTAAACTTATTTCGAAGATTTATGATCGTGAAATTATTGTAAGGGATCGAGCTCGGTTTCACAGATTCGAG
>TRINITY_DN11872_c0_g1_i1_2  28-507 uncharacterized protein LOC114324026 isoform X1 [Camellia sinensis](+)
CAACCTAACGCTCTCTCCAGAGAGGTGCACTATGTCCTCAACAAGCAAGTGGCGGATCTCTGCAGGAGGTTCATTAACAACAAGGAGATCTTCCGGTTGATATTCACCTAATTTAGCCATGGCATCTGCACAGGTATTGGTTTCCCTTCGAATGTGTTGGATGGAGCAATCACATCCCCGTATGATAATTCGTGCATCTTCCACAATGCCCCGAAATGGGCAATTTTCACCCGGATCCTCAGTCAGCAACTTCACCACTTGTTCCGCATCCGTCTCTATTATCACTTGATTGAAACCTCGTTGGAGTATAATGGTAAGTCCCTTGTAGATTGCCCAAAGTTCCGCTTCAAGGCAAGTGCATATCTCAAGCTTTCCATAATAGCCACTAATCCATGATCCTGTTTCATCCCGGAATAAGCCACCAAAGCCACCTCCTCCTCCACTCTTGCGAATGCTACCATCCGTGTTGAGTTTGATTTT
>TRINITY_DN11873_c0_g1_i1_1  259-405 hypothetical protein TEA_009890 [Camellia sinensis var. sinensis](+)
CATCTTCATAACTAACAAGGAACCAAACACAATCAAGGCCACCATTAACCCATACTTAATAAACATAATATCAGTTTCCAATTTTTGAATCTTCGCGATCAGAAATTGAAGTTGTTCATTGACAATTTGCACATTGTCCATTTGCAC
>TRINITY_DN11873_c0_g1_i1_2  119-1600 LRR receptor-like serine/threonine-protein kinase [Camellia sinensis](+)
CAGATTCCGGCACTCGAAATCTCTCTCAATCTCAGCCTCAACCAGTTCACCGGCGAGATCCCATCCCAATTCTCCGATCTAACCAAACTTGCAATTCTTGACCTCTCCCACAACAACCTCACCGGAAACTTAAACACCCTCACAAGCCTTCAAAACCTGGTCTCTCTCAATATCTCATTCAACGATTTCTCCGGCGAATTACCCAACACTCCATTTTTCCATAACCTCCCCATGAGTAACCTCGCCGGAAACAGAGCCCTCTACATCTCCGGCGGCGGAGTTGTAACTTCTGCAGACAGAATAGGAACTTCTGGACACGTCAAATCGACAATGATGATGGTGATGACAATCCTTGCAAGCGCCAGTGCAGTACTAGTCCTACTCGCAATCTACGTACTAGTCCGGGCCCGTGGATACACCATTGGACCCATAAAGGGTGAAACTTGGGAGTTGACTTTTTATCAAAAAATGAAAGTCTGCATCGATGACATAGTTCACAACCTCACATCTGCTAATGTGATTGGTACCGGAAGCTCTGGGGTTGTGTACAGGGTGACAATCCCAAGTGGGGAAACACTGGCAGTGAAGAAGATGTGGTCAGCAGAGGAGTCAGGGGCATTCAGTTCGGAAATTCGGACTCTGGGTTCTATCCGGCACCGAAATATTGTGAGGCTGTTGGGTTGGGCTTCAAACCAGAGCTTGAAATTGCTGTTCTATGATTACCATCCAGATGGAAGCTTGAGCTCAGCCCTACACGGCGGAGGGAAGGGAGGTGCCGAGTGGGAGACTAGATATGAGGTTGTGTTGGGTGTGGCACATGCACTTGCTTACTTACACCATGATTGTGTGCCTCCTATATTACATGGGGATGTCAAAGCCATGAATGTGTTGTTGGGTCCTCATTTTGAACCATATCTAGCTGATTTTGGGTTGGCTAGACTTGTCAATGGCAATGATGGTGATGATTGTTCAAAGCCGAATCAGAGTCCTAGACCTCTCCTTGCTGGATCTTATGGGTATATGGCTCCAGAACATGCTTCAATGCAGAAAATCACTGAGAAGAGTGATGTATACAGTTTTGGTATGGTTCTTCTAGAGGTGTTGACAGGAAGGCACCCACTGGACCCAACATTGCCCGGGGGTGCACACCTAGTTCAGTGGGTTCATGACCACTTACAATCTAAGGGTGACCCTGCTGACATTCTTGATCCAAAGCTCAGAGGCAGGGCTGACCCTCAGATGCATGAAATCCTCCAAACACTGGCGGTTTCGTTTCTCTGCGTCGCCAATCGAGCTCATGACCGTCCAACAATGAAGGACGTCGTTGCAATGCTGACGGAGATTCGACACGTTGATGCGATAAGGTCAGAAACAGATTTGTTGAAGGGAAGTTTGCAGGCTCTCCCGCCGTCACCGCCTACTCGGAATGTCTTTTTCCAAGGATCTTCTAACTGTTCCTTTGCTTTCTCTGATGATTTAGTG
>TRINITY_DN11878_c0_g1_i2_2  72-242 hypothetical protein TEA_016867 [Camellia sinensis var. sinensis](+)
TACAAGAATCTCAGGGATATGGCAATGACCAAGTTAGGTGAAGGCTGTCACTTGCTCAAGGATATAGTGCTGTCACACTGCCGAGATCTCGGTCTAACCCATCTTGTTAACAAATGCACCATGCTCGAATCCTGCCACATGGTTTATTGTCCAGGCATTAGTTGTGATTTC
>TRINITY_DN1187_c0_g1_i1_1  3-317 probable WRKY transcription factor 40 [Camellia sinensis](+)
AAGGTTGAAGATGACAGTTTTGGCCATACCATCAAAGTTAACGGAGATAGTGATGAATGTTCATGCAAGAAGCCAAACAAAAGCAACATGACAACTGTTTCGCGAGTTTGTGTAAAGACAGATGCATCTGATAGAAGCCTATTGCTAAAGGATGGATATCAATGGAGAAAGTATGGACAAAAGCTTACTAGAGATAACCCATCTCCTAGAGCTTACTACAAGTGCTCTTTTGCTCCAAGCTGCCCTGTTAAGAAAAAGGTGCAAAGAAATGCAGAAAATCCATCTGTTTTAGTAGCCACCTATGAAGGAGAGCAC
>TRINITY_DN1187_c0_g1_i1_2  1-354 aldehyde oxidase GLOX [Camellia sinensis](+)
ATGCTTCCTACTGGAGAAGTTCTTATCATCAATGGAGCTCAAGCTGGTACCCAAGGGTTTGAAATGGGCTCCAACCCGTGCTTATACCCGGTTCTATACCGACCCGATCAACCGTTGGGGCTTCGCTTCATGACTTTAAACCCCGGGTCGGTTCCCAGAATGTACCACTCCACGGCCAATCTATTACCCGACGGTCGGGTCTTGATCGCCGGAAGCAACCCACATTACTTCTACAAGTTCGCCGCCGAGTTTCCGACGGAGCTGAGAATCGAAGCTTTTTCGCCCGAGTACTTGGCGGTGGACAAGGCCAATATAAGGCCGGTTCTGGTGGAGTCGCCGGAGACGATTCGGTAC
>TRINITY_DN11887_c0_g1_i1_1  6-263 heavy metal-associated isoprenylated plant protein 39-like [Camellia sinensis](+)
AGGAGCAAAGCCGTGCAATTACTCTGCGGCCTCGCAGGGGTTGACTCGGTTGCAGTGGATATGAAGGAAAACAAATTGACAATGACAGGGGATGTAGATCCTGCGGTTGTATTGTCCAAGTTGAGGGAGTTCTACCCTGCAGATATACTCTCAGTTGGACCAGTGAAAGAACCACAGAAGAAGGATAAGTCTAAGAAAGATGAGCCTGTGTATTCATATGAGACTGTGGAAGATGTCATGGGGATAACAACAGTGTTT
>TRINITY_DN11887_c0_g1_i1_2  2-316 pentatricopeptide repeat-containing protein At2g21090 [Camellia sinensis](+)
CATGGAAACTTAGAGTTAGGGAGAAAAGCAGCTGAAAACCTTATTGAATTGGAGCCTCAATCCTCTGCAGCTTATGTATTACTTTCAAGTATTTATGCGGCTCTTGGGAAGTGGGAGTCTGTAGAGAAGGTGAGACAGCTTATGAAAAAGAGACATGTGAAGAAAGAACGGGCTATTAGTTGGGTAGAAATGGAAAATAAGCTTCATGCTTTTACTGTATCAGATAGGTTGCACCCATTGAAAGAGGAAATATACTCGGTTTTGGAACAGTTAGCTGGCCAGGTGGAAGATGATGCCTAATTACTTAATACTCCA
>TRINITY_DN11888_c0_g1_i1_2  1-1194 transcription factor bHLH57-like isoform X4 [Camellia sinensis](+)
GGGGAAGAGCATGTGGATGTAGAAACCACTAATAAGACGTTGGAATTCAGCTGTTTTGGGCAATTTGTGAGCGCAGATCATCATAGCTTGAGTTTTCAAGAAGAAGAAGAAGAGACACAACTGCGTTTGAGGAGAAGTGGGAGCTTGGAAGACAAAATGCCGTTCCTTGAGATGCTACAGAGTGTGGAATCGCCATCATATTCGCCCTTGTGCGAACTCAGCCTTCAGGCATTGCTCAATTTACAACAACAACAGTCTAAGAATAATCCATGGGATCAGAGCCACAGCTTTCAGGCACCGGAACAACCAGAGAGTTGCCTCACGTCCTATCATGACGTTCTGGTCAAATCCGAGACCAACAACAACCAACAACAACAACAACAAGCGAAGCCCCCAGTGGAGGAGGAGATGGAGATGGAGATGGAGATGGCGGAAACGAAAACTGGTAGAGATGAGAGAGGGTTGAAGGCAGTGGTGAAGAGAGAGAAAAGAAAGAGAATGAAGAGAATGAAGCCTGCGGTAAAGAACAAAGAGGAAGCAGAGAGCCAGCGGATGACCCACATTGCAGTCGAACGCAACCGCAGACGCCAAATGAACGACCATCTCACTTCACTCCGCTCTCTCATGCCTGCCTCCTACATTCAAAGGGGTGACCAAGCGTCGATAATTGGAGGGGCGATTGATTTTTTGAAGGAACTAGAACAGCTACTACAATCTTTACAAGCCCAGAAGAGAATGAAGAAATCAGAGTTATCATCAGACCAAGGAAGAGGAGGAGAAGGAGGAGGAGGCGGCGACACCGCCTCTTCTTCAACCTCCTCCTCCTCCTCCTCCACTACCGCCACTGAGAATTGTACGGAGGTGGGTATCACAACAACAACAAGGAGCAAGGGGAGGAGCAATGAGTTCACGGCGGAGAAGAAGTCAGCGGCGGCGGATGTCAGAGTGACAGTGATCCAGAAGCATGTCAACCTGAAAGTGGAGTGTCCAAGGATCCCCGGACAGCTGCTCAAGGCCATAGTTGCCTTGGAAGGTCTCAGGCTAACGGTGTTGCACCTCAACATCACGTCCTTTGAAACTTCAATTCATTATTCTTTCAATCTCAAGATAGAAGATGATTGTGAGGTTGGATCGGCGGATGGGATAGCCGTGGCAGTTCATCAAATATTCAGCTTCGTCAACAACGGTGACATC
>TRINITY_DN11900_c0_g1_i1_2  171-350 uncharacterized protein LOC114263217 [Camellia sinensis](+)
GTTGGTTGGTTGGTTTGGGGAGGTCGACTGAAGACATCTTTCTTACAAAGTGTTGGTGCTCTTGATGCTAATGCCAGTTCTCTTTGTTTATTCTGTGAGGCTCATGAAGAAACTATGTTACATGTAATGCTTCATTGTCAGTTTGTGTGGAAAATCTGGGCTAATTTTCTATCATGGTGG
>TRINITY_DN11904_c0_g1_i1_1  386-784 hypothetical protein TEA_001217 [Camellia sinensis var. sinensis](+)
CAGGTTAGGAGTATGAAACGGGCCAGAGATATAAGAGACCAGTTGGAGGGGCTATTGGAGAGGGTGGAAATTGAACTGACTTCCAACACAAGTGATATAGAAGCTATAAAGAAGGCTATAACATCTGGTTTTTTCACCCATTCTTCGAGGCTGCTGAAAAATGGATCTTATCAAACCGTCAAACATCCGCAGACAGTTTGTATTCACCCTACCTCAGGTTTATCACATGAGCATCCAAAATGGGTTATTTACAATGAGTTGGTTCTGACGACCAAGGAGTATATGCGGCAAGTTACCGAGATAAAATCTGAATGGCTGCTTGAAATAGCTCCTCATTATTATCAGTTGAAGGATGTTGAAGACAGTGGATCAAAGTGATTGGGACACAAAGAAGGGCAT
>TRINITY_DN11907_c0_g1_i1_2  142-621 TATA-binding protein-associated factor 2N-like [Camellia sinensis](+)
TGATGCATATGAGGACATGCTACCAGAGTCCCGCGGTGCATTGCATCTGAAACATTCCATTCGACTAGCGAAATTGTGCTCATTGCATCCTGACCTAGTGCAAATCCAATCACCGGATTTCCATCCAGAGCGATTGTTGCCACTGCCACCACTGCCACCTCCGCCAAACCCATAACCTCTTGCACGGGACAAATCACCATCGAAGCCACCTGACGATTCCTCCTTAAACATGCCACATTTGAAGCAGCTCGAGCGACTGGCAAAGTTATGGGCACCACAGTTGCCAACAGCACAATACCAATCACCCGGCCTCACATCAGGGCCAGTAAATCCAAATGGTGAACCACCTCTCCCACCAAAACTTCCATAGTCACCACCTCTCTCTCCATGTTTCGGCTCCCCACATCGATGACATGAATCTCTCCTCTGGAAGTTCAGGTGCTGGCATGACCTACAATTCCAATCTCCTGGTCTGCTCAT
>TRINITY_DN11908_c0_g1_i1_2  176-784 glucose-induced degradation protein 8 homolog isoform X3 [Camellia sinensis](+)
ATGGACGTCGATCCTCGACAGTACGAAAACATTGTTGTCAATGACAATGACATACACAACATTGTCCTATCGTATCTTGTGCACAATTGCTACAAAGAAACTGTGGAGTCATTCATTGCTTGTACTGGGATGAAGCAGCCGACCAATCATCTTGAGGATATGGAGAAAAGAAAACGAATTTTTAATTTTGCATTAGATGGGAATGCACTGAAGGCCATTGAACTGACAGAACAATTTGCACCTGACTTACTGGATAAAAACCAGGACTTGCATTTTGATCTTTTGAGCCTTCATTTTGTTGAGCTTGTCTGTTCTAGGAAATGCACAGAAGCTTTGGAATTTGCTCAGACTAAGTTGACCCCTTTTGGAAAGGTGCAAAAATATGTTGAGAAGCTTGAAGACTTTATGGCTTTGCTAGCTTATGAGGAACCAGAAAAGTCTCCAATGTTCCATCTACTTAGCTTGGACTATCGGCAGCATGTTGCTGACAGTTTGAATAGAGCAATTCTTGCAAATGCCAACCTGCCCAGCTATTCAGCAATGGAAAGGCTGATACAACAGACAACAGTGGTTAGACAATGCTTAAATCAAGAAACTGGCAAGGTAGCC
>TRINITY_DN1190_c0_g1_i1_1  3-356 uncharacterized protein LOC114259510 [Camellia sinensis](+)
TTGCCACCTTGTATTGGGAGGGAAGAAGATGAAGAAAGTGAATTTTCTATGAGCAAGTTGATTAGGCAAGCTTCTCTTAAGTACCCCTCGGATGTGTTGCCGCCTAGGCATACTTCAAAGGGGACAAAACAAAGTTCTAGCAGGCATCATCATCCAGGAAAAAACCCAGAACTAGAAAGCGTAAACGTGGAAGCTTGTAAGGAAATGAGGTACCAAACAAAGATGAAGAAGAGCACGAATGATCTTGAATCCGAACAATTGCAAGGATTCAAGGACTTGGGATTCAAATTCGACAAAAAAGATTTGAAACCAAGTGTAGTCAACATAATTCCAGGTTTGCAAGAGAAGAACAGA
>TRINITY_DN11913_c1_g1_i1_1  3-500 uncharacterized protein LOC114262142 [Camellia sinensis](+)
TTGAGGCAATCTTGCCTGTTCTTCTCTTGTCCTTGCTTCGTCGACAAGGTCCCTCAGATGGCCTTGCCTTACTAAGTCCTCCAAGTATGCTTTTAGGGCTCTGCAACCCTGAGTTGGGTGCCCTTCTTCGTTGTGGTAACCGCAACGCCTACCAAGGTTCCTGCCCATGTATTCCCCTGGGGCCTTTGCTGGTGCGCTGAAATAGGGTTGGTTTCGAATTTGATCCAGAACTTTGTGGACCGGAATTCGGAACACAGTCGTTACTACTTGTTTGCCCCTCAATTCTATCTCTGCTTTGCTAAATCCGTTGTTACTTCGGCTTCGCTTCGGTGACCCGTTTCCTTTTTCCTGTTTTACTTCCTTATTCCCCGATGTATCCTCCTCGGCTCTGGCATACTTCTCGATTCTTGCCATGAGCTCTTCCATGCTCTTTGGCAATGTCTTTGCCAAAGATTTTCGCAGTGAACAATCATCTTTCAGGCCGTTCTTGAAAGACAC
>TRINITY_DN11914_c0_g1_i1_2  2-319 calcineurin B-like protein 7 [Camellia sinensis](+)
AAAATTGCATTTGCATTTAGATTGTATGATCTAAGAAACACCGGGTTTATTGAGCGAGAAGAGTTGAAGGAGATGGTGTTGGCACTTTTACATGAATCCGATCTAATTCTTTCAGAAGATGATGTTGAAATGATTGTGGATAAGACATTCAAAGAAGCAGATACAACCGGTGATGGACGGATTGATCAAGAAGAGTGGAAAGAATTTGTATCAAAGAATCCATCTCTGATCAAGAACATGACTCTCCCTTATTTGAAGGACATAACCTTAGCATTTCCCAGCTTTGTGGTGAGCTCTGAAGTTGAAGATTCAGAAATG
>TRINITY_DN11915_c0_g1_i1_2  27-479 pentatricopeptide repeat-containing protein At2g30780-like [Camellia sinensis](+)
ATGGCGTTGGTTTGTAGAACTAGGGTTTTTGTATCAGTGGTGGCGAGAAAGGGATTGTGGTTGAGTCGTCGTCCCCAATCGTTTCTGCCAATTCCATGGAAGAACTGTTGTGGTCTGATTCGATTCCACAGCAATTCGTCGAGCTCGTCTCTGGTCACGAGGTTGATTGAAGCACCGAACTCACGCATCAAAGCTACACTCGATGCCGAGGAGGACAACGATTTAACACTCAAAAGCTTCGACTTTTCATGGGATGCCCTTCTCGACTCTCTCTGCTCTTCGTCTCCTCACAAAGCTCGGCTGGTGTTGGAATGGAGATTAGAGAAAATACTAAAAGATAAAGAAAGAAATCCTGGTTGTTACTCTGAGCTCATATCTATGTGTGGAAAGATTAAAAATGTTCCGCTTGCAATGCAAGTGTTTACTTTAATGGAGGCCAATGGAATTGAACCC
>TRINITY_DN11918_c0_g1_i1_1  1-651 IQ domain-containing protein IQM6-like [Camellia sinensis](+)
TATCTTGGTCCGACAGAAAGGAAGGCTTATGAAATTGCAGTGGAGGACGGCAAGTTCTTCTACAAGGAAACACAGAAGCTTGTTGATACAAGGGAAGGACCTCAAAACACCAAGTGGATTTTTGTCCTCAGCGCCTCAAAAACATTGTACATTGGGCAAAAGCACAAAGGCACTTTTCAACATTCAAGTTTCTTGGCCGGAGGGGCCACGTTATCTGCTGGGAGATTAGAGGTGGAGGATGGTATTCTCAAGGCAGTTTGGCCCCACAGTGGGCATTATCGGCCGACAGAAGAGAATTTTGAAGAATTATTGTCATTCCTGGAGGAGCACAGTGTAGATCTTAGTATTGTCCAGACAAGCCCAACAGACGAGGAAGAAGAAGCACATGGCAAGAAGAGAAGTGGCATTGCCATACAAAACAGCTTAACAGAACTAGATTTGACTAAAGTCATTGAAGAAATCATTGCCAAAAGCTCTGCTCAAGAGAAAACTGATTCTAGAGCACAAGATTGCAATATTGCAGGAAATACACGTATACCCTTGTCACGATTTTCCCGAAAATTACACTCAAAGATAACTACACTTGAAATACCGAGAAAGGACAATGTGATCAAGATGTTCAAGAAAGATGGACAAGAACAACAACTGGGG
>TRINITY_DN11918_c0_g2_i1_1  1-414 IQ domain-containing protein IQM6-like [Camellia sinensis](+)
CAAGAACAACAACTGGGGCCAAGTGGCAGCATTCCAACTCCAACAGACGGGTATGAAACAGCAGAAGAAGTTTTATCAGACGATGATGATTTCATGATTCCGAAACGGAACTTGTTTGATGAGGATGAGGAAGAAGATTATGAAGATTCTGTACCAAAAGAGAAGATTATTCAAAGGATAAATTCACACAAAGGAACAGAATCATGCCAGTTGGCTCAGCGGTTATCTTGCAAATGGACGACCGGAGCTGGACCAAGGATTGGGTGTGTGAGGGACTACCCTACAGAGCTCCAAAACCGGGCACTAGAGGAAGTGCACTTGTCTCCAAGATGTGCTTTTTCCTCTCCAAGGAGATCGTTCCGTCCGAGTCCTAGGGTTTTGACTCCTACAAATTTGTGTAGAGAAACAAGTGCA
>TRINITY_DN11921_c0_g1_i1_1  3-257 uncharacterized protein LOC112016628 [Quercus suber](+)
CATAGGGGGTTTGACTTGGGCTGCCATTTCTCTCCATCTTTGGGCATAGAGGCGGAATGATTCAGTGCCCTTCTTCTGCATCCTCTGAAGTTCGTAACGGTCTGGTGCCATCTCAGTGTTAAAGCGATACTGTGCCAAGAAAGCATTGGCCAGATCGTTCCAGCTACGGATCTTGCTACGGTTGAGTTCAACAAACCATTTCAAAGCAGGTCCTGTCAAGCTCTTTTGGAACTGCTGGATGAGTAGCTTCTCATT
>TRINITY_DN11925_c1_g1_i1_2  37-186 hypothetical protein CUMW_018710 [Citrus unshiu](+)
AAGAGATGTCTTAGAATCTCTTGATCCAAGTAAACTCCTGTCATTTATATTAGCTGATCCTAACAAGGATATAGAGTCATCAATTATTATGATTTTGCTATGCACATCTATCAGAGGGGGGTAAGAGAAAGCAAAAGGCTTTTCCCTGAA
>TRINITY_DN11926_c0_g1_i1_2  35-310 hypothetical protein TEA_026859 [Camellia sinensis var. sinensis](+)
ATGTGTTACGGTCAACAACGATTGGTATCAAAGGACGATATTACCACCTCATGGACTCATCCTCCGCCCACCGACGCCGCCGTGGTGGAAGACCTGAGGCTCCGCTTGGCCGACACGGAGGCGCGTCTGGAGCGAGCCAGGGCCCGAGAGGCCGATCTCAGCCGCCGTCTCGACGAGATGAAGCGCTTCGTCTCTGTTATGGAGATCCTCGAGACCTACCTCAAGCGACGCTTTCTCCGCCAACAACACGACGTCGCTCGTCTCTTTTCTCCGCTA
>TRINITY_DN11927_c0_g1_i1_1  36-209 hypothetical protein TEA_005237 [Camellia sinensis var. sinensis](+)
AGGGGCTGTCCAGGGTTGTCTTCGGTTGCCGTATTGTGTTTAAACCTTACCGTTTCAGCTGATTCATCAGGGGAGTCCAGGAAATTCATTCGAGCGCTTTTGGAGAGTAGGAGTTTGAGGGGTGCAATCTGGTTCGTAGGCGATTCGGTTCGTTTCGGTTACACTCGAGCGCTT
>TRINITY_DN11932_c0_g1_i1_1  3-455 uncharacterized protein LOC114319411 [Camellia sinensis](+)
CAACTCGGCCATGTGAATCGCCGAGGCGCCCAAGAACGTGCCAACCTCGATTATGGTCTTGGGTTTTACTTTGCGGATTAGGTTCTCGAATACGGCGCCGTATGAGCCCCACCCTTTGATTCTCTTCCGGCGGAGGAGAGTGCTAGCGTGCGCCGGGGGGAAGTTGTCGTACGGCGACGTTCCGTTGAAGACTCGGTCGAGAATCGTTTGGCGGACGAGTTTGGAAGGGACTGGGTCGGCGCACTGAGTTGTGAAACGGTAGTGGTCTTTGTCGGCGGCGGAGACGGTGGTGTCGGAGAGTGTGGATTGGGGAATTGTTGGGGGTAGAGGAGAGGGGTGCTGATGGTGGTGGTGGTGGGAGGTGGAGGATGGGGAGGAGAGATAACCGAAGGCGTAGGAGAGGAGCAGGAGGATGAGATAGGCGGTGGGTTTGGTGAAGTTCTTGTGGGTGAA
>TRINITY_DN11932_c0_g2_i1_1  1-351 uncharacterized protein LOC114319411 [Camellia sinensis](+)
GCCTCGGCGATTCACATGGCCGAGTTGGCGAGTGGACTCGGCCTGAAGACTCAAATCGTCTGCATCGACGATTTTCGAGGATGGCCCGGTTTTCGCGAGCGGTTCAGGGACATCAAGATGGTGAACGGCGACGTTTTACTTCTGTACCAGTTCATGCAGAACGTGGTTCAATCAAACGCGACCGAGTCGGTTCTGTATGTTCCGTTTTCGACCGGGTCGGGTCTTGAGAAACTGTGTCAGTGGGGCGTGTTTGGGGACTTAATTGAGGTTGATGCGGGTCATGATTTTCATTCGGCCTGGTCAGATATAAACCGTGCTTATAAACTGCTCAGACCGGGTGGTGTTATTTTT
>TRINITY_DN11934_c0_g1_i1_2  1-600 Striatin like [Actinidia chinensis var. chinensis](+)
AAACTGCTTAAAAAAGACAAGATTGGATCAGATCTTTTGATTGATGAGGAGACAAAGGATTTGCTTAATCAGAACAATGATGTTCTTTCGCTTGCTAATGATTCTATGAGGATGTTCATCACCACATGGAAGGAGGCATGCCGGGAGAACAATGTAGCTATGGTTTTGGGTAGGATGCTTCGGTGCTATGAAACAACTGCTGGACAAAGAACAAAAGTGAAAGCGATGTTCTCATCTTACCCGTGCATTGGATTGCTAAATGTTGCTGTGACGTCTATTAAATGTGGAATGTGGGATAGCATTTATGATACTTTCCAAGCTTTCACTGAACACGGTGTGTCAAATACACTTCCAGAGAAATGTACTGAATATGAAAGCATTGAGGTTGAACCAGCTGAAAAGGATGCATTGGTCCAAGCTGAGCATGTTTCAAAGCATGAGCGAAGTGTCAGTGTCACTATTGAAGATATAGTCAAGAAAGTTTCTACATATTTTGAGTTTGATGATGACATCTTGAGCAATATAAAATCATTAGAGAAGAAATTTTCCTTCCTGAGGAAGATTTGCAAGTGTGAGTTTTGGCTGACTGAACAGTTCTCT
>TRINITY_DN11935_c0_g1_i1_1  271-504 ribulose-1,5-bisphosphate carboxylase/oxygenase small subunit 1 [Camellia oleifera](+)
ATGGCTGCCTCCATAATCTCATCTGCTGTAGTTGCTCCGGCTCAGGCCAGCATGGTTGCTCCGTTCACCGGCCTCAAGTCCACATCGGCTTTCCCGGTAACCCGGAAGCTTGACACTGATATCACCTCTTTGGCCAGCAATGGTGGAAGAGTTCAGTGCATGAAGGTGTGGCCTCCACTTGGATTGAAGAAGTTCGAGACCTTGTCTTACCTTCCTCCACTCACTCAAGTACAA
>TRINITY_DN11936_c0_g2_i1_1  10-132 hypothetical protein TEA_027185 [Camellia sinensis var. sinensis](+)
TCCATCTTTGCTTCCAACTATGAGAACATCATCAACAAAGAGAACATAAAAATCAGTTTTGTGAATATCACATGACAATCCCAGGAATGCAATAAGCACTGACAATATTAAACATGTAGTTTT
>TRINITY_DN11941_c0_g1_i1_1  562-879 hypothetical protein TEA_024132 [Camellia sinensis var. sinensis](+)
TATAATGTTCCCAAATCTTGGTTGAACCTGACACAAAATTTGTTGGTAATTTTTGAAGAACTAGGCGGGGATGCATCAAAGATCTCACTGGTGAAAAGAACAAAATGATGAAAGGAACCACAAAAGGAGAAGAATCCAAAAAACTTCCCACTATAATTAGATCTTATGCTATGGTAAGATTTGAAGCAGAAAGAAGACAAAAACCCAACACTTCTAAGTCGATGGTCATTCAATGCCAAGCAACGGAATCGGGTCTGGTGGCAACACCTACCATTCAGTATTAGTCGGGGCAATATGAATCTGTTGAGTGCTATTAGG
>TRINITY_DN11941_c0_g1_i1_2  2-205 replication protein A 70 kDa DNA-binding subunit B [Camellia sinensis](+)
GAGGAAGCAAGTAATGAAGCAGCTTTTATTCCTGAAACAAAATTCAATTTTGTCCCCATTGATGAATTGGGTCCATATGTAAATTCAAACGAGCTTGTAGATGTTATTGGTGTGGTTCAAAATGTTTCTCTAACAATGAGTATTAGAAGAAAAATTAACAATGAAACTATTCCAAAACGTGACATAACTATTGCAGATGAGACG
>TRINITY_DN11945_c0_g1_i1_1  104-877 reticulon-like protein B2 [Camellia sinensis](+)
ATGGCCGATCACATCGAGAGTGCGGATCCCAAAGGTGAGTCATTGATGGAGAAGATCACCGAGAAGCTCCACCACTCCGATTCGTCTTCCTCCGACTCCGATTCCGATTCCAAGAAGAAGAAACCCTCCTCGCCTCCGTCGTCCGTCAAGACCAAGATTTTCCGGCTGTTCGGCAGAGAGAAGCCCGTTCACAAGGTTTTCGGTGGAGGAAAACCTGCTGACATCTTCTTGTGGAGGAACAAGAAGATATCTGCTGGTGTCCTCGGGGGGACCACTGCAATCTGGGTTCTGTTTGAATTGCTTGAGTACCACCTTCTTACTCTAGTGTGCCACATGTTGATATTGTCTCTTGCAATCTTGTTCTTATGGTCCAATGCTACAACATTCATCAACAAGACTCCACCACGTATTCCAGAAGTTCATCTTCCGGAGGAACCATTCCTTCAGGTTGCCTCTGCTCTGAGGATTGAAATTAACCGAGCTCTTGTTGTGTTGCGAGATATTGCATCTGGAAAAGATATAAAGATGTTCCTTGGAGTAATTGCTGGCTTGTGGATTGTGTCACTTTTGGGAAGTTGTTGCAATTTCTTGACATTGTTCTACATAGCTTTTGTATTGCTACACACGGTGCCCGTACTATATGAGAAGTATGAGGACCAGGTTGATTCGTTTGGAGAGAAAGCAATGATTGAGATCAAGAAGCAGTATGCGGTGTTTGATGCCAAGGTTCTTAGCAAAATCCCAAGAGGACCATTGAAGGACAAGAAAAAGGCT
>TRINITY_DN11952_c0_g1_i2_2  1-528 receptor-like protein Cf-9 [Camellia sinensis](+)
GGACTTGACCTCAGTTGCAGTGAGCTTTATGGCACCATCCAAGCCAATAGCACCCTCTTCCTCCTTCGTCAGCTCCAAAGGCTCAATCTTGCCTTCAATTACGTCAGCTTCTAGAATTTCCTCCGAGTTTGGCTCGTTAGCAAGTGACGCATCTGAACCTCTCTTACTCCACCCTCTAAAAATAAAAATAAAATAAAAGAAACCTCTTTTACTCAATTTTTGCAGGCCGAATTCCTTAAAAAAATCCCCCATCTATCCAAATTGATTTCCCTTGATCTCTCTTATAATGAATTGGGGAGACTTGAACAACACACTTTCAATATGCTCCTTCGAAACCTAACCCAATTAAGAGAACTATACCTTGATTTGTTGCATATCTCTTCACCTTTACCTCGTGCTTTGTTAAATCTGTCTTCTTTGACATCTCTCAGTCTTGCTTATTGTCAACTGCGTGGGAAATTCCCAGAAAACATTTTCCACCTTCCGAACGTACAAAAGCTCAATGTACTGGATAATAGCGACCTCACA
>TRINITY_DN11954_c0_g1_i1_1  265-381 PREDICTED: 40S ribosomal protein S3-3-like [Fragaria vesca subsp. vesca](+)
ATGGCGACCCCGACACATAAGAGCAAAAAGCGAAGGTTTGTTGCTGATGGAGTTTTCTTTGCTGAGCTCAACGAAGTGCTGATCAGAGAGCTTGCCGAGGATGGTTACTCCAATGCG
>TRINITY_DN11954_c0_g1_i2_2  388-540 hypothetical protein TEA_020520 [Camellia sinensis var. sinensis](+)
TTTTCTGGCCGTGCTATGAAACCCATCGCGATGAAACCCTTCTTCTCCTCTCCGGCTTCGCGATCTGAAACCCTTGTTCCCTTCCTCTCCGGCGTCGCGATCTGAAACCCTTCTCCTCTCCGGCGTCGCGATTGCGATCAACGCTTCTCTCTC
>TRINITY_DN11956_c0_g1_i1_1  3-581 glycosyltransferase BC10-like [Camellia sinensis](+)
TGTATCCCTCTCCACTCCTTCAATTTCACCTACAAAATACTAATTCAGTCTAAGAAGAGCTTCATTGAGATCCTAAAAAACGAGGGCGGCGCGTACCATCGTTGGGCGGCGCGTGGGGAACAAACCATGCTCCCGGAGCTACCCTTCCATGATTTTCGAATTGGGTCCCAGTTTTTCGTATTGACACGTAAGCACGCGAGGATAGTAGTGAGTGACAGAAGGTTGTGGTCAAAGTTCAAGCTACCATGCTTGGACGAGTACGCTTGTTACCCTGAGGAGCACTACTTCCCTACACTTGTCAACATGGAGGATCCGCGTGGATGTGTGCCTGCTACTCTCACCCACGTGGACTGGAGGAATCGCCACGACGGTCACCCTCGCACGTACACTGCATCTGAAGTGGGGCCTGATTTAATCGTGACGCTACGGACGGACCGGCCTAGGTATGGTGATGATGAAATAAACGGCTCTGATTCGTCTGTGAGCAGACGACATGACCCATTCTTGTTCGCTAGGAAGTTCTCTCCAGACTCCATCCAGCCGTTGTTGAGAATAGCAAATGACGTCATCTTCAAAGAT
>TRINITY_DN11959_c0_g1_i1_1  74-190 hypothetical protein TEA_016608 [Camellia sinensis var. sinensis](+)
GTTGCTCAACTCAAGGAGTCCGGATCCTCTCCAGAGCTTGGTTCACCGTCGATGTTCGCCGCCGATCGTCCTCGATGTTTGCCGTCGACATCGCCAATCGCCAGAGCTTGGAAGGAG
>TRINITY_DN1195_c0_g1_i1_1  202-507 uncharacterized protein LOC114279412 [Camellia sinensis](+)
ATGGCCGCTACTTCGTTTCACCAAGCCATTGGGACTCTTCAATCCCATGGATGTTTCATTAACTCTGGCTGTCACCAGGAGTATGGAAATAGTTCGCTGCAATTGATCTCAAAGGGTTTCAGAGTTGACATTGGGAGGAGAGGAAGTTCTTGCTCTAGAGAATGGAGTTTTGTTGTTTCTCAAGCCTCAACTTCCCAGGCTTCAGTGTTGAACCCAGTTTCATCCCCATCAAAAAAAACCACCACTGACTCCCAAAAGAAATCAAGTGAAGCTGCTTTGATCCTGATTCGACATGGTGAGTCTTTA
>TRINITY_DN11961_c0_g1_i1_1  1052-1186 hypothetical protein TEA_015787 [Camellia sinensis var. sinensis](+)
GTGTTCAGCGATCTCATTCTTGAACGAGTTGTTGTCCATGGGGGTGTTCGGCGACTTCATTCGAAAGTGTGTTGTTGTTAAGGTGTTTGCAAAGAAGTTGGTCCTTGGGTATTGTCCTTGGGTGTGTTTCGGCCA
>TRINITY_DN11961_c0_g1_i1_2  107-484 hypothetical protein TEA_028862 [Camellia sinensis var. sinensis](+)
ATGGATGATGAATATGCAGCTCAGCAAGATCCAGAGTTGCGTGAAATTTACACACCTGAAGGTATAACTTTTGATTCAAAGGATGTGGGAGAAATAGGAAGTGCCATGGAAGTTTTGACTGGTGTAGACTTGGACTTGGCATATTCTTCTGAGAAGTTAGTAAATTTGGACAAACTATTGATGCACGTGATGGCTAGTGAAAATGACCTTGAAGCAATGGCCTTGGATAACAACAATAGCTCTATAATCCTAATAGAGAAAGCATTTGTATTTGATTTCTTATCTGGTTTTTTAGATTCCGAGGTAAGAGAGCTAGATAATTTCATGGCCGCTCTCCAAGCAGTGATTGTTGATGCTCGTCAAAAGTTATCTGTGTTT
>TRINITY_DN11962_c0_g1_i1_1  72-392 transcription initiation factor TFIID subunit 11-like [Camellia sinensis](+)
CTCGACCGGCCTCTTCTCAGCGCCAGAAGTAGTTTTTTCGATCTCGGTCAGCTTGGAGATTGGCACACTGTCCTCAAAATCAATCTGAGTCACTGTTGCCTTGACCTTAGCCTTCTTTACTCTCTTTGGCTTTGGTTTGGGTAGGGATTGTGATGGAGAGGATTGAACGGTAGCCACTCCTGGCAAGTTGGCTAGGAGGTCTTCCACAACGGCTTTGCTGCGGCCTATATCGACGACGGATGCAGTGACGGTAACTCTAGTGCTGAAGTGGATTGATGGAAGGGCGATTGGGGGATTGGCTAGATCGTAAGCCGACGCTTT
>TRINITY_DN11969_c0_g1_i1_2  60-479 hypothetical protein TEA_027181 [Camellia sinensis var. sinensis](+)
ATGAGAAGGAACTTTAGTGTAAGAAGTCCTGCATTTGCCCTTCTCATTGCTTTGCTAGCCTGGTCATTGAACTATGGTACTTGCATTGCTAGAGAAGGGAAGCTCAGCTGGAATGGTGGTGGTCGTGTGTCAAGGTTGATGAAAGAGGGTCGCACGATGCAAGCAGAGCCTTCTAGGATGGTGCTACAAACTGGTGCAAACTCTGTCAACTTCAATGTACTAGACTACGGTGCCAAGGGTGATGGAAATACAGACGACACAAAGGCATTTGAAGCTGCGTGGGCAGATGCTTGTCAGGTGGAGGCATCGACAATGGTGGTTCCGTCAGGCTCTGTGTTCCTACTCAAACCCATCTCTTTCTTAGGCTCTAATTGTAAATCAAACATTGTATTTCAGTTGGATGGTAAGATCATTGCTACT
>TRINITY_DN1196_c0_g1_i1_2  3-209 hypothetical protein TEA_001503 [Camellia sinensis var. sinensis](+)
TTGTTTTCTTGGAAGATTTCCGGCAGCAGCGTTACAGCTCCATCATCATCATCATCATCCAATTACTCTGTATCTCGGCGGCGCTGCAGCATAAAAAATGCTGCTTCCATTCTCAAAGTTGCTTCTCCTTTTCGTCTTCATTGCTGTCTGAGAATTGAGGATACAGCTGTTGAGTATCATCAGGAACTGCTTCACTCCCAATTGAAT
>TRINITY_DN1196_c0_g2_i1_2  3-350 hypothetical protein TEA_001503 [Camellia sinensis var. sinensis](+)
TTCAATCTTGTCTTCACTGTATTCTTCCGTGTTCCCAATCCCAATTGTGTTTTCTATAGCCGAGTTAGATTCATTTCCATTGGCTATGACTTCTTTTTCTGAACAATCTGAGCCATTCCGACTAGTTCCCTTCTCTTCTGTCGAATGAGTATAGTTATAGTCCAATCGCATTTCCTCTAAAATGCATTTGTGCTCGGCGTGAAGAATAGAATCCAGGCACGAAGAGAGGAGAAGAAAATGATCAATCTCTTGTTGGGAGTCAAACATGAGTAGAATGGAATCCAAAAGCTGAGACTTAGAGATGGGAATGTATCGCTGTCTGGGGACTTGAATTCCAGTTATGCCCGC
>TRINITY_DN11971_c0_g1_i2_1  106-792 S-type anion channel SLAH2-like isoform X1 [Camellia sinensis](+)
ATGGAAAGCAGCGAACATTTGGATTTGTCAAAGAAGGATTCTTCTGAAGTACTTCCACCACTCATCAAATATATATCAGCAACTGAAGTGGCTGGCTTTGATTGTATTGAAGAGCTCAAAATGATGGATAATTCATATCAACAAACTCGTTGTCATTCTTTCAGTCCTTCAGCAACTGGAACTGCAACACCTGCTGTCCAAGGCCAGAGTGATTGTACCCAGTCCCAGGAACTGCATCATGTTTCTATCAGCATGCCCGCTTCCCCCTTGAAAGTTCACTTACAGAGCACTAAACAAGTTCTCTTCAGAGATGACGATGGGCCAATTTTCAACAACAATAATATTTCAAATTTGTCTGCTACATCTACTGCTGGCTCTAAACGGGCAAAATTTTACTCTCAGCCAATGCCAGCAGGTTTTGCATTTGATGAGGCAGTTGCAACTGGAAAATTTCCGAACTGCCCAGAGCTTCTTCCACCAAAGAATCCAAGGATTGATAGGCTGAAGGATAAAAGGTTTGATTCTTTCAAAACATGGTCTGGCAAGCTTGAGAAGCAGTTTTCACATTTACGTGGAAAGCCTCGTGAAACTGGGACAGAGGAAAACACTGTGCGGAATGTGGAGATGGAGACTTTACCTGTAGATCGATACTTTGATGCTTTGGAAGGACCAGAATTAGATACCCTC
>TRINITY_DN11972_c0_g1_i1_1  44-583 hypothetical protein TEA_003060 [Camellia sinensis var. sinensis](+)
GAGGAGGAAGAGGGGAGGGAAATGGAGAAAGCTCTGGTGAAAGTTGGAAGCTTGAAAGCAGGTGGCTACTGGATCTCCAAGAAAGCCAAGGAAGAGTTCTCCAACATCAGTGAAGACTTCACTAGCTTCTCGAATACTGTTGAAGAGAAGGCAAAATGGATCTTCAACAAGCTAAAAGGGAAGCCACTGAAATCCTTGCCAGATCTGCTTCGGGAATACAACTTGCCTCCAGGTCTTTTTCCACAGAACATAACATGCTACGAATTTGATGAGCCAAAGTCCAAGCTGACTGTATACTTGCCCTCTGCCTGCGAGGTTAGTTTCAAGGACTCATCCGTTATAAGGTACGCAACACGAGTAAAAGGCATTCTTTTGAGGGGAAAACTTACAAACATAGAAGGAATGAAGACCAAGGTCTTGGTATGGGTTAAGGTCACAAATGTGGCAGTTGAGGGCTCCAAATCGGATAAGGTGTGGTTCATGGCTGGTGTGAAGAAATCGAGACCTAAGGACGCTTACGACACACCTCGTGTTGGTATC
>TRINITY_DN11972_c0_g1_i1_2  1-375 uncharacterized protein LOC114264754 [Camellia sinensis](+)
GAGTGCCTTTTGAAACTAAAGGAGGAGTTTTCTAATCCTTGGTGTATAGGGGGGGACTTTAATGAAATTACCAATATTGGTGAGAGGAAAGGTTGCTCTAGGAGGGAGAGGGGTATGAAGGAATTGAATGATTTTATTGATAATAGTGAGGTGAATGACTTGCCCCTATTGGGTAGAAGGTATACATGGTGTAATGCCAGGGAAGGGGAGAAATGGAGCAGAATCGATAGGGTTTTAGTGGATCCAAAATGGCTGGAATCTTTCAATCTGAAATTGTGGGGGTTACCTAGAGTTATGTCTGATCATAGCCCTTTACTTTTAATGGAAGATGAGAGAGATTGGGGCCCTCGACCCTTTAGATTTATTAATGCCTGG
>TRINITY_DN11976_c0_g1_i1_2  69-365 uncharacterized protein LOC114321118 [Camellia sinensis](+)
CTTCATAATATTGTTGGAGATACTTGTACTGCAATGGATGAGTGGGTCCAAAATCCCACTGCTCATACAGCTTTAGACGATATTCTTCCGTGTGTGGATAGTACAACTGCACAACAAACCTTGTCTCAAAGCAAAGAAGTCAACTTCCAATTAGTCGGAATAGTTAATGGTATCATCACCAATGTGTCCAACATCAATGCGCCGCCGCCTAGTGCTGCTCATCCTCTCTATTACAATCAATCTGGACCCCTGGTGCCTGTCCTCTGCAACCCATTTAACTCTGACAAGTCTGCCCGG
>TRINITY_DN11979_c0_g1_i1_1  2-196 pentatricopeptide repeat-containing protein At3g47530-like [Camellia sinensis](+)
TTGGCCATTGCTTTTGGCGTTCTTGCAACTCCACCGGGTACGACAATTAGAGTGGCAAAAAATCTCCGGACTTGTGTTGATTGCCACAATTTTGCAAAAGTGCTTTCTGGGGTTTATAACCGTGAGGTTATTATTAGAGATCGCACCAGGTTTCATCATTTCCGAGAAGGGCGCTGCTCCTGCAATGACTATTGG
>TRINITY_DN11982_c0_g1_i1_1  1-195 plant intracellular Ras-group-related LRR protein 6-like isoform X2 [Camellia sinensis](+)
ATTGGGCATGATGAACCCTTCTCTGTCTTCATGGGGGAGAGGAGTGGAGGCACGGCGCCCATTGAAGGTGCCATACTTGACCAACTTCCCAATCCATGACATCTTCTTGGGGGATTCCCTATGCGCTCCGGTCATCTTCTCACTCAAGTACTCCTTCACCGCGTGCAAGCCATGCTCAAACACTTCCATTGGTGG
>TRINITY_DN11986_c0_g1_i1_1  1-366 uncharacterized protein LOC114290650 [Camellia sinensis](+)
ATTTCAGCAATTGTGGGCCACCTGCATATCCAAAACCTAATCGAACGGGAAGGGAAGGCTGATGTGAACCTGGTACGGGAATTCTTTGGTAGCATACAAAAGCCAACTGATATAGAGAACTTGATTCTGAAAGCAAAATTGAGGGGGAAAGATGTGGTGTTTTCCGCGGATTGCATATCAAAATTCTTAGACATTCAGCGACCAACACATGATGACAAAGCACAATATCCATACCTTCCTGGTGTTGACCTTCCTAATGAAGCCCAAATTGTTGATGATTTGTACATCGAAGGAGTCATACCACAAGACAAGTATCATGTAAAGTTCTTGAAGCCTGACCTTGCTGTTCTTCATCTTATATTGTGG
>TRINITY_DN11988_c0_g1_i1_2  186-617 uncharacterized methyltransferase C3H7.11-like isoform X4 [Camellia sinensis](+)
CAAGGTAACGACATCAATAGAAGAAGGCATCATTTTGTCACAGAGATCATCATTTGCAACATCACAAACGAATGCATTTACTTGGTCTTCATTGAAATCCACATGTGACTTAACAAGTGCGATTGCGTGGGGCGAGAAGTCACAAGCATGAACAAAAAGTTTAGGATATGTAGCAATCAGTGGGAAAATAGTATTGCCAGCTCCACAACCAACCTCTAAAATGACCTTCCCATATGGGGATACAGTATTATCACCGTAGAAGTATTGTCCCCAGTCCTTTACCAAGTAATGCCGGTCCTTGAAGAACTTGTTTTGATGGCGCTTGTAGAACTTGTCCCAGTACTTGCTGGTGTGGAACCCTAGAGGTGGAGAGCAATGTTGGCGGCGAAGGGTGTTTATACACCCCACAATTGATGATGATGAGAAGATCGA
>TRINITY_DN1198_c0_g1_i1_2  2-109 hypothetical protein DKX38_015845 [Salix brachista](+)
TTGAATCCAGATACTGTCACATATACAATACTTATTTGTGGACATTGCCAGACCGGCAATATAGAGGAAGGCTTTAAGTTACGGGAAGAGATGCTTTCACAGGGATTT
>TRINITY_DN11995_c0_g1_i1_1  407-589 hypothetical protein TEA_006598 [Camellia sinensis var. sinensis](+)
ACACTTTAAACCGAGATCATGGGTATGTTCAAGTGGAGGGTAGACACCCCGACCAAATTAAAGTATTTTAGGCAAGAGTACTCCATTCCTGCTGACGTTCAGATCAGGTTGGCTGGCAAGGAGAACTCCATTATGCCAGATATGAACTCCATGCCCTTCCTTGTAGTTGCTTTTATTAAGTGT
>TRINITY_DN12000_c0_g1_i1_2  187-378 (6-4)DNA photolyase isoform X2 [Camellia sinensis](+)
TTCCTTCAAGCAGCGAAACAGAACCTTGCTGGGTTCAGCTTTAAACACCAACAAACATGAACCAAGCTTCTAGAGGCTTGAATCGAGATCCACCAAGCTTTCAAGAATTGAATCTAGTTCAAGCCAGCAAGGATCGACCCGAGAATCGGGTTGTTGTGGATCCATGGCGGCCCTATGAGCTTCGAGACGATG
>TRINITY_DN12001_c0_g1_i1_1  1-681 protein DETOXIFICATION 51-like [Camellia sinensis](+)
GAGATCATGATCTTGTTGTGTGGGCTCCTTGTGGACCCCAAAGCCACTGTAGCTTCGATGGGTGTTTTGATCCAAACAACGTCGTTGATTTACGTGTTCCCGTCCTCACTCGGGTTCGCGGTTTCTACACGGGTTGGGAACGAACTCGGGGCAAACCGGCCCGACAAGGCTCGGGTATCCGCGGTGGTGTCCATACTTTTAGCAGCTGCCATGGGCTTCCTGGCTATGATTTTTGCCACCGGGATGAGATTTAAGTGGGCCCGGATGTTCACCACCGATGCCGAGATCCTACGGTTGACATCAGCCGCTTTGCCGATCCTAGGGCTGTGTGAGCTCGGGAACTGTCCGCAAACTGTCGCATGCGGGGTGGTTCGGGGGACCGCCCGCCTGACCACTGCAGCCAACGTCAACCTCGGGGCATTCTATCTAGTGGGCATGCCGGTGGCTATCGGGCTTGGGTTTTGGGTCCGGATTGGATTTGGTGGGCTTTGGATGGGCCTTCTCTCGGCCCAAGTCTGTTGTGCTGGGCTTATGTTGTATGTGGTAGGGACCACAGACTGGCACTATCAAGCTATCAAAGCTCAGAAGCTAATGAGCACAGGGTGTGTGCATAATGCAACATTGCCTTGTGATTGTGACAAAGAAGAGGAGTCCTTGATTTGCACAAGTGTGACTTCATCA
>TRINITY_DN12006_c0_g1_i1_1  110-418 uncharacterized protein LOC114296993 isoform X3 [Camellia sinensis](+)
GAAAAGTTTAGAGGAAGCATCGTCAGTGTTGATCTGCAACTGAATTTTCATCTTCTTAGTTCTCTCTAGTTGTTTCACAATATCCAGCCGTTCAGGTGAATATGGAGTTGGGATCAAGCGTGGCATGTACTTCTGGATTGCTGCTAACATGGCTGCATGCCCAACAGCAGATACAGGAAGCAGCATTAAGATTGTAATTGGGATGAGTGAAGCAATGTCAGCAAGAGTTCTTTCTATCTTCCTCCTCTCCCTTTTTGTAACCTTGTTGCCACGCAATTTCTTCATAAGAAGCCCCATGGTATCCACGAT
>TRINITY_DN12008_c0_g1_i1_1  10-453 PREDICTED: uncharacterized protein LOC109152265 isoform X2 [Ipomoea nil](+)
TGGGAGTACATCTTCACTCAGTGGTAGCGCTAGCACAGGTATACCCGGTATATTATATGAATGAACTTTTAGCTTCGCTGGTTCACTCTCTCTGTCTATGTCGTAGCCATTTATGTCCGGCTCTGACATCCCGAGCAGTTCTATTTCTTCTGGCTCTTCTAGTTGTTGTTCATCCCATCCTAGCATCTCTATCCTTGCTCCTTCCATTCCTGCCGTAGCTACTGGTATTCTTAAACATTCAGCTATGGCTGCTGCTACAAAGTACTTGCCAGATGTGAATATATCTTCAGTGTTCCTTAAATCTTCCGGCTCAAGTTCTATTCCATTCCTAGCAGATCTTATCCCTAGCCCGAAGTATATTACTTGCCCCAGCACCATCGCTGTAGTCGCTACTTTGTCTATACTCCTTCCTATGAACACCCAGTCACTTAGTGCTCTTGGGTT
>TRINITY_DN12010_c0_g1_i1_1  1-618 uncharacterized protein LOC114260007 [Camellia sinensis](+)
GAAAGGACGAGGGGCAAGGGGCTTCTCCGTGTTGTGAGCCTCCCTCCCAAATGTAATGAGGCTAAAAGAAACAATGAGAAGTCTTTACCTGAAACACAACCTAACCATGAAAATGTTGAAGTATCTAGTGATTCATCTCTGAAGAAGGGAGTCGAGGGAGATATTAGACGTGGAAGCTTTCTCAATCGACATGATAATAATCAAGCAGAATCAGATGAACCTAACAACTTTTGTGGTGATGATACGGTTGTAGTAAGGTTTCTAGGTACTGCCATTGCCGGACAATCTGAAGCAGAAGATGCGTGCCATCATGGCCTTGTGGAGCCCACAATAAACACAAAAGAAGCCTTGAACGCCATTAATAGCATGTTTCGAGAACCTTTGGAGCCAGCCCATTTTAATAGGAGATCACATAAAAGCAACAAGCCCAAAGCTGATCAGAGATTGGACAAAGGATTTGAAGTGTTTGTTGATGAAAACTTGGATGAGGCTGGATCATCAAACCAAAATGGTGAGAAGGGTTTTGAACCGCTGCAACATAACAGAGTTGAAACTAACCAGATTCTCCAAGAACCACTTCAAATATATATCGATGATGAAGAAAGCAACGAAGTGGAG
>TRINITY_DN12011_c0_g1_i1_1  1-462 zinc finger CCCH domain-containing protein 62-like [Camellia sinensis](+)
GAGAAATTTCACTACAATGAAGAAGATGAATCCGAATATGAAGAATGCGATTCTGATGATTCAGATGAAGATCCAACATTTGAGGTTGTCGATAAGATTCGATGTAGATTTTCAAGGCTATCCACCAAGAACAAACCCAAATCACGTAACATTAAGGAAATGGAGGAGGGTAATGAAGAGGACCCAGATGTAGTAGTAGAAATGGTTGTGCCAGAGCTTGGTGAAGAGGATCAGAAAAGTTTTGAGGCTGTTCAAAAGATCATAGAAGTTGGACAGGTAGAGAAGCTGAAAGTGGACCAATGCAAGGTTTATTTGAGGAAACATGGATTGAGGTTGACAGGGAACAAAGATATCCTCATTGAGCGCATTAAAGAGCATCTGGACATTCTTAGAGGTGGTGGAGAGAAGAAGTATCCAATATCAAGCTTCGTATTGAACTGCAAAGGTGATGCATGCACAGGA
>TRINITY_DN12015_c0_g1_i1_1  3-464 hypothetical protein TEA_008019 [Camellia sinensis var. sinensis](+)
CTTTAAGTAGGAATGCTTCCATATATTAAAACTATGAAGTTTTTTATCCAATTCCAAATCAAATTCACAGTCAACTGAAGCCTCAGCTAGCGTCTCTTGCCAATTGCACAGTAAAGTCAGGGGCATCGTTTCTCTAACCATCTTTGCCACGAAATGTCCCCAAGGACCATGCCCGTCAAAAACCCCACAAAACATCATGTCTTCTTGGCATCCAAATTCCTCCCACACAACGGAGCAATCTTGGTTCACTCCTTTCTCGCCTCTTCTGGAGAAAACCGATGCAAAATTGTTCGATCCATCAACATTAACAATGCCAGAAGACCGAAGAATCAATTCATTCTTCTTCGCTTCCCTCGCCATAGCATCAGCGGCCTCTCTTCCGCCACAATTTCCAGAATTTCGACCTTTTTTTATCAACAGCGACCTTGCAAGTCCATTGAACATGGATGACAAATGCCCCAT
>TRINITY_DN12017_c0_g1_i1_1  2-217 phosphoinositide phospholipase C 2-like [Camellia sinensis](+)
AATAAGATAAATAGAGCAAGTAAAAACTAGTCTGGATATAATGGAACCAAGGGACTTACCCCTCACATTTATGGCAATATAGGGGACCAAATCAAGCCAGTTCAGAGCAGGCCAGTTCACATCAATTTTTTCCTTCATAGACAACGAAACACTCTTAGAGAAGGGACATTTAAAGAATAAGTGAGAGTGCTCCTCGGAATGGTGGTGGCACAATGG
>TRINITY_DN12018_c0_g1_i1_1  94-519 uncharacterized protein LOC114261900 [Camellia sinensis](+)
TTTCTTAGATTGCAGTTGTTGAGTTGTCAGCAATGGGTTGTTCATTGGGCCAGATTTCCCCAATATATTTAGAGCCTTCATCCGTTGCATCTGTTTCCCTTCTTCCACCGTTAGCTGTATTGCTTTTTTCTCCAACTCAACTGCGTGTCTGCTAAGTTCAGCCGGCGACAAATTTAGAAGCATCTGGATATAATCCCTCTGATTAGACTCGTCGCACTGCTTCAAGACCTTCTGCAAATGAATAAACCGTTCTGTTTTTTGTTGATCATTGGTAGCCTTAGAATCAGTTGAATGACAGACCTCTGAGTTGACCTTAATGGGAACTGGAGATCCACCACACATAAAGTTCATCATTGAAGCCATATGATTTGGTCTAACTACAGGAGAACAAAACAAATTGCTCTCCCTCATCTGAGTCTGCTGTCG
>TRINITY_DN1201_c0_g1_i1_1  1-459 LOW QUALITY PROTEIN: uncharacterized protein LOC114289436, partial [Camellia sinensis](+)
CGGGAAGATATGCAAGGCAAGAGTGTAAATAATACACAACACCACCATTTTGACGATTTTGTGGACAACAATTTATCAACGCGCTGGCATCTTGGCTTATTCTCTTGGCTTCCCACATATCCTGTCTCAACAGAATCAAATGAAGAAGTAGGTTTGAACACTCATGCATTTTTTTCGATGCGCAAATTACGAATACTCCAGCTTTATAGTGTACAACTCATTGGTCACTATGAAAAATTTCCTAAGAAGTTAAGATGGCTGCTTTGGCATGGATTCCCTTTAAAATTTATACCTAATGATTTTCCTCTAGAGAGCCTGGTTGTTCTTGATATGTGCAATAGCAGCTTGGCACAACTTTGGAAAGGAACCAAGATGCTCAGATTGTTGAAGATCCTCAATCTCAGTCATTCCCATGGCCTTGTCAATTCCCCAGATTTCTCGCTGCTCCCTAATCTTGAG
>TRINITY_DN12020_c0_g1_i1_2  71-259 uncharacterized protein LOC114319840 [Camellia sinensis](+)
AAGAGAAACCATGGCATTACTTGTGCCTATCTTGAAAAAGCAGCAAGTAAAATGAAGAAATGGGTTGATGAAAAGAGGAGGCCACTTGAGTTTAGAGTTGAGGATCAAGTTCTTGTCAAACTCAACCCCAAGCAACGCAAGTTCATGAGGGGAAAAGACAGAAGGCTAGTGCGCAAGTATTGAGGGACC
>TRINITY_DN12021_c0_g1_i1_2  2-532 hypothetical protein TEA_000202 [Camellia sinensis var. sinensis](+)
ATCTGCATTTCTGGTTGTCAGCACTACTCGACTGCCACAATTGCCAATAGGAAACACATATCTAAAAGATTGCCAGGCATGAATATCCCATACATCATCGAAAACAAGCACATACCTCTTTTGTTGCAGGAAAGCTTTAATTATCCCTTTTAAGCTGTTGGTATTCATGTATTCCACCCCTTGTGGGACAGGTTGCCTGACTTCTTCAAAAAGTTGTTGGATCATGCCTTTTAGGAGCTCCTTGATGTTGAATGATTCAGAAACAGTGATCCAAGCATGGTTCTGGAAATGCTTCTTCACAACTGCATCATCAAAGACCTTTTTAACTAGTGTTGTTTTGCCCAATCCGCCCATTCCTGATAGGGAAAGCACCTTGAGTCTGGGATCTTCATGCACCAACCACGTAATTAGTTGTGATTTGGGTTCATCGATGCCCACAAGCTCAGCTTCATCGAGAAGAAGGGCATCGCCACGACAATCATGCCATGCTTTGTTAAAACCAGTGGACCTTGAGCTTGAGCCTTGCTCTAA
>TRINITY_DN12026_c0_g1_i1_1  57-335 subtilisin-like protease SBT1.3 [Camellia sinensis](+)
ATGTCTGGAATTCCAGTCAAATGGCAGCTTCTTTTTCTATCAATCTATCTTACCATCAACATAGTCCTCTGCTCAGCGAACAACCCTTTAACAAAGAAAACTTACATTGTCCAAATGGATAAATCAGCAAAGCCAGAAACCTTTTCGGACCATCTCGAATGGTATGCCTCAATGATACAATCAGTACTCACTAGACCAGCAAAAGAAGATATCGAAGACGACAACAGAGTCATCTATACTTACCAGACTGCTTTCCATGGTGTGGCTGCTCGGCTTAGT
>TRINITY_DN12028_c0_g1_i1_1  192-287 hypothetical protein TEA_011315 [Camellia sinensis var. sinensis](+)
ACTTCAAAAAACATGCCGTACCCGTACCGGATACTTACCGGCATACCGTACCTCGTATGGTACTTCTGTATACATACTGGGTACACGAAACACGTA
>TRINITY_DN1202_c0_g1_i1_1  2-748 uncharacterized protein LOC114280769 [Camellia sinensis](+)
AGAGCAAGGGAAATTTACTTCAAAGAGTGGGATCCACAGCTTCATTCTTTTCCAGATAGAAGTAACCAGAATAAACTTCGGGATTTTATTAAGCGTGTCTATGTGGATAGAAAATTTACTGGGGAGAGAAGTATGGGCAGGCTTGCAATGGTGAAAGGAGGTGACAGGGAGGTCTCCTCTGAGTGGCATTCTATTGAAAGACCTAGTCCCGGAGGAAGGATTGAGGACAGAAGTTTAAAGTATTATATTAATGAAAGAGGAAGTCCCCACTACAAACTAAACACTATCAGATCTTTAGGCCACAAGAATCATCCTGTTAACTTTGAGATAGTTGATGACAGGTTTCGAGATGATCGATTTGGAAGTCATAGGCGACCTGAAATCCGTAGGGCTTCCAATGAACAATCCAGGGCAAAGGGCGTGCCACCAGTTTCTCAAAAAGGCAGGCAGAAGATCAGTCCGCCAGAAGTGCACCCTGGCTGGGATACTTTGAGTGAGAATGGTTCCTCTCTTCAGTCATGTACTTCATCACTTGCGTCGAATGCTCAAGGTCCATCAAGTGCTTCTGCCAAAGAATTGTCTCAAGCTAGCTCCAAAGTGGCCCAAGATAATAACTCTGGTGTTGGGTCTCAAGCTCTTCAGGTGGAAGCAAAGCCTAGTGAGACGAAGGAACTTCCAGTTGTAATAACAATTTTGTATTGTACACTTTCTTTTATTTTATGGTATATTTGCCAATGTTTTCTAAAT
>TRINITY_DN12031_c0_g1_i1_2  102-959 pentatricopeptide repeat-containing protein At2g45350, chloroplastic [Camellia sinensis](+)
TGAATTCAGTGCATAAAATCCGTCAAACGTTGAATAGATCTCTCCAACTTGAGAATATGATTTATCCCCGGCAAAGAACTTATGAACAATTCCATCAAGTTCAATCCAACTGCAGCCTGGAATTTTCTGTAGCTCTTTTTCTTTCATCGCTGTCCTCACTTTCCTAACATCATCCCACATACCATAACCGGCATAAATATTAGAGAGAAGAACATAGGCGCTTGAATTACAAGAATCTAGGTCAATAAGATGCTTAGCTGCTGGCTCGCCGATGTTGAAACTTTCATGATTCTTACAAGCACTGAGCAAAGTCCTCCAAACCACATCATTTGGTTCAATGGGCATTTCCTCAATAAATTTCACGGCTTCTTTTATGTGTCCTGAACGTCCAAGGATGTCAATCATGCACCCGTAGTGTTGGAGTTTAGGCTCCACCTTGTGAACTCTTCTCATAAGCTCAAAACACATCATACCTTCCTTCACCAAACCACCATGCCCACAAGCACTTAAGATTCCAATGAACGTGATATCATCTGGTTCTACAGAAAGCCTTTCCATCTCCATGAACAATTCGAAAGCCAATTCACTTGAGCCATGAATGGCCAATCCACCAATCATAGCATTCCAATGATCAACACTTTTGTGCTCTACATCCTCAAATATCCACATTGCATTCTCTATGTTGCCACACTTTGAATACATGTCTATGAGGGCAACACCAAGTTTTCCACCCAAAACAAACCCTTTTTTCTTTATGTGGCAATGTATTGCTACCCCTTCATCAATGTTTCCTAACTGCCCGACTGCAGAAAGAGCCATTGACAAAGTGGTATCATCTGGAGACAAATTACCCCCACT
>TRINITY_DN12031_c0_g2_i1_2  3-407 pentatricopeptide repeat-containing protein At2g45350, chloroplastic [Camellia sinensis](+)
ATGGGTTTGATTAAGGAAGGATTGCAGATTCATGGGTTGATGAAGAAATTTGAAATTGGGTCTGATGTGTTTTTGCAGAATTGTTTGATTTGTTTGTATTTGCGATGTGGGTGCCTTGAATTTGCTCGCCAGGTGTTTGATAGAATGCCAAAGAGGGACTCTATTACGTTTAACTCGATGATTGATGGGTATGTCAAGTGTGGGATGGTTAATTTGGCACGCGAGTTGTTTGATTTTATGCCAGGGGAGATGAAGAATTTGATTTCTTGGAATTCTATGATTAGTGGGTATGCGCAATCAGAAGATGGGTTTAAGGTTGCTTGGGAGATGTTTGAGCAAATGCGTGAAAGAGACTTGATTTCTTGGAATTTGATGATCCATGGCTGTGTGAAGTGTGGGAAGTTG
>TRINITY_DN12033_c0_g1_i1_1  2-511 G-type lectin S-receptor-like serine/threonine-protein kinase At4g27290 isoform X1 [Camellia sinensis](+)
TACTTATCGTCCTGGAAGAGCAACAATGATCCAGGTCGAGGGGTTTTTACGTATTGGTTGGATCTTCGTGGATATCCACAGTTTTGGGGGAGCAATGGTTCAGTTGAGTGGTACAGGTCTGGACCGTGGAACGGTCTGCGATTTAGTGGGAATCCCAGTTTGAAAAAGAACAGCATTTACAAATTCAATTTTGTTTTCAACAAACAGGAGGTGTACTACAGTTATGAGTTACTTAACAGCTCGATTGTGTCGAGGTTTTCGATCAACGAGAATGGATTCGTGCAGCGGTGGACATGGGTCGATGGAAAGGGTTGGGTGCTTTACCTAAGCGGACCAACAGATACTTGTGACACTTATGCCTTGTGTGGCAAGTATGGCAGTTGTAATGTTGGGAATTCACCGGTTTGTGGGTGCTTGGATAAATTCGTGCCAAGCCGTCCAAAAGAATGGGCGATGGGAGTTTCAACAAATGGGTGTATTAGGAGGACACCATTGGATTGCGAAAAAGGC
>TRINITY_DN12033_c0_g1_i1_2  3-782 uncharacterized protein LOC114306011 [Camellia sinensis](+)
AACCATTAGGCCGTTGGACTGTTCCAAGTCATCTTGGTGAAGGCCAAGCTCCTTGTAACACCTGATATACATGATGTCATAAGAGCTGCCCTGGTCGACTAAGATGCGCTTCACTTGTCACTCTCTAATCTAGAGGGATATTACCAAGGTATCGTTGTGTGGATGCTGCACCATCTCCAGGTCTTCCTTAGTAAAGGACACCACTGGTCCTTGGCTCTCGCCTGCCCTAGGTCTCTTTTTCCCGACTTGATATACATGTTGCAGGTGTTTTACCTTTTGGGTTTCCCCCCTTATCTCATTCTTATTTACCTTTGAGTGGATCACATTGATCACTCGAGGTCCGCCTGCCTGTGGTTGTGGTGCTGGTGGGGGTGGTGCTGTTGGTGCCTGGGGCAGTCTTGCCTGCTCTTCCCTTGTTCTGGCTTCATCTACCATGTCCCTTAAGTGGCCCTGTCTTACTAGGTCTTCCAGATGTGTCTTCAGGGCTCTGCACCCCTGAGTCAGATGTCCAGCTTCATTATGGTAAGCACAGTGCTTGTCAAGGCTTCTTCCCATAAACTCGCCTGGTACCCTTGCTGGTGCTCTGTAGTAGGGCTGATTACGGATTTTCTCCAAGACTTTGTAAACCGGAATTCAGAATACGGTTGTGACTGCCTAAGCAGCCCTTAATCTGATTTCTGGTTTATTGTTGCCACCGTCACCTCGGCCTCGCTTCGGCGAGTCGTTTTTCTTCTCTGGTTTCAACGCCTTTGTTCCAGGCATATCCTCTTCGGCCCTGGC
>TRINITY_DN12034_c0_g1_i1_1  3-470 uncharacterized protein LOC114271294 [Camellia sinensis](+)
TATTATCTAGTGGATAGTGGATACAGTAATAAGAAGGGATTTCTCGCACCATCTAAGGGCAGCCACTATCACCAACCACACTTTCAACGTCACAAGCCAAGGAATCGTGATGAGTTGTTCAACCGTGCCCACTCTTCATTGCGGAGTGTGATTGAGCGAACATTTGGGGCTTGGAAATCGCGGTGGAGATTCTTGCACAACATGCCTCGGTTTGACTTTCGTAGAGTCCAGGTGTCGTTGGTGGCTGCATCAATGGCATTACACAATTTCATACGCAGAAACTGCGACAATGATGCGACCATTACTGCTGTCAAAAATGCGGCGGAGTACACGTATGTCGATATTCCCGATTGCGCAGATTTGGCTGCCCTAGATGAAGCCGTCGTGGCTACGAACGACGACGTTGAAATGGCGGAGGTGCGTCATCGGATAAGGGCTGAGTTATACCAAATTCGGCGCAATGGTAGG
>TRINITY_DN12039_c0_g1_i1_1  56-952 ankyrin repeat-containing protein ITN1-like [Camellia sinensis](+)
CCCAAACTCAACCACCGGCAGACCATACTACATCTGTGTGTGAAGCACTTTCAGATGGATGCTCTCAAGCTGTTAATGGAGGAGACCGACGACGTTCAGATTCTGGGGTTGGTCAATGCTACTGATAGCTATGGCTACACCATACTCCATTTAGCTGTGGCCGATAAACAAATCCAGATTGTAAAATATCTTGCTAGCAGAGTAGATGTAAACGCAATAAATGCAAATGGGCTCACGGCATTGGACATTCTAAGTCAGAGCCGAAGAGGGGTGGAGGATTGGGAGATTGGAAACTCTCTCCAAGAAGCCGGAGGGTTAAAAGCTGCAGATATTCCCTTGACTGGTAATGGAAATAGATCTGCAAGGCCAAGCAATATGCTCTCCATTGTACATGACCAAAGCAGGACACCATTGGCCGCACAAACAAGTAATAATTTGCGTAGTCAGACAGCTGCTGCAACATTGCCTTCAAATGGAAATAATAATCCACAAATCCCCTCATTTCTGCGTCATGACACTACAAGATCATCTGCCCATGGGGATCAATCGAAGCACAAGCTCAATGACCAGGGTCAGTGGTTGGCAAAGAAAAGGGATGCATTAATGGTGGTCGCATCACTTCTTGCAACAATGGCTTTTCAAGCAGGGGTGAATCCCCCGGGTGGTGTTTGGCAAGATGATAAACCTGTAGATTCCCAAGTCCAAGGCCAGCCAGTACAATTTCAACACAGAGCGGGAGAAGCTGTGGTTGCGTATCATTATGTAGATTCATATAAATACTACCTTCGTGCCAACACCATAGGTTTTGTTGCGTCTCTGAGTACAATCTTGTTTCTTATAAGCGGGCTGCCCTTCAAGCGCAAGACGTTTATGTGGATTTTGATGGTGATCATGTGG
>TRINITY_DN12044_c0_g1_i2_1  38-418 hypothetical protein TEA_016969 [Camellia sinensis var. sinensis](+)
AAAACTACCGCCACGGTCATTGTGGTTTATTTGTACATTGAAGTCAACAAATGAAGATGGTACGGCTCCATAAATTTGATGCGTAGCAGTTATGGATTGTTGAGTTCTCATAAATCCCAGTATGCCTCCAATACAGTCCGACGGGGTAAGCAATGTGCCAACTCCATAAATTTGAGTTGGGGGATTTATGAAACTTTGTCTGCTCATAATGTCCACGCTTGCCGGGGTGAGAGATGTGCCTCCAATAGCATTGACCATGTGTCCCGGCACACACATACTATTTTCCATGCCAACCACATAAGGATAAAGCTCTCTACGTACACTACGTTCAGGTTGAGATTGACATTGACCTTCACCTTCACCTTCACCTCCAAGCACCTT
>TRINITY_DN12049_c0_g1_i1_1  1-330 unnamed protein product [Coffea canephora](+)
GTGGTTTTCTTTTAGGATTGTATTGGGCAGTGAAGCACAGTGAATGTGAAGATCGAACTCACACTGGGCACAGCTGTAGCTGAAGGCATTGCCATCCGAGCCACAACCATTGCATGAGAAGCAACGGTTGGGATAAGTTGGGATTGGAAGTAGGGTTAAGGGGTGAGAAGTGTGAGATGGGTGGTTTAGAGAGCGAGGCTTGTCGATGCAGTGGTCATGGAGGTAGTAGTTGCATGAGAGGCAACCATGGAAGGGCTCGATGATGAGTCGCTCGCATGCCTTGCAGTTGATTTTTTCGTCTTGGTCGAGTTTGAGGGGAATCAAGAGGTG
>TRINITY_DN12051_c0_g1_i1_1  2-325 uncharacterized protein LOC114306586 [Camellia sinensis](+)
ACGACGAGCCCTCTTACGGTAAATGATTATCGGCCCATTAGTTTGTGCAATGTGATGTATAAAATCGACGCTAAAGTTCTTGCTAATCGACTTAGCTTGGTGCTTCCGAACTTAATTGCCAACAATCAATGTGCTTTCTTGAAGGGTCGACTTATTTCTGATAACGTCTTGCTGGCTCATGAAATTCTTAACTATATCAAAAAACATAAGCGGGGGCATTTATCCAGTTTTGGGTTAAAGTTGGATATGAATAAAGCCTATGACCGAGTTAGTTGGGCTTTTCTTCAGGCAGTCATGGCTAAAATGGGATTCTCACCTCAGTGG
>TRINITY_DN12052_c0_g1_i1_2  159-509 uncharacterized protein At2g27730, mitochondrial [Camellia sinensis](+)
ATGGCGACAAGGATTGCTGCAAGATATGTATCTCGTAGGCTTTCGAGCAGTGGTAAAATTTTTAGTGAGGAGGAAAAAGCTGCAGAAAATATTTACATTAAGAAAATCGAGCAAGAGAAGTTGGAGAAGCTTGCGCGCAAGGGGCCTAAACCAGAGGAAAAACCACCAACAAGCTCAGGGGGACCTGCGTCTGATGTTAAGCCTAGTGGTCCGGCCACCTCCTCAACCTCCGGAGTGTCAACTGACAAGGACAGAAACTATGCAGTTGTAGCTGGTGTGGTAGCTGTCTTCGGTGGTCTGGGATGGTGGTACTTCGCATCGAGGAAGAAGAAGACAGAAGAAGTGCAGGAC
>TRINITY_DN12053_c0_g1_i1_2  2-463 uncharacterized protein LOC114283689 isoform X1 [Camellia sinensis](+)
GAGAATGCGGATGTAAATGCTGTGAGTGGTGATGGTGCTGCTGAAGAATGCACTAAAGAGGATGTGTACGTAAAAGATTATCTGCCTGCACTGAAAGCCATCTGCGATAAACTTGACCAAGCTGATGGCAAGATTCTTGTTGTGGCAGATATTAAGCGGGACCTTGGTTACAGAGGAACTCCTGGACATAGGGCTTGGAGAAATATCATTAACAGGCTGAAAGATGCTCGTGTAGTTGAGGAATTTTGTGCAAAAGTGAACGAGAAAGCGGTCAACTGTTTGCGTTTGCTGAAAAGCTTTTCCCCAAAGAATTTTGAGCCTAAAACTACTGGACTTGGAGATGATGATCCTGACACAGAACAACCGGTGAAACTGGGAAAGAGAGGTCAAATCACTGACCAGCTAGTGGAGCTTCCCATCGAACATCAAATCTATGATATGGTTGATGCTGCAGGATCAAAA
>TRINITY_DN12056_c0_g1_i1_2  50-127 hypothetical protein TEA_024008 [Camellia sinensis var. sinensis](+)
CTTTTCTACAGAAAACTTCTTCCAGAAAATATCTTCATAGAAAACGTTTCCAATGTTTGGTTGCAACCATGAAACTAA
>TRINITY_DN12058_c0_g1_i1_1  4-297 pentatricopeptide repeat-containing protein At4g02750-like [Camellia sinensis](+)
CCCAGCATGAATGTTTGCTAAAAGCACATAATTTGAAGTTTTACGAGGTTCTACTTTCGAAAGCTCCTCCGCAGCAACCCAAGCAATCTCAAATTTTTTGTTGTGTATACGACAAGCGCTGAGTAAAGCACCCCATATTCCTGCATTGGCCTCGATTTTCATTTCTCTCACCATCTCAAAGGCTTCTTCCAATCTACCCACGCGGCTGAGCAAGTCAACTATGCAAGCATAGTGTTCGGCCAAAGGTTCTATATTGTACTCCTCGGTCATGGACCTAAACAAATCCAGACCCTT
>TRINITY_DN1205_c0_g1_i1_1  17-307 putative pentatricopeptide repeat-containing protein At5g06400, mitochondrial [Camellia sinensis](+)
AAATCTTACGTTGTATTCATCAAAGAGCTTTGTAAAGTTTCTCAGACAGATGAGATTGTCAAGGTTTTGAATAAAATGCGAGCTTCCAAAATAGTTATTGGAGACAATGTATTTCATTGGGTTAGATCTTACTTGGAGAAAAAAGGAGAAATAGAGATGGTAGAAAAAGTGAAGCAAATGCACGGAGCTTCTAAACTTTACCCTAAAAAGGGTAAAACATGTAGTCATGTTATATCTAATAACCAGGAGCTCAGTAAGAACTTGAATTCCAACCAAGTAGAGCAAACAAGG
>TRINITY_DN1205_c0_g1_i1_2  39-347 TMV resistance protein N-like [Camellia sinensis](+)
CAATCTGTTTCTTTTATTGTTTTCCCTGGGAGTGAGATTCCAAAGTGGTTCAGTCATCAGAGTAAGGGTTCTTCAATATCTTTTGAGTTGCCTCCAGGTTGGTATAACAGCAGGTTCTTGGGAATTATTTTAGCTGCTGTTGTAATCAAGGATAAATCCAAGTGCGACGAGTGCTTTTCTTTTAAGATGACGTTTAAACACCTTGGTACTCAGACGATCATTGGAAAATGCTATACACCACAACTACATTTTCGATTAGCGAATTCTGGAAATGTACGAGTTATTTATTTCCCATGCACTGATTTTCTG
>TRINITY_DN12062_c0_g1_i1_2  3-452 hypothetical protein TEA_026249 [Camellia sinensis var. sinensis](+)
TTGTATGTGAAGAGCGACGTGTATGGTTTTGGTGTTGTATTGGTTGAGATGTTAACAGCCTTACGTGCAATTGATGCAAACCGTCCAAGTGGGCAACAAAATCTTGGTGACTGGGTCAAACCATATTTAGCTGACAGAAGAAAGTTGAAAAACATAATGGACAGCCGGTTGGAAGGGAAATATCCTTCCAAAGCTGCACTGCAAATAGCTCAGCTCGCTCTAAAATGCCTTGGACCGGAACCCAAAACAAGGCCATCAATGAAAGAAGTTGTGGAGACTCTGGAACGTATAGATTCAAACAATGAAAAAACCAAGGAGCCTAGAATCAAGTCTGCACATCGTACTGCTTATCAACGTGGCAAACAGCCTTTGCACCATCGATCTCAACATCACCTTAGGCAAGATGGAAATCAGTCCTATCAACTTCCACAACGAGCAGGGTAACTTCGC
>TRINITY_DN12070_c0_g1_i1_1  635-832 hypothetical protein EJD97_025442 [Solanum chilense](+)
ATGCCTCTCCCGCATCAAGTTGACCGCCCCCCCTACGTAGTGATTCTATCAATCATGTACGTAGGTAGGACCCTCCATTCTGATTGGTATATCATGAAAAAAGAAAGCCATTTGCACCAGGCGCACTGCGCTTTCCCTTGCCCAGATGTTCGCCTTTCTAAGTCAAGTAATGGTGACCCGCCGAAGACTGGAGCTTCA
>TRINITY_DN12071_c0_g1_i1_1  3-392 ABC transporter G family member 12-like [Camellia sinensis](+)
ATTTCATATATCAGTTATGGCGCATGGGCACTGCAGGGTGCATACAAGAATGACTTGATCGGACTTGAGTTCGATCCCCTACTGCCTGGTGACCCGAAACTGAAAGGTGCTGATGTCATCACAAAAATGTATGAGATTCCACTAGATCATTCCAAGTGGTGGGACTTATTTGCCTTGCTAGTCATCCTCATATCTTACAGACTCATCTTCTTCATTATTCTCAAGCTTACGGAGAAAGCATCACCGTTTTTTCGATCTCTTTATGCCAAGAGAACTCTTCATCAACTCAGTAAGAGGCCTTCAATCAAGAAGAAACCATCTTTCCATTCCAAGAGGCATCAAAATCTCCATGCATTGTCTTCCCAAGAAGGCCTTAGTTCTCCTATTCCT
>TRINITY_DN12071_c0_g2_i1_1  2-604 ABC transporter G family member 12-like [Camellia sinensis](+)
TGGAAGCAACTTTCAACTTTGATAAGGAGATCTTTTGTGAATATGTCTAGAGATGTCGGATATTATTGGTTACGCATAATCACCTATATAATCGTTTCTGTTTGTGTTGGTACGATCTACTTTGACATTGGCACAGGCTATACATCAATCTTGGCTCGTGGTGCTTGTGGTGGTTTTATATCCGGTTTCATGACTTTCATGTCCATTGGAGGCTTCCCATCTTTCATAGAAGAAATGAAGGTATTTTATAGAGAAAGGCTTAACGGACACTATGGAGTTGCGGTGTTTATTCTATCGAATTTCATCTCTTCTTTCCCGTTCTTGCTTGCAATCGCAATCTCTACTGGGAGTATTACTTACTACATGGTGAAATTTCGACCAGGGTTTTCTCACTACGTATTCTTTTGTTGCAATCTTTTCCTCTCCGTCTCTGTTATAGAGAGCTGCATGATGGTTGTGGCTTCATTGGTTCCCAACTTCTTGATGGGAATTATAACCGGGGCTGGAATTATTGGAATAATGATGATGACTGCTGGGTTTTTCCGTTTGCTGAACGAGCTTCCCAAACCATTCTGGCGCTACCCGATTTCATATATCAGTTAT
>TRINITY_DN12074_c0_g1_i1_2  54-509 Histone H2A isoform B [Glycine soja](+)
TCAGAGATGGACGGTGCCGGAAAAGTGAAGAAGGGTGCTGGAGGGAGGAAAGGCGGCGGTCCGAAGAAGAAAGCGGTGTCCCGGTCCGTCAAGGCCGGTCTACAGTTTCCGGTCGGGAGGATTGGCCGGTACTTGAAGAAGGGTCGCTATGCTCAGCGAGTCGGATCCGGAGCTCCGGTTTACATGGCCGCTGTGCTTGAATACCTAGCTGCTGAAGTGTTGGAGTTGGCTGGAAATGCTGCTCGTGACAACAAGAAGAACAGAATCATTCCGAGGCATGTTCTATTGGCAGTGAGGAACGACGAAGAGTTGGGAAAATTGCTAGCTGGAGTGACGATTGCACATGGTGGAGTGTTACCCAACATCAACCCAGTTCTGTTGCCAAAGAAGACTGGCAGTGCTGAAACCAAAGAACCCAAATCTCCATCAAAGGCCAAAAAATCTCCCAAGAAAGCT
>TRINITY_DN12079_c0_g1_i1_2  3-311 uncharacterized protein LOC114272217 [Camellia sinensis](+)
ATAACGCAAGATACGACAAACAGCTTCAAAATGAGGGTGACGAGGAGCATGCATAAACTGACTAACCACACTGACAGCATATGTAATATCAGGACGAGTGACAGTGAGGTAAATCAATTTCCTAACTAAACGACGATAACGGCCAATATCAGGAAATAAGTTCCCAGTATCACCATCCAGTTTAACACAGGAGTCCATGGGAATATCACTCGGGCGAGTACTCAGGAGGCCAGTCTCAGAGAGAAGATCAAACATATACTTGTGTTGCGAAAGAAACAACCCCTGAGAAGACCGAGCAACCTCAATCCC
>TRINITY_DN1207_c0_g1_i1_2  82-618 hypothetical protein TEA_018766 [Camellia sinensis var. sinensis](+)
AAGATTTTCAGAAAGTTCACAGGCCGTAGACATGTCATCCCATGAACAAGACCCACGACCACGTTTTTGGCAAGATGAATCAGATACAGACATAGTGCTAATTTGCTTGCAGTCACCATTGAAATCTTCACCAAGAAGTGTGCCTCTAGTATCATTCAGAACGGAATGTTCCCTACCTCGCTCAGTACTATGACCAAACCAATTTGAGGCAAGTAAGAAATCAGGCCTCAAGAACATCATCTGATTTGCATCTTCTTCATTTACATCACATTTCGTTGTAACCCAGTCAACTGCTTCTTGCTTCGCTAGACATTCTGGAAAGATCTCAACTGAATGGGGTTCGTCGAAGGAGGATCCGCTGATAGGAGTACACTCGCTGAATACTGATGAAGTAGAATGACCAAGAGGAGAGATTGGGTCACTATGAATTTCCCATTGCGTCTCGCGGAGATTCTGAGACAAGCTGTCCATTGCATCACCAGCCACAACAGAAACATTCGAAGTCAGGTCGCAAGAACTGTTCTTTGAGCTCTTCAA
>TRINITY_DN12082_c0_g1_i1_1  2-802 Fanconi anemia group D2 protein homolog isoform X3 [Camellia sinensis](+)
GAGATTATTGGTGATCAGAACATTAAGGCTGTGGTTGATTCGCTTGAACAAATGCTTCAAGAGGACTCTGCTGTCATTGTGCCTGTTCTTGATTCTTTCTCCAATCTCAACTTGGATGATCAGCTGCAAGAGCAGGTGATTACAATAGCATTATCATGCATTAGAACAATTGATGTAGAGCACATGCCATATCTGCTTAGATTCTTACTGCTTTCTGCGACACCAGCAAATGCTCGAAGAATAATCTCACATATTCGGCAACAGTTAAAATTTCTTGGAGCATCAAATACTCGTATAATACAGAACAGTAAACTTAAAGGAAAATCACCTGTGGATACTGCAGAGGTTTCAATTCTCGATGCCCTGAGATCTTGTCTTCGGTTTAAAAATATACTCTGTCAGGAGATATTGAAAGAACTGAAATGCCTTGAGACAGCTCGGGATCATAAGGTCATTGACATATGGTTGCTTATGCTCATATACATGAATGGAGAATCTTTGCAAAAGAGTGTTGAAAATATTTTCAAAAAGAAAATTATCGAAGGTTGTATTCAGGATGTTTTGTTTGACCAGTGCATTCGTGGGAATAAGGAATTGGTACAGGATTATTTCCCATCCTTTCTATCATTGTCCGAGTGTTTACTGGCATGCAAGGAACAAAAACCAAGGGAATTTGGCATTCATATCTATAGATCTCTGTTTGAAGAATTTGTTGATACTTCTTCAAGACAAGAAGTTCTAGGCACATTAGTAACTCATATGGGTTCTGGCGTTAGTTTTGAAGTGAGTTCTGCCTTGGAG
>TRINITY_DN12083_c0_g1_i1_2  2-532 protein FIZZY-RELATED 3 [Camellia sinensis](+)
TGCGACTTAGGACCTACTGATGGTGTGTGCTCAGTCCAGTGGACTCGGGAGGGTTCATACATATCAATTGGCACAAATCTTGGTCAAGTTCAGGTTTGGGATGGGACTCAGTGCAAGAGAGTAAGAACCATGAGTGGGCATCAAACAAGGACTGGTGTCTTGGCTTGGAGCTCGCGTATATTATCTTCTGGGAGTAGAGACCGCAACATACTTCAGCATGATCTTCGTGTACCAAATGATTTCGTTAGCAAGCTTGTTGGCCACAAATCTGAGGTATGTGGATTGAAATGGTCTCATGATGACCGGGAACTTGCATCAGGAGGCAATGATAATCAGCTTTTGGTATGGAACCAGCATTCTCAGCAGCCCGTTCTAAAGCTGACCGAGCACACAGCTGCTGTCAAGGCCATTGCTTGGTCGCCCCACCAGAATGGCCTTCTCGCATCTGGAGGTGGAACTGCTGATCGGTGCATTCGCTTCTGGAACACTACGAATGGCAATCAGCTAAACAGTGTCGACACAGGGAGCCAG
>TRINITY_DN12083_c0_g2_i1_2  2-313 protein FIZZY-RELATED 3 [Camellia sinensis](+)
CTAAACAGTGTCGACACAGGGAGCCAGGTATGCAATCTAGCATGGAGTAAAAATGTGAATGAGCTAGTAAGCACTCATGGGTATTCCCAGAATCAAGTTATGGTGTGGAAATATCCATCAATGGCGAAGGTTGCAACTCTAACTGGCCATAGTTTGCGGGTACTCTATCTTGCCATGTCACCTGATGGCCAGACAATAGTGACAGGAGCAGGGGATGAGACACTGCGGTTTTGGAATGTGTTCCCATCCATGAAAACACCAGCACTTGTTAAGGACACGGGAGTTTGGTCATTAGGAAGAACTCAAATTCGA
>TRINITY_DN12084_c0_g1_i1_1  3-467 hypothetical protein TEA_005842 [Camellia sinensis var. sinensis](+)
TGGATCCGCCCTTTAAATGAGTGGGACCCGATGACACTTAACTACACCTCGGGGACCACTTCTTCCCCAAAAGGCGTGGTTCATTCTCACCGTGCGATTTTTATCATGACGCTTGATTCTCTGATCGACTGGTCGGTACCCAAGCATCCCATCTACTTGTGGACCCTACCCATGTTCCACTCAAACGGGTGGTGCTTCACCTGGGGCATGGCGGCGGTAGGCGGAGCCAACGTTTGCCTCCGCAAAGTCGACCCACCCGCCGTTTACTCCGCCATACAGCGAAACCATGTCACCCATATGTGCGGAGCTCCGGTCATTCTCAACATGCTGTCCAACTTCCCCAGCGCGGTACCGCTTCGCAACCCGGTTCATTTCCTCACCGGCGGAGCGCCACCGCCAGCCGCCGTGCTCCTCCGAACCGAATCACTGGGTTTTGTGGTCAGTCACGGATATGGGTTGACGGAG
>TRINITY_DN1208_c0_g1_i1_2  208-513 uncharacterized protein LOC114284348 isoform X6 [Camellia sinensis](+)
TATAAAGATGGGACAAAACCAGAGTTTTCTACCAGCAGCCAGGGCTATGGCCAGCTCAGTATAATCCTTAGTGATTTTATCAGAAGCATTGCAGAAAAAGAACTTATGCAACCACATAACTAGGAACCTGACACGTTCATCTTCAGTCACACCATTTGGGTCAATGCTGAGGTCTATGAACTTGTCATAAGCAGTCATTGTCTTAGAATAACTGATAGAGCACGGGGATTTGGCAGTGGAAAAAACAGCACTAACCTCTTCGCCATGTGGACTAAGGCCTGTTAGTGCAGCTATGTCCAAGATGGT
>TRINITY_DN1208_c0_g2_i1_2  1-447 uncharacterized protein LOC114284348 isoform X6 [Camellia sinensis](+)
GAAGAAGTGAAGAGTGTCATTCAGAAGAAGCATAATAAAATCTCGTTGGAAACACTCATTTCGCTTTCTGATAATGAGGAGAGCCATAGTTATGCCCTAGGTCCAGCTTTCATGCATGAATATCCAATGCATCTTCAAAATTACTATCCTGGCTTGGGCGGTAAATTTCTCTTTCATGATTTTGCTCTAGACTGGTCCAAGTGGCATCACTCGAACCCTGTTGAAAACTGGCCAATCCCTAATGAGAACTGGACAAATTGGGTTGATAGGGTGGCCGATGCAAAAGGAGACTTATGGAAAGAGATGGGCATTTATGACGCTATCATGCTAAGCAAAATTAGAATTGAAATAGACCCATTCTTTGCTGCTCTCTTTTTCTGGTTGGTTCCCACCAACTCATTTCATCTTAACTGCAGGATGATGAGTCCCACCATCTTGGACATAGCT
>TRINITY_DN12094_c0_g1_i1_1  79-312 hypothetical protein F0562_029387 [Nyssa sinensis](+)
TTGCAAAAGATGGGTCATCGATGCTTGGATTTCTTCTAGAGATCGACCCTTCGTCTCAGGTACTAACTTTGCCACGAATAGAACAAGTAAGCCACAGATAGTCGCAAATATGAAAAATATACCTGTTGAGCTCCATTCAAATAAGAAGTTAAAACTGTAGGAAACAATCCAAGAGCTGAACCAATTCACAAAAGTCACAAGGCTTCCAGCTGAGCCCCTTACGTTTATCGGAAA
>TRINITY_DN12095_c0_g1_i1_1  68-400 uncharacterized protein LOC114316303 [Camellia sinensis](+)
ATGGCTTCGCTTCTCCAAAAACTTCTCAGAAACCAATCTCCCAATACAATCATCTCTACTTTTAACAAACCTCAACTACAAAATCTCATTCCAACGCTCTTCACTCATCTTCACCACGAACCCCATCTCGGAGAAACCAGACCACACCATCCCTGCAATGTCGATCCATCGAGAACAGGGGATTCGAATACTCCTCATTCGACCCCGATCTTTCCAAGTTTCCCAATTGGGTTTTCTTTAAACCCTATATTTTCAACTGGGTTCGTGCCATCCGACGGTGGCGATGTCGTTTACGATGATGCTACGACGATCTGGGCCGATAGTGTGAAGAAG
>TRINITY_DN12098_c0_g1_i1_1  2-481 hypothetical protein TEA_004419 [Camellia sinensis var. sinensis](+)
TTCACCACCACCTGCGGCGTCGGAGGAACTTTAACCGCCATCGACAACCTCGGTCAGATCGGAGCCTCGCTCGGATACCCAAAACGGAGCATTAGTACTTTCATATCACTCGTCAGCATATGGAATTACCTTGGCCGAGTAGTCGCCGGGTTCGTCTCAGAAATCTTTCTAACCAAATACAAGTTCCCTCGCCCCCTCATGCTCACCCTCATCCTCCTCCTCTCTTGCCTCGGTCACCTCCTCATCGCCTTCAACGTCCCCAGCGGCCTCTACATTGCATCAATCATAATCGGATTCTGTTTCGGAGCTCAATGGCCATTGCTGTTCGCAATCATATCCGAAGTATTTGGACTCAAATACTACTCCACATTATACAATTTTGGATCGGTGGCGAGTCCAATTGGATCGTATATACTCAATGTTAGAGTCACCGGACATTTGTACGATAAGGAAGCTAAACGACAAATGACAGCGTGGGGG
>TRINITY_DN12099_c0_g1_i1_1  175-297 epsin-3-like isoform X1 [Camellia sinensis](+)
CCTTTTGTGAAGAATATCGACAATCCTCCAATAATCATCGACTTCAAAGGCTGCCCGAGATATTAGTCCCATGGTACGAGTGTCTGGTGTCCATGAATCTTCGTTTGTGGCTTCTTCAGTCAA
>TRINITY_DN12105_c0_g1_i1_2  3-485 heavy metal-associated isoprenylated plant protein 35-like [Camellia sinensis](+)
AAAAATGGGAAACCCGTGGAACTTTGGCCGGAAAATAAGCCGAAAAAATCAGGAAAATCAAAGAACAAGAAGCAGCAAAACGGCCCTGATGGTAGTGGAAAGGTTAGTGACGAAAGTGAACAGAAGAATTTAGAAGAGAAAACTGAAAACCCCGATGAAATTGGCGGCGAACAGTCACCGGAGGATGATGAAGAAGGTGGTGACATTGAGGCGGCTGCTGCTGTTCAGAATATTGGCGGCGGCGGCAATGGAGGTAAAAAGAAGAAGAAGAAGAAAAAGAAGGGTAAAAATGGTAATACAAACGGTGAAAATGGCGGCGGTGCAGTAACCGCCGCCGGATTTTCTACAGCTACTGCGGATGTTGTGGACCCACCTATTGGGTCCTTAAATCTGGGTCCTCTATCTCAGCTCATTAACCACCCTTATAATCCTCCACTTCCAGCTTATGGACTGAGCTACAACACTTCGTATCCCAGTACTGGA
>TRINITY_DN12106_c0_g1_i1_1  298-429 uncharacterized protein LOC114322461 isoform X5 [Camellia sinensis](+)
CCAACCTTCAACTACAAGATCAAACCCCAAGCCAAACACCACAAATAAAAACAACCAAAGGCTATCAGCAGCCACACCCAGATTCAGAGCATCACAGCCATCTGCAATATTTGTGTCTACTCTTTGCTGCTC
>TRINITY_DN12108_c0_g1_i1_2  124-480 LOW QUALITY PROTEIN: uncharacterized protein LOC114308202 [Camellia sinensis](+)
GTGAATGATCACTTGTCCCACTTTCGTATTGTGTTTTCTCGGTTGAAGGAACACCAATTATATGTAAAGAAAGAGAAATGTGAATTTACCCAATGGGAGATCAAATTCTTGGGGCACATTATTTGCAAAGGCCATGTGAAGATGGATAGCAAGAAAGTCCAAGCCATTCGAGATTGGCCTGCTCTTAGCAGTGTTTCGGAGTTGCGTTCTTTTTTGTGTCTTGCCAACTATTATAGAAAGTTCATTGAGGGCTACTCCAAAAAGACCGCACCACTCACTGATTTGCTTAAGAAGGATCAGAAATAGAATTGGAGTGAGAAGTGTCAAGTGGCCTTTGACAAATTAAGGGTATGTTTG
>TRINITY_DN12111_c0_g1_i1_1  1-810 hypothetical protein TEA_021819 [Camellia sinensis var. sinensis](+)
CCCCCTTCCCCAAACCCTAACCCGCCACCTGTTTGTGAAAATGCGGAGAGCCCGGATGATGATTTCGTTGGTTCTAGGTGTAGTTGCGTTTCTAATAATAGCTCTGCTAGTGTCAGCAACGTCATTGATTGCAGCCCAATTGGTGATCTGAACAAATTTGGGGGGTCATTGGTTGTCCAGTCTTCTCGTGTTGACAACCACAACTTTGATGCTGTTGATGGGACAGTGGACTCTCTTGTTGATTCATTTCAGGTTTTAGATCCATCTAATGGCAGCCAAGCCATCTCATGGTTCAGGGAAGTGGAAGGGGAAGTTACCCAGATACTCCCAAAGGAGGAGGCTGAGAAGAATCGTCAATCAAGGGGAAAGAAAAGTCATTACCGAGAGGATGGTGATGATTTGGAAGCTGGTCGGAGTAACAAGCAGTTAGCAAGTTATGCTGAAGACTTTGACGAGCAATCTGAGATGTATGACGAGTTGTTGCTTGGTCCTGCTTTGAATCCTCATCTGCTCAATGGGTCCTCAGCTTTTCTTTCGGATGAAGCCCCACAGAGTGGAGTGGGCGGAAAGCTGGAGAAGAATGGGCAGGCAACAGGATCAAGTGGAGGAAAGCCACGTCGAAAGAAAGGCAACAAAAGGGAAGTGGTGGATTTGATGACTCTTCTAACTCAATGTTCACAAGCTATGGCGAGCACTGATAACAGAACTGCTAAAGATCTGCTGAAGCAGATCAGGCAACACTCTAGTCCTCGCGGCGATGGTACTGAAAGATTGGCCCATTACATTGCAAATGCCCTTGAGGCACGCTTG
>TRINITY_DN12112_c0_g1_i1_1  3-347 uncharacterized protein LOC114311941 [Camellia sinensis](+)
TCACTTTAAGCCATTAGCGTGAATTTAGTGGGAGATAATTATGTTTATTAGGCCTATGTCATGAAAAATTTTCTTCTGGGTAAAAATGTTCGGGATGTTGTCACTGGTGATTCTCCTATGCCCACTGATGCCAATGTTGAAAAGTTTCAAGATTTACTCTCTACTTGGCAAGTTACTAACACCAAGATTATTACTTGGATTAATAATTCTGTAGATCAGTCTATTGGGATTCATTTTGCCAAGTTCACTACTACGAAACAAATTTGGGATCATCTATCTCAGTTGTATGTTCAATCAAATTTTGCTAAACAGTATCAGTTAGAACATGAGATTCATGCTACTCAA
>TRINITY_DN12117_c0_g1_i1_1  484-735 protein LOW PSII ACCUMULATION 2, chloroplastic isoform X1 [Camellia sinensis](+)
GATGGGGCTCAGGAAAATGATCAGCTGAAGAATGAGAGTGCTTTCCTTCTTGCTTGGTTGGTTCTCGGTTCGATTGTTCTCATAGAGGGTATTGCTCTGGCTGCTTCAGGCTTTCTACCAGAAGAGTGGGATAAATTCTTTGTCAAGTATCTATACCCATCATTTACGCCAACAGTCTTCTTGTTTGTTGCCGGAACAGTTGCTTATGGAGTGCTCAAGTATCTGCAAAATGAAAACCTTCAAATCAAAAAA
>TRINITY_DN12119_c0_g1_i1_1  383-1102 homeobox-leucine zipper protein HAT9-like [Camellia sinensis](+)
ACAAGCTGCTGATGGGTTGGTGAAGGGATTGAAGAAGTGGGGCTTTGGAGCCATTGAAAATGGGTTCTTGGGAGTATTATCACCGCCACCGTTGCCGCCACCGCCGCCACCGATCCTCTCGCAAGACGGGCACATGGTGAGGGTTGCCGCCGGGAGTTGCATGTAGAAGGGTTGAGTTAGTTTCAGTGTTTTCAGATCTTGTAACTCTTTCTGTAGCCTCCTGTTCTCATCTGTCAGTGTTTCACAACATTTCTTCAAGAACTCACAGTCTACTTCAGTTTGCTTAAGCTTTGTCCTGGCTCGTCGATTCTGGAACCAAACTTCAACTTGTCTAGGCCTCAGATTCAACTTTCTTGCCAATTCTTGTTTTTGTTTCGGATTGAGAGTGCTATGTATCTTGAAGCTTTCCTCTAAAAGGGCAGATTGGTCTTTATTGAGCCTAAGTTTCTTCCTAGCATTAGTGCCATCATCATCTTCATCACTTACCCTTGAAGACACTCTCTCTGTCATCTCTATCTCTGCCTCTTCACTACCAATCTCTCTCTCCCTCTTCACACTAGCATTCGAAAACGACGACGCAGCACTGTCTTGCCGATATAACAACTCATGATTTTCAATCTCATCGCTACCACAAAGCCCCAAAGTGAGTGAGGGCTCAAAAGCCCTCGTCACCTTAGGCTTATAATTAGGCCTCAAATTATCGGCCGTCGATATATTGTC
>TRINITY_DN12122_c0_g1_i1_1  40-459 uncharacterized protein LOC114291068 isoform X3 [Camellia sinensis](+)
GTCTCCCCTGCTCATCTGTGTATTAATTTCTCGAACAGGATTACCTTTTCCTTTTTGAATAACTTTACCAGCTACACCATCTTGATAAGTATTTGGTTTTCCTTCATGTTGAAATTGAGGTCGTCGAAAATAGATCTGATGCCCTTTGTTCGGAATTTTGCACCTTGCTGAAAAGATTCCCAACTTTGGGCCTGAGTTGATGATCCAGTCAGCTTGTGTCACATTTTCCGCTACAAGATAGCGTTTGGTAAACTCCGTCCCTTCTAACAATTCAACTGAGTCAACTTGAAATACGCATGCCCGAACATGACGAGCGCGTCCTCCAGCATTGCGAGATGTGTAGATGCAAACTAGGCAAAACACGTTGTTCCTAAGATGAACCACAAACGCCAGAGTCGACTTTGAAGCAGTGACTGTATC
>TRINITY_DN12123_c0_g1_i1_1  1-1323 myosin-9-like isoform X1 [Camellia sinensis](+)
GAGAAGAAACTTAAGGACCTGACTACAAGAGTGGAGGAAACAGACAAGGAGAATCAAAATTTGCGACAAAATCTTTTTGAGTTACAGGAGAAGTATAGAGCAGCAGGGGAAGATCAAGATTGCATCAAAAGAAACCGTCAAGAGAAAGAGAAAGAGTGCAAGGAGTTGCACAGATCTATAGCTAGATTGATAAGAACATGCAGTGAACAAGAGAAGACGATTGATGGGTTGCAAAAAGGGCTTAGTGAGGAAGTTGAGAGGAAGGCTTCTCAAGAGAACTTTGATAAGCAGTTGGGGAAATTGCAGATGGAGCAAATAAGGTTGACTGGAGTGGAGCAGGCTTTGAGGAAGGAGGTGGAATCTCATAGGCTTGAAGTTGATTCTTTGCGGCATGAAAACATAAACCTATTACACCGTCTAAAAGCCGGCAGAAAGGACGGTGGCTTTTTGGCTTTCAAGCTAGATCAGGAACTGTTGAACCGTGTTTGCTGCATGCAAAATCAAGCGCTGCCATTGCTTAATGAGAGCACCCAGCTTTGTACAAAGCTACTAGAATACATCAAAGTGAAAGCAAGCCAAAATCAAGAAACTAAGCAGGGTATTGAATCTATGAAGAATGGTTTAGATGGACAACTTCTTGTTGAATCCGATATGAAGGTCCAGAGCTTCAAGAGGGGAACGGAAAGCCTAACACGGAGTTTACAGACAATTTCTGTTGTGCTGAATGAGAAGTCCAAGCTAGTCGTGCAATCTCATTCACATTGCTTGGGTGATGATGGATCAGGCCATCTTGTTGATCAGAGCTCAGAGGACATTGTAAGATCAGAGCTTAAAGCAGAAACTTTACTAACAAGTTTATTGCGAGAAAAGCTATATTCCAAAGAGGTAGAGGTGGAGCAACTGCAAGCTGAGCTGGCAGCTGGTGTTAGAGGTAATGACATGCTCAGGTGTGAAGTCCAAAATGCAATGGATAACCTTTCCTGTATGATCCATAAGATGAAAGATCTTGAACTTCAGATGATTAAGAAGGACGAGAACGTACATCAGCTTCAAAGTGAACTCCAAGAATGTACAAAGGAATTAGCTATTTTGAAAGGCATACTACCAAAAGTATCGGAGGAGAGAGATTTGATGTGGGAAGAGGTAAAGCAATACAGCGAGAGAAACATGTTGTTGAACTCCGAGGTTAACGTATTGAAGAAGAAGATAGAGGTACTTGATGAAGATGTACTTCTTAAAGAAGGTCAGATCTCGATCTTGAAAGACACCCTAGCCAAACCTTTTGACCTTCTTGGCAGTCCAGATTCCATGCAAGAATTTCGG
>TRINITY_DN12124_c0_g1_i1_1  2-580 uncharacterized protein LOC114307365 [Camellia sinensis](+)
TCCCACATTCTCCATAAAGCAACCATAGGAGTCTCCTGCTGCCTCTTTGGTCAAACTTGAAACTAAGGATGGCCCAATTTGTCCATGCTTGGATGTTGATTCGTCCTGTTCAAGTTGCAGCTCTGGTGAAGGCTCAATTCCTTCGGACAAATGGTAGTTTACCTTCTGGTTCAGTTCCATATCAGGACTCTTATCAGCATTCAATTGTGCTGCATCCCCCTCGTGAGAAACTGGCAAGCATTCAATTTGTAAAACAGTTTCTAAATTATCTTCCATGCTCTTCACATTTTTGTTCGTGGTGTGCCCTCCCATACCATGAATCTCTTTCACCCTAAAGCTAGGGGAAGCGGAGAAGAAATTAGTTCGTTGGCCGTCAATCTTTCTCCGCTTAAACTGAGGCCAGGAATCCTCTGAAACAGACCTTAATCTTCTTCCCAGCTGTAAAGAGCTCTCTAAAAGTTGGAGTTCTCTTATTTCAAAAGAACTAAAATTCTTCTCCTCACTATGCAGAGAACCAACTGAACCACATGCTAATAAGCCATCTTCTCCCACATGTGATTTTCTTTCCAGCAGGGTTCT
>TRINITY_DN12124_c0_g1_i1_2  3-539 uncharacterized protein LOC114265009 isoform X1 [Camellia sinensis](+)
CTAGCAACCGAAACGTGCTTTGATCCAGTACCTGAGAAGCAGCTGCTGCTTAATTTCGAAGGGGTGAAGTTGGAGGAAAACTTCAACCCCTTACCTGAGCAGCTTCTTAATTTTGAAGGGGAGAAGTTGCAGGAAAATGGTTATAACTGTTCAGAAACTGCAGTGTGTACACAGATTAATGGAACACGGAAATCGGTTGAAGTATCCTGTGTGCCAGAATCATCTTTTGTTCCTGAAACTGAGATCAATGATGGAACATCACTGTTAAGTAAGACAATCTCTTGTGATCACATTCCTGATATAGCGGAAGCAGTTTCTATATTTAATGATTTGATACAAAATTTGCAGCCAGTGGAGACAAATAACCTAATTCATACGTCTGGGTTACACAAAATTCCAGAAATGGTGGAAAATTTTGATATTTATAAGGAATCAACTCATGGAGAGGAGGTGGGGGACTCACACACTGAGCATGTGGATGCTCTTCCAAGAGGGTATCAAGTAATGGATGAGTGTAGCCGCATGGACTTTAGTAGG
>TRINITY_DN12124_c0_g2_i1_2  2-796 uncharacterized protein LOC114265009 isoform X2 [Camellia sinensis](+)
AGTAGGGGTGCCAAGTCCGAGGACGAGCATAGGTCCTGCATGTTAATGGATTCTGTCCAAGAAACATGGAGAAGATTTCGTACTTGTCATACAGATCTGAGACAGTATGTCACCCCCGAACAGAAAGATGCTTCCCTAGCCCTGAAACTTACTTATGAAATGAGTAATCTGATATCAGAAGCTGATATGTTACTTGGTGACTGCCAACCGGACTCTTTGGACCCATCAATGGTTCCCTCTGAGAAATCACATTCATTCAGCTGGTATGATGATCAATTGTGGATGGCATCCACAATTGCACAACATGGGTTTTGCTTTTATGCAAAAGAAATTGTTGCTGTAGGATCAAACAGCAGTTCTGTGAATCGAATGGATTTGGCTTTGGAGATGCTAGCTTCTTCAACTAATACAATGGCATTGGGGAAATTGGTCAGTCGGGATAGGAGAATTGATAATTCAGAGATGGGACGACTGAAAAGTGTCATTTCCACAAAAAGTGAATTGGACTCACGGCTTAGCTCTGTAGTTCAGTCCATAGTTCCATCAAGATCGTTGTTAGCAACAACAAAAGGCGATGCACTCTACGAATACCTGTCTTCATTGGGCCAGATTTCAAGATCAGAAGCCTCCCGTTTATCTGAAAGCATTGACAACACGAAACAAAAAAGGGTACGTGTTGCTCGAAACTACTTGAGTACTGGTGCGCTGATGTTTTCTCCCGATGATCTTTCAACGGTTGGTAAATATAATTGCTATGGAAAGGGTTCATCTCAATCCATGGATGCAAGTTGGAGA
>TRINITY_DN12125_c0_g1_i1_1  115-384 hypothetical protein AQUCO_01700404v1 [Aquilegia coerulea](+)
CATACCATCAATGTTCCTGAGCACAAAATCAAATTTTGGTACATACTCTTCAGCCTTCAAATGATTCACAAGAGCTTGATGGGTCTCATATATCTCCTCAGTTTTCATGACTCACGAGGCCTATCTTGAACAAAAATCTGCAGACATACCTTCACCTTCGATCCAACAGCAACCAAATGGTTTTCTAGTCCTTTTCTCATCTACCAGTTTCCTCTCAACATCCTTCCACCTTCCCTTAGATGCATAAATGTCTGATAATAAAATGCAGAA
>TRINITY_DN12127_c0_g1_i1_2  2-418 alpha-mannosidase isoform X1 [Camellia sinensis](+)
GATTTCAAAACTGAAACCCGTTGGAGCACTATAATGAACAGGAAATGCATTAGCAAAGATCTGAGAGGAGGAACCAAAAGTTTTGGATCCGCGCCATACAACTTCAAGAGATTTGTCTTCCTTGCGCTTTGCTCTGTCCTGATAATCAATCCTCGCAAAATGCACAGAATCGAAGCCAAGCTCAACCCCGAGTAGGTAGGCTTGCACAGCTGAGTGCCCGAATGGATCAATCTGCCAACCAGCATGAGGGGTTATATTGAACTGGTTTTTTATTATGAGATGACCAAGGGTTGTTTGATCAATCATATCTATATAATGGCAAGCTCCTTCATCGTGCATACACCAACCACCATTTACGAATTCCAATTGACCAGCATGAACAAGGTTTCTAACTTCTTTTTGTATTTCCACATTCTG
>TRINITY_DN12127_c0_g2_i1_2  1-585 alpha-mannosidase isoform X1 [Camellia sinensis](+)
AGCTCCAATTGCCAAGCGTTTTGCATAGTCATCTGTTGTATGCTGTCTAGCAGTGCCGGTGAGAGCATCGTGGTGCTGAACAATTCCTAAAGCATCACCCAAACTGTAAGTATTAGGACCCACAGATCTCCTTCCAACAAGGAATTCAAGTTGGCGTGCAGCCAAATAATATCCACTCAGCATACGAACATATCGCTTCAAGGCAGGACGACTAGTAAAATATCCAGTAAAATAACGATTTGTGTTGTCTGCATATGGAAAATAGTCATCTGTTTTCAGTGGCCATGATTCATTTGCTGCATTTTTTGCATCCGTGTAGATAGATGGGGTAGAATAAAATGTATTTATGCGACCATCCTTGTTGACATAGTGAATTAACTTATCCATTTGTTTGAACCAAGACTCAGCATATTGATACTGGAAATCATCTCCCATAGTCCACATGATATGATTTGTCCTTGTCACATTTGCTTGAGTGATTGCAGCATTGATAAAATCGTTAACTCGTTGTTCAACATTGTAGTCATAAAGAAGAGGATTATCCTGGACAGGAATGGAGTCATCACGGATTTCAAAACTGAAACC
>TRINITY_DN1212_c0_g1_i1_2  83-859 uncharacterized protein LOC114318966 [Camellia sinensis](+)
ACCCCCTTTAGATAGCATAGTCGTTTTCCAACCTTCCAACCTCTTACCAATCCTGTCAATCGCTAAAGCCCAAAAACATTCTGATCTAGGACTAAATGGCAAAGACTCAATGGCATGCCCCAACTGACTTTCCACCCAACTTAATCTACCTAGTAGAGTGTTAATACCAACAAATGAACTCTTTACAAAAATTCATCTTAGCCTTGAAACCACGTCAAAAATCTGCAAAACATAAAGCAAATTAACCATATTACTCTTCTCACTGAATAGACAGAAAAAAAAAAGGAATCATCTATGATTTGTAAATGCAACATAGAATCCCTTTCCCAACCTTTCTCAAAACCCTCGACCTACCCAATCTCCTAACCTGCCTAACACATCAACTACTGTAGTAAACAAAAAGGGGATAATAAATCAGCCAGTCTATGGCCTCTAGATGCCTTAAAAATATCACCCAATTTCCCATTTGACAACTGAAAAGTTACATGAAGACAAACAACCCTTAATCCATTTGCTACCGCTCTCTAAAACCTTTTTTAAATAACACAAAATCCAAAAAATCCCATTCCATATGGTCCTTTCTTTTTTCTTTTTTCCTTTTTTTCTTTTCAAAATCTACCTCAAAAGTAAATCCTTTCTATTAGAACCAATATAATCCTCCACTACTTCATTTGCTACCGAAGCAACATCCAACATATTGATGACGTCCTACAAAAGCCCCCTGAGACAACAAGTATCACCCAAAACCGCACTTAATCTTATAGAAAAAACTTTCAT
>TRINITY_DN12130_c0_g1_i1_2  155-475 Major capsid protein [Actinidia chinensis var. chinensis](+)
GGATCTGGTAAAGACACAGATGGGAATCTGTCCATGGTTGGCTCTGGAGCGAGTGTTTGGTCAGGATTGGGAGGGCTTGGGCTGGAAGGAATGGTTGGGATTGAGGATTCTGAGGGAGAAGGTGCAGCAGCAGCAGGGGAAGGAAAGAGTGGAGTGATGTCTGGAGATAAGGTTGGAGAAAATGAGGTTGGAAGAAATGAAGGTGCAGCTGAAATGGTAGAGGTTGGGAAGCTTAACTGAGAGTGAGATGATGAAGGGCAGCCCATCCACATGAGAACTACTATAACCGTGACCAACTGTGACCATGTGGAAGCCATTAAA
>TRINITY_DN1213_c0_g1_i1_2  38-163 hypothetical protein TEA_019828 [Camellia sinensis var. sinensis](+)
CTGGCTAGTGATCCTGGCATAAGGTACTTCCCTTTTGATGGAGGCAATGATTTCTTCATAGCGCTCCTTTTCTTTGTAAAGAACCTCGCCCTTGACAGGAGGGGAACTTGCCCGATAGCAGCTTCT
>TRINITY_DN12147_c0_g1_i1_2  164-1114 desiccation-related protein PCC13-62-like [Camellia sinensis](+)
TGCAGATGGTAGATGTGATTTGGCAATTCTACCATCAGCTCCCTTAGGGTAAAAGCCACCGGGGACATGCTCATCTCCGCTGCTATATATAATCCGTAATATCTCTTCTGGAGTTCTGTCATATCCAACAGAATTTTGATCCCCAGCGAGAACATTACCCTTAAGCTTTCCTTCGGCTCCTTGGAAAGTTGGAACGATAAGGCCTTCGTCTTTCACGCCTGCATTTCCCAACTTATTTCGTAGCTTTGAGATGCGGTTGGTGAATTTTGCCACCGTGATTCCATATGGCTGCACCTTCTCCCTTGCCCTCTCATAAAGAAGTCCTCGAATAACTGCATCTTGGCCCGACTCTACGGCCAAAAGCCCAGCCACTAGCCTTTTGGAAATGGGGCTTTGGAGTTTTGGATTTGCACCAACATATCCAGTGAGTCCAACATAGGGAACAACATAGGATGCAAGAAGAAAGTTGAGTTCATTAGCATATGGATCGAAAGCTGGCTTCAATGCCCTTCCAAATGCACTATTCATCACATTCCCAAAAGCTTCTGCACTCAGATTCAGCAGTGGCCTTGGAAATCCTTTTACTGTGTTCTTGATGGCCCTCAAGTGACCGACTTCCTGGAAGGCGAATTGGAGGATAACGTCCTTCGTGAAAGGGTCAAGTCTGGCCTTGGTGGTGCCAACTGGTGGTGGACCGCCCATGGTGAGATTGGGAGCTATGCTATCCAACCCATAACCCAAAGATCCCCATAAGAAGAACTCTGCTTCCAAATACTCTAAATTTAGAGGGAACTCTAAGAGATCTATATCAGAGCCTGGGATGGCTGAGTTGTAGTTTTCTGAACAGTAAGAGGTGGGAAGAAAGAGTAGGAGGAGAAGGATGGATGAGATGACAACGGTGGTGATGGTGGTAGTGGTGGCCATGCTGGTTGTGGGAATGGACAATGCCAT
>TRINITY_DN12148_c0_g1_i1_2  2-316 uncharacterized protein LOC114284540 [Camellia sinensis](+)
TCTTCCAAGTAATACATGACTAGCATCCATATCAACCACATCACATAATACATCGGATTTATAATGTTTGCCAATAGAAATAGGTACCTTACATACTTCGGTTATCTTGACAGCAAGTCCTTTTTTGATCCAGCCAATACTGTAGGGAGATGGGTGTGGTTCAGGAGACAACTTCAGGTGCGTTACCAATCGTTTAGCCACAAAATTTTCACAGCTTCCACTGTCCACAATAAGGTCACACACCTTTTGATTTATGATACAACAAGAGCGAAAAATACTGTGACGTTGACTGAGGTCCTCAGTTTTTGGTAAATA
>TRINITY_DN12149_c0_g1_i1_2  134-382 hypothetical protein TEA_010589 [Camellia sinensis var. sinensis](+)
AATCGAATTTCAAATCCTACTCATCATCAACATATATATACCATTGAAGATTTCATGGATCCAGATCAGCCCCCTTCGAATCCCAGAAAGGTTAGGTTTGCACCGAAAGGTCCTCCTCGGAAGAAGACGAAGCCGACTGAACCCAAAACTGAAGTAGTCGATGATGGTGATGATGCTAACGATAAGGATGAAGCTGCCACGTCTCTCCTCCGCCGAGTCAACGAGCATCTTGGAAGACGAGTACCTAGA
>TRINITY_DN12152_c0_g1_i1_1  25-1047 UDP-glycosyltransferase 91A1-like [Camellia sinensis](+)
ATGGCCAACGATGGGAAGCTACATGTTGCTATGTTCCCATGGTTAGCCTTCGGTCACATGATTCCATACTTAGAGCTTGCCAAGCTCATAGCCCAAAAGGGTCACAAAATCTCCTTCATCTCCACCCCTAAAAACATCGATCGCCTCCCAAAACTCCCTCCACATTTAACCCACCTCATTAATTTCGTCAAGATTCCTCTACCCATCCTTGACAAACTCCCTGAAAACGCGGAGGCCACCATTGATGTAGCTTACCACGAGGTCAAATACCTCAAGATCGCCTACGATGCTCTCCAAAAACCCATTACCCAGTTCCTCCAATCCTCATCTCCTGATTGGCTCTTCTTCGACTTTGTCCCCTACTGGCTCCCCACCATCGCATCCAATCTTAACATTCCAACTGCTTTCTTCATCATCCTCAACGCTGCTTTCTTGGGCTTCGTTGGACCCTCTACAGTTCTTACGGGAACTAAAGATTATCGCACTAAACCAGAGGATTTCACCGTCCCACCCAACTGGATTCCCTTTGAAACAACGGTCGCGTTTAAACTCTTCGAGGTCTTGAGTATTTTCAAAGATGCAGTTGTAGGCGACGAAGAAAATATTTCCGATTTGTATCGATTGGGAGCTTCCATCAAAGCATGTGACATCATCGCCATCAAAAGCTGTTCGGAGTTTGAACCCGAATGGTTTCAACTCGTTCAAGAGCTTCATCAGAAACCAGTTTTACCGGTAGGTCTACTTCCAGTCACGGTAAACAACGGTGGCGATGGCGACAACAACGATGCGTGGATCGATATAAAAGAGTGGCTCGATAACCAGGCTAAAGGGTCAGTGGTCTATATCGCGTTCGGGAGCGAGGCAGAACTGAGTCAAGGTCAACTCACTGAGATAGCTCTCGGGTTAGAGCTATCTGGTTTACCCTTCTTTTGGGTACTACGGAGGCGTTCTGGATCAGCTGATAATATCCAATTACCTGATGGGTTTGAGGAGAGAACTAAGGGAAGAGGGATGGTGTGGACG
>TRINITY_DN12154_c0_g1_i1_1  3-383 SUPPRESSOR OF GAMMA RESPONSE 1-like [Camellia sinensis](+)
CAAGGCTCACTAGTGACAGAAATTCACACTGATCAAATGCCAGTTAATATTGATAATCAAACTGGGGAAGACCCAAAATGGTGGGATGGTGAGTCACAGTATCTGTTAGATTCACAACAACTTGTGGAAGTGCTATCTTTGTGTGATGAGTTTCTCCGGAGCCAATCCCCAAATAGAGATGGGTCTGAAAATGGAGAATCGAAGGGCAAGTCCCGCCTTTCCGATTATGCTCACTTAGGACCCGAGGATTTAAAGAAGGATTTAGAGGTGTGCCAAGATTTGGTCCTTGATCCAGCAAACATAGATCTCGATACACCTCCTGATTTCCGGCTTAGCCAACTTGAATTTGGATCACAGGACAGTTTTCTTGCTTGGGGTAAT
>TRINITY_DN12156_c0_g1_i1_1  3-374 putative pentatricopeptide repeat-containing protein At3g25970 [Camellia sinensis](+)
AGCACTCGCCGAGTAAACATTCCCCACATAGCCTGTCTTAACAATGAGTAAATGAGCTTGCAGCCCAAGATCAACACTGCCCTCGCAAGCAATGCCTTTAAGTATGCTTCCAAAAGTATGTCCATCAACCATAAACCCACACCTTCTCATCCTTCTCAGAAACTCCCAAGCACTACCTAAATTCCCATAATTTACATACCCAGCGATCATTGAGTTCCATGAAACAGTATCTCTGTCGGGAATTTCGTCGAACAGCTTGAGAGCAAAACCTAACTCTCTGCATTTTGAGTACCCACTTAAAATATTGTTTGCAGTGTATGTATCACTAAAAGTTCCTAGTTTGATTGCCCAACAATGGGTTACTGAAACTTT
>TRINITY_DN12159_c0_g1_i1_1  4-426 zinc finger BED domain-containing protein RICESLEEPER 2-like [Camellia sinensis](+)
TGCAGTTTTCAAATCTAATGCAGCTTCAAGCATTGAATAAGTGGAGTTCCATCTGGTAGGAACATCCATGGGGACTTTCTTTTTATGAAGTAACTTAAGATGATTCACTGCAACATCAAATTTCTGTTTTCCATAAGGAGACCTCCCCAAATATCTCACACTTTCTCGGATTTTTGAAATAAGACTCCCAATCACCTTCAAACCATCCTGAACAACTAAATTCAATATGTGCGCGCTACAACGCACATGAAACAATTGTCCACCCAAATGTAGTAATCCTTGGTCATATAGCTATCGCTTTAAGAGTCTCACCATGACATCATTACTCATTGCATTATCGACTACCATTGAAAACAACTTCTTATCTATGTTCCACTCTAAAATTAGATCTTTGATAAAACTAAACAAATGGTCTCCATCATG
>TRINITY_DN1215_c0_g1_i2_1  3-533 type IV inositol polyphosphate 5-phosphatase 7-like isoform X1 [Camellia sinensis](+)
GGACACGATCGGATATTCTGGTTTGGGGATCTCAACTATAGGCTATATTTAGAAGACAACTTAGCCAGGCAACTGATAAAGACTCAAGACTGGAGAGCACTTCAAGAGTTTGATCAGTTACAAAGGGAACTAGAATATGGTGGAGCATTCCAAGGTTGGAAAGAGGGAAACATTGAGTTCGCTCCTACCTACAAGTATTCTTCATCAAATTGCAATCGATATTCAGGTGGTTTTCCAAGCAGAGCGGGAGAGAAGCAACGAACTCCAGCATGGTGTGACAGGATTTTGTGGTATGGTAAAGGAGTGAAGCAACTTTCCTATTTCCGCAGTGAGAGCAAGTTCTCCGATCATCGGCCTGTCTCTGCTCTTTTCTTGACTCAAATTGACGTTGCTAAGTCTACAACACTAAGGGTTATTCCTCTTCAACCCATTATTCCTCCTCCCAACCAAACTGTACAGGACGAAATGAATAAAGAGGAGGCTACATCTACATTGCTCTCATTGATTGTAAAGGATATAGAAGCATCATCA
>TRINITY_DN12160_c0_g1_i1_1  105-641 probable WRKY transcription factor 75 [Camellia sinensis](+)
AACCATCAAGCAATCTTTCATTGTTCATCCTCATCAACATCATCAGCCTCTGACTTATCATTAAACATGGTGAATTCCCATGCTTATACTGAATTTCAAGCTCACAAACCAAATGGGTTTTTGGGATTGATGGCAAACATGGATGCTCCAAATTTACGAGTTAATGATGTTTCTCAAAGCAAAAGCTTTGTTGGGACCGAAACTAATGAAGTAAAGTCATCATCAGGTAAGAAAAAGGGAGATACGAAGATTAGGAAACCTAGATATGCTTTTCAAACAAGGAGCCAAGTTGATATTCTGGATGATGGGTATAGATGGAGGAAGTATGGACAGAAAGCTGTCAAGAACAACAAGTTTCCAAGAAGTTATTATCGATGTACTCATCAAGGTTGCAATGTTAAGAAGCAAGTTCAACGACTATCTAAAGACGAAGGAGTAGTGGTGACAACTTATGATGGGATGCATTCACATCCAATTGAAAAGTCTACTGATAATTTTGAGCATATTTTGAGTCAGATGCAAATTTATTCTGCCTTT
>TRINITY_DN12160_c0_g1_i1_2  395-1615 uncharacterized protein LOC114311923 [Camellia sinensis](+)
AGGAGAAGCCCATTCAAAGTACAGGCAACGGGCACCTCTAGCAGCAGTCCAGTTCCCACAACCAAAAAAGAAGCTCCCTTGCTTTGGACCAGGCTTCCGAACCATCCCTTTGCTGCTCTTCACCCCACAGTAACACAAAGGATGAAGCTGGATCAGAGGATTATGGAGGTCCTTCAGTTTGTGAGGGTGATATGGAGGGATGGGCAGGTGTTCCTGGGGCTGCTTCCATGTTGAGGAATGGTCAGTAGACTGACACATCAGTTTGTCCGTAATGAAGAATTTGAAGCCCTTGTGCATGAGGAAAGCAAGTAAGCGGGCAGTATTTTTTGCATCATCTAGGCCGCAGTGAGCTCGGCCCTGCCATGCCAGGCCAGCCATCTGAACCGCCTCCTTCAGATTGCACCTCACACCACCAAAAAGCTCATGGAAAGGAACTTTCAAGTTGATCCATCGGTTGAAATAAGGAGGCTTTCTGATCTTCTTGTATCGGCACTCAGATTCCAACATCACCCGACAATCCCAATTCGACCAAGTAACCACAGCAAAGTTGGTGTTCTTTATTCCCTTCTTCTCAAGCCACTTATCATGCCTGAGGAGGGCTTCACTCAAAGTAACACCTCTATCCACCTGAATTTGCTGGATGCCTGTGAGATCCTTGCAGAAATCACTTAGGAGCTGGTTGCATGTTGGCTTCACATATGTTTGGAAACAAGCTTCTAATTGTCCAGTCACACTACTCACTATCACAGATGGAAACTCAATTATCTCTTGTGGATGAGGATTCCTTCCCTTGTCACATGTAGCCTCAAAGTCTATAACCACAAAATATTGAAAATCTTGGAACTGGTATTCATAAGGGTAACTTTGATGGAAGAAATTGAGTGGAGCATATTGGAAACGGTTATCCACCAGAAAAGGGTAAAATTGGCCCTCAAAAAAATTCAACTGGCACCGCTGCACATTAGAGTCAGGATGGAAGGTCAACCAGGAGTCAAAATCATTTGGATAGGTGGGTTTCTTATGAAACTCATTTGCAGATTCAAGAGATTCACTGTTTAACGAGGAATCCGGTTCCACAATGTTCCCACCTGCATGAGCACAGAATTCATCTTTGACCTCTGGAAAACCTTCGATGGGACTCCCATTACATTGCAGATTGCAAGGGTATCCCTTGATATGGAGGCATTTCACGGATGCCTCACAGTTCCTTTGCATAGTTTC
>TRINITY_DN12164_c0_g1_i1_2  1-1290 inactive receptor-like serine/threonine-protein kinase At2g40270 [Camellia sinensis](+)
GGATGTTACTGCTATCTCAACTCCACTTGAAAGAGTCCCTTTGTACACTGTGCCATCTGATAGAGAACCAATTATGTTACTGAAATCTTCACAAGCTGTTTCTAGTTCTGATCGCTGGAGCTTCGGTACACCTGTTACAAACGCCTTTTGAAGCTGCCCACTTAATCCTGTTGCCCAAGGTTTGACGGTAACCACCTTACTACTTCGACAGAATAAAAAGCCAAGGACCGAAAAAAATATGAATGCAGAACCCCCCAGCATTACAGACCACATCAGTCTTGTCAGATTTTTACGATGCTTATCCGACTTGGAACTCTGTGGTACATTTTGGCTAGGAGTTGATGGAGAAGGCAGCAAGGGAGAAGGATCGTGCACTGGTGGCTTAGAATCAAGAGGTGGATTTGGTAGAGCTGATGGAGGTGGATTTGGTAGAGCTGATGGAGCTGGACTTGGTGGTGGCATAGGTGACGGTGAAGGGACCAAAGAGTCTGATGGGGAAGCAGCTGGAGATTCTGGTGGTAATGATGTAGATGCTGATGGGGGTAATGAAATAGATGAAACTGGTGAATCTGAGGGTGAGTGTGAAGGTGAAAATATTGATGGCAATGGTGAATTTGAAGGTGATCCAGAGGGAGAAGGAAATGGTGATGACTTGGAATCCCTCTTATTTTGTCTTTTGCTCTTAGCTTTGGGTGAATTTGGGGCCATCTGCAGCAGCCTCCGTTGCGCTACATTTCCATCGCGTTCTGTGCTCCAAGCACTAGCTCTGCTGTTGCAACTAGCCTCTAAAGCAGCACTAGTGAGGTGATTCTCATCTACTTGAAATTCAGAAAGCGTCATAAGTCTATAAAGTTCAGGAGATAAGCTACCAAGAAACTTGTTGTTGTCCAGTAAAAGAACTGACAAGGACAGGTTATTGCCAAGATCAGATGGAATTGGCCCACTAAAATTATTGTATCCTAAATCCAACACCTCCAGTTCCTTCAATTCAGCAATCTCCACTGGAATGTTTCCCCAAAACGAGTTGTTGCGTAAAGTAATGGATTTCATGTATGTCAGCCTCCCCAGCTCAGGTGCCAATGTTCCTTCAAGACAAAGATCCTCCAAGTTCAGGATAATTACTCTTCCATCAGAGCACTCAACTCCAAACCAAGAACAGGGATCGATGTCTCCGTCAAGATCATTCCAGTTCAATAGCGCACCAAATGGATCTCTCACCACTCTCTCTCGAAACTCCAACAACGCCAAGCCTTCGCTGTTGAGAGACCAGCACAGACTCGAGCTGTGATG
>TRINITY_DN12165_c0_g1_i1_1  157-456 uncharacterized protein LOC114316011 [Camellia sinensis](+)
ATGGTTGCCAATCAGCATTATTCTCGAATCGACACTTTAGAGCTCAAAGCTCTTGTTTATCAGAAGATTGGACATCAAAGAGCAGACAAATACTTTGATCAGCTCAAACAGTTATTTAGTTCCAAGATTAGCAAGAATGAGTTTGATAAGTTCTGCATTCAAACAATTGGGAGGGAGCATATATCTCTTCACAATCGGCTGATTCGTTCCATTGTCAAGAATGCTTGCCTTGCTAAAGTTCCACCATTGAAAGTTAGAAAGATAGAAGAGTCCCTAAATGTTAAAGTTGCAAATGTTTCT
>TRINITY_DN12166_c0_g1_i1_1  1-378 uncharacterized protein LOC114283264 [Camellia sinensis](+)
CGACAAGCATATGCAATTGAACATCCCGTACCCCTTTTACACTTCGCACTATGTTCAGGAAGCCATTCTGATCCTGCGATTCGTATTTACACACCCAAGAGAGTATTTCAAGAGCTGGAAGTTGCAAAAGAAGAGTACATTCGGGCTACTTTTGGTGTAAGAAAAGACCATAAAATTCTTTTACCAAAAACCGTGGAGTCCTTTGCTAAAGATTCAGGGTTGTGTCCAGCTGGTTTGTTAGAGATGATCCAACAATGTGTGCCTGAATCTGTGAGAAAGAGTATTCAGAAATGTCAGGCTGGGAAGTCGCGGAAGAGCATTGAATGGATTCCTTACAATTTTGCTTTCCGATATCTCATATCAAAAGAGCTGGTGAAG
>TRINITY_DN12172_c1_g1_i1_1  77-352 hypothetical protein CIRG_10393 [Coccidioides immitis RMSCC 2394](+)
CCTTCTGCCGAGGGTGCGGGGAGTGACAAAGAGTGGCGTTAGACGAAGCGTCTGGGAAGGCGCACCACAGCGGGTGACAGTCCCGTAGTCGAAAGCGACCACTTCTCCCTGGGACGGTATCCCAAGTAGCAGCGAGCCCGTGAAATTCGCTGTGAATCCGGGGGGACCACCCCCTAAGCCTAAATACTCCCTGGTGACCGATAGCGGACTAGTACCGTGAGGGAAAGGTGAAAAGTACCCCGGGAGGGGAGTGAAAGAGTACCTGAAACCGTGTGC
>TRINITY_DN12173_c0_g1_i1_1  2-406 uncharacterized protein LOC114261269 isoform X2 [Camellia sinensis](+)
CTTTGCATAACCTTCCTCAATATCAAGCTCTTCAGTGTCAAACATTTCTTCCAATGAGCTACAGTCTTCTATAGTGAGTGTTTCTAGATTTCGGAGTCTTTGTAGAAAACTGGAAGGACCAACAGACAATAATTTAGGAAAACAGACCACCTTTAGTTCAAGTAGTTTCAAGAAAGACAAGACCGGTATTTGTTTGTGCCATATCTCTATGGTATTTTCCATATCATCGAGGATCAATTCTTCCAATTCTGGGAATGCAACCTTATCATTAAAGAGTTGTTGTTTGGAAACAGTAAGGTCGAGATCAGAGGGGGCGAAGGAAGTCAATTTGTGACAGCCACCTATCCTCAGCTTTTTCAAGGATGGCCACTCAAAAATACAACATTCTGGGCTGAAGCTTGTGAG
>TRINITY_DN12174_c0_g1_i1_2  566-1429 zinc finger BED domain-containing protein RICESLEEPER 2-like [Camellia sinensis](+)
ATGATAGTCAAAGATGAGTTGCCTTTTAGGTTTGTTGAACGTGAAGGTTTTCGTCACTTTTGTAGTGTAATGCAACCTAATTTCAAAAAACTTTCACGCATTACAGTGGCAAGAGATTGTGTGACATTGTTTAGTAATGAGAAAAAGAAATTGAGGAATTTGTTCATGAAATCAAATCAAAGAATTTGTCTTACTACTGATTCATGGACTTCCCTACAAAATGTTTCTTACATGTGCCTCACAGCACATTTCATCGATAAGGATTGGAAATTACACAAAAGAATTTTAAGCTTTTGTGTAATATCTAGCCACAAAGGTGAGGCAATTGGGAGGGCAGTAGAGGCATGCTTGATTGATTGGGGTATAGAGAAATTGTGCACACTAACTGTTGATAATGCAAGTGCTAATGATGTTGCACTTGCATATTTGAAGAGAAAGTTCTCTAAAAAGAGTGATGCCTTTATTTTAAAAGGTGAGTTTTTTCACATGAGGTGTTGTGCCCATATCATTAATTTAATTGTGAAAGATGGCTTGAATGAAATCAAAGGGTCGGTAACTCGAATCCGTGATGCTGTGAAGTATGTTAGAAGTTCTCCTCAAAGAGAGCAACGTTTCAAGTCATGTGTAGAGAAGGAGAGGATTAATCATAAGAGTTCTTTGTGTTTAGATGTTCAAACACGATGGAACTCTACTTTTCTCATGTTAAATACTGCACTCAAGTTTCAAAAAGCTTTTGAAAGATTAGAAGATGAGGATCCACATTTTTGCTTAGAACTTAATGATATACCTCCTACCACCAAAGATTGGGATGATGCTAGGCATTTTGCTTCATTTTTGGAAAAATTCTATGATGCCACTGTTCAT
>TRINITY_DN12174_c0_g2_i1_2  1-846 zinc finger BED domain-containing protein RICESLEEPER 2-like [Camellia sinensis](+)
GAAAAATTCTATGATGCCACTGTTCATTTGTCTGGTTCTTTGTACATTACTTCTACTATGTATTTTACTGAAGTTTGTGCAATTGAAGGTTTCTTATGTGAATGTGCAAAGAGTTTGGATCCTTCTTTAAGTGTAATGGCTATGAAAATGAAGAGCAAGTTTGATAAGTATTGGGGAAAAATTGAAAAAGTGAACATGTTGTTGTTGATTTCTGTTGTGTTGGATCCCCGTTGTAAGTTGAGATATGTCAGTTTTTGTTACTCTGAACTTCATGAAGCTGCCACTGTGACTGAGCTTACAAAAAAGGTAAGAGAGGCATTGAATCATATTTATGATGAGTATCAAAAGCTTGAATTTGGAATGTGTTCTTCTTCTAACCAAACTTGTGTTGAAGTTGATCAACCAATTAGTGGAGCAAGTAAACAGTTAATGTCTCTCAAATCAAAGTTTCAAAAACATTTGGCACAAGAAGAATGTGATGGTGGAAAGTCAGAAGTGGATAAATATTTGGAAGATGCTTGTGAAAAGGAAGGCCCAAACTCACATTTTGAAATTTTGAATTGGTGGAAGGTGAATTCCTCTAGATATAAAATTCTTTCTCAAGTTGCCCGGGATATTTTGGCCATTCCCGTATCCACTGTTGCCTCAGAGGCTGCCTTTAGTACAGGAGGTCGTGTCATTGACCAATTTCGTAGTTCTCTTACTCCCAAGCTTGTAGAATGCTTGATTTGTTTGCAGGATTGGTTGCGTGCTTCGCCACTCTCACTTGAAGTAGAAGAAAATATTGTAGACATTGAAGAACTCGAACAAGCTCTAAATGTTGTGTCTCTGAATGTGATTTCTGAC
>TRINITY_DN12177_c0_g1_i1_1  359-661 polyribonucleotide nucleotidyltransferase 2, mitochondrial [Camellia sinensis](+)
TTCATCTTCTACCATGGACATTACAGGAATTCCCTTGCTAGAAAAACTTGAACACTTGACTCTCAACTCATCACCGATCTCAAAGTCTCTCCTGCCGCTACTCTCAAACCGATACATCGCATGAATTCCACCACCCAAGTCAAGGACTAATCCCCGTGCACGAATTTGGTGAACCTTAGCTGTTACCTTCATCCCAAGCTTCAGATTTCTTGCATTTATCGGAGCCTTGACCACAGCTTCCTTATCATTTAGATCATCCCGAGGGCCACTTTTAGAATTCTGATTTAAGCCGGCAGATTTTTC
>TRINITY_DN12184_c0_g1_i1_1  232-522 PREDICTED: uncharacterized protein LOC108983364 [Juglans regia](+)
GAAGGGGGGCTTGTAATTCGATCTTTTCAAGATGTGGCCAAGGCGATGCGTATGAAAATGGCATGGAAACTCGTTACTGAAACTAGCCTTTGGTCCACCTTCTTCAAACAGAAATACATGCAAAACATTCATCCTTGGTACGCTTCTAATTCTAAAAGGCCGGGTTGCTCGAAACTTTGGACTGAAATCGCTAGTGTCATGAGATCAATTCTTTTGAACTCAAAATGGCTCATCGGCAATGGCAATTCCACAAGCTTTTGGTATGACAATTGGTTTGCTGATTGTCCTTTA
>TRINITY_DN12188_c0_g1_i1_2  26-1120 uncharacterized protein LOC114309792 isoform X1 [Camellia sinensis](+)
ATGACAGACGAGAAATCAACGCCGTTGATCTCGGGAAGCCCCAAGCACTCGTTCGATCAACGGCCTGAATCTCCCCAGCGTCCTTGGAAGCTCCCGAGAATCGCCGGCGAAGAAATCATCAACGACGACGAAGACGGAAGCCCTGGTGACGAAACGATGAGTCAAAACCCTAGAATGCAAAGGTACTTGGTGGCGATCGAGTACATTGGGACTCGATTCGCAGGGGCACAGAAACAGCCCAATTTCAGAACCGTCATGGGTGTACTTGAGGAAGCTTTCCATAAATTTATTGGACAGCCAGTTTCAGTCTTTTGCTCAAGTCGAACTGATGCAGGAGTACATGCCTTATCGAATGTTTGCCATGTAGATGTGGAACGCATAAGCAAAAGGAGACCTGGTGAAGTGTTACCACCTCATGAACCTACAGTGGTTAGAAGAGCTGTCAATCATTTCTTACAGCAGAAAGAGGGTGATATAATGGTGATAGATGTTCGAAGTGTTCCACATAATTTTCATGCTAGATATAAAGCTCAAGAACGCACGTACTTCTATCGCTTGCTGTCTGGACCAGAGCCTTTGTCAACCTTTGAGAAAGATCGGGCTTGGCATGTTCCTGAGGAGCTAGATATTCTAGCTATGCAGAGAGCATGCAGAGTTCTTGTTGGACATCATGATTTCAGTTCCTTCAGGGCAGCTTCCTGTCAGGCAAAGTCACCTATCAGAACTTTAGATGAATTCTGTGTGATGGAGGTAGTGTCTACTCCATATTTTCCTTCAATCATTGAGAGGGAACAAAGCAGTTTTATTGGGGAAGATCCCTTTGCATGCAGCAGTGAGTCAAAGACTGATCTGCCTCATCATGGTTCTTTGATATCCACTGAAGATAAAGTAAAAACTTCAAATGGTGAATCCAATTATGGATTTGGAGTAAGGAGAAGACATCGTTGCTATGTGGTCACCGCAAGGGCACGCTCCTTTCTATACCACCAGGTTAGATTGCTAGTTGGGGTTCTCAAAGCTGTCGGCACTGGAGAATTAACAATTTCTGATGTTGAGCGCATTCTGAATGCAAAGAATGTGACTGCTGCAAGTCCC
>TRINITY_DN1218_c0_g1_i1_1  1-306 uncharacterized protein At1g15400-like isoform X1 [Camellia sinensis](+)
GGATTGCAAAGGTCTGCAATATCATTCAGAAGACAAGGCTCATCAGGATTAGTATGGGATGACAAGTTCTTATCTGGAGAGCTGAACCAAACAAAGCCAACAGATAATCAACAAGAAGATGAAGGAAAGAGAGATCACAGAGCATCACAAATGCAACGCAGTCGATCCGACAGAGAACATACATATCACACCGTTAAGGATGTTGGTCCCACAATCAACCCACCTTCTCCTAAGCTCTCTGCCTGTGGCTTCTGCGGCATGTTAGGCAGCCCACAAACAACCCCAAAACTTAGATCAACCAAACCT
>TRINITY_DN12194_c0_g1_i1_1  3-515 vacuolar protein sorting-associated protein 9A-like isoform X2 [Camellia sinensis](+)
GAAGCAGCTTATTATTTCACAAACCTTGTCTCTGCCAAGTCATTTATTGTTGACCTAGATGCCAAGTCACTTTCCATCAATGAAACTGAATTCCAGGACAGCATGCAAACTGCCAGATTGGCCATTACGGGGGCACAGATAAAATCCCCACTTGCATTACACAAAACAGAAGCTCTGCCAGTTCCTTCAACAAGAGGAAGAGAGCATAATAAAGTGACACAAAATGAACCCTCTCCCTTGCCCACATTGGATGAGGTAGTGGACTTGCTTGGTCAGTCAGATCTGGGGCCTTCTAAAGGAATGCAGGGTAGAGAAGGAAATATAAATGGCGGATCATGTTATCCTTTTATGGAAGCCGAGGCTGGCGAATTGACCATAGGGGATGTGGAGAAGTTGCTGAACTTGTACAAGGATGTGGTGAAAAAGTACACAAGCCTTTGCAGTGCTGTCAGACACTTAACTGTTTCCAAGATAGAGCCCTCTGTTCCTCATCTAAAAGGAACCAATGCCCAA
>TRINITY_DN12196_c0_g1_i1_2  2-205 uncharacterized protein LOC114256791 [Camellia sinensis](+)
CAGCGTATGGGAATGGATTTGCAGCTCCTGAGTATGAGGATGGAGGTTGGGATAGGAATCGTGGTTATGCGAGGGGCAGGGGTCGAGGAAGAGGTCGTAACTTCCGTGGCCGTGGAAGAGGAGGGTACAATGGTCCTCAGATTGATAACCAGCAAGATGCAGGACATTACAACCAGGAAGGTCCTGCTCCAGGCCGTGGTCGTG
>TRINITY_DN12198_c0_g1_i1_2  144-743 NDR1/HIN1-like protein 12 [Camellia sinensis](+)
ATGACAAAGGATCCCACGAAGCGCAGAGATGTTGGGCGAGCCATGTGTGGGTGTATCTTCATCTTCCTTGTATTAGCCGGCATCACAGTTCTCACAGTCTGGTTAGTCTACCGTCCCCAGAATCCCACCTTCACCGTGGTGGGGGTCGGCGTCTTCAACCTCAACAACACATCCCCTCCCTTCTTATCCACCACCATGCAGTTCAGCATCGTTACCAGAAACCCAAACAAGCGAGTCTCCATTTTCTATGACCATCTCTCGGCTTTTGTAACCTACCATAACCAGATGATCACGCCCCCGGTGACCCTGCCGCCTCTCTATCAAGAGAAACACAGCACGGTGCAGCTGGCCCCAATACTGGGTGGCCGTGATGGGGTGGTGCCGGTGTCGCCGGAGGTGTCTTATGGTCTGGGGATGGATGAAGCCTACGGGGTGGTTGGGTTGAGGCTGGTTTTGTTGGGGAAGCTGAGGTGGAAGGCTGGGGCTATAACCACGGGGCATTACGGAGTATATGTTAAGTGTGATGTGTTGCTGCGTTTGGGCAAGGGCTTTGTGGGTCAAGTCCCTCTCGTTACATCTCCGGTATGCAAAGTTGATATA
>TRINITY_DN12202_c0_g1_i1_1  172-303 hypothetical protein TEA_020248 [Camellia sinensis var. sinensis](+)
TTTAGTGGTGGTGATGAGGTGGAGGTGGCTTGTGTGGCTCATGGTGACCTGGCCCACCTGGGGGAGCTGCATGGGGCCCCGGATGAGGGTGGCCGAACTCAGGTGGTGGCGGTCCGTGGTGGTGAGAAGGTG
>TRINITY_DN12209_c0_g1_i1_2  1-438 pentatricopeptide repeat-containing protein At2g03880, mitochondrial [Camellia sinensis](+)
GTTGCGGTGAACCCTACAAGCGCCAAGTAAAGCTCTCCATGTCACAGTATCTGGTTCACATTCCATTTCGTGGATAAGCTTAACTGCTTCATCAAGCTTTCCAGCCCTTCCAAGGAGATCAACCATGCAGCCGTAGTGCTCTCTTCCAGGATCAATCCCAAAACACTTGTTCATTGATTGAAAGTAGTACTGCCCATCTTCTACAAGCCCTGCATGACTGCAGGCAAACAGAACCCCAAGGATTGTAATATAGTTTGGTTTGGTCCCCGAAGCTTTCATTGACTCAAACAGTTGCAGTGCTTTGCGACTAAAACCATTTTGGGCCAAACCCATGATCATGGTACTCCAAGATATGACATCCGTCTCCACCATCCTACTGAAAACGGAGTTGGCATCTTCCAGACTGCCACACTTGCAATACATATCAAGAAGAGCATT
>TRINITY_DN12214_c0_g1_i1_1  26-391 uncharacterized protein LOC18054127 [Citrus clementina](+)
TTGTTAGGGCGGCTAAGGAACGCGGTGAAGAAATTAAAAATTCTTCTAGATTTCAATGCTAATCGATGGCGACTCGCTTCGATGATTGCGAAGAGCAATAAGAGGGTGAGTTTCAATGACCGGCCTGGATTGAGAGCGTGCTGCGAAGATGATTTTGAATTGTTTGATTCACCGGGATCTTCAAGCCTAGGAGGAGGAAGTGGACGAGGAGGAACACTTTCAAGAACATCGAGTTGTGTATCGGAAGATGATATTGACAAGAGAGCTGAGATGTTCATAGCTAATTTTCATCGTCAACTTCAATTAGATCGACAAATTTCTTTGGAACTCAGATACTGCAGAGCTAATAGCATTGAGTCCACGTCT
>TRINITY_DN12224_c0_g1_i1_2  1-138 uncharacterized protein LOC114279841, partial [Camellia sinensis](+)
AATGGAGCTACTTTGCACAATTTCTCAGACAAATAAAAGGTGGGTTATGATGTGAGTTCCTACACCAAATCTCTTCCTCCTACCAATCAAAAGTTTCTGTACAGTAAATCTTTGGAAGCAATCAACAAGCAGACTGGC
>TRINITY_DN12227_c0_g1_i1_1  2-271 endoplasmic reticulum oxidoreductin-1-like isoform X2 [Camellia sinensis](+)
CTCTTGGAGCAAAGGATGCAGCACTTCTGCATTAATACTGTCTACCGTCTCGTAATCACAACAACAGTCCTCCACCATGCCTGTATATTTCCGTGAATCCTTAGAACAGGTGCAGGAGTTGTGATCATTGAAGAAGAGAGAGATCTTCTTCGGGGAATGTCTGGAGGAGACTGCTGTAGCGACTAACACAGCGATCACCGCCCCCAAAACCCATCTCCACCTTTTCCAACTCCGATTCTTCTTCCCAATCTCCGCTTCCACCATCACCAT
>TRINITY_DN12228_c0_g1_i1_1  2-556 hypothetical protein F0562_012153 [Nyssa sinensis](+)
CTCTACTGCAATTGTCAGCCTCTTGCGTTGTTCAGTCGAAAGACCGTTCACTCCAGGCAACCCAACAAGTGCTTCCTTTAAAGGGGTTAGCTCAACAAGCTCCATGACCTCATCAACAAACATCTTTTTGCTAGCAGAATCAACGTCAGAAGGCAACCGGAGCCAAGCAGAGTATTGCAAGGACTCGTAAACAGTTACATGAGGGGAGTGAATGTCAGTTTGCTCACAGTATCCTGTTACACGAGCGAATGTCTCTTGTTTCTTTGGGTATCCTGATATCGTGATCCTTCCCTCAATATATCCATCCGTTTTCCTACCTGCCAAGACATCCATCAGAGTGGTCTTTCCGGCCCCACTAACACCCATCAGAGCTGTAAGAACTCCAGGCCTGAAAGTACCGCTCACGCCTTTTAGAAGTTTTAGCCGATTTTCAGGAATGCCTCGAGCTTTCATTTCCTGTGGCATATCTACTGCATATCTGACATCATCGAATGTGATTGAAAGAGGTTCGAATGGAAGAACCATTCCACGCTTCCTGTTTTGGCTGATTTCACT
>TRINITY_DN12231_c0_g1_i1_2  59-400 probable WRKY transcription factor 7 [Camellia sinensis](+)
CCTTGGATGTGGGGAACCTTTGATGGGCTTTTGACCATACTTTCTCCAGGAGTAATCATCTGGTGGTATGTCGGCCAACTTCACACTTATTGCCGGCACTCTCACCACTCTCTTCACCTTCAATTTCCTTTTCTTAGAACAGTGGCATCGCCCAGAGGAGGCACCGCACTTGGCGACCGCATCGTCCATCGAACTGCACTTCCTCTTGGACAGCGGCGGCCGACCAGCCGACGACGGGTTCGTAATCTGAAACGCCGACGACATCGAATGCTGCAGGCTGTCGGTGTCTCCCGTCAGAGACGACATGAACGAATTCGGCGGCGACGCCACCGCCGCGAAATT
>TRINITY_DN12233_c0_g1_i1_1  3-323 uncharacterized protein LOC114266492 [Camellia sinensis](+)
TTGCCTCAGTTGGAACCAATGTCGGAGGCGTCAAAGAAAGAGAAGTCTCGTGTGAAGTTGGCTGAGAATGCTATCCATCTCATACCTTTCGTCTTGCTTCTCTGTGCCCTCATTCTCTGGTTCTTTTCTAATCCTGAAATAAATTTGCCAATAAAACCAGACTCAATAGCTGGGAGAATAAAAGGATTGACACTAGAAGGTGAAATAGAAGGAGATAATGCAGAAATAGGGACGGTGGCAGGAATCGACTTGGGAGAATTAGATCCAGGAAAACTAGTCGAAGATCGCAAGGCTTCATCAACTTCAGATAACAAATCCTCG
>TRINITY_DN12235_c0_g1_i1_1  2-214 E3 ubiquitin-protein ligase FANCL isoform X3 [Camellia sinensis](+)
TGAAATTGAAGGCGGGCTTTTCGGATAGGTTTCATCCAATACAATCTCCAAAGTGTGCATTCTTCCCTTCTTGTCTAAAATTCGGAAGCTGAGAAATGTTAGGTCTTCACCCAGCCTCACCAGATGCTCCCAACCAACCTCTTCTATCTCTGAATAAATTGTGCTGCAGAAAGAAGATGAAGAGGCCAGCTCTCTACATCTAATCTGCTCCAT
>TRINITY_DN12238_c0_g1_i1_1  117-344 uncharacterized protein LOC114271334 [Camellia sinensis](+)
GAAATTTCGAGTATTAGAGAAATTAGAAAAAGAATTAAGCATTTGTAAGAATATACAGAGGAGAAGAATAAAGAGGATAAAGTTTTGCAGACCAACAGATGGTTCAAATTCAAGCCTATTGCTAAATTTCTTGGCAAGAGAAGACCAATAAACAAAAAAAGAGTTGCCAGACAAGAATTTGAATTGAGTTGCATCCAAAGCACGTTGGATTTGATTAATCAAAAGGTG
>TRINITY_DN1223_c0_g1_i1_2  411-701 pentatricopeptide repeat-containing protein At1g32415, mitochondrial [Camellia sinensis](+)
TCTCTCAGGCATGATCTCGAATAGTGTTCGAGCTTCGTCAACAAAACCATCTCTCCCGTATTTTGAAAGCAATGAAGTCCAACCCACAACACGGCTAGAGTTATCTCTTTGAGGTATTTGCTCGAGTAGGTCACGAGCATCTTCAAAATTATTGTTGGAAAGGCATAGGAGGAGTTGAGAATCTTCAAAATTGAGTTCTGGGTAATGGGTTTTGGAGAATTTGGTTTGGAGTTTGAAGCAACCGACATGAAAGGAACAACAGCACAGATTAATTGGCCTTTTTGAGAGGAA
>TRINITY_DN12247_c0_g1_i1_1  2-484 hypothetical protein TEA_022779 [Camellia sinensis var. sinensis](+)
CTTAGAATACTACTGTTTGTGGCAAGACCAAGGACCTTAGTTCTTGGAAACATCCCAGATTCTATGATCTACAGAAGTGTCGATCAATACCCTAATGCAAATAATGTTCCAGGGATTCTCATACTTGAGATTGATGCTCCCATGTACTTTGCCAATTCAAGCTACTTAAGAGAAAGGATTTCGAGGTGGATAGATGAGGAGGAAGACAAGCTTAAATCCTCTGGAGAAATCAGCTTACAATATGTCATATTTGACATGGGTGCGGTTGGTAACATCGATACAAGTGGAATTAGCATGCTTGAAGAGGTCAAGAAGAGTACTGACAGAAGGGGGCTCAAGATGGTATTGGCAAATCCAGGAGGAGAGGTAATGAAGAAGCTAAACAAGTCGAGGTTGATAGAATCGATAGGCCAAGAGTGGATCTATCTAACAGTTGGGGAGGCTGTTGGAGCATGCAATTACATGCTTCACACTTGCAAACCA
>TRINITY_DN12249_c0_g1_i1_1  6-455 uncharacterized protein LOC114284766 [Camellia sinensis](+)
ATGGCGCCATATGAGGCTTCATATGGACAAAAGTGTAGATCACCTATTTGTTGGGATAATGTGGACGAAAGGAAGTTATTAGGGCCTGAGATTGTGCAACAAACAGTGGACAAGATCAATCTTATTAGAGAGCGACTTCGCACTGCACAGAATAGACAGAAAAGTTATGCAGATAACAGGAGACGCAATTTGGTGTTTGGGGTTGGAGACCATGTGTTCCTTAAGGTGTCTCCTATGAAAAGAGTAATGAGGTTTGGTGTTCGTGGTAAATTGAGTCCTAGATTTATTGGACCATTTGAGGTTTCAGATTGAATTGATGAGAAAGCTTACAGACTTGCCCTACCACCTTCACTAGTTGGAATTCATAATGTCTTCCATGTTTCGATGTTGAGGAAGTATATACCGAATCCCAATCATATGATTGATTATGCACCGTTGCAGTTTAAGGAG
>TRINITY_DN12250_c0_g1_i1_1  2-511 uncharacterized protein LOC114314171 isoform X2 [Camellia sinensis](+)
GCAAGAGTATTGGAAAGGACACCATCGTTAAGTGATCTAAATGAACTTGTTTATGGACAAGAACACTTGTGCAATGATGATATGTCATTCATATTTTCACTCAAGGTGGCAGACAATGCAACACTATACGGTGTTTGCTTACATGTACAAGAAATGGTTCAGAGACCACCTGCTATGTTAGGAGCTGCATCACCCATTTCCCAATCATCTGGAATCAGTCGCTTATTGGCTTCTGCTCCTCGCTGTTACTGTGTTTTAACAAGAGTTCCGTTCTTTGAATTACATTATGAGATGTTGAACAGTATCATTGCGCAGGATCGTCTGAATCGGATAACACAGTTTGTCACTGAAATCTCTCTCACTGATTATATCCCCTCAGGAACCAAATTACATGATCCGATGAATGACTCCCCATACAGGGACTGTTGTACCGATTGGATGGCTTCTGCAATACCAGTTGACAGTGCGATAGCCCTTACTGCAGCTGCTGCAGGCATTGTATTAGATGAC
>TRINITY_DN12251_c0_g1_i1_1  2-787 probable S-adenosylmethionine-dependent methyltransferase At5g37990 [Camellia sinensis](+)
GTTGAAGGTGTTCATTTTATCTTCATCCACCAATCCCATGTTGGCCATGTCATTGAGGATGGCTTCAAGAAGTTGAATAAGTACCATGAGAAAGAAGGGAGAAGGAGGTGTGTCAGAAGGGTGACAGGGGACAACAAGTGCCATTAGACCTCCAGGGACAAGCTCCAATGCTCTGGCATTTAAAAATGACTCCATGTCCTTGGCAAATTGAGCTTCATAAGCCTCAAAAACTTCTTTTGGAGCACCTCCGTAATAGATCCTTCCTTTGTTCCACGCAGGCGATTGCTTGTCAACCAACTCTGGAGGGACCTTGGAGAGCCACTGGAGCGAGTAAGAGGAGTGCATGAGGTGGACAGAGGACTTGGGGAATAACCGGCCATGAAAAGAACCCGGTACTCCAGCTGCAAAGTATTGTCTGCCTTTTGACAGGCACTTGAAAAGCGTGTTGAAATCGTTGGAAGTGTGATCATTGAAGAGTACTTGAAACTCGAGAGCTTCTGAATCGAGACCTTGACATTGGCACACGAGTTTTACAGATTCAATGATGTTCTGCACTGCGATGAACGTGTTGGGACCGACAGAACAGCCCAAATCTACAATTTTGAAGGAGTTTGAAGAAGATGACACACGGTTGAGTTGGTTTAGATCCAGGTTATCAACAATTGCAGCATTCATCAAGGACTTGGCACTCTCAACTGCATTTCTCTGTAAAGAGGAATTCTGGGTGTAACTATGAGGACCATCTCCTCCAACCATGGGAAACGACATGGATGATGTGTCAGCCAT
>TRINITY_DN12256_c0_g1_i1_2  140-412 PREDICTED: U6 snRNA-associated Sm-like protein LSm3 [Populus euphratica](+)
AGCGCAGTGAAAGAGCCTTTGGATTTGATCAGACTCAGCCTCGACGAGCGCATTTACGTTAAGCTCCGTTCCGATCGTGAACTCCGCGGCAAACTCCATGCTTATGATCAGCACTTGAATATGATTCTTGGGGACGTTGAAGAAATTGTTACAACTGTGGAGATTGATGATGAAACTTATGAGGAGATTGTTCGGGCTACAAGACGCACAGTCCCTTTTCTCTTTGTTAGGGGCGATGGTGTGATACTGGTTTCTCCTCCATTGAGAACAGCT
>TRINITY_DN12259_c0_g1_i1_1  4-297 putative receptor protein kinase ZmPK1 [Camellia sinensis](+)
GGTTAAGATGAGATTGCCATTTGTGAGGAGGGAAAGCTTTGAGAGTCTGCCATTGATGGGTTGGTCTCGGTTGGCTAGCCAAACTAGATTGTGGTTTCCATGGGAGGAGGGTTTGGTGAACCAGATTGCAAAGCCATAAGCGTTTTCTCCGAGGGGGTAAAAGCCAGAGGAGAAGAGGTTGTTTGGTGAAATCAAAACGTGGGTTGGGCTCTCGACTGAGAGAGATGAACCTCTGCTTAAACTAGAGAGAGTTGCAGAAGAAGATGATGATGAAAATGGTAAGGAAGATAGGAC
>TRINITY_DN12259_c0_g1_i1_2  379-690 uncharacterized protein LOC114305701 [Camellia sinensis](+)
TTCTTTGAACTTACACCAATGCAAATATTAATGAACACATTTAGAGTGGTAAACGGTGTCTCGGTCTTGAACGACCTCTTAGACTTGGACTTCGATATTTGGGATATCCTTCATTGCTACTCCTTGTGTCATAATAAAGGCGGTAAAACCTATTATGTCAAAGTTCGGTCGTTGGAGCTCCAACTCGTCACTGAACTTCCTGATAATGACAAATATTGCTCTGATTTCCTTTAAGTCGGAGGTAATTGGGAGTTTACGGCCGAGGAGGTGGGCCGATCGAAGCGGGTTCCACGAGAGAACGGTCACCCAGGT
>TRINITY_DN12268_c0_g1_i1_2  149-2008 SEC1 family transport protein SLY1-like isoform X1 [Camellia sinensis](+)
ATGGCACTCAATCTCCGACAAAGACAGACCGAATGCATAACTCGAATGCTGAATCTGAACCAACCTGTGAATTCAAGTGGAACAGCGAATGAAGAAGTTTACAAGATCTTGATCTACGACAAGTTCTGCCAAGACATTCTCTCCCCTCTCATCCACGTCAAGGACCTCCGCAAGCACGGCGTAACCCTATACTTCCTCATCGACAAGGACCGCAAGCCTGTCCACGATGTCCCCGCCGTCTACTTCGTCCAACCCAATCACCTCAACGTTCAGCGAATCGTCTCCGATGCCTCTCGATCTCTCTACGATTCCTTCCAGCTCAATTTCTCTTCCTCGATTCCTCGCCCTCTCCTTGAAGATCTCGCATCGGGGACTCTCAATTCCGACTCCATCAATCGAATTTCCAAGGTACACGATCAGTACTTGGAGTTCGTAACCCTAGAGGATAATTTGTTTTCTCTTGCGGATAAGTCTTGTTATGTTCAATTGAATGATCCTTCTGCCGGAGACCGCGAAATTGAGGAAATTATTGAGAAAATTGTGAATGGTTTGTTCTGTGTTTTGGCTACACTTGCTGTTGTCCCTATAATCAGGTGCCCGCGCGGTGGGCCTGCTGAAATGGTCGCGTCTTTGCTGGATCAGCGTTTGCGCGACCATTTGTTGGCAAAGAACAATTTGTTCTCTGAAGGTGGGAATTTTGCTACTTCATTTCAGAGGCCCATTTTGTGTATATTTGATCGGAATTTCGAGCTGTCTGTTGCTATACAGCATGATTTTAGGTATAGGGCACTTGTTCATGATGTTCTGGGTTTGAGGCTGAATAGATTGAGTGTGCCAGGAGAGAAGGGTGGGATGAAATCCTATGAATTGGATAGGATGGACCCGTTTTGGGTGGCAAATGGGTTGTTGGAATTTCCAGAAGTGGCTGTGGAGATTGAGACCCAATTGAATAAGTATAAGAAGGATGTCGATGAGGTGAACAGGAGGACAGGTGGAAACGAGGGGGCTGAATTTGATGGGACAGACTTGATTGGCAACACAAAGCATTTGATGAATGCTGTGAATTCCCTGCCAGAGTTGACTGAAAGGAAGCAGGTGATTGATAAGCACACCAATATTGCTACTGTTTTGTTGGGCGAGATCAAGGAGAGGTCACTCGATTCATTTGCCAAAAAAGAGAGTGACATGATGGTTAGAGGTGGTATTGATAGGACTGAACTGCTCAGTGTACTTAAAGGGAAAGGAACCAAGTTGGATAAGCTGCGTTTTGGAATCATGTACCTTATTTCTTCTGAAAGCATGCCTCATTCAGAAGTGGAAATGGTTGAAGAAGCACTCAGGGAGTCTGAAGTTGATACTAGTGCATTTCAGTATGTCAAAAAGATCAAGTCGTTAAATGTTTCATTGGCTAATGCAAATTCTGCTAGTAGAAGTCACATTGTGGATTGGGCTGAGAAGCTCTATGGGCAGTCACTTAGTGCTGTCACTGCTGGTGTGAAGAATCTGTTGTCTAGTGATCATCAACTTGCATTGTCAAGGACAGTTGAAGCCTTGATGGAGGGGAAACCAAATCCTGAAATTGAATCTTATCTTGTATTTGATCCTCGTGCTCCCAAGTCAAGCTCTGGGACAAGTAGTAGCCATCTGAAAGGACCATTTAAAGAAGCTATTGTGTTTATGATAGGTGGTGGCAATTATGTGGAGTATGGGAGCTTGCAAGAGCTTGCACAACGTCAACAGCCAGTCAAACATGTAATATATGGAACGACAGAAATTCTCACTGGTAGTGAGTTTGCAGAGCAGCTTGCGGTTTTGGGGAAGAAGATGGGATTAGGAAGCAGTGGTGCTACTTCAGCCCAG
>TRINITY_DN12269_c0_g1_i1_2  3-932 E3 ubiquitin-protein ligase ORTHRUS 2-like [Camellia sinensis](+)
AAAGTTGGGATGCAGGGTTTCGAAGTCTGCAGATACTTATTTGTGAGATGTGACAACGCTCCTGCACCATGGACAAGCGACGAGCATGGGGATAAGGTTAGGGCCTTGCCATTCATTTCCGAACTTGAAGGGGCGACTGATATTAGTGGGAGGTTGGAGAGTCCATCATGGGATTATGATGAGGAAGAAGAATGCTGGAAGTGGAAAAAACCACCACCCCCTGAGCAAAAAGAAGTAACTAAGAGCAAGCATAAGGAGGGAAAGCAGATGAGAACTATTACAATGAAATGTAAAAATACTTCTCTAAAAGAGAAAGTTTTGAAAGAACTCCATTGCTGTCTATGTAAAAAAGTGATGACTCTGCCTCTCACAACACCCTGTGGTCATAACTTCTGCAAACTCTGCCTGGAAGGTGTCTTTGCTGGGCAGACTTTCGAGAGAGAGAGAACTTGCCGCAATGGACGCACACTCCGCTCCCGAAAGAACCTCATGAACTGCCCTTCTTGCAAAAATGACATAGCTGAGTTCCTCAAAAGTCCTCAGGTTAACAGGGAACTGATGGAGGTAATAGAGGGGCTTCAACAGAAGACAAAAAAGAAGGATATCGTTGAGGGGTCGGGTGCAGAGGCATCTGATTCGATGGAGAAGAGATCAGATGCTTTGTCTGGGATTGAAGAAAATGATGTTCCAAATCCTCAAAATGAGGAGCTCAAGAAGAAGGAAAACGATGCTGCTGGGACTCTGACAGAACATGAACAAGAAGATCCCGAGAGGGCATGTAAGCGAATGAAAATTGATGGTGGCAATGATGGTGTGTAAAAGATTGACAATGCTGAGATTGAAAACAACAAAGCTGAAGAAGCAACAGATAATAAAACTGCTTCGCCTTCAAGTCCTCTCAACGTGCGATCATCAGATGATGATAACCAG
>TRINITY_DN12278_c0_g1_i1_2  131-385 protein BRICK 1 [Camellia sinensis](+)
ATGGCTAGAGCGGGAGGGATAACGAACGCAGTGAATGTAGGGATAGCAGTCCAAGCTGATTGGGAGAATCGCGAATTCATCTCTCACATCTCGCTCAATGTTCGTCGCCTCTTCGACTTCCTTGTCCAATTCGAGGCTACAACAAAGAGCAAACTAGCATCACTGAATGAGAAGCTTGATACGTTAGAGCGCCGCCTCGAACTGCTTGAAGTCCAAGTGGGTACTGCGTCAGCTAACCCTTCTCTGTTTAATGCC
>TRINITY_DN12279_c0_g1_i2_1  170-331 uncharacterized protein LOC114300740 [Camellia sinensis](+)
GCAGTCATGGTTACCAATGTTGTTAGGACTAGGCTAAAAGACATGGAAAAGGTCATGAACGCCGGAGAAGAACGCACTGGTGTTGACTCTGTTGTAGTAATTGACGGTTCACCCAGTTCCCGTGAAGTTGTTGGAGACCAGAAGTCATCATCAGAGGCGGTT
>TRINITY_DN1227_c0_g1_i1_2  14-1069 uncharacterized protein LOC114273497 [Camellia sinensis](+)
CACCGGAAGATTGAGTTTGTCCACCATTTCTTGAGAAACTACGTTCTCACAACTTCCACTATCAATGATCATGTTACAAACACAGCCACCAATGTTGCAGGTGAAATAAAAGATATTAGTACGCAACCAATCTTCTTGGCTCTCTAGTTTTGGTAAGAGAAGAGTCTTCTTCGACATAAGAGCAAGACCCTCTTCTTCATCACTATCTCCACCAATTGTCACATTATTCGAAGGATCAAAGATTGGAGCATCTTCAAAGTCACCATGCTCCTCAACTTCTTCAATGAGAAGTGCCTTGTTCAGGTTATTACCCATGTTCTTGCGGCAATCAGAAGATCTATGCCCCGGTTCACCACACCTAAAGCATTTGAATGTTCCACCTTGCGGTGTATTTTGGTTTCCGAAAGCACCATTAGGACGAGGAGCTTGAGAGGAGGAAGCACCCTTATCCACAAACTTGGAAGGAGGATTAGCTTTGGCAAAGCTAGGAGTGGAAGGACCCGGCCTAAAACCACCTCGAAACCCTCCTTGAGAGTATTGTCCCATTTGGGAAGCACGGCGGCTTTGTCGTTTCTCCACGGCTAAGGCCCGACTAAAAGCTTCGGAAACACTATATAATGTGTACAAGGCAAGAACATCTTGGATGGAAGATTTCAAGCCGCTCACATAACAGGCCACCCGTTGCTCCTCACTTTCACTTAAGTCAACCCGTGAAACGAGTTGATAAAAGACTTCCATGTATTTATTCACACTACCATCTTGCTTGAGAACATGAAGGCGTTGATAAACACTTTGGAGGTAGTTGAATGGTAGAAAATAGCCCTTTAACTTCTTTTTCATTTTCTCCCAATCATGGATTTTCTACTTTCCACATCAGCGACAGTTGAGTTGAAGTTGTTCCCACCAAGCGGAAGCTCTCCCCTTCAACCGAATAGCCACAAGCTTAACTTTCTTTTCAACGGAGACCTCTCCATAGTCAAAGATCCGCTCAATGGTGTTGAGCCAATCGATGAACTCATCGGGATTGAGGCTTCCATGAAATTCGGGAAGTTCAAT
>TRINITY_DN12281_c0_g1_i1_1  3-557 putative ABC transporter C family member 15 isoform X2 [Camellia sinensis](+)
ATTCTTCTCTGTTTCAATGCTCTGCCCATTAAGGGTAGTGAAAAAAACAATGACATTCAACATCCATTGCTTCAAGAAGAGGAAGAAAATATCAGAAAATGTGGCGACGATGCCTTTTCCAATGCCGGATTTTGGAGCCAACTTACATTTCTGTGGCTTAATCCACTCTTTGAAAAGGGTCAAAAACAGAAACTTGAATTCCCCCACATACCTTCCATTCCTCAATCCGAAACATCTTTTTTCGCGTCTTCTTTGTTAGAAGAATCGCTTAGAAAACAGCAGACCAAAACGATTTCATTGCCAAAAGCTTTACTCCATGCTGTCTGGAGACCCCTGGCTATAAATGGTGGTTTAGCAGGACTTAATACAATTGCTTCCTACACGGGTCCATTATTGATCACGAACTTTGTGAACTTTTTATCGGCAAAGCATGAGAATTCAAGCATCCACCAAGGTTTGATTCTTGCATTCATCTTCTTCTTCTCGAAGACAGTGGAATCACTGTCTCAGAGACAATGGTACTTTGGCGCACAACGCATTGGTATCAGAGTCCGA
>TRINITY_DN12282_c0_g1_i1_1  118-453 hypothetical protein TEA_001740 [Camellia sinensis var. sinensis](+)
AACTGCAAAAGAGGCCAAACCAATTGACATCAACCTATACCAATAGGAAACAACGAAGTAATTCAGCAAGGAGAGATATATCAGCTTAGAGATCCACAAAGACTGGAAGCAATGGAATGGCTTCTGGAACATACATCTTTTGCGCAAAAACCAAATGGATCTCCATGGCCCCTAACCAAACCAAAGGGTACATTGTTTCTAAAACCTCCAATTAGGGCTTGATAGAAGAGGGAACGGATCACAAGGGAATAACATCTCTTCGAGTACTCACAGAGCAACTTTAAGCCAACTCACTGAATAACTCACTAGGTCAAGACTAGCAGTGACAACAGCCTG
>TRINITY_DN12284_c0_g1_i1_1  3-482 uncharacterized protein LOC114269911 [Camellia sinensis](+)
AAGTCAGAGTTAATTCCGGTTGGGACCGTCCCACGTATTTCTATATTGGCTGCAATTTTGGGTTGTAAGATAGGGGCCTTACCCACTACCTATTTGGGGTTACCTTTGGGAGCATCTTTTAAGGCTCCAAGGGTGTGGGATGGAGTGGTGGACAGGGTGCAGCGTCGTTTGGCAGGGTGGAAGCGGCAATATCTTTCGAAAGGGGGTCGCGTTACACTGATCAAGAGTGTCCTTTCGAGTATCCCCACTTATTTCATGTCAGTACATGTTATTCCTGTGTCTGTTGCTCGGAGGTTGGAAAAGTTGCAGAGAGATTTCTTATGGGGAGGTGGGTCAGAATCCTTCCATTATCATCTTGTAGCCTGGGAGCAGATTTGTTCTCCTAAGGCGATGGGGGGTTTGGGGATCCGGAGGTTGATTTCATTTAATTTGGCTCTTTTGGGAAAGTGGTTATGGCGATTTGGGGTAGAGAGGGAGCGG
>TRINITY_DN12287_c0_g1_i1_2  2-337 uncharacterized protein LOC114286892 [Camellia sinensis](+)
AACCTCCCACACATACAGCCTCCTTCTGAACTGGCACACCCAATTACCTTCAGCCACCTTTTGGTCATGCATTGATCTAAGTGACTCTTCTTTATTCACCACCAACCCATACAGACCCGGAAATTCCTCTCTAAGACTTGTCCTATTCCACCATTTGTCCTCCCAGAATCTAACATTGTTTCCATCTCCAATCTTAAGCTGAAAATTATTCATGTAGAACTCGGAGAGGGTGTTACTAAACTCTACAATGGTAACTATACCTTTCCAGACACTAGACATTCTACTAGTGGTAGAAGAGGGAGGAATCCAATCCCTGGAGTCCACTTTATACTTACT
>TRINITY_DN12288_c0_g1_i1_1  4-306 ubiquitin carboxyl-terminal hydrolase 8-like [Camellia sinensis](+)
AAAACTACAGTTCAAATTGGCAGTGCCACCATTCATTGTACATGAAGTCCCATTAGGAAGAAGCCCCTTCATATCATCTTTCTTCACATCTCTGCTTTTATTGAAATCTGCCAACCCATAAACTTGCAACTCAAGGAGAATCTCCTGCTCGGGCTGCCGTTGAGTCTCTTTTGCTGACTTTTTGTTGTCATATGAGGAAAATAGGGTTGTCTGCCCTGAAAAATCCCATATGTGTAATAGCTCAGACTCGACACTGAAAATTTTGCAAGCTCTTTTGAAGCGATCGACTGCATTGTCCTTTTT
>TRINITY_DN12291_c0_g1_i1_2  130-342 hypothetical protein TEA_000456 [Camellia sinensis var. sinensis](+)
[truncated: 29,285,041 more chars]
