# Supplementary material for: Integrative Metabolic and Transcriptomic Profiling in Camellia oleifera and Camellia meiocarpa Uncover Potential Mechanisms That Govern Triacylglycerol Degradation during Seed Desiccation
Source: Plants (Basel). 2023 Jul 8;12(14):2591. doi: 10.3390/plants12142591 (PMC10385360; doi:10.3390/plants12142591)
Supplement: Supplementary file 1 [file plants-12-02591-s001.zip › Supplementary Table S7.fasta]

>TRINITY_DN5765_c0_g1_i1_1; -14 1 221  LEN=329
XCTGTAACAAAAATACCAGATGCCTCAAAAGACCGCTAAAGCGAACAAACCGTCACTCAA
GTGAAGAGCAAAGGGAAAAAGAATCCAAAGTGTTATAGGTGTTGTCCCTCGACTCTGCCT
GGGCGTTGCCCCGAACCCATTAGGGGGCCCTGCCCCTTAGACCCCCGTGAGCTGACCAGG
CAGCTCGATCCCCGTACAGAGTCAACAAAGTGGCAAACATGA
>TRINITY_DN5706_c0_g1_i1_1; 7 1 180  LEN=314; minus strand
CTTCTCAACAATATAGTGGTTCTGCCCCCTCCGTCGGATATTATTGTGATCTTATTCGTT
GTGCCCAATGCTCCTCTTCTAGCGACTCGACACCAGAGACCCCGAAAGGGCGCCAAGACT
TTACTATACGCCTGGGAAAGAATATGGGTCCTCCCTATCAATTGGCGAGGCCTCACGTAG
>TRINITY_DN5758_c0_g1_i1_1; 51 1 150  LEN=324; minus strand
CTGGATGTTTTGCACATTTCAATTGAATATACCACTGCAAAAATAGCAACAGAGGGCAAA
AACCATTTGACATCAGTCATTGAATGTGGGAAGTGGACATTATGGGCACCATGGAAAATG
TTAGATGCCGTGGTCCCAAAAGTATGCTGA
>TRINITY_DN5734_c0_g1_i1_1; 50 1 310  LEN=310
XXAAACACCTCCAGTACAAACTCAATTAGAATGCTGCGCAGTAAGCTTCGATGGTTCAAG
CAGCTTGTAGGTATCTGTTGCTTCCCAGCAACACCATCTTGGAACAAAGCCCATACTGCT
GCTATGAGGCCAGCAATGGAAGCAGACAAGGCAGGAGCACCCAGCATACACCAAGACAGA
ACAGACCAGCAGCACACTCAACAATCAACCAGCAGACCAAGACAGAACATTCAAGACAGA
GCAGACCAGCAGCACACTCAACAATCAACCAGCAGTCCAAGCCCAGGGAATATCAAAACC
AGTTTGTAATCG
>TRINITY_DN27207_c0_g1_i1_1; 208 370 1135  LEN=1281
ATGGCTGTACAACCCGCGCAACCTCCAACGCATCACCGAGGCATCACCGCTGCACCTCTG
CCGAACACCATGGCTGTACAACCCACGTTGCCACCAACTCCGCTGCCTCCACCGCCATCT
GCTGCACTCCACGCCCAAACTGTTACAACTCCATGGCTGGACATCTCCATGGCTGGACTT
GCAAGCTCCCCCTCAGGACCCCAAGCTGCTGCAACACCAAACTCCACTACCCACAACACC
CACAACCACTCCTAAGCTGCTCCAACGCCTCCTCTTCTGTGCACCTCTGCACCGAGACAT
CACCGAGACAACCCCACGGCTGAACAAACTTCTCTGCAACCTCATTGCCGAACACCAAGG
CTGGACATCTCCACAGATCACCACTACCCACAACACCTACAAATCCACAGATCACCCCCC
GAGCTTCAGCCAAACTCCACGCACCAACCGAACACCGACCACCCGCTGGGACACCTCCAT
ACCTACGGTAGAATTACACCCCTCAAACTCTCACTCGAGGAGGAGCGCTCGAGTGAAAAC
CGGAGAGAGCTGAAACGCCTACGAACCGGAATGCACCCCTCAAGCTCCTACTCGCCAAAA
GCGCACGAATGCAAACACCTGAGCTCCCCTCATGAATCAGCTAAACCGGCATGGTTGACG
CACAAGAAAACAACCGAAAACAAACTAGATCAGCCCCTGAAGACACCAAACAACACACCA
AGGTGGAGAAATGGGAGACTCAAGTTTATTAGAAGAAAAAGCTAA
>TRINITY_DN27207_c0_g4_i1_1; 37 1 163  LEN=333; minus strand
XXCGGCCGTGGGTGAAGGCTGTTGGAGATGCCCGGCGCGGGAGAAGGCTGGGTGAAGCCC
GATGGAGTTGTCTGGTGTGGGAGAAGGTGCATGCGTCTTGGGCAGTGCAGCAGACTGATG
GAAGGAGTGCATGCGTCTTGGGCAGTGCAGCTGTTTTTGTTTTAA
>TRINITY_DN27207_c0_g5_i1_1; 118 194 1009  LEN=1315
ACGCCTCTGCTGAAGCCTAACCCAGCACGCCTCTGCTGCATCACGCCACTGCTGCTACCT
AGGCTGCTGCAACACCTAATCCGCTGCCCACGCCACCAATAGGCACGCCTCTGCCGAGGA
TACTCCAAAGCCACCGCCGGGAACAACACCCACCTGCTGGAGCTGCCGGGAACATCACCC
ACTGCCGACAAGAAAACCACCCCTGCTGCAACTCCCCCCAGGTCTACTACTAGTTCATCA
CCGCGGATCCACCGAACACCGCCAAACACCACTGATCCACATACCCACCGAACACCGCCA
AACCCACCAACACCACTGATCAACACCCAAAAAACACCTAACACCTATGCTGCTACAACT
CCTCAAGCACACACCACGCCTCTGCTGCAGCCCACACCGACGCTGCTACACCTCACCTCA
GCCCACACCAACCACGCCTATGCTTCATCTACAACTCCCTAGGCCCTCACCTATGCTGCT
ATACCGAGGCCCTCAACTATCCCCTGCTAATCTGCCCACACACACGCCTCTGCTGCTGCC
ACATCCAATCCCACACCTATGCTGTTATTCCGACCAAGACACCAACCCTGCCGCTGCAAC
ACCCTTGCTAAACTTCACAGCGCAGCTCCAACATTTGCTGCAATGCCAAACTCCTCTCCA
GTGGTGGTGATAGTTCTTCACCATACTCACCCCGCGGAACCACACACCCACCGAACACCG
ACCACCCTCTGGGACACCTCCAAAACAATGGAAGAAGTTCACCCCTCAAACTCTCACTCG
AAGAGGAACGCTCAAGTGAAAACCAGACAGAACTGA
>TRINITY_DN27207_c0_g2_i3_1; 178 228 901  LEN=1132; minus strand
ATGGCGAGGAGGGGTTTGAGGGGTGTGCTTTTTGGGCGGTAACAAGGGTTTCGAAGGTGA
TCCAGTCCTGTCCGGTTGTCACTCGAGCGCTCCTCCTCGAGTGAGAGTTTGAGGGGTGAA
GTTCTACCTTTTGTCCTTGCAGGTGGTCGGTGTTCGGTGGGTGTGCGGATCCACGGCGTG
AGATTGAAGCCTGTTGGGTATGGAGTTTGGCAGAGGGTCGTGTGGGGCATTTCTAATCCT
CAGCCGTTAGGAAGTGTTTCAGGGAGAGGAGTTGGAGTAGCTTGAAGTGAGATTGGGAGC
TTGGCAGAGGGTTTTTGGTGTGAGTTCGAAGGAGACCAGATGCAGCAGAGAATTGAGGGT
GTGAACTTGGGTCTTGGTGAGTATGAAGAAGAATTTGGGTCTTGGATCTGCAGTGGAAGC
TTGGAGTTTCGGCCGGTGTTGGTTACAGCAGGGGCTCTAGGTGCGGCTTCCGGTGACGGG
TTGGAGGCCACTCGGCCGGAGAGTTTCTTCGCGGCATGGCGGGGTGGGGGCAGCAGAGGT
GTAGGTGGTGTTGGTTGGCTACAACAGAGGTGGCGTGTGCATAGGGTGGTAGCTGAGGAG
CAGGTCTGGGGAGTTGGAGCAGCAGTGTGTCTTGGGCTGTCTTGGCGTGTTCTAATTTCA
AAAAAAGTTTAA
>TRINITY_DN27207_c0_g9_i1_1; 180 276 541  LEN=815; minus strand
ATGGTGTGGGCTTGGGGAGTTCGGCAGAGGGTTTTGGGTGTGAAGTCCTGATGCAGCAGT
GGAGTTGGTGTAGCAGAGGCAAGGGGAGTTGAGGTTTTCTTGCGGGTGCGGAGTTGATGC
AGCAATGGAGTTGAAGTTTTCTTCXCCGGTGGTGGCGCTGGTGTTTTCTCGGCCGGAGCG
GGCATTGGGAATTGCGAGGCGTGGGGTGTTGTAGCAGCTGAGACGTGGGGAGTTGTAGCA
GCTGATGTTGCAGAGGCGTGGGTCTGA
>TRINITY_DN27212_c2_g3_i1_1; 268 188 754  LEN=1037; minus strand
ATGGAAAAAAAATGCCAGAAAGAACACGGGGTCATATTGCCCATTCCTTCCCTGGCTAGG
ATGGCCAGGAAGGTTACTACTGACGCAAAACCTCCATCTTTGGAGAAAAAGGGTCTGCTA
AAGGAGGCTCTTAAAGGTGTTGGAGCCAAATTCTACAGAAGTTGGCTGGCTCATTTTCAG
AGAGCAGAAGGTGATGGAGCTAACTTCTACAACAGTTGGCTGGCTTTTGTTAGGAAAACA
AAAGATTTGCTCGAGGATGACACTATCATCAAACGCCATGCGGCGCTCATCACTGTGGCC
GCTGGGTGGTTTGGCGCTATTGCGTGTCTGCTTGACTATCTAAGAAGGCATAGTCAAGAA
TTGAAAAAGAGAAACGATATGCTAGAACTTGTGGACAGTGCTACAGCATCGAGCAAATTA
TTCAGCATTTTGGCTGTGTCCCAATTGAGCTTAGCAAATGCTAAGCTTAGTACTTTGGTC
GGCACTGCCAGACTGATACTGAATGCCATTGTTGTAGTTGCTTTTTTGGTTAGCATTTAC
ATCACGTACAAGATCTGTTCTAATTAA
>TRINITY_DN27262_c2_g1_i1_1; 35 1 126  LEN=574; minus strand
CGACAACACTTAACGTATCCGGAACCTCCACGGGAGGCACATAGGTTGGCTGACAAAACA
GGTTCTAGACAGAAGCCTCTAGCCTGGTCATGCGCCGGATCACAGATAGCCGCAGAAGCA
GATTAG
>TRINITY_DN27223_c3_g2_i1_1; 11 1 157  LEN=398; minus strand
XXACCGATGTCGGGACAGTTTACGGGATCATGCCGGACCGATGTAGCAGACACTGTGTGG
TCGTGTCAGACTATTGAAGAATACACTGTATGTTCGTGTATATGCCTCAAAAGTCGTGCC
CTCAAAAGGCATGCTCAATCCATAAAAAGGTGTGCCTAA
>TRINITY_DN27249_c0_g2_i1_1; 113 1 307  LEN=320; minus strand
XXTCCGCGTATTAGTCAACTGGACAATGGAACAAGGATCATCAGATCCACAGCTAAAGGT
GCTCAGAACTACAAAGACAGCCACCTCAAGTCGCCTCCCAGTCAAGCATTTCAAGTGGAA
GCACAATGCAAGCCCAAGGCACAAGCAACCATGACAGTGGAGCTGAGATACAAGAAACAA
ATAAAATTTAGGGGAAAATCTATTTTACCCTCATGTGGTTTTGATCGTTTTGCAATTTAC
CTCCTTGCCATCAATAATTCCGTCCAAACTGACAGAATTTGTGTTACAAACAACAAAAAT
CAAAATTGA
>TRINITY_DN24411_c2_g2_i3_1; -65 1 496  LEN=496; minus strand
XAAACGAAACTATGCAAAGCAAACTACATGAAGGGCAATTGAATCATGATTCAAACCGGA
ATGGTTCGAAACCGCACAAATGTCAAATGGATTGATGGAGGTGACAGGTCCGTCTCCCAT
AGAACGATGTCTGATCTATGAGTACTTCGCACGGACACAAGAACAAGTATTGGGTGGAAT
GACATAAGTGGGGAAACGACCCGCTGGGGAGAGAATAATGATCCTAATGCTGGATGCAAT
AATTATGCTACAATGTAATATGCGATTATGGCGCGCGGGCCAAACTGTATCTCGCTTAGG
AAAGGCATGCACACATACAAGCCATGTCTAACACAGAACAGGTGCCGCAACCTCAAACCA
AGTTCATCAAGGAATAGGCGCGATGCACGTGAACCATGCTTTGACGTGAAGAGTAAGGGC
ACATACCAGACCAAGCTCAACAAGGAAAGGCGCAAGCCATAGATGGAAGATGATGCAATG
GATGGATGCAACTACAAX
>TRINITY_DN24449_c0_g1_i3_1; 149 253 555  LEN=761
ATGAATTCGATATTCAGTTCGTTCGATGCGGTTTGCGCTGAATTCATGGGGCAGACTGTG
AAGGCTTCCTTACCAATAATACCATTTAGTAGCAACAACAATAACAAGAAGGCCATATTA
CAATCTCAGCACAAATTAATTAGTACTACTAAAAATAGCAATAACAACATCAAGGAAGGC
AACTCATCGCCGCCACCACCAGCATCACCATCGACATCCAGTAAGCGAAAGGCGGCAGCA
CGCTTTGCGCCGGAATTAGATGGCCTGCACTGCTTCGAGTCACTCGTCCCTTTTTCTTTT
TGA
>TRINITY_DN20841_c1_g1_i1_1; 79 397 624  LEN=624; minus strand
ATGGTGAAAGAGAGTGGATGTAGTATCAGAACCTCTAGGCTTGCAACCAAGGAGAGGCTT
GCTCATGCACGCGTACAGGTAGAGACCTCCTATTTAAAGGAAAGTCAAGCCATGGAGACT
AGTTCACCTTGCCACGTGCCTGAATGAGGATAGATGAATTCTTATGCTTGGCTTGACAAC
GTGGAGTCGTCAGACATTACTAGTTGGTATGGAAATCCTCAGGCAACA
>TRINITY_DN20808_c0_g2_i1_1; 1 1 304  LEN=304; minus strand
XXCTTGGCTCTTCAGAGGACAAGTCACTGTTGGCCAGAGTGTTGGTGGACATTGAACCAG
AGTGAATGCAGATGATGCCATGTGCATAATGGTCATTTACAGGTTATGATTGAAAGGGAT
ATTAAGATACTTCTAAAGTTGGTCAAGGAGATACAAAATATTGGAACCTATAATGTGCTT
ATGACCGAATAGACTACTACGATGCTATCAAATAAAATGAGTGATCCAATGGAAGCTAAA
CTGAAGTTTAGAAAAGGGCAAGATGTATGCAATGCAAAATTTAGGATATGCTTTTGGAAT
ATGGAA
>TRINITY_DN29867_c2_g1_i2_1; 88 27 438  LEN=438; minus strand
ATGGCCTATAGCTATGCCAAACATGCAAGATATGAACATGAAGTATGAAGACAGCAGCTA
GACAGTCCCAAAACAAGCATTTTTCAGTTTATTACATGGCCACAAAAACACATACAAGTA
TGGGAAAAATCCTACGCAAGGAAAGGGCCACAAGGAGGGCAAAGAGATAACCGATACATG
GAGGCCCCAAACGAGTGAGGGCCCTTCTACAATGTTGTAGAGGGACCCAAAATATGGCTA
TTTAAAGCAGATGACCGAGCCAAAATCAGTATACAAATAGGCTCAAAATGTCATGCAAAA
CAAGGGCAAAATGAGGTATACAAAACATCCACCAAACAAGCAAAGACCCTTCATGAGACA
TGTAGAGAGGGTCAAAATAAGACACTTTTCAGGCCTGTCGAAGACCCAAAAAXX
>TRINITY_DN29867_c7_g2_i1_1; 88 536 763  LEN=763
ATGGTATTACATGAAGTACCAAAATCATGCACCAAATGGCCTAAGACCCTTAACAAGACA
TGAAGAATGGGCCAAAATAAGACACTTTCTAAGCCTGATGAAGGCTGAATACAGGAGCTA
AGCAAGCCTAACAAAGCATGCAATTTTACGGAATCAAAGAGGATATTACATGAAGTACCA
AAAGCATTCATCAAATGGATTAAGGCCCTTAACAAGACACAAAGAATG
>TRINITY_DN29867_c7_g6_i1_1; 46 1 340  LEN=340
XXCCTAACAAAGCATGCAATTTTACGGAAAAATGGAGGAATACAAAGGAAGTACCAAAAC
AAATCATCAAATGGCCTAAGACCCTTAACAAAGCATGAAGAATGGACCAAAATAAGGCAC
TCTCTAAGCCTGATGAAGGCTCAAAACAGTGATAAAATAGGCTCAAAGAGGTATGCAAAA
CATGGCCAAAGAGAGATACAAAGGGAGGCCATTCATGGAGGCACCCAACAAGATTTGTCC
CTTCTACAATGTTGTAGAGGGACACAAAATAAGCCCATAATCAGTTTATGGAATGCTCCA
AAAATAAATTCATATAGGCTAAAAGTAGCATGCAAGTTTATG
>TRINITY_DN29891_c2_g2_i1_1; 53 1 306  LEN=306
XXGCCTCAATCAACATTTGACTCCATATATGCTGGTGGGACCATCGAGAAAACTCCAGAC
AATGCTCAGTCAACATTAGCCTCCACGAACTAGCGACAAATGAAAATTAATCTTCAAATC
GGACTGATCGAAAGCTTTGAGCCAAGATGGAGAGAACCAGATCGTGAATCGGAGCCTAGG
ATACTCGATCTAGTGACCTTTCACCATAAGAAAGAGGAGTGATGAAGAGACAGAAAACCT
AGAATAGAAAATGGGTCACAAATCCACATTTTTCAAAGAAAATTGTTTGCCAAATACTTG
CCATCTCCX
>TRINITY_DN29829_c0_g1_i7_1; 226 1 454  LEN=814
XXAGAGAGAGATGAGAGGAGGAAAAGAATTGGCGAAGAGAGATCACCATTCGCATCATTT
GCACAGAGAGATGAGAGGAGGAAAAGAATTGGTGAAGAGAGAAGATCACTACTCGCATCA
TTCGCGGTGCAACGTGGAAAAAGGAAAAGAATTGGGGAAAAGAGAAGATCACTATTCGCA
TCATTCGCGGCACATCGTGGAAAGAGGAAAAGAATTTGTGAAGAGAGAATGTCACTCCTC
GCATCATTCGTTGCGCATCGTGGAAAGAGGAAAAGAATCGGTGAAGAGAGAATATCACTC
CTCGCATCATTCGGTGCGCATCATGGAAAGAGGAAAAGAATTGGCAAAGAGAGAAGATCA
CTACTTGCATCATTCGCGGCACAGTGTGGAAAAAAGAAAAGAATTGGTGAAGAGAGAAAA
ACACTACTCGTATCATTGAAAGATCAAATGGTATAG
>TRINITY_DN29885_c1_g2_i1_1; 72 134 370  LEN=370
AGGGCGGTCAACCGGCCGATCGAACAACCAGACGACCGGGAGGTCGACCAGTCAGGCCAA
TTTTGGGCATTTTCCTTCTTCAGCTACAGGCAGTCACGGAACATCAGAGAGGACATCCGA
GAGGTCATCCCCTTCACGCCAAAATCGGCATTTGAAACCGCCCTCTTGCCACCGCCACAG
GCGGAGTCACCTCCACAGAGGAGCGTGATGGCCAAATCGTGTGATTTTCCAACTCAT
>TRINITY_DN29890_c0_g1_i1_1; -58 1 354  LEN=354; minus strand
XXGCCGAACTCCATCACAGCCGAAATACCTCCTAGTCCGGTCTCTGCTTTGCTTCCCTTA
CCTCGGTTTCCAATGTCACAACCGAGCTATCCATAAGAGAGCTCAACCGGACTAGGACGT
GGCCGAGCCGAACTAACAAGTCCGAACCGGTGTCACCATGCAACCGACCTAACATACAAG
AACGGGTATAATTATACGACCGGTCTACCAACTGGAACCGGACTATCTCAATACCCGCCG
CAACCGAAGTACGGACACCCATTTGGCAACCGAACTATCCGCACTACTCCACTTCGGCCG
GTGTATTTACCATCTTCCGTACTTGGGCCTACCTCGGCCCAACATCTAGCTCGGCCX
>TRINITY_DN29890_c1_g1_i1_1; 82 1 400  LEN=449
XXTGGAAGCTTCAGAAAATGCAAGGTCACGAGCTCAGGGGCAAGAAGCACAGGCAGAGCT
CAGAGGAGAATGAGGGAGGAAGTTTGGAGAGTACAGAGTGAATGGAAGTGAAATGATTAT
TTTTGGGAGAAAAAGTGTTTTTGGCGGGACTGTTCAAAAGTTGTGAAATGCGAGGGCGGC
GCTACAGCTGGAGAGGGCCAATCGGAGCTTGCCACGTGTCAGGGAAGGGCAATCGATTCA
GTTGCTACAGTTGAAGAGACGTTTGAGCCGGACAGGTATATCTCGGTGAGGTCTCAGCTC
GGCTGGAAGGGCTTGGGGGTTTCTAGCTCGGCTGGAGAGGCTAACGGATGGTTAGCTCGG
CTGGAGAGGTTAAGAACTCTATATCGGTTGATAAACAAGTAA
>TRINITY_DN29890_c3_g1_i1_1; 167 286 734  LEN=741
ATGGATTCGTGCACTTACCAGGAAGAAGAGGAGGAAACTGGAGGATTGGAGCAGCAGCAA
AGGGAGGCACGAGCTTCAGAGGCAGCAGAGAGAGAGGAGATGAACAGAGTGAGAAGTGAT
TCTGAAATGAAGGGTTGGTTTTGTGTAAAAGGTGTTTTTGGAGGGAAGTATTCAAAAAGC
GTGAAACACAAGGACGGCGTTACAGCTGGGGGTGGCCAATCAGGGTTTGCCACGTGTCAT
TGGAAGGACAATCGATTCAGTTTTTGCAGACTGAAGAGAGTTTTGACCGGACGTGTCCAG
TACGGCCTAAGTTTAGCTCGGTTGGAAAAATTAAAGGGTCTTAGCTCGGCTGGAGAGGCT
AATGGGTGTTTTAGCTCGGCTGGAAAGGTTAAGACTAGCCCGGTTGGTAGACAGGTAATC
CCAATCATGCTTTGCAGATGGAATTAA
>TRINITY_DN29854_c1_g5_i1_1; -18 1 171  LEN=358; minus strand
GGGAGTGTGGATTTCATTACTCTAAATAAATGGTTATTCATGTTTACTAGGGGTGGTCAC
GGATTGGTTCCATGCGGTTCAGGTGACAGGTTGGACCGCCTGATAGGGTGCGGGTTGGGA
AAAAATGGAACCTCGTCCACCCGCAGTGCGGGTTGTGAATTGAACGGGTGG
>TRINITY_DN29816_c1_g1_i1_1; 29 1 136  LEN=406; minus strand
XXACGGGGCAGGGGCTGGGGTTATCGTGGTGCAGGATATGAAAGGGGTAGAGATGGAGGC
AGAGGTTATGGTTATGGTCGTGGACGGGGTAGGTTGGGCGGCCGTGGAAGGGGTGGTGGT
GATGGAAACCAGACTTAG
>TRINITY_DN29886_c0_g1_i1_1; 168 62 580  LEN=617; minus strand
ATGGATCTCATTCCACCACGTGGCACTGCCACATTACCACACAGATGGCTTCTCCGAAAA
GACTCAAGTGCCACGTGTCAGCCTCATGAGGTGACACATGAGTTAATCATGCATCCCCAG
CTCCCCCCCTCAAGAGTTGAGGTTAGCTGGCCAGGCCTTGCCCACACAGTGTTCTACCCT
ATGCCATTGCCAACATTGATCAAAGACACTTGGTTAGCACCTTGGCTCAGCGAAGCACTC
ACCACCCAAGTGTGCCCTCACCAACGCGTCACTACTAGTCTTAGAGAGAAAGGAGCTTTG
AGCAAGACATGTGACCCCTCAAATACCAAATCATACCTAACATTGAACTTCTCTGGCACC
TCTAGAGAGAGGTATCATATGTACCCACTGTGCATCCTTATTTTACCTGGAATGTGGATC
GTCCTGGTGCGAGGAATGGGAATGGGAACACGGTACGCCACATGCTCTAAATTGGGATAT
GATAGGGTAGGCTTTCCTCCAAAATCAAAAGCAGATTAG
>TRINITY_DN22696_c0_g1_i1_1; 129 391 669  LEN=769; minus strand
ATGTAGAGAGAAAGGGCAGAGAAAAGAGAAAGTGGGTTAGCATTTGAGACAGAAAGGCAT
AAAAATTGAGGCAAAAACGCATCTGGCCAATCCTGCAGCCGCCTCGCCGCTCGTGCAGTG
AATATTGGCCGTTCGTTCAGACTTCAAGCAATATGCCACTCAAGATTGACCGCTTGGGCG
GAGCTCACTGCAACTCGAGTGATAGACGCAAGTGGGCCAACCACGGCCACACATGCAGTG
GCTCCTCCCACCCTCGCTGATTGTCGACTGCTTGTGTGA
>TRINITY_DN22669_c0_g2_i5_1; 176 290 496  LEN=885; minus strand
ATGGGGACGCGTGGCGTAAGGAAAAACAACCAAGGCTTGGACACCAATTTGAAGGGACAT
GATTTTGCTTTGTTTCAATGCTGGGAGGGTCATCTTATGCTGGTGCAGCCGATGACTGAT
CTTATCTTGATGAACACTTTGAAGGTGGCCTGTGTTCGGGTGCAGCCTTTCACTGCTGCT
ATGAGCAATTGCAGCACTTTGGATTGA
>TRINITY_DN5631_c0_g1_i1_1; 25 1 108  LEN=314
GCCCTGGGTGACCGCACTGAAAACAAACAATGGAAACAAGGGGCTGGACCCCTAGATGTA
CTGGCTGACTGGGCAGGCCTAGAAGATGACCATGCCTGGCTAGAATAA
>TRINITY_DN5685_c0_g1_i1_1; 63 1 335  LEN=335; minus strand
XXCCTCCTTTCATTGGCCTTTGTCATGAAAGCTATTGAAGAAAATCCATCAAATCCTTGT
GCTGGTAGTTGTGCCTGTAATAACTCAGTCCGAAAACAACCATGGCCGAAGCTACTTTGG
CCAAAGCCAGACACACCGATGGAAGCAAGACCCACTTCCACTGCTGGACAAAACCAACTG
CCATCTCCACTCCTATGGTCGAAACGGCTTCTTTTCAACCCAAACACCGAAAACACACCC
ACTGCTGATACTACTCCACCGCCCCTAAATTGTCGACCCAACGCCGACCTCCTCTTAATC
AACACAGCCGCTGAGATACCACCACACATCTGGACA
>TRINITY_DN6877_c0_g1_i1_1; 42 26 248  LEN=312; minus strand
ATGAGCAGGGCAGACGACGGCGTTGAGTGATGGCGAGTAGCGGCGGCGACAGCGTCGAGC
GACGACAGCGACGGCATGAGACGGTATCGAGCAGCGGCATACAACGGCGTCAAGCGACAA
CGAGCGGTGGTAGATGACGGCGCCGAGCAACAGCGAGCAGCGAGCAGTGTGAGATGGCGA
GTAGCGGCAAACGACGGCAGCGTGAACCTGGTTAGCCCTTGA
>TRINITY_DN6830_c0_g1_i1_1; 155 158 283  LEN=430; minus strand
ATGGCGCTCAAGCTGAAGTACATGTGGAAAAATGCTTCAGCCACTTTCAAAAAATACAAT
AAACCAGTTACAAAATTTGGCATATGTAGGAGTAGTTACGCCGTTAACAGTTCTGCTGAA
GCTTGA
>TRINITY_DN6882_c0_g1_i1_1; 43 1 327  LEN=327
XGTGATACAGGTTTTTATTCCAGTGGAACTATTGACCGAAGAGCCTTACTACCAGAGCTA
GTAAGCTATCGGAAGAGCTCAGCTCCTACTATAACCGAGGTGTTATCTATATTGGATCCC
AATGGTGTAGTGAAAAACTATAGAGAACTTTTGTTGGTTGTTGACCAACGGAAAGCATGG
GAGAAAGATAAGATTTCACGGCTCGGGATGGAAGTGGGCCTCCGTGAAGGCTACTTGAGA
TGCCGCCTCGTTTATGAAGCACTACTTTGGTTTTTTGGAGCCTTATATATATACGCAAAA
TCCCCCTTTTTTGAATTAGAGAGATTGTXX
>TRINITY_DN25516_c3_g1_i1_1; 61 1 284  LEN=436; minus strand
XCCAGAGAGAAGTTTTAGCTGAGAGGAGTCGAAGCACAACTAACCGTATCGATTAGATGG
GTCGACCAGATGGGTCACCCAACCAAATCGACTAGAGAGAAGAGGCGAACCATGTCGGAG
GGGTGTCCTTCGGCGAGAGACAAGACCAGCAAACCAGAATCAGACACCAGGTTGGTCGTG
AGCTAGATGGGTCACGATGCAGAGGCAGACGGGTCGCGATGGATAGCGATTCAGGCTGAG
AGTTGGAGCAGAGATACGAACGAGGGACTTCACCAGAAGAGATGA
>TRINITY_DN25598_c3_g1_i2_1; 294 175 495  LEN=742
ATGGAAGACGAGAAGAAGACTCGATCAGAGACGACGATCAGAGACGACGATCAGGAGCAA
GAGGCGAGAACAGAGAGAGGAGATGAGACGATGAGAGACGAACACAGAGAGAGAGGAGAC
GAACAGAGGCGACAGAAATACCTCGATCAGAGACGAAGAGGACTCGATCTAGGCTTCAAC
AGCAGCTGGATCAAACTTCATGACAACATCAAAGCTCAACTCAAAGCTGCTGGTGGCAAC
ATCCGGTGCAACAAAAGGAAAAAGGAAAAAGGAAAAAGCCCATGTTCCTGTAGTTTGCAC
TCTGAAGGTCTAGAAGGATGA
>TRINITY_DN25518_c2_g1_i1_1; 61 1 294  LEN=475; minus strand
CTTACTTCTCGATTTTCACCGTCGGATAAGAAGGTTGCTGGCCATGGTGGTGGGTTTCAT
TATTCATCAGTGGTCTGGGTTGTGAGTGTGTTGCTATTTCAACATTGGTCATGGTGACAT
GTGCCAGTGTTGGCGAGTTGTCACAATATGTAAATGAGGGTGGTGCCTGGACAGATGCAA
AGCAAGATTGTGGTGTACGTGTGGGCTCAAGTTGATGCACCTCTTGAAGATGAGTACATG
AGCTAAGGTGTGCAAGCCTGCGGGATTAAAAACAAATGGAGCTTTAATAGTTGA
>TRINITY_DN25514_c0_g1_i1_1; 88 1 88  LEN=576
XXATGGAATGACGATGCAAATGTCCAATACAATAATAAGGTTCCATTTGAACATCTCAAC
AATGACAATTCGAAAGATGATGATAATTAA
>TRINITY_DN25514_c2_g5_i1_1; 129 1 332  LEN=441; minus strand
XCCCAATCCAAATCCAAGGCTAAGTCCAAAACTCCTGCAGTTCCGGACCAGCCCAAGGAA
CATTCACGGCCCAAATCAAAGTCCAAAGCTAAGGCTAAGCCCATTTCACCCCCTGCTCAG
CCTAAAGCTAAATCAAAGGTCCAGCCCAAGTTATCCAGATATGAATTGCTCCAGTTAGCC
CGTTAAATTACAGATCAAGCTGAAGCCCAGTCAACCAGTTCAGAAAATTCAGAAGACAGT
TCAGACCATTCACAATCTTCTGAAGGATCAACTACTCAACCAATCTCATATGGTAGATCT
GAGTTCCAAGATGCTCAGGACCCATTTGCCTGA
>TRINITY_DN25583_c3_g1_i1_1; -68 1 308  LEN=308
XTAGTGCTTCTCGGGATACAACACATGGCCGAGGTGAGTAAATTCAAAATTGCAAACGTA
CAAAACGAACCTTCTCGGGGATACAGATATCGCAATAGTGCTTCTCGGGATACAACACAT
GGCCGAGGTGXAGTAAATTCAAAATTGCAAACGTACAAAACGAACCTTCTCGGGGATACA
GATATCGCAATAGTGCTTCTCGGGATACAACACATGGCCGAGGTGAGTAAATTCAAAATT
GCAAACGTACAAAACGAACCTTCTCGGGGATACAGATATCGCAATAGTGCTTCTCGGGAT
ACAACACATGXX
>TRINITY_DN10954_c0_g1_i1_1; -1 1 215  LEN=388; minus strand
XXGTCTGTACCCTCTCGTGCATACATCGCCTTAGTGGTAGTAAAGAAGCCTGTTGATAGC
ATCCCGACTGGTTCTGAGCAGGCACTCTCGACTCTAGAAGGCCCAGAGACTGGCAAAAAA
TTCACTCAACCAGATACCATACTTGGCAGCTGGGACCCTCCAGCAGATATTGCTACCTCG
TAAGAGCTCGGAAATTATGAGAATGTTACAGAATAA
>TRINITY_DN17523_c0_g1_i1_1; 92 465 549  LEN=549; minus strand
ATGAGGGACACGTGGCAGCATGATGGAGAGTTAGTTCGACAAGAAATGTTGAAGATTTGG
CAGAGTCTAAGGCTTGAAAAACAAGXX
>TRINITY_DN17579_c0_g1_i1_1; 303 1 484  LEN=484
XGTCCTGATGAGGCAGGCGCTGATGTTTCTGTGGACAGTGAAAAACCAGGATGTGAACTG
GCAGGAGTGTTTGTGTAACTGAAGCTTGATGAAGACGAACCCGCATTGGGTACAGAACTT
GCAAACGAGAATGCAGGTGCTGAAATCGCAGGAAAAGAAGACGACCCAAACAAATTGGGA
AAAGAAGGGGAAGATGAAGATGAAGATACAAACAAGTTTGAAGAAAAAAATGGATCAGCG
CTTGTACCAGTAGAGATCGAATTCGAAGAAGAAGACCCAAAAACTGCGGGGCTAGTAGCT
GAAACAGAGCTCAAAGTAGCAGATCCAAACAAGTTGGAAGTAGTAGTCGAAGAAGAAGAC
GTGAATTTGGGCGATCCGAAGGCGAAAGAAGTCGAAGAGCTAGTAGGGTTTGAAGGGAAA
CTGCCGAAAAGCAGTCCAGATGAGGGAGACGAAATCGAAAAGACTAAATTTGATGTTGAT
GATGAX
>TRINITY_DN17583_c0_g2_i1_1; 66 1 210  LEN=602; minus strand
TCTCGGATACTGCAGCAAACTGATTCACAGTACATTGCCACAATGCCAAGACTTGACAAT
ATTTCAGAAATAATAGCAAAATCGAATCGCGCACAGCATGGAAATATTGGTCAACGCAGT
CCTCAATCAAAGATGGACACCAATAGTTCACAATTCAGACCACAATACCAAGAATCCAAG
AACAGAGTAGAAGTACAATTGAAGTTCTAA
>TRINITY_DN17522_c0_g1_i1_1; 58 371 603  LEN=603; minus strand
ATGGGTATAGTCATGTGCCACACGTGCTTGTGGTTGGACACTCAACATGTGAGGTCTGCA
GGGATGGGGATTGCGAGGAGGGAAGGGAATGGGAGGXGGGTAGCAGAAGAGGAGAGGTGG
GGGGCTAATGAAGGAGCTGTAAAGAGGCTGAGAAGGGTGGGAGGAGCTAGAGGGCGTCAA
CCAGAGGTGGGAAGGGGCTGGGGAGTGGTGAGGGGAGCTACAAAAGGGTGGAAA
>TRINITY_DN28441_c1_g2_i4_1; 168 1166 1321  LEN=1479; minus strand
ATGGAGATGGAGGCAATGCTAGGAGAACTTGAAGATGAGCATAAGGAGACCATTGTCAAA
AGTGAACTATTAGAAAGAGAAGTGGAGCCAACTGAGGTGTACTGCGAGATTGAAGACAAA
TGATTTGTGCTAGTTGCTGAATGGCCGGGTCTTTAA
>TRINITY_DN28444_c1_g4_i1_1; 57 276 387  LEN=387; minus strand
ATGGCGATGCTGAGTGCTTAAATGAGGGCAACTCAATTCGAAAGTTTTAAAAAGGTACTT
AAGCTACCAATAATCAAAGTCAATGGGATCTCACGAGTCATTATTGAATTGCXX
>TRINITY_DN28486_c4_g1_i5_1; 124 398 526  LEN=972; minus strand
ATGGCTGGCCGACAACAGAACATAGACCCCCACAAAACCTTCGGGCTTGCACTCCAGAAT
GCTCACAGTGGTTCCGTAGATGGTCAATCACTTCCTCGGACGTTGACCTACAATCACAAA
GGCACATAA
>TRINITY_DN28492_c0_g1_i1_1; 484 171 818  LEN=1033
ATGGCAGCGAAGCGTACATTCGCCTTTGCATTTTTGTGCATCATAGTCGCCGGCGTCGGA
GCTCAGTCTCCGGCTGCCTCGCCGACCACATCTCCGGCGACTACAGCTTCACCACCTGCC
ACTGCGACGGCGCCTTCGAAGCCTAAGTCTCCAGCTCCGGTGACGACTCCGGTTGCTGCA
TCTCCGTCGACGACTACGGTTCCTCCGGCTGCTGCTCCGACGACACCTGCTGTTCCGGTG
CCCGTATCGGCTCCTCCGGCTACGACTCCGGCGAGTGCACCACCTGCTCCGGTGCCGGTC
AGCTCTCCTTCCCTGCCTCCGCCTGCGAAATCTCCTCCTGCTCCAGCTCCGGCAACTCCG
CCAGCTGCTACGCCTCCGGCGCCGGCTTCTGCACCTCCGGCGAAAGTTCCAGCTCCGGCA
CCGAGCAAGAAGAAGACTAAGAAGCACAATGTACCTTCGCCGGCACCGGCTCCGGCGTTG
CTTGGACCTCCTGCGCCGCCGAGCGAAGCCCCTGGACCAGGTCTTGATTCGGCCTCGCCT
AGTCCAGCAGCTCTGGCTGATCAGAGTGGAGCAGAGAAGTCGAAATGCGTAGAGATGGTG
GCGGGAAGCTTGGTACTGGGGTGCGCTTTGTTCGGTTTGCTCTTCTAG
>TRINITY_DN28418_c1_g1_i2_1; 164 947 1860  LEN=2208; minus strand
ATGGAGAGAACCCGAAGGGAGCTTTCCCTCTCTAGAGACGAAAACCCGTGGGCCACAGTG
AGTTGCCTAAAAGAATTACAATACAAATTGAGCCCACACATGGCCCACCAACAAAATAAC
CAACGGCCTAACACACGGGAACTCACTAGCAAAACCGTGGAGCCCACCAACTCAGCACAT
GCACTGGATACAACTAGCCACCAATATATAAAATATATAAATATAATATATATAAAGATG
AGTAGACAATTACCCATTCCAACAAGCAACACAGGGCCCTAGAGTACAGACATGTCTGCA
CGCCGACCACTATCACACGGCACCACACCCATGGTTACTCGCACCAAAGAGCGTGAAGCT
XCAAAACCTTTGCACCCGACTAACTCCTCCATGAGCAGCAGCGGCATTGCATCACAGCGT
ATAACAGCACCGTATAACACAACCAGCTCACAGCGTCGTCAACCAGCGTTGGCCGGCCAA
ACAAAATCCACTGCGGAGCTAGACCACCTTCCGTCGTTGCAGCATATAACCAACCCAAAA
AGAAATTGGCCACAGCAACATCACACGGTTAACGCAGCTGGAAAATCCAGCACACCACCA
AAAAGAACCTCCTCACCAGCAACAGCAGAGCTCGTGATAACCGTGGAGGCCATAAATCAA
CTCCGGTGAAGCATGCTGAGACAAACGGAGCAGCACCCATCCAGAATACACACCGAATAT
GCGTTGCTGAGTCACCTCGAAGCAGAGCCACCTGAACAAAGTTCACCACCGGCGATTCAG
ACCATCAACACAGTGCACTCCACCAAAACCCGATCTCACGCACTCCTATGCACCCCCCGT
AACCACGGATGGACTCCAAACAAGAACACATACCGGCAATGTAGAAAACCGGTTTCAAGC
ACCTTCACAACATGA
>TRINITY_DN28418_c1_g4_i2_1; 185 597 1021  LEN=1621
ATGGCGAGCTTCTTGCTTCTTTCCCGTCAGCGGGTTTCCGTCGCTGGTGGTGGTTTTCCG
GTGATTGGCTTGTGGCCCCGTGGATACCCTGTTTTCGGTCCTCATCGTCTTCACACGGCA
GGTGTCTGTTGCAGGTGGTGGGGTGXCGTCGTTACCACTGTTGTGGTTGTGGCTGGTTTC
ACTTCCGACGTAAATCGGCATGGGCTGCTCTCGGTGCTCCTTTGCTGCTCCGTTGCCAGC
GTCGTTGTATATGTGGTTTCAAAGCAGACGGTGATAGGTTCTGTATTCTTGGTATACACT
CGTCGTTTCCGGTTTGAGGTTGTTGCTAGCAGCATCATCGTTCTTGGATGGCAGTGTGTT
CTGGGGTACAACGATGGAGGAGTTCCACGCGCATGGTGCGCGTTGCTTATGTTGAAGCCA
TGCTAG
>TRINITY_DN28418_c1_g5_i1_1; 256 21 746  LEN=859; minus strand
ATGGCAACCAAAAATGAGCTCAGCAAAGAGGGAAGATATTTGAAAATCTTCCAAACACCC
TAGCTAGCTGGCAGCGGGTCTCCCAAGCAAACAGAGCCTCAGCTTTACACAGTCCATACG
ACCGTAAAGACCAAACGCACCAAAGGCGCGTCGCCACCACTCCGTCCTCGAAGAAATTCC
ACTGAAAACCAGCCAAACAAGATCGGCGTTCATATGAAAACCGGCTAAACTCCGGGAAGA
TACCAACGCCGTTGATCAGCTTCCCAAACCCGTAGCATCCGTAGTCCACCATACAAACAC
CTAGCTTACAACCTCATCAAAAATCAGAGGACAGCAATCCGGCAGGTCATCCCTCCGGCG
CTGAAAGCAGCCAAATCTCAACAAAGCTACCGGTATAACAACACCGGCAGAACGAGCGAA
GCATAGAGAGAGCCACCTTTCAACACCAAAGCCCCGGTGGCACACCCACAAAACCATCAA
CGCCATAAGGAGTTACCGAGCAACGACGGGGACCGTATCACAGCTGCAGAATGTACTCTT
TCAGTAGTGCCGACGACGCCGGCGAACTCGAAACCAAACCAGGCAAGAACCGGCAAGCTT
GAGCTACATCCGACGCTGACACCGGCCATGGCCGGAGGGCCAAAGCTGGACACCCACCAG
AAGAAACTAATCGTAGTAGCCAACAATCCACCGCGTTGCTACGGCGGCTTTGGAGAACCG
CGTTGA
>TRINITY_DN28418_c1_g6_i1_1; 124 392 1448  LEN=1448; minus strand
ATGATCCAGCGTCCCAAACAGCTACCAAAACAGTGGGCTGATGAACCACCCACGTGCATT
ACCCTTCCCCATGTACAAGCCGTCAAGCCAGCTAGCATAGGTGGGAACATAGACTCACGC
TGCACATAGCCACATCAACATGTCTACTTACAACCATACTTGTACAACAGTCAGGAGATA
ACACGAAAGCGGACGCCAGCTACGCTCCACAGGCGCGTGGATTGGACTCCATCTTCTAAA
CAACGTCTCCCATATACACACCCACCGCCGGAGGGGGAGACAACACTGCCGGCCGGACAG
GAAAACCATCTCAACATGAAGCTACAAGCTTTCATATTCTGGGGATGCAAAACAGTTCAA
GGTCAAAGCAAAACCGCCAGAAAAACCAGCTTTGGAAACCAGTGCCCGTCAACCTCGCGC
TGGAGCAGAGATCAAAAAGCACTGCTGGACCACTCCTATGGATGGGGAACTCACCGACCT
GGACAATGGAAACTGAATCTGCGATTCACCAGCTTGGAACCAAGAGACCCAAGTTACACC
GGCCTCACCCGAGGTGTTCAAAGACACATCACCGGCGACGCACCAGTGTCCACACCACAG
AGCATACCAGTGACACACGGTACCACCAGTAGCATGCTACCAACCTTGGACTATCACCAG
CCATCAGAAATAGAAGCAAAGGAACTTACATACAGACCCATCAAGCATTCTCTCTCCTAA
TTCCATAGATACAGAACCGGAGTAACACCCATACACCTTTACGTCTGGACGTATAACACC
CACAACAACCATGGACTGGAACATCCATGGCTGAACTTGAGGATACACAGTCCGAACCTG
TGCAAAAACATAAACGAACCGCCGGAAAAGAAACACTCCGCCGGAAACAAAGCTCACTCA
CACTCAAATTAATGGGTAGAGAAGCTAAAGCAAACTGGCCTAAACGCACCAGAGACCACC
AAGAACCTCCATTATCACTACAAAATCAGGGGTAACAACGGTTTGAGGTTTCTCTCTCTA
GAATCTAGAGAGAGAAACTCTCAACCTAATCCCCCC
>TRINITY_DN28418_c1_g7_i1_1; 189 211 937  LEN=1379
ATGGCTGGTATTGGGTTGTTGGTTATCGGAGTTCACCTCCTGTGCTCATGTGTTAAGCTT
GATTCGGTAGTGTTTGGTCTACCGGTGGTGGTGGTTTCTCGCTGCTATAGACAACTGGTG
GTTCCGGCGGCTGGAGATAGTCACGGGTTGGGATGTGCCGTGGGTGATTCATGTGCCGCT
GGCGTGCTGCTAAGGTATGGACACTGGTGCGTCGCCGTCGATGTGTCTAGGACACATGGG
GTGAGGCCGGTGTGGCCTGTTTCTTCTGGGCTGGATCTCTAAGCTGTGGATATGGAGATT
CAGATTTCATTGATTCAGGTCGGTGGTTCCGCCATCCTTGGTGGTGTCCTCGCGGTGCTG
TTGATCTCGGCCCCAGCACGAGGTTGACGGGGTACTGGGTGTTTCCGGTGCTGGTTTTTC
CGGCGGTACTACTCTGGCCTTGGATCCTTTTCTGGCGCCGTTGTCCTGCTAGTAAATGAG
TTTTATGTGTGTTTTGCTGCTTCGGCAATGGCTCTCACCGTTGTGGAGATGTTATCCTGT
GCGTCATCGAGTTTATTCATGGTTTCCATGGTGGCAGTGGATGAAGTGAAGACGATGAGT
GGGCTACACGCTCTTCACGCGAGTGTGTGGAGAAGTTTTTTTGGTGTGCAGCATGGGTCT
ATCTTCCCACCTATGCTAGCTGGCTTGACGGCTTGGTCCATAGGGAAGGGTAATGCACGT
GGGTGG
>TRINITY_DN18415_c0_g1_i2_1; 76 1 388  LEN=488; minus strand
XXAAAACCCGCATCATCATCACAGCTACATAAAACTGTATTACCAAATAAAACTGCTACT
GAGGACTGCACCCACTGCAAAAACAAAACAAAACAAAAATGCGGAGCCTGAAAAACCGAC
AAAAAGGAGGAAGAACTCCCCAGTTTGTACTATTGGGTCCTTGCAAATGCAAAGATTAAA
GAGGGAAGGGAAGGGAAGGAAAGGGGTGGGAGGAAGCCAGATAAAGCATAAGCAACTAAA
ATCAGCAGTTTGGGTCAGATGCTTTATGAATGGCGAGCGATGATTGTCGCTAGTAATGGC
CTACTTACAATGAGAAGGAACTATGGTGCTCTTAACACTGAAGACCAAAAAAGCCTATAT
TCCAAACGAGGCTTTTTAGCCCCAGGCTAA
>TRINITY_DN18466_c0_g1_i1_1; 112 1 469  LEN=469
XXGCATGCTGCTGGCCAAGGCGGTGGCATGGCATGCTGCTGGCCAAGGCCGTGGCATGGC
TTTGCTGCTGGCCAAGGACGTGGCACGGCATGCTGCTGGCCAAGGCTGTGGCATGGCATG
CTGCTGGCCAAGGCCGCGTGGCATGGCATGCTGCTGGCCAAGGCTGTGGCATGGCTTGCT
GCTGGCCAAGGCCGCGTGGCATGGCTTGCTGCTGGCCAAGGCCGCGTGGCATGGCATGCC
GCTGGCCAAGGCTGTGGCAGGGCTTGCTGCTGGCCAAGGACTAGGCACGGCATGCTGCTG
GCCAAGGCTTTGGCATGGCATGCTGCTGGCCAAGGCTGTGACATGCCCTGCTGCTGGCCA
AGGCTGTGGCATGGCATGCTGCTGGCTAAGGCCGCGTGGCATGGCTTGCTGCTGGCCAAG
GCCGCGTGGCATGGCATGCTGCTGGCCAAGGCTTTGGCAAGGAATGCTGCT
>TRINITY_DN33064_c0_g1_i1_1; 55 1 121  LEN=451; minus strand
XXTGCAACTACTCGTAGCAAGTCCTACATCCTCGATGCTTTCCGCGCCGAGGAAGCCCTT
GTAGCTAACCGGTTTTCTCTTAATAAAGAAAAAGGCGTGTTCGTGTTGTTTAGTATAGAC
TAG
>TRINITY_DN33003_c0_g1_i1_1; 97 1 300  LEN=443
GTTTTGTTAGCTTCGTCGGTTCTCTCTCTCATTGAGTCCGAGCTCACTGTCGTTCTGTGT
GAACTGAACTGTTCACGTCGGAGTGACTTTGTGCCCGGTATTTCTGAGTTTTCGGACTGT
GCTGGCGTAGCTACAGTGAGCGTGAAATACTATAGATGACGATGTTCTGATGAGGTCTGT
CGCTGGGTTCTCTTCTCCGACGACGGTCAGGCGGTTTTTCTGAGCAGTAGCGTTGCTGTG
TTCGGAGAGTCGGTGTATTCTTCCGCCGTCGCCGGTAATAAAGTTATAGGATGGGTTTGA
>TRINITY_DN33053_c0_g1_i1_1; 148 172 312  LEN=396
ATGGCAGACCTAATCATAATGGGTATTGAAAGAACAGCAATATGCTTTTTGTTGCGTGCT
CCAATCACCGTGAGGGCCAATGGTGGTGACTGGTGGCAGAGGCAACAATGCCGCAGAAAG
TGGTACAGAACGCTTACATGA
>TRINITY_DN33071_c0_g1_i1_1; 57 1 209  LEN=336
XAAATGAGCGAAACTAAGTTTTCAGCTTTCCAAAATTGGTCAGTCCGCTCGAGCAGTGAA
TGGTTACATACAGAAGTTCAGGCCTGCAAAAACAGATTCTGGGAGTGTCTAAAGTGTGCT
CGAGCCATCCTTCAACTGCTTGAGCGGTTAACCGACTCACAGGTTTTTGGGCAGTCTGCT
CAAGCGGTAGTTCCTTCGCTTGAGCGGTGA
>TRINITY_DN33090_c0_g1_i1_1; 120 1 362  LEN=629; minus strand
XTCTCGGCCATCACACACACAGACGGAGAACCACTGTTGCTCCACTGTCGTCGACCGCTG
CAAACTAGAGAGGATTTGAGCCGGCTGAAAACAACACCTACAGACCCATTCACCTCCATA
ACCACCACATGTCCAAACCAGCCGCTGACTGCCCTCCATAACCTCAAGAAGAAACCCGAC
CCCGAGTCCAAACAAGGTGTCGACGGTGGTTCTTTTGTTTCAGACGTGAAATTGCATGGA
TGTTACACTGATGCCGTATCTCCGCTGGTGCGTTGCCGTGGTGTAGACACAGTGTTGCTA
TGGTGTGGACGCTGGTGCGTTGCCGGTGTTGTTGTTCTGGTGGAGATTTGCAGCTGGACG
TGA
>TRINITY_DN33087_c0_g1_i1_1; 74 285 432  LEN=432
ATGAGTGCGTCGAAGGTGGTCTTTCGGGCGAAGCCTCTGTCGAAAGAGACTAGGACAACA
CAGAACAGAAAGAGATGTGACGATAGAAGACAAAGGCGGCGTAGCGGTGGAGGCGGCGCG
ACAGTAGAAGAGACATTGCTACTGGCGGXX
>TRINITY_DN6030_c0_g1_i1_1; 68 1 144  LEN=331; minus strand
TGTACATTCAGGAAGTTGAAAGAGAATTTCTTTAGCGGCTCACTTGAGAAAAGCCGACAA
GAGTTCCAAATGGGACAAGAATATGCCCAAGCGGCAACTATTTGCGTCACACGAATCAAC
CCCTCTGCAAAAATGTGGGAGTAA
>TRINITY_DN6077_c0_g1_i1_1; 50 57 401  LEN=401; minus strand
ATGGGCCTGTACCTAAACTCTGAAAGCGGGAACCTCTATTGTCGTCCCACATTCCGAAAT
GAAAGCGGTAACTCTAATTCCGTTTATCTCCTTAACAGTAGAGCCACTCCTAGTCAGTTG
AAGGGTCAGTTCAAGGTTAGCGTCCGATTGTGCGCAATGAATAAATCAATGTATTTGCGG
AAAATGGGACGCTGAAGGTCCGGGGTAGTAGCAGCCGATGAAAGCAGAGGCAAGAAGCCT
ACCAGTCAAGCATTAGATACCTCTCTGGGAGCTCTTCGAGCTCGTATTCAGCTGGTTGAC
CCTGTCTGTGTAAATAAGAAAGAAAGCGCTCTCCTAGCGTCGCCC
>TRINITY_DN6077_c0_g2_i1_1; 37 1 299  LEN=624; minus strand
XTTGATTTGTGCTTGATTACAAGGTGCTCAAAAGATAAGGCCAAGGAAACAGGCGAAACT
CAACTATAAAGGGGAACAGTGGCCACTCGACCGACTATCATGAACGAAGTGAGGGAAGGA
GTTCGGATTGGATCCCTTAGGAGAGAGACGGAAGGTATTAAGAAATGGAATCAGGTCTTT
GACGATCCAGTATTAGCTAGCAAGTGTATGGACTCATACTTTGATGACTCCCTAGTGGCC
AGGGAAGCGTTAGCTTCACCCTTGGAACGTATCATCTACTCTCTCTAGCTCTCGACTTGA
>TRINITY_DN25165_c0_g2_i1_1; 73 1 209  LEN=409
XACATTCGCACCACTTAGGTCATCCACTTTAGAGCTGAAGCAAACGAGGCGATCCAAACG
GCTCTTGAGGGGAAAAAGAACGACGATACTTCTGACATTAGTGCGCCACCGGAGTTCATA
TCGGCGGTGACCCTGCAACTCAGGCTCTCAAAGATCTGGAATTTGAAGGTAATGGTTGCT
TTTCCTTTTTTTTCGGGTTTGCTTGCGTAA
>TRINITY_DN25168_c0_g1_i2_1; 109 1 261  LEN=523
CTCTCTCAATCTCCTCCATCACCGTCTCAGCCCACGCCACCGTCTTCGCCGTGGGCCCAC
CGTCTCCTCCTTCCGATGGTGAAGTCCGATCATCGATGCCGACGGCCTCGCCGCCATTGT
TGGTGTGGTCTCCGTCTGAGACCTACTCCGATGAGTGTTGTCTTGTGTCATTGCCGCCTT
CTCCCTACGGATCATAGTCAGATATGCGCTTCCTGATCAGAATTGAAGCAGATGCGGAAA
GTTGAAGCAGATCCGCATTGA
>TRINITY_DN18834_c1_g1_i1_1; 46 1 588  LEN=727
GGTGGGTTGGTTCAGGAACTTCATTCGGGAACTTCTCTGCGTGCGGGAGTTTGAGGGGTG
GAGTTTGTGTTCATTCGAGCGCTCCGTGTGAGGGGGAGTTTGTGCGGTGATTTCCGGTCA
ACTCTATGGTGGTCGGAGTTTGTGTTCGGGAAAGAGGAGAATGGAGCCGGGTCTACTAAG
AGGGGACTGCTCAGCGATGTTGGTGAGGATCATCCGAGGGAGGTGTTTGGGAGAGGAAAT
CCGTGGGTCAAGTGTAAGCTGGAAACTGGGTTTTTCTAGGTAGTAGCGTGGTTTTTGGGT
GGCTGTTTGTGTTCGGTATAAGAGGGGACTGCAGCAGCGGTAGAAGAGGTGAGTGTTGCA
GGGTGGACTGCAGCAGCGGTAGAAGAGCTGGGCAAACAAAGAGGGGACTGCAGCAGCGGT
AGAAGAGGTGAAACAAAGTAGGTTCGGTCTCGGGTGGTTCTCGGTGGTGGAGCTAGAAGA
GGCTGTCGACGGGTGGCTCTCGACGGGTGGTTGAGTTGTCCGGCAATGGAGGTTGAGTGT
TGCAGGTTGCTTCGGGACAGGCGTGGGGCTCCAGACTGTATCAGTTGA
>TRINITY_DN18828_c1_g1_i1_1; 134 1 590  LEN=590; minus strand
GGCAATTTGGAAGAAGCATGTGGGTTGTTGCAAAAGATGGTTCAGGATGGTCTCATGCCT
GATCATGTAACATATACCAGCATTATTCACACTGTTTTGGAAATTGGGCATCTCAAGAAG
GCCAGGGAATTATTCTATGAGATGTTGAGTAAAGGCTTATCCCCTACGGTTGTTACGTAC
ACACTGTTGATTCATGCTCATGTTGGCAAAGGGATGCTAGAACTGGCATTTATGTATTTC
TATGAGATGAAAGAGACGGGTGTTATGCCAAATGTGATCACCTATAATGTGCTGATAAAT
GGTCTTTGCAAATTGAGAAGAATGGATCAGGCTTACAGATATGTTGATGAGATGGAAGCA
AAGGGAATACCCCCTAATAAATATACCTACACTATATTAATAAATGAGAACTGTAACTTG
GGTAATTGGCACGAGGCCTTGAGATTGTATAAGGAAATGCTAGATAAAGGGATTCAGCCT
GATTTTTGTACACACGGTGCATTGTTTAAGCAACTAGGCAAAGACTATAAATGGCATGCA
GTTCAGTACCTTGAATATATATTAATAGATAGTGAAGAAAATGCTGGAACX
>TRINITY_DN18863_c0_g1_i1_1; 90 1 618  LEN=618; minus strand
ACACCAAATCATTTGCTAGCACACACTCAACAAGCGGAGCAGAAAAACAAAGAAAAAAAG
AAAAAACTACAGAGACACAGCAACTCTGCCAATCAATCACCAGTGCCAGATCTGGAGATG
AAGAATCAAACCAGCTCAGACCATGAAATATGCTATCACATAATTCCTGCATTATTGATG
AAGGAATCTGCCAAACCTTCCACACTTAGCACACTTAGCATGGTAGCAGCCCAAGTTCAA
GAGTTGAAAATCTGAGCTGAAAATCTAATGCAGATGTGAATCTTTGCCCACAGACACGGA
CAGCAGCCCCAGATGCAGGTTACATTATGCCAGCCTAGCAGAACCGGTCGAAATTTATGG
AAGGAATCTTGTTATGAAATGAATGGGGAAGTATGTACTGATAATGGGAATATAAACAAC
ACTCCAAAACTGATGCTGCAAATACAGCAATGCAACATGCATCCACCCAGATTTGATAGT
TAATCTAGGCTTGCAAGACACCAATCCAACAGTACAAAAACACAGCAAACAACTGATGAG
ACCATCTAACAGCCATCTGATGAAGATTTTCCACCAAATCAAGAACTGAAACTGAAGATC
TTTCCCACTGCTTTTAAT
>TRINITY_DN18839_c0_g1_i1_1; 58 164 448  LEN=883
ATGGATACTGTGGTAGCAATTCTGACCGGGAAGGCCAGGGCCATTGGGCTGCCAAGATGC
ATTGTGGGCCTAGGTTGGGCCATCTTAATGGCCTAAAACAAGGACCAAGATGGGTGGCTA
AGCAAGACCAATCAGAAGCCCAGTGGGCTGGATGGGCAAGTTGTGCAAGCCAGGTGGGCA
GATGGGTGTGGGCCGAACTGGTCTACATATCAACCGGTCTACCTATGATATGACCGGCTT
GGTTATTGGGCTACTCTCATTATCAATAGGAACCAAGCCGAATAA
>TRINITY_DN28619_c0_g3_i1_1; 247 121 432  LEN=533; minus strand
ATGGCGTTTATGAGGGGAGAACCGCTGGTGGCGAAACTGGCAGTCCTGGCAAAGTATGCA
GTGCTTCCTGGAGCCATGGTGGCTGCTCTGATCTACTCTCCTCCCGACTACTCTTCTTCC
AAGAAACACTCCTCCTCCTCCTCCTCCTCCTCCAAGTAGATTATGGATCTACATCTCTCC
TTCAATTCCAACGGGATACAAGGTGTCTCTTTGGAGATGTGCTGGGCTCTGTTGGGTGTG
GTTCTGGTATGTAATAATCCTGTTAGCTCTTCTTTGTTGCTGTATTCCATATGTAGGCAT
ATGGGAATATGA
>TRINITY_DN28643_c1_g2_i1_1; 302 565 885  LEN=1284
ATGCCAAAGGTTCCAACAAAAAAATCAAAGGATGCCAAACTTGTCCGATCTTCGCAACCT
TCGCAATCATCAATCTCTTCTAGTACAATTCGGGTATGCAACAAGCGCTTCTTGAACAAG
TTGGTGGAATCTGATGAGGAGATGAAACAGCAAGATGAAGATGAGGAAGAGGAGTATAGA
CTCCTTTTGGCTGAAGCAAAAGAAACCTTGCAAATGGGCCAGAAATTGCAGATTGATTTT
GGTGGTAGAGAGGACATCTTCCTGAAGGATTTTATCGAGTTGGAGATGAGCAACAAAGCC
AAAATCAGAATGAAAACTTGA
>TRINITY_DN28689_c1_g1_i1_1; 101 1 122  LEN=455; minus strand
XCGGTGGCGGTGGCGGTGGCGGTGGCGGTGGCGGTGGCGGTGGAGCTTCGAAATCGAAAT
CAGAGAAATCGAACCGGTGCAGACGGTGATAGCGGTGGAGCTTCGAAATCGAAATCACTC
TGA
>TRINITY_DN28665_c1_g1_i1_1; 136 71 457  LEN=2375; minus strand
ATGGCCTCGGGAAGAGGGGTGCACGCATGCTTGGATTGGCTTCGCCCGAAAACTCGCTGC
CATTGCACTGTTGCCTCTGTTTGCACTGCCCTGCTCCTCTGAAAATTGCCAAAGTCCCAG
GATTGCTTCTGTGAGTGCTATGGAACACCATCGGCTAAGGGGAATGGCCACCAGCCAAGG
GAAATGACCATCGGCCACAAATTAATCCATCGGCCAACAATGGATGGCCGGTCGGCACTG
TATGCAGCCGACCGGCCAAAACTTCCTGCAGAACCTGCAATTGACAGCAGCAGAGGGCAA
GCAGTGTATGGCATGGAATTTTCAAGCAAATGTGTGCACCAACACATCCCTTATCATGCT
TTTGACTCAAATGGGTATGTTCCTTGA
>TRINITY_DN13373_c0_g1_i2_1; 559 124 597  LEN=965
ATGGCCACTGTTGAGGTTGTGTCAGCTACACCAGCACACCAAGAGGAGATTAAAGAAGAA
ACTAATAACAAGGCTGAAGAGACAACCAAAGGAGAAGAGGTAGTCACCACCACCACCGCA
CCACCACCACCGGTGCCAGCGGAGGCTCCTGTAGAAGAAGCGAAGGAAACAGAGACGGCT
GTAGAACCAGAGGAACCCAAAGCTCCGGCAGCTGAAGTTGAGACTAAGGAGGTGGTGGAA
GAGGATAAAGTGGTGCCTGAAATAGCAGTTGTAGAGGAGAAAGAAGAGGAGAACAGTGTT
CCAAAGGTGGCACAAGAACCAGTTGAGGAGGAAGAAACTAAGGAAACTACAGAATCCACC
ACCGAGGCATCGGTGCCGGAGCCGGAACCAGAAGCAGTCACTGAAACTCCAAAAGATGAT
AAAGTTGCTGCTGCTGCTGAAGAAGAAAAACCAGTTGAAAAAACTGAGGAATAA
>TRINITY_DN18915_c1_g1_i1_1; -2 1 140  LEN=352
XAGGCTAACCACTGCACACCTAGGCCGACCATGGTACACCCTTGCCGGCACCTTGTAACA
CCTCGGCAGGCAGCTGCACACCGAAGCCTAGGTAACCACACCTCGGCCAAGAGGTGTGGG
ACCTCGGCCAAGACCTCCTGA
>TRINITY_DN21972_c1_g1_i4_1; 109 1004 1234  LEN=1597
ATGGTGTGGACTTGCTATGACCTCTCCTATTGGGACAAGGATGGGAGGTCTGAAAGTGGG
CTAGGGGTGATAGGAATGGTAGTTAGGCAAGTTCAATATGGGATACTTCTCTCTTATCCA
GATTTAACATCAGCAAATCCTATTACATCCCTGAACCGACTGGGCAGTGTTGAGTTACCA
ACGAACCTAAACTGGGTAAGCATCAGGTTGCCAATGGGTTATAATTATTGA
>TRINITY_DN21953_c1_g4_i1_1; 156 1 151  LEN=495
XXGTCAGTGACTGGAAAGATGAAAGAAGAAGACGATGAAGAAGAGGAAGAGAACATGGAT
GTTGAGCTTGGCAAATTATCTTCCACCGCTGACCCTCATAAAAAAGCCAAGATGCAGTAT
GTTTTCCTCCTCCTCATTTCCTCTCATAATTAG
>TRINITY_DN21926_c1_g1_i1_1; 68 1 188  LEN=310
XCGTGGATATTAAAGAACGGAGAGGAGAGCCTCTATTGCTGCTCGTTTGCTATCAGGAGT
TCAATAGAGTGGCCAGTCGTTGAAAGAAGCAAGCCTATAGCCTTAGAAGGTGCAAAGGAA
ATCTCAATGGTTAAGAAGTCATTGAGATGGGGCACATTTGACATTAAAACAAAAGGGAAA
TTTAGTTAA
>TRINITY_DN21900_c1_g1_i1_1; 112 1 435  LEN=479; minus strand
GCAGCTTCACATCCAGTTGCGTAACAGAGCTGCCTCCAGGTGCCTTGCCTTTTATTTTCT
GTTGTGGTTTCACACTCAGTTCTGCTTTTTGACACGACCTTGAAGTTTTACCACAACATT
GCGACGGGGCAGAAATTTAAGACAAAGGAGGAGTTGGTGCGTTATGCAAATTATTGTAAA
AGAGTAGCGAGTTCGTACTATGATGATTTTAAAGAATGTTATAGGAACAGCAAAGGAGTA
TACGTGGAGCGACCATGGGAGACCGATCCATATAACACTTTCAGCGACTATGTTGAAGGT
CGGGTTGGGAAAGTGAAGGATAAGTTGGCTGGCAATAGTTCTTCCATTTCAACAAGTAGT
TCTGTCATTACAAGTGATGGAAAGATGCCGGAAATGTTGCCAAAGAAAAGTGAAGCGAAA
GCAAAAAAGAAATAA
>TRINITY_DN21986_c0_g1_i4_1; 218 174 428  LEN=669
ATGGCATCAGGACAGGACCGAGCCAAACTCGACGCCAGGGCGAAGCAGGGAGAGACTGTT
GTTCCTGGTGGCACTGGTGGCAAGGGCCTCGAAGCTCAACAACATCTTGCTGAAGGGAGG
AGCCGAGGAGGGCAGACTAGGAAGGAGCAACTGGAACAGAAGGGTATCAGGAACTGGGAC
ACCGAGGAGGGCAGACGAGGAAAGAGCAACTTGGAACAGAAGGGTATCAAGAGATGGGTC
GGAAAGGAGGGCTGA
>TRINITY_DN21998_c0_g1_i1_1; 72 1 165  LEN=504; minus strand
AAAAGAATTAAGTATCATTCTGTCCAAGCGGAACCATCTCTACCTTGTTGGGTTTTCTAT
AATCAGTCAGCATCAGGATGGGGCTGTCCTGTTTCATCCTTGCACATTTACCGTCTCTAC
CAGCCAATGCATGAAGTGATGGGTGAATGGGATTGTGAGATCTAA
>TRINITY_DN28187_c1_g1_i1_1; 184 195 329  LEN=329
ATGGACAGGACTCTCAAGCAGAAAGAGAAGGTACTTGAAGAAGAACAGAAGAAGATTGAA
TTGACCAGCGGAACTTTGAAGAAGAAAGAAGAAGATATGGACATTAGACTATTGGATTTA
GTTGCAAAAGAGGAA
>TRINITY_DN28160_c4_g1_i1_1; 98 1 204  LEN=319
TTGATCGAAGACGAAGACGAAGGAGAAAGGGAGAGACGACTGAACCTGCGAAGACGATCG
AAGTCGATCGAAGTCAAACTCGAGCCTGCGAAGTCGATCGAGACCCTGCGAAGTCGAACC
TGCGAGAAGTCGATCGAAGTCGCAGAGGACGAAGAAGAAGGAGAAGGGAAGAGACGGCTT
CTTTTCTTCAACACAGGTTCGTAA
>TRINITY_DN28193_c1_g2_i1_1; 117 162 290  LEN=407
ATGGAAAATTTATCTGAAGGTGATCAGGTGCGCGACCAGGCTAGAGGCTTCAGTCTAGAA
TCCGTGTGTCAGCCAACCTATGTGCCTCCTGTGGAGGTTCCGGATATGCTAAGTGTTGTC
GTTATGTGA
>TRINITY_DN28193_c1_g1_i8_1; 126 299 409  LEN=459
ATGGGGACGATGATAATGGGGACATTACCTCGACAATCCATTTCAATAGTGGACCTCGTA
AAGCTATCGAAACAGAAGAATTCAATCAGGGCAAGGCTTTCTGAGACATAA
>TRINITY_DN4731_c0_g1_i1_1; 93 220 371  LEN=371
ATGATTGAATCTACTGAATCAATGCCTGGGAATAGTGCACTAGCGGAGGAGGAAGAAGTT
CAGACTACCACAACTGAAGAACGAGCCCTAGGAGGGGCAATAGCGCTAGGTATCATGGTT
GGTAGCTTGTTGATTGGCTTGATGGTAAGAGGX
>TRINITY_DN4719_c0_g1_i1_1; 102 220 385  LEN=385; minus strand
ATGGAATCATGTAGGAATGGAATGACAATTCCCGTTCTCATGCTAATGGCAACGACATCA
TTGGTGGTTGTAGCGGGTGTGGTGTGGTTGTGGTGGTATGGTGGTGATAGTGGTACTGGT
GGTGATGGTGGTGGTTGTGGCCAGTAGGGTAGTGATGAAGATGGCGXX
>TRINITY_DN31353_c0_g1_i1_1; 2 1 278  LEN=504; minus strand
XCCCGTGTCATACTAGTACCAATACTCCTACCCGTATCTGTGCTTCATAGCATAGGAATA
AGCCAATTCACAAAAAGTGGAGGTAAGATTGCTTACCTATTATCTCTCCCAGGCCCTGCT
ATAAGCAGGATCCTTGTGCAATGGCTACGATCTTTTAAAATATTTGAGGAAATCTGGGTG
GTATCTATCGAAGACAAGATGAGGCCAAGTTGTCTAATTTGGTATGGGAATGTGCATTAC
AGATATCAATTACAACACAGGCAAGAAGGGGCGGATTGA
>TRINITY_DN31372_c0_g1_i1_1; 110 178 310  LEN=310
ATGGAAGAAAATTGCGGGAAGCTTATGACAGTAGGGGAAACAGACAACCTCCGACGGAGT
AAGAAGAAGGTTAAACATCAACACAGGGTGGGTATAGATGTTAGTGAAGATGAACCGGGG
GATATGGTGGAAGXX
>TRINITY_DN31382_c0_g1_i1_1; 9 1 357  LEN=357
XXTGGCAGAAGGAGAACTAAAATCCCCATAACCTCCGTCATCAGTATCCAGAATATTCAG
CTCAAGGACCCGCAGGCCTTTTTCAAGACATCACCGAATCTGAAACATGCTCGAGCTCGG
GATCGTGCGCGAGGGCAAGATGTTGCTCAGGCTGGGAATTTCAATACTACTACAGAGATA
CCAATCAAACCCACTCTGATGCAGATGGTCAGTGCTCAACGAGCAGTGATGCCGGAAATC
TTGTATAAAGGGTGGTCATCTCCCAGCGTATGGTGGTTGGCCTGCTTGGATGAGGTCAGT
AAGGATCCTTATTTCACAACGCATTGGGAGCGCGTGGGCATCTCAAATGCCATTAGAGXX
>TRINITY_DN31346_c0_g1_i1_1; -29 1 317  LEN=317; minus strand
AGCGAACCTTGCCGTCCTTCTTGGGAATCACCTCCTTCAAGAAAGTCGTAACCCGGAAGG
CACACCGGCATTGGGATATTCCAGGATCCCGAACTAAAGAAAAAAGAGACAGAATAGAGT
CGGAAACAGTCAAAGGGCGAGGAAAAGCCGGAGAGACCGTGGGAAAGAGCGCTGGCACTT
CGGACTAGAAATACATTCCATCAGGAAGGAGAAGGCGCCTGGGCGAGGAGAAAACTTATA
ACTTTCCAGGACACTGACCAAAGAGGAAAAGGACGAACTGACCCGCTGGGCTTTGGGTGC
GGAATCCCACTTTACACX
>TRINITY_DN1445_c0_g1_i1_1; 154 249 338  LEN=338
ATGGAGTCACCACCACAAGCTGAAGAGCTTCTGAAGAAGATCCAAGACCTCGAAGCCGGT
CACGCCGACCTCAAGCACAAGATGTCGAAG
>TRINITY_DN1488_c0_g1_i1_1; 55 1 52  LEN=335
XXGTTTTTCGCCTTTGAAGTCGAGCAGAGTGAGGATGAGGGTGATGCCGTATGA
>TRINITY_DN4575_c0_g1_i1_1; 158 202 468  LEN=583
ATGGCGATGGTGGATACAAAGCGGCGATGGTGGCGACACAAGGTGGGTCTCAAAGGTGGT
TGGGTGGGTTGCGAAGTTGAGTGCTACGCCGCAAGACTGCGATGGAGCATTCGTAGGTTG
TGGGGCTGCGAGGCTAGCAGCGCAATGGAGTTAAAAGCTAATTGGCGAGGTCACGGGGTG
GAGGAGGGTTGTAGGAGATGGTCGCGGGGTGAGAGAAATGTAAGAGATTGGTGGCAAACG
GTGGTTTTGTGGTGGAAAGGTGAGTGA
>TRINITY_DN4545_c0_g1_i1_1; 23 1 310  LEN=310
XGGTTGTAGAGTATTGGAGATGGTTGCCGGGGTGGTTGTCGGCCACAAAAGGTGGCTGTT
GGCTGCCAGAGCTGGTGGCCTAAGTTGGTTGTCAATTGCAGAAGTTGGGAGTCCAAGGTG
GCTGTCGATGGTTGGAGATGGTAACTAGTCGCTAGTGGGAGCTGATTGGTGACAGTTGGA
GGTGGTTGGCAACAGCCAGGTCAGAGGAGGCCACTAGTGTTGGTGGTGATGAGTGGTGGA
TGGTGGACAGCGGAGGTGAGAGAAATGGACTTTTCTTCTAAACAAAACTTTTTTATGATT
ACAAAAATTTCX
>TRINITY_DN32971_c0_g1_i1_1; 1 1 186  LEN=413
AGAAGACGAAAGCACAGCCATACGGGGAGGTTCGTAAGGCCAGTGAGGGCGAGTGAAAGG
ACTCAAGCAAGGCCCATACCATCCGGTCACGTCTCTTGGTCCGAGGGGGCGCCAGAAAAG
GGGGATAGAAGAAGCACCCCGAGAGGGAAGGGAAGGATGTGTCTGGTGGACAAGTACCTT
AAGTGA
>TRINITY_DN32986_c0_g1_i1_1; 92 409 549  LEN=568
ATGTCCAAACATTAGATGCTAGCCGAGTGCGAGCTTAGTCCAGAGCTTGACCAAGGGACT
GCGTTGCACGGACTCTTTGTTTTTGGAGAGATACTTGTGTCGACACGACACGACACGGAT
ACGGGTGCAGAATACGGCTAA
>TRINITY_DN32908_c0_g1_i1_1; 86 1 205  LEN=716
XXGAGCGACTCTCTTACTTACGCTTCTCCGCTCGAGAGCCTGGCCTCTTCGCAAGAACTC
CCTTTGGGATGGAATGATCCCAGTTTAGCCCTTCTCTTCTCTAAATCTAGAATAGTAGGA
TATTTGATCGATGGTACTACGCATCATTATCCTACGCTGAGGCCCAAGATCAATCCTCAA
GCTGGGGATGCTAATCCAGAACACTAG
>TRINITY_DN32956_c0_g1_i1_1; 141 326 565  LEN=565
ATGCATTGAGTGATTGTTGAATTGTCCACTGTGGTGCTGATTCCTTGGCCTTGCAAGACT
CTTAATGGAGATAGTTGGCAAGTTATCCACTGCTGTGGAGTTCACATAGCTGCTGTAGCT
TGGTGTTTTGCTTCTATTATATCTCTAGAGCTCCCCTCTATGGCTCTTGGTGGTGCTGGT
GCTGCCAGTATGCTGTTGCTGCTGTGGCTGTCTCTCATTGCTGGTGTTGTTGTATTGGTG
>TRINITY_DN32907_c0_g1_i1_1; 92 231 485  LEN=519
ATGAGTGAAAGCCCGCTTCAGGAATGGAGGATTGGAACGACATCGCTAGTAGGGTCCGGG
GCCCGGGAGAGAGTCATCTCTTGCGGAGCCGGCTGCGGCCCGGTATACTCGACTCCATTT
TCTACCGGCATAAGCTCCAATCTGACTGAACGAAGAAAGCGTAAACTCGAGTTCTTTCTT
TCAGGTCGCTTGTTGTCGGATTGGATCGATCAAAGCTCTCGCCCGGCCAATGTGTGCAGG
ATCCCGAGGGTCTAA
>TRINITY_DN32925_c0_g1_i1_1; 55 78 278  LEN=403; minus strand
ATGATTTATGAAGTACGGACACCTTTTTGGAGGTCGTGTACAAGCATCCTATATGTGTCG
GACACGGATACGCTCTGGACACGTGTCGGATATGCTGGAAAGAGTTGGATATGCTGGAAT
ACTTTGGACACTCTGCGGATATATTGGGACACGCTGAGAACACGCATAGGACATGTTGAG
GACACGCTAGGGACACGCTGA
>TRINITY_DN12197_c0_g1_i1_1; 136 343 531  LEN=604; minus strand
ATGGGGAATACTACTCAGGTATGCAGAGGTATGAAACACACCATGTGCCTTTGTCTTAGG
TTATATGGTTGGCCAATGTGCAAATCCCTCAAAGTTATGCAAGACAAGCACATTAACGAA
CCCTCAAGTGTAAAAGTCAAGCCTCATGACTTCATAGTCCCCATGCACAGGGCATTGGGT
AGCGCTTGA
>TRINITY_DN12104_c0_g1_i1_1; 161 12 98  LEN=546; minus strand
ATGGCATTGGTGAACAGAGTAGGAATTGCACATTTTGCCCAAGCTCTTGTCTACCTTGGT
CATCGTGGAAGCATGAGCTTGCCTTGA
>TRINITY_DN879_c0_g1_i1_1; 236 1 385  LEN=423
CCGTCATTCTTCATTTCATCGCCGAAACCATCCGCCGATGTGGTCATTGTCGGAGAGATC
TCAGAGATCTTATCTGAGAGGTGGAGAGAGGCGGCGGCGCAAGGCGGCGAAGAGAGAGAG
ATGGAGAGAGGCGGCGATGGATCTCACAATCTCACGGCGTGTGGATCGACGGCGGATCTA
GAGGGAGAGAAAGTAGAGGAGATCGGTGTGGATGACGGTGGACGTGGCTGCAGTGGAGAA
TGCGGAAGAGCTAGAGAGAAGGAGAAAGCGAGAGGAGGAGGTGACGGAGGTGGTAGTCCG
TCGGTGATGGTCACACGGCGGCGGCGAAGCACGGAGTGGCGGTGGGAAGACCTAGACAGT
TCTTCAGTAAGGGCGAAGGTGTGA
>TRINITY_DN866_c0_g1_i1_1; 53 201 331  LEN=331; minus strand
ATGACGAAGCATGGACACCTTTTTGAAGGTCACATACCAGTGTCGCAAACACACTTTGGA
CACGCTGGGGGCACGTTAGGACACTGTGCATCCCCTTTTGGACATGTGTTGGACACACTA
GGGACACCTCGX
>TRINITY_DN889_c0_g1_i1_1; 84 1 380  LEN=425
XCGGAGAAGGGCATCTCTCAGTCGGCGGATTCGGGTTTGGTTACGCAAGTTTCCATGTCG
GAGCTCCATACGCCTCGCGATTTGTTATCTGCGGGGGATCGTGGGTCGGATGGTGATCTG
TCTCCTTCGCAGTCGGCGGCTATGATATTAGCGGAGGGACAGTCCCAGTTGGATCTCGAA
AGGCCACGCGGTGTGCCATCGGTGGGGGATCACGGGTCGAATTTGCAACTGGCGTCGAAC
TCAGAGTTGGTTGAGGGACTCTCCCTTGGTGTTGGCGACGAGTCGCGATGCTTTTTGGGC
TGCCCGAGGAGGGACGAAGCCTGGGTGTGTGGGTCAATCAACGGTCTTGGAGTTACAGCC
ACTGGCAGTGCAAGTTAGTGA
>TRINITY_DN25860_c2_g1_i1_1; 48 1 151  LEN=437; minus strand
XXGGCACATAGGCTGGCTGACAAAACAGATTCTAGGCAGAAGCATCTAAGCCTGGTCACG
CGCCTGATCACAGATGGTTGCAGAAGCAAATCAGATGGACTGGACATATCAGGAAAAATC
AGGCAGACAATGGCGTGTGACCTTAAACTTTAA
>TRINITY_DN25869_c1_g1_i3_1; 136 733 903  LEN=995; minus strand
ATGGTGCCTGTGTGGAGGTTGTTGACGGCAAGTAGTGTAGCTTTCAGTGAAGGAAGTTCG
GTGCAGCAAGAAGGAGGTTCGGTGGTTGAGTGTAGCTGTGCATGATGGTTGAGTGTAGCA
CAGGTGATTAGCCTCAGAGGAGCGTGCAGCACAGGTGGAAAGCATAGGTGA
>TRINITY_DN25869_c1_g2_i4_1; 245 1 387  LEN=895; minus strand
GCCACCCCTAGCTCCATCTCCACCTTTCCCAGCTCTTTCTTTCCTTACCTTTCCCCACCA
CTTCCCAGTTTCTTTTCATCTTCCTCTTCCTCTCATAACGATCCTTATCCCCTTTTCGCT
TCTCCACAACCCCTTGATAGAGAAAGAGGAATCGTGCATGCATCAGAGAGAGACATAGAG
AGAAAGACTTATAGAAATGAGATGGAAAGAAAAGGAGATTGGGTGGTGTCGAGAGATGAT
GAATATGAACAGGAAAGTGTTGATTGGGAGGAGTGGAATAGAGGTGATGATGGGGAAAGA
GAGAAGATGGCAGGAATGGTGTTGAGAGCTGGTGGGTTGGATGGAGATGGGTTAATAGCT
AACGGGAAGATGGAGAATAGACTGTAG
>TRINITY_DN25869_c1_g6_i2_1; 42 1 731  LEN=731
CCAACACCAAACATCAAAGCTTCCCGCCCACTTGCCAATTTCAAACTAAAGCTTCCAATT
GTGCTGCCTCAACTCCCAACGCCTACTGACTGCACACCCACGCCTGACAACACCCTGCTT
CCACCTGTGCTGCACGGTCCTCTGAGGAAATTCACCTGTGCTACACACACACCTAAGCTT
TACACCTACCGAGAACAATCACCGGCCGGAAAACTCCATAGCCATCAACTCTGTCCCACT
GAACTCACACCTTCCAAATACATTATTCACCAAGCCAAGACCCTCGCCCGGCAGCACTTC
CTAAGGGCCAAAGACCACCTGGAACCCACGCCACCCGCAATCGACCAAGGCCAAACACCA
CCTGGAACCCAGCAGCACCACCTAAGGGCCAACTTCAAGCAACCTCCTGCATCACAACAC
ACGACCAAAACCTCGACCAACACCACAGCCGGACCGAGCACTGTCATCCCCACTACCACC
CAAACATCAAACAACCGCCGAGACGCCACCAAACATCTGGATGAATTTCACCCCTCAAAC
TCCTACACGAACAAGGAGGCTCGAATGGAATCTGGGACAGATCTAGAACACTTCAACACC
CAGGTTACCCCCCCAAACACCGCACCGAAGCAACATCAAAGATCCGAACCCAAGCTCATC
CCTCCAACTCCCACTCGCAAAGAGCGCCCGAATGAAGATCCAACCCGAACTGAACATCCT
TTATTCCGG
>TRINITY_DN25812_c0_g1_i1_1; 147 1 143  LEN=847
XATTTGATGGAAGAGGAGAATCAGCATCAGCCATTGATGAAGACATTTGTGACTCTGTCA
ATGATCACAGATCTGCTGGATCACAAATCTGCCATTGAAGAAGAACCACAGCTTGTTGAA
GCTAAATCGGCTCTGATACCATAA
>TRINITY_DN25867_c0_g1_i3_1; 595 86 574  LEN=882; minus strand
ATGGCCACTGTTGAGGTTACAAGCGTGGTGACAGCATTGCCCGAAAATGAAACAACAGAG
GTGAGCAAGACCCAAGAGACTCAGCCAGAGGAAGCCATGGTTGCACCAGCAGCCCCAGTC
CCAGAGGCAGAGCCAGTGGCTGCTGAAGAACCAAAGGAGGAGGCTGCAGCAGCAACAGAA
GAAGCACCAGCAGCAGTCCAGGCGGAGGTTGAAGTCGAGAGCAAGGAAGTTGTTGAGGAA
CCTAAAGTTGCTGCTGAAGAGCCAGTGGTGGTGGTTGAGGAGGAGAAACCAGCAGAAGAA
GTGGTTCCAGAGGTGAAGCAAGAAGAGGCTGCCGTTGTTGCTGAAGAAGAGACCAAAGAA
GAAACTGCTACCGAGGTTACTGATGTACCAGCACCGGTACCGGTCCCAGCTGCTGAAGAA
GAGAAAGCAAGTGAAGCAGTAGTTGAGGAGAAAACAGAAGTTCCAGCAGTTGACAAGGCT
GAGGAATAG
>TRINITY_DN25865_c2_g1_i1_1; 161 1 395  LEN=804
XCCTCTCCCTCTCGACACCATTACCACCTGCACATCACTCACGGCAACCCACCTCACACC
CACAGCAGCTCACTCACTCTCTACCCTCTCCCTGCTGCAGCATACTCACCACATACACCA
CTGCCGAACACACCCACCAGCAGCACCACCAATAGTTCACACCAGCAGCTTGCCGAGCCA
CCCACCAACAGTTCACACCAGCAGCTCACACCAGCAGCTTGCCGAAGCCACCACTGCCGA
GCCGCCACCAGCAGCCCACTGCCGAGCCACCACCAGCAGCCCACTGCCGAGCTACCACCA
GCTATACCACCAACTACCAACCGCAGCTACGCCGCCATTCCGCTAGCCGAGAGCTTTGAT
CCACTTCGTGATCCACTTCGCACCAAGTTTATATGA
>TRINITY_DN25817_c0_g1_i1_1; 110 179 315  LEN=315; minus strand
ATGGCACGAGAGATGAAATATCCTTAATGGATAGTGGATAGTGGTCCATACGGGATTTTT
CATCACTCAAAAGATCAGAATGAGAAATATCATGTAGTAGATCTGTTAGCTGATTTGGAA
GATCTCTCTGAGGCTTTX
>TRINITY_DN9810_c0_g1_i1_1; 64 1 204  LEN=745
GTTCAAACTTACAAAAGTTCACTCGAGCGTAAGAATGACCGCTCGAGCGAAGAGCTCAAA
CTCCCAATAGTTTTGCAGACTGCAAAAGACCGCTCTAGTGCAAGTATGGTTGCTCAAGCG
AACATGCAAATTTCTGGGCAACAACACTTTGAAAAACTAACCTCCAAACCTATTTTTAAC
TCAACCAAAACTCGCAATAGCTAA
>TRINITY_DN32625_c0_g1_i1_1; 124 368 439  LEN=484
ATGGCTGGGAGACATAGGTTGACCGGGCAGTCAGAGGCTACGCAGAGAAGTCAACAGGAG
GTCAGTGCTTGA
>TRINITY_DN32635_c0_g1_i1_1; 235 1 246  LEN=391
GTTAAGGAGAAAGTTTGGGTGGTTAAACCTAAGGTTGCTGTTTTGGATGTGTCTGATCAT
CTGAGTACTGAGGATATGTTTGTTACCAAAGCTGAATCATCTAGGGCTGCTAATGGTGAG
GTTGGGTTGCCTTCTGCTGATGGTGGGACTGGAGCTTGTGATTTGGCTCGCAATCAGTTT
GTTGTGTTGGATGCTGCTCATTTGGTGGAGTTTGATTCTACAAATGATTTAGGAATGGTT
TGTTAA
>TRINITY_DN14876_c0_g1_i1_1; 68 1 121  LEN=341
XXAATACAAATGGCATCAGTGAAAGCTGCACTGACGATTGATGGTGTTTATGGTTTTTCA
ATCAACAATATGGATGCGGGCTCGGTATTTGTGGTGAGCACAGAAACAACAACGGGTGAA
TGA
>TRINITY_DN22194_c0_g1_i1_1; 198 391 702  LEN=753
ATGGCAATGGAAGAGAGGTGTTTTAGATCGAAGAGTTGGACAGACCTGAATCGCGTATGG
ATTGTATGATCGCCCGTCGGAAGTCGATGGTGGCAAGATATGCGGCGAGATCTGAAGCCT
TCAATGATCGGCGAGATCGTCGGTCAACGGCGGGGTTTCCGAGGGGACGAAGAGATGAGC
ATGGCGTCGGAGATCACCATTAGAGGAGTTCTTACCGACGATGAAGATGAAAATCTGAGG
AGGGAGAGAGAGATAGATTCTGCTGTATGTTCAGCGGCGGCGGACGGCGGAGGAGGAGTG
CTTGAGATATGA
>TRINITY_DN9213_c0_g1_i1_1; 182 71 211  LEN=504
ATGGTGGTGGTGGTGGTGGTGGTAGTGGTCGCGAAGGAGATTAGTGGTGAAGTGGTGGTA
GTGGTAGAGGAGATGGAGTGGCGATGGTGGATAAGAGGTAATGGTAGTAGTAGTGTCAGT
AGTGGTGGTGGTCATAGTTAA
>TRINITY_DN30497_c2_g3_i1_1; 77 48 302  LEN=356
ATGTCATGGAATGGCATACACACTGCACAAGGTAATACACAATCGGGCATACACAATGCT
ATGGATGAAACGGCATACGCAATGCAATAATGGGCTTACACCAACATGAGAGAGCCTCAG
CCACTCTCACACAAGAGGCCATCAAATGAAAACAAGATACCTCGAAGTGCGTGCCCGCGG
GCACACAAACCGAGAACGGACCCTCGGGCACTGAAATGCCACTCTAATGAGACATGGCAA
AGACATGGAATATGA
>TRINITY_DN30450_c0_g4_i1_1; 143 94 195  LEN=339; minus strand
ATGGCAAATGCCGACACGCCTGATGATGCACTAATAGCAAGAAACAACGGTGCTGAAGGG
ATTGGACTATGTAGGACAGAGCACATGGTAACTACTCCTTAA
>TRINITY_DN30424_c1_g2_i2_1; 95 574 1013  LEN=1574
ATGAGGAAGGATAGCGAACCCCTCCCCACTTTTACAACTTCAAATCACATAGTTTCTATG
TTGAAAAACAATTCCAAAACAATCCAAAATCAAAATGAAAACACGAGAAAAGGACGCACG
AAGATTGAAATAAAAATAAGGAAACGTTACCTCAATATGAAGGTGCAAGCTTGGCGCGAA
GTGGATCACGAAGTGGATCGAAGCTCTCAACTAGCGGAATGGCGGCGTAGCAGTGGAGTA
GTTGGTGGTGTGGCTGGTGGTAGCTCGACAGTGGGCTGCTGGTGGGTGACCTGAGAAGGT
GGAGTAGGTGGAGGTGCTGCTGGXTTGTTGAGTAGCAGCAGTGGGTGGCTCGGCAGTAGG
CTGCGTGCTGCTGGGTAGCTCGGCAGTGGGCTGCTGGTGGTAGTTCGGCAGTGGGCTGTT
GGTAGTGCTGCTGGTTGTTGA
>TRINITY_DN30424_c1_g4_i1_1; 104 1 262  LEN=430; minus strand
XXCAGCACGCAGCCTACTGCCGAGCCACCCACTGCTGCTACTCAACAACCAGCAGCACCT
CCACCTACTCCACCTTCTCAGGTCACCCACCAGCAGCCCACTGCCGAGCTACCACCAGCC
ACACCACCAACTACCCCGCTGCTACGCCGCCATTCCGCTAGCCGAGAGCTTCGATCCACT
TCGTGATCCACTTTGCGCCAAGCTTGCACCTTCATATTGAGTAGGTCAAGTGCAAATGCC
ACCAATACAGCAAGTCATGTGTGA
>TRINITY_DN30476_c1_g1_i1_1; 360 1 445  LEN=445
XXTCAGGAAAACTTGAAAGAAGACAAAACAGAAACAATGAGATCAGAAAAAGAGGCAAGT
GAGGAGTATGAGACTGCTGGAGTGAGCATGACCATGGAAGAAAGCGCCATCACAGACCTT
CCTTCCTCATCTGTTGGGGAGGAAAAAGTTCAGGAAAACTTGAAAGAAGACGAAACAGAA
GCAATGAGATCAGAAAAAGAGGCATGTGAGGAGCATGAGACTGTGGAAGCAAGCACAACC
ATGGAGAAAAGTGCCATCATAGACCTCCCTTCCTCATTTGTTGAGGAGGAAAAAGTTGAG
GAAAACTTGAAAGAAAACAAAACAGAAGCAATGAGATCAGAAAAAGAGGCAAGAGCAAGC
ACGACCATTGAGGTAAGTGCCATCACAGACCTCCCTTCCTCATCTGTTGGGGAGGAAAAA
GTTCAAGAAAACTTGAAAGAAGACAAA
>TRINITY_DN21899_c0_g2_i1_1; 196 233 451  LEN=451; minus strand
ATGCAAACACAATATACTATACCATTGTTTTCATTTGCTTGGATTGTTGCTTACTTTGGT
TGTTCAACAACAGAGGGATTGGCAGTGCTGTTTCCCTATGCTTTACTCTTCGCCATACCT
CCACATCCACCTCCACAACCTCCACAACCACCACCACCACCACAACCACCACAGCCTCCA
CTCTTCACCATACTTCCACATCCACCTCCACCTCCACAA
>TRINITY_DN21890_c0_g1_i1_1; 628 163 657  LEN=1034; minus strand
ATGGCCACAGCTGAGGTTGTGTCAGTTACATCAGCACTCTCAGAGGAGATCACTAAAGAG
GAGCCAACCAAGGCTGAAGAGACAACAACCACAGAAGAGGCAGTGGCTCCACCACCACCA
ACAGCGGCTGAGCCACCAGCAGAAGAAGAGAAGGTAACAGAAACAGCCGCCGCACCAGAG
GAACCAGCTGCTCCAGAACCCGAAGCCCCGGCAGCTGAAGTCGAGGCCAAGGAGGAGAAG
GTTGTGGAAGAAGTAGCTGAGGTGGTGGCAGCCGAAGAAGAGCTGGTTGTAGAGAAGAAA
GAAGAGGTGAGTACTCCTAAGGTGGCACCAGAGCCAGTTGAGAAGGAAGTTAAAGAAACT
ACAGAGTCTGTCAAGGCACCCGAGCCGGTGATTGAAGCTCCTAAAGATGAAGTTGTTGAA
AAGGAAGAAGAAAAACCAGTTGAAGCTGCACAGAAAGTTGAAGCAGAAGCAACAGCTGAG
AAAACTGAGTAGTAA
>TRINITY_DN12926_c0_g1_i2_1; 55 208 416  LEN=416; minus strand
ATGCCAACCTCTCTGCATAGTCACAACTCTGCGACTTCTCCAGCAACATCATTGCGACTT
TCGGCCTCAACTGCCCAGCGTCGCTCACTGTTGGCTTCACTCTGCTGGAACCCCGCTGTC
AGCTTCAACCATTCCAACGCAGGCCACACACGTTGCCCACTCAACGTGACGTCTGTGGTT
GCCGACTCCACCTGTGGCACCACTGTTACX
>TRINITY_DN12918_c0_g1_i3_1; 73 579 674  LEN=674; minus strand
ATGGACCGGGCGGTCGAAGGCGGTGATGGTGACGGTGGAGGAAGTTTATCGACATCAATG
GGGGTGGGTTGCGAAGTAGATAACCCGATTGCGAAA
>TRINITY_DN12929_c0_g1_i1_1; 417 87 566  LEN=693; minus strand
ATGGCGGCGTCGAGGATGATGATGAGCTATACCAAAGCTTCGCTTCATCACCTAATTCGC
CGCCACCTCCGCCCCACCACCACCGCCGCCGCCGCCAATGCCCCTGGATCTCTCCGCCCC
CTCTCCGAATTCATGAGGTTCTTCATTTTGCAAGATTTTGCTGCGTCTGAAGTTCGATTA
GGTTGTGGAGTTGCTCCGATTCGAGTTGGATTTGCATTTGGGTTGGAAGCAGAGAGATTG
AATGACGAGTCTCGAGTTGAGGTCCGTGGAGGTCCGATCAAAATCGACGACGAGGTGAAT
TACTCTGATGCTGATTACCCACCCAACAAAAACTCTGATGCCGACGACGACGACGACGAC
GACGAGGAGAACGATGATTTCGATGCGGCGGATTATCCGAGTTATGAGCATGATTCTGAT
GCTAAGTTTTATAAGAATCATCATACTAACGCAGATCATGGTGGCCACAGGAATTGGTGA
>TRINITY_DN26909_c8_g1_i1_1; 20 1 288  LEN=331; minus strand
CCTCATTTATTCATAATCAGCACCAGTCAAGCCCCGCGTTCTTTCCTGTCCCAGGTTCTA
TTCGCCTGGTTACAAATCCAAAACCAGAGCCTGTTAATCGAGTACCCATCATTTATTCAG
CCACCATCTCACTAAGTATCCTTTACAGATCAAGATCAAGTAGTTGACCTCACAAAAGCA
GCAGAGACAGTAGTCGCATAGGTAGCGACGAAGGTATGGGCAGCAGAGACAGCAGCCAAG
GCTATGGTAGCAGAGACAGCAGATCCAGAAGTAGATGCTAAAGCGTAA
>TRINITY_DN26963_c1_g2_i2_1; 132 147 233  LEN=343; minus strand
ATGAGGCCAAACATGTGGCCATGCCAAACATGTGGCCATGAGGATGAAGGCCATGAGGCC
ATGAGGATGAAGGCCATGAGGCCATGA
>TRINITY_DN26963_c2_g1_i11_1; 20 457 675  LEN=675
ATGTAGAAGACAGTTTACGGGGTCATGTCGGACCGTTGTAGCAGACACTGTGTGGTCGTG
TCAGACCGTTGTAGCAGAGGCTGACCGGAATCAATGTCGGGACAGTTTATGGGGTCATGT
CGGACCGATGTAGCAGACACTGTGTGGTCGTGTCAGACCGTTGTAGCAGAGGCTGACCGG
AATCAATGTCGGGACAGTTTATGGGGTCATGTCGGACCG
>TRINITY_DN26911_c0_g1_i1_1; 83 1 116  LEN=317; minus strand
XGCTCTGTTATGCAAGATAGTAGCCAACACGGTACTAATAAAAGTGCCGGAACTCTTGTT
GTTCAAGCTGAGGCTCCTATAACAGTGAGAGCTCCCACTCCCAACCCTCAATCTTAA
>TRINITY_DN26901_c1_g2_i4_1; 72 125 589  LEN=589
ATGAAGCAAAACAGCCTCGGTGTTAGGCTTTAACCGGAACCTCCTCGGGAGGCGCAACAG
CTGGCTGACAAAAAGGAAACAGGAGGCCATCAACTCTGGCCAGGGTCTTGTGCCGGCTCA
CCTGCCTCCATAATTGTTGTTAATTGCTATAGCAGCGGTCATATGGGGTTGATGACAAAA
ACTGGATTGCTGAGAAGTGGTTGGTGGCAACAACTTAGCTTXATGGCTGGTGGTGAGTTA
CATCCTACGTCACTAGAATGCTATTTTATAAAATGTGTTATTGACATTGGCAGCAGCTTT
GGCAGAGGTGTCCATGAAGAAAAAAACAATTTTCCTCCAAATAGATATGTGCATGAACAA
TTGATGCTATCCCATCTTAAGTCTGAATGGCTCGTTAATTCCACTCCTACAGGTCAACTT
TGGAGAAAATCAGAGGGAAATTTCGAGGGCTCGGTAGCGGGGGCTGXX
>TRINITY_DN26901_c2_g1_i1_1; 40 1 309  LEN=309; minus strand
TGGGAAAAAGAGAACAGGGAATGACCAGATCTACAACTCTTGAGATCCAAATTGAGGGGA
AAAAACAGGGGTAAAAAGGAAGGGAAGAAAAAGGGTAGAGGAAGATAGGATCCGCCAGAG
AAAGAGGAGGAGAAGAGCAGGTCAACACCGGAAAACATATGCCTAAATCGGCTCAAAGCA
CAGTCAACATTTTGGACATACCTCAGTAGCTTCCCCTCCCCCCTGATCGACGAGATCTTG
AGTGCACCTACCTCAATGAGAAAGAAGGGTATCACTTCACTTGGAGGACACTGGCTTCTG
CAAAAGAGC
>TRINITY_DN26901_c3_g1_i1_1; 159 85 347  LEN=354
ATGGTCATGGCTGTTCTTCATCCCACAAGCCCTGTGAACAACTTGCATGATTGGACTCTT
GATAGTAGXAGCCCTTACAAGTTGAGTGGTAATGGCTTTGATAATTTTCGTAGTCTCGGG
CACAACATCCAGCTGAATTTGGCATTGATATCTGCACTTGTTAGTGAGGCGGCACAAGAT
CCTGGCCAGAGTTGATGGCCTCCTGTTTCCCTTTTTGGTCAGCCAGTTGTTGTGCCTCCC
GAGGAGGTTCCAGTTAAAGCCTAA
>TRINITY_DN24782_c0_g1_i1_1; 64 1 155  LEN=331
XAGGAAGAAGAGGTCATACCTGATGGGAACTTCCCATCTTCTGGTACCCTAAACAAATGG
AAAAGACGTGGTGATCCCGCCAAGTTAGGGCGTGGACGTATGTGCTGGGAGCATAGGGCT
CTTATATTTTTGTTGTGGTACATTTTTGTTAGCTAA
>TRINITY_DN24383_c2_g1_i3_1; 21 1 390  LEN=626
GCTCGAGCGCACTCTTCTCCGCTCGAGCGTACAGGCAAAACAAAGGTACCCGCTCGAGCG
CCAAATTACCCGCTCGAGCGGACTGATGGACAATGCAAAGTACTGGATGCTCGATTTCTC
CGCTCGAGCGCGCATTACTCCGCTCGAGCGGACTGCAACACAGGTCGAAGAAAATGCTGG
GAGCATGATTTATCCGCTCGAGCGCTACTTCTTCCGCTCGAGCGGAAGCTCAAATTCTGG
AAAACCCAGAATTGTGTTCTGAGTTCGAAACTCAAGTTTGGGATACCAAAATCGATCCTC
TTGGGCCCATTTTCTGGAAAACCTTTGCAAACACATAATATATCATGTTTCAAACCTCCA
TTTAAGAAATCAAGGCCCAAGGGTGTTTAA
>TRINITY_DN24383_c3_g1_i3_1; 74 182 520  LEN=891; minus strand
ATGAGGATGCAAAGATGTGCACAGAAATCAGTTTCAGAATTTTCAGTGAAACAGGGCCTC
CGCTCGAGCGCATGTTTCCTCGCTCGAGCGGACAAGCAAACAAAGGTCCCCGCTCGAGCG
TACATTTCTCCGCTCGAGCGGACTGATGAATGGTGCAAGATGCTGGATGCTTGATTTTTC
CGCTCGAGCGTGAAAAACTCTGTTCGAGCGGACTGTAAAAACATGCCAAAAATACTGGGA
GCTTGTTTTCCCCGCTTGAGCGGCACTTCCCCCGTTCGAGCGGACGGCCAGAATCTGGGA
AATCCAGATTCGACCTCCAAGTCCCAAACCAAGTTTTGA
>TRINITY_DN24397_c0_g1_i2_1; 130 962 1315  LEN=1523
ATGGGTGAGAAATGAGCTGGGCAGACCAACACCGCGTTAAGTGGGCGGCGTGGTCGTCGC
TGGCCAGGGGCAACTGAAAGTTGTGACAGATCCACGTCTGGTTCTCGCGTGGAATGGGTA
GATCTGCAGATAAGATTCTGTGAGACGGAGTACCGGAAAATAGTAAGAAGACCGATATCT
GTTATTTGGAGCTTTGGAAAAATGCATCATGAAACACCGATGGCGAGTAGTGTTGGCTCA
ATTCGAGCTAGCAATGGTTTGAGTTGCTGCAGTGGGCGGTGGCCGTCTTTTATTTCAGAA
GCGAGGCAAAGCTTTGCTTTCATGAGAAAGAATTATGGGCCTCTGTTATTTTAG
>TRINITY_DN21201_c0_g1_i1_1; 123 66 356  LEN=605; minus strand
ATGAGACACGAGGATTTTGAGATAATCATTTTAATTGAGGTTATGGACTTGATCTTTTGA
TTGGTTTGATGGTTGAAGGGAAAAGCCGAGGAACAGGTGGGGAAAGAAGGGTACCAAGAA
TTGGGGCACTGCGGAGGGCAGACTAGGAAAGAGCAGCTAGGATCAGAAGGGTACCAGGAA
TTAGGGCACCGTGAAGGGCAGTCTACGAAAGAGCAAATGGGGACAGAAGGGTATCAGGAG
ATAGGTTGTAAAGGCGGGCTGAGCACCACTGACAAGTCTGGAGGAGAGTGA
>TRINITY_DN21219_c0_g3_i1_1; 23 1 600  LEN=600
GGCTCAAAGGGTCATCTTAAGGCCCAACCTGTCCTGGGTCATGTTGAGGGCAAACAGGCT
TTGGCTACTTAAGTGGGTCTGGGTGAGTTAGGCTATGGGACCATTTTGGTGGGTCAGCAG
GGTCACGAGGATAGGCTCAAGTCTTCTGGGTCAGGTCTTTCAAACCTAATTTCGTTGAGA
GCCAAAAGCCCACTTCTGAATCTTAACCCCTTAAGAGAGTGTGATAGAGGTGGGTTTCGG
CTGTTGATTGCTATCTGCGGGTCTTCATCGATGTCGCAATAGCCTTCACGGTGTGCAGGG
CCGACGTTGCCTGACTGTCGTCAGGCTTCTGGTGCTAGGGATGTTGTGTCGTCGCGTCTG
GGCTCACTGCAGTTGGAAAAAGAGTTGGGACACTCTTGTCAGGCCGTTTGTGCTGGAGAT
GAGGCTGTATCGACTCGCTGGGATGGGCGCCTGACCGTAATGGGAGTTGACGACACTCGT
TGGGTGCATATGGCGGAAGAGCTGGCCATGGTGGTTCGGCCAAAGATTGTGTTTGCATCG
CCGGATGTGGTGCATGAGGTGGATGTTGATGTGGCACCTGAGACAGTGGTGGACTTCTAX
>TRINITY_DN21299_c0_g1_i1_1; 86 166 659  LEN=793
ATGAAGCTAGCTTGGGGAGGAGTTAAATCAGCACAAACAGAAATCGGCAAGCTAAGGCCG
ATGCCGACCAAGAAAGATAGCAGGGGGCAGTGTCGGAATGAACTAAGGCTAAGAATGGCG
CTCACAGAAGCAACGCGATTGAAGCCGAAGATGAGCCGACGAGCTGAGAGACGTTGTCCC
TAGGCCGAAAAGCTAAAGGAGATTAGGCCGATGGTGATGTTGAAAGTCACCAAGTGTCAG
ACGCGAAGCACACATGCCGCCGAGTTGACTGGTTGCGCTCACATGACAGATCCCGGAGTT
GTAGCAGCGGCAGTGAGCAAACAGCCGAAGCTCTGGTTCGTTGAAGAAGATGTAATCTAT
ATCTGCAGCAAACGGAGCTGGGACGGGACGTCAACGGCTCGAGCAAGCAGCAACCGTAGC
TCATCTTCAGCGACGACGGCGGCACCTGGAGCCGCGGCAGGATGGGTTGGCCTTGTGAGC
AACTCGCGTTAG
>TRINITY_DN21255_c1_g3_i1_1; 126 1 297  LEN=547; minus strand
GGCGAAGGGGGAAAGGGCAAGAAGGATGGTGGTGGTGAGGGTGGCGGAAATGGAAATGGT
GGAGGGGGGCAGGGAGAGCAAAATATAATCCAGCATGTGATGCATCAGAATCCATACATG
AATGGGTACGGGTCGGGTTATCCTATAGATCCCTACCCGTACCATCATGTTCAAGCTCCG
ATGGATCACTACCCATACCAGCCTGTTCAAGCTCCGATGGATCACTACCCATACCAGGTT
GTTCAAGCTCCACAAATGTTCAGTGATGAGAACCCTAACGCGTGCTCTGTTATGTGA
>TRINITY_DN21255_c1_g2_i5_1; 364 102 527  LEN=695; minus strand
ATGGGCTGTATTCTACCAACTCAGAAAGGACTCACAATGGGCGAGAAGAAGGGAAACAAC
AGAGACAAGAAGAAGAAGAACAACGGCAGCGAGGGTATACATATCGGATTCCTCATCAAA
GGTGTTAAATACGTGAACAAACTGAGGGTGAGTGCGAAAGTAGATTTGGGGAAGCCTCGA
GATACGGTTGAGACGAAGGGGAAGAAGAAGGTCGGTGGCGATGGAGGAGGGCAGAAGGGC
GACGGAAAACGACAGAAAAAGGCAGATGAGAAGAAACCCAAAGATGAGGAGAAAAAACAA
GGTGGAGGCAATAAGAAAGAGAGAGGCGATGCCGGAGAGAAAGACAAAAAACAAGGTGGC
GGCAATAAGAAAGAGAGAGTCGATGCCGGAGAGAAGAAAGACAAAAAAACAAGGTGGCGG
CAATAA
>TRINITY_DN20488_c0_g1_i2_1; 82 1 189  LEN=706; minus strand
GAAGTCAGGAAGGCTTGGATATTGTGGAAGGAGAACTTTCAGTCTAGCAAAAGTGCTACG
TCAAAGCTGTGAACAAATGAGCCTCAGACAAGTTACGTGGAGAGCAACCCATCTGACAAA
TACAACAGCATTGCTATCTTCAGCGTTTTGGCTATGGGATTTCTTATCTATTCAAGCACA
GGTCTCTGA
>TRINITY_DN20429_c1_g2_i1_1; 72 1 130  LEN=335; minus strand
XXACTCTTGATTCTCGCTCTCAACAACAGGACATTTGAGGGTGGGGCTAGATATGGGCTT
CTGACTCAGTACTGGGTTTCTCCCTCTATGGAAATGGCACAAAGTGGAATCTTAGCATGT
AATCGACCTTGA
>TRINITY_DN20450_c0_g1_i1_1; 46 1 64  LEN=392
XXGGAAGGTAGTGGTGGGGAAGCGGAGGCGGGTGGTAAAAGGGCTAAGAAACGATCTAGG
AGGTGA
>TRINITY_DN20412_c0_g1_i1_1; 70 1 302  LEN=302
XXAAACGCGTCTTACGCGAGAGGAGGAATATGCTTTCCAAACGCGTCTTACGCGAGAGGA
GGAATATGCTTTCCAAACGCGTCTTACGCGAGAGGAGGAATATGCTTTCCAAACGCGTCT
TACGCGAGAGGAGGAAGGTGCTTTCCAAACGCGTCTTACGCGAGAGGAGAAAGGTGCTTT
CCAAACGCGTCTTACGCGAGAGGAGGAATATGCTTTCCAAACGCGTCTTACGCGAGAGGA
GGAATGTGCTTTCCAAACGCGTCTTACGCGAGAGGAGGAAGGTGCTTTCCAAACGCGTCT
TACGXX
>TRINITY_DN5454_c0_g1_i1_1; 87 97 336  LEN=336; minus strand
ATGGATCCCAAGAAACTACTTAGGCAGCCTTCTCTTGTTGATAATTGTTTGCTATGAAAA
AGGAGTGGTAAATGCGTACCAACTGCTTCCTACTATGAAGCACAAACACCTCTCCAAAGG
TCACGTATTGGTGTCCAACACATGCTAGACACGGACATGCTCCGAACATGTTGAGGACAC
ATTGGGGACATGTTGAGAGCACGTGGTGACTTTTTCTTTACCTGCAGTAGTAGCATGCCC
>TRINITY_DN5481_c0_g1_i1_1; 93 1 302  LEN=302; minus strand
XXCGAATTTCTTCCTAAAACGGTGTCAGTTATGGTCGCAGCAGCGGATGCTGCCTCCACA
TCACACTTTGTTCCTCCACCTGCTAACAACACTATAGAAGAAGAGCTGGCACAACTGCGG
AGGCGATTGGAAGAAAAAGAAGCTGAAGTTGCCAATTTGACGGCACGTATGGTTGGTGTG
AACAATCAAGCCCAACAAGTGGCGGGCCAAGCTCAACAAGTGGTTGGTCAAACCCAACAA
CCAACGGGGGCACCTCTGGAGAATGCXGTTCTTGAGTTAGAAGTAGTTCTAGATGCAGAC
GATAAX
>TRINITY_DN5440_c0_g1_i1_1; 67 56 403  LEN=403
ATGGTAGAAATCCTTACATGCGACCATTATAGGCCAGCTGTCTTACCAAATCAATCATCA
TATCAGTACCTACTGTCAGAACCTGCTGATTGCCTACTCAAAATTCCCACCAGAAGAGGG
TTGAAGGAAAGGAGGCTAATGGAAGATTTTAGAACCTCCCAGAAGGTTTGTAAGAATGCA
AGAATATTGTACACCATTCTAGTATTTGTATGGAATATTCAGGAGAATGCTGTAGCACTT
GTGGAGCACAAAGGTGATGTGCCACCCGAGTCGCCGAAGGGGCTTCCAGCTAAAGGAGAG
GTGGACCACAAGGGCAAGCAAGATTAGCGTGGTGTAGCTAAACCGCGX
>TRINITY_DN30008_c1_g1_i6_1; 149 652 1231  LEN=1298; minus strand
ATGAATGAAATCATGCTTGTTAGCGTGAGTACTGAGAAGGACCCTGGCTTGATCCAGACT
GGTTTCACACTATCTTCAGCGCGAGCGATTTGTCGCTTTCTTAAAAATTTTCAAAAACAA
AATGTTTTGCGCGGTCCTGCGAAGACCTGTGTGGAATCGCTCTTGAGATTGTGCAGCCTA
GGATCGTCTCAGCCTCGAGACTCAACCCCTTTGCTTCTAAACCTTGAACTTGAATTCAGA
AGGTTCAACGGTCAACCACAATGTGAGGCCTGTGTGGCCAGATTTGAAGCAGCCCTCGAA
CAAGAGGCACCAAAGTCAGATCAAGAAGATCAGAAATCGTCAAAAGAAGCTTGCAGAGCT
AGATCAGAAGCACCCCTCGAACTAGGGGCAAAAATGTCCGATATGCTCGAAGAGCCGAAG
ATGGACCCTAATACAGCAGTCATTTTCCGGGATTCAGATGACTTCAGGATCTCAAAACCA
TTTGGCATGGACCTGTTACACTTTTACCCTTTGAGAGGCTCGCTGGGCCGAAAACCCAGA
AGGGCGACCCAGGCAAAAGTTAGAGCAAGAGAAAAATAA
>TRINITY_DN30085_c0_g1_i2_1; 36 1 166  LEN=390
XXAATCTCAGCACCAGCATTTATATGGACACCAGTGTGTGTTCCGGTGGGATTGGCTGGC
GGTAGCGATAGGTCGTGCGAATGTGGGGACTGTGGCGACGGAGGCGGTACCGCTGTATTC
AAACGGTGCCAACGGTGGTGTGGTGCGGTAGTGATTACAGAGCAGTGA
>TRINITY_DN30077_c1_g1_i1_1; -56 1 918  LEN=1428
ATGATATGCATGAATGCAACTACGATACTGTTTAGCATGCACAATATGGATGAAAATGAG
ATGTCTAGAAATGCGTGCATACGGGCATGCAAACCGAGGCGATGGCATACGCAATGCAAT
ATGGCTAAAATGGCATATAGAATGCAAAATGGGCTTATACCAACATGAGAGAGCCTCAGC
CACACTCACATAAGAGGCCAATGGATGAAAATGAAGTGCCTCGAAATGCGTGCACACGGG
CATGCAAACCGAGGCGATGATGAAATGAAAGAAATGGCATACGGAATGCCACGATGGGCT
TACACCAACATGGGAGAGCCTCAGCTCACTCACATAGGAGGCCGTCGGATAAAAAAACAA
AGCTGCCTCGAAACGCGTGCCCGCGGACACGCAAATCGAGGTAATGATGTAGAAGCATGA
AAATGCAAATTGGGCTTACGCCGACCTGAGAGGGGCCTCAACCACACTCACATAGGCTGC
CGTCGGATAAAACAGGGGCGCCTCGAAAGGCGTGCACACTGGCACGCAAACCGAGGCAAT
GCAAAAATGATGCAAATGGCACAGGGAATGATATGTAAGCATGGCAATGGAATTTCAGCA
CCTAAAXTAAAGGGGAAAACAGCCCCGAAACAATTCGAAATAACACTCGAAGCATGCATT
CATCCCGAAAGTGTGAAATTAAGCCCCGAAATGGCCTATAGCCATGCTATACATGCAAAA
TATGATCATGGAAGCAAGAACAGTAGCAAGGAAGTCCCAAATATGGCATTTTTCAGTAAC
AAACATGGCCAAAATGTAAGCATAGGTAGATCAACAATAGCATGCAAAGTTAGTGGCCAA
AAGAGGGGTATTGAGACAAGTGATATATGCAAACCCCAAATGGACAAACTTTCTTCTACA
ACATTGAAGATGAGCTAA
>TRINITY_DN30088_c0_g4_i1_1; 60 1 274  LEN=434
XXGCCCCGCCGCTCTCTTTCAATAGCAATCAATGATGTCGAACAACTCTCGCTCCGGGCC
ACCATTATCATAGGTGTGATTACATGTTGATAATGATGATTGAAGGCCATTGGGGCCCCA
ATGGATCTTCATAAGGAATGCAAACAAATGGAAATGGGTAGTATTATGAGTTATTTCAAA
ATACCAGGTTGGGGAATCCTGCAATGCTCGATTTTTAGCTTTGAAGTGGGCGTGCTTCGT
GTAAGTGTTGCTGATGCATGTTATGGAGAAGTATGA
>TRINITY_DN30041_c3_g1_i2_1; 193 379 619  LEN=619
ATGTCCGCAGACGATCTCGACGAAGAGCTAACGCTGAAGCTCTTCGGCAACGGCCGGCGG
TGGTGAAGCAACGGATCTACATCTCACCGCTGGAGTAGCGGAGGATGGCGGAAGAGGAGC
AGCGGTGGAGGAGATCTGAAAATGAGAGAGAAGTTTGAATCACCGTCGTCAAACAGCGGT
CAGATCTTCTTGAATCCGATGGAGCCACCAGCGAAGGAGGAGGAAGAGCTGAGGCGGCGG
CXX
>TRINITY_DN30016_c0_g2_i1_1; 49 1 125  LEN=334
XCTTCGAAGATGACTAGATCGAAGGTTGAAGACGCTGGATCGACTGAAGCAGAGACACAG
ACGACTGGATCGAAGGTCCACGATCGACTTCGGAGGGCTTCGATCGACTTCGGAGGCTGC
GACTGA
>TRINITY_DN30074_c5_g6_i1_1; 161 1 308  LEN=308
XXCCCGAATCTCTTGTCCCATTCATTCCAGAAGATCATGAAGAAAACTGATACTGATTTT
GGGATCAATACTTACTCGGTGGATCCTCTGCTGGGCGATCTTCAGTCGCCGTCGTCACTC
TGCTTCGTCTTCGTCTTCCGCCTCATCATCGATCTTCAGTCGTCAGCCTTCAGTCGTCCT
CACCGTCGTCCTCAGTCTTCAGCCTTTAGTTCGTCGGCTTCGTCTTCATTGAGCTTAGTC
GCCGCCTTCCTCAATCAGTCGCCTTGCTTCGTCTTCCTCAATCAGTCGCCGTCTTCGTCG
AGCTCAGTCTXX
>TRINITY_DN2171_c0_g1_i1_1; 227 1 290  LEN=423; minus strand
XCACCTCCGTACATTTACAAATCTCCTCCCCCACCATCGCCATCACCACCGCCTCCATAC
ATCTACAGGTCTCCTCCCCCACCATCGCCATGCCCACCACCTCCATACATCTACATGTCT
CCCCCTCCACCTTCACCATCCCCACCACCTCCCTATATCTACAAATCTCCTCCTCCACCA
TCGCCATCCCCGCCACCTACTCACATATACAAATCACCACATCCATCATCAAAGTCTCCC
CCTCCTCCGGCTTACTATTATAAGTCTCCACCACCACCAAGACATTATTAA
>TRINITY_DN28752_c0_g2_i2_1; 149 178 439  LEN=439
ATGACAGCCTCTCTGTCTTCGTCTCTCGCCCTCGCTCCTCGCCTCTGTGTTCGTCTCTCG
CACTCGCTCCTCGCCTCTCTGTCTTCGTCGCCTCGCCTGGCCCTGGCTCCTCGCCTCGCC
TCAGATCTTCGATTCGCCCTCGCTTCGTCTCGATTCGCCCTCGCTTCGTCCTCGATTCGT
CTTCGATTCGCCTCGCCTCAGATCTGCTTCGTCTCAGAGCTAGGGCACAACCAAACCAGA
CGAGCTGAAAATCAAGAGGAGCXX
>TRINITY_DN28718_c0_g1_i2_1; 195 131 385  LEN=461; minus strand
ATGTAGCTGAAGAGAGTGAATATCCTCTTCACAGAATTCACCCCTCCTTTAGTCCCACGG
GTCTGTGAGCTTTGGATCGAGCAGCCGAGCAGGATGTCGAGCAGCCGAGCAGGATGTCGA
GCAGCCGAAGTGAATAGCCGAGCAGCCAAAGTGATGAAGGCAAAAGTTGGAATTCACACT
TTGGAAGGACTGTTGATGAGCAAACTGCCAAATTTATCCACCACAGATGCAAACAGTATA
TTTGGATCAATCTAA
>TRINITY_DN28735_c1_g1_i1_1; 142 1 277  LEN=356; minus strand
XXAATTGGTGTGTTGATTTCCTCTGCAGAACAGAAAATGCACTCTGAGAATTGGAATAGG
TTGGCTGCCATGGCTGCTGATCAGATTGTAATGACAGAGTGATCCATTCTACAGATGGCA
GATGAGTGGGGCCAAAACTCATGGTGGAAGCCTTCCATGAACCAAAGAATAGAAAAAAGA
GTTCAAGGTGTTTTCTGTTGGTTTCAATTGCAATCTGAATTCGCCAAAGTTTCAGTCAAG
CATTTTGGTACTGTTGTTCCTGGTTGGCTTCGCAATTGA
>TRINITY_DN28775_c4_g2_i1_1; 813 277 888  LEN=1228
ATGGAGGGAGAAGCAGAAGCAGAAGGAGAAGGAGAGGGAGAATTCGAAGAAATTCGTGAA
GATGAAGAAGAGGATACTGAGAAGATTGATGGTGTGGAGGAGGAGAAAGATGGAGAGGAC
GATGACGAGGATGACGATGGTGAGGACGAAGACGATGACGAGGATGATGAAGAGGATGAT
GCGAAGGAGGTGTTGCAGAACTCTGGTGCTCCTCCGGTTCAGACAGTAGATGACGACGAG
GAGGATGACGAGGACGATGAAGACGACGACGACGACGACGACGATGACGATGACGATGAT
GACGACGACGACGATGACGAGGAGGAGGGCGAAGCGAACGATGAGGAAGGCGAAGAAGAA
CAGGAGGATATGGGAACAGAGTACCTTGTTCGACCCTTGGCTCGTGTTGAAGATGAGGAA
GATGCCAATGATTTTGAACCAGAAGAGAATGGTGACGGAGAAGATTTTGATGAAGAGGAT
GAGGACAATGATGAAGATGGTGCTGGTGGGAAGGTTGAGTTGTCAGCAAAAAGGAAGAGA
TCAGACAAAGATGACTCTGATGACGATGATGATGATGGAGGAGAGGATGATGAGAGACCA
TCCAAACGATAG
>TRINITY_DN28776_c3_g1_i1_1; 286 20 271  LEN=480
ATGATTCAGGCCTCGAATTGTCGAGGCGCGAATTGGCTCGAGAGAGGAGAGAGGGAGGAA
GAGAGGGAGAGGGAGAAAGAGAGAGGAGAGGGTCGTCTGCCATGGCCGTGGCTCGTCTGC
CGTGGCCTCGCCGTCGTCGTAGCTCCCGCCGTCGTCGCCTCCGCCTCTGCTTCCTCCTCC
GTCGCAGCCCCGCCGCAGCTCACCGTCTGCCTCGCCTCCGCCGCTGCTCCTCGCCTCCCA
CCGCCATTTTGA
>TRINITY_DN28772_c0_g1_i3_1; 91 2036 2278  LEN=2436
ATGGCAAACATTGGTATGATAGGAGGTCACTGGACGTGGTAGAGGAGAGAGCCAAGGGTA
GCGTTAGCAGAGAGGGAGAGTGGCAGTGGAAATTTGATACGCCGAAGAGCAGGGATGCTT
GAGTTTGTTGTACATGCATGGAGGTTCCTTTTATATCGGGTGACGAGCCTAGGGGAGCCA
ACTCATTTGAGAACACATCGCACAACCCCCTTAGGTAGGCAAAATGGAGGGCAACTTGAT
TAA
>TRINITY_DN30556_c0_g2_i1_1; 37 1 216  LEN=814
CTCCATTTGTACATGTTTGAATCACAACATGAGAGAAAATGGGGAGTAGATTTGAGTTGC
ATAGGTATCTCACCGACCGCCAATCCGAATGGTGGGTTGCGGTTGATTTCAAATGTATTC
TCAGTTGGCAGGGAGGCAAATTTTCTAAACCAATATATTCGTTGGTGGGCTGAGGGTACA
CCCGAGTCGAACCGACCCGTGAACACCCCTACGTGA
>TRINITY_DN30517_c2_g1_i1_1; 83 1 573  LEN=860
CGGACTAAAGTTCATGCATTGCATGTTTTGAAAGTGTTCTGGAAATGGGTTTGAAGTTTG
GATTTAATTAACTCACCTTTGGGGCTTGAATTCATAAATTGGCTTTTGAAACTTGTTATA
CATTGTTTTGGGATGTATTTTCCAGAATTTGGGCCCAAGAGGTCGAGAATTGAGTTGAGA
ATGCTTGGTTTGAGCTTGGAAGGCAAATCTGGAAATTCCAGATTTGGCTTCTTCGCTCGA
GCGAAGGATTCCTCGCTCGAGCGACCAACGTTTCCTCTGAGCCACGCTCGAGCGAAGGAT
TGGTGGCTCGAGCGTAAAAATCGAGCATCCAGTACTTTTACTGTTTCATCAGACCGCTCG
AGCGAAGGATTGTTCGCTCGAGCGAAGCCTTTGATTTTGGAAGCTCGCTCGAGCGAAGGA
AGGCTCGCTCGAGCGAGACCCCTGTTTTCAGCAACTTTTGAAAAATGCCTTCCAACTGTA
TTTTTGCATCCTCATCCCATTCTAGGCATTCTTAGGCCTAGTTTAAGACATCTTAATGAG
GATATAGATGTAGAACACACCAAGGCAAATTAA
>TRINITY_DN30517_c2_g4_i1_1; 140 427 507  LEN=579; minus strand
ATGGTCGCTCGAGCGAAGAAGCCAAATCTGAAATTTCCAGATTTGCCTCCCAAGTTCAAA
CCAAGCATTCTACAGGTCTAA
>TRINITY_DN30551_c0_g4_i1_1; -17 1 319  LEN=319; minus strand
TTTTCTGCTTCGCCACCTTCTCCTGCTCTTCTACTTGCCGCCCTCTGTTTTAATTGGGAT
CCACTTTCTAGGCCAAAGCATCAACTTCCTGAGAGCACTAAACAACCCAAGGAAXTAGTG
GCTACAAATGAGAATACAGAACATGGGCCAATTTCAAAGGTCAACCTCTTTGGCGCCTTA
TGGTTCAATCTATTACACGGACTCAAGTACGGGTATCGGGGTGCGGATGCATATCTAGGG
GTCGGACACCTTAAAATTGAAAATGGAAGATACAGGGATATGGATTCAAATTTGGATACG
AGTACGGGGATACAGCAAATX
>TRINITY_DN30545_c1_g1_i1_1; 54 1 332  LEN=332
ATTCAATTGGAAGAGAACCGAGGAAAAGAACTGCAAAACGAACTTGTAAAGGAGCCTTAC
TGCTTAAAGATTAGATGTAGGAAAGGATGTGAATACTTACAGGGTAGTAGCAATAGGTTC
GACATTGAATGTACACCAACTAAGAAGCATGGACACTTCTCGGAGGAAGAGTGTCGTATT
TTTAACACCCGTGTCACACATTGTCACCCTTCTCTGTCTGAAATTTCTTCATCATGTCTT
AATTACAAAATTAAATTCATAATATTGAACACGTACACTACTTACACTTCGGTGGCACTT
CTTGAACCCTCCAAAAACATCCTATGTGATGAX
>TRINITY_DN14458_c0_g1_i1_1; 202 1 305  LEN=305; minus strand
XXACCACCAATTGTGAAGCCTCCTATTGTATACCCACCACCTTATGTCCCTAAACCACCA
ATTGTGAAGCCTCCTATTGTATACCCACCACCTTATGTCCCTAAACCACCAATTGTGAAG
CCTCCTATTGTATATCCACCACCTTATGTGCCTAAACCGCCGGTTGTGACACCTCCCATT
GTCTACCCACCACCTTATGTGCCTAAACCGCCCGTTGTGACACCTCCCATTGTCTACCCA
CCACCTTATGTGCCTAAGCCACCAACACCTACACCAGTGGTGCCTAAACCACCAACACCT
ACACCAGXX
>TRINITY_DN14492_c0_g1_i1_1; 25 1 156  LEN=358; minus strand
CCAATAGAGGCTATAGTAAAGAGATACGATACTGTAACGGTAAATGGAAGTGTTAAGGAA
CGGGGTAGGCCTAGATTAACATTGACTAGCATTGTATATAGAGATTTGGATCTACTTAAT
TTGACTAACGAAATGACTTTTGATAAGGCCGCGTGA
>TRINITY_DN14419_c0_g1_i1_1; 207 25 301  LEN=416; minus strand
ATGCATTTGAAATGTATCCATGAAAAATGCCATCAATTCTTGTTGATTGGTGGAGTGGTT
AGACGTGGGCTAGCTAAGAATGGAGGCAGCCTTAGGGGAGTAGAGAAAGGCAATAATGGA
AGTCTAGTGGAGATGAACCAAAAATCTCCAAAGCTACCAGAGGAGTTTCTCAAGAACCAA
CTTGCTCAAGAACAAAGGAGACCAAACCAACTAGCTATTTCTAGGGGTCCAAACCAAGGA
GACCAGCTTACCAAATGTGCGAAAGAGCATGTGTAA
>TRINITY_DN14434_c0_g1_i1_1; 13 1 332  LEN=332
XXAGAAGCTACTGCATTGCCCTTCACGTATGCAGGCCACTTCGACTGTAGATTCAAGGAT
TTTCACGTTACACCTCAATCACTGATAGGACCTGAGGATGAGTATGATACCCAACTATCC
AAGTGTTCTCCAATTGTGTTTGAAGGGAAAAAGACCAAAAAAAAAGGGACAAAAATXAAA
GAGATTACAGAGACAGTACTAGATGGAGGCAACATGATAACACAGGAGGCATTCTAGTGC
TTATACTTTACAGAGCTAGAAGTTTCCCACATGTCAGGAATTCAGAGGACTATATATCTA
CATGCTCCTAATACAGATGAGATGGGTGCTTGTAAX
>TRINITY_DN14013_c0_g1_i1_1; 153 286 393  LEN=403; minus strand
ATGGCTGACTTGGATCACTCCACTGAAGATACTTCTGGAGACTCTAGAGGTATACTCACT
AACTACCCCCTTCAAAATTACTTGGATCATGTCACTGTCTTCACTTAA
>TRINITY_DN14073_c0_g1_i1_1; 314 133 462  LEN=618
ATGGCAGAAGCATCATCACCTTCTATAGGTAAGAGTGAACAGGAGAAGGACTTGACAGAC
TTGGATATGGCCGCAGCGGCTCAGCATCTCATGCAACTAAGCGGAGAAGAAGACGAAAAA
GAAGACACCAACAATGACAAGAACAAGAAATCGGATTCCGAGAATCATCAGAAACAAAGT
GAAGAAGTAACTTCTTCAGCCAAGATCAGAACAACACAACAGGAAGAGAGTTTCCTGCCA
AAGAGACAGAGGAGGTATCGATCCATAGTTCATATATACATGGCCACCAAGCCTGTGAAT
GCCATACATCGCAAGCAGATAAGATCTTGA
>TRINITY_DN34334_c0_g1_i1_1; 144 1 316  LEN=396; minus strand
XXTGACGATGAAGCCCTAGACCTGCGTAGCTCAAAAACCCTGAGAATTGGGGATGTTAAT
CAGCTTTTGCTGGAAGCTCCTTTGACCAAACCGGGTCAGTAAAAGCTAGGAACTCTCAGG
AGGTACTCAACCCGTGACAAAGCAAGGAAAGTGAAGCGTGGTAACTTGAATGACAGAAAA
GAAGGACAAGTGGGCGACATTGGTCTGGTGGATGTTGTGCTTCAAGAAACAGAAGGTGGT
GTGGCAACTGAAATCTCTATCCCAATTTCTCTCCTTCTCCGACAGACGCATCTCCTACTT
GGCAACTGTTCTAGATAA
>TRINITY_DN34318_c0_g1_i1_1; 127 287 365  LEN=365; minus strand
ATGGATAAATGGCTTCAAGGAGTTCTCACTTCTGGCCACACCAACCCTTTCAACTCCGAG
GTTGATTTCTCAACCAACAXX
>TRINITY_DN34380_c0_g1_i1_1; 51 1 332  LEN=332; minus strand
XGTGATAGTGAATTCGGCAGGAGAGGAGGCGGCAGAACAGGGGAAGGGGGATGGCATCCG
GCAAGCTTGAAGAAGGTGTCAGATCTGGCGATGAAGGGCAGCAGATCTGGTGCTGATXTG
ATGACGTCGGATAGAGACGGAAAAGAGGAGAGACGGCAGATCCAGCGAACGCCACGGTTG
GAGTTGAGGTGAAGGAAAACAAACACCTCACAGAGGAGGGAGATGATGAAAAGTCAAAGG
TTCCAAGTTATTGGGCCAAAGCAAGGAAATGGAAGAGAAAAGAAGGGTAAGAGGAGGGAA
GGGGAGGCCGGAGGCCACCGGAAGCCCCTCTCCCXX
>TRINITY_DN34324_c0_g1_i1_1; 60 1 325  LEN=325
XGTGCCGACATGGCTATGGTTCAGATTTGCCGTGCTCAACTAGATTTGCCCGTCGGAACG
TGAGGTAGAGGAATGGATGACGGTGGTGGTAGTTCAGATCGGAGAAAACGAAGAGGAGAG
GGAAAAGAGAAGATAGAAGAAAGAGTTAGATCGGAGACGATGTAAGGTGAAGGAAGGGAC
GGTGGTGATGGTACAGAACTCGCATGTGGTTAGGGTTCTAGTAGCGGAGTTCTAGGCGCC
CCACTCCATTGCAGCGATGGCAACGAATCTATATGGATCTCAGCCTATGGCGGTCTAGAG
AAGGAGGAAAAGGCCGATGACCATGGX
>TRINITY_DN34371_c0_g1_i1_1; 110 1 108  LEN=314; minus strand
AAGCAACATAAGCCTTTGATGAGGATGGAGGCAGAAATGAAGAAGATGAAGACTGATGAG
AGGGTTGAAACTGCACATCTAGACGATAACAACACTCGAGCAGAGTGA
>TRINITY_DN34393_c0_g1_i1_1; 39 1 385  LEN=385; minus strand
AACAGCAGCAGATCTTAACAACAGCAACACTACTTGGACCATTCTGGACTAAGGGCAGAT
ATGAGACTAAACCAAACCACTGAGCCAGCAGACCCACAGAGGAGCACACCAGAAGAACAC
CTATGCACAGATGCAAGGCCTCACACTAGCCTCAGATTATCAGCAGCACAAATGATACTG
AAGCAGAACCAGCTGAAGCACAAGGATACTGAAGCAAACTTXAAGCAGAATTGCAGATAC
AAGGCAGCACAGCAGACCCAACTGAAGCCGAAACAGAACAGAATGCAACCAACTGGGAAT
TCTGTTTTAGTACTTCCTACAATCAAACCTGGCTACACCCAGCAGCAAACTTCCTACAAC
CATACCTGGCTACACACAGATCTGCCX
>TRINITY_DN9541_c0_g1_i1_1; 180 1 461  LEN=503; minus strand
XXATATATATATATGGCTGCTTCAACTCAACCCACTACCACTGCTACTACCGCAACTCTC
CGCCCAATCTCTGCGGCGGGAGGTGGCGCCGCCGCAGCTGCCACCAGAACGCCACCTATC
GCCGCCGCCAGGGCGCCGCGTTTGATTCCAGCAAGGGGCCAGGTTCTCAGGAACCTTCTT
ACTCCAACCCAAGCTACTTCCAACTCTGCAAGGCTCCGTGTGACCCCGGCGGAGGGAGGT
GGCGCCGCCGCCGCTACCGCGCCTCGTTGGATCCCGAAAAGGGGACAGGTTCTGAGGAAC
ATTCTTAAAATGGCTTTCCATGTCTCTGTTGCTCCCCACGAGGAAGACGACGCCGTTCAA
CGAGACCGTCCACGGTGTCTCCTTCCTTTTCTTGACTCCGCCGCTGCGGCGCCGATTTTG
CCGGGTCCCGCCGTTATTGTTGTATTAAGGTTTTGGGCTTAG
>TRINITY_DN9584_c0_g1_i1_1; 75 285 416  LEN=416
ATGGATGACAAAGAAATTTTAGTCACAAAGGGGAAATCATTCAAGAAAAAATTTCCTCAA
AGTGGGATAATAAAGGGGTGGGATTGCCAGGGGTGGAGGGGCAGCGGAAATAGTGACAGG
AAAGTGAAAGAG
>TRINITY_DN9515_c0_g1_i1_1; 13 1 149  LEN=309
XGTATATTTGAGGGCACTGAGCATGGACGTGTTATCACATGGGTTAAAGCTGGGGTTTGT
ACCCAACTACAGGGGTTAATTGTGGTGGCATTTGGACGCAACTGCAAGGGGTTAATTGTC
GCTTTTGGACCCCTAAAACAGATGCTATAG
>TRINITY_DN9559_c0_g1_i1_1; -19 1 354  LEN=354
XXGGCCTAGCATTTGGTTGGCAGTTACATGACTAGTATGTACAACCTTAGGTAGAAACAA
AGCCACTACCATGAGGAGAGCACATTAGACTACCTACGACACATGGGAGCCTTAAGTGTT
ATGGCAGATCTTCATCGGCATCACAGGAGTGCTATGGAAGAGCTTTATTGGGATGATGAA
GGTTTCAGAGAAGGTGAGAACCAGGTTACAACAAGCAAGGACTACCATCATGGAGTCATA
GTTAATCATTGCCTAGCTAGCAACTTAAGCCCTTTCACCTCCTCCAAGCTATCTGTCACA
ATTAAGGCTTCCAAGACCAACTCTGGAGCAATACGCTGTGTAAACAAACAGAGACXX
>TRINITY_DN15188_c0_g1_i1_1; 22 1 312  LEN=312; minus strand
XCGACCAGTGTGGTGGCTTCGTCATCGGCGGACGAGTCATTGGCGGATCTCGGCTCTCTC
CGTCTGTGCGTGAGGGGTTTGGCAAAGATGCCGTCGTGTGTTTTGCTCCGATGGGGATCG
TGTTCATACTCCTTACCAATTTGGGTGGAGGTCCGGCCTATGGTTGAGCCTGTGGTGTCG
GCTGTCGGTGAGGAGGGTTGTTTGGATTTCGGATTGACATGGCGAGATCAGCGGCGGAAG
AATCGGGGTCCTGCGAAAAGTTTGGGGGTCAACGAATATAGGCAGAAATTTGGGCAACCC
ACATATCCGGGTCXX
>TRINITY_DN15190_c0_g1_i1_1; 161 10 313  LEN=475; minus strand
ATGGCGCCTGAGATGAGAAGCTGCAGCATTAACCAAGATGACGATGAAGATGGAGTCTTG
AAAATTCCATTGATTAAATCAGCGGATAAGCGATTTTACCAGACTCGTCTTGAAGCTCCA
CATCCAAGTGCTCTAGCCAAGCTGGACCCAAATTTGAAAAGGGCGGGCCACTGCGAGCAT
TACGGCATTCTTACTACCTGCCAGCTTCAGCATGATCCATTCTTAGATGAATAATGGAGG
GCTATATTCAAAGTTTCCAGGCCAAACTACACAAATGAAATTGGGATAAAGCAAACCAAT
TGA
>TRINITY_DN2808_c0_g1_i1_1; 27 1 74  LEN=317
XTCCATGTCCGTGTCCTTGTCCTTGTCCGTGTCCGTGTCCGTGTCCGTGTCCGTGTCCGT
GTCCGTACTTCATAA
>TRINITY_DN7866_c0_g1_i1_1; 131 343 444  LEN=620; minus strand
ATGGGAGTACTTGGGCGGAGAGTTCGCATGAGCAAGAAAGGAAGGTCCAGTGCACCTGAG
AGACTCCTTGGGTTGCCTCAACATGCCTTAGCTGAAGCCTAA
>TRINITY_DN9673_c0_g1_i1_1; 141 68 337  LEN=337
ATGGAAATTGAAGAGCAACCCACTTTCTACAAGTCAAGCAATAAATCTCAGATGGGTTTA
TGAGCAAGGGGTGXAGTGAGTTCATATCAGAGCTTACCTGAGAGTCGTGCCGGAGAGAGT
CACCGCTACAGAGGGAGAAACGCCGGAGAGGGCAAGAGGAGAGATGAAACAGAAGAGCGA
GAGAAGAGGTGGGCGGTGCTGGTCGGTGGTTTGTTTGAAGAAAGTAGAGAGCCATTTGAG
ACAGAAGTTTTGGAAAGAATGGAGAGGGTGGXX
>TRINITY_DN7371_c0_g1_i1_1; 91 1 355  LEN=355; minus strand
XCTCACCCTTCTCATCTTCGTTTTGTCCCTCCCCCCTCAATCTTCCCATCGTTGATCTAC
TTCACTTCACCCTTTCGAGCCCTAATCTGGCTCCCCCAACGTCTCTCTCGTTTTGATGAA
CTACAATCGAATCGATTTCACAAACCATCATCCAGCGACGCAGAACCTATTTCCTCCGAA
TGTGAATCCACTACCCTAAGGCAGCAACAAAACAACAACGATGAACAACAGAGCCAGATT
CAAGACGGTTCAGAGACCATTGGTATCACCCAGAGTGGTACGGACAAGTATGGTTCGGGT
GGTGAGGATGAGACAAAAAATGGGGAGGCCAGTGGCGGCGTGAAGAAGGGGAAGTXX
>TRINITY_DN7306_c0_g1_i1_1; 129 175 451  LEN=451
ATGACGATGAATGAAACGACAGTGGTGGTGCCGCGTGGATCCTATCTTCAATTGGTTGGG
AACGATTTTGAGGCCTGTGTTTGAGGATAAATCACGATTTTGAAGCCCTTGACACCATTG
CCTTTGTTGAGCATGAAATCCAGGATGTCGAAGGGTTCAAAGAACTTCGTCATTTGCATA
TGGTGGAGTTGGAGTAGGAAGAGGATCACCGCCACCGATCCACCGCCGTACCACGGCGGC
AATGGCGGATTCACCGCTGTCTACGAGGAGAGAGAGAXX
>TRINITY_DN10563_c0_g2_i1_1; 17 1 225  LEN=513
GAGGCTAAACCACTATTTTTGTGTCCCCCTAATATCCCCCAGGTTACAGAAACTCCTCAT
AGTACCAAGGACAGAGGAAGCAACCCGCTTGACACGGTGGCCTTCACAATAGGAATTGGA
CGATTATCCCTACCCTCAATAGCTTGTGAGTTTACGTCCATCCCACCCTTGACCTACTGC
AATGACGTTTTCAAAATGGGTCAGGTAGAGAGGATTGTAACGTGG
>TRINITY_DN13628_c0_g1_i1_1; 67 1 187  LEN=370
XXGGCCGACAAAAGTCACCCTTGGTCGACACATGGCCAACAAAAGCCATTCATGGCCGAC
ACATGGCCGACAAAGCCCATTCATGGCCAACAAACTCCACTAGTGGCCGGCCACAAAAAT
CTACTCTCCAAGTCCAACGTCAAATGGGCATATCTCCTTCCTCCGGACTCCTTTGCAGGT
AATTCTTGA
>TRINITY_DN13043_c0_g1_i1_1; 59 1 186  LEN=410
CGAAGATGGTGGCGACTGGTTGCAGAGGTTGGTAGGGGATTACGGTGTTCGAAAAAGGCT
CCGACGTTGGAGGTGATGACAACTGGTTGAAGAGGATGGCAGGGGGAGAAGGCCAATGAG
GTTGCAGGGGGATGGCTGGGGATGGTTCTTATGGTTGTTAGATGGGCTACTAGTTGGCCA
ACATAA
>TRINITY_DN4929_c0_g1_i1_1; 83 154 336  LEN=336; minus strand
ATGGAGGGGGTTCCAAGTGGTGACAGGGGAGGGGGGGCTGGCCTACGATGTGGTTGTCAT
AGGCAAGGGAGAGGATTTCTAGTGGTGAGTGAGTGGAGGCTAAGGGCTGTGATGGGGGAG
AGAATAGGAGTGATGGTTATGATGGGGAAGAGGAAGAGTTTCCAGTGGTGAGGGAGGATG
GAG
>TRINITY_DN4952_c0_g1_i1_1; 47 191 347  LEN=347; minus strand
ATGACAAACACATGCGGGTCGGGTTTAATGGGTAAACAGGCGGATCAACTGCAACCCGAC
CCACCCGACCTGAACCCACGAAAAGCCAAAATTTGGGCCCGCACCCACCCGCTACGTGTC
ATGCATCCATCCAAAAGTGGTCGGGTTGGGCCCGGTTXX
>TRINITY_DN4944_c0_g1_i1_1; 154 1 847  LEN=1221
XTGGAAATAAAAGGGGAAGAAAGTAGAGCTTCTCTCTCTAGATTCTAGAGAGAGAAAGCT
CCCCCCGTCGATATTTTCATGGTGTCTGGTACAGTTCTGGCCAGTTTGTTAGCTCCTCTA
CTTCTATCTTTGAGTATGAGTGAGGATGCACGTTTGTTGATTATGTTTATGATTATTGTG
TTGAGCATTGTTAATCTTGGTGACCATGAGGTTCTATCATCGCTCATGGAGGTGGACCTG
TCTTGTTCTTTATGGCATTTGTTTATTTTCAATGGCTTAAAGGTGTTCTAGACGCTCGCA
GCTGTTGTACTGATGTTGGCGGTGGTGCTCACCGCTGGTTTCTTCGAGTTCACTGCTGGT
GAGGGTTTTCCGATGTGTGTCTGGTTAGTCATGGGCTATAACGACGGXGACTGGGATGCT
TCACCGACGTTGTACAACGGTGCTGGTGGGGTTGTTTTCTGGTCCTTGTTTGTGTTGTCA
ATGTGTATGCAGCGTCTGCAGATGGTGTCTCAGTGCGTGGTAGTCGCGGGTATGTTTTCT
AGTGGCTGTTCTGGCGTTGCTCGAAGTCGCTGGTCGTGCTTTGCTTCTCCGGCGCTGTTT
GTTTATCGAGGCGGTCCCAGTTGTGGTGGACCAGCGTGTTTAGTGGTTTACTAGTTTGTC
GCCGGTGATATTTATATCGTTGGTGGCTTTCTGGGATATGTTAAGGTTGAAGAAGCTCAT
CGCTGTGATGGCTGTTGCAAATCGCCGGCGGTGGATATGTCGTTGGTGATTCTGAGTTTG
CCGGTGCCACTGTTTTCCGGTGCCGCTGTACACGGGAGTTTGGTGATGTGGTTGTTGTCT
ACGCGCTAA
>TRINITY_DN18106_c0_g1_i1_1; 82 1 198  LEN=308; minus strand
CAGAATTCAAAGAAGGATTTGATGGAGCTTGGAGAGTGTCCTTATATGATCAATGTGGGT
ACTTCTTCATCAATGGAAGTGAAAAGGTTCTAATTGCTCAGGCAGCCAAACAAGTATGCC
TATGTGGGAGAAGTTCAGTCAATGGCAGAGTCCCAAAATAGGCCACCTAGTTCCATGTTT
GTGCGAATGCTCTCTTGA
>TRINITY_DN18125_c0_g1_i1_1; 151 90 267  LEN=393; minus strand
ATGGAGTGCAAGAATGGGGTAAATAAAGAAGTTTTGTTACCCTTGAAGACCACCTTCACA
AAGGTTGGAGTTGTTGGTTCCTTGAGCTCCAAACCAGTCAAGAACTTCAAGAACAAGCCC
TTAGCACCTCAGTTCCAAGAGGAAGGTGAAACACTAGGTGTTTATGTGCAATAGTAA
>TRINITY_DN18170_c0_g1_i1_1; 145 260 482  LEN=683
ATGGTGGCTGCTGGTGGTGGTGATGTTAATGGTGGTGGCATTGTGAAGCTGGAGGTGGGA
GTGGGTGGTGTTAGTGGTGATGGTAGTGGTGGTAATGTTAACGTTGGCATGGAGGTGAAG
GTGGGTAGGTGGGAGTGGGAGTGGTAGTAACAGGGCAGTGGCAGTGATGGTGGTTCTGGT
GCGGGGGTGGAGGTGATGGTGGCAATGGTAGTGTGGTGGTAA
>TRINITY_DN18132_c0_g1_i1_1; 125 260 394  LEN=394; minus strand
ATGAAAATCTTGGGACCAAACCATAACCCACAGATGATTGGGACCAAACCAGTTCAACTT
TCAACAATCAAGGTGAAGCAAGGCAGCAAACTGCAAGGTCAAACCCAAGGAGAAGACTCA
ACACAAGCAATAGCC
>TRINITY_DN11215_c0_g1_i1_1; 150 104 172  LEN=412; minus strand
ATGGTGGAAGACAAAGTGGAGAACAAAGTAGAGCATTTAGGGAAGATAATGCAGCTAATG
GGGCACTAA
>TRINITY_DN11207_c0_g1_i1_1; 80 1 137  LEN=338
XCAAGAACTCAGGAAAGAGCATTTGGCGATAAGAGAAAGGAAAGGGCAGAGGATCCAATC
AACTGGAACGATTTCAAGTCGATGAACTTTACAGGTTCTGTGAGTATTTTTGAAGTTTTG
AGCCTAGCTAGCAATTGA
>TRINITY_DN11231_c0_g1_i1_1; 96 455 557  LEN=557
ATGATGCTCAGAGGATGGCTTTTAGCACTATCATCTTTACCAAGAAAAACAATGTCCAGC
CGTCCTACATACAAAGGAAAAACTGAACGTCTTGATGAAAGCAXX
>TRINITY_DN31920_c0_g1_i1_1; 91 335 440  LEN=440
ATGTAGACCGTTATGGTTTTTCACCAAGGCGGTGGATTGAAGCAATTGCAGCCAAAGCAC
TTCGTCTATGGGCATCGACAAGCTGCTACATTAGCGGCGCATAAACXX
>TRINITY_DN31979_c0_g1_i1_1; 88 1 343  LEN=378
XXCCATCTCCCTCGGTCTTTGCTCTGGTTGCTATTGCAGCTCGTCAACGATTCGCTCATC
ATTGCCACGAGATCTGAAGGTCTCGCGCGTCGACGCCTTGCTCGCCATCACTGCAAATCC
GAAGGTCTTGCCACCGTAGATCCCTCACTCGCCATTGCCACCAGCGGATTGACGATTTCA
ACGCCATCGTCGAAGTCCGCCCCTCACTCGTTTCACGGCGTCTTAGCCCTAGCCCACCAC
CACTACGAAGATGGTGATGGAATGGAGGGTAGAATTAGGGTTAGGGTTTTGAAAATTAGG
GTTAGAAGGTTAGAAACAAGGGTAAAAACAAAATTTCATGTTTGG
>TRINITY_DN31982_c0_g1_i1_1; 54 1 353  LEN=353; minus strand
CTGATATTAGCTTCAGATCAATGCTTTTCTTGTCAACTTTTTTCTATCCAGCCAGGTCTT
GAAGCAATTGCGCACCCATTAAATTCCTGTAAGGCAAATTCTGAAGGAACCAAATTTTCA
GGGCAGACAAGGAGAAGGTCAATGAAGTTGGTTTGGGGAGCACTGAGGCTAAGAGAGACC
CCCACAAACAATTTCTCTACCCTTCAAACTTCACAAGAACTCCTCACCAACAATCCGAGC
AGACTCCTACCAGCAGCCATAGAGACCAACAAAACTAAGGCCCTGTTATGATCAAGACAC
CCTCCAAATCAAGCTGATACAGCTGCTACCCCCTCAAAGCTATTGATTGAGGCX
>TRINITY_DN12804_c0_g3_i1_1; 92 539 684  LEN=684; minus strand
ATGTCAATCCAACATGAACAAGATCTTCAGGCACCAAGTAATGATCATGCACGTGCCCTA
AATCTATATGAATCCGAAGTTAACCAAAGGAAGCAATCATCACTACTCACAATACATTTA
ATCTTCACTAGCAAGGTCAATCCAACX
>TRINITY_DN30719_c0_g1_i1_1; 36 1 450  LEN=735
AAAAAGCAAAGAGTTGGAGAGGTAAGTAGAAACCCGATAGTCACCCCTACATAGTAGGAG
GATAGTATGGAAAGCAGGAAGCCCTACTGGCACATCAAATCAAACTTGCTTGGCGCGGGT
GCACTAGCTTCTGGCATGGCTGGCGTACTACTTGCTGCCTTGAGGAAGAGGCCCGAGGGA
CTATCGCAAGAGAGCTGGCAATACTGGATAGCAAGAACGTTTCATCCAACCCTTCCTTTC
GTAAATTCCCGTCTTGCTTTTACTTTTAAAGAGTGCAGCCACTTCCGGATCCGGATTCAA
TGATTGTGGAGTGAACGAAGCCAAGTCCAGTATTGTTTTATGAAAAAAAAGGAGATGGGA
TGGGAACTTATTAGAGTGTGGCCAAGCCAAGACTCGAGTAGCCAAGTGGATGCAAAGACT
AGAAAGCCAGTGAAGAGGAGCCATCTTTAA
>TRINITY_DN30743_c0_g1_i1_1; 124 1 327  LEN=327; minus strand
CTTCAAGGCTCACTACCACAAGAAATTGGGAATTGCACCAATTTGGTGATGTTAGGCCTT
GCTGAAACTAGCATCTCAGGTTTCCTCCCTCCGAGCCTCGGCCTCCTCAAGAACCTTCAA
ACCATTGCAATCTACACGGCCCTCCTCTCTGGCCAAATCCCCCCAGAGCTCGGTGACTGC
ACCGCCCTCCAAAACATCTATTTGTACGAAAACTCGCTAACCGGCTCGATTCCAAGCAGT
TTAGGAAAGCTCAAGAACCTCCAGAACCTCCTGCTATGGCAAAACAGCCTGGTGGGTATC
ATTCCACCGGAGATCGGGTCTTGCACC
>TRINITY_DN30708_c0_g1_i1_1; 763 1 1885  LEN=1958
XXTTTTGCTGCTAGAAGGGCCTTGGGAGAGAAGATGTTTCTAGGTGGAAGAATAGAAGCA
TTGAATTTCTTAGGTCACGCAGCTTGCCAAGCAATGTTCTTTGGGCTAGGAGTGAGAGCA
TTCAGAGAGAAGAGTGAGAAAGATACGACTGAAATCAAGAAGACTGAATGGGCATTTAAA
ACGCAAGAATTCTACACAGCAGCAGCGATATCAGAGACGGTCAGAGAAATAATACCAACA
GCCGGTATGAATGGAGTGTATGTGTGTCCGAAACTGGGACCAGGAATAAGCGAAGAGATA
CCACAGTTTACTGTAGCAATACAAGCAGGAGGAGAAAGTCAATATATAGAATCTGAAGAA
GAAGAAAGTGAAGAAGAAGGAGAAGACCAAGAGAGAGGAAACAACATGCAAGAGGCTAGG
AGGCAAGGTATAAGTGAGAAGGACATGGCAACAGCTATGTTGATGATAGGAGACTTAGAG
GAACAAGGAGCACCAATAAGTTGTTTCGCAGACTTAAGTAAAATAAGAGTGAGTACAGAA
GTCAAAAGAGCTCTATACATAGGACTACTTGCAAATGAAGAATGGAGGAGAAATTATGCT
GACAGACAACAGAGAGAAATAAGTATAGGAGCAAGAAGGATGGAAGAAGAAGAAGAAGCA
GAAAGGAGAAGGAAAGAAGAAGAAGAAATTGAAGCTAATGAACAACTAGAAGATAGACAA
GCGACTGGACAAATGAGAGAAGGTGAAGTAGAAGTAGCAGGAAGGGAAATAACGATATAC
GGACCTCAAGCTAGAGAAGAGGCACAACAACCTGAAATAGTAGAAGGGAGTCAAGAGGAA
GCAGGAAGACCTGAAGTACCAGCAACAGATGCAAATGAATCAGAAGAAGGAGATGATGAA
GAAACAGAATTGGAGGTGGAAACAAGCTATGAACAAGAAATAAGCGACATTGAAGCAAGA
AGAGGAGATAGGAAATTCAGAATAAGGATGAGAAGCTGGGCGATACCTGGGATGCCTGTA
CTAATAAATAAGGCAAAAGGTATGACCGGAATAACGTTGTTTGATGAGAAGTATGAGATG
AATTTAGATGACGTAGAAAGAGGAAATAATGCAATAAGAGGTGAGTTGATAAAAGTGTGG
GAAAAGGTATACTTATACAATATGTTGGGTTGGGAAATGAACGTGAATATGGATGATACT
GAGGAAACTAGGAAAAATATAACGATGTTAGACTTAGCATCAATACCAACACCACCTAAT
CAAAGAGAAGGATGTAAAGGTGATAAAGTGGTACTAGATGGGTTTACGAGACCTAATACA
GGCAGGAACATAATACCAGATATAACAGATCCAACAAGGACAGGAAAGTTAAAACTGAGA
GCAATGACAATGGAAAAGTGGGTCTCTACAACTCCTATGGGAGCCAGCAGGAGATATAAT
ATAGGAATAATAGGACATAATAAGGTACCAGGAAAATCTATAATCAAAGATATTTCGATG
GCTACCGCTGCTACTAATCTAGGGACTTGCTTACTGAGACTTGACAAAAGTACAGTATTG
ATAGAGTATACTGCATATTCCCTGATGAGCATGGCGCAAATATTGGCAGATATAGCAGAT
GGGAAGCTGATAAAAGTAGGTAACACATTAACAGCACCAGACGAGGCAGGCAGAGGAGAA
GAATTAGTAACTGTGGAGGCTGCAATAGAGAGGATAGAACAGGTTGAAGAACAAGCAGAA
GGAGTGGCAGAAGGAGGAAATCAGGAAATGTAAAGGTTTAAAAGCATAGTAACTAGAGAT
GAGAAAAGAGTAAGTAAGATTAGTGAGACGCCACTGCACGCGGGACCTGAGCATGTCGGT
AAACTGCTCAAAGATAGTAGTAACTAA
>TRINITY_DN30784_c0_g1_i1_1; 187 76 597  LEN=910; minus strand
ATGGTGTTCCGGTGTGCGTCTTGGTCTTCCTTACGGCCTTGTTGCTTAGGCATGGTGCTG
TTTGGGATCTTTTTGTACTCCGGTAACAGAAAATATGAGTCTATTTGTGGTTACGGTGGC
AGATTTATCCGGCCATGGAAAGTTTGTCAAATCCGACACTGATGTGGTCTGGATTTGGAG
CTGGACTTGCTTTAGACGTGGGAGTGTTTTGGAGTATTGTTGCTTCCGTATACGGCCTCA
CTGGAGTCATTGACCGTTTTCTATAGTGGATATGTGTCTGGAGTTGTGACTGGAACAATG
TCTGTATTCGGTTTTGGTGGTTTTATCGCAGTTCTTGACGATAATCCAGTTTCGTTAGGT
GGCTATGTCGCCGGAGATGCTGGTGCACTGTCTGAAGTTGTGCAGTTTTTTGGGTCAGTG
CTCGGAGTCGACTCCATCTGCGCTGTTCCGATAGCTCAGGAATACGTGTACACCGGTCGT
ATTTTCTTTTTCAGAGAAATTTCCGGCGAGTTGGGTTGGTGA
>TRINITY_DN18608_c0_g1_i1_1; 179 1 349  LEN=482
XXGAACAGGATGGGAATTGTGATTAATGCCCTCATCAAACTTGGCCCTTATCAACTTACC
TAATCACTCCCAACAAATTCACAAGATATGGGAAGTAAGGCACCAACTTGGGCTGATCAA
TGGGGTGGCATCGACGACGATGACGACAAGCCCATGAATAGCAGTAAGAAGGGAAGGTTA
GGCGGTGGCAGCAGCAAGAAGATGGAAGAGGTGAAGACGGCAGCTTCAGCGGGGTTCGAC
AAGGCCAAGGCGGCTGCAGTGGTGGGAGCCCAGAAGGTGAAGAGTGGAACCTCTGTGGGA
ATCAAATGGGTCAAAAATCAGTACCACAAAAAATGCTCTTCTTCTAAATGA
>TRINITY_DN18648_c0_g2_i1_1; 48 1 124  LEN=556; minus strand
XXCCGGGAACTAAGTGCCACATGTGAACTAAGAGCATTCAACAAATGCAAAACAGGTGCT
GATACCCAAAGTAGAACAGGGGGAAAAACTAAAAACCCAAGCCCAGCATATAACAAGGAA
AGGTGA
>TRINITY_DN18686_c0_g1_i2_1; 175 1 958  LEN=958
XTCAGCAAATCAACACTAGCAAAAGACCCCACTGAAATAACATTACCATGCACACTGCAT
CATCAAGCAGAACAGAAGCACACTGCAGTCACAAACACAACATTACCACCATTGGATAAA
TGTATAGACTGGAAAACTAGTAGAAGCACACTGCATCATCGAGCAAGCCCCACTGAAGAA
ACATTACCACCATTGGATAAATGTATAGACTGGAAAACTAGCAGAAGCACCCTGTATCAT
CAAGCAGATGTAAGACCTCTCTATGAATATCCAAGACAATACACATCCAGACCCAACCCA
GCAGAGAACCAGCAGAACAGATCAACCCAGCAGCTTCACAGACCAAGCAACCAGCTTCAC
AGACCAACCCAGCAGACTAATCCAACCCAGCTTCGCTCCACCCTACATTCAGCCAAGTGT
CAAGCAGAATCAACCCAGTGCACACACAGCAGACCAACATGTCGCAGCAGAGTGGCCAAC
GGAACAGATCAAACGCTACTGATACACCTTCTAATCAATCAGGTTACATTCACAGGCAGC
AACATAGCACATTCCAAGGGAGCAAAAGTAGCAGCATCAGACCACATTAACTTTACACCA
GCAGCTGTTGGTGAXCAGATTTACCTAACACCAACATTACAACTCCATGGACAGATTTAC
CTTACATCAGCAGAGCCAATGACAGTTCTCCAATTCCACCCTAAACCAACCCAGACCACC
AAGCAGCAGCAATCAGCAGAGTGGACATTTAGACACTGCAGAGCTGAAGCAAAATTGAAA
CACAGCAGCAGTCTCACTTGACAAGCTTTGCTTTCAACCATTGTAGACCACCGAGCAGCA
AGCAAAAGGAGACTGCTGCGGCACACAGTAGGCAGACAGTCCAAAGCAGCAGCAGGTCCA
GGGGAGAATTACCACAGTATCAAAGGGCAGCCAAACAAGAGCATCAGTAGCAGGTCCAGG
>TRINITY_DN27772_c1_g7_i1_1; 66 1 369  LEN=369
XXGTGGGTAACAAAAACAAAAGCCAGTCGCATTCTTCACGGGCATGCATTCTACAAAAAC
CAAACTCCTACTCAGGCAATATCTGCTGAGCTATTTGCCATGAACGGTCCATTATCAGCA
GCCTTTTGCATATCATCTTCTACGCAATTGCTGAAGCAGCTCATGATTCTGGTTCAGAGA
TTGAGACTGACTGAGAGAGTTGAAGAGAGACACGCCGCACCGTCACCGCTCGCTCGTTAC
CATCGTACCCTGCTCGATGTCGTCTCACGCTGCTTGCTGTCGTTGCTCGACACTATCAAT
TCGATGCTCGCTATCGTCTGTCCCTGCTCACAGTCGAGAGAGAGAGAGAGAGAGGGAGAG
AGATGAAAGAGX
>TRINITY_DN27741_c0_g1_i1_1; 46 1 169  LEN=673; minus strand
XXTGCGGGTGGGACCATCAAGAAAACTCCAGACAATGCTCAGTCAACATTAGCCTCCATG
AACTAGCGACAAATGCTAACCAAGACAAACAGAAAAGTTAGTATTTGTATGGGACTCCCT
GGCTTACAATTCTCCATATTCCAAGCTGTAACTAAGCTGGACATTATTTAA
>TRINITY_DN10126_c0_g1_i1_1; 59 1 434  LEN=448
XAACTTAACGATCCCAACTAGGTTGGCACCGCAAAGAAAGCGCAATCATCTGCTAGCTCT
CGACCCAGATTGGCGAGGAACCAATCAAAAACACCCAAAGGGAATGACAACCAAGCTACC
ACACCGGCTAACAGCAAACAGATCAACAGATCAACCTAGTTCAAGCTAACCTGCCAACAG
CAAACAGATCAACCTACCAACCTGATCAACCAGCACACAGCCCAACCACCAGAAACTTCA
ATCAGTCACAGCAGAAGACCAGTGATTCATGAGACCAGAGCAGACAATAGCAATGCATTC
ACAAATATCAGCAGCAAACATAAGTCAATCAGAGGCCAAACGATAAGTCAATCAGCAAAC
TATAAGAGACCTGGCCATACCACAATAAAGTCCAAAAAAGTCCAAAAGATATTCAACTTG
TCATGTTCACAATAA
>TRINITY_DN10151_c0_g1_i1_1; 62 1 223  LEN=341; minus strand
XXCGAAAGAGGAAAGAGATCGCAACCTCCAGCCGCTAATTGTAACCACCCACTATCCATC
TCCGACAGTTGCAACCACCATTTCCGCCTTAGCAACCATAGCCATCCCACCTCAACATAT
AGTTACATCTTGGACTCATGGGGGATAAAATCAGCTAACAATGGAAATTTCAATCCTGTG
ATACCTGAAACAACTAAAAACAGAATTAAAAGTAAAGCATTTTAA
>TRINITY_DN28271_c1_g2_i1_1; 126 61 225  LEN=367
ATGACATTCCTGACCAAACAGAGGAATAACCTTCCCGGAATCGAAGCACACCCGTTCATG
ACCGTCGGTGGCCGACCCGAAATCGGTTACACACCCCACCCGTACAAGACCGTCGGTGGC
AAAAGATATCACAACAAGGTGCTACATAAGCTTAACGTCCCCTAG
>TRINITY_DN28207_c0_g1_i1_1; 170 141 284  LEN=392
ATGGCGACAATGACGTATTTGTTTTCTTCTTCTATTGCGTATGCGGATGATTTGCAGCCC
ACATGTCCAACCCCCAAATCTGCAAGGAAAGAGCTGAAAATGAAGCAAACAGCAGCATCA
AAAAATCTGCTAGAAAACCTTTGG
>TRINITY_DN28280_c1_g4_i1_1; 152 265 414  LEN=430; minus strand
ATGGTGAAGCTAAGCCACGATATCGACCCAGATAGTGTTTGACAGCAAGAGATGATGGAG
ACTCTTCATGGTGGAGAGACGAGGTTTGCGACGGCTAGAATCGAAAATGGTGAAGCCACA
GTTCCGATGGTAATGGCGGGGCGGGGGTGA
>TRINITY_DN10268_c0_g1_i1_1; 107 239 325  LEN=325
ATGGAAAGTTTTAAGAAAATATCATTTTACCAAGGGTTAATAGATGCTATTCAGGAAGAA
GGAAGAGAAGAGAAAGTGCCTTACCAG
>TRINITY_DN10276_c0_g1_i1_1; 37 1 121  LEN=356
XXTGAACGTCATGGGTCCAAGGTAGACTTTGTTAATGAGACAGAGACATTAGATGATGGA
CCAGGACTTGGGCCAGACTACGTGAGAGCTAAATCGACACTCAATAGGCCGGACAACTAT
TAG
>TRINITY_DN10244_c0_g1_i1_1; 167 55 138  LEN=711; minus strand
ATGGAGAGTTTCGAAGAGAAAATCTACAGCAACATGGGCCGCAATCAGCAGCGTTTAGCT
GGGACAAATGATGATCATGCTTGA
>TRINITY_DN29307_c1_g3_i1_1; 37 1 416  LEN=416
AGAGAGAGAATCGAACAAGGTTCTGAGTCGGGATGAGGGCTAAGTGGAAGGAGAAGTGCC
GAAATCGAGGTTGAAGCCCTAATCGCGACTTGAACTCGCGAACAGATGAGTTACGCCAGA
GAGGGAGACGACTCAGAGACGGAGACGGCTTGGGCCAGAGCGAGAGACGAAAGAGACAAC
CAGAGAGCTCGATGATGATGTCGAGGCCCTAAGGAGAACCAGCAAGACAGAGAGAGACAA
CTCACACAGAACCAXCGGATCAAAAGCGAAAGAGACCCAATCGCGAGGGAGAACCAGTCA
CGAAACAAAGGGAAGAACTACGAACCAAACCCTAGAAGCCGTTTGCTATCTGCTGACTCT
GAGTTGGCTCTGATACCATATTTGGGACTTAGGCACCCTCGGTTGGAAGGAGAGGAG
>TRINITY_DN29314_c3_g1_i13_1; 87 931 1578  LEN=1578; minus strand
ACGGCAGCTCACCACCTGACCACATACAACACACCCAACACTGATATACACCCAGCAGCT
TCACTCACGGCACCCATCACCACCCAACTACACCATTCCCAAGGCAGCCACCTCCCTCAC
GGCACCCATCACCACCCAACTACACCATTCCCACAGCAGCTTCACTCACGGCACCCATCA
CCACCCACATACACTCAGCTTCACTCACCACCTAACCACCTTAAACCCGCCTCTCTCACG
GCAGCAAACCCAGCAGCTTCACTCACGGCAGCAAACCCAGCACACCTACCATTGACACCA
CCCAACACACTCATAGCAGACCACACGTACACACACCATACCTCCCTCACTCTCTGGGAG
AGACCACACACACATACAGACCATCTCCAGCTGCTAACGGACCCTCCACTGCCGAACTAC
CAGCAGCCTACTGCCGAGCCGCCACGACTACTCCACTGCCGAACTACCAGCAGCCCACCA
GCAGCCCACTGCCGAGCCACCACGACTACTCCATTGCCGAACTACCAGCAGCCCACTAGC
AGCCCAATACCGAGCTACCACCAGCAGCACCACCAACTACTCCGTTGCTACGCCGCCATT
CCGCTAGCCGAGAGCTTTGATCCACCACTTCGCGCCAACTTATTGAGX
>TRINITY_DN29330_c1_g1_i2_1; 170 775 861  LEN=953
ATGGCTGGAGGAGGGATAGTGGTTGTGAAGAGGCATCACAGAGGGATAGGGGATTCTAGG
TTTCTGACGGCTAGAGATGAAGATTGA
>TRINITY_DN29384_c0_g4_i1_1; 119 1 366  LEN=366; minus strand
XTTCATTTCTCTCTCTTCTTGTTTTCTCTCACCGTCCAAGGTGCAGGGTTCTCTTCATTT
CTCTCCTCATTCTCCTTGGAGATTATCGGGATCGAGACAGGGACCGAGAATGAGATCGGT
CGAGTCGGAGCAAGAGGAGGGAAGGAXGATAGGTTGATTCGCGGGAGTAATAGAGAAGAT
GATGGTGAAGACAGTTCAGAGGAGAGGATGAATGGTGAGGAGGACGATGACGATGACGAT
GACGATGGAGTCGCCACCGCATTGTCGATCTAGGGTTTGATTGGAGCTCTAGGGTTTTAG
AGCCCCTCGAGACTCGTCATGGCTACTCCGTTTCACCTGCCCGTCACTGCTGCTCAGGTC
CTCTCTCTX
>TRINITY_DN29308_c1_g2_i1_1; 125 1 202  LEN=419
XXAGTGGTGGTAGGTGGAATGGCAGACAGTTTTGGTGGTAGTGGTGGTGTTGAGGGTTAG
AGGAGAGGAAGAGGCGGTGGTGGTGGTGATAATAAGAGAAATAAAAGGAGGAGACTGTGG
AAGAGAGAGTGTGAGTATGCAGAGAAAAGTGGTGATTGCGCCAGGAAGATGGAGAGGGTA
GGTTGGGTGTACAACAGTGCATGA
>TRINITY_DN29385_c2_g1_i3_1; 208 1 363  LEN=1126; minus strand
TTTATATCTGAAAAGCAAATGGAGACATCGCAAGAAGAGATTGGGTTGGCAAATCAGATT
TTGGAACTGGAGAAGCAAAACGAGGCTATGAAGAAATCGAATTTCGAACTTATGTGTCTA
GATTTGAGTGAGGATCGGAAAACATTTTGGGAGATGAAGTTGAGGAATGAAATTCAAGAG
ATCAAGTTGGGGAAGAGTTTACTCCCGGAAGCTAGGGAATTTGATCCCGAGACTCAGCAA
TCTCAGTACAACACATTAGAGGCTCAAGTTGCAGGTGCTCGTATTAGAGTGTGCCAGGCT
TGCATAGTTACCGGAAATAAGCTGCAACTAGACCTAAATGTGCAAGACGACAAAAATCAT
TGG
>TRINITY_DN29360_c2_g1_i1_1; 124 177 652  LEN=1094
ATGGCTAGAATGCTTATGGGAAATATGGTTTCTCTACGTATGAGCACCTTCTTTGTCATG
GACATATATGGTGTTTGATTTGACTTTCAGCAAGTGCATATCAATGGAATGGAAGGTGGT
GCTTTCTGCGAACATTTCACACTTGTATCAGTAATTGTATACGAGTCAACTGCGCGGTGG
CTGATAGGAACCATCACCAACCCTCATGAXTACCTCATTGCTGCCCAGCCTGACAGTGAG
TGGGCAGGCCCTGTGGACCATGTTTTCTATGATGCCTCTGTTCATGGCATGTCCTTTCTG
GTGGTCTTAATGCCGGAGCAGCCATCGTGTTGGTGTTGATATTCATGGCCCTTCAATGGT
GCAGTGGCAGTCCGGATCGGTAACCCATTGGCATCTTGTCAGAAAATGACTAAGGAATAT
CAGTTGATCAACTGTCCGGTTATTTTTTCAGGCTGTTTAGAAAATTGTCTTTTGTAA
>TRINITY_DN29372_c2_g4_i1_1; 105 320 431  LEN=431
ATGGAAGGAGGAGGTAAACTTGCTTACTGGGAGGCCTTTCCAACAGCCCAATCAGCCCAA
GAATCGGCCTTATCCTCCTCAGCATCTTCTGTCAATATCATGGTCTCTGCAGXX
>TRINITY_DN29326_c0_g1_i1_1; 145 1 320  LEN=895
CAGCAACTCGGGCCAACACATGCACACCAAAACAAAAACCATGGGTCGGCGAGAGGAATC
CATGAAGGACCACAGAACCCAACTTTATTTGATCCAGCGATAACCCCGAAGGACCGTGAA
ACCCATAGACGGAGCACCGACCCAGCTTATCTCAGCTTATCTCTCATTATCAACTTTTCT
CTCTCTAGGAAAGCAACTCGAACTCTACCAGAAACTGCAGCATCXGGCCTTGGCAGAGCC
GGTGCTGCTGCAGCGGAGACCGGAGGCGGTGAAGGGGAGCTTCGCGGTGGTGCTCTTGTT
GCTTGCAACGAGTGTGCATGA
>TRINITY_DN29334_c0_g1_i1_1; -10 1 429  LEN=429
XTTTTGATCGGCAAAAAGAAAATTTTATTGATGGAAAAGACAAGTACACGTTACAAGGCA
ATATGCATCAATAAAGAAAAGAGAAAGGGGGGTGCATAAGCATCACAATGCGCTAAATGA
TCCCAACTAGGTTGGCACCAAAGAGCTCACCCTATCATTTGCTAGCACCCCTAAGTTGGT
GAGGGACCAACGAAGAAAGAAACAACCAACAATCAAAAGCTAGCACCAGATCAGGCCAAC
ATACATAAGCTAAACCATTACTATTACAAAAGACTTTATGCTCATTATGCTGGCATACCC
TCCCAAGGCAAGACAGAACAAATTAGGGACTGCCCACCTACACCAATTTGCACAGAAGCA
ACACAAGCAGGGGCACATCAGAGGTGAAGCAAAGCAGAACACAAGCAGATGATGGCCAAC
ATAGCTGCACXX
>TRINITY_DN10721_c0_g1_i1_1; 132 1 252  LEN=335
TGGAAGCCTCACGGAATGCTCTTCGACAAGGTGTAAAGATCCAAAATGAACTCCATTGAC
AAACGTCAAAAGGAGAGCCTCAATTTTAAGAAAGGTAAAACCAAAGACAAATGTGTTTTT
GCGGCACTGGCTTTTTTCAGTTGGTTGATGGTAAACAACAATTTAGTAGAAGGAAAAGAA
GAGTACGAGATGTTTGAGAAAGCAAGGAATGGAAAACTGAGAGAAATGCCTAGAGAAATT
AAAAAAGAGTAA
>TRINITY_DN10749_c1_g1_i1_1; 66 1 103  LEN=338
XXAGATCTCGCTCCTGACCCATGGAGATCTAGTGTTACAACATATGCACTGGGAGGTGCC
TCTGTGGTGGAGAGATGGGTAGTACAATATGAGTCTTTGACTTAA
>TRINITY_DN3408_c0_g1_i1_1; 70 1 134  LEN=413; minus strand
XTGGAAAGGGAACCTGTCAAATCCATGCCTGCTAGTATCACGGAGATCACTCGTGAATTG
GTGCAAGAAATTCCTTCCCAACTGCTGTGGCGTGTTTGTCCATTTAGATTTGAGAGTGTT
GAGAGTATCAACTGA
>TRINITY_DN1328_c0_g1_i1_1; 99 280 379  LEN=379
ATGAAGCCAGATTGGAACCAAGTGGTTGATATTGTTAAATTTAGTACTGCTCTGTGGGTG
AAGGGGAAATTGGATGTTTTGGAAAATTCAGTTAACAATTXX
>TRINITY_DN14629_c0_g1_i1_1; 155 1 304  LEN=304; minus strand
XTCCTCCCATCTTCTAGGCTTCAGTACCAACTCACTTCCTCCGACATGGCTGCTTTGGCC
GTCAAGGCCTCCCTCGCCCTTCTTCACAATACTAATACTAATACTAATACTACTTCTTCC
TCCTCCTCCTCCAATTTCAAAGCCTCCTTTCTCCGCCCTCATCTCTGCTGCTGCCGTCTC
CGCCACAACAAAACGTCTCAGATCTCTCCCGTCTTGTTCGTACAAGTCAACAACAATAAT
GAGGGGGCCTGCTTCTCTGAATCTGATCATTATAAGCCGCCCAAGGGGTCTCAATCTCAA
TCTCAX
>TRINITY_DN14647_c0_g1_i1_1; 79 1 157  LEN=340; minus strand
XXTTGTGAATGTATTTCTCATGGCCATTCCCAAATGGTAATAGCAGAAACTCTGCTCCCC
AAGGCGATAGGATATGAGATCGCCTCCTTTCGATCTCGGAAAACTCTCCGTAAGGAGAAT
CTCAACCTGTCAAAAGGTGGCTCGATCTGCGACGATTAA
>TRINITY_DN14671_c0_g1_i1_1; 110 1 369  LEN=369; minus strand
XCGCATAATGAAAAAACTGTCTAGCAAGACCAGCTAACAAAAACTCCAAAACAAAGGGTT
AAAGTGCCATAAAAAGATGCTGAAAATTCATAACAAGATGTGCCAAAGTCTAATGTTGTT
CTTAGGGATCAAAACCCTACACAGTTGAAGTTGCAAGGCAAGGAATTTGTTCAAAATCTG
CCTAATGAGAATGATGGCCAGATTATGGAGGATGAGAAGCCACCAACTGAAGCTCCATGT
ATTGAACTTGAAGAGGCTAAGGGTGAAATCAAAGAAATTGCCATTCCTCGTGCTCTTGAG
AGTGAAATCAAAACTAGAATACCTCAACTTTTCAAATTCTTTTGCAAACACAATACCTTT
CAAATTCTTTXX
>TRINITY_DN31133_c0_g1_i1_1; 104 1 306  LEN=306
XGATTCAGTATGTTTTGTGTCGCTGGTTGGGTTATGTCGTCGGCGATGCTGGGTTTGGTT
AATCGACGGCTTCAAGCCTCATCAAAGGCAGCAAGGTCCTCTGGCGTTGTGGTTTGAGCT
TGTGATGGTGCAGGATTTCTGTGGTACAGAGTGCGTCACTCAAGTAGCTCTGCCAAGTTC
GCTGTCAATGATTGTGTTGCCGGTGGTGAGCAGTGTTTTGTGCTTCATGAAGGTGGTCTT
GCCGTTTCATGGCGGTCGGTTCGTCCTTCCATCGTGGTGCTTGTGGGTTCAGGAGCTTTT
GGTTCAGXX
>TRINITY_DN31166_c0_g1_i1_1; 69 98 513  LEN=513; minus strand
ATGTTGATGTTCACAGTTGTTGTTGATGATGTTGCTGAACAGATTTGGACTAGGGTTGTT
GTTGATAATGTTGTTGAACAGATTTGGATCGGGGAATTTTTGGGATGGGGAAACTCAATC
CCCGTTGGGGACGGTGATAGGTTCCCCGTCAGGGACCGGGATCGGGGACGGGAAAATTTT
CACCATTGGGGATCGGGGATAGGGAGTGTGGTCCCCTACCTCGTCCCGCTTCGCCCTATT
GCGATTCCTACACCTACAAGCCTTTCAAAGTCTTACCATCCTAACTCTATAGAAGAACAA
AAGAAGTTCTCAACCTCCTCCACCTGATTCGTAGAACGCTACATTCCCAACTACTCTCTT
AACCAACCTAGAACACTACGTGAGCCAAAACACAGCCCATCTCCGAAAATAATCAXX
>TRINITY_DN31194_c0_g1_i1_1; 101 172 414  LEN=778
ATGGGGATGCTTCAACGGGAATGAAAGTTGTTGGGTGACGAAAGAGGTCTGCAAAAGGCG
AGTGTGCCGTGTTTCTTCATTCGCCATGTGCAGGGCGTATCACTCCCTTTACTCTAATGG
GGCTATGGGGCTATTTCATTTGATCCAAGGGGTCCTATCGTAGCTGATCCACGTTGCACT
CTCGTCTGGAGCTGTTCTTTTGCACTCAAGCCCCGGACGACGGACCCTCCAGTTTCCGTT
TGA
>TRINITY_DN31123_c0_g1_i1_1; 105 1 458  LEN=517; minus strand
XCTGGAAAAGGCTTAAAGGTAAAATCTGTTACAATTTTCTTAGTGTATACGGTTCTAACA
AGTCCCAAGCCTAGATCTAAGGAGCACTGGGAGAATAGGCAAGAATCTAGGAAATGTATG
AACAATAAGGATTCAGAATTGAAAAATAAACACAAGTATGCAGGCAGAAACTCAAAGCAG
GACAAACAAGCAAAGAAAACAAGGTTCAAAGCTTGAAATAAGGGAAAAACAGCACAGATT
TCAGATGGCTCAAGGAATCAGGAAAAAGTAAAACATGTTCAAACATACTTGATGAATTTA
AAGCAAGAAAAGGTGATTCAGTACCAGTGTGCAAAAGTGAGAGAAGATGTGCGAAAAACA
TATACAAGGGCATGTAGAGCAACAGAACATAGGTTTGGGCCATCAAATGGTGATATAAAT
GCAACTACAATTATAATGCGTGTGGTGTGCAACAGTTGA
>TRINITY_DN31158_c0_g1_i1_1; 14 1 186  LEN=319; minus strand
CCGGAGGGGGAACTCTGAGCCCACACAGGATACATGACCGACACTGAGCACTGCAGCAGC
GAGCGGGTTAGCCAAGCAGCAGCTTCTTACGGGACGACTAAGTGCGTGAAACCAACCTGC
GGTTGGATCGCGACTTCCTGTGCTAGTAGACGCTACTTTACCCCCCTTACTGGAGGACCC
GAATGA
>TRINITY_DN31169_c0_g1_i1_1; 74 1 125  LEN=308
XGGAATAGGGAGTTTGGCCTGCCATTGTTGATGAAGATTGAGATGGCAGAAAGGGGAAGG
AAAAGAGAAATTGAAGAGAGTAATAGGGGGTTCAGGGTTGAGTCTTTGGCAAGGGTTGGG
CTTTGA
>TRINITY_DN31185_c0_g1_i1_1; 82 301 473  LEN=473; minus strand
ATGCCATATAAAATTCCTCTAGACTTTGGGACCAAATCTGTAGAAAGGGTGTCGAGCATG
GATCAAACAAGGGCAATTTTCTATTCCCCAGCACAAAATAGGGAACGTCCTCCCACCATA
AGAAGTGAAGGCGTGAAGCCAACACCATCTCAGGAACATCATCCAAGGAAGATX
>TRINITY_DN31141_c0_g1_i1_1; 35 1 293  LEN=306
XCAGGGACTACGGCTTGACCTTCGGGGAATAACTCCGTGGGACCCCTCCTTCTAGGGCGC
CTAGATAGTGAAAGGTTATCCCTTTGCAACGCTGGAAGCTAAGCAAAGTCACGAAGCTGG
CTGACTACGCTCGAGCAGAGCTCCGGCCCGGAGGTGGTGGCTGAACTCGCCGCAGAGTTC
AGGAGCGAGCAAGACTATCTTGGTGAATGCAATAAGAACCGGCCGCTCGCCGCAGCAGAG
TGCTTTGCCCATGCTGCTATCCGCCGCCGAAGCGCTCAAGAGATTCGTGCTTGA
>TRINITY_DN31132_c0_g1_i1_1; 12 1 284  LEN=369
XGCGAGAGACTGGATACTGTTCGACCTAGGTGTCATTCTATCAATATCCACAGAGAAGGA
AAGAATAAGGGGAGGGCAAATGAGGCCCATGGTCCCCTCCTATAATTGATGCTGACTGGA
GGCACAACGGTGGCCAAAACCAAAAGGTCTCAACGAAGAGTAGGAAATAGTCATGGGGTT
GCCAAACGTCAATCTACATTCGTTGGAAATAGTCCTGGGGTTGCCAAACGTCAATCTACA
TGGCTAATCGTGGATGTCACCTGACACGACCAAGCTGCGCACTAA
>TRINITY_DN24007_c0_g1_i1_1; 25 1 168  LEN=417; minus strand
AGAATTGCAAAGATCTTCTTTTCTAAAAGGGGCCCTACAGTTCCCATAGTGAGCTGGTCC
AATATTTGCAAATATGATATGTTTCCATCTATAGCGCTCACAACTGTAGCTGAACCTGGG
AGGCAGCAAGTTACAAGTAGCATGCAACGGGGTAACATCAGTAATTAG
>TRINITY_DN33424_c0_g1_i1_1; 40 226 473  LEN=473; minus strand
ATGACTCCAGAAATCATGCGCCTGGCTAGGGACACAAACATCAACCTCGAGGGACTCTTT
AGGCCTGCACCAAATAACATGACCCCAGAAATCATGCGCGTGGCTAGGCACATCCCXCCT
CGAGGCATAAGGGGAATGTGCTTGGGTGGGGGATACTCAACTGGGCTAAGTGGCCAGTGC
ATCATGGCCTATGCCATTGAAAATTGTCCTTATACATCTATGTTCAAGGCCAAGGAACAC
CTTGTATGC
>TRINITY_DN33432_c0_g1_i1_1; 7 1 593  LEN=593; minus strand
CTGCCCCATGATTGACATCAGGTCTCCACAAAATCCTTGAGGCAAGCAAAACCCACGTGC
ATCAACACTTACCCATGTACAACTAGGCGGGAAGCTCACCTTTTTGAGCTCACGCATATG
CCAAACCGTGATATACACGCCCAACGAACCAGAGCAAACCAGCGTCGGATCGGAGTAGCC
TTTGCCGTAGCACCAACCCCACTACAAAGGCCTAAAATTCTGGTAACACCTGGAGAAGGT
AAAACCGACACCAAAACAAAGCAACCACCGTCCAAAAAAGACGACGGCACTGTGATCGCA
GCAGACCGCCACCACCCCTGTCAACCCAAAAACACTTCGGAAGGCATGACCACCACCGGC
GAAACTCGCGCAGCTAACAACCCAAACGCCGAAGATCCTCACAGCGACGGAGAAACATCT
ATCCCAATATCCACCAGAATGAGGCCAACAGAGTGCCCACCAGTGAACTACCAGCGAGCA
ACTATCGAACTACAAACGTATGACGTCACCCACACCACCACAGTGCCTAAACTCTGCCAT
GGATGGACTACACACAGAACACACCAGCTTTACAAAGACCGGTTACAACAG
>TRINITY_DN33460_c0_g1_i1_1; 156 102 287  LEN=314; minus strand
ATGAAAGTGATACTTAACCCTTCTTCATTGTATGAAGTTCACAAAAATTTTGAAGGTTGT
GCTCTGTTTGGAATGAGTGATAGGAAATTAGAAGGGAAGGTAGGAGGGACTAGGACGGGT
ATCCCTACTAAAAAGGAACTCTTTCCCAATGTTAGGATGAGCAACAAGGAATGGAGTACT
GTTTGA
>TRINITY_DN33480_c0_g1_i1_1; 7 1 403  LEN=599; minus strand
XXTGCTTTCATACTTTCTTCATATTTCGCTCAGGCGACTATTGTTAGAGAAAATTCTATC
TGGTTAGATATCGTGCAGCATCTAGCCTTCGAAAGGAGCGGAAGAACTGATGTCACACGA
GAAGATCTCGTTTGGGTCATCGAAGCGCTCAAAGATACCGATAATACCGGGCGCGAATTG
TATCTAAAGGCTAATAGGTTTTTGCTATTAGATGACAGTAGGTATAATAGACCCCCAAGA
GACTAAATGAGACTTTCTTCCACTTTCTTTCTGTACTACGCCAGGGGACCTCCACCCTGT
AAGAATTACGACCAAAAACTCGAGCCTCGGAGTCTAAAAAGGCAATCCCTATCGCCCGAG
AAAAGGGGGTTTAACAAATGGTGGGCCACAAAAGGACTCTCTTGA
>TRINITY_DN33425_c0_g1_i1_1; 2 1 312  LEN=312
XCAGTGAACAAGGGCATACTCGAGGATGAAGAGAAAAACAAAACTGACGAGAGAATTATA
AGTGACCTAAGGGATAATCAGAACAGCATTCATGCTCTACTAGCAGCAGTTTGTGCTGCT
AGTGAAATAAGCGCGTAAGGATGACATGGTGGCGACCAGATTAATGATGATGGTAATGAA
AATGGGATTTGTCAATATAAATTCGGTATCATGGTGGAACTGCTGTACCGGTACCTTAGC
ACAGTGTTGAATGATGGCAGAGGAGGGTTTCAGGACAATGATGGCAATGGAAATAATTAT
GAAGGATGGTGG
>TRINITY_DN22899_c1_g1_i1_1; 95 1 252  LEN=488
GAGGAGAGCTGGGTTTGGTCAGTGTGTGTTGATTGTCTTCCCGGTGGTGTTGTTTTCTCG
GCCGGAGCGGTGTCGCAGCAGCAGCAGAGACGTGGTCATGGGGAGTTGATGCAGCAGAGG
AGACGTGGGTCTGATGGACAGCAGAGATGTTGGGAGTTGGGCAGGCGGGCGTTGGGCATT
GGGAGTTGTCAGACGTGGGTGCGCAACTTGTGGGCTGTCAAGATTTGAAGCAGCATAGAT
GTTGGGAGTTAA
>TRINITY_DN22887_c0_g1_i1_1; 305 78 332  LEN=558; minus strand
ATGGAACACAAAATTGCTAATAAGCCAATGAAGAAAGAGAAAGCAAGCCTTGTTCCACCA
AAGAGAGGTCAGATCAAAGCTAAAATGTTTGAAGAAGTGGTGGAGAAAGTGATGACCATC
ACTGCAGGGTTTCATGAAGCTAAGAGTACTGATGATGATGAAAACAGTGGCCATGACAGA
TCTTCTTCTTTCTCCGCCTCGCCGGCCACCGGCCCCTGCACTACTTTTGTTGCAAAAACC
CATCATGTTTTTTAA
>TRINITY_DN22886_c0_g1_i1_1; 185 139 345  LEN=496; minus strand
ATGAGGAGGAGGTTGGTTCACGGTAAGGAGAGGGCTTGGGTTGTGGCATCATTCGCAGGG
AGATTCGCAACAGGAGAGGGACTCGCGGTAGAGAAGGCAGTAGCAAGTTATGACAAGGAG
AAAAAGATATGGTGATGGTGACGACGGAGAGAGGAGGTAGCGGCTGCAACGGTGGAAAGA
GGAGATAGCCATGGAGACGATGACTGA
>TRINITY_DN598_c0_g1_i1_1; 98 170 356  LEN=356
ATGTCTTCGGATATTACTGTTGATGATGCCAAGTTGGATGACGATGTATCTCAAGGACCC
ACAAAGAGGATTTGAAAACTAACTTCAAAGGTATGGGATGACTTTGTCAAATTTAAAGAA
CCTAATGGAAATGACATAGCTAGATGAAAGCATTGCAATAGGAAATTTGTTAGAGAGAGT
AGGAAAGXX
>TRINITY_DN19725_c0_g1_i1_1; 396 26 314  LEN=314
ATGGCCAAGAACAAACAATCCGCAGCAGAAGCAGAAGCAGAAGCGCGAGGCCGGTCGTCA
TCTCAAGATGAAGGTGAAGAAGAATCAGAATCAGCATCTGAATCAGAATGTGAAGAAAAA
GTGGAAAACGAAGAGCAAGGTGAAGATCAAGATGAAGGTGAAGAAGGATCATCATCTGAA
TCTGAATCAGAATGTGAAGAAAAAGAAGTAGAAAAGGAAGAGCAAGATGAAGATCAAGAT
GAAGGTGAAGAAGGATCATCATCTGAATCTGAATCAGAATGTGAAGAAAXX
>TRINITY_DN19710_c0_g1_i1_1; 83 491 560  LEN=560
ATGGGGAAGATATTTGCAACGGTGACTATGGCCTTAGGATTTGAAGGGGTTGTCGCTGGT
CGGAGTAGGGXX
>TRINITY_DN19704_c0_g1_i1_1; 47 1 171  LEN=823; minus strand
CCAATCCCTATCACCAAGTCAAGGGACAAGGAATGCGTGTTGATGCAATGCAGCCTAGTC
ATGTTATCTAGCATACAACATGGACTATGCAATATGCCTATGCAAGCATACAAGCAAGCA
TACAAGACAAGCATGCAAACCAATGAAAGGATGGTCTTATACATGACTTAG
>TRINITY_DN19714_c1_g1_i1_1; 171 11 328  LEN=328
ATGGTGAAGGTAGGTGATAGACTGAGAGTTGATGGACAACAATGATGTGTGCTTGGGTTG
GATGGTTTGAGACAAGTGTTAGGTGGTTATGGTGATAGTCGTGGGTGGTCATTGATGGAT
GATGTCGTTGTTGCTTTGGGTTGAGCAATTGTTGACATGGTTGGCAATGGTAAAGATGAC
AATGGGTGGCTGCCAATTGAAAAGATGGGTGATTGTTCATGGACAACAATGATGTAGATG
GGCATTGGGTGGTCAAAGAAGGCAGGAGAGAGAGTGGAAAATATGAGCAAGAAGAAAGAG
AACATTATAGAAGAAAAG
>TRINITY_DN19705_c0_g1_i3_1; 284 1 845  LEN=845; minus strand
TCAACAAACAATCTCACAGGTTCAATCCCTGCTTCTATTGGGAACTTGGCCAACTTGACC
ATTCTATACCTTTATAAAAACCAACTTTCTGGATCCATCCCCCAAGATGTTGGCATGCTA
AGGTCTCTAATTGAACTTGATTTGTCAACAAACAATCTCACAGGTTCAATCCCTGCTTCT
ATTGGGAACTTGGCCAACTTGACCATTCTAAACCTTCATGAAAACCAACTTTCTGGATCC
ATCCCTCAAGAAGTTGGAATGCTAAGGTCTCTCATTGAACTTGTTTTGTCAAGAAACAAT
CTCATAGGTTCAATCCCTGCTTCTATAGGGAACTTGGCCAACTTGACCATTTTATCCCTT
TTTGAAAACCGTCTTTCTGGATCCATCCCTCAAGAAGTTGGAATGCTAAGGTCTCTCATT
GAACTTGGTTTGTCAACAAACAATCTCACAGGTTCAATCCCTGCTTCTATTGGGAACTTG
GCCAACTTGACCATTCTATACCTTTATAAAAACCAACTTTCTGGATCCATCCCCCAAGAT
GTTGGCATGCTAAGGTCTCTAATTGAACTTGATTTGTCAACAAACAATCTCACAGGTTCA
ATCCCTCTTGAGTTAGGAAAACTAAACTCCCTAACTTATTTCATTTTGCGTGAGAACAAA
CTAACAGGCTCCATTCCTTTAGAAATGGACAATCTTACGCATTTGCAAATCTTTGATATA
AGCCTTAACAAGCTCACAGGTCATATACTGCCAAGTATCTGCCTTGGAGGATCACTTACC
AGACTAGTTGCATCAAACAATTACTTAATAGGTGACATCCTAAAATTCTTGGGAAATTGC
AGTCAX
>TRINITY_DN19715_c0_g1_i1_1; 68 161 321  LEN=321; minus strand
ATGAAACTTTTATTTGCAGCGCCACTTTCAAAAGCCTCAGTCCGACCTGAGCACCTACAA
AAGCCTCGGCCAGACCGAGCACTTTCAAAAGCCTCAGTCCGACCTGAGCACCTTCAAAAG
CCTTGGCCAGACCAAGCACCTACAAAAGCCTCGGCCAGACCX
>TRINITY_DN9139_c0_g1_i1_1; 41 1 115  LEN=346
XXAGATATTGCCACAATGGTAGTGGTATGGGGGTCGCGGCGGCGGAACGGCCGTGAAGGT
GGTAGCCGGACGGCGTGGGTGACGAAGTTCATGGCCGAATTTGGGCCTCGTCGCTAA
>TRINITY_DN9108_c0_g2_i1_1; -102 1 347  LEN=347
XXCTCAAAATGCTATTGTAAGGGGGTACGGTGTGCTACTACCTGCCTCCCTGCACGAAGT
GGGCTTGAAATAGGCAACCTCGAGGGAACCTGGGGCAGACATTTAGCATCCATGAGGCAT
GTCTAAGGTCTCCATGTGGGTTTGGGAATTTCAAGGACGGTGTCATCAAGGGCCATGAGT
GTTGACACTGCACATTCCTCCCAGGCACAAGGTTTGGGATACACACCCACTATGCCCAGC
ATTATATCATCTTAGGGGTGTCCTTAGATTGAATGGGTTATCGAGGCACCAACAAAGCCT
CATGTGCCAACTGACAGACATGTGCTTGGGTTCAACCACACTCATAGGGXX
>TRINITY_DN15360_c0_g1_i1_1; 225 21 257  LEN=410; minus strand
ATGAGTGAAACCGGCAATCACCGCAGCGGAGTTGGTGGTCTGGCAGCGACTGTCCGGCCG
AGGGTGGCTCCAAGGATTCTTCCAAAAAGAGGAGGAGTGATGAGGAAAATTGTTGCTGAT
TTTAGAGGAGGTGGTGGTGGTGGTCAGGTAGCACCGGCGGTCGGACAGAGGGAGGCTCCA
AGGCTGCCCCCAAAAAGAGGAAGGGTGATGAAGGGAATTCTTGCTGATTTCATTTAA
>TRINITY_DN15345_c0_g1_i1_1; 67 258 348  LEN=348; minus strand
ATGGCGATCGCGGTGGCGATGGTAAATAATAGTGGATGAGGGCTGCCATTTAGGGTCACT
GAAGAAGGGTGTTGGATGCGGCAAAGCTTCCXX
>TRINITY_DN15340_c0_g1_i1_1; 89 1 540  LEN=1103
XCACCGTCTCCTTCAAACCTCACCCCATGAGGTTCTGGTGTTGGGCTAGCTATACCAACC
GAACCATTCACCAACCACCAGCGACAGTACCCAGCATGAAATAAACAAAACAGCCGAACA
TCAACTAGATCAAGTCAGCCGGACAACCTGCCAACAAGCTGGTCCGACGTCGATGACGGC
GCTAAGTATATACTAGCAAAATACAAGCACAAACAAAGAAAACAGGGCAGCCATCCCGCA
GAAACAAACCCGCCGAACGATCACCAAGCTTTCAAGACTTCAGACACTAGAGTTTTCCGA
ACCCAGTCTTTGTCTCTCTCTCTCTCTCCCTTTCCGGTTCCAACCTCAAAGAAACTGCCA
GAGAAACAACATACCAAGAAGAGAGTCACGATCCAGCGCAAACTGAACACTTCCCCCGCA
CCTAGATATTGGACACCCGAGCTATGAATCCAAGAGATCAAACCGAGCTATGAGACAACC
AAGAACCCAAGACCAACCATGAACAACATGGACGGGCTGAAACAAACAAGAACCCAGTGA
>TRINITY_DN8132_c0_g1_i1_1; 128 1 408  LEN=408; minus strand
XXCCTCTCTGATGACGGCTCACGCACCGATTCTTCAATCACGACCCTAGCGATCGGCAAT
AACCCAAATCCAGCAACCCAGAATCAAACCTCCAAGCAACTGTTTCGCAGCGACTCGCCA
ACACCCCTCTTCTCCCTTCGTGACTTTGGAGCTCGATTGTCGTGGCTCCTTCGCACCACA
CAGCACCCTTCTTCTCCCTTTGTGATTTTGGAGCTCGACTGCCGTGGCTCCTTTGCACCA
CACTGCCCCTTGACAGCAACTTTTTCTTTCTTCTTCCTCCTTCGCAGCTACCAACCTTCC
TCTCCCAACTGGATTCTAGATTTCTTAGTCTTTCCCTCTAAGTTGAATTCTAGGTTTTTA
GAAAGAGAAAAGAAAGGTCTACCCAAACACAACCTTGCCCAACACATCCCX
>TRINITY_DN8130_c0_g1_i1_1; 64 1 114  LEN=347; minus strand
CTACTTACTCCTGCCACTTCAGATGAAGAGTCTAATGTCATTGACGCAAAAATGAAAAAG
GCAGCCAGGCTTTCTTCGGTGCTGCGTGTACTTTTCATGATGAATAGGAGGTAA
>TRINITY_DN29482_c5_g1_i2_1; 132 279 401  LEN=414
ATGGTCCCACAATGGTACAAAACAGTGAGACAACAGGGGAAATCAAACCCCAAAGCCAAT
AGCATGGCGATCAGGAACCTCGCTGTGAGGCATACAGGCTGGCTGGACAAAACTGGGGAC
TGA
>TRINITY_DN29410_c3_g1_i7_1; 76 1 144  LEN=418; minus strand
CAGTCTTTTGGCAGTTCGGGGCGATCAAAACACAATGCTAGAATTATAGCTCAGACCACC
GTAGATGCCAAGCTTCACGAAGAATTGGAGAAGCCGGACCGTCCCCGCTGCAACTCCATG
ACCGAGCCACCATCTCAATTTTGA
>TRINITY_DN29464_c2_g7_i1_1; 231 54 449  LEN=449
ATGGATGGGCAACAATCATGGGCAACAAGAACAGAGACAAATTCAGTTGTATATGTAAAG
AGTGAGGAGTGTGATGCTAATAATCAGGTGGTCACTTTGGCTTGTGTTTGATCTAAACAA
GCAGTCACAGTACTAGTTTCTTTTGCTGCAAACAAAGAGGAGAGAAGAGAAAGAGAGGCA
AGGAAAAAATGGAGAGAAGTGACAGTGATGATCGAGAGTGAGAGACTTCCGAGAAAGATT
CAGATTTATCACCGAAGATTCCGGCGATCTGAACTGAGAATGGAAGATTCCGGCGAGGTC
CGGCTATCGAGCAACGGACTGATCAGCAACAACAACAAGATCAAGATGAATAAAGGTATG
TGTAGAGGTCCGGCGGGCGGCCAAGGCGAGGCTGCC
>TRINITY_DN29464_c2_g9_i1_1; 75 1 322  LEN=322; minus strand
XXCTCGAAAGGTAAAACCTCCCTTTTGCTGTTTCCTCCATTGCTTCCACTGATGGTTCGG
GGGCATCACCAATTTTTGGCTCCACCTCGAGTTCCTTCTCAACAACCTCCACTGGCTGTG
GCTCTTGCGCCTCCTTTTCAACAGATTCACTTAGTCCTTTTCAACGAGCTCCTCAGCAGC
CCTCCGTCGTCGCTCATTACGCGCAACCACGCGCCGCCTATGGCGGAGCTCCTTAACAGC
CACACCTCCGCCGAACTCCCGTTGCGAGCCAACACACCTTCCGACGAACTTAAATCAGAT
CTGGGTTTCGATTCACCTTTGCTX
>TRINITY_DN29426_c0_g1_i1_1; 214 309 391  LEN=391; minus strand
ATGAAGTGGGAAATAGGGGAAGAAGCAGAAGCAGAAGCAGAAGCAGAAGAAGAAGAAGAA
GAAGAAGAAGAAGAAGAAGAAGAX
>TRINITY_DN29492_c2_g1_i9_1; 56 1030 1423  LEN=1608; minus strand
ATGGAGTTTTGGAAAAGAAGAGAGAGAAAAGGATGTGAAAAAGTGATCCAAAAAGTCGGA
TCTCGGCTTTATATAAGAGTCGCCCCGCTCGAGCGTGGAAACCCCCGCTCGAGCATCACT
CACAGACTCCCGCTCGAGCATCAAAAATCCCGCTCGAGCGGCAGATACACACTTCTAGAA
GTTTGTGCTGAACCAGGTCTCCGCTCGAGCGTCACACACAAACTTACGCTCGAGCGTCAA
AACGCCCTCTCGAGCATCCAACACTGCAGAGAAAATACTGGGAGATGGAAAATCACGCTC
GAGCGTCAAAACTCCCGCTCACGCGGAGAAGCAACAACGAAGGGCCCACTTGAGCGGCAA
AAGCTCCGCTCGAGCATGAAGGCAAAAATCTAG
>TRINITY_DN29444_c0_g3_i1_1; 31 130 390  LEN=390
ATGAAATTGACGAGAGCCCCTTGCCAAGGAATCAAGCTGTTGGGGTGACAGACACATTCA
CTGCCAAGGAATCAAGCCGTTAGGGTGAAGGACACATTGACCGCCACGGAATCAAGCCGT
TGGGGTGACGGACACATTCACTACCACGGAATCAAGTCGTTGGGGTGACAGACACATTCA
CTGCCAAGGAATCAAGCCGTTAGGGTGAAGGACACATTGACCGCCACGGAATCAAGCCGT
TGGGGTGACGGACACATTCAC
>TRINITY_DN29484_c3_g1_i1_1; 79 636 726  LEN=726; minus strand
ATGGGCAGTGTAGGTGTCTTTGAAGGCAAGTGTACTGTTCATTCTTTCAAGGGGACTGAA
GATTACTATTGCCGATTTGAGTACAAAGCCGXX
>TRINITY_DN29414_c0_g2_i1_1; 94 1 216  LEN=371
CAGAAACAGAGTATTCTTAAAGGGTTCTTAGGACCTCGGCTTAAACCTAGGTACAAATTG
TTTCAATTTTTCCTAAGGACTGAAGGTTCTACAGCAAATCCCAAACCTAAATCTACGAAG
AATGAGTATGGAAGGCGGAAATCTGGAAACAGAAAAGCAAAAACGAAGTCTCAGAGTCAA
GAACAGAAAAGGTGGAAGGCCAAGAACAAGAAATGA
>TRINITY_DN29485_c4_g1_i8_1; 161 260 442  LEN=1665; minus strand
ATGCATGGAGAGAAGAGTTGCCGAAGCGAGTGCCATGGTGCTGCTGCGGAGGAGGAACAC
GACTTGCTGAATGAGGAGCTGGACGGGGTTGATGAATAAACTGATGAGGGTGTTTACGGT
GGCAGATGCGATGCTTCTGCGGCTACTGTTGCAGCGGTTATTGGCGATGATCGGAGTGGT
TGA
>TRINITY_DN29485_c5_g2_i1_1; 72 1 223  LEN=530
XXGGAGTGGTGTGTGCATGGGAGGTGCATGGGAGTGATGGATGTGTGGGTGTGCCGTGAT
GGCTGTGCATGGGTGTGTGGGTGTGGTTGGTATGGTGTGTGGGAGGTGTATGTCAATGGT
GTCTTGGCTGTAATGCCGTGTGTCCGTGTGTATGGAGAGGGCAGTGGTGGTGTGGGTTTG
GGATGTGTGTGTGTTGTGGTCAAGCTCTCAGTTGTGTGTCTGTGA
>TRINITY_DN29490_c0_g1_i1_1; 141 1 227  LEN=411
XGTGTTCACTGGAAATCGTGTGAAAGAGGGAGAGAGTGTTCTAGGTTGCTGGAAAATAAA
ATGAAATGGGGAGTTGCTCTATGTCAAGGAGAGGAAAATGGAGCTGAAGAAAGCATGGGT
TTAAAGAAAGGAAAAGGGAAATTCATCAAGGAACTCATCAATCAAGAACTCTGGGTACAA
GTAGCATGCCACCTCCAAGGACTTAGCTTGGATGGATATGAGAGTTGA
>TRINITY_DN29467_c2_g5_i1_1; 65 332 554  LEN=554; minus strand
ATGACTTCAACTTGGACTGGACCATGGAGCCATGCACGGGCATCTGAAAAGAGGCATAAT
TTCCACATCTACGAATCAAATTCACCAAAATACACTGAATGTCGATGGGAAGCGAGGCAA
TGGTGAGCTGCGGTGGCGATGTTCGATGGTGGAAGATTGACGAACACTATGGTTGTGTGC
GATGCTGAGATGAGGGGCGGTGGTGATTGATTCTCTGAGAGA
>TRINITY_DN8372_c0_g1_i1_1; 43 1 182  LEN=381; minus strand
XCTCAGATTCAACCTCTAGACTCTACCTCACTCTCGACGCGTTCGACAACCGCTTGTTCC
GCCACCGGACCACCATGCGCCGCCGTATCAAGCGCACAACCGACTACCAACCAAGCTATG
GCTCTCCTTTGTAGATACTATTCTAGATTGATATCCCCTTCTACTGATCTAATTTTGGCT
TGG
>TRINITY_DN8384_c0_g1_i1_1; 108 159 343  LEN=343; minus strand
ATGTCTGAAACTAGAGACATTGATACAGGTCTCGATGACAAAAAGCGAAAAAGGATAAAG
AGCAAGAGCTATGTACCAGCGAAGAGCAGCAGCAGCGGCGGCAACGAGCGAAGAGCAGCA
GCGGTGGCGCGGTGGCAGCAAGGCTAATGGCGCGCAGTGGCGACGATCTGCAAGGTAAGG
AGGAGX
>TRINITY_DN8367_c0_g1_i1_1; 28 1 336  LEN=336
XXGGCCAGCAACATCCACATTGACATTGCCACCAAAGCAAATGCAATGCAAATTGGCAAG
AAGATGATCAAATTGCATTTGTCTCTAGATGTAGAAAAACCAGAATTCAGAACTATCTCT
GCCCTCCAAAGAAGTTTCACAAAATTAGATCAAAGACAAGATCTTCACATTCCTAGGATG
CCAGCGTTGATCATTATGTCCTGGAAATCAGACAATCCAAGCCACACAGAGGAATTAGAG
AGCTTTGATCAAACCAGATGAGGGGCTGCGATGGTCGATGATGACCTAGGGCTCCGACGC
AACCAAATGAGACACGCAACCTAGGGCTCAGAACCAGXX
>TRINITY_DN8323_c0_g1_i1_1; 97 1 565  LEN=1349
XXACGTAAATCAACGACCCCGAGTCTTTTTTTATTGAATTATGGGTTCCAGTCCTACCTT
ATTCTTCTCGGTGCATATTATCATATAGAAAGAAGCGAAGTGAAGAAGGTCCCAAGGGTT
AAGGTGGTAGCCATACCCCCTTGTTTATTGACAGCAAACAACGAGCTTTTCCTATCTTTT
TGCTTCTTGCTCTTGCTTATCGACAATCCCACTAAGGGTGTCAGTGAGCAACAAGGGGGC
ATTTCTCAGTCAGGTCATCATCAAAAGAAAGAGTCACTTACTGTTACTAGAACAGCTCTC
CTAAGCTGCTATTGGCCAAGCCCATTTCTACTCCAGTTTCGTCTGGTAAAAGTTCGGGAC
GGGAAGCTACTCGCCCTTGGTCAGTAGAACCCTACAGAGGGAAAGAGAGGACATAATGAC
TCGACTTTTCAAGATAGGAAAGCAAAATCCATAGAGAAGAGTACACTAAAAGCACAGGAA
GGAAAGCCCGGCCCGATAAGAGTGATGATTCTGCATCTCGAAAAGCACCCTCCAAGTTTG
ACACCAACCTCGTCTTATATACGCTAA
>TRINITY_DN26523_c0_g1_i1_1; 91 1 352  LEN=352
XGAAAAGCAGAGGTCGCCGGTCACCAGAATTTCGCAGAGAGAGAGATGACTTCAAACAAC
CCGGCCGGTTCCTCAAAACTCGTCCGGGTCACCGGTTTTTCCGGTTGAACCGGCGAGCCA
TCCGGTTCTTTCGTTTTAGAACGATTTTGAGCCTCCTCCGGGTTTGCTGGACTGTCCGGA
CCGGAGCCAGGCCCGGTTCCCGGTTCGACCGGTCCGACCGGCCGGTCCGGTCCGGGTTTG
AAAACCATGCTTCCAACGCGACCTTCCTCTCTCTCTCTCCATCTTCTCACTCAAGCGATT
GGGGCATGCAAGCAACAATTGTCTGGGACGACAACAACTCTTGTTTTGGAAGAX
>TRINITY_DN26558_c2_g4_i1_1; 168 102 370  LEN=370; minus strand
ATGGAGTGTTTTGATCTCCATCGTTGCATTTTCTTGGAGTTCAGCGTGTTTGAGTCGTTC
ACTCTGGTTATTTTCATGGTTCATCTGGGTGTATTCTCGGGTGACTTTGTGGGTCTCAGG
TTGGTGATTCTTGTTGTTAACCCTTCCCACTCGTTCCAGAGAGAGAAGGGTGAGGCACAT
GGGTGTGCGAATCTGGGTTGTTGTCCACCGATTGTGCGGGTTGGTAACGTCGTCGGTAAT
GGTCAGATGGTTGGTTTGGCTTCTTGGTCX
>TRINITY_DN26504_c0_g1_i1_1; 64 350 423  LEN=423; minus strand
ATGGAAGCAGAAGGGCTTGGGTCCACCGGGGACATGAGGTTTCAATTAAACGACACCTAT
GCGAGCAAAAATAGX
>TRINITY_DN13540_c0_g1_i1_1; 181 1 321  LEN=426; minus strand
TTTCTTGGCTTAAATGAAGTGCTAATTTTTACTCATGTTTTATGTTTTTGTCTAGTTGGT
TTCTGTGTTGTTTTTCAGTGTCTCAAACAATGCCATCAAAGAAGAAACTCTCATAAGAAG
ACAACATCACCACCAAGGAAAGGCTCCACTTCTGGGACAACTCAACCTGATTATCCTAAA
GAAAAGGACACAGAAAAAGAACTTGAGAATGTGTGTGATTTATCTCAGGAAGAACAAATT
GATGAAAAAGGTGGTAAAAGGAAAAATGATGGGGCTAACCAAGGGAAAATTGATAAATTA
GCAGGGAGCCTAAAATGCTGA
>TRINITY_DN13528_c0_g1_i1_1; 174 227 484  LEN=978
ATGACTCAGAAATGCTCCGAGCAAGATTTGAGACCCGAGTCGAAGGATAAAAATTTATTT
CACAACAAAGCAACGGAGAAAAGACCAGGGGAATCTAAAGCTCAAGAAGGCCAATGGCAT
TTGCATAACTTGAATATTCGAGACACCAAAAATTATTCAAAATCTAAAGCTCAAGAAGAC
CAATGGCATTCGCGTAACTTGAATCGTCGAGGCACCAAAACTTGTCAGGACCATTCAGAA
TCTGAAGCTAGGGGCTGG
>TRINITY_DN13560_c0_g1_i1_1; 238 183 425  LEN=556; minus strand
ATGGCAACTCCTTCCTCCAACCCCTCAAAAAAACCAAACACAAGCCCTCCTCCAAAGAGA
GGACAGATCAAAGCTCAAATGTTTGAGAGCTTGTTGGAGACATTAGTCTCTGCGGCCTCA
AAAGCAAAGGAAGCACTTGTTAGGATCACGAGACAAAGCGGTGGCAGCAGTGGCGGCTCC
ACCACCATGATTGTGAGTCCACCGCCTAGCACCTACTACTCCAATGGCAATTCGGATCCC
TAG
>TRINITY_DN31476_c0_g1_i1_1; 61 1 356  LEN=356
ATTCCAACCACTCCCACTTTCGCTTTGATCTCCAACCGAGTCGCTGGACCCCGGGACTTT
ATTTCCAATGCTGTCTCTCCTCTGTCCAAGCAGCATATTTCATTTGATAATACATATGTC
TCATCTCATCAGTGTCTCAATTTCTCAGTCCGTTACTCTCTTTTTAGCAAATGCTGGAAC
AAGGCTGCCACTGTTCATGATAGCCTCCGGAGATTTACCCGCAATGACACAGTGATGGGT
AAGACATCTAGATGGTTCCGTGCCCTTATAGGCTCCAAAAAGTCGTCGGAGTCGGAGTCG
GCGTCGTCGAGTGGGTCGGGATTTTCTAGGCCGACAAAGGAGAAGAAAAAGTGGGGX
>TRINITY_DN31489_c0_g1_i1_1; 97 1 312  LEN=312
XXTATGTCTGATGCTGAAGGAATTTTTGATGAAATGTTTCTTAGAGGTGTTGTTCCTGAT
TTAGTCAGTTACAGTTCACTTATCGGATTGTTTTCAAGGAATGGGCATCTTGATCGGGCA
TTAGAATATTTTAAGGGTATGAAGCGTGTTGGCCTAATACCAGACAATGTAATTTACACT
ATTCTCATTGGTGGGTTTTGTAGAAATGGAATGATCTTGGAAGCTTTGAAGGTGCGGGAT
CAAATGCTGGAGCAGGGTTGCTCTATGGATGTGGTTACTTACAATACTATTTTGAATGGG
TTGTGCAAAGAGAAX
>TRINITY_DN31459_c0_g1_i1_1; 86 1 182  LEN=536
XGTGGACACATCCCAACAACATCTTCTCCAGAAAAAAAGTCTCAACCACTCACAATTTCA
CCAGTGAACGCTACAACAGTGCAAATAATCCACAAAGAGATCTCAAACAGAACCACAAGA
TATGCCTCAGTAGCCTCCCACAGTGCTAGCACAACATGGCTCTGGAAACGTAGATCAGTC
TGA
>TRINITY_DN31488_c0_g1_i1_1; 202 1 406  LEN=626; minus strand
XXCCCTGAGCTAATGCTAATTGGTGCCCTGGTATGAGAAGGTTCAGAAGAAGCCGGCATA
CTAGGGCCAGTTTCGCTTCTTGTAGCAGATATGGTATGCTCTCCTGCTGCCGAAGACATA
TCCCTATTAGAGGAAGATGACCTCTCGGGGGTTGAAGCAAACTCCCCGGTTATTGGTGTA
CTTTCTCAACCCTTTTCAGAAGAGCTAGTTGTTTTGTCACTTTCAGTCGCTGCAGCCTGC
TCTTATTCTGGTGATCTCTCGGCGACATCATCAGCAACTTCTTTATCAGAAGAAGGAGAG
GAAGTCGATGAACTCTCCGTCGCTGGAGCTTGCCTCTGTTTGCCAAAAAACAACCTCACA
CCAACTTTCTTTGTATGGTTGTCGCTTCACAAGGGCTCTGGATGCTGA
>TRINITY_DN31454_c0_g1_i1_1; -49 1 387  LEN=387
CCAAATTTTGGGGCGTCACATGTTGCCACAACCATGACTTCTTTGGCAGGTGTCAGTTAT
TGCAGCTGGGCAATCGAAGTCAGACAAAATGGTTATGGCATTAACAATAATGAXATAGTA
ACACTGGTAGCAAGCCAACTCCATTATGATTCTGTAGTGTTTAGGAAACAAGTCAAAAAA
ACAAGCATGTTGCCAGGGTGCAAGTTGAAGTCGAGTGAAGCCTTGACGGCTAGAGACGAA
GCTTAGTGGTTGCCAAGTAGTTGGGATGCACAATACCTAGGTGAGGTGGCGACCGATCCC
GAGAGGGCAATCTAGAGGCAGCAATCCGAAATGGGAGATCCAGAGGGAGTAATCTGAAAA
AGGAGATCCAAACAGGACAATTTGGAGGXX
>TRINITY_DN31404_c0_g1_i1_1; 12 79 373  LEN=373
ATGACTCAGAATGCCATATTAAGGGGATATGGGGTACTACCTATCTGCCTCCCTGCCCAA
ATTGGGCCTAAAAGGGGCAGGCCTTGGCCATCCACGGGGGGTGTTGAGGXGTCTCCATTG
GAAATTGGGATCCCCATGGACGGTGCTATCAAGGCCAGGGTATTGGACGGAGGTTTGGAT
GTGCATTCACTATACCCCGAGGGCTTTTCTCTTGGGAAAAAGTCATCTAAATCCGAATGG
GCTATCAAGGTGCCAACTTATGGCTAGTGGTTTGGATCTGACCTTGCCTATGGGGGX
>TRINITY_DN31418_c0_g1_i1_1; 210 1 683  LEN=683
XXTTTTTTGTCGAAATTGTTGAAGAAGTCATTAAAATCTGGATATTTAATTGATGCACTT
CGTGTATTCAAGTTAATGTTGAGACTGGACTATTGTCCAGCTGAACCCAATTTGAATTTG
TTGATTGTTTGTCTTAGCAAAGCTGGGATGATTACCGAGGCATTTTTTGTGTTCTCTGTT
CTTCTTGAATGGGACTCTTTTCGAGGTGCTTATAGTTATAATCCAATATTATGGGCTCTG
TGCAAGTCTGGTCAGAGCTATACTGCCTTGGCATTGTTTTATTCTTTAAAGAAGAAGGGC
CTTGCACACAATGTGTGTTCATATACTGCTCTGGTTTATGGGTTTAGTAGGGAAAGATTA
TGGGAAGAGGCTTTTCGTTGTTTAGCTGAAATGCAAACTGGCAGCTGTAAGCCTAATGTG
ATAACATACACTGCAGTTGTTAAGTTTCTTTGTGATGATGGGAAAATTGAAGAGGCATTA
GGCCTTTTGGATAAGATGGAGAAGGAAGGATGTGATCCGGATTTAGTCACATACAACATA
ATTCTCCACAAACTTTGTCACCAAAGTAGGGTTGCTGAAATTGGTGAGCTTGTTCGGGTT
ATTGATCAAAAGGGATTATATCCTGATCCATTCACTCATGCTGCTTTGGCTGGCGGCCTG
TTAAAAGGGGGAAAAATAGGGGTTGXX
>TRINITY_DN31462_c0_g1_i1_1; 51 1 137  LEN=331
XTTGGTTTCAGTGCCAATTCACATAATAGGTGCGCTGCGATTAGGAATAGCAACAGATCA
GGACAGGGCTGGGGATCACACTCTTCATCCCTGATTCTCGATGGTGGAAATCCTCCCGTC
CTCGGCCTCAATCCCTGA
>TRINITY_DN31463_c0_g1_i1_1; 66 299 442  LEN=442
ATGGACAGAAAATCGAGTGAAAAGTACAAAAATGAGAAGATAGTTGGTAAATGGGCACAA
CAGTGTGGCAAAGCAGTGACCAGTATGGTTAACGAAGAAAAGCATGAGAACCCAAGGAAA
AATATGAAAAATTGCGAGAAAAGX
>TRINITY_DN13881_c0_g1_i1_1; -38 1 146  LEN=322
XTTTTATGTTTCAAGTTTAATCATTCCGCGTGCAGGTTAGAATACCCTAGGAAGCACGGG
TGCGGGTACGAGTACGAGTACGAATACGAATACGGAACGGGAACGAGTGCGGGTACACCG
ATACGGCAAAATCCCAAAAAAGTATGA
>TRINITY_DN13867_c0_g1_i1_1; 93 1 328  LEN=336
XXGAGAAAAGAGAAAAGAGAAAAGAGAACAGCAGGTAATAAAATATTTTCACAATTGTGA
TTTGATGAACAGAGCAGTCTCTTTGCTTTTGTAGGGGCGGTTGGGCTTGGTGTGGAGTCT
GGCAAGTATGGTAGACATCGAGAAGACAAGAGACCATCAGAGGTCGGCTGTGTGAGAGCA
GAGACAGACAATAGTAGGAAAGTCTGCCAATGGAGAGCCAGAACGTCTAGGTGGAGATGG
AGAAGATTATCTGGCATGAGTGAGGAGGTCTTCCAATTATCGAAGGGTCGGGCAATGGAG
TCTAGTTCAATTGGTCAAGTGTTTGAGTGA
>TRINITY_DN13876_c0_g1_i1_1; 84 164 411  LEN=411
ATGGTGGGTGGGGTGTTTTCCGGCGTGAGTTCATCCTCGGCAGGAGCTGGCGGAGGTCTT
GGCGTGCAGCAGATGTGGGTTTTGGCAGGAGCAGGCGTGGGTCTTGGCGTGTTTGCAGGC
TTGCAGAGGCGTGGGTGCAGGAGTGTAGTTGGTGAGCTTGGAGGTTGGAACAGCTTGGGT
GTAGATCGGCAGTGGGGAGCTGTATTGTTGGCGTGGGAGTCTTCAGGCGGTGGCAGTGGA
GTCTTTGXX
>TRINITY_DN13815_c0_g1_i1_1; 30 1 190  LEN=449
XXGAAAGAGACGTCGTCATTGCGACCAGGAATGAAGCTGGCGAGAGGGTAGACCGCCAAA
GGCAACTCTCCCCCAACCTGCACAGATGACACGGCCTTCGCACCCCAGTCACCAACTTCT
AATATTGCATCGTCAAATGACAATTGCTGCTCCACATCTGTAACGGTTGCCAAAGATGAG
CACACAACTTGA
>TRINITY_DN32475_c0_g1_i1_1; 152 112 243  LEN=308; minus strand
ATGGCTAGACAGTTCCCTGATCTTGACCCTGCCACTTATATGCCTCTTGCCCATACTCTA
GGGACTGGGATGGATCGGTTCCTTGAGATGGACGATGCTAGCCCTTGTTTAGTGGTTCTG
CACGAGCCGTAG
>TRINITY_DN32489_c0_g1_i1_1; 63 1 483  LEN=483
XXGGAGCTGCTGCTGGTGGGTCTACCAACTGGTTATTAAACGGCTGCTTCTGGTCCTGCT
GTTGGTGCTGTTGAAACGCTTCATCTGGACCAACGAACGGTTCCTGCAGCTTTGTTTGAG
GAACGTTTATTTCGTCCTAAGAXCCTAGCTGATGAAGTCTGAGCTTACGTAAAAGGTAAA
TGGGAAAGACTTCTATGCGCAGGTAGAACGTGGGCACTGCTGTTGAGGATCTCTGTTCTC
GCCTGGTTCTGTTTTCCTGAGCGGTATGGTTTTAGCCCATTTGATCAAGCCCAGCTGCTA
ACCGCATTCTCTCCCGATCATAAGAGAAGAAAGGCTTGCCAGCTCTATCAAAGGCGTATC
CACGAAGACCACAATCATCGTCTGCTCGCCGGAAAGAAAGGAATAAAAGAAGAGCCCGGC
CAAAAGCTTTATAGGCCAATCCTCAAAAAGAATCATCTTATTGGACAAAGCTTAACCCAT
CCGTCT
>TRINITY_DN32473_c0_g1_i1_1; 148 166 408  LEN=502
ATGGACCTTTCGGAGTTGGAGCCTTCACAATGCGAAGTGACCATGGTGGTAGTGAGGCAA
GCAGATAATCACAGAGCGAGGGATGTGCTCGATGAGTGGAGTATCTGCTCACGGACAGGG
ATGTGCTCTCGGAGTGGGAGTATCCACTCATGGAGCGAGGGATGTGCTTGCAAGAAGCAG
TTGGTTGTGGAGCAGGGGTCGTCCATAGCACTTAGGCCTGGGAAGGCTCACGAGCCAATG
TGA
>TRINITY_DN27542_c2_g4_i2_1; 102 1 311  LEN=311; minus strand
XCGACCACAGCAGAAACTTTGCTTCTTCCTTTTCATCGACACCCACACTCCTCACCACCT
GTCGCTGCTCTTCCCTCCTTAGTGACCCTTCGTCTACATCTCGATCGCAACAACTACGGT
AGCCACCATCTTAGCCTCAACAACATTGCGAAGGAAGGTAAGGCTGATGCTATTTCCCAT
ATGAACGCCATTGTCAATTCAACAAAAGGAGGTCCAGTTTTGGAAGATAAGGCTGATGCT
ATTTCCCATATGAACACCATTGTCAATTCAACAAAAGGAGATCCAGTTTTGGAAGATAAG
GCTGATGCTATX
>TRINITY_DN27542_c2_g2_i4_1; 158 171 350  LEN=469
ATGGTGGCTGCAACAGTTGCTGCGATGGTCGAGATGGGGCGTGCGGTTCCCGCCGTTGTT
GCGATCGAGATGTAGACGAAGGGTCACTAAGAAGGGAAGAGCAGCGATGGTGGTAAGGAG
TGTGGGTGTCGACGAAAAGGAAGAGGCAACGTTGCTGCTGTGGTCGTGGTGGAGAAGTGA
>TRINITY_DN27590_c2_g1_i4_1; -115 1 853  LEN=953; minus strand
XXTGCATTCCGTATGCCATTTCCTCGGTTTGCATGCCCGTGTGCACGCATTTCGAGGCAC
TTCGGTTTTATCCGATTTGCATTTCATCATCGCCTCGGTTTGTATGCCCGTGTGCACACA
TTTCGAGGCACTTCGGTTTTATCCGATTTGCATTTCATCATCGCCTTGGCTTGCGTGCCC
GTGTGCACGCATTTCGAGACACTTTGGTTTTATCCGATCTGCATTTCACATCATCGCCTC
GGTTTGCGTGCCTGGGGGCACGCATTTCGAGGCACTTCGGTTTTATCCGATTTTGCATCG
CATATCATCGCCTCGGTTTGCGTGTCTGCGGGCGCGCATTTCGAGGCATTTCAGTTTTAT
CCAATTTTGCATCGCATATCATCACCTCGGTTTGCGTGCCCGTGTGCACGCATTTCGAGG
CACTCTGTTTTATCCGCTCGGCATTGCGTATGCCTCCGTCTCGATTTGTGTGCCCGTGTG
CACGCATTTCGAGGCACTCTATTTCATCCGGTTTGCATTTCATCGTTGCCTCGGTTTGCG
TGCCAGTGGGCACGCATTTTGAGGCACCTCATTTTTATCATTCCGGCATCCCGTGTGAGT
GTGGCTGGGGCCCTCTCATATTGGTGTAAGTCCATCATTCCATTTCATGCCTTTATGTCA
TCGCCTCGGTTTGCGTGCCAGTGGGCACGCATTTCGAGGCATCCCATTTTCATAGCATTG
CGCATGCTAGGATTGTATGTTAGTTGCATTTCATGCATATCATGCATATTGCACGGGAAA
CGAGGCGCGTTTCGTACTCCGAGTGACGGAACGGGTCTCAATTCCCAAGTCACCGACACT
CCGGATTACCCATGA
>TRINITY_DN27523_c1_g1_i5_1; 134 524 628  LEN=628
ATGGCAGCTTCGTCTTCTTCAACTTTGATCCTCTTCCAGATTTGTCTGGATCTGGATCTT
GCGGCGGCAGAGAAGTGCGGTAGAGCAGTGACGGAGGAGGAGCGC
>TRINITY_DN27522_c0_g1_i1_1; 201 99 550  LEN=589; minus strand
ATGGTGCTGCTTATGCCAGAACCACCGTCTCGGACTACCGACTCGAACCCATCAACAGAA
AATGGTGCTGTGGCGGCGXTTGTGGTGGTGTTAATTGAGGCCCATATCCTGAGGATGAGG
ATCATCGCAGTCACCACCGTCGCTCCGATTCAGTCCTTGGACTACCAAGACACCGTCTAC
ACCATGAATGTGGGTGATTCGCATTATCATCCTCTGTTCCCATTGGGTTCTTCTTTTTGG
GTTCCCACCGTCTACACCAAGCCGATCTATTTTTGTACAAACCTTTTCTGTGTTCTTCTT
TTTGGGTGGTGGTGTATGAGATTTATTGAGAGATTGGAGGAGGTTGCGAAGTTAAATAAG
GAGTCGTGCACATTAGAGAAGAGGTTGGGGAGGATGATGTCAGAGAAGGGGTGGAGGAGG
TTAGCATCACCAAAGAAGGCCCGTATAGTTTGA
>TRINITY_DN27534_c4_g2_i1_1; 59 1 89  LEN=606
XCTTCAAGTTTGCACGGTGGCTGCCCCGTTATTAAAGGGAACAAGTGGTCTTCTACAAAA
TGGATGCGCGTCAATGAGTACAAGGTTTAA
>TRINITY_DN27581_c0_g1_i1_1; 144 555 1143  LEN=1796
ATGGTGTATTTCATCTCTGCTGAAACTGATATATGCGAGGCTCGCTCACGCGAAGGAGTT
GTCACTCGAGTGACCAGACACAACAAAAGGCTTCGCTCAAGCGCAAGAAGTGTCGCTCGA
GCACACAATGCAAAGCTTCAGGTCTGCCACCAACGCAAACGCACGCTCGAGTGTAAGAAG
TCTCGCTCGAGCGAAGAAACGACTCCACAAGGCTCGCTTGAGCGCAAGAACTTTCGCTCG
AGCAAAAAACACCAACCTTCAGGTTTCACAGAGACGCAGATGCACGCTCGAGCGCAAGAA
GTCTCATTCGAGCGAAGAGACAAACAACACAAGGCTCGCTCGAGCGCAAGAAGGCTCGCT
CGAGCGAAAGCTGCGTCTTGAGAAAAAAACCTGAGGACTCCCAATCCTCGCTCGAGCGCA
AGAACCCTCGCTTGAGCGAAGAAGCAAATACCCAAGGCTTGCCGGAGCGCAAAAAGCCTA
GCTCGAGCGAAGAAGCCAAAACCTGGGCAGCAACCACTTGTACCAATTGACAACCAACCT
GTTCCAAACTTGCCCAACAAGTCCCAAAACTCAAATTTAAAGGATTAA
>TRINITY_DN27524_c0_g1_i1_1; 196 209 460  LEN=1906; minus strand
ATGGCATCATATAGTTGCCCAAATAGCGTCAACAAGAATGTGAATCATCATCATGATGGT
TGCTGAGCCAAATTACAGAGATGCAAAATGGAGGAGGAACAGGAAGGTGGGGTGGCCACT
AGAAAGAAAATGGAAAAGTATCCTCCAAAGTCCCACCAGTCAATCTACAACCAGCCTTTG
GAGCCAATCAGGACCCGGCCTTCTAGTCCTGATATCATCCAACTCAAATGCCCACTGAAC
ATGTTGTAGTAA
>TRINITY_DN5547_c0_g1_i1_1; 149 1 361  LEN=526
XXATTCGCTGCCTCCAGGGCGGCTCACTTCACTTCCCTGTTGAAGATGCAGAGATTTGCT
ACTACTCATATTCTCTCCCTCAAACTAAACCCATCCTTGTTCCATTCCACAACTTCAAGA
AAACCTAACAATCCTCCTGATGTAGCAGTAACAAATCCAACTGATTTGGGGAAATTGTTA
TCACAAGATTGCAAATTGGTGTTCAATGCGCTGGCTGATGCTCTTAGATTAATGAGATCT
CTGCCTTGGATTATCCAATTTTATCAACTGCCAGATGCTGCTGCTGTCACCACAATCCAG
CGTTATGCGACCGTGATTTCTCTGTTTAACAAAATATATATTTTAGGTAGTATAGTTATT
TAA
>TRINITY_DN5504_c0_g1_i1_1; 55 1 351  LEN=351; minus strand
XGGCTCTTTCTCTCTCTACAGAGGCCACCCAACTTTCTTCTTCTTGAACGAAGCTTTGCG
GTTGCTAAACCAAAGGCCATCGTGACCAGCTTGCACGTTGGCCATCGTCGCATCTCCAAG
CACCGTCGCCGTCTTTGTTACCGAAGACCCACGCTACCTTGCACACCGGTGGCAGCCACG
GCCTTGGCTAATGTTAGCATCGCGACAACATGGGCAACCGCTGGGTCACGCCAGCACCAG
CCTAGCTTACTGCTGGCTGGCTCATCCTTCGTGCCTGACACCTTCAACGCACTGTCGGCC
TCTTCCGCTACAACTTCGCCACCAACCCACTATCGGCCTCTCTGCTGCAACCXX
>TRINITY_DN5552_c0_g1_i1_1; 132 407 701  LEN=715; minus strand
ATGGCTGGGTTGCGGTGCAGAATTCACATGGTGGATAGATCGGGGCAAAGAGTTCGCACA
ATGGTTGGGTCGGGAAAGAGTGTTCGCGCGGTGGAGATCGCGGGGCTGGGGTCCGGCGGT
GGTGGTCATGATAGGGCTGTGAAGGTGGTGGCAGTGGTGGTCGGCGGTAGTGACAGTGGC
GACCGGCGGCGACCGAGGAAAATAGAAGAAAAGGAAAGTGGAGGGGAGAGAGAGGAGATG
AAAGGGGGTATGAGGAGAGGTAAGGTTGAAAATGGGGTAAAATTGGTATATTGA
>TRINITY_DN28336_c1_g3_i1_1; 176 71 190  LEN=528
ATGGAGTTCTTGATCACCAGTGAATGGAAAGAAATGAAGTGGGGATCAAGAGATGTTGTT
GCCGATCAAGAGTTGCATCCAACAGCCTTGGTATCACAGAACACTAGTTCAGGGGCTTGA
>TRINITY_DN28308_c0_g1_i2_1; 136 264 413  LEN=472; minus strand
ATGGTGCTCAACGTTACAGACAACAGCACCTTCGGGATGGATCTGAGGAGAAGGACATTC
CCGACCTTGAGATTGGCTTCTTCTCGCAAAATACGAACTGGCCAGTGTACTTGCCCTCAG
TGGCGATGAATAGCTCCTCCTGGTGCTTGA
>TRINITY_DN28304_c3_g1_i1_1; 103 208 388  LEN=388
ATGGCGGGTGGTGGTGGCGGAAGACAGTGGTGGAAAATGGTGGCAGGTGGATGGTGGTGG
CAGGTGAGTGGTGGATGGCGAGTAGTGGCAGGTGGGTGGTGGATGGCGGGTAGGTGGTGG
CGACGAGTAAGTGGTGGTGGCGGXGTGGTGGGTGGTGGTAAGTGGGTAGTGGTAGCGGGT
GGX
>TRINITY_DN28339_c1_g3_i1_1; 32 1 366  LEN=366; minus strand
XXCTTGTGTTTGTGTTCAGTCAATGGTACCGACTTTGTGCTATCAGTTTCGTATGCCGCA
TCGTTAACAAACTGCACTGAGATAGGAGAAGGAAACGTCGATCAACTGTAGAGATATGCC
GCACTTGACGAAGGACGCTTGATCGCCACACAATGGGCTGCCTGCTCTATACTTTTTCAT
GTCCCACCACCTGACTCACCTGTCTTTCCTATTTCTCCTCGTGTTTTTGGTTGTGTTTGT
TTTGCTGGGAAGGTTTCCTTGCGAGTTCTTTCTTCTCGACAAGTAGAGCAGGGTGGTCGT
AGATCAGAGCTGTCTCACTTTAGCAAGTGTATCGCTATAGCTGTTCTATAGGAGTGGAGT
TGTCTCGCX
>TRINITY_DN28339_c1_g5_i1_1; 130 82 219  LEN=497
ATGAGTTGCCGGTTTTTGAATGAAGGGGTAGTCTCTGCTGCTAGTGAAAGCGGGTACGGT
AAGGGACGGGCAAAGGAAGGACACTACTCGACTGGATCCAAGGTCAACGACCCATGGTGG
AGAAGAACCTGTGCTTGA
>TRINITY_DN28363_c0_g1_i1_1; 198 106 297  LEN=465; minus strand
ATGGAGGAGCTTTGGAAGGATATCGTTGCGGAGATCACGGCGACAGAAGGGAAACTGGGA
AAGAGATCACGCCAGAGGGGTGGGGAGGAGATCGCGGTGGCGGAGTGACTGAGGAAGACA
TTTCACACCACTGGGATAGCCACCACCTCCGTCCTTGATGTTGTCGCCGAAGCCGAAGCA
AAAAGCCCCTAA
>TRINITY_DN28361_c2_g3_i3_1; 266 397 1242  LEN=1242; minus strand
ATGCCTCACGCCTCTGCTGCACCAACCCCCTCTGCTGCATCAACTCCCCATGCCTTTGCT
GCATCAACACCCCACGCCTCCCAACACCCAATGCCCACTCCGGCCGAGATCTCCAAAACC
ACCACCGGAAAGACTACACCTCATGACTACACCGCCACTGCCCACTCCACCACCGGGAAA
ACTCATGACTACACCACCTCATGACTCCAAAGCCACCACCGGGACGACTCCAATGCCCAC
TCCCCAAGCCCCTCTGCTGCACCAGGTCCTCATCTTTCTCACACCCAATACCCACGCCCT
GCTGCCAAACTCCGAAGCCAGCACTGGAAGGAGTCCAAGCTGCTACTACTCCTCTCCCTC
GGATCCACACACCCATCGAACTCCGACCACCCGCAGGGCATCTCCATACAAAAGGTAGCA
CTTCACCCCTCAAACTCTCACTTGAGGAGGAGCGCTCGAGTGACAACGCACCCCTCAAAC
TCCTACTCGCCAAGAAGCGCACGAATGAAATACCAGGACACCCTTGCTGAAGCAGCTATT
TCGGCAAGATTGAATCACAAGAGGACAACCGAAGACAAACCTGTGAGGCCCCTGAAGAAA
AATCTGAACACACCAAACACTCACCCGCAGCAACAAACACACCTAGGTGGGAAGAAATGG
GGGACTCAAATTTATTGAAAGAAAAAGCTAATCAAGACAACCGCCGAAAACGAGCAAAGC
CAGCCGACCGCCATAGCCAAAGGCGGCGGCCAGCCGGCCCAAAAAGAGGCCGGAGAAGGA
GGTTTTAAGAGAGAGAAAAGAGAGGTTACAAGTTTTAAGAGAGAGAGGGAGATGGGGACA
TTTGAT
>TRINITY_DN28361_c2_g5_i2_1; 151 225 963  LEN=1230
AGGGAGTTTTTTGTGGTGGTCCAGGAATTTCATTCGAGCGCTTTTTGCGAATAGGAGTTT
GAGGGGTGTACTCTGGTTCAGATTGGTAGAGATTTGGGTGTCGTTGGTGTTCCAGTTCTG
TTCGGTTGTCACTCGAGCGCTCCTCTACGTTTGAGAGTTTTGAGGGGTGATCTTTCTTCG
GCAGTGGGTGGTGTTCTTGGTGGTTGGCAGCAGCTTAGGCGTTAGCAGCAGCTTATCATA
GGTGTGGGTTTTGGGTGTGAGCAAGTAGTAGTCCTGGTGGGTGATGGTCTGTGGGTGGCT
GCGGTAGTGGGTGATGTCCCCGGTGGTGCCTATGGAGTACTCTCGGCGGCGGCTTGTCCT
GTTGGTGGCATGGACAGCAGCCAGGAGTGGGAGGTTTGGGAGTTGTAGCTGGTGGTTGGT
GGTTTGGGTGGTCAGCTCAGAGGTGGTCTGGTCGGGTGTGTTAACTTTCGGCAGAGGGTG
TCTTCGGCAGTGGGTGTTGTCCCCGGTGGTGGCTATGGTGTATTCTCGGCGGAGTAGCTG
GTGTTTGGTGGTTTGGGTGGACAGCTCAGAGGTGGTGGTGTGTTGTGGTCTGTGGTTCTA
TGGGTGAGAAGAATGGGTGCGTTGCAGCGGTGTGTTGCAGCTGGTGTGCAGCAGGCGTGG
GAATGGGTGAGAAGAATGGGTGGCGAGCAGCAGGGTGGCGTGCGTGGTTTGGAGTGCGTG
CGTGCAGCTGGCGTGTAG
>TRINITY_DN28361_c2_g4_i2_1; 143 406 992  LEN=1370
ATGGGAGTTTGAGGGGTGTTCTCTGGTTCAGATTGGTGGAGATTTGGGTGTCGTTGGTGT
TCCAGTTCTGGCCGGTTGTCACTCGAGCGCTCCTCTTCGTTTGAGAGTTTTGAGGGGTGA
TCTTCTTCGGCAGTGGGTGGTGTTCTGTGATGTTGGCAGCAATATAGGCGTTGGCAGCAG
CTTATCATAGGTGTGGGTTTTGGGTGTGAGCAAGTAGTAGTCCTGGTGGGTGATGGTCTG
TGGGTGGCTGCGGTAGTGGGTGGGTGTTGCAGCAGGGGTAGTGTAGCAGTGGGTGTCTTC
GGCAGAGGGTATCTTCXGGCAGTGGGTGATGTCCCCGGTGGTGGCTGTGGTGTATTCTCG
GCGTGGACAGCAGTGGTGTTGGCCCCGGTGATGGTTATGGACAGCAGTGGTGTTGGTCCC
GGTGGTGGCTATGGAGTATTCTTGGCATGGACAGCAGTGGCGTGGACAGCAGCTAGGAGT
GGGTGTTTGGTGGATTGGGTGGTGTTTAGGTGGTTTGGGTGGACAGCTCAGAGGAGGCGT
GGCCAGCAGCTAGGAGGTGGCGTGTTTGTTCATGTCGCAGAGGTGTAG
>TRINITY_DN18799_c0_g1_i1_1; 135 303 411  LEN=411
ATGGTGTTTTCTTCGAGATCAAATCCAACTCTAAATGCTCCAAAATCAAGGTTGAAGCCC
AAGAAACCCAAGAGAAATCGCAACAGCAGAGAGAGAAAAGAGATAAGGAXX
>TRINITY_DN18782_c2_g1_i1_1; 63 1 187  LEN=319
XXCGCCGAGGTAGTCGCAGAGGAGGTCAAGAACTTGCTTGAGGCGCGAGCTATTCAGGAA
GTGCACTACTGTAGACACCCCATTTTTTACCGCTCTTAAGACTTGGACACAACTGATGGT
TTACATGGTGGAGAAAGGTGTGCAGGGAAAAAGTTTGATTTCTTCGGCAAGAGGAGAGTC
AAATCCTAA
>TRINITY_DN18725_c0_g1_i2_1; 121 363 572  LEN=572; minus strand
ATGAATCTGAGACCGATCGAGATGAAAGAGAAAGAGAGAGGAGATCGGAGATCTGAGCAC
CACAGCAGCGAGATCGTCGTAATCGAAACACCATGGTGGCGACATCGGAGAGAGAAGATG
GTCGGTGGTGACAATTGTGTCAGCGACCGAAGAAGGGGAGGGGGAGGGAGAGTAGGAATG
GCAACAGGGCGGGGCGAGGCTGGGGATTAC
>TRINITY_DN10658_c0_g1_i1_1; -1 1 435  LEN=569; minus strand
CAGCAGAGCACACTCGGCCAACATAGAGCTCACCCAACCATAATTAACTTCACCCGGCTA
CAAAAGGTGCTGGCCAGCTACAAAAGGTGCCAGCCAGTTACCAAATGTGCCACCCAGTTA
CAAAAGGTGTTGGTAGCCGGATGACCAACCGAACAACCGGCCAAGGAAAAACTTAGCATT
TTGCTTCTGCAGGCTTGGGACATCCGGGGGGACGACCTGACAAGGCATTTTGGCCCAGAT
TCGTTCCAGAACAGTTCTGTTATCACCGGTTGTCAAACCAACAGTATGCTCCTTGACGAC
TGGGACCTCATGGGACATCCGGGCGGACGTTCGAGATGACATTCGGACGAACGACCCATA
GACAAAGAACTTCATTTGGGACATCCGGGTGGAAGTCCACTGTGTAGAGAATTCAATATA
TCAAAAAGATGTTGA
>TRINITY_DN32188_c0_g1_i1_1; 84 306 522  LEN=522; minus strand
ATGGGTTGCACGCTACATGCGCATATTGTTAATGTGTGGCTCCAACCAATTCCACAAATG
AAGAAAAAGAGCAAGCTTATCGGTCAAGCTTCTGACAAATTAAACAATATATCATACATC
CCAAAGGTCCACTCATGCAATACACTAGCTATTTCAAGGATTCCAATAACTAATTCAAAT
GGTCTACTTAACTACATTGACTTCTATTGGTCTTACTXX
>TRINITY_DN32163_c0_g1_i1_1; 82 1 108  LEN=359; minus strand
CCAACAGCAGCAAAGATAAGGCAAAAGAACAATTACACTGAAGCAAGGAGACCAAAAAAC
AAGCCTGTGGAGACGCAGAAACAGTCAACCGAAGCACTGAGGGGCTAA
>TRINITY_DN32152_c0_g1_i1_1; 107 1 317  LEN=361; minus strand
XXCAAAGTCGCTGCTCAACCTCTCGATCGCATTGCACCACCAGAGAATTACCACATCACT
GCCGCCACAATTGACGTCATCAGTCGCAATAACGCCTCTGCCATTCTCCACCGGATGACA
TCGAAGTCACGATCGCCGAAGTCGAAGTCGAAGAGAAGAGGAGATCATGAAAGCATCAAA
GGAAAGCTTGGGTCGAAGTCACCACCGTCTTCCGAGCTTCACTATCTAGCTGCCAAATCC
AGATCCACCATCACCACCGCCAAATCCCCTAAGGTCGAAGTCATGATTGCCGGAATTGGC
CTCAATGACAAGTAGTGG
>TRINITY_DN32167_c0_g1_i1_1; 72 1164 1343  LEN=1499
ATGGGTTACCGAAGTTAGCTATGGTGGGCAATAGTCTTGATGGTAGGCAAGAGTAGGCTT
GTAGGTCAGGCTTCACAGGTCATAAAGCGGTCAGGGTTAACAGGCTTAGAATTAGTGCTA
ATGAATGCCGCTGCTTATGAATGGTGGCTCTGCCCAGTACTTAACGCAAACGTGCCATAA
>TRINITY_DN32198_c0_g1_i1_1; 254 1 365  LEN=365
XXGGCCATTTCTCCTCAAGATCGACTGAAAGTGTTGGATGTGTCCCGATCCAAAGGCACT
GAAATTGTCACTTCTTCCACTGTTCCCCCTACAACTCAATCTGTTCCTGTTACCTCAACT
CCTCTCAGAGTCACTCGAGCCTTGATAAAGAGGAAAAAAGTGGCTGATTTGGTTCATGAG
GAGACGGCTGTTAAAGGATCAGAAGAAGAGTTTCCTTCTAGGGATTCTGAATCTCAGGTT
GAAAGAGCTGAAAAGACAATTGATGAGCAGATAATGCTGACTCAAAGAAAAAGGAGAAGA
AAGATTACTGTTTCTTCCTCTGATTTTGATGCCTCTCCTTCCGATTCTGACGAGGATTCT
GATTCTGXX
>TRINITY_DN32155_c0_g1_i1_1; 66 237 323  LEN=323
ATGGCTCTGCCGCTAGTCAGACACTCGGGTATAAGGAATCGGGTCCGAGCCCCGGCCAAG
GAAATTAACAAGCTTGTTACCGGCACA
>TRINITY_DN32126_c0_g1_i1_1; 77 1 530  LEN=530; minus strand
XCTATGAATGACTCCGAATGGGAGTACGACGGCGAAGAAAGGGAAGAAATGGAACGAAAG
ATCAGCAACTTGATGAAAACACCAACAGACATGGCACCAGGTCTCATTTGGGAAATATCA
CCCCCTGCACAGAACTTTTCTCTTCAGGAGATAGCAAAATATGACTCAGATTGGGAGAAG
AAAGAAGGAAAAGATTTTGGTCACCAGCGTCAGCACCTGTATGGGAAGCGTTCGATCCTT
CATGGGAAGATCTTCCACCAGAACGGAAACCCTGAACCTACAAGGTATGACGGTGAATGG
GAACTCCTCGAAAACAAGGAAAGAAGAAAAAGAGAAGCAATGGAAATGGAAGTGAACGAC
TGGATAGACAATCAGCCATTCCCGGCAGCAAGACCGGCAAGACCACCACCAGCTAGCAGT
TTGTCCAAAGGGAGAACTGCTAGCTGGGGCCCCGGCCCTTACTTTTTAGCAGGGCGCCTG
ACTGCACGGAATGAAATACCAGAAGCAGAAGTGAAGTAGTCAAGCCCCGXX
>TRINITY_DN24573_c0_g1_i1_1; 184 101 415  LEN=531
ATGAATTTAGGAGAACGTGATAAGCTACATCAGTCCAAGACATCCAAGACAGATCAAACA
GAAACAGATCAGTCCACAGATCAAACAGTTCATCAGTCCACACCAGATCAGTCCACATTC
AAGCCAGAGCAAATGGTTCAGTCATCAAAGACAGAGTCACACCAGGTGCACCAGTTGCAG
CTATTCAATCCTCAGTCACAGCAGTGCAAGCCTCAGCTACAGGTCAACAGGTTATCCAAG
TCACCTGTTCAGAACTCTCAAGAATTAAGCACGTGTATGAAGTTAAGGCGGTTATCATCC
ACTTGTGTTAGTTAG
>TRINITY_DN24536_c2_g1_i1_1; 160 504 590  LEN=590
ATGTTGCCTGATTTTGATGACATGGACATGGAAGATGAAGATGAAGATGAAGATGATGAT
GTCGTTGAGATCAATGTCAATCAACAC
>TRINITY_DN24554_c0_g2_i1_1; 71 1 83  LEN=634; minus strand
XGACTGGCATTTGGGCATATCTCTAAGCAAGGCTCCTTCAGGGCACTATCATCTTCTGCC
GAAGAGGAAGCACTCCAAATTTAA
>TRINITY_DN24561_c1_g1_i2_1; 193 59 310  LEN=798
ATGAGTGAAGGCGGCGGCAACCGATCTGGAGAGAAAGCAGTGCCGCGGGGCACGGTGGTG
CCGCCGAGGAGAGGGGCGGTGCTGAAGAGAATCACTAGAGACTTTTCTGAAGCTCTGACT
CTCCCACAAGACGACTCTTCTGGAGATGGCGGAGCTGATCACCAACAACTCCTCCAACTC
CAGCCCAGCCAGAGACCCACCGTGCCTCCCAAGAGAGGTGATGTGCTCAGGCGAATCCTT
GCTGGCAACTAG
>TRINITY_DN24163_c1_g3_i1_1; 76 1 118  LEN=487
XXGGCTAGGCTATTAATGGAGCAGTCCTCCGCTGTCAAGTGCCCTTCAATTTCTTATCAT
TTAGCAGGCACCAAGAAGATACAACAAGAGCTTGCAAAACCCAATGTTCTTGAGAGGTAA
>TRINITY_DN21639_c0_g1_i1_1; 295 241 555  LEN=795; minus strand
ATGACTTGGGTAGCTAAGGGATTTCAGATTTCACCAGCCATGGCTCCAAGTTACAATCAG
CAACAAGAAGAAGATGGTCAGCTTCAAATATTGCGTGACAAGCACTATGCGATGCAAGGC
AAGTTCATGGCCTTCACGGTCATAGCCGTCTTCTCTCTCTTCCTTGTCTCTCTCATCTTT
GTACCTTACCTCAGACGCCGCCGTGCTCTCACTGCTAAACTTGAATCTTCTGATGCTAAA
GAAACAGACCACGACTCGCCGGAGAGGCCATCCGGATTGAAAGATGATCATCAGCTGAGG
AGAAGCTATTATTAG
>TRINITY_DN24834_c0_g1_i1_1; 146 1 327  LEN=327
XCCAACTCCTCAGTTGCCGCTGCCATCTCCTCCTCCGCCATCGTCCCCTCCTCCGCCGCC
ACCTGGATCTTTCCTTCCTCCTCCTCTCTCGTCCCCTAGATCATCACCTCACCGCTGACT
CCGTCGCTATCACCTCCACCTTCTCCCAATCGCCGGCCACCGCCAAGGACACCCCCTCGA
CCTTCTCCCAATCGCCGCCCACCGCCGAGGACACCCTCTCGCGTGACTGCGAAGTCACTG
CCTCAAGATAACGACAGGAAGAAGAATCACAGAGTGAAAGCGACCATGGAAAAGCAAACC
CAGCTTTCAAAGAAAACCTCAATTTGGGXX
>TRINITY_DN5925_c0_g1_i1_1; -126 1 363  LEN=363; minus strand
TTCTGCCCTTACCTTGTCTTTTCCACTTCAAATCATCACGTGACGCGCCGCCTCTTGAGC
CCCGTGCCCTTCCGCTCAGCCACCCACGTGGTCGACCCGCCTTGTGATTGGCCTCATGGT
CGGTCACCCTCACGGTCGGCATCTCCCACTCGACTACCCTCACGGTCGACCTCTCCCGCT
CGGTCGACCCCCACCCGCTCAGCCGCCCTCACGCTCGGCCAACCTCACGGTCGACCTCTC
CCGCTCGGTCGGCCCCGACCCGCTCGGCCACCCTCACGCTCGGCCAACCTCACGGTCGAC
CTCTCTCGCTCAACCGCCCTCACGCTCGGCCGCCCTCAAGATCGGTATCCCCCGCTCGGC
CGC
>TRINITY_DN12486_c0_g1_i1_1; 88 239 834  LEN=1075; minus strand
ATGGAGCACGAGGGAAAGCCAAGAAATCCTAACGACCCCTCTACTCAGCCTCCAAGCCAC
ATACCTCTAGTTGATCTCAAACAAGATTACTGCCCTACTCCTAACTTAGCCTACAACAGT
AGCATCAACAXTACTTATAAACTGGAGATTTGCCCAATTAAGGTCAATTGGTGTGCGTTG
CTCGGTGGAGATGGCCTAGCACAACCCGCTCAGTCATGTCAATATCAAGCAGATGGAGAA
GGAGAGACACAACAGGAGATAAGATAACAAGGATGTAAGAAGGCACTCTCAGTAGAAGAA
TTGACTGATGAATCAATGTGTGCTGAGCCTGTCATCAGTGAGCAGAGAGTTGCTTGCTTG
ATTGGAGTGCCATCGTCGAGCCAAGGTGATGCTGCTAGCTACCAATTTGGAGCATTCCTT
GTCCTTAAGGCATGGGCTTAGGGCAAAGGGCACAGCATGCACTTGCCTCAGCCAGCAAGA
CTCGCCCCCAAGGGGAAGCATGTGGAGCTACACTATTGGCCCATGTACCACCTCACAAGG
TTGACATGTGGCACTACATTTCCAAGAGATGCCAATGTGGAGATGACATGGTGA
>TRINITY_DN12400_c0_g1_i1_1; 148 1 337  LEN=337
GGCGAAATACCATCTTCCTTTGGGAATTTGTCATCTCTTGTGGCTCTCTCCGCAGCAGGA
AACAATTTCGTGGGGAGTATTCCAGAGTCAATAAGCAGCTTGCAGAGTATAACATATCTT
GCTTTCGGAGGAAACAAGCTTTCGGGTATTATTCCTCCCTCGATTTTCAACATCTCTTCT
CTTATGTTCTTGCATCTTCCTAAAAATTTGTTTCATGGTAGTCTTCCCGCGGACCTAGGC
TTCACTCTTCCTAATCTTGAAGTTATAAATGTCGCTGACAACCAACTTTCTGGAACCATT
CCTGTATCGATATCCAATGCCACTAATCTAATGAGACXX
>TRINITY_DN12504_c0_g1_i1_1; 39 332 718  LEN=855; minus strand
ATGGAGTGTTTTACCAATCGATCAGAGCTGGACATGAGAGCAGCGTCCGGAGGGCTGTAA
TAGTAATACGGAAAGTAAGGAACAACGGGGTTTGGAGGTGGCGGCGCAGGAAAATTGTAC
CCACTCGGAGGCGGATAATAAAACTGGCCGCCGCCGCCAGACGGCGCCGGTGGCGGTGGT
GAATAGTACTCAAAAGTTGGAACTGACGGTGTGAGAGGCGGGGGCGGCGAGTAGTAGTAA
TTATCAGGTGGTGGCGGGCAGCTGGAGTCCGACGAGGGCGGCGGGGGAGAGGGTGGAGGT
GGAGGGAGAATGGGCTCGCAGGGACAGGTCCCTTGGTCTTTCAACACTGCTGTTATCGTC
GAAGTGGCCGACGAGACATTGAAGTGA
>TRINITY_DN3324_c0_g1_i1_1; 87 1 223  LEN=403
XXGAATTGGCATGAGAGGTTCATAGCAAGGGTCAAAGTATCCACCGACCACTACGAGGAA
GCAAGAACTGGAGTGGAGACTGCAAGCAAAGCTGGACATTCATTTCCGGGAAGGGGTGTG
AAAGTCCAGCTTGAAAGAGCGGGAGGGTATCGGCTCAAAGGGAAGGGGCCCAAGAAAAAG
AGGAGTTCGAAACTTCAAATTCAGTAGCCGTTGAAGAAAGATTGA
>TRINITY_DN3314_c0_g1_i1_1; 47 1 285  LEN=329; minus strand
TCTTCATTATATTACACTCACTGTAACGACGCCGACACTCCGATACCAGAACAAATAGCG
CCGGAGTACACCATCGGCCCAGCAAACATAGAACTTACCAGCCAGGATGAATCCTTGCTG
AAACTTTACTCCCCACAGGCGACACAGGATCTACAGTTGGAACCCAGCAATACCAGACTG
GAAAACATCCAACCCAGAGCACTAGCAACACAATACGGGTCCACCACCGACCAGATTAGC
TCATGGACGGTGAAGGCAAAATACAACAGCAACCAGTATGCATGA
>TRINITY_DN10868_c0_g2_i1_1; 161 1 452  LEN=452; minus strand
CTAGTGGGAAGAATTCCTTCAGAGCTTGGTTCGTTGTCAAAGCTCGAAATCATTCATATC
GGTTCCAACAATTTCATAGGACTTATCCCTCCTGTTTTTGGAAATTTGTCATCTCTTCAA
CAACTTCTGGCAAGCAAAAACAATTTGGCAGGGAGCATCCCTGATGCTCTATGTCGGTTG
ACAAGCCTAATTTATGTTGTAGTGAATGAAAATAGCTTATCAGGTACAATTCCTCCTTCG
CTTTTCAATCATTCATCTATTATGGCTATCGACGTGGGAACTAACCAAATTGAAGGGAGT
CTTCCCTTACACTTTGGCATCTCTCTCCCAAATCTCGAATACCTCAGCATTCATGGAAAC
CAATTTACTGGTTCCATTCCTGTATCCATTTCAAATGCCACAAATCTGGCATTCTTCGGT
GCGGGTGAAAATGAACTCGTTGGAAAAGTTCCX
>TRINITY_DN10834_c0_g1_i1_1; 168 1 338  LEN=504; minus strand
XCTCCGACCTCGTCGCCCACTGCCTCGTCGTCATCGTCACCGCCACCGCCACCGCCACCA
GCCCCATCACCACCTCTTGGTCTCCACCTCCTCGTCGTGGCGCTGGGAGAGGTGGTTGCA
TTGCTGTTGGAACCGCCTGGGGCTGAAGCAAGGGCGAGGAGTTGGTCGGCGGCGACATCC
AAATCCAAATCTATTGAGGCAAAACACACTATTATTTCTGGGGCTTACAGGCGAGTTGGA
ACAACCTACCGTCAACTAATCACAGCATTGGCCATGGCACACAAACCTGGATCAAGGACA
TGTACTACCATATCAGTGAGAGATCTGGAAGAAGATTAA
>TRINITY_DN21352_c1_g1_i3_1; 140 523 726  LEN=1268; minus strand
ATGTCACCCAAAGAAGAGTTTCCTACTCAAAGGTTGGACCGAGCGCCTCACAAATCTAAC
AAGGCCAAGCACAACAATAGCTTTCAGGTTGCTGATTGGTTCACTTGTCGATTGAAGCTG
ACACATGATGCGTTAGTGATGAGGCAATGCCATGTAGCAAGGTCGGGCCCATGCACCTAC
ACAAGGAAATATTTCTTAATTTGA
>TRINITY_DN27404_c0_g1_i1_1; 41 1 206  LEN=423
XCGATCTTGCAAACTCCGCTCGACCGCAAGAAGACCCGGTCGAGCGGATCACTAAAAATC
TGGGCAACAAGAGTTGGGACAAAAGCTCAGCCAACCTGTTCGAAACACGCCCAAGACAAT
TCTAAACTCAAATACAAAGAGTTAAAGGACGGAAATAAAATACAGACAACAACAACTATC
AACGGAACCGAGTCCGGAATACAGTAA
>TRINITY_DN26396_c1_g3_i1_1; 193 1 311  LEN=421; minus strand
XTGTTTTTCGAGAATGGCTGGACATCGGCACATGATGAGGCCACCGCTGTCTATGAAGCG
CAGTTTGCTAGGCTTGAGAATGTGTTTTTCGAGAATGGCTGGACATCGGCACATGATGAG
GCCACCGCTGTCTATGAAGCGCAGTTTGCTAGGCTTGAGAATGTGTTTTTCGAGAATGGC
TGGACATCGGCACTTGATGAGGCGAATGTCCCAGCAGACTCTGATTTGAGGGAGAATGTG
CCTTATCCACGACCTGAGATTGCCGGACGTGAAAATGATGTTGCTGAAGGAGCGGAAGCT
AGAGATACTTAG
>TRINITY_DN26316_c1_g3_i1_1; 69 1 156  LEN=447; minus strand
GTCCGATCAAACTACATGTACCCAACTCCTAGGAAAGACGCTTCATACCCCTCTAGTTTG
GTACCTGGCACAAACCAGCTTGATCTGAGTGTCACAAGCACTCATGCAGGCATCAAATAC
CCTAGTCAAACATTAGAATGTGAAGGTCCTGGCTGA
>TRINITY_DN26338_c4_g1_i1_1; 133 1 57  LEN=317
CACGAAGATGGTGAAGACGGTGGTGGTGATGGTGGTGGTGGTGGTGGTGTGCGGTGA
>TRINITY_DN28841_c3_g3_i1_1; 54 1 183  LEN=453
CACATGGTTGTGAAACCCGGACCGGACCGGCCGGTCGAACCGGTTGGACCGGGAACCGGG
CCTTGTTCCGGTCCGGTCAACCCTCCAAAACCGGACTTGGGGCAAAACCGGCCTAGAATT
GCGAAACCGCCGGACCCGGCGGTCGAACCGGGAAAACCGGTGACCCGGACCGGGTCTGGC
TAG
>TRINITY_DN28890_c0_g1_i1_1; 137 142 240  LEN=363
ATGGCTGGCAATGTTCATAAACAGCCTCCGAACGACTGTGTGGCTTACACGAACGAATGG
ATTGATCCCAAAAAGATGGCTGGCAATGTTCATTATTGA
>TRINITY_DN28886_c0_g5_i1_1; 54 1 84  LEN=330; minus strand
GATGAGAGGATAATTTCCTCAGGTTCAGGGCTAGACGTGATGAATGCCTTGATGTGTACA
AGAAGCTGGTACCCATGGCCCTGA
>TRINITY_DN28899_c0_g3_i1_1; 82 1 194  LEN=344; minus strand
XCTCGAAGTGAAAAACCAGCTCCGGCGATAAAACAAACATTGGTCCGGCTCCGGCAACGA
TTTGCTTTGCGTGTGGAGCTACTGAAAATGATGGTTTTATATGTGGTGGGTTCTGATTTG
TCGCAGGCAACTGTAGGGCCTTGTAAAATTGCTAGAGGTTGGAGTCCTGTTGAGCAAAGC
AAATGGACAAGTTGA
>TRINITY_DN28853_c2_g2_i1_1; 34 1 88  LEN=403; minus strand
XXGCATGGACACTTCAAAATCAGTACCGTGGCGGTGTCCGACACATGGACACGACAGGGA
CATGCTAGATGGCGTGTCCCTTTAATTTAA
>TRINITY_DN33900_c0_g1_i1_1; -15 1 463  LEN=750; minus strand
XXCCTCCACGAGGCTTCCGCTAGGAGAGTCTCCCGATATCAGATATCACTGTTGATTGTG
CAGTTGGTTCCAAGCGGCACGAGTCGTTGTGGAAGATGCTGCAGAGGGAGCAAAGGCAAG
GCAGTAGGAGCAGTATAGGCTCAGGATTCTATGATGAGATGCGCTCCAATCACGGTTGGT
CCACCTTACGGCTTGGAAATCGAAAGTCTTAGGAATGGCTCTACTATTCCGTTGCGAGTG
TGATAGTGTGAAGTGAAAGGAAGGCTGGGACATAGGGACATCGTAAGCTCTAGCCAGCCG
TCGACTAGGCGTACACTTGGGACGCTACGAGGCATCAGCTATTTCGGTGGTTGTTGGTGG
GCTAACAGCTAGCGGAGTGAGGAGGAAGAACTATTTTACACCCGAAGCGAAGGAAACCGA
AACGAAAGTCCAACTGTCGCAAGCCTGCGAGAAAGAAGTGTGTAA
>TRINITY_DN33992_c0_g1_i1_1; 195 1 461  LEN=461; minus strand
XXAGGATTAACTAATTTATTGATCTCCGGCAACAACTTCTCAGGCGGACTTCCGGTTGAA
ATTTGTCAATTGCAAGAGCTTATAGTCATGGATGCGAGTAGAAATCAAATTTCCGGTGAA
TTGCCGAATTGCATAACTGAATTGAAGAAGTTGCAGAATCTGGAACTTCAAGAGAACATG
TTTGCGGGTGAAATTCCGAGCAGTGTTGGTTCTTGGAAATATCTTACCGAGCTCAATTTC
TCTCACAACAATTTGCAAGGCGAAATTCCCGATGCCCTCGGGAATTTGCCCGTGTTAACG
TACTTGGATCTTGCCGGAAACTCACTTACCGGCGAGATTCCGGTGGCGCTGACGAAGCTG
AAGCTCGACAAGTTCAATCTTTCCAACAACAAACTTGAAGGTGAAGTCCCTAGTGGTTTT
GACAATGAGTTCTTTCTCCAGAGCCTAATGGGTAACCCGGGTCXX
>TRINITY_DN33961_c0_g1_i1_1; 65 1 357  LEN=357
XGCGGGGGAAGGGGGAAAACCGGTTTAGGCCCTGGCGGCGCGTGCAAATCACGCTCCGGT
TCACGGGAGGCCGGTGGAACCGCTTCTGATGTCGATGGAGTCGGAATGTGGCGGCGAAGC
TGATGGAGAGGCGCGTGCCCTGCAAATCAAGGTGGAGGATCGTAGATCGGGAAACAAAAT
TTCTAATCCAAGAACCTAACCAAAAGACACAGTGAGCACTATGGATGGAGGAGAAGACCG
GTAGATGAGGAGTTGTGGAGCAGAAAAGCAAGAAACATAAGGCAAAAACAAGATCCAGCA
AGAGAAAGGCTAGAGCGTGTTGGTGCAGGATAAAGGCTTCTTCAGAGGAAGAAGCAAGXX
>TRINITY_DN33943_c0_g1_i1_1; 56 25 346  LEN=346; minus strand
ATGGAAGAAAAACAAGCAACAAAAACAATAACTACAACATGTGCACAGCCTGGCAGTCAC
CATATCGTTGCAGAATTCCACAGCTAGCATAACAAGCACATAATAGATATCTCCACTACA
ACATTAGCACAACCTGGTAGTCACCAAGGCACTCTCCATATCAATGTAGCXATTCTGCAG
GTTAGCATAGTAGGCACAAAAACAGAACCTGATTTTACAGCACCAAATACAGAGAAACTC
CTGTACTGCCTTGTGTCACGCCCCGAGAATTCTGTGACACAAGGAGCAGCATTTGAAGGA
TGCTGGAAGATTCCGAAAGGTTGX
>TRINITY_DN33988_c0_g1_i1_1; 118 1 257  LEN=409; minus strand
XTCATCCATGGTCAGAGGAGAAGAACATCTTGGGGTTACAAATGCTCCTCAGTGCGCAAT
GAGATGTGCCAGCCTCAGGTAAGAGGAAGGGGTCAGGAAACAGATTGTGTTCTCTTGTTG
TCAAAACCTAACAAAGAAGTTTTGAATGGGGCCAAAACACTAATCAAATGCATCCATGTT
AGAGGACTTCGAAGTATGAATTCAACACCACAAGGAGCTCCAAAATGTTTCATTATTGGT
TCATATGCCACAATATAA
>TRINITY_DN33963_c0_g1_i1_1; 52 1 283  LEN=475; minus strand
XXCTTTGATAAAGTTGTAAACAAAAGGAGTATACCCTATCCAATAATATCTATTTTCAAA
AGACTTATAGTTAGTAAGACAGGTGTCAGTACCAAATCCTTAATCAGTAGTGGACTACTA
GTTAACGCACTACTAAAGCAGAGTAGCCAACATGCGCACATCATGATTTGCCAGAGGAGC
TCAGAGCTCAGCGAATGGAAGAAGCAGGCAGGGGAGAATTTGGTAGGGAAAAGTGCTTTC
TTGGACTTGTTCCTAGGGGAGATCAAAGATCTTTCAACGCGTTGA
>TRINITY_DN30830_c0_g1_i1_1; 39 1 234  LEN=438
GGTTTCGACAAGGCTAGTCTAGAATTGATACGGAAAATAGTTTCCTCCAAATTAGCTCAT
TTTTTGTTAACCACGAAAAACGTTTCCGTTAGTAACATTGGTGATAGTGATGGAGGCAGC
AGTGGTACTGCTGGTGGTAGTAGGAGGTGATAGTGGCATTGTTGGTGGAGGCAAAGGCTG
TGGCGGTGGGTGGTAGTGCTCACAGTAGTGATGGCATGGGTAAGACTAGTCTAA
>TRINITY_DN30818_c0_g1_i1_1; 54 222 368  LEN=368
ATGGCTCCCATAGAACGACCTGCGAATGAGACAATCCAGCAACTTAAATGTCAAGATCCT
ACGAATTGGAATGGTACAATACCGCGGATGAAATGTCGAGATTCTGCTTTCGGCACCCGG
GTAGGCCCCGCTTGTAATGGATCTTGG
>TRINITY_DN30862_c0_g1_i1_1; 94 1 353  LEN=395
XTGAAAAACGCATTGGACTGTTGCTGCAGCACCAGATCTGAATACACCATCTTCGTTCGC
GTCGCTGCCGACGTCATTTAGTCAATCAGGTATTCACCGACAATGAAGACGACAGTCCCG
GGATTATCTCAAAAATCGGCGAATGTCGTTCGATCTAGCTCCGGGAACCAAGTTCCTGTC
TGTTTCTTCGTCGAAGTTGTTTCAACCTTCATTCGTACAAAGTCAGGAACCGCAAATCGA
AGTCAATTAAGGTTTCATGACGTAAGAGGAGATATAGGCGGTGGCAGTGATGCAAGTGGA
GTGGATAGCGGTGTTGGGGCTGTGGAGATGACGGAGAGGAGTTTGGAAAGGTAA
>TRINITY_DN30873_c0_g1_i1_1; 66 1 109  LEN=368; minus strand
XXCCAGTTGAGGTGTTCTGCACCATCTTACAAGTCTATTCTGGATATCATCCACAACCGA
TGTGGGATGCCAACATCCCCACCTCAAAGCTGGCAACAACCTCGACTCTGA
>TRINITY_DN30838_c0_g1_i1_1; 75 1 72  LEN=323
GCGATGTGTATGGCACTAGATGAGATTGGGAAATTCCATAAGGAACAAATGAGTGAGGAA
GCAGATAACTGA
>TRINITY_DN30856_c0_g1_i1_1; 123 255 378  LEN=378; minus strand
ATGGCGGTGTTCAAGAAGGTGGTTCCGGTGATTGGATTTGTTGGTGGTGTTGATGACGGA
AGAGTGATATCAGCCATCTCAACAGTGATTGAGGTGGTAAGGGTGGTTTCAGAAGTGACT
TTC
>TRINITY_DN30839_c0_g1_i1_1; 84 138 263  LEN=408; minus strand
ATGAAGCATGGACACCTCTCCGGAGGTCGCGTACAGGTGTTCGACACATGTCGGACATGC
TCCGAACACATGTCGGACACGTTAGGATACTTTGGACATGCTGAGGACATGCTAGGGACA
CGCTGG
>TRINITY_DN28033_c0_g1_i2_1; 35 1 1320  LEN=1669
XCAGCCTCAACAGCAGCAACCTGATGCAAGTTTTGGATTAGCCCGGCCCCGGTAAGGGGC
GAGGGCCATGCCTGCACCCTGCCAGCACGTTCTGAGCTTGAXAAAGTGAACCAGCTTGTT
AAAGTTTGGCCACATGTAATCTCAACTGGTAGGTGTGCAGGCATTAAGCAGCCGAGTTGG
CCTAGGAATGGACAGATCAATCTTATGTTCACCCTCTTTGATCCAATTCCACCAATCTCG
GTTTCCGATGAXGAGCTTCTCGCATATTTGATGAAGCTCACTGGTTGGCAGGCACTTCCC
TTTATGAGCTCTCTGAGAGCTTTGCTATGCCGATGATGATGATGATGAGGAATGAACTTA
GGAAAAGAATTTACCGGAGCAGAGAAGTCTTGTTTTTGTTTCGATGAAGCACCACAAAAT
GAAAAAGGAAATGCGGATAAAAATGAATTTTTAAGGAAGTGGTGGTTCCTAGTTTCTGCC
CCTGGACACTTTGGTGCAACCTGGCTGTCTTCCTTCAGCAAAGCTCCGGTCATCACTTGT
TACTGGCTGGACTCAATGACGGTACATCTTCTAATTGATAGCACTCCTCCTGAACTTCAA
AATCAAGGTGCTGCAATGTGAGTGCATGAGGTTGATGCTTTCTGATAGACGATTATTCAA
CCAAGGCAAGAAATTTGTTTGGCGCCAAGTGTGCCTTTTGCGAAGTGCAACAGTATTGGG
GTATTGATTTACTTTGTGACTTGGGTTACCTTCCCTCCGTTAATCATAGGTTGGGCTAGA
TGCCCCCTGAGATACATACATCCTTCCAAGGAGGCGATAGATACTTGTAGATGAGCTTGA
CAAGAGTACGGAGATTTTCTTGCCTTGGTTGGATTTGGGGACTTTATTTGGATTGAGCCC
TAGCATTTTGACCATCAGTATACTCGGGCTCTTACTGGGCATTGGTTTAAGAGTATACTA
ATGGTCAAAACGTCAAGGTTCAATCCGAATAAAGTCCCCAAATCGAACGGAGGCAAGAAA
ATCTGTGTACTTCCGTTGAGCCTGTCTGCAAGTATCTATCACATGGTACCATGCCCCTTT
CCAATATCCACTCAGACTCTCTCAGGTACTCCCACTCCATGTGGGGTGAATCTCTCATAA
ATAATGGCAGGGCCACCCTCATCACTATACCCGCCTACATGTTGGCCCTCTCTAATATGG
ATGCCGGTAGCACCCTTGCAGGCACGAGAACTCTCAGCTGGTGCTGTTGCCCCTCTCCTC
ATGCATCAGGCGTTTCCGCCTACCTCTATCCCCTTGACTGCCAGAACCTCCTGCAACCGT
TGA
>TRINITY_DN28004_c0_g4_i2_1; 92 349 475  LEN=475
ATGAATGCGAGCGAGCGAGCGATCGACGAAAAATCGCAATCTAAAACGGAAGAGATGAAA
CAGAAGATAGAATCTGAAGAGAAAATGGGAGAAAGCGAGAGGGGAGAGAGAAAATCGACG
ATGTGCTXX
>TRINITY_DN20900_c0_g1_i2_1; 79 1 479  LEN=479
GGGCACGGGTCCATGGAGATTGTTAAAAAACAAGTCCAAGAAAGCAAGCTAAGGGACTTT
GGCTAAAGACATAAGAATAGCTCCAGTCAAGCTATTGTTGTTCAATCTCAGATATTGAAG
GCCACTCGAGAGACCCAGAGACTCTGGCACGTGACCAGAGAACCCATTATTGGATAGATC
CAAGGTTTGAAGGTTGGGAAGAACACCGAGCTCCGGTGGGATTTGGCCGGAGCTGTGGAG
ATAGCAGAAGCTCTCTCTCTAAAAACCGAGTCCAACCCAGCCTTTTTCTTCTTCAACAAA
GCTCCGCAGCTGCTGTACTAGATAGCCACTGCCGCTTGCTCATTCCGGCCGAGCCTGCAC
ACCGTCGCCAACTCTGCCCGTTGGTGTAACTCTGGGAGCTACCGTCGGCCTAAGCAAGAA
CCAACCACGGCGTTGTCCTGCCCCGACTTTGCCTTCTGCTTAGAAATCTTCATTGTTTAX
>TRINITY_DN20953_c0_g3_i1_1; 4 1 170  LEN=363
XGGCATATAACGATAAGCATACTTGTACTCAAGGTTTTCAAAGGCGTAGATGAGGCGCGA
CTTGAGGCGCGACTTGAGACGAGGCGTACGGAAAACGCACAGATGCGTTCTTTTTTGGGC
GAGACACCAGCTATGCGTACGTCTCAAACTGTCACGCCCCAAGCTCCGTGA
>TRINITY_DN20979_c0_g1_i1_1; 155 86 244  LEN=408
ATGGCGAACCTTTCCGAAGAGATTATCATCGAAATACTGTCGAGACTCCCCATCACCACT
CTCTGCCGATTCAGGTCCCTCCAAGCACAGATGGAAGCATGCGAAGCCAAGAATAAAGCG
GATTTGTCAAAGGCAAAGAGATATAGGTTGGATGAGTGA
>TRINITY_DN10059_c0_g1_i1_1; 271 279 515  LEN=515
ATGGCTGCTGCTGGGGAAGAAGAGGTTGAGTATGAAAGTGATCCAGAGGAGGCGAAGCGG
TTGCTGAGGATGCGAAGGAGAGAGGCTAGCGATGATGAAGAAGAGGAGGAGAGAGAGAGG
CCGCTGAGGAGGATTGATTCTAGGGCTGCGATTGGGTCCGATGGGGAATCGGATGGTCAG
GGTGCAGCGGCGGAGTATGATGACGAAGAATCGGAGATAGAGGAAGAAGAGTTGGAG
>TRINITY_DN32531_c0_g1_i1_1; 10 1 349  LEN=359; minus strand
XXATCACTCCAAAGCCACAAGAAGCGTCTCGATGAACAAATCCCCTATAGTAGAGGAAGG
ACGGCGACCAGCGAAGAATCCTTGCCATTACCTCGGAAGATCAACGTGCCCAGAAGTGGA
AATACCACGCTAAAAATACGTGGTGATTACTTAGAGGATGTTCCCACAAACTTCGACTCG
GGATCAGACCCCCCTTGTACTTGTATAGGCGCGCAGACCTAGTACCTGCATTGAAGAGGA
ACTAACTGGAAGAAGTGCAAGGAAATTGCAAGCAGCATTGATGGAGCCAGACTAAACACA
GACTGGATGATTAAAGGTATTCACGAGGGGTGCTGTATGCACAATGATTGA
>TRINITY_DN32557_c0_g1_i1_1; 33 316 483  LEN=483; minus strand
ATGAAGCTATGGCTTGTCGATAGCGGTCCCACTTTATGGGTTCCAGATACTGTAGCACCC
TTAGAAGGGAGACTTAGCTCCAATAACTACCTGACTTAGCTAACCTTAGCAGCAGGAACT
AACCGATGCAGGAAGTCACTACTTAGCACTAGCAACAGCAGAACTAGC
>TRINITY_DN32578_c0_g1_i1_1; 166 33 188  LEN=363; minus strand
ATGGTGGTGGGGTGGTTGGTGGTCATGGTAGTCGGTGGGGGCGTCGCGAGAGAAGAGGCG
GAGGACAAAGAAGGGAGAGGCAGAGGAGAGAGAGGCTTGGGCACAGATTTTGAGGTGAGT
GAGAGAGCTAAGCGGTTTGGCAGTGTGATGATTTAA
>TRINITY_DN32575_c0_g1_i1_1; 117 1 149  LEN=469
XATGTCAAGAAGTACAACTTGATTTCATCTGGTCTGGTTCAGTCTCAAACCAAAGCTGAG
CTCACTACAGTTGTTTCTGTTCCTTTTAACCCACAATCAAAACAATGTGTAATGAGGTTA
GCCGGTTCTTTATCAAGTAGTGAAATATGA
>TRINITY_DN32511_c0_g1_i1_1; 95 1 199  LEN=1014
XXGGCTATTCCTGTTTTCCGTGCAGCAGCTATTCATTCTACTCGGGAAAGGGCTTTTCAC
CGTGATAGTTCTCAGTCGGCGAAGCCTCACATCCGTTGCGCTCTGACTTACTTGACTTTA
AGAAGCAACAAAGTTACGATCTTCCAAGACGCTATTCCAGTTTATCGATTTATCGTCTTC
AAATGTAGCTTTATCGTCTGA
>TRINITY_DN13185_c0_g1_i2_1; 98 275 519  LEN=519
ATGGCATCTAAGTGGCTCAAATCCAAAGGCATACATACTGACCAAAACATGGAGCATACA
ACACAAGCTTTCAAAGCAACAATGAAGCCTCTAAGGCAAGAATGCAAGCATGTTAAGTGG
ACTGAAATTTCATGCTAAGTGGTTCCAAACCACTTGAAACAATGCGAGCAATGCATGCTA
TACACTTATGCACTTAAGGCCAACAAGCCCAAATATACAAAGGGGCTACACAATGCATGC
TAGGGX
>TRINITY_DN21436_c0_g1_i1_1; -81 1 399  LEN=399
XAAGCCGGTTTGAAGATTGGACTTATACGCTTACGCGAAGCCGGTTTGAAGATTGGACTT
ATACGCTTACGCGAAGCCGGTTTGAAGATTGGACTTATACATTACGCGAAGCCGGTTTGA
AGATTGGACTTATACGCTACGCGAAGCCGGTTTGAAGATTGGACTTATAAGCTACGCGAA
GCCGGTTTGAAGATTGGACTTATACGCTTACGCGAAGCCGGTTTGAAGATTGGACTTATA
CATTACGCGAAGCCGGTTTGAAGATTGGACTTATACGCTACGCGAAGCCAGTTTGAAAAT
TGAACTTATACGCTACGCGAAGCCGGTTTGAAGATTGGACTTATACGCTACGCGAAGCCG
GTTTGAAAATTGGACTTATACGCTTACGCGAAGCCAGTTTXX
>TRINITY_DN21419_c0_g2_i1_1; 99 250 375  LEN=375
ATGGATCCCAAGGAAGGCCAAAAAGGACATGGGTTGAGGTGGTGCATAACAACATTTACC
TTCAATTTAAGTAAGGATTTGGTTTTGCATGAGGTTTGACTGGAAAAGATGGATCCTATA
ACCGAT
>TRINITY_DN1035_c0_g1_i1_1; 59 1 226  LEN=363; minus strand
XXTCTCACTAGCCACAAGGCAATGGATAAGGTAGTGGTCAACCAATTTCCAATATTTGCT
TACATGTGCAACACCAATTTGCCATAATATGACGTCTACAGATCAATGGTTAAAATCCTT
CCATGGATGATTGTCCACACCAAAAATCCCACCTTAAAAGGAGCCTTAGGAGATCAATTC
CCTATCCATGGAAAGTTGAATTGCCATGACCAGTCAGGACTCCACTAA
>TRINITY_DN4174_c0_g1_i2_1; 65 1288 1539  LEN=1754; minus strand
ATGCCATATTGCCACCTCAACAGACACATGAGTAACGATGATACGGAGTGGGGCGCCAGA
ACCGAATGCAGCGGAACACAGCGCCTCACCACCCAATACGCACAGGAACACACAAGCTCC
ACAGACACATCCAAAGCACGCCAATCAATACACCTATCCAATGCACCCAATCAAACATCC
CACCTTCCACCTGACATCGAATTCGACCTCAGCGCAACTTCGAATTACTCGAACACAGGT
ACTAAAGAATAA
>TRINITY_DN4127_c0_g1_i1_1; 124 357 521  LEN=521; minus strand
ATGGTTACATGGCTTAACATTGATCTTGTAGATATATCTATTTTGACAGATGTCTCATTC
CAGCAACAATCTGGTGGAATTTTAGGGCAGACCAACAATGATAATATGAAGTGTTTGGAC
CTTGGAAATTCACCATGTCTGATGAAGAGATTTCCCTTATCAAAT
>TRINITY_DN4185_c0_g1_i1_1; 102 1 230  LEN=334
XXGTTTGTTTGTTTCAGTTCAGTGACTCAGAGAGAGGGACAAGAAGAAACAGAGGAGGGG
CTGAGGAAGAAGGCTAAAGGCAACGCTGCCTTCTCCGCCGGAAACTTCACGGAGGCGATC
AACCTTGTTGCGGACAACTACTTCTCTATTCCAATCGATCCCCCCTGTGCCGTCAAGATC
AAGTCTGGTGTCGCTCATGAACAACACATTCGGCAGATCTTGGGAAATTGA
>TRINITY_DN4162_c0_g1_i1_1; 100 1 274  LEN=340
XXGAGGTTACCAAATCAGATCGCAAAGCAAGGAGAGAAATTTAAGATCGAGAGAATAGGA
ACTTCAACTGACATTAAGTCCACTAATGCTAGAACCGACATGTATATCCCAACTTTTTTC
TCACCATATTCTTTTAACTTATCTTTAGATTTCAAGAACTGTTGCATAAATACTAAAGAG
CACACAAGACTAGCATCATTTGCAACCATTCCGGGGGTGTATCAAGAACAGAACTACTTT
AAAAACGAAGTTGATGCAAGCTGTGGAGAGGATTAA
>TRINITY_DN15286_c0_g1_i1_1; 65 1 306  LEN=306; minus strand
XXCTACGAAGAGGTCGAGTTGTCACAGATTTGGTGGTACGATTGCAGATGGATCGACAAC
CACCGTGGTGAGAGATCTGAATATCATGGAGGXCAACAGAGTCGCAACGGCGTCGGTACA
AGCATGAGAGACAAAGATGACAGAAAAGGGGATGAGAGAGAGAAATGAAGGTCGGAGACG
GAGGGTTTGGTCTCCGGTCTGTCACGGTTGGGTGAAGGGACAGCGACATGCAAGCGGCGG
TGGTCTCCGGCGACTGAGGAAGCAAGATCGAGCTCTGGTAAAGTGACGCTGGACGAAGTG
AAACACCGA
>TRINITY_DN3523_c0_g1_i1_1; 114 1 227  LEN=381
XGGAGCATACAAAAATCAAGCATCGCACTTCCTTACAAAAATAGAATGTCTTCTTTCTTG
CAGTTCCAAATAATTTATTCTGAGATGAAGGGAGACAAGAAACAGTTTACTTTCAGAGGT
AATCTTGCCTACATCAGTGAGTATGCTGAAGAACTTGAAGGCCCTGCTATAGCGGAGTTG
CAAATCCTGTCACCACACAAAGAAAAACCACGTCATGTTGATAAATGA
>TRINITY_DN3531_c0_g1_i1_1; 194 1 407  LEN=443
XCAGCTCCTCCATATCCCTCCACCGCCACCGCCTACTCTGCTGCACCGTACACCACGTGC
CCCCCACCCCCAAGTTCAGTACAACCATCTCCATCTCCATCTCCTTACCCAACATACCCT
ACTCAGGCATCTGCAACCCCATCTCCTCCATACTCAATGTTCGCTCCTAATTCAGCAACC
CAATCTCTTTACCCCAATTACCCTCCTAATAATAATAATAATAATACAGCAGTGACATAT
CCACCATCATCCACACCCTACCCTCATGCTCCACCACCACCTGCCCGTCCTCCCCAGCCT
TTTGCCCCCGCAGCCTACCCTGCTCCACCATACCCACCGCTGCCGCCCCACCAAGCCTCA
AACTGTTACCCACCAGGTGCAGGAGTGTGGCCACCACCTCCATACTAA
>TRINITY_DN3517_c0_g1_i1_1; 98 1 299  LEN=365
XCTGGACATGTCTAGAAGAATGAAGTCAAAGGTGAAATGGTGCTTGGAGTTCTCCAACTC
ACAAGCCTGACTAACCCTATTCAAAAGGACTCTTACCCCAACTGGTGACTTAACATACAA
GGGTGGGTCAGGGTAGTCTACTTCCAAAATCCCAAGAGAAAAGCAAAAGAAGATGAGATG
AATGAATGTGATGTTCCAAAGTCTACCAGCACCCTAGCCCAAAAACTGAACACAAGAAAG
ATGCCTCGAGCATCCGATGGGTCAAAAGGTGGTGACCATCATTGTGTAGACAAGGCCTGG
>TRINITY_DN27099_c2_g1_i1_1; 9 1 392  LEN=392
ATGCTTATCCTCCAACACCCTCCTCACTGCTCAAACCAAGTGAGATGGTCCCTCTACAGC
CGAACTCCCACTGACCGGAGTAACAACCAGTTCGGTCCTTACTTCCATGCTAAGGCCGAG
CTAAACATAATGGAGTCAAGCTGAAAGACATTCTGAGTCAAAGTTCACCTCGGTTTAACA
CATGTTACGACCGAAGAACCAAGCATCTACAGCCAAACTGTTATTAGTTCGGCTCTCCAT
TTCTTCACTTCTACTCCGGTTTCATACGTCAAGACCGGACTAATAAGAAACCGAGCTACA
CCACTCAAGCCTGTAAACCGGACTACCGGCCGACGTACAAGCTATCCTTTCACTTGGGCT
TACTTCGGCCCAAACCACCAGCTCGGCCCAAXX
>TRINITY_DN27047_c3_g1_i1_1; 145 1 333  LEN=516
XGCAGCCAAAAGGAAATATATTGATAAATACCAAGCAAAGAGATAACTACAAACAACAGA
GAAATGAACAAAGAACACAAAAAACCAAACAAGGCAACAGGTTGGCAAGGAAGCAACCAA
GCTGCCCAACAGAAAAACACCACCAGCACAGTGCAGAAGGCAGAAAACCAACACAGCAAA
GCTGCAAAGCAACCAGCAACTACACCACAGCAGCCTAGATCAGAAGAAGGTCAACTACAG
CAAGGAGGCAACAAAGACACAGCAGCCCCACCTCAGATGCAACCCCCAACACAGCAGCAC
CATCCACTCAACCAAAATAATAGGGACTGCTAA
>TRINITY_DN27061_c0_g1_i1_1; 230 55 352  LEN=352
ATGAAACTAACAACAACCCAAATTTGCAGCAGACCAGCATCTAGCAGCAGCTCGCTTCAC
AACAACAATGCAGCAGCAACAGCCCAGCAAAATTCTGCAGCAGCAXCACCGGCGGCAGCA
GCAGCAGCAGAAGAAGACCAGAGACCAGCATCTAGTAGCAGCCCGCTTCACAGCAACATT
GCAGCAGCAACAGCCCAGCAAAATTCTGCAGCAGCACACCGGCGGCAGCAGCAGCAGCAG
AAGAAGACCAGAGACCAGCATCTAGTAGCAGCCCGCTTCACAGCAACATTGCAGCAGCAX
>TRINITY_DN27013_c1_g1_i1_1; 93 1 170  LEN=374; minus strand
XGTGGGAAGCTTCAAGTCATCCTTGGTGTTACCATTCTCAGTCAAAAGACTCACCTGCAG
ATCAAAGTTTATTTGGTTTACAATTCAAAAATTGTGGCAACCCCTAACAGGCAAAGCCTA
AAGCTGGATCTGAAAATGGAAGTTACTGCATCCAAACTTATGAAGTTCTGA
>TRINITY_DN27013_c2_g2_i10_1; 79 1 168  LEN=623; minus strand
TCCTCTAGTACATGGATAACTAAAACAACCCAAATCAAACAAGGATGCATAGACTTCAGT
CAATCGATGAAAGCCAAAGATGAAGAAAACCCCATCTTCATGCCCTCAGATTTACCCAGA
GACACACCAACTATGAAGCACGAGTACGGGTATGAGTACTGGTACTAG
>TRINITY_DN27032_c3_g1_i1_1; 222 204 391  LEN=391
ATGGGGCACGGTGGGACACAGCAATGGGACAAAACAGAAAACCCTAATTCGAAGAAAGAG
GAGAAGAAGAGAGCTAAATCCAAAATCAAAAGAAGGAAAAGAGGGAAGAGAAATGCGAAT
GTGTTCATCTCCATCTTGATCTCCATTGATCTCCATCTCCAGTCGAGCTCCATCACCTCT
CGACCTGGX
>TRINITY_DN27098_c2_g1_i3_1; 130 865 1080  LEN=1536; minus strand
ATGGGAAATATGTCGGTTACACACCAGAGCAGGTTGAGGCCCTTTCGTTGGCAACATCTC
ATTTGGAATTCCGCAAATCAAAGTTTGGTTCATACTAGAAGGTATGGTGGCGGTTTACCA
ACGAGGTGGCTGTGCTGTGGTGATGATGCACAATGGGAGAGCGACTGGTTCATGTTGTCA
AAGGGAACTACAGTGGCTGGTAGAGGGGGTCATTAA
>TRINITY_DN27015_c0_g1_i1_1; 52 1 443  LEN=443; minus strand
XCGACCGACGAGGAAGGCGGCGGCGGGCGGAGTTACTCGCTGGAGATCTTATCCAGGGTG
CGAAGACCACTGCTTCATTTGGCGACAAACTCTCTTTATCTCTCTTCGTTCGATTGGATC
GATTTGCTTTCACTTTCGGTTTCGTTCGATCCAGAGCAGGCGAACACAGATTTGTTCCAT
TTGATCTGTTCTCTGGCAGCAAATAAGAGGCAGAAGAGATCTAGATCTGGTGGTGAGTCC
GCAGGTCAGATCCGCGCCGTGTGAACTTCGATCTTCGGCGACGGATCTTGCAAGGTGATC
AAGCTCGAGAAAGGACATAAGGGCGTCAACCTACCTTCTGTTTTTGTGAAGCCATCGGTC
GTGCCTCACTTCGAGGATTCTTTTGGTCTAACTCCAAGGCTTCTGGGTGATTACGAGTTC
ACCCTTTTAACTGTGATCAATGCX
>TRINITY_DN27080_c0_g1_i1_1; 53 1 121  LEN=403; minus strand
XXAAACGAAATTCCCTGTACAGTTGAGGACATCCAAGTGGATGTCCCCATGAACATCCGG
CCGGAAGTCAACAATTGCACCAACAACGGCAGATGTGGACAGTGGTCTCTGCAGAGCATT
TGA
>TRINITY_DN27031_c1_g1_i15_1; 107 1 209  LEN=620; minus strand
XGTTATACATGTATTAGGACGGTGGTATACAAAACAGAGGGTATATCATACATACACAGA
GACGAGCGACTGATGAAGACGAAGACGACTAAGACGAAGCCGACGGCGACTGATGAAGAC
GAAGACGAAGGCTGCTGGAGGAGATCGATGATCGGAGGAGCTGAGGAAGACGGCGAGCGA
CGACTGCTGGAGGAGATCGATGGCGACTGA
>TRINITY_DN6262_c0_g1_i1_1; 32 147 362  LEN=362
ATGAAGCGGGAAGAGCTTAAGGCTGCTAATCTCAATCATAGAGCTAGAAGGGATGGAAGG
GCTAGAGGTAGAGCTTGGGATCTAAGAGCTATGAATGAACTAGTAAACCTAGGAGCTGAG
AACGGGCCCCTCCCAGTCGCTTGGTCTAGCGGAAGATGGCACCATTACTTCCTAAAAGGA
GAGCGAGCGGCCGAGCTACGAAAGACGGTTCCCTGX
>TRINITY_DN6207_c0_g1_i1_1; 69 1 101  LEN=330; minus strand
XATCCTCCTCTCGGTGGCAACCCATTTTCGCCACAACCCATCTACACTACCATGAACTGC
ACGCGAACCCATCCATGCCCTCCCATCATCCCAAGCGATTAA
>TRINITY_DN6202_c0_g1_i1_1; 24 1 619  LEN=756
XXCACCATAAAGGTGTATACCCAAGCTGAGTCAAACAACCGACTCAAACTATTACAGACA
GAATGCTACAAATAAAACTTAGCCAACCAAAACGATGCCTCTGCGGTGACATAAAAACTG
CTAGAGAACAAGGAGTCGGTCACACATTTTGGCCTAAAAGTAAAGACTAAGTTAATAAGC
ACAAAGCAAACTGCCTACACAGACACATAATTACAGGAAAAACCCAAGACAGAAACTGCC
TTCCAGGAGTGGCCGCCGGAGGCGGCGCGTGGGGCACACGCGCCACCGCAAGAAGACCCC
CACAGCGAACGTCCACCAAAAACCTCCGGATCTCCACCATACACGGCAAAACAAGCGGTT
CGTGGTCATCACGCGCAACACAGAAACCCAACCGCCCAAACGCGTGATGACCATGCGCCG
ACCACAGGGACTAAGCACGACCGTGGAAAACAGCGGCAGCACCAGAAATCGACGGTGAAC
AAGCCTGGAGGGCGCGTGTCCCACAGAAGACGACGGAAAATTGCAGATCTGACTTCCAAG
CTAACGATTGAAAACTCGACCCAGATCTCCGCCGTCGGCACGCACAGGACGACTACTCCC
CTCCGGCACCTTCTCCAGTGA
>TRINITY_DN30101_c1_g4_i1_1; 136 428 567  LEN=567
ATGGTGCAGAGCAAGAGAGAGAGAGCAGATGTCATGGAAGCCATGGAAGTGTACTCACAG
AACTTTGCAAGCAAGGACGTGTCATGGATTAGCAGCGCACTCAACGAACAAGAAAAGGAG
AAGACGAGGCACACAACAAAX
>TRINITY_DN30192_c0_g1_i12_1; 25 1 302  LEN=1117
XXGATGGTAGTCGTGGTGGCAGGTGGGTCGCGGATGGCGGGTAATGGTGAGTGGTGGCGG
GAGGTAGCGGGTGGTGGTGGTGGTAGGTGGGTGGGTGACGGTGGTGGGTGGTAGCGAGTG
GGTGGTGGCGGCAGGTAGGTGGTGGGTGATGGTGGTGGTGGTGGTGGTGGTGGTGGCAGC
GAGGGATGGATGGTGGTGGCGAGTGGGTAGTGGGTGGTTGTGGCGGGTGGTGGGTGGTGG
TGGCAAGTGGGTAGTAAGTGGTGGCGGCAGGTGGTGGTGGCGGAAGACGGTGGTGGAAAA
TGA
>TRINITY_DN30160_c1_g2_i6_1; 73 1 108  LEN=1506
GCCGTTGTTGCCTGTCGCGCAGCACCTCCTTCTGCCGTAGAACCACCACCTCAGTGCCGG
CAATGGCAAATCTTGAAGGACGACCAAACCCTAAAGAACTACGGGTAA
>TRINITY_DN30193_c1_g1_i2_1; 104 342 469  LEN=469
ATGCCGGCGGCACTGACAATTGCTTGGAGAAGAATGCGGGTGATGTCGGTGGCGACACTG
AAGGAGGAGAACGAGCTGAAGGCGGAGAAGGGGCGCAGTGTTTTGCGAGAGAGGAATGAG
GGGAATCTX
>TRINITY_DN30159_c1_g2_i1_1; 102 183 316  LEN=316
ATGAAGGAAAAGAAAGAAGACCCAAGAATTTGTGACAAGGTCCAATCATTCAACAACTCT
AAGTACCGAAGAAACCGAAGGAAACACCGAGGTGTTGGAAGGCAACATTCAGCCCTGATT
AGCTTGAAGCGTGCX
>TRINITY_DN30129_c3_g1_i1_1; 256 1 253  LEN=390
XXAGGTGGTGATGGTGTAGTTGGTGGTGGTGGCGGTGGTTTGTTGGTGAAGAAGAAAGGG
AGGCCACGAAAGTATGAATCAGATGGTAACTTGAAACTACCATCTATATCATCACCACCA
CCAGGTTTTTCTTTCTCACCTCCTTTTCCTTCTTCTTCTGAGTCCTCTTCTTCCAAAAGG
GGTCGTGGCAGACCACTTGATTCTGTTAACTGCCAGCTGCTTGCTTCTTTAGGTGAGTTC
AAATCAAGCCTTTAA
>TRINITY_DN11795_c0_g1_i1_1; 66 1 342  LEN=788
GCGGAGATGCTGGAAACTTTTGCCTACTGGGGTCTGCTTGCTCCGGTAGCAGGTCCCTAG
CTGCTGGTAGAGGGAGAGAGTAGGAAGGATTTGAAATCTTGCTTATTGACTTCTCCGGTA
CCGGGGGTGGGAATAGGAAGAGATTTCATCACTCACTTAGATAGAGGCCGAATCGAATAA
GCGAGCGCGGCTATTTCATCCGCATCTGTTGTCGTTGAAGGAATACGAGCAGCAAGAATG
GCTATTTCTGCTCTTGGAGGAAGGGCCAGTAGCTGTAGTAGTGGAAGTAGTAGCGGTCAG
TCTTTTTGCTGTTACAGAAGCAATAGGCTTGGATGGGCGTGA
>TRINITY_DN25677_c2_g4_i3_1; 223 637 1121  LEN=1168
ATGGAAGCTAACAGATCTGGTAGAGGAAGGCCACGGCGTGGAGATGGTGGCTTCGGCGGC
AAGAGGAAGCXGAAGGGTGGTACAGATCTGGAGGAAGGGAGGTATGTAATAGGGCTGGTG
GAGGATGTTCGCGGCGGGGAATGGTGGCTGCAGCGGCGAAGAAAGGCAAAGGGTTGTAGA
ACCGGCGGCGAGAACCTGCAGATCGTGCTCCGGCATGAAGGGGAGGAGGAGGAGACTCAC
CCGAAGGGGAAGAAACACCTCAAAAAGAGGGAAGGATTGGGAAGACAGAGCTCCCAAGGA
AAAAACCTCACAGAGAGGAAAAGTTTGGGAAGAGAGAACTCCCAAGGGTTATTGAACAGA
AAGCAAGACAGAAAGGAAAAAAGGGGGGAGAGAGGAGAGGGATGGCCGGAGGCCGAAACC
CCCTCCCCCTCCCAAACGGCGCTGCTGGTTGAAACTCTAATAACTTGGAACTTGCATCTT
AATTAA
>TRINITY_DN25647_c2_g1_i2_1; -125 1 717  LEN=1070
XCCACCGGAAGTCGTTTGGGCACGACAAACACCGAAGGAATTGCACCTTCAGAGGATTTA
AGGTCTCCTAGACCGGAATGCAAATGTAGTGAAGGTTTCGCACCCTCCAAGGATTTAAGG
TCTCCTAGACCGTGCGTGTTTAAGGTCTCGCCAGACCCGGGGGGCAACTGATGAGGTGCG
CGAAACAACGCGATGGAATGCATGCCAAATGCAATGAGGTGCACCTTAATGCACCGAAGG
TTTTGCACCTCCCGAGGATTTAAGGTCTCCTAGACCGTGGAGCAATGATTACACAACACT
CTAAGTGAGTGTGATGCGAATGAGTCACGCACAGGGATGCAAATGGGGCGAATGAGACGT
GCGTGTCTCAAAAGATGGAAAATGGAGTGCAATGAGGTACGCGTGCCTCAAGGGATGGAA
AATGAAGTGCAATGGGGGTGCGCCAAACGGCGCGATGAAATGCATGCCAAATGCAATGAG
GGGCAACTTGGGTGCACCGAAGGTCTTGCACCTCCCGAGGATTTAAGGTCTCCTAGGCCG
TATGTGTTTAAGGTCTCGGCAGACCGGGCGTGTTTAAGGTCCCGCCGGACCGGGCTAATC
GAAATGCACGCGCAATGCAGACAGGCGGGGGCGCAAAATAGCGCGAACAATGCAAATGAG
GCAAATGAGGCGCAACACACCTCACAGGATTTGAAAAACAATGCAAACGAGGCCTGA
>TRINITY_DN25647_c2_g2_i1_1; -72 1 608  LEN=639
TCTCCTAGACCGGAATGCAAATGTAGTGAAGGTTTCGCACCCTCCAAGGATTTAAGGTCT
CCTAGACCGTGCGTGTTTAAGGTCTCGCCAGACCCGGCGGGGCAACTGTTACACAATACC
TTAAGTGCATGCGATGCAAATGAGACATGCACGCGGATGCAAATAGGGCAAATGAGACGT
GCGTGCAATGAGGTACGCGTGCCTCAAAAGATGAAAAATGAAGXTGCAATGAGGTACGCG
AAACGGCGCGATGCGCAAAATAGCGCGATGAAATGCATGCCAAATGCGATGAAGCGCACA
CCTTAATGCACCGAAGGTTTTACACCTCCTGAGGATTTAAGGTCTCCTAGACCGTGCACA
AATGGCGAAGGTTCCGCACCCTCCAAGGATTTAAGGTCTCCTAGACCGTACGTGTTTAAG
GTCTCGTCAGACCCGTGGGGCGTTGAGGTAACGCACATGGGATGCGTATGCGAATACAAA
ATGAGAAGTGGAATGCAAAACGAGGCACACGTACCTCGAGATGCAACGAAGCGCAAGATG
AGGCACGCATACCTCATTGAATGGAAAATGGAATGCAAGATGAGGCACACGTACCTCGAG
ATGCAATGA
>TRINITY_DN27948_c1_g1_i1_1; 204 192 329  LEN=571; minus strand
ATGAAAGTGGATGGTAGTGACAAGAAGAAAAAGAAGAAGGGTGCAAGTGGATTCCAAGTT
GGGAAGAGAAAGGTGAAGACCAAGTTGACAGCTTTGGCAAAAGCAAAGGCTGCCCAAGCG
ATGGAGATTGACAAATGA
>TRINITY_DN27945_c2_g2_i1_1; 155 134 310  LEN=389; minus strand
ATGGAAAGGGGGGACGACGGCGATGGGGAGGAAGGACAGCGGCGATGGAAAGGATGGACA
GTGGACAGCGGCAAATCGACGATGGGGAGGAGGGACAGCCGCGATGGAGGGACGACAGTA
ATCGGCGGTGATGAGAGGAGGGAGATCGCCACCGATGCCATGAGACCAACTGCGTAG
>TRINITY_DN27938_c1_g1_i1_1; 167 1 212  LEN=316
XTTGGGATTAAGGACAATTTGGTTTGATTTAGCTTTGGAGTTGAAGATTTTGAAGACTTG
AAGGCTGATATTGATAAGTCCCAGCCACAGCAGCAGCCCATAGAGCTATCACAGCCACAG
CAGCTATCAGAGTCTTCAGCTAAAGCTCAAGCTCCAGCAGTTATAGTTCAAGCTCCAGCA
GTAGCAGCTGCAGCCAATGTCACACTTGTGTAA
>TRINITY_DN27944_c0_g1_i1_1; 35 1 87  LEN=445; minus strand
CCTGGCCATGGTGGGCATCCTGGACATGGTGGTAAGCATGGGCGGAACTATGTAAGGGCT
GGAGGGCCCTATTCCCCTCTTATTTGA
>TRINITY_DN27954_c1_g3_i1_1; 112 1 420  LEN=420; minus strand
CTCTTATTCAGCAAATTTCCTTCTACACCACAAAAAAAGAAAAGAAAGAAAGAGTATTTC
CTTATGATTCTTTCCATGGAAGCTCTCCTTGTGTTAATATTCAGCAATTTCCAATTCCCG
GGATGCAATTCTTCATTGGAAGACTCTTCAGTGGTAGTTTTGGATACAGCACCACCACCT
AGTGCTCAATTGTCGGAGGGGCATTGAGTTACTTCTGTGCAGCTGAAAAAATGGAAGTTT
CGTAGTCCACTGGTGCGACTCATGAGCTTGCTCAACAAGTTTCAAATGTTAGCTTCAAAG
TTCTCTACACTTTTCAGCTCACCTTGTCACGTTGAAGAAACAATGAAGTTGGATGAGATC
GACTTTGCTGGGCTATGTCCCAGCAAGTTCCTGCCACTACCATATAGTATTCATCTCGAC
>TRINITY_DN27939_c2_g4_i2_1; 106 1 282  LEN=387
GGCGACCCTCCTACCGGCCACCGTCCACCGCTGTCGCAGGCGACGGTACAACCCACCTCC
TCACCGGCGACGGTACAATCCACATCCCCACCAGCGACGGTACCACCCATCTCCCCACCA
GCAACAGAACAGTCACCACCAAACCTCACCCCCGGCTCACCACTCCACCGTAGCTGGCCA
CCGTCGCACGTCACACCGCCACTGCCGCAAATCACCACCGCCAATGCCGCAAATCACAGA
GAAAAAATTTTGATGTCAAAAATCAAAATCAATGAAATGTGA
>TRINITY_DN27990_c0_g4_i1_1; 104 275 331  LEN=331
ATGGCGAACTATCACTTTGTGTACAAGGACGTGGAAGGAGCTTCGACTCAATGGGAC
>TRINITY_DN27964_c1_g1_i1_1; 89 231 325  LEN=325; minus strand
ATGGTGGTTATGAATTGTGGTAGTCATGGTAACAACAGCAGTTTCACTAGTTTTGGCACT
ATCTCAGCGCTTCCAAATTTAATAGACATGACAATX
>TRINITY_DN27962_c3_g1_i1_1; 107 1 190  LEN=767; minus strand
XXACCCACACACACAGACAGCACAGCAGACATATGCACACTGCCACAGACACCACCGCTG
CCATTACCACGCCGTAGTAGCAGCAACCACGGGAGGCACCACATCACATCAGCAGCAGCC
ATGGGAGTCACCACATCGCAGCAGCAGCAGCAGCAGCTACGGGAGTCACTTCTCCATTCA
TACTTCCGGTGA
>TRINITY_DN27952_c2_g3_i1_1; 83 1 154  LEN=354; minus strand
XXTCGCAGGACCATCGCAGCTCTTGGTCGTCTTCGCACGCAGGACCATCGCAGCTCTTCC
TCTCTCTTCGAATCGCAAGGTCGTCTTCGCAGGACCATCGCAACCCTTCCTCTCTCTTCG
CCAGACGGTTGCAAGGCTTTGCTCGCTGGTCCCTGG
>TRINITY_DN27952_c2_g4_i3_1; 133 459 596  LEN=723; minus strand
ATGGTCTGCGACAAAGAGATCGACGTTGACGAGATGAGAAAGAAACAGAACCAGCGAAGA
GAAGTGCAACCACTGGAGACGATGTGCAACAGAACTAGGTCAGCCGTTTGTATTGCTCTG
ATACCATATAAACATTGA
>TRINITY_DN21054_c0_g1_i1_1; -38 1 401  LEN=401
XXGAGAAGAGGACCAAGGCCCACCAAAAATGGGTTTCAGAGCAGATTGGTGGCGGCGCGA
GTAGCGTACGTGAACAGTGAGCTAGAAGGATGTTGGGCAGGCCAACACCGCGTTGAGTGG
GCGGCGTGGCCAGCGCTGGTCGGTCGCGGCTGGTAGCAACAGTGAGGTCGCAGATGTCGG
ACACAAGGCACGCAGGTCGTGCGAGCTGGTGGCTGCGCGCAGGGCAAGTGCGAACTAAGC
CCGCAAGCAAGCAACAACCGTGATACCGCAGCAGAGCTGTTGTCGGAGCTGGCCAACCGT
AGCAGCAGCAGTGGTGTTGCAGACAAGTCGGCGTCGGCGTCGATCGGCGAAATCAAGCTC
CGATGTGCCTGGATCTTTGAAGAGTTGCGTCGCTAAGCCGAAGXX
>TRINITY_DN21009_c0_g1_i1_1; 274 211 426  LEN=600; minus strand
ATGGGGATTGAAGAAGAAGAAGAAGGGTGTTTGACACCCAGGCATGGTGGGTGTCAGATT
CCGGCGGCGGTGGTGTGTCCACCGCCACCGAAGAAGAAGCGGTGCTCCAATGGGGGAAAG
AGGGAACCGCCAAAGAATGGGTATTTCAAATCGCCGGAGCTTGAACTCCTCTTCTCTATG
CCGCCGCCGCCGCCGACACGCCATTCTTGGGTTTAA
>TRINITY_DN21020_c0_g1_i1_1; 144 552 656  LEN=1155; minus strand
ATGGAAAAGCAGCTAGAGCCAGGTGTTCCTTCGGTGTTTGTACTTGGAAATAACATGATG
GATAACGTTGTAAAGAAGAGACAACTAATCAGTAGGGACACCTGA
>TRINITY_DN21035_c0_g2_i1_1; 107 1 181  LEN=467
XXAGTTCAACTGATATTCTCGTTTCAAGAAGACCACAAGCAACAGGCACCTTCAAGAAGG
AGCTCTTCAGGAGTTAAATGGCAGGATCGGTGGAAGATGTGGGTCTTCAAAGTCATCACC
GAAACAGGAACCTTCAAGAAGGGAGAGATGGTGGCCTCCGATTGGTTGGTCAATCGATCG
TAA
>TRINITY_DN21010_c1_g1_i1_1; 89 150 444  LEN=444; minus strand
ATGGAAAGAGGAATGGAATGGGCTGGAACATGTAAAATCACATACAGACCACTATAGGAG
CATAACAATCAGATTAATGGGTCATCTATGGATCCAAAAAATAXAATCAAATACGGGAAA
AACGATCTTCCAATCAAAACAAGTGCTGAACTGTGTTTAAGAAAGCAGAGGAAAGAAACT
TGGGGCAACAGAAGATGGGCAACCCTCAAACACTTATCCACAGGAGCTGAAATACACAAA
GAGAGGCTAGGACAACCCTCACAAGGGTCTACTAGGCCAGAGGGGCCTTTGGCTTAX
>TRINITY_DN27674_c2_g2_i1_1; 60 216 408  LEN=408; minus strand
ATGTAGAGGCAGTGCAATGGCAGAAGGCTTCAGTGCATCAGCATAATCAGCAGGTTGATG
ATAGCTTCACCGAGGATGGCAGACTGTGAAGAAACCTGATGCCAATTCAATTCAAGATAT
CATAAAGTTAATCACTATGGGATAATGTGCGCAATAAGTGCAGAAAAATACAAGAGGCAT
CAGTGTATCAAGTXX
>TRINITY_DN27607_c0_g1_i1_1; 25 1 148  LEN=323
XXGATGGTGACGAGTGGTGGGTGGTAGCGAATGGGTGGTGGTGGTGGCGGGTGGTGGGCG
ATGGTGGCAGGTGAGTGGCGGAATGTCGAGGGGGCAATTGGTAATGCTACTTTAAACCTT
AGGAAGGGGATTGTAATTTCTAAAATGTAA
>TRINITY_DN27642_c0_g1_i1_1; 130 1 296  LEN=530
XGGCCAGATTCCGGCTACTTTTGGGAACTTCCAGCGAATCATTGAGAGTTGTCGGGAGAA
GGGTCTCTTCTCTTTCATGGAGGTCAGCCCCGGCATCTCCATCTGCCTTCATTCATGGCT
AGGAATCCGACTACCGGCTGCCGTCGCAACGACGGTGTCAGTCTTCCGGTTCACAATCTC
AGGAGACATGGCATTCCGATACAGCCACCACACTCTCATCTTGGTTATCCTCCACAACAG
CCTGGTTATTCTTCATCATCCCATCATCTTCTCATCCACGGGATTGCAGTGTTATGA
>TRINITY_DN14343_c0_g1_i1_1; 210 127 1523  LEN=1662; minus strand
ATGGCTGAACACAAAATGATAGGCCACCATTTAAGATGTGGCTGGCACCATCACAAAACA
CACCCCACCATATGAAACAAAACCGTGGGCCAAACCACCCACGGATACTCAAAACCGTGG
GTAGAAAACCACCCACGTGTATGCACTGCCCCATGAATCAACCAGCTAGCATGGGCAGGT
ACTGACTCACGTCACACTCCAACCAAAACAAGCTACTCAAAATTGAACCACATGCAAAGT
AGAGCGTGTATCCCACCACCTCATGATGCTCCCATCTTCCATTCACTAATGATGAAAAAG
TCCAAGGTGAGAGCAACGTCGCCGGGAAAACCAGCACCGGAAAACTCAGTACCCGTCAGC
CTCATGCTGGAGTAGAGGTCAACAGCACCGTTGGGCCACCACCATGGATGGCGAAACCAC
CGACCTAGACCAATGGAACCAGGAAATCCATATACACCAGCTTGGAAAAATAGATCCAAA
AGAACCAGGATACACCGGCCTTACCCCAGGTGTCCAAGACACACCGTCGGCAACGCACCA
GTGTCCACACCACAGCAGCGCACCAGCGGCACACGATATCACCAGCGACAAGCCTCCAAC
CCACGACTATCACTAGCCACCGGAATGACAGGAGCAGAGGAGCTTACACGCAAAGACCAC
CAACGCCGACGAACAAAAATATGGCCAACGAGAGCCCAAAACACACCCAGCTACATAAAC
GCAGCATCAACATAAGATCAACGGAAATACATTGCTCTTGAACCAATGCAGCCAACCCAT
AGAACACCACCAGATGATCCACCAAACAGAAAACATTGGCAGCTACCTCACTCCGGAGAC
GACCAAAAAAAATCAGACAAAACACCTTTCTGCTCGGTAACCAGTCTGAACACCATGAAC
CAGTGCAAACTAGGATCTAGAAAGCCGGCAGAAACAACTAACAACCGTAAGCTAGATACA
CCTGCAGTCACCACCACAAACGATGACCCACTTTGCGACAAACCAAAGGAAGAGTACACT
AATAAXATTAGCACCACTGGATCACTCTCAAGGACGACGATAGCACAACCTGGAACAATG
GAACCTGAAATCTCCTTATCTCTTGGGAAACCAGTCCAGAACCAAGGCCCACCAGCTTCT
CCGATGGTGTCTGAGAATCAGAACACACCGTCGGCAACGCATTGGTAACCAACCATGTTC
ATGAACCAGCGACACAAAATATCAGCAACACACCACCAACCTGCAACAAAGTCAGCCGTC
GGAAACATGGTGACTGAATCTCACACCTTCAGCCATGGACGCCGGAAATCAACTAAAACT
TGCTCACTCAACCACAGATTCTAGGTAGAGGAGTTAAAACAAACTGGCCAGACCTACACC
AGACCTACACCACCATGA
>TRINITY_DN14383_c0_g1_i1_1; 105 63 369  LEN=369
ATGGTGTTTGGTGCCAAGGCTTATGGTCCCGCTGTGGATGTGTGTCCAGTTCAGCAGGGG
AGATTTCCTGTTCAGATGTAGTAGCAGGCGGGCATGAGTGTGGAGTTTGAATCAGAAAAG
ATGGATGGTCGGCGTGGTGTGTTCAGCGTGGTGTAGCAGCAGGTGGGCATGAGTGTGGAG
TTTGAATCAGAAAAGATGGGTGGTCGGTGGCTGTGTTCAGATGGGTGGAGTGTGGCCTTG
GGTGTTGTTAGTGGGTGTAGCAGGTTTGCTTTCGGCATGGGTCTTGGTGGCTGGGCATTG
GGAGTGTXX
>TRINITY_DN31518_c0_g1_i1_1; 82 1 129  LEN=380
AGTGAGCATAGAGTTCCAGAAGTCATTGAGAAGCTTGCAAACCTATGGGCTGTAAAAGTT
GTGTACGGGGTGGTGGCATGTGCCATGGAGTTGGACAATCTACAACAACTTAGATCACTT
AAAGACTGG
>TRINITY_DN31500_c0_g1_i1_1; 170 1 253  LEN=415
XXGCAAAGGATGATGCTTGCAGTGGGAGGTGAATCTTTTGTCGATATACTTCTCACAGTG
ATGAGAGACACAGGGCAACATTGTGGAGAGTTAGATCGACAGAGAAGGTTGAAGATTTGG
CAGAATCTGAAGATTGAATGACAAGAAGGAAGATACAGAAGATTGAAAGACAAGAAGGAA
GATACAGTAGCAGTTATGGTGGAGGCTGAGAAGGATCATGTGATCATGAGCCAGAAAAAG
AGAAGGAAGATATAA
>TRINITY_DN31558_c0_g1_i1_1; 126 1 309  LEN=559; minus strand
XXCGTAGCTGGAATAAATGTAGATGAAGTTGCTGTTATAGCAGAAAAACATCTTGGTGCT
ACXGTTTTGAATGCTAAAAAAATAACCGAAGATAAGACTGCCGTAAATAAGGTGTTAGAT
GAGTTTGATGTCAGCAGGCACACGGGAATTGCAGCTACAGTTGTTGATGGAAACAAGGAT
GTTGGATTGGAAGCACCTTCATGTGGTCTTTCTCCGATTGAAGGCCGAGTTAATGTAGAA
GTGGGTGATATTCCGGATGGTGAGTGCAACCAACATGTTGACATGGAAGGAATGCAAAGC
AACCCATATTAA
>TRINITY_DN31513_c0_g1_i1_1; 60 1 58  LEN=517; minus strand
XXCCACGACATTGAAGTATGTGCTAAGCATTCCAGCCAAGATGTGGATGCTCTCCCGTAA
>TRINITY_DN31549_c0_g1_i1_1; -92 62 431  LEN=431; minus strand
ATGTGTAAGTGGTCACAGCTAGACGCAACAGTGACGTCGCAGATGTCGGACACAAAGCAC
GTAGGTCGTGTAAGCTGGTGGTCGTGCGCAGGGCAGGTGTGAACTGAGCCGCAGCACAGC
AGCAGCCAGAGTCGGTCGGTAGCGCAGTACGCCGATGGATGCGAGTGAGTCAGCGTTGGC
GTTGGCGCTAGCGTTGGTCAGCAGAATCGAGCTCTAGXTGCGTCTGGATCTCAGATGAGT
TACTTCGCTAGATGAAGAACAGCACCAGCAATTGAGGTCGCGACGTCCGCAGTAGTTGGA
GTCGGGACAGGTCAACGGTGGTGCCTGGAGCTGCAACGACAGTTAGTGTGCAAACGACAG
TGGCCTTTGGGX
>TRINITY_DN31544_c0_g1_i1_1; 86 76 307  LEN=307; minus strand
ATGGCGTTGCCAGAGTCTAGAACCACATGTGGACCAATTACGACCAGACATCACCTTACC
CCTGATGTTAAGCCATTTAATGTTTCACATGATATCATTGTTCCCACACTTGAXATGATA
CTAGTAGAAGGTGGTGGCGGTAGTGGTAGTAATTGTTGTGGTGGTAGTAGTGGTTGTAAT
AGTAGTAGTATGGTTATTCAACAATTACCAGATAATGACAAGGTACATATCCAX
>TRINITY_DN51_c0_g1_i1_1; 56 1 426  LEN=426; minus strand
XCTGGCATGGAAAATATCTGCAGAAAGTGCAGGAAAGCTGCCGACCAGTTGAAGTGGTCG
GGCAGCTACTTGCACTGGTCAGTCGACAAGAAAAAGTGGTCTGCAAGGGAGAGGAGTGGT
CTGCACAAAGAAAGCAAGCTGGTGGCATGGCTGCCGACCATTTTTTTGGTCTGCAAACCA
GAAAATGTGGCTGGTTGACCAGAAAACTGGCTGGCAGGGAAGAAAAATGGCTGGCAAGTG
GCTAGAAAGGCCAAAAAGTGGCTGGAAAGTGTCCAAATTGAAGCCCCAGAAGTAAGTTTT
CCAATGGTGGCAGCCTTGCATCAAAATTCCAACTATGTAAAAAGTTATGCCTATTTTGGT
GAAGCCGCTCAATTTCGATCCTACCCGGATTTATGCCGAACTTCTCCTCAACGAGTTTCT
TCCTTCCXX
>TRINITY_DN30223_c1_g3_i1_1; 123 1 260  LEN=433
XGTGAGACGGAGCATCAATGGAGCAGAGTTGTTCTCAGCGATGAAACCTTTGGATCTCGC
GGCGGTGGCGGTGGATCTATGAAGATCGGTGGAGAAGGAGGAGGCAGCAGCGTGAAATGT
TTTAGACGGAGATGGGGTGTGGATCTCCAATCTATGTGGCTCACTCACAAAATGGTGTGG
ATCGACTCAGATCTCGGCCTACGGTTGTCAGATCTACGTCAGAACGTGGCCGACCCCGCC
GTATCTCGCAGCATCGGCTAG
>TRINITY_DN30219_c0_g1_i3_1; 117 676 783  LEN=3116; minus strand
ATGGTGAACGAAAATCACTTGACCGAAAACTGCCCGTTAAACCGGACACCTGATGAGCAC
GGTTTCAATCATTACCCCGGTCGAAATCGGATGAACATTTCTACCTGA
>TRINITY_DN30297_c2_g1_i6_1; 99 559 726  LEN=726
ATGGGTGCTGCTCGCGATCGGCTGTGCAAGAGACGAAGGGGCAGCGCCGTTCGAGTGAGT
GTGGTCAGCGGCACCCTCTCTGTGGTCGGCAACGAAATAGAGCGAGAGGGAGAAAGGGAG
GGAGGGAGGGAGAGAGAGAGACAGAAGAAGGAGAAGAAGAGAAGACAT
>TRINITY_DN30239_c0_g1_i1_1; 112 1 295  LEN=423; minus strand
XXCCCAACTCCCCACCCTACTACCACTATGCCTTCAACTGCGTGAGCCAATAAGGAAACC
ACCACCGGAAAACTGAAAATCTCGCCGGAAAAAGAAGCCTCCCCCAATCCCACCACCAGC
CTTCAATTCAACTACTGTGAGCCCATAAGGAAACGATTGAAGCTAAAAATCGAAGAAAAG
TTGAAAAAACTCGCCGGAAAAGGGAGCGATATCCGGAAATCAAATTTGAAGTCTACGTAT
CTCTTGGAGCCTAGAAATCTACTCGGAAAGAAGACGAGTTCGAAAATTAACCAGTGA
>TRINITY_DN30220_c2_g1_i2_1; 67 1 274  LEN=1126; minus strand
XXGTGTGTGTTTGGGCTGTTGGAGGGTGTATGCTGCGGTAGTGAGGGAGAGGGTAGAGAG
AGAGATAGCTTGGTCTTTGTTTGGGTATATGGTGGGGTGGTGAGTGATGGCAGGTTAATG
CCGAGAGGGAGAGGGTGTTATGGTGGTGATGGGTGTTGCCTTGAGGGAGAGGGTGTTATG
GGCTGGGTCTGTCGTGAGCTGGGTTGTGAGAGAGGTGTTAGTGCGATGGCAGCAGGGGGT
GTGAGGGTGGTGAGCTGGTGTGCTGTGTTGCCGTGA
>TRINITY_DN30220_c3_g3_i1_1; 138 153 203  LEN=356
ATGGCGACTCCAGCATCGCGGACAGTGACGGTGGCACTGAGGAGAATGTGA
>TRINITY_DN30201_c1_g2_i1_1; 174 687 896  LEN=1136
ATGTCAAAGAGCATGGGCATGAACAATAAGGGTCCAAGAATCGTGGACATGAGGATAGTG
GTTTGGAGAGAAGATCAGGGACATAACATATGGCAATCTCAAAGGACAAGGAAGCTTTTG
ACAGTTGCAGCAGTTATAGATCATGGGCAAGTGGAAGCTACCAACAAAAGGGACGGGTGG
CTGTTTGACATGGCCAGTGGAGGAGCATAA
>TRINITY_DN30298_c0_g3_i1_1; 129 1 352  LEN=352; minus strand
XXTTACTTCAAATTGTCTGTTATTGAAATTTATCTTGGATCCTCACTTTTGCAGAGAAAC
ACTGGCAGTGGTGCCGGTGAAGATAACATTTCAGATGCTCCAAATGGCTCCACCACCGAC
CATATAAAATCCTTGAATCAGTTGGGGGGTGGTTCGTTCAAAAAAAGTTGATGGGTGGTT
GAGAACATGAGCTTCCTCAAGGTTCACTTGCTCCCTCTTGTTCCTTCATTTGCTGAATAC
GTGATGTCATCATGTATGCAACCTTGTAGAAACTTTGACTCAAAGGCCCCACGGATGTTT
CCTAATCAGCAGTTTCAACCAATTATTTCCAATGCTCTCTTGCTCTTCCTTAAT
>TRINITY_DN30209_c0_g1_i2_1; 140 1 164  LEN=437; minus strand
XCACCAAAGCCATCTGCAAATCTGCCAAGAAGAGAGGCCCATGAGCCTGATGATGACAAT
GATGGAACCGTCAATGATTTTTGGGATTCCCTTACCGATATTATTGTTGACAAAGTTGAA
CGCAACAAAACTCGCAAAGGAAAAGCAAAAGCTAAAGATGTATAA
>TRINITY_DN30209_c1_g1_i1_1; 178 36 272  LEN=640; minus strand
ATGACGGTGAAACGAGATCTTCTCAACGATGATGTCGAAACCCTACCGAATATGGGTTTG
CAATTTGTATCTGTACTCTCCAAGCCTACCCGAAATAGGTCCAACCAGATCGATGGCGTC
AAATACTTGATCGGTGACCTCTGCTTCGAAACCCTTGATCTTCTACTGAAGCCCTTGGTC
CTCCGTTGAAGCTTGTTCGAGATTTCATCCTATTTTGTACCAGATTGCTGGGGTTGA
>TRINITY_DN17817_c0_g1_i2_1; 74 1 368  LEN=381
XAACAAATCGAAGGCAGATCGGAGGCAGATCTACCCCCGTTGAAACAGATCGGAGGTAGA
TCCACCGCCGTAGAAACTTAACGAAGTCTGTGGCAGATCAATGATCGGAGGTCGGAGGTA
GATCGAAGTCTGTGGCAGATCAACACAGAGAGTCGATCGAAGTCTGTGATCGGAGGTAGA
TCGAAGTCAGTGTACGTTGCAGTCACGGATGGGCGAAGTGGACTACGGGGGGAGGAAGAG
AAGAGGCGATGAAGGACAGTGGTGAAGGCGAGGAGGGGAGGAGGCGAGGTCACGGATTCG
CTTCTTTCTCATCTCTCAAACCAGTCACACACAGTAGAAGGGAAGGGGGAGAAGAACGAG
AGAAAGTGA
>TRINITY_DN17871_c0_g1_i1_1; 90 1 107  LEN=366
XGTGAAATAGAGGAAAGGAAGATGGAAGCAACAGAGGAAGGGAAGACGATGACCACTGCC
ACGAACACTGGAGCCGGAGGCGGCAGTACCAAAATCCGTAAGACCTGA
>TRINITY_DN17800_c0_g1_i2_1; 179 1 349  LEN=457
XXGGGTGTTGTTCGTAAAAAGAGTTCTGAGTTGAAGGGGAAACAGGAGGAGTTGATCGGX
GGCCAGGACAAGAAAGTTATGATCTGGGATTTAACGAGGCTAGGGAAGAAGAGGGACAAG
AGGATACAATTACAATTACAATCAGAGTTAGAATCAAAAGAAGAAGAATCGAAGAAGAAG
AATGGTAAGTTGTTACAGTGTGAGGTGGGTGTTGGTGCTGGGGTTTCTGACGGCGTCGTT
GCTGGTGTTGCCACCAATTCTGCCGCCTCTGCCGCCGCCACCAATGATGTTGATGCTGTT
TCCGGTGGGGATAATGCTGCTTCTCATGTTCTTGGCCTTCTCTCCTCCTGA
>TRINITY_DN19948_c0_g1_i2_1; 128 262 539  LEN=539; minus strand
ATGGAAAAGGACGATAGGCTGGGTCACAATGGCGAAGGTGAGGGCAGGACTTTGAAAAAT
GAGGCGGTGGTTCTATTCACGGTGTAGCGACAAGAGGTGGGGCTGGGTTGTGACATCGGA
GATGGCAAACAGGGTCGTGATGGCGGTGGGGTTAGGTTGGGTTACCAATGGATGGCGGCA
GCGGCGAGAGGGCTTACATGGTGGTCGGCGACGGCGGCGGTCGCAGACAGCTGTAGTGCT
ATATCCATTGGAGATGAAGAAACCAAGTTTGATTTGAAX
>TRINITY_DN19927_c0_g1_i1_1; 113 1 222  LEN=709
GAGAGAGATTTTGAAACCCTAGATAGAGGGATCAGTGAAGAAGGAAGATGCAGCGAGACG
CCTCTGTGCCATAAGGAGATCGACATCCACGGAACAGAGATTGTGAGTCAGGTCTCGATT
GGCTCCATCGCCACCGACTTCCTTACTTCCATTGGCTCTGCAATGCTTCGTTATCCGTCG
CCGTGTCGCCGCTTGAAAGACCGATGTAGACACCTACTCTGA
>TRINITY_DN19907_c0_g1_i1_1; 200 535 651  LEN=668
ATGGAGAGAGAGTTAGAAGGAAGAAAGATGGGAGCAAAGAGAGTAGCTGCGACAGCAGAG
GTGGCGATCGTAGAAGAAATGAACCGCCGTGATGTTGAAGGAGATAAAGAAATCTGA
>TRINITY_DN2931_c0_g1_i1_1; 98 285 350  LEN=350
ATGGCAAATTCATTTGATTGGGTGCTAAACAAGTTCAACTCTGCAAGAGGTTGGGTGCAA
GACAAT
>TRINITY_DN31614_c0_g1_i1_1; 204 151 447  LEN=503; minus strand
ATGGCGCCACCCTCAGTCGGAGCCCATCAAAACCCAGAATACACACCTGGAGATCATCCC
TCTCTCTCTAAGGCTATAAAAAGACGAAGAGAGAGAGAGATTAGCAACAAAAAACAGAGC
TCAATGCAGAGACCACACCATTACTGGAGAAATAATCCAGTGCACAAAACAGCCAGACCA
CCACTGCCAGCCTACAATACCAACAGCGACCACCATTACGTGCGATTCTTTCTCTCCTAC
AAACTAAGTTCGTACTCAGAGAAGCAAAGAACCATGAACCCAGCTCTAGGACACTGA
>TRINITY_DN16851_c0_g1_i1_1; 75 1 285  LEN=361
XXGGGAGGGGAGGGGGCCAACAAACTCGGGGTGAGGCAGGGGCGGAGGTGGGGCGGTGAG
ACAGGCGGAGCTGCGGCGAGGCAAGGCGGAGCTGCGACGATCAGCGGCGAGGCGACGAGC
TCCTCACAGGCGACGAGCTCCTGCAGAGGCGACGAGCTCCTCGCXGGTCGTCCTCGTCCT
CCGCTATCGTCGGCAGAACCAGACGAGCCTCTCTCCCTCTCTTCTCTCCCTTTTGAAATT
TCGGACCATTCGACCCTTGGAAATTCGAGCTACCACCTTTTATTCTAA
>TRINITY_DN16838_c0_g1_i1_1; 155 257 349  LEN=448
ATGGGAGAGCGTAAAGTCAATCTTATCTACTGGCAAGCTGCTGAAGAGCCACCGACAACA
TTGATGGCAGCCACCAACACAACCACCCTATAA
>TRINITY_DN31754_c0_g1_i1_1; 42 1 306  LEN=306; minus strand
ATAACGGTAGTTAGTTGGGTAACTCCCAGAAGTGCTGGTTCAAATCTAGTTCATGACATG
GTCTATCAGACTCTCTTATCTATAAGACAATCTGATAGGAGAAAGACTCTGCTTGCTTCC
CCAGTTCACTACCACCCCTCAAGCCAGTCACAGCTTTTCTTTTCCCTGGCCGGGGACATT
CCACCATGGAGGTTTTGCCCCCTTTCTCTCTATAGTGCCTCTGTGCTTGACTTCTCTTCC
CATCACCTGAGCCTTTGGGTACTCTTGGCTATGATGCCGCATAGAATCTTGTTGAAGGCC
TCGGCT
>TRINITY_DN31777_c0_g1_i1_1; 46 339 400  LEN=400
ATGGAACGGGAACGGGAACGGGAATGGGAACAGGAACGGGAACGGGAATGGGAACAAGAT
CGX
>TRINITY_DN31702_c0_g1_i1_1; 233 197 439  LEN=490
ATGACGGTGATCTTAAATCTACAACCAAAGAGAAGATTGATGAAGATCGAAGGTGACGGG
AAAAGAAAAGGAGAAGAGAGAGAGAGGGCAACGACGAAAGTGGTCGCGACGGTTGTGGTG
GTCGCAGAAGTCAAGGTGGCGGTGGCGGTGGCGGTAGCGGTGGCGGTGGTAGAGGAAAAG
GAGGCGTGGGATGGAGGAAAGAGAGGCAAACGGCGGCGAGGCGAGCGACGGATTCAGCAG
TAG
>TRINITY_DN31721_c0_g1_i1_1; 146 268 339  LEN=339
ATGGAGGGTGGTGGTTTGAGGCGGAGCAATTGGAAAGAGGTGATGGTGGTGGTGGTGGTG
GTGGTGGTGGTG
>TRINITY_DN31704_c0_g1_i1_1; 355 32 382  LEN=446; minus strand
ATGGCGTCTTCAGGTTATGTTATGTTTATTTTGTTTGCTATGATCGTTGGATCAGCTCTT
TCTCAGTCACCCACCGGTTCTCCGACGATATCCCCGGTTGCTTCTCCGGTTTCATCACCT
CCTTCTCCGACGATCACTCCTAGCTCTGCACCAACTGAAGCTCCGTTAGCTTCTCCACCT
GCTCCCCCTACCTCTCTTTCTCCCGGTGGTTCTCCGGCGTCTTCTCCGTCGTTTATTCCG
TCCACTCCGACTGGATCGCCGACTACTTCGCCGCCTAGTGCTGCTACGTTTAATAGAGTT
GCTGTTGGATCTGTGGCCGTGGTTATGTTTGCTGCGGCTTTGGTTATGTAG
>TRINITY_DN31708_c0_g1_i1_1; 37 1 320  LEN=320
XXACTCTCACACGAAGAGAAGCGCTCGAGTGACAACACCCCTCAAACTTCTACTCGCCAA
AAGCGCTCGAATGAAACTTCCTGGACGACCCCTGAAGAACAGCTACAATGGGCAGGGTTG
AAACACAAAGAGACAACTGTAGACAAATCAGGGCGGCCCCTGGAGAAGAACCAGGACAAC
AACGAGGAACACACCAATGTGGAGAAAATGGGAGACTCAAGTTTATTGAAAGAAAAAAAC
TAACAGTCAACCCGAAACGAGCTAGGCCAGCCGACCGTCATAGCCAAAGGCGACGGCCAG
CCGGCCAAAAAAGAGGTCGGGGXX
>TRINITY_DN31783_c0_g1_i1_1; 55 142 423  LEN=423
ATGGCGTGACCGTTGAGCAATCTTGTAACGCCCGAGCTTTCCAGGTCGTTGATCCTAATA
TTAGGCGCGAAATTCGTAGAATTAGACTCCAAAAATAGATTGTGTGATTCTGGAATTGTT
GTTGATACTCGGCCGAAGGGACTATTTAGAGAAGTGGGAAATATGTTGATACTTGGGGAG
TTGATTTGTGAATACGGATGCTACCAAGTTTGTGAATCGGCAAAATTGAGTTGGGTTCAG
GAAATGAAATGCCAAGTTGCCGAAGTGAAAGTGCCGAGTGAG
>TRINITY_DN31782_c0_g1_i1_1; 59 1 355  LEN=411
XXAAATCTAAAAATTTATAATACCAAGAGCCATGAGTATCCGGCCAAACACAACAACAGC
GAGTGCACTAGCAAAAAAAGAAAAGAGACAACTAAAACCCAATACTTTGTACCAAGTAGA
CGTAGAGGGTATAAAAGAAAACAAAATACTAAATACAACCATGAAAACAATATTACACAT
TGCAACAATAAGTTTAGCATTCTAATAGATGAACAACAACAGTGGATGAGAATACTGGTG
ATGTTAGATTTGGGTAGATCGACAACATATTTGGAAAAATCCACGACGAAGATGGGTAGA
TCGGTAATAGATTTAGATGGATCGAAGATTAAATTGAGAAATGATGGCCAGTGTTAA
>TRINITY_DN31711_c0_g1_i1_1; 132 1 265  LEN=632; minus strand
XXTTACAAACAACAGATCAAATTTAATCTGATCTTCAACAACAAAATGATGGAGATCCAT
TGTCATGCACACACGACGATTGTGCTATGGCTATATCTCAAAGGCGAAGAGGGCTACAAA
ATCCAAGATAGCAGATTAACGTTGAAAATGGTCAAATTTGAAGTCATTGAAGATGGCATC
AAAGGAGGACGATGATGTGAGTTGAGCAACGACAAGGACGAGACAAGGACGAGAGAGGAA
AAGGAGAATAGTGCTGTAGGTCATTGA
>TRINITY_DN4380_c0_g1_i1_1; 121 237 481  LEN=481
ATGAAGCTTGGATCATCACAAATGTGGATGACCACGGTGCACCACCAACCTTCAGAAACG
TGGGTCAGCAAACAGAAACGTGGGTCAGAAAACAGAAACGTGGATCAGCAAAAACAGAAA
CGTGGATCAGCTAACAGAAACGTGGGTCAGCAAACAGAAACGTGGATCAGCAACACAGAA
ACGTGGGTCAGCAAACAGAAACGTGGATCAGCAACACAGAAACGTGGGTCAGCAAACAGA
AACGTX
>TRINITY_DN4379_c0_g1_i1_1; 55 1 256  LEN=307; minus strand
XXTTTCAGTGCTTGGAAGGTTTCCGAACCTAGCGGGGTTTGTCTGGTTCAGCTAAAATTG
ATTGGGTTTCAAGACAGAACGTGTTTAGGGGTGTATCCAGACCGGAACCTAGACGGGCCA
ATCTGTCGAACTGGCCAATCCGGTTCGATTTTAAAAGCATTGGTTTCTCGGTTGCGATTG
AAGTGCAAACTGCCAAGCATGGAAAGGTTTGCCCAGTTCACTCATAAACACCCCATTTTG
GTTTCAATCACACCCTGA
>TRINITY_DN4349_c0_g1_i1_1; 70 1 348  LEN=348
XTGTCTCGACAGTTCGAACAGATCAGCGGCGGTGGGAGTGCAGTGGTGGCAGAGAATGAG
AACGAAGGAGCTGCCATGCCACAAAGAGGGAGATAAGTTGAGTACTCGACTAAAAAACTA
ACGGAGGCAAACAGATTTACAAACTCACAGGGCACTCCACTTTGCCCCAAATCTCAATTG
ACGACCAAATGGAAAAAAGGAAAGAACGGAGTGGCAACATTGGCCGACATCAATGACCGA
CGGTGTCGCTCCACAATCACATCGTACTCCTATTCTCACTTTACTCCAGCCCTAGATCTC
CCAATCTCCATAGACAAAAGAAGGGAAGAACAGAGTAGCAACGGCGTCGXX
>TRINITY_DN22592_c0_g1_i1_1; 1 1 994  LEN=994; minus strand
XXAATACAAGAGACACACAATTTACGCGGAAACCTTATGGGACAACTATCTCACAGGATG
AAAACCATGATCCCAAGTTCCAACACCAAATTTCACTGGATCAATGAATCAACCAATTAT
AAGACTCAAACAGGAATTACAAAACCTCACCCAAGCTTTATACCTAAGAAGCTAGATCTC
CGCTCAAAAGCGGTCTTGCAAGCACAAGCACTGTTGATCCAAAATTCTCCATGAAGCTTT
GAGCTCCAATCTCCAAATCAATGGCTTCGATCTTCAATCAATCTAGAGAGAAATAAAGAT
AGAAATCATGAACCCATCTCTAGATTGAAAACCCCATCAATGGATTCTTGAAGCACAAGC
TTTAACCACCXCAAGAAGAGAGAAAATGTATCTAAGCTTGTATTCCTGAATCTCTACCAA
AAAGATGAGATCAAATTTGTTCAAAAAATAGTTAAGGGGCAAAAGAGTCACAAAAAGCTC
AAAAACGTGCGAGCTACAAGTCGTCAGTGCATGAGCAGCTGTTGAACACCTATCGAGCGT
GCTCTACAGGAATACCAGTGCTCGAACCCCTGTAGAGCTGGAAGCAAGCGTATAATACAA
GAGTTCCAGTGCTCGAGCGACAGTAGAGCGCACATTGAATGAAACATGCAGCAATGCCAG
CGCTTGAGCAACTGTCGAGCTCGAAGTAAGCGGCCAACTCAGGAGTTGCAGCGCTTGAGT
GACTGCCGAGTTCTATCGAGCAGGCTTTGCAGGAAAACCAGAGCTCGAGCGACTGTAGGG
CAGAAATTGAACGCAAATAAAAAAACAGGCGTGTCAAGGTAAGTTTCTTCCACCAACAGG
TACCCAAGTAAGAAGATGAGCTCAACTAAGACTCAACTCCAAAACAAGAAAACCCCCAAA
ATTCAGATTCGGACGTTGTCAATTGGAAATCAGCCATCTAAAACTAACAAATATGAACAT
GGTACTACACTGAAAATCATTAGCTTGTGGTTGTCACXX
>TRINITY_DN22533_c0_g1_i1_1; 61 1 97  LEN=378
XXGAAACACTTGTCCAATGTCTCCACAAAAACTGCGAATGCCAGAAAGTTTAAGGAAACA
AGATATCCAACTAGAAAACAATGTGGCAGTGAAAAGTAA
>TRINITY_DN1262_c0_g1_i1_1; 140 85 144  LEN=322; minus strand
ATGGCGACGATGATTGATGGGGTGGCTTCCATGAGCGGCAACAACGGCGCCGATGAGTGA
>TRINITY_DN1208_c0_g1_i1_1; 71 102 509  LEN=509; minus strand
ATGGGAGTTTATAAGGTGCCATTCCACGTTAGCACGTGGGATATATTGGATGCCGAGTGG
TACCTTTCCATACTCGTGTTGACAAGTCATGGAGATTTAGAAGAAGTCTTTCCACGCTCA
CATCGACAAGATGTAGGGTTTATCAGAAGCTAGGCAATGCCATTTCATGCTCGTATCGAC
GAGTCATGGAGGTTTAAGAGATACCAAGTGGTGCATTTCCACGCTTGTATCGATAAGACA
TGGAGACAAATAGTTTCCAAGTGATGCCATTCCATGCTTGTATTAATGAGACATAGGGGT
TTATTAGGTGGTATTCCACACTCGCATCAGCAATGCGTGGGGTTTATTGGGTGCCAAGTG
GTTCCTTTCCATGCTCATGTCGATGAGTCATGGAGACTTAATATATGT
>TRINITY_DN21133_c0_g1_i1_1; 171 444 775  LEN=892
ATGCAGCCACTAAGGCTAACAGCAGAACGGCCTGAAGCACTTCXGGCAGCAGAACGACCA
GCAGCAAAGATGCAGCAGCAGATGCAAACCAACAGACAAATCTGCAACAACAAAATAGCA
ACGGCAGCAGAACTAGCAGAAGAATATCCAAAACCAACAAACTGGACACCATGTAGAAAC
ATATGCAACTCCAAGGCAGCGGGATCTCACATGGGTCGCCAACAGCTTGGGAAAAGGATG
AGACCCTACAACATCAAAAGCCTAGCTCATTACATATCGTAGAAACTACGAGTAGCAAGA
GAAGCCTTTGACGAACAAGAGAGCATTATATAA
>TRINITY_DN28549_c2_g3_i1_1; 32 1 121  LEN=401; minus strand
XXAGAACGCATGAAGCGTAAAGTTCCACGAAGGAACCTCTGATACCGGGTCACGGAGATG
GTTGCAGAGGCAAATCAGACAGACTGGGCATATCAGGAAAATCAGGCAGGCAATGGCGCG
TGA
>TRINITY_DN28502_c1_g2_i3_1; 741 48 1028  LEN=1284; minus strand
ATGAAGTTGATGAACCACTACCCTTCTTCAACTGTTCTCTTTTTCCTTCTGGTAGTGGTT
GTGAATCTAACCACCACCGCCACTACATCTGCCGCGGTTGTCAGAGATCCGGGAAGCCAT
TATGGTGGTGGTGGTGGTGGTGGTGGAGGATATTCACCACCTGGTGGGACACCCTTAACA
CCTTATAAACCACCACCACACTATACACCTCCTCATCACTATCAACCACCATCTCCAAAG
TACCCACCACCCTCTCATGGGTATTCGCCGCCCTCTCATGGGTGTCCACCGCCCTCTCAT
GGATACCAGCCACCATCTCCAAAGTACCCACCACCCTCTCATGTGTATCCGCCGCCCTCT
CGTGGGTATCCACCACCCTCTCATGGATACCATCCACCTTCTCCAAAGTACCCACCGCCA
CCCTCTCATGGGTACCAACCACCTTCTCATGGGTATCCGCCGCCCTCTCATGATTACAAC
CCACCTTCTCCAAAGTACCCACCACCACCCTCTCATGGGTACCAACCACCTTCTCATGGG
TATCCGCCACCCTCTCCTGGTTACCAGCCACCTTCTCCAAAGTACCCACCACCACCCTCT
CATGGGTACCCGCCGCCCTCTCATGGGTGTCCACCACCCTCTCACGATTATCAACCACCG
ACTCATGGTGGCTACCCTCCGCCCAAACACAAAACCCCGCCACCTCATCACCACCACCAC
AACCCACCTTCTCATGGCCACAAGCCACCGTCTCACCACTATCCGCCGCCTTCTTATGGG
CATCCTCCGCCGTCCACGTACCCACCGCCCTCTCCTAAGTACCCTCAGCCGCCACCGACT
CCATATTTGCCGCCGTCACCACCTAGTAGTACACCGCCGTCTCCTCAACACCCTCCACCG
CAGACTCCATATTTGCCGCCGAAAGGGAAGCAGCCGCCGCCTCCGTTGAGTCCGTATGGA
AAGCCTCCGCCGCCATACTAG
>TRINITY_DN28596_c0_g1_i1_1; 103 244 314  LEN=314; minus strand
ATGGTTGAGTCACATGCACAAAATGCTCGGCCTCCCGCTCCACCTCCTCCAAACACCTCT
TCTCACCGCCCX
>TRINITY_DN28577_c3_g4_i1_1; -78 1 191  LEN=334
XCTGAAATGTATTGTGGCACCCTTAGTCCATATGGCCCTCGCCCGGGGGTGATAATACCG
TGGCATATGGCCCTCGCCCGGGGGTGACAATACCGTGGCATATGGCCCTTGCTCGGGGGT
AACAATACCGTGGCATATGGCCCTTGCCCGGGGGTGATAATACCGTGGCCTATGGCCCTT
GCCTGGGGGTAA
>TRINITY_DN28536_c1_g5_i1_1; 38 1 382  LEN=499
XXCCAAAATTTTGATCTCCTTACCTTAGCCTACACTTTTCTGATCTCCTTCAACTCGCCT
TGGGCCAGCCAGGGCCGACTCTGGGTACGTGCGCCTGAATGATGATGAGATTCCAGTTGG
AGAAATCAGATGCTGAAAGTAAACATGCAATTCGAGGATTTCGTCGAATCGGCGTTGTAT
TGCCAACAGGAGAGCAAGTTTGCTTTCATGAAACTGGGCGATTCGCCTATGTTCCGACAA
CAGGTGTACAGGCACCGGACCAATGCTAGAAGCATCGGGGTAAACTCCAGTTTTGTCAAG
CCAACCACTGTGCCTCACTGCGAGGTTCCAAGTCTGTTCAAGCTATGGCTTAGGGGTGTT
TTAATCTCCCCCGTCTGTCTCTGA
>TRINITY_DN28561_c5_g1_i1_1; 50 1 109  LEN=373
XXGTCGTCGAGAAAGTACCAGTTCGCAGAGTCCAGATCCTCTCCTTGCAAGGAGTTACGA
GCGTTCGTCCTTGCAACGGCTGAGATCAGCCGTTGCACATCCAACGGCTGA
>TRINITY_DN28538_c0_g2_i1_1; 120 53 383  LEN=383; minus strand
ATGTCGGTGTTGAGGCGTTTCTTCGCTGTTTCTGTCGGCACTGGGTTAGCTCCGGTGGCA
CAGATCGACGGCGGCTTTGACAGATCGCGACGGCGGCTTCGCGATGGTTCAGACAGATCG
ACGACGGCTTCGCGATGGTTCAGACAGAGCTTCGCGATGGCGACGACGGCGTTGAGAGAT
CGCGATGGTCCAGATCGCGATGGCGATGGTCCAGATCGCGATGGTCCAGATCGCGTTGAG
AGAACTTCAGGCCGAGTTGAGAGATCXGCGATGGCGACGGCGACGAGGGCGTTGACAGAT
CGCGATGGTTCAGACAGGAGAGACAGAGAGACX
>TRINITY_DN2251_c0_g1_i1_1; 73 126 384  LEN=384
ATGGTTAGCTATGGTTTATGGGTGCACGGATGTTTTATTGTGGACAGTGGAGGTACTTGA
GAAGGATCTGGAAAGGCGATAGGCAATGAGCTGGCAAGGTACCCCCGGAGATGGAGGAGC
TGAGACAAGGCAGTCTTAGACTCAGAGAGGGTGGCAGTGGAGCATTCTTTTGAGCTTGCC
AAAGGAGAGTTGAAGCTTGCTAGTGCTTGCATGCATGGGGATGTTCCCCATTATAGGAGA
ACAAAAACATGAAGGACAAXX
>TRINITY_DN2292_c0_g1_i1_1; 226 331 669  LEN=806; minus strand
ATGGAGAGATGTATAGATGCAAGTGAAGACAGACTCGCGCTTGTGGATTTGACAGATATT
AGTGGATCTGACGGTAGATTTGATGAAAGTCGGTGGATAAGAACAAACCCTCCGAGAAAT
CAAGATCATCGGGTACTGCTAAGTCAGAGAAGAAATAGAGAAACCAGATCTACAGCGGAG
GAGTTGTTAGAAGCGGCGGATATAGATGGAGAAAAAGTCCATAAAGAAAATGGCGATGAG
GGCCGTGAGGGCCATGGAGAACTAGCGGTGGAGGAGGCAGTGGTTTCCGGCGCTTGGACT
GCCTCAGAACCACCACGATCAAAAACCTTAAACCAGTGA
>TRINITY_DN19603_c0_g1_i1_1; 139 1 300  LEN=346
GGTGGAGCGGTGAGATCTTTTACGAAATATGGATTCTTAGTTCAATATGGAAATGGAATG
AATGTTTGGCGATGGACGGGAGGGAGTGCTACAACTACAAGGGCCAGAGCTGAGCCCAAG
GCTCTAAGGAAGAAGAAGAAGAGGAAGTGCAGAGGGCAATTTGAGACGGAAACAGCAGCC
ACTGCCAGACATGAGCATCAAAAGATTAAAAACAGAGCAGCAGCTGCTCAGTCATTTCAA
CAGAAACAGGCTTATGAAGTCCAGCTACACACACATTCAGAAACTACGCAAGGAGAATGA
>TRINITY_DN30360_c5_g2_i1_1; 31 1 152  LEN=390
XGTCAGGTTTCAGTGTACTGCGGTGGACTACGGCCTGTGATGTGTCAGTATGTTTGTGAG
GGACAGCATACAGACATGGTGCATGTGTGCACATTTTTCAGATTCAAGCAGATATCGGGT
TATAGTGCGCCTACGGTGGATTACAACGTATGA
>TRINITY_DN30369_c0_g1_i1_1; 74 1 207  LEN=312
CGAAGTCTTCCTATGATTGCTGTGAAGTAAAGCAGCAAAGGAGCAATCAGAGGGAGAAAA
GATGAGAGATGAAGCCCCTGTTTCAGTCGAATGGTTCAGAGAGTGAACCATGAACAATGG
TCTGCGACAGATGAGAAAGAGAGGGCACTAGCAAAGACGATGTGCAATAGAGCTAGGTCA
GCTGTTTGTATGGCTCTGATACCATGA
>TRINITY_DN30365_c1_g2_i1_1; 64 1 249  LEN=330; minus strand
TCTAGCTTCTTATTGGATGTTAACGCTCCAAGTGCAGCTAGAGAAGTTTTCAATGCATCA
GGATCAATTCCCTTCGAGTATGGATCCCTGAAAAAGAAACCAACCTACTTAAAAATGAGA
AACCATGTGCTAAGGAGAAATAGGAAAGGAAATTCAACACATAATTTTTCCAGTTTAAAA
AGCAAGCATGTGATACAGGGAAGAAAGGGCCAACAAACGATAGTTCAAGAACCATACTGT
TGCAACTAG
>TRINITY_DN30356_c0_g1_i19_1; 128 977 1123  LEN=2575
ATGGTGGACACGGCGAGGAGGCCAAATGTCGAGTACATCTTGCGAGTTAGACTGGTGGAT
ACTTTTTAGTGGTGCCACGTTGACGGCTGGAAGCAGCAGTACAATCTTAAACCGCAACAA
AACCGTGCCCTTGATCAGCAACCTTGA
>TRINITY_DN30385_c0_g1_i1_1; 53 279 437  LEN=437; minus strand
ATGGGGTGTCTACAGTTGCCCCTCTTTGACAAAGCTCGAAGTCATAAAATGACGTGAGGG
AATGTCAAAGCCCGAAGACGACCCGTTTTTGACAAAGCCGTAAGACTTGGACAATCAAAC
AAAATGCAATGCAAGTGGTTGAACCCGAAAGTTGCCTAC
>TRINITY_DN30385_c1_g1_i1_1; 99 1 287  LEN=327
AGCAGCACCTCCAACTACTCCACTGCCGAGCTACCACCAGAGCTCCGCTGCCCTCCTCCG
CGTCCCTTGCGCCATCCGCAGCGTGACCAGGGCCGCAATCCGCCACACCACCTTGAAGAA
GGXCCGACGTTGGGAGATAATGATGATGATGACGTTAGACGCGTTAGCTTCTTGGAATTC
TTAAGGGGAAGACTGCACACATTCATGGCAGAGAGCAGAGTTGGAAATAACTTCAAGCTC
GCCGGCGCCACTACCTTCCTCACCATGGCAGCAGTACCATGGCACTGA
>TRINITY_DN7548_c0_g1_i1_1; 129 1 161  LEN=327
XCTCCCTCTTCTACTGCTTCATCTAGAACACTTTGTGAAGGGTGGTTCTTGGTTTTGACG
AAGCTGGCCAATGGTGGTCATGACAGTCCAGCAGTGACGATGGAGCTCGTGGTGATGGTG
GTCGTGGAGCTTGATGGTAGTGGTTATGGAACTTGGTTGTGA
>TRINITY_DN7523_c0_g1_i1_1; 163 89 328  LEN=424
ATGGGATGGGAAGGGGGGAAAAGCATTTTACTAGTTGGATCCTCTAGAGATAGGGATGGC
GATGGCAAGGGTCACTTGGGTGTACTCCCATTATTGCAAGGGCAGAGGATTTGGAGGTGT
TTGTCTTCGGATATCTGCCCTCTTTTGGCAGTCCTTGCACCAAGAGGTGATGATCAAGAG
GAGGCTGTTAGATATCTCTTGGAACCTGGAGAGAACGAATGGTCAGACTGGGTAAAATGA
>TRINITY_DN34216_c0_g1_i1_1; -19 1 317  LEN=317
XACTCTTGGCAAAGTGTGGGCAGCATGGCACATACAAGGTATTAATATGACTTGAATGCT
GGCTGCAACACATTTGGGGGTTGGTCACAATCAGATGGGTTGGACCAAGGCCAACACATG
GGCAATTCAAATTTGTTTAATACAAGGCAACATAATTATTGTGGCAGTAATGAGCAGTTA
TGCAAGGCCAAGGAATTCTGACAGCAGCAGTTATGCATGACTAAGGCATGCTGGCAAGGG
ACAAGAAAGGGAGAATTACAGGGGCAGTTGGTGATAGTTAGAACTGCTAGTTTGCTCCAG
ATTTATCTTAACCCTTTG
>TRINITY_DN34239_c0_g1_i1_1; 146 1 166  LEN=551; minus strand
XXCCCACCCCCAATTCACTACCACTCCCCTCCTCCACCATCACCACCACCAGCTCCAGTC
CCATGTGAACACCCACCACCACCACCTCCTACTCCCGCATACGAGGGGCCATTGCCACCA
ATCTTCGGGGTTCCATATGCATCTCCCCCACCACCACCTTTCTATTGA
>TRINITY_DN34270_c0_g1_i1_1; 110 267 354  LEN=354
ATGGTAAAGGGTACGAAATCTCTTTTAGTGGAGCTCAAGAACTTGATGAATGTTGGTGAT
GAAACAAGCAAGTATAGGGCCTTGGAACXX
>TRINITY_DN34264_c0_g1_i1_1; 423 47 586  LEN=586; minus strand
ATGAAGAACGCTGTCGTTTTCGCATTCATCTGTGCCATTGTCGCCGCTGTCGGAGCTCAA
TCTCCGGCTTCTTCGCCTACAAATGCGCCACCGTCAACCGTCGTAACAACGCCGCCTGCT
GCGTCACCTTCTGCTGTTCCAGTAGCTCCGGTGAAAGCTCCGGCGAAGGCTCCGGTGGCA
GCTCCTCCAACTGCTCCTGTGACAGCTCCTCCAACGGCTCCTGTGACTGCTCCTCCTGCT
GCGACTCCGGTGAGCACTCCTCCTGCTCCGGTGCCGGTGAGTTCTCCACCACCAGCGGTT
GAGTCACCTCCGGTTCCTGAACCAGTTCCCGCACCCGAGACTTCTCCGGCTCCTGAGGCT
GCTGCCCCGGCGCCTAGCAAGAAGAAGGGAAAGAAGAACATTGCACCATCGCCCGCGCCT
TCTTCCGATTCGCTCGCTCCTGGACCGAGCACTGACGCTGCGCCCGCTCCTGGTCCCGCA
TCAGCCGATGTCGCTGATGAGAACGGAGCATACAAATTGAAGAGTGTGCATATGGCGGTG
>TRINITY_DN34292_c0_g1_i1_1; 87 1 263  LEN=521
XCTCCAACAGATGCGGACAGCTACTTGGAGATACCGAAGAGTGCACTTCACTTGCCTCCG
CCGAGCGACTCCATCATTCGAGTGTTGGATCAAAATGGATATGAATGGGAGTTTAAGGCG
CCAGCAAAGCCGATAAGTGGCCTCAATTTGCAAAGACTTATTATTTTCTCAGGGCTGGTG
ACACTCTCAGACTCTATTACTTACCCAATACTAATCAATATTTTGTTGAATTTCAAAGGC
AGATTTGAGTCCCCATTAAAATGA
>TRINITY_DN22783_c1_g2_i1_1; 34 476 598  LEN=598
ATGTCGGACACGTGTCCACCGCGTGTTCGACGCGTGTCCGTGTCCGACACTGGTACGGAG
CCCTTGGAGAGGTGTCCGTGCTTCATAGGCTGCGATGCTAAAACGGTAGATGGAAGTGTT
ACG
>TRINITY_DN22731_c0_g1_i1_1; 205 1 323  LEN=645
GATCGAGGGAAGGAGACGAAAGATCGAGGGAAGGAGACGAAAGACAGATCGATGGAAGAG
AGAGAGAGAGAAGACGAAGACGATGACAATGAAGAAGAAGAAGAAGACGATGGCGAGGAG
ATCGTGACCAGATCGAAGGCTGTGTAACAGATCGAGAGAAACCCATGCCCTAAACCAGTG
AATCCATGTAACAXGATCGACGGCGAGACAGTCTTGCAGAATGAAGCGGTGTTGAAAGCA
TGTGCAGAACAACCACCTCCAAAACCTTCAGTTGCTGGTGCTGCTGGAGTTGCGGGGAAA
GATGGCAACAGCACCCTGTCCTGA
>TRINITY_DN22796_c1_g1_i1_1; 33 1 620  LEN=620; minus strand
XAACAAATATGCATGAATATAAATATATGTATTGTTAGAGAGGTGTTTCAGGGCAGAGTA
ACGTTGAGCGCGGCGAAGATCAGTGAGATCATGATCGCCAACCAGAACTTACTGAAAAGT
TGGGATTGGTAAGTTGTGAGGTCTAATCTGTTTGAGTTAGGAGTTTCGGTGTTTGATTTG
TTTGTCATTTATCAGCACCAACTAGGGTTTGATTCAGGAGACGTATCGGCAGTGGTCAAT
TGGGCTTGAGCTGATCTGGAGGTTTGTGAAGGCCTGGAGAAGAAGACTCAGATTGGCAGC
GAAGATGAAGAGATGGGAGCTAACAAAGGCGAAAATGGAGTTGAGAAGGCGATGAAGCTG
GTGACGATAGCAGTGATGCAGATAAGGTGCGGAAGTCGATGACAATGGAGTCACGTTGCT
GGATCTACAAAAACGGTGGTGAGATTGTCGTGATTGAAGCACCACAGTGGCGAAATCGTT
GACGAAGGCAATGGTCGGTCGACATCAAAGATAAAGAGGAGAGAGAGAGAGATGCTGTCA
CACCCTAAATCCGAGCATGACCAACTATGGCCCACAAGGCCTTAGCCCAAGGCAAACATA
AGCCTTATTCATTCAAGCCCX
>TRINITY_DN22775_c1_g1_i1_1; 57 1 218  LEN=884
XGGCCTTATCATGTATTAGTCAAAGGTCTTGGTGACCAAGGGTTGGGACAAGTTGCACCA
CTTAAAGTGTGAACTCCTCTCAACTCTTGCACTTGGTTTGACACCCCAAACCAAGATAAT
GCAATGCATGTATGCAACATGGCTCCAATAATGCAACCTAATACTAACATGTTAGCATGC
CAAATGCGATGCAACATGCAAGGTGCGAATGCAATGTAA
>TRINITY_DN22775_c1_g2_i1_1; 138 349 759  LEN=839; minus strand
ATGATGCATGCTCGATGTCCGCCTTGCCCGGGAAAGCCTACACCGTGCCACTGCTGCTTC
TGTTTTTACTGCCCTGCTTCTCCAAAAATTACCAAAGTCCCAGAAAACCTTCCTTGTGTG
CTGATGAGTGCCACCGGCTGGAATAAATCACCACCGGCTGCTTGTGGTGGCCACCGGCTG
CGAAATGATCTACCGGCCAGAAATGCAGTGCCGGTCGGCACTATTTCCTGCCGGTCGGCA
CAAAGTTCCTGCAGAAAACAGTTGACAGCAGCAGCAGACAGCAGTGCATGGCATTGGATT
TTTGGACATATTTGTGCATGGCCAATGCTCCCTATCATGTGTAGAACTCAAGGAAGCATG
GCTCTTGGTTCTAGGACTATCAATTGTGCACCTTGGTGCATGATAGCCTAA
>TRINITY_DN22723_c1_g1_i3_1; 187 92 322  LEN=750
ATGGAATTCCACTGGAAAACTATGTTCAAGTTGATTGTCTGGGTTATATTCTCGGTTTCC
ATCACCAACAAGCCTCTTGAGGCTGCAAGACCTTTGCAAGTTAGAAAGCTGATGGTGCCT
CATGGCGGCGGCGGCTCTGAGTCCGCGTTGGTTCATAAAAAACTAGAAGCACCGCCGGGC
CCTTCTTCATGCACTTTCATCCCCCAGAAAGCCGACCGCCATTGTCACTGA
>TRINITY_DN18504_c0_g1_i1_1; 189 129 284  LEN=382; minus strand
ATGGCGGTGGTGGTCGTCGGGGCAATGGTGAGCGGCGGTGGCCATGTGATGATGTGCGAC
GATGAGCGACGGTGGAAGATTGACAGACACTATGCGGTCCCGTGCGACATTAAGATGAGC
AACGGTGGCTTCGACATTGATGCTCTACAAATTTGA
>TRINITY_DN18544_c0_g1_i1_1; 55 1 207  LEN=545; minus strand
ATGAATGATGAAGAGAATAATGAAAGGGCAGTGGTGACTGGCCCAAAACAGCCACACACC
TTATGCTGATCCTCCCTTGGAACTGTCAAGGAGTGGGGCGACCCTTGACAGTTCGGTTCT
AGCAAGAGACAATCAGAGCTCATCGCTCCAATAGTCTTTTTAATGGAAACTAACAATCAA
TCAGGAAGTAGAATTCTAAGAAATTGA
>TRINITY_DN18531_c0_g2_i1_1; 109 1 230  LEN=314
XGGCCATGGTCAAGGTTAATTTTGATGGTGTGTACAATAAAAGGTGAGCTAAATTGGGAA
GCTGCAATGGTGGCTGTTAGGATGGCTACAGAGTTTGGTTTCAGAACTGTGTTTGTAGAG
GACTATTGTCAACCAATTGCGACCATGGTGCAACAGGAAGAGGGGGTGGATCAAACTGTT
GCGGTTAAGATCCGGGATGTTGTGCAAATGACGAAGACTTTGGCAGGGTGA
>TRINITY_DN18508_c0_g1_i1_1; 165 549 728  LEN=1017; minus strand
ATGGTCAAAGAGCACAACCCTTCTGAGAGCATGACACAATTACTCGAGCTTAGCACATTC
ATGGACCAAGCTGAAAGTTCAACCTTATCTCAACTCATTAACCTAACAAATGAGCAAAAA
CAAGTGAATTTCCACCAAGCTGAAGGTAATAGCTTGTTTGCAGTCCTATGTGGAAGTTGA
>TRINITY_DN18550_c0_g1_i1_1; 80 313 494  LEN=494
ATGGCGAGCCCCACGGGCGCCACGTCACCAACACCCACCTGCATGGCAGCCTGCCAAAGC
ACCATGCAAAACCAAGACTATATGCTAAGCCTAAGCGGGAACATACAAACAAGCCCAAAT
ATGAAGAGCCTAACAACAGGCAGCACCATGACCCCACAAGCCCATGGTCCTTCATACCTC
ACX
>TRINITY_DN6373_c0_g1_i1_1; 156 65 178  LEN=379; minus strand
ATGGGTGCTTATGATGACCTCGTCCTAGGTCTGTGGCTTATTTATGGAATAGCTTCTTGC
TCTGCTAAGCTGAAATTGGATACAGATGGTTGCTCTCGTGGGAACCAAGGCTGA
>TRINITY_DN6304_c0_g1_i1_1; 159 269 469  LEN=577; minus strand
ATGAATGATCCAAAGTATGCTTATCCTTACCCTGCTCAAGGTTATTATCAAGGGCCCCCA
GTGATGGCACCACCTCAGTATACTGCTCCACCACCACAAAGGAGCCAAGCTGGTTTCCTT
GAAGGATGCCTTGCAGCATTGTGTTGCTGTTGCCTCATAGACGAGTGTTGCTGTGACCCC
TCCGTGTTCTGTGTTTTCTAG
>TRINITY_DN6376_c0_g1_i1_1; 121 287 353  LEN=353
ATGGCGATGGGGATGAGAGGAAAGAGACGGCGAGCAAGGGGACAAGAGATGGTGGTGGTG
ACGGCGAXX
>TRINITY_DN6372_c0_g1_i1_1; 105 1 546  LEN=558
XTTTTTTTCCCCCTTGATATAGCCATTTCGGCTCTCTCTCTCTCTACAAAGGCCACCCAG
CTTTCTTCTTCTTTCACAAACCAGGGCTTTTATCCTGCATTGAAGACCACCACCGTTTGC
ACACTTGTTGTTGTTACAGCTCCAGGCACCATTGTCGTTGCCGTTATCGAAGAATCCTAT
TTGTGTACTGTATCGTTGTGACTCCAAGCATCGTCGCCATCAGTACCTTATCTTGGCTTT
ACTCCGCCGAATACCATCATCGCTGGTTCAGACGCGACTGAGAGTGTCGATCCACACACG
TCGCCTATTCAACGCGATGTACGTGGCCCTTCCAAACACCATCCAGCTCAACGTGACGTG
TCTGGTTTCATCGTTGCTGCGTCTCTGCCCTCTAGCGTTGTCTACCTTGCCACCACAACA
CCGGCTTGCCCATCGCCATTCAGCGTGATGTCGGCCTTCAAGAGAATCAGTCGTGCTCTT
GCCTTGCATCCCATGACTTACTCCGCTTTGATTCGAACTTAGCCGTATTCTACCCCGTTG
GTATAA
>TRINITY_DN6309_c0_g1_i1_1; 29 1 379  LEN=379
XXAAACTGCATGAAACAGTTGAAACATGCAAAACAAAATAGAACACTAACAGCCACTAGT
AGCACACACAATCAAGGGCTATCACCATCATGAAAGCAATCACCACATCCCCAAGTCCCA
TCCTTCACTGATCACAAAGTCACAAACCCCACGGAAGTGTCCTCAACACTCCTTGTCAGG
AGCAGCTTAAAGACCAGTTAGGATAGATCACATGAAAATAAGGGGCAACAAGTAACCACC
CATCTCCCAGTCCCTAAATCAGCCAATCGTCGAATCACAACTCCCCAACGCAGTGACTCC
TCAATCACCCTTGCTAAGGCGGATCTACTAGGGCTGAAGAAGGAGGAAGTGAAGGTGGAG
ATCGGGGACGATAGGATTTTG
>TRINITY_DN1189_c0_g1_i1_1; 48 1 373  LEN=373
XXAAAGAGGTTACATCAATAAAGAAAAAAAGCTAGTGCAGAGGCATCACAGCTCAATATA
GCAATCCCAACTAGGTTGGCACCACCATACGAGCCCAATCATTTGCTAGCACACCGCCAA
GGTTGGAGAATCACCAACCAAGCAGCACAACCAAAACCAGAAAAATCTACAAACAACTAC
TACCAACAAACAAAAGGAGAGCATAAGTACACTCAACAXCAACCAGTAAACAAAGCACCA
GCAGCTCTCAGACCCTTTCAACACACCAGCAACCAGCCTGCACTTTCAGCAAAGCCAGAC
TTACCTCAAACAGTATCTGACCTGCTTAAGATTAGACACACACCAAATCATGCACTAAGT
AATGAAAACCTCCCCAXX
>TRINITY_DN1980_c0_g1_i1_1; -40 1 284  LEN=443; minus strand
XCTCAAATAAGGCGTGCATTAACGTTTGAGTCTCAAATGCTTCATCATGAACCCGCACAC
TGAGCTGGTCAAAACGCTACTGGCACGACTCCCAATATGCATAGAAGTCAGTTTGCATAG
ATGCAACTGACTGCTGATACTCGAGCTAACGGGCATTAATTTGGTAGAATGCCGTCTGAG
AGTAATTCTGATATGCCTAATAGTCCGTGCAGAGGTCAACCACGGATTGCTGAATGGCAG
CCTAACTATCCAAAATGGCTTGAAATTCTGGGCACGTGTCCTTAG
>TRINITY_DN1922_c0_g1_i1_1; 120 1 334  LEN=429; minus strand
TCTGAAATCAAGGTTGTTTTTGGGCACACCAATGGGTTAAAGCATGGTGTTCCCACGAAA
GATAATCCTCCACTGACACCACCAGCACCAGCACCAGCACCAGCACCAGCAGGGGTTCAA
GACAAAACAATGGAGCAGCCTCGGAGAGCAATAGTTATGAATGGTATAAATGAGAAATCA
GAAAAATTTATTGAAAAAAAGAGAAAAGATTTGGCAAAGACTAACAGCCTCGACAAGTCT
AGTCTACATGGTGGTGGTGGGACTGAGATGGTGGCTCAATGGGTAGTGGTGGGGCTCGGC
TTTGCAACCATGACATTGGTGGGTTATTCTTAG
>TRINITY_DN7215_c0_g1_i1_1; 132 1 403  LEN=505; minus strand
XXATTTGATGAGGTTTACCACGATGCAAAGCCAACATGCTTGTTTATGTTTGCTTTACTA
TTATGTGGGAGGCAAACTCGAGAGAAGGGTTGATGTCACCATACTGTAAAGGGAGGTAAG
ATGTTTTTCAATGTAGATGGTTTGAAGGCATTTGTTGAGACCTTAGATGCTAATGATCAA
AGGCTTATGGAAACTTGGCTGGTTGTGGTTATACAAGATGGAATTTCTGTACCTTGAATT
CTCGGTGCTTCAGCCAAGTTCTACAAGTGGAACAAAAGATTTGAAAAACATAAAAATTTC
CACCCCTCTTACACCAGCTTCCTGATCAAGGAGAATATTTTGCTGCCTGGGGAAGCAACC
GCCAAAGACTCAATAAGCGGAGACTTGGGGATATACTCAACTTGA
>TRINITY_DN7284_c0_g1_i2_1; 114 104 404  LEN=404; minus strand
ATGGCCCAAGGCCTACAAACAAAAGAGCAACCTCACCCTGCTCCAAACACACAATCCAAG
TCTTTATCTCTACGTCTGGCAAGTAACCAACACCTCTTGAAGAGAAGAGGAGGAGGTAGA
AGCACCAACCGTCGCCCAAAACAAGATTTGGCCGAGATTAAAACAAAGCCCTCGCCAAGC
TTTACAACACTCACGAAGAAGTCGGAGATCAACACTAAGGCTTTACGGGCGCGACCAAGC
CAACAAAGCAAGTCGTGGGCCATGAGGGTCTCAAGCCATCACCGCAAGCAACGCACCTAA
CXX
>TRINITY_DN17666_c0_g1_i1_1; 116 280 387  LEN=387; minus strand
ATGGCTTCCTCATCCCGTCCCCTCACTCTATTTCCGGACCTGAACGATCCCACAAGCTCT
GCTGGACCGAGTGCCCCTACTCCTACTCTTCCTGTCATTCCTCTTCCT
>TRINITY_DN17633_c0_g1_i1_1; 105 1 323  LEN=457; minus strand
AAGAGGGAGAGAAACAGAGTGACTGACGAACCAGAGAAGTTCAAACCAGAAGACCAGACG
AAGCAGGCGAACCAGAGAGGGTTGCAAATCGAAGGTGAGATGACACAACGATGGGCCACG
ATGATGCAGTTGATGGGTTGCAATGCAAGGACAGACGGGTTGCGACACTCAAGAGACCAA
TTCGCGATAGACAACATTGCGATTCCGGCGAGAAAACATGATTCCGATGGTCACCCAXTA
GGTCTTGAATCGGACACGTTTCGAGATCAGAAGAGTTGTAAAGAACCTGACGGGGCAAAG
GGTGATCTGATGACTCAAACTTGA
>TRINITY_DN17669_c0_g1_i1_1; 473 16 519  LEN=616; minus strand
ATGTCTACCAAATGCTTGCTACTGTTGTTCCTTGCAGTGGTGGTTCTCACCACTACCTCA
CTTGCCGACCACCACAAACCACCGGAACATGAACACAAACCACCAGGTAATCCCGGCCAC
AAACCACCCACCGCAGAAGTAGAAGATGGGAAAAAACCACCAAAGGGACCAAAACCGCCA
CCAAAACACAAACCACCAACCCCACTGGATATTGAAGTAGAAGATGGCAAAAAACCTCCC
AAAGGGCCAAAACCACCACCAAAACACAAACCACCAACCCCTGAAGAATTTGTAGTAGAA
GATGGAAAGAAACCTCCCAAGGGCCCAAAACCTCCACCAAAACACAAGCCACCAACCCCT
GAAGAATTTGAAGTAGAAGATGGCAAAAAGCCCCCAAAGGGACCAAAACCACCACCAAAA
CACAAGCCACCAACCGCGTAGAGCATTGAAGATGCTCACAAGCCTCCTCCCAAGAAGAAG
CCTCCACCAACAAGTTCCAACTGA
>TRINITY_DN17613_c0_g1_i1_1; 263 1 662  LEN=662
XXCTCGAGTTGATCTAGCAATGATTTCAGTCGAAAAATGATCGCTAATTTGTTATCCGTC
ACCAAAGTTCGACCTCGATGACTCGGCGTCGCTGACGTTAGAGCTTTTTACAAAGACGAA
TTTCTCCAAATGGCTCTTAAGGAGCAAGCTCAGTGAGATGTCATGCCTTCCAAGCTCGTC
ACCAATTTTGACGAAGAAGATGAAGTGAAGAGAAGAGAAAAGGAGAGAGAGAGAGAGAGA
GAGAAGGAAGACCTCGCCTTTGCCGATTTCGTCTTTTCCGAXCTAGGGGAACAGACCTCG
CCTTCGTTGACGATGTTTTGGTGTAGATTTGGTGATTTGGATGGCAATGAGGCGACGACG
GAGAGAAGAGAGGCAGAGGAGGAGGAAAAGGAGAGAGAGGGGGTTTCTATACAAACCCTA
ATCCTAACCCTAGCTTTCACTTTCTACCGCTTTGGTTCTTTGGAAGAGAGAGACGCAAAT
TGGAATGGAGTCCGATGAGTAGCAGGTGAAGACGGTGGTGCGGGTGTTAGAGAAGACGAA
TTGGCAGGCGACGACGAAGATGTGGTGCAGGTTGCCGGCGCAGATGAAGGACTGGACACT
GTGGAGCAGTGGAGGAGCAGTGGAGTCGGTGGCGGAAGAGCAATGCTCGACAACGAAGAT
AAAGAX
>TRINITY_DN1771_c0_g1_i1_1; 122 1 302  LEN=302
AGAAAATCAGAAAACAGAAACAAAAACACAAACCCACCGACTGAACAACATCCAGCAGTG
GCGACAGCAGAXTCTGACGGTAGTGAAGGTTGCAAATCTGGAAAGAAAGGCGGTGAACCC
AACGTAGCAGGAGGAGGTGACGACGATAGATCTAGGAAGGGAGGCGGAGAATTTGGTGGA
GAAAGACGGCAAGCAAGGGAGAGAATGGAGGCAGAGAAGAGGAGAAGTGGCGGATTCAGT
GAGGGCCAGCCAGAGTTGAAGCGAAGGGGAGAAGAAACACCTAAGGAGGGAGATGGTCGA
AAG
>TRINITY_DN1701_c0_g1_i1_1; 131 166 459  LEN=459; minus strand
ATGTCTAGCTGTCGGACGGGCTTCGAGGAACCTTACTTATTTACTCAGATTGGTAGGAAA
TCCATCGGACTGACCGGGGACATCTCCACTTCTAGGAAATCGGGCATGAAAGAGGCCAAA
GCAAAAGAACTTGGGATGGGGACACCACCTTCTCGCAACTTCCAGCATCTCTCAATGGGG
ACAATCAGGAAGGCGCATCACCTCTTTGAGTTGGAAGAAATGCAAGGTTGCTTGCTTACT
CATGGGTCAAGACAAGCAAGGGTCGCCGGGGGGCAGACGCTTTTGGAAAATAAC
>TRINITY_DN1711_c0_g1_i1_1; 139 421 632  LEN=632
ATGGCTGGCGGTGGCGGAGACGACGAACCTGGATCTAGATCTTTAGACTCGTGGTGCAAT
CTTAACATCAGACCAACTTTCGACGGCGTCGTCTCTGCCTTCGCCACCGACAACGGCGGA
TGTAGCGGTCAGAATCGGCTAGGGTTGGAGATAAAGGAGGGAAGTGAGAGGGAGAGGGCT
CGAAACAAACAAACAAATGGAATAGGAAAAAAX
>TRINITY_DN20618_c0_g2_i1_1; 82 1 147  LEN=426; minus strand
CACAAAGTGGTATTTAACGGTCGAGTTCAGATTTCCCGTAAAAATCTGTTCGAGATCCTG
GAAGGATCATCTTGGTCTCCTTCTATGGATCATATGGAGGAGCCGAATGAGATTGAAGTT
CATCTAAATTGGAGCATTGCCATATGA
>TRINITY_DN914_c0_g1_i1_1; 191 1 350  LEN=350; minus strand
ACATATCCACCGCAGACAACATATCCACCATCAACCACCACATATCCACCGCAGACAACA
TATCCACCATCAACCACCACATATCCACCGCAGACAACATATCCACCACCAACCGCCACA
TATCCACAGCAGACAACATATCCACCGCAGACAACATATCCGCCATCCACATATCCACCA
CAGACAACATATCCGCCATCAGCTGCCACATATCAGCCGCAGGCAACATATCCACCGTCA
GCTGCCACTTATCCGCCACAGACAACATATCCAGCACCACAAGGTTATCCTACACAACAA
ACAACCGGAGCGTATCCACCACCTCCATCTGTTGCAGTGTACCCGCCACCX
>TRINITY_DN13938_c0_g1_i1_1; 74 1 573  LEN=811
GCGGCGGCAAACCAGACCCAGAAACCACTGCCGGAAGCACAACTCAGACAGAAACAACCT
ATAATCACATACCGGAGACGACCAGACCAGCGTACTCAGAGAACAGAACCTGCCACCATC
TGCTCTGAAACGGGAATAATCATCGCCGGAGACAACAAAACCTGCCACCATGGGCTAAAA
CCCAACACCTCCTGTGACCCACTCCGTAGATGGGAAACCCAGGTTTGAAGTAAACCAAGC
GAACACAAACAAGCCATAAACACGGCGAGCACGATAGCCAAACCAACGTGAGCAGTCACT
TACCGGAAGACGTCCAACAGGCACCATAACAGACCCGCCGATGATGAATCCAGACCCCTA
CTGGGGAACCTCTGCTTCAGTTACCAGATTGCACAGCACGGTCCCACCAAACACCACAAA
ACCCACCAAACGAAGACCCAAACCCGATGAAGGGCACCACTGACCCACGGCGGTTGGACC
AACGGGGCTGATAGGTGGCACGCCGGCGAGACAACTGGGATGAACTCCATTTGCACAACC
AAGGCTGACCGTAGCAAGAGGCCAAGTGACTGG
>TRINITY_DN13962_c0_g1_i1_1; 188 1 155  LEN=810
XTGAGTGATAATTGGGCTTCTGTGGTGGATACAGATGCAGATGAGAGGAGGTTGATGGGA
GAGAAAGAGGAGATTGGGAGGAAGAGGAAGAAGGAGAATGGGAAGAGAGAGAAGAAATCG
AGTTATTTTAGTGATGAGAGTGATGATGAGGAGTGA
>TRINITY_DN13993_c0_g1_i1_1; 158 148 225  LEN=525; minus strand
ATGGCGGCGGCGGCGGTGACAGCGACAATAGCATGGATGAGGAGACAGAAGTGTTTGGTT
GTGACGTTTAAGTCGTGA
>TRINITY_DN13941_c0_g1_i1_1; 72 1 104  LEN=722
XGGAGACGCCAAGGCAGTAGCCGACCAGTGTTGATTGCGATGCTTGTGAGCTCATCAAGG
TTTCACATCCTTACTGTTTCATCAAGCGAGACAATGGTCGCCTAA
>TRINITY_DN13948_c0_g1_i1_1; 210 1 362  LEN=362; minus strand
CAACAATTGTCTCATAATCTTATCTCTTGTCGTGAGGGGGAGCCTTCTTTTCCCACTTCT
ACCCCCACTCCTACTCTTCTGATGCCGGCTATGTCCTCTTCTCCTTCCCCTTCCCCTTCA
CCTTCACCTTTACCTTCACCTTCACCAATATCTTCTCCTGTTGTTCCACCTCTTTCTTTC
CCATTGCAAGTCTACCAAAGTTCCCAAACTCGACGTGTTGTTGCTTATGGCTCGGCTGGT
TCATCTTCTTCATCAGAGGTTCCTATCCCATCATCTCCTCCAGACTCTCTTGATTTGCCT
ATTGCTTTGCGTCGAGGTAAACGTACTTACACTCAACATCCTATTTTCCAGTTTGTTTCT
TAX
>TRINITY_DN23769_c0_g1_i5_1; 416 1 378  LEN=378; minus strand
XCACTCCCCTCGCTGAGTGGTTGTGGTGGTGGTGGAATAGGGAGAGGTGTTGGTGGTGGT
ATAGGTGGTGGCGGGGGTATTGTTGGTGGTGGTGGAATAGGGGGAGGTGTTGGTGGTGGT
GTTGGAGGAGGCGTTGGTGGTGGTGGTGGTGTTGGAGAAGGCGTTGGTGGTGGTATAGGT
GGTGGTGGTGTTGGAGGAGGTATTGGTGGTGGCGGTGGTGGTATTGGTGGGGGCATAGGT
GGTAGTGGTGGTGTTGGAGGAGGCGTTGGTGGTGGTATAGGTGCTGGCGGGGGTATCGAT
GGTGGTGTAGGTCGTGGTGGTGCTATTGGAGGAGGTGGTGGTATAGGTGGTGGTGGTGCT
GCTGGAGGAGGTATTGGC
>TRINITY_DN16359_c0_g1_i3_1; 110 274 659  LEN=659
ATGAATCACGGCACCGGAGCAGTGGCGGCAAAGGTAGTAACTGTTAATCCCCTGCTGCCT
TGCTACATCTCACCCCTCTTCTCGGCGACGAGGATCGTCGGTTGGACACCACCACGAACA
CTGTCTGTGGCAGTTGGGAAAAGAGAGACGATGCCGAAGGAGGAGAGAGGGAACTTCTGG
AACGCTGCCAACGAGATCTGCTATCACCGCTGAAATTTGTTCGCCGATCGAAATGGAAGA
GGAGAGAGACTATTCGACGATCGAAATTGAATGGACTACTGCGACGATCTATTCCCAGTG
ACGATCTGAGGAGACGCCGCTGACCTCGGCGGTGATGGAAGCGACGTCGCTGACGCCGGT
GGTAAGGAAAGCGACATTGCTCTGAGX
>TRINITY_DN16303_c0_g1_i1_1; 205 100 267  LEN=407
ATGGCGAAGCTTGAACCTCTGGAGGAACCGAGTCAGCAGCAGAAGCAGAAGACGAAGACG
AAGAGGAACCATGGATCTACCAAGTTCTTCGTATTCGTAGACTACCTCTTCCTACTCATA
TTTATCGGTTTCCTCTGCTTCATACTCTTCAAAATGATCGGCATTTGA
>TRINITY_DN16398_c0_g1_i1_1; 77 273 429  LEN=429
ATGAGGTGTCTACAAGGGCCATCCTTGACTTGTACCGAGCACAGTTTAATTGGAGTAATC
ATGGCTCAGTTAGACCAAGCATGGTCTGATTGGGCCGAACAACAGCTTAGGCCGACCAAG
CTACAAGTAAACAAAACTCTAAGCCCAAGCTTGAGCTXX
>TRINITY_DN16370_c0_g1_i1_1; 163 212 325  LEN=370
ATGGGGGACAAATTAGAGAACATGGAACATGAAGTAGAGGTTAAAGGAAATTATAAAGAC
ATAGAGATGAACTGGAAGATCATGGAGTATGAAATGGAGAAGATAGAAGAATAG
>TRINITY_DN5034_c0_g1_i1_1; 289 1 206  LEN=357
XTTGTTGCTGCTGCTGTTGCAGCTGAAATTGTTGTTGCTGTTGCTGTTGCTGCTGCTGCT
GTTGTTGTTGTTGCTGTTGTTGGAGTTGAAATTGTTGCTGTGACTGTTGCTGTGGTTGGA
AAAATGGGCTGCTCTGTTGAAATGGTGATTGTTGTTGAGGTTGGAATAGTTGCTGTTGTT
GGGGTTGCTGTTGCTGCTGTGGAGTGA
>TRINITY_DN4664_c0_g1_i1_1; 236 230 426  LEN=426; minus strand
ATGGCATACAGAAGAAGGCAGGGAGTGGCGAGGACTTCCACCTTCAAAGAGGAGATTCAT
TACCCTCCTCCACCAGATGGGAACTCATCTTCGTCTTCCTCTTCGTCTTCATCTCTTGCC
GCTCAGGCCATCCGAGCCTCCGCCGCTCATCGTGATTCCTCCTCTCTCTCCTCCGCTTAC
GCCGACTCTGCTTTCAGX
>TRINITY_DN4681_c0_g1_i1_1; 87 1 201  LEN=338
ACGATGATCCAAGAGGGCAATCATGGAGCTGGTGGTCAGGCTCAGGCAGCAGCGGGCAGG
TTGGGGCAGCCTCCGAGGCCGCCGCCAAATCGAGGAGGCGGTGGTGATGAGGCAGTGGTG
GTCCGTCCGAGGGAGGCTCCGAGGCTGCCCCCAAAAAGAGGGGGGGTGTTTAAGGCAATC
GTTGATGAAATCTTAGGTTGA
>TRINITY_DN4667_c0_g1_i1_1; -49 1 497  LEN=497
ATCGGAAAGAAAGCTGGGCTAGGTGTTCTTCCCTTAGAAAAGAGCTGTTCGCCTCGAGGC
TGTACTATTATCCTCTCCCGTGTCAGGTTTGAGAGGGTGGGCACTTCTTACAGGTACTGG
GCGGCCATGGGTGGAAXGGCGTTGAAAGATGGGAGGAATAGTGGTAAGCGGAAAAGAAAA
GGAGGAGCTCTATACCTACTACCAACCAGCCTAGGGCTTAGCTTTTCGTTACCCTCAACA
GCAAACCCGGACCGAGGATTAGGGCTATCCCCTCCACCCAGAAAGGGAGACCCCCACGAA
CGAGCAGAATCCAACCGCGCTGCTACAGACAACAAAGCAACCCTAAATCAGTGACACACG
AAAGCTCGATCCTCAACTTCGGAATATTAGGAACAAAGATCAGAATTCGTTTCGTTGGGC
GGATCAGGCTTTAGGGAAGTATGTAGAGGGGAAGTAGAAGTGGGGACGGTAGGGAAGTTT
ATCGAAGATCCTTGGGAG
>TRINITY_DN34051_c0_g1_i1_1; 77 1 688  LEN=702
XAGGCGCAGGCCATTTACTATAAAGGTGCTCTTTCCTTGAATGGATATACCTATTACGTC
AGGACTTGATGTGTTCAATTACAGCTTTTAAGGAATGCTTATCACTGTTTCATGGCTTAG
ATGCGGTATACTATTTTTGTTTATGTTGAACGTATTGCTGTGTTGGAGTCTTGGGGACTT
GAGCGAGAGATTGCTTCCTTGCTCGAGGAGAGAAGTGCTTTGACTTGATGAGCATTTGCT
TCATTAGCTCAGATTGATGATTTACGTTCCTGCCTAGAGCGTATTTCTGGAGATTTGGTG
ACAGAGCAAGCAACTATTGAGGCATCGTTATGGGGGCGTATAACTATGGAGCATCTAGTT
GTGGCACTTCGGCGTGGCAATGATCTAGCCTTAGAGGCCTGGAGCAGAAGGTTTTCTTAT
ATAGTATTTTTGGTCAATATGCAGAGTGATAXGGCTCGATTTGAGGGGTTTATTGACTTG
GTTGCCCGGACCACGAAGAGTGAGCTTGCTAGCAGGAAGGTTCAGGAGCTAGAAGATTTT
GCTTCTAATGAGAGATACAAGGCCTTGACCCGTAGATTTCTGCAGATGTTGAGGAGAGTT
CGAGGAGCACTTATATTGATTGAAATGGATGGAGAGGAATTTCTTGATCTGCTCAATTTC
AATGTTGTAAACACTATTACGTGTAGTTAA
>TRINITY_DN34052_c0_g1_i1_1; -57 1 310  LEN=310; minus strand
CGAACAGTGGTTGACAATGGGGCAGGAATCAACGTCTGCACCCTTCGAAGAAGCCCCTTT
AGCCGGGAGATGAAAGACGTTAGGACCAGCCAGCCCTATTCGTATATAGAATTTCATATC
TTAGACTCTGCCTAACCTAAAGGCGAGGCGAGGCAATATTGAACGATTAACGGAGGAAAC
TCATGGATCACGGCTTTCTCTGGCCTTTGGCTGGGTACGAGAAGCCGTAGTACGAGAGGC
ATTTCTTGCTGTATTTTCCGACCGATCCCTCGGGCCGATGCAGTCATGACTGCTTTCTCA
TCTCTCATCTXX
>TRINITY_DN34027_c0_g1_i1_1; 102 1 276  LEN=378
XXCTTTGACTCCATTAATAAGAAAGACTTAGTGCAAAAGAGAAGAAGAGGAGGATGATGA
TGGGCACAACGATTTAACAGCGTCGAAAACAATAAGGACAATTTATCCAGAGATGGACCT
GACAXCATAGGAGGTGGTGGAGGACGTTGTGGCGGAGGAGGTGGTGGTGGTCGTGGGTCC
AGTGGATACACGCAACGAAAGTTTTCTAGAGGTGGTGGTGGTCGCTGTCGTGGTGGTGCT
GGTCTCCCACCACAAGCTTGGCAGTGCAATAGGCCATGG
>TRINITY_DN34077_c0_g1_i1_1; 94 1 162  LEN=357; minus strand
AGAACCTTACAAAAGGATGAGACCAATGGCAAAAAGGTGACGCTTGGAGTTGTAGAGGAG
AACAACTGATGCGTACAAGCTGCGGCTTCAAATTTTGTAGGAGCTTCCTTAGCCAGATTT
GATGCTCTAACCATATCAAGAGGCTTCTTTTATGAAAAGTAA
>TRINITY_DN34099_c0_g1_i1_1; 38 207 313  LEN=313
ATGAAAGGCACACGCCAAATGGTGTGTCCCATACGTGTCCTCGACATGTCCCGTGTCGAA
CACCGCTACAGCACCTATTCCGGCATGTCTGTGCTTCCATATTCAACX
>TRINITY_DN34086_c0_g1_i1_1; 32 1 316  LEN=316
XAATTGATAGAGACAGGTATAGGAGTAATTAACATGAGGCAGAATATGGAGTATGAAAAT
CCTAAGATGACATTGGGTATGAACGAAAGAACAAGACCAGGATCAGGGATGGTATGGGCA
GTATCTGAGGCTGTAAAGATGATAGAACCGAGTTTGGCAAATAGAGATAGTTACTTGTTT
TTTGATACAGAAATAACTTCTTGGAACAAAGAGAGAGATATAAGAGTGAAAATAGGAGAA
AAAGGAGCGTATAATAGAACAATTAAAAGAAGAGGAGGACATAGCTATATAGCAGTACCA
ATACTACCAATGCCAGGX
>TRINITY_DN3102_c0_g1_i1_1; 30 1 527  LEN=527; minus strand
CTCCAAGTACGCACTGCATCGGAGCACACCCAAAGCACATCCAAGGTTGATCAACTCCAA
GTACGCAAACACACCCCCAGATCAACTCCCTCTGCTGCAGCCCATCTAGTGAAATCTAAG
CACTCCACCAAATCTAATCAACCCACTCCTCTGCCACGGTCCACTCCACCTGCTGTTACC
AACTCCCAAAGCCCACGCCTCTGCTGCTATCCCACGCCTCCCCTAGGCTGCTGCTAGCCC
ATGCCCACCACCGGGAAGACTCCAAGCTTCAACACCCCTTCTGAAGACAGCAACACCCAC
TGCCGAAGACACAAACACCCACTGCCACCACCGGAAAGACTCCAAGCTTCCACTCCCTTG
CTGAAGACATCAACACCCACTGCCGAAGACACAAAACACCCACTGCCACCACACCCGCAG
AACTACTCCCACCAGGTCTTCTTCAAAATCACACCCAAAGCACACGCCTAAGCCTCTACT
GCAGCCCACGAAAAGACTCCACGCTGCTATACCTCCTCTCCCGTGAAX
>TRINITY_DN11857_c0_g1_i1_1; 141 189 428  LEN=428
ATGGCTGATGTTTTTGGTTCTATGGTTCCTATGGGAAGTAGTTTGGTGCTAGTGCTGGAT
GGAAGCAGAGAACAAGACTTGTCAGGATATAGGCAAGCTGATATCACAGGCATCTCAGAG
TTAGCCTGCTGTTGGATTGTAGCAGAGTGGTTATTGGCTAATGCAAAGAGATAAAGAAGC
TGCAATCATTCGTTGGGGGCAATTACTACATCAAGTGACCAAATATGGACAAGAGTTGGA
>TRINITY_DN11897_c0_g1_i1_1; 201 150 392  LEN=530
ATGGATCAAATTCAAACACAGCATCAAAATGGATCAAATTCAAACAGCAGCATCAAAATT
CAAACAGCAGCTTCAAAATTCAAACACAGCAGCATCAAATTGAAACACAGCAGCATCAAT
AATGGATCATGGAAGAGTAGTAATGGTGCAGCTGGAATAAATCTGTCAAATATTCAAATC
AATAATACAGTTCAGCCTCAGGTAATTAATAATAACAGATATGTGCAAGATTCAACAAAT
TAA
>TRINITY_DN25486_c1_g1_i1_1; 45 1 123  LEN=467; minus strand
CTTGACGAGGGACAGGGTGGAGAGACGGTTAACCAAGGGTCTAATGGAATGGTTAGTTTA
GAGATAGAATGGTGGATAATTATTAGAAAGAACTGCACTAGGCAAAAAATAATGGAAGTA
TGA
>TRINITY_DN25444_c0_g2_i2_1; 749 1 565  LEN=565; minus strand
XXTCCACCTCCACCTCCACCTCCACCTCCACCTCCTCCTATGTATGGAGTTCCATCTCCT
CCTCCTCCTCCAACGCCACCCCTACTCTCTCATCATGCAATGACTCCACCACCACCTCCT
CCTCCTCCTCCACCACCTCCACCTTCTTTACGTGGTGCTCCACCTCCACCACCTCCACCT
TCTTTACATGGAGCACCACCTCCACCAACCCCACCTCCTTTACGTGGAGCACCACCTCCA
CCACCCCCACCTCCTTTACGTGGTGCTCCACCTCCGCCACCCCCACCTCCTTTACATGGG
GCTCCACCTCCACCTCCGCCATCCCCACCTCCTTTACATGGGGCTCCACCTCCACCTCCA
CCTCCACCTCCACCTCCTCCTATGTATGGAGTTCCATCTCCTCCTCCTCCTCCAACGCCA
CCCCTACTCTCTCATCATGCAATGACTCCACCACCACCTCCTCCTCCTCCTCCACCACCT
CCACCTTCTTTACGTGGTGCTCCACCTCCACCACCTCCACCTTCTTTACATGGAGCACCA
CCTCCACCAACCCCACCTCCTTTACGT
>TRINITY_DN25455_c1_g3_i1_1; -3 1 282  LEN=438; minus strand
CAGACACAGTCATGTTCGTATTCATATCAGAAACAGAGTCATATTCATGTTCAAATCATG
CGTGGTACATCCATTAACATTAACATATCACATTGGTCAAGCATATCAAGTTCCATAATA
GAACCTCTGGTACCGGGTAACATATCTCATACATGGGCCACGATATTATTTCCTCCAGGC
GAGGGCCTATGCCACGGTATTATCTCCCCCGAGCAAGGGCCTCATGAACATAAGCCACAA
CATTATGTCCCCTGGGCGAGGGCCTCTAGAGTTGTTGAATGA
>TRINITY_DN25433_c3_g2_i1_1; 189 1 288  LEN=604
TCTCCGGTAGCATCGCCTCCCAAGGCGGTGGCGACTCCTTCTCCAACTCCGTCGCCCTCC
ATGAAGGCACCGACCACCGCCCCTACCACCGCACCACCGACCTCTGCTCCAGTTGCTCCT
CGTACCGCTCCCGCCTCCACTCCCTCCGGCGCCACCGTTCCTCCATCCACGATCTCAGCC
CCCGGACAATCTCCTTCTTCTACTCCTTCTAGCACCGGCGCATTGAACAGAGTCACCGTC
GCCGGATCCGCTGCTGTAGTCTTCTTTGCCGCGACGTTGTTGATTTAG
>TRINITY_DN25427_c0_g1_i2_1; 396 118 397  LEN=397
ATGGCTCTCAAACAAGCCATGCTCATGCTAACCATGTCTCTTACTTTTGTGGCTTTGTCC
ATGGCTCAATCACCAGCCCCATCCCCCACCACCGTGGCAGCTCCACCACCTACCATGGTG
ACAACACCACCACCAATGGCTTCATCACCAACACCAACAACAACACCACCACCACCAATG
GCTTCATCACCAACACCAACAACAACACCACCACCACCAATGGCTTCATCACCAACACCA
ACAACAACACCACCACCACCAATGGCTTCATCACCAACACXX
>TRINITY_DN21588_c0_g1_i1_1; 106 550 613  LEN=613; minus strand
ATGGATTTGTGTGCAACCGGAAGTCATGGTGGAGATGGTCTTCAAGCACAACGGGATTGG
GAACXX
>TRINITY_DN21577_c0_g1_i1_1; 174 228 452  LEN=468; minus strand
ATGGCGATGGATCGGTGCGTTTTGGTAACACCATGGCAAGGGTGAAACGCCGATCCCCGC
CATAGACCGGAGGATGAAACGGCGAGGTACTGTTAGATTTTAATGAGCCGGTCTCTACGA
GAGCTCAGCAGAGGTGTGGAAGCTCTCCAGCGAGACAATGGTGGTGAGCCTCACCACGTG
GAGTTGTCACCGGAGCCACCACAGATGGGCGGCGACGAACAGTGA
>TRINITY_DN21554_c0_g1_i1_1; 156 257 355  LEN=519
ATGGAGAGTAGCAATGGAGACTCTAAGGATGACCCTCCTGTGTTCTGCACCTTTAGGAGG
GCTCTCAACTCAAAGATACAGAATAGGAAAGACACCTAA
>TRINITY_DN21568_c0_g1_i1_1; 163 1 267  LEN=345; minus strand
XXTAGAAAAGAGAAGATGAACGGTAAGAAGATAAGAATGAGGACAATAAAGAAGAAAAAC
AACGCGGAAAAGAGTAGAGAAAGAAGAGAAACAACAAAGAAGATGAGAAAGAGAAAAGGA
AAAGAAGGTAACAATGAGGACAACAATGATGATGGTGATCCACAACAGCGATGCTGTGAX
ATGATGACAATAAAGATGACAATTGATGACACTGAAAGGCTGATGACCGAAGTGGCAACA
ACATTTGATGGCGTGGTTGTGAAACTCTAA
>TRINITY_DN2769_c0_g1_i1_1; 116 1 431  LEN=470; minus strand
XCCCAGCCTTACAATAAAACAGCATAGCATACACTTCTGGTGAAGGCAGAACCAGAAGGC
ATAGTTCACATCCTTTGTTGTTACTTGCTAATGAATGACTTGAGCCCAACTAATTATATT
AACATTAGGAAGCCAACACCACAAACCCCATCAGATCCACTAAGTGCAGATAGCAGCAGA
TTTCAGATGCCTAACAAGAAGAAGAGACCATACTGAGCACCAGAGGACAACAGCCACAGG
ACACCTGAGTTCAAAGACACCAACAGCAGCCACAGGACAGCAGCAAATCAGAGAGGCAGG
TCACACCACAGACCAGCTACCTACAGATCACCACACAACACTAACAGATCACACCACACA
ACACAGACCAGCAATCCACAGCTGCAGGACTTCAGCTGCTACACAGCACCACCCAAGCAC
ACCCTAATTTGA
>TRINITY_DN2712_c0_g1_i1_1; 7 1 310  LEN=310; minus strand
XXCCGGCAGCGGAAGGTACTAGAGGAGTTGCACCAAGCTATGCTCAAGCAGCATAGGAAG
AATCTAACTCCATGGCAATTCCATTGGGCAAAAAGGGTTTATATAAGGGGTAGGGCTTCT
GTCCCTAGTTGTTCCCTTTTTCTGTCTGCTAGTCTATCTATGCCCCATCATTCAGTTTGC
GATTCAAGTCTCTTCGATAAGAAGGGTAAATCGCGGTCAAATATCACTCTAATTTCTTAG
GCCTCACTTTTTGATTCTTTTTCACCTTGGAATTTAGAACTGGAGATGAAAAGAGGGACT
TTCGAACAAGCG
>TRINITY_DN2712_c0_g2_i1_1; 3 1 214  LEN=335
XXAGGCATAAAGTGCAAGATTTCTTTACTTTGAGAAATAAGCGGCAAGATCGCGGTGTCA
GCAAAGGAATCGTCGCCCCCGGTCGCCTTTGGACAACGACGTAGGGCCATCCCCAACTAT
AATTTTGGAATTTTCAAGGACCCACTCCTGCAGCATGCACCCATCAAGTTCGTGACTCCG
GACGAGCCCTTATCGACAGTCCCGCCTCCAGACTAA
>TRINITY_DN9721_c0_g1_i1_1; 56 1 158  LEN=349
XGGAAAAGGGAGCCAGAAAGTGGCATTGTGAGTGAACTTGCTATGACAGGTCTTTGGATG
CCACTCACCGTTAAAAACCGACTGGATACGATTAAGGCTAAGGCATGTGTTAATCGATGT
AGGATTGTAAAAAATAGAGAGAAACTCCTGAAATTCTGA
>TRINITY_DN9795_c0_g1_i1_1; 114 199 398  LEN=398; minus strand
ATGGATGCTGCAAAGCATCGTAAACACTCAGCCGGTCCTCCGGAGCCCATGTCAAAAGTC
TGTGCACCAACTGCAAAGCCAAATCATTCGGAAAGCGCTATCTTTTCTCTCCAACTCCTG
AGATGTTCTGAATCTCTAGGCATTTTGTTGCAGAGAGCAGCAAATGCCCTAAATCTTGAT
GGTCCATATAAGCCATAAAGX
>TRINITY_DN24646_c2_g1_i3_1; 121 330 767  LEN=767; minus strand
ATGGAGAACCGACTGATACAACAGGGACCCAGCTGATTGTGTGGAACAGAAAAATCCCCA
AACATGAAACACGACAACGATGGACTAATCGAAGGGAAACAATCAAGATTCAACCATACA
TGCACAATTTCATGGACAGCAGGTAGCCGTATTTGGTTGAAATTAAACAGAAAAGCAAGA
AATCTGGGTTTGTTTGTTCATATGCCGAACTGCTTCGCGGCTAAGGATGGTGGCATACCG
GAATCTGCGCAAACATCGACGACGCTAACGTGGAAGAGTGTGGTCAGAGGCATTACAGAG
GGCCGACGGTTAAGACGTCAGTTTGGCGAGGCGAAGTCACAGCAGCGTCGTAGTGGCACC
AAGAGGAGCAGTGAGGCAAGCGGCGTCGCGATGAACATCTATGGAAGCCTTTTTGCAATG
TATAACCCTAGACAACAA
>TRINITY_DN24226_c1_g1_i1_1; 63 1 118  LEN=306
XXTATATTTGTATTAGTAGAGGGGAATTGGGAGCTCCCCTACAGAGTTGATCAGGTCCAA
ACTGTTCCCAAGGTCACTGGCTGCCCAGCTCTTGAGGTTTTCTCCCATCTAAGTGAGTGA
>TRINITY_DN15763_c0_g1_i1_1; 67 1 310  LEN=310; minus strand
CAAATAGCACTGCAGCACACCAACCACACTTGCACGCATGCCTCACAAGCTGAGGCGGGA
AATTTCGCACAAAGAAAGCCACTCGCCCTAGAAAGAGCGTGTGACACACTCCATTTGCAG
ACCAAATCAGCAACCAGACCACCGCCGGAAAATAATTCCAACGGCGGCGACCATGCACTG
TCAAGCCACACAAACCCAATAACCTGTATTGACATTTGCTCCGACCACTCTAGCAGAAAA
TGCCAGAAACGAGAACAGAACATAGCAACCCGTGACACCACTGAAACAGATCACCAAAAT
GGTCATAACAXX
>TRINITY_DN15793_c0_g2_i1_1; 125 17 97  LEN=333
ATGGGGGGAAGGCAAATGAGGAGATTAAGCATGAGTGCTTTATTCTCTGGACGTGCATCT
AGAGATCTACGTGGTATTTGA
>TRINITY_DN15781_c0_g1_i1_1; 103 1 268  LEN=510
XXATCGACGAGGAGGAGGGAGGCTGAGAGACAATCGACAGACGATCGACGAGCGGCTGGG
GAAGAGATCGTCTGAGCTGCTGAGATCGACGAGGAAGGCAACCGAGTCGGTCGACTGAGA
TCGACGAGGGAGGCGGCTGGAAACGAGTGGCGATGGCGACTGGAAATCGTCGAGGAAATG
CAACCGAGTGGCGATGGCGACTGGAGATCGACGATCGACCGAGGTAAGCTTCGAACCCTA
GAGTTCAGCTCTGATACCATGAAGCTTTGA
>TRINITY_DN27368_c3_g2_i1_1; 19 1 153  LEN=353
CCGGAACCTCCACGGAAGGTACATAGGTTGGCTGACATAACAGATTCTAGACAGAAGCCT
CTAGCCTGGTCACGGGCCTGATCACAGAGGGCTGCTGAGGCAAATCAGACAGACTGGATA
TGTCAGATAAATCGGGCAGACAATGGCGCGTGA
>TRINITY_DN27346_c3_g1_i4_1; 68 234 431  LEN=589; minus strand
ATGGCCACGGTTAATTTGGAAACTTCCCCTTGGTCACATATTCAAGAACTACCAAACATG
CCCACGCCCGGAGTTATATACCCAAGCCGTGACATCCGTGGTCTGCCCCAAGGGAACGGT
CTGCCAGGGGTACGTAACTTCCCTGCGTGCCACCCGCACATCCACTTAATAGTAGGATTC
AAATGGGTGATGAAATGG
>TRINITY_DN27396_c1_g1_i1_1; 69 1 209  LEN=302
XCAAAAGCCTCTTCTCTCCATTGGCAACTTGATACTCTCACACCAAAGTCAAGAGCAGGG
TCTAGGAAACCTCTCAGGTATTGTGCTGCAATCATGGAGTGTCCAAACCATGTGACTTAT
ACGCGAGACCTCTATGACTTGGTGGGTAGAGTTGAGGGTCCGTCAACGTGTTTGTCCCAG
TCTCCCTTTAAAAACCTACACCTTGGCTGA
>TRINITY_DN27395_c0_g1_i1_1; 45 1 278  LEN=428; minus strand
XTCCGAAGTGAAGAGGTGAGATGGAAGTATGACGAGAGTGGTGGTGCAACTAAGGGTAGT
CGTGGTTTCTATTGTCGATTGTGTAGCCAAAGTTTTAAAAGGCTTTACTACGGCTCACCT
CGCCTCGAGGCTAAGGTAAAATGCATCAACGCTTTGATTTTTGGGCTATACTTTCCCAAG
GCTTGCGCATCGCAATCTGAGATATACGCCTTAGATGCGCCTTGTACGCTTTTTGCGCAT
AAGCATATAAAGAGTACACACGTGAAGAGGTTGCCTTAG
>TRINITY_DN27382_c0_g3_i1_1; 293 1 172  LEN=391; minus strand
XXAGAAGAAGAAGAAGAAGAAGAAGAAGAAGAAGAAGAAGAAGAAGAAGAAGAAGAAGAA
GAAGATGGGTTGTTGAGTAGAGAAGAATTGAACAAGAAATGTGATGACTTCATAAGAAGG
ATGAAGGAAGAAATCAGGATAGGAGCTCAACAACAACAACTAGTCATGGCTTAA
>TRINITY_DN16096_c0_g1_i1_1; 31 1 159  LEN=619
GTCGTATTGGACCATTCTAGAAGGAGAACGGGTGTTGAACCAACAAACGTGCAATACGTA
ACTTATGACGGTTGCTAAATGCTGATGGCAGCAGATGAACCATGGGCGCCAAAGGATGGC
AGCTTGGAAAGGAACTATATGCACCAGAGGGTGGCTTGA
>TRINITY_DN16037_c0_g2_i1_1; 101 1 405  LEN=405; minus strand
XCGAATCTTCCTCCAGTGGATCCGGTTTTGACCTCTGCGATTGTTCCGATGGTAACTACG
GGTAACCCATCGACGTCGAAAGGTGAGGATTTCGAACCTAGGCACGGGTCGCTGCAGGTG
GACGAGGTCAGTCGTCTCGAGGTGGGGCCTTTGCTGTCTGGGTTTCACGATGTTGGAGGT
CGACCTTCGGAACACACGCAGAAAGCTGAGAAGTCGTGTTTGCAGGGGCCGATGCAGGTG
GACGACATCAGTCGCCTCGAGGAGGGGCCTTTGCTGCCTGGATCTCACGATGTTGGAGGT
CAACTTATGGAAGACACCCAGATAGCTGCGAAAGACACGCAGATAGCTGCGATGTCGTGG
GGAGATCGTATGGCCACTGTGAATGATGAGGTTGCTGTCGGAAACGXX
>TRINITY_DN16084_c0_g1_i1_1; 254 51 462  LEN=462
ATGGAGATGGGTGTAGCTGTCAGATCTGACGGTGGAGTTGTTGGACTTGGATTTGAATCA
GGAGGGAGATCGGTCGAGCAGGCCTTCAGCGGCGACAGTGGCGGACGACGAAGGAGGCCG
AGTCCACCGGAGATTCCGACAAATGGATGAGAGATTCCGCGGCAGAGATCGTGAAGAATC
TTCGAGAAGCAGCAGAGACGGTTGACGTGGCTGGAGGAGCTACGACGATGGGGCTCCGGC
GGTGGGTGTGTTGGTGGAGGCGAGGTCAGCGGAGAGAGAGAGGTGAGGAGAGGAGTGAGA
GAAACAAGTTTGGGAGATCTAAGATGCAGATTTAGAGAGGGAGAAACGACGGTGGAAAAT
GAAGAAGAGAAGAGAGAACAGAGGATAGAGTTCAGGGTTTGGTTTTCACTGTXX
>TRINITY_DN16078_c0_g1_i1_1; 71 1 60  LEN=326; minus strand
GATGACGGATTTGAGGTTCCTTTGCCTGCAACCGAACCACCAAACCGCGAACACCCCTAA
>TRINITY_DN12290_c0_g1_i1_1; 30 1 322  LEN=322; minus strand
XAGGTCATCCATCCCCCTGACTTGCCTATAATCCTCCTTCCTTTCGGGAGCCGGCCTGGC
TCTTTAATCGGCGCCGGGAGTAAAGCATTATCCCTCCCATGCTCATCTGGTGGCCTCTTT
ATGGAAGATGAAGCTCTTGAACCCAATCCXCCTACTTATTATCAATCTCTCCTCGGGAAT
ATGATTCCTGCTATCATCCTCTTCGCCTGTCCTTCTACTCCCCGATATCCCCAAGCGGCT
AATGAAATGAGACTTTACTATTATGGATACAAGATGAAACTAGAAATTGAATCATTTGGG
CACACAGGGTCAGCCACGTCCTTC
>TRINITY_DN12245_c0_g1_i1_1; 80 1 154  LEN=413; minus strand
XXTCTTCCCCAATCAACCCCTTCCCCTAGCGAGTTGAAGATGGAGATGGTTGAAGATGGC
GAGATCCAAACGATTCAGATGAAAGCTGAACTGGATCGAGGGTGTGGATTTACGATGGCG
AATCACGGAGTTTTGCGACTCCGGAGGCTGGATTGA
>TRINITY_DN10321_c1_g1_i1_1; 47 1 316  LEN=374; minus strand
XXTGCACTTTAGCCGCGTCAAACTGGATTAATCCTCGATGCACTGATGTCAGCGGCTCGG
TCAAACGGCACAGTCAATGCAGCTTGGTTAGCGGCGCAACTCAGGCTCGGCTCGGTTGGT
GGCTCCGGTCAACGGCAGCTCGGCTCGGTCAGCGGCGGCTTAGCTCAGTTCTGTCAAAGC
TGGTCAGCGACTCAGATGACGTTAGTAAATGACGTCAGGTCTCTAGTATGTGCGCGTGTG
GCACGTGCTTGTGCGTGGGATCACGCGTCTTCTTCCTCTAGGAGCGCGTGCGGCGCGTGG
ATGCGTGAGAGCGCGTGA
>TRINITY_DN22039_c0_g1_i2_1; 161 196 417  LEN=656
ATGTCGCCAGAGAACTTGATGGACCAGCTCAAAACTCAGCTTGCCCAGGCTTACGCTGAG
GAGTTCCTTCAGACTGTAAGGGGAAAGTGCTTTGAGAAGTGTATCACCAAACCAGGAAGC
AGCCTTAGTGGGAGCGAGAGTAGTTGCACATCTAGGTGTGTGGATCGCTACATTGAGGCC
ACTGGTATTATCAGCAGAGCTCTTTTTAGTTTCCAACGCTAA
>TRINITY_DN22031_c0_g1_i1_1; 186 220 554  LEN=554; minus strand
ATGTCGATTGAACCTTGTTGAGGATCAACTCCGAACCTCAATCCAGATCTGCGAGGTGGA
GGATGTGTCGGTGGAGAGGCGAGGCGAGGTGAGGTGGGGACGACGGCTGGACTACGATCG
GAGTGAGGATTTGCAGAAGGGAAGATGAGAGTGAGGGTTAGAGTTAGGGGTTTATCTCGG
GAAAATGAGAATGAAGATTTGCAGAAAGGAGAAGGAGAGGGCGGTGAAGGCGGTGGTGGG
GCTGGTTGCGGCGATGGCGAGGCGGTGGGCGACGACAGCGAGGTAAGGCGGTGGGCGGCG
AGGAGAGAGAGGGAAGACAGAGAGAGAGATGATTTX
>TRINITY_DN29132_c1_g5_i1_1; 80 1 126  LEN=334
GGTTCAACTAATGGTGCACTATCCTTCTCCCAAACATTTCTCAGTGAAAGCACTGAGTAC
AACTTATTAAATGGAAACTACGAACAAGATCTTAGAGCTGTCTCAATCACACAGCTCCGG
GATTAA
>TRINITY_DN29132_c1_g6_i1_1; -8 1 306  LEN=306
XXCTCGGAAAGCCTTTGGGTTGTGGGGGTTTCCTTGAGGCATGGTTTGAGCCCTGGTGCG
GAGCTCGGTAGTAGTCTGACTTCGGGAAGAGAACGGTAGGAAAGCAGTAAGGAAAGCACC
AAGCAAGGAAAGCACTCAGCTAAAAGCATTACAGCAATCCCAGCCCGCAACAGCAAGAAA
AGCAGTCCCTACTGCCGCGTCAAGCTAGGCCTGAAACCTCCAAAAGAGAAAAGGAAAGCG
CTGTTAACAGCAGGAAGAGCAGTCCGTACCGCAAGCCGTACCATAATATTCGTGCAGAGG
CATTCGAGX
>TRINITY_DN29162_c0_g2_i1_1; 189 30 323  LEN=323; minus strand
ATGACCACCAAACTCTTCTTCATTCCTCCCTCACAACCGATTGCACCCACCTCGGGAGAT
CCACCACCACCTTCAAGACAGCCGTGGTCACCACCATCAGCAACAAACATGCGAGCCGAC
TGTGAACCGACTCGAACCCAACAGGTCCGAACCCTCACACGCCACCCCGTGGCAGATCTG
CCGACCCAAGTACACCTCCGGTTCCTCCTCAACCTCACCGTTGCCGCCAACCAACTCTCC
GGCTCCATTCCGCCGGAGCTCTCTCTCAACAGTTTCCAAGTCCCCGAACTGAAC
>TRINITY_DN29105_c1_g1_i26_1; 188 1 478  LEN=906; minus strand
XGGTTAGGAAGAATGGGAACAGGGGCACTCGGTCCAGGAAGGTTAGGAAGAATGGGAACA
GGGGCACTCGGTCCAGGAAGGTTAGGAAGAATGGGAACAGGGGCACTCGATCCAGGAAGG
TTAGGAGGGATAGGAGCAGGGACACTTGGTCCAGAGGAGCTTGGATCATGGAGGTCCGGA
AAGAGAGTGAGGGGACGAGATGAGGCCATGTGTGGTGAGAGATGTAGAGAGCAAGAAAGG
AAAGTCGGAAAAATAACAGAGAACAGACTGAGTTTTGAGAXCAACTTTTCTCCTCCGTTC
AGTCTCTCTTTTCTCTCGATGAGGATGAGGAAACAAAAGAGAGTGATGAAGAGGGAGATG
GAAGAGAGTGATGAAGAAGAAGGGGAGATGAGGGAATAAGTAAACGAGGAAAAATGTCCG
ATTCAGAATAATACCAAAGAGAAGACGACAAGATGGAGAGAGGGTCGAGGCGAGCGGTAA
>TRINITY_DN29115_c1_g1_i2_1; 41 1 130  LEN=448; minus strand
XXCTTGGGCACTCTTCAAGCTAACCAAGGCTGGGTGTCACCTTGCAAGGCCTTGGTGTTT
CCTTTAGTTTCTTCAGTACCTGGCATAAAACGCCAGGGCAACGGGAATGCCCGTGAGCGA
CGAGCTCAATAA
>TRINITY_DN29117_c2_g1_i5_1; 33 1 565  LEN=1404; minus strand
XAAAATGCACTTAAAGAGCATGCTAGATAGCGAGCATGCTCGATAGCATTAAACGTGCTT
AGAACCATTGCATATGGATTAAAAGCACTAGACCCTAGATGGCGTCAAAATACCTTGGAG
TTGAAACCCGCTTTGCTAACTCCTCACCATTTTGTGCCGAATGGAGTTGAAATGCAATTG
GAGGCATCAAAAAATATGCTTAAAGCCATGCTAGATATCGTCAAATCGGCAAGTAGAGCA
AAGTTGGATCATCGCATCAAAACATCCTTTCAGATTGCAAGCAGCTCGATATTTGATGGC
ATCAAAATACCTTGGACGGCTTCAAATTGCACTTAAAACGGCTTGGAGTTGAAACCTGCT
TTGCTGACTCGTCACCATTTTGTGCCGAATGGAGTTGAAATGCAATTGGAAGGCAACAAA
AATATGCTTAAAGCCATGCTAGATATCGTCAAATCGGCAAGTAGCGCAAAGTTGGATCAT
TGCATCAAAATATCCTTTCAGATTGCAAGCAGCTCGATATTTGATGGCGTCAAAATAACT
TGGACGGCTTCAAATTGCACTTAA
>TRINITY_DN16620_c0_g1_i2_1; 43 1 189  LEN=335; minus strand
CACAAATCCAGAATACCTGCTGGGGAAGATCACGCTACCCGTTCGAGCAGGCTCCAGAAC
AGTTGCGGTGGAATTCTTGGTTGTAAATACATGCTGATGATAGGTGCTTGGCACGACCCG
CATAACATGCAACCAAGTTCGCCCATGGCATTGAGGAGATTCGTGGCTCCTAGCAATCGA
CATAAGTAA
>TRINITY_DN15601_c1_g1_i1_1; -54 1 792  LEN=1042
GTGATACCACTGGATGACTGTAAGCAAGCTTCTCCTAGCTCTCGTCTTTGACAGCTCGTT
CCTCGGACCTCTTGGAAGGCTGCGGAGCATTTCATAGGAGTCGCCGCAGGGAATTCAGAC
AAAAGAAATTTATCGCCTTTTGCAGTAGCGTCGAGTCTGAACCCGCTGGTGTAATTTAAT
TAAAGTGCACGAGTTCAGGAATGCCTAGCCATACTATTGGGAGCAGGGAGGGGGACAAAG
TTCAAGAATGGTATCCAACAGGAAGTCGAAACCCGAACAGCAGCGACTTCGTCCGTCCAA
GGGAAACTCCTCAAAAGGCCAGTCGTCTCTAACCCCTTCAAAAAAAGGTTTTTTGGTTTG
CTATAGCCACCCAGAAGTTCTCTATCTCGAAAGCCGCCCCCTAAGGAAGTAATCAATAGG
GTTGGTGTCTCCTCAGAATCAGACTTTGAAGCGTCCTCAACCCCCCGGCACACTGACCAT
GTTACAGGACTGTATAAGTGGCATAGGCAAGAAATCACCAAGTGTAATAGGGTTTCTAGC
AGTGCCCCGGACCGAGGAACCGTACAAGACTTATCGACTGCGTGGACTTGGACTATCGGT
TTGGGTGATGACCCTCACTGGGGCGTTGGGGAATTCAATAAGGACTGCCTCCTTCGCTAC
TACCAACAGGGGAATTGCTTAACTACTTAACGCAATCACTCACATCCGGATTCTTACTAC
TTGGAGCGGTCCAGAACCGGAATTGATACAAGAGCCTTGCGAACTCTACCTCCAATGCTA
CTAAATAACTAA
>TRINITY_DN15624_c0_g1_i1_1; 147 744 1140  LEN=1389
ATGAATCAACATCTCTACTTGGAGATTTCGCTTCCTCATGATGTCTATTCACAAGCCTGA
GGTCTCGACGACGGCAATGAGAGGGAAGGGGTAGATGAGCATCAACAAAGACGGAGGCGA
CTGGAGGCACAGGGCAGTGCCGATGGTGGTGCAATGAGTAGCGATGCAAGGTCATAGTCG
CCTACTCCAGTGAAGGGTCTGATTGATGGTGACTTGTGTGCGACTGTGAGGGATTGCGAC
TTAGAGGATCTTGTCGGTGAGAAGATCATGACTAGGAGGATCACGTTAGAGGGGAAGATC
GTGGCAAAGAGTGTTGTGTTGGCGAGAGGGCTTCACGATGGGAAGAGGCTTTGTCGATAA
TGGTCGTTTGTGATGACACAATCGTCATTGGTTTGA
>TRINITY_DN15680_c0_g1_i1_1; 108 310 428  LEN=428; minus strand
ATGAAATCAACCTCGTTGAAGATTGCTGGGGAAGCTACAATGACACCGGCTGAGCTGTAT
GCGGTGTTTCTCCAGCAAGCTCTTCATCAATTCAAGCCACCTATGCCGCTACAGATTAGX
>TRINITY_DN1828_c0_g1_i1_1; 93 228 528  LEN=735
ATGGATGTGGCTTCTAGCTCAGCAACGACTCTGGCTTCGGATGTTAGAGCCTGCGATGGA
CACTTCGACAGTGCAATTGTTCTTTCCAAGATGCTATGGCGGGCGTACTAGGAGTTCAAA
ATCTTAAGAATCCGCTTTTGGGCAAGTGGGGTTGCCGACAAACTAATTCCCAAAGGATCT
GGATCTGGCTTCCCCTCGGATGTGATGGACCTTGAGATGCTAGCCGCAGGTCAAGATGGG
GCACCTCCGGTATGTGGTATTAATTCTAGAGTTGGAAACGCTGGCCCAAGCAGCGAATGA
>TRINITY_DN1801_c0_g1_i1_1; 75 1 153  LEN=365; minus strand
CGCCAGACCAAGCTTGCTCGAGCGAAGGGACTAAAACTCAAAGCTCGCTCGAGTGACAAA
GGCCTCACTCGAGCGAAGACACCAAAACCTGGGCAGCAACCATTTGTTTCAAACCACACC
CAACCTGTTACAAACCTACCCAACACATCCTAA
>TRINITY_DN1835_c0_g1_i1_1; -52 1 337  LEN=337; minus strand
XXAATTAATCTAATTAAAGCAGTAAACGCCTCGGGGGGAGGGCTCAAATGCGGCGCGTGC
CCGGGATGCGCTCGGAATTGCACCGCCATGCAAGCGTGCCTCTGTTTTCCCTGCTATCTT
CCTCAGAAAATTGCCAAAATCTCAGAAGTGTTTCTCAGAGCATTGAAGATCATCACCGGC
TGGGGTGGAAACCCACCGGCTGAAGTATGTGGCCACCGGCATTGAAAGAAGATATCGGCT
GCCATTAAGCTGCCGGTCGACACTAAATAGTGCCGGTCGGCACTAAATCCCTGCAGGACC
TGCAACTCACAGCAGCAGAGGGCAACAAATTGCATGGCA
>TRINITY_DN2027_c0_g1_i1_1; 171 99 221  LEN=383; minus strand
ATGGATGGATGGAGGTGCGACAGTGGTGCTGTGTGCGATGAAGGTGATGCTCCTGCACCC
AACGGCGATGGAGACAAATCAATAGAGATCGTGGAAGGAAAGCAAAGGCGTGAGAGAGGG
TGA
>TRINITY_DN2026_c0_g1_i1_1; 149 236 307  LEN=339; minus strand
ATGGCTATCACTTGGCATCCTGGATTAGGAGCAAGGCCTAGACATCCACTGCTTGAGATC
ATTGGAGGTTAA
>TRINITY_DN13408_c0_g1_i1_1; 80 1 124  LEN=319
XXAAGCCTAGGCCCAAGGGGTAATTGGGCTTCGGGAGGATTGGCGGGCTTGCGCTTAGAT
GATAGTGGTGGTGGTGGTGGTAGCGATAGCTATGGTGGTAGTGGTGGTGGTGGTGAAGTG
GCATGA
>TRINITY_DN13408_c0_g2_i1_1; 160 636 740  LEN=917; minus strand
ATGGTGGAGGTTGTTGTGGTGACAGTGACAGTAAGAGTGGTGATGGTAGTGACAGTGGCG
GTGGTAGAAGTGGTGGCAACGATGGCGGCGGCAGTGATGTTTTAA
>TRINITY_DN13444_c0_g1_i1_1; 86 1 332  LEN=332; minus strand
XCTGTTAACACATTTTTCAAAAATCAAATTGACAGCTCAACTTTCCATACGACGACAAAA
TAGACAAACTCAAAACTAACTAATTTATCAGTTCCGATTCGTAGCTCGAATTCGGAGGCT
CGAATTTGGCTCGAATCGGAGAAGAAGAAGAAGGAGGAAGGAGGAGAAAGGAGGAGGAGG
AAGGAGAACTGGAGGGGAGGGGGCCATCAAAATCGGGCTGGAGGAGGCGGGGCCGGAGGC
GACGAGCTGCGGCGGGGTGCGACGATCAGAGCTGCTGCTGCGACGATCGGAGCTGCTGCG
ACGATCGGCGGCAGCGGAGGCACAGGAGGGGCC
>TRINITY_DN13482_c0_g1_i1_1; 107 384 564  LEN=564; minus strand
ATGGAGTCAAGAACACAGCCGAGGTTTGGATTGAGAAGGCAATCATCACTAGCGCCAGAG
GGGGACGAGAATTCGGGCGGTATTGTTGATGACGTAGTGGAAATCAAAATTCCATATATA
GTTCTATATTTCTTGCAATTAGGACTGGGGTTTGTCCCACCTTCAAACCAGTTCTTCATC
AXX
>TRINITY_DN13405_c0_g1_i2_1; -11 1 388  LEN=388; minus strand
XXACTAATTACTTCCAAAAGTCTATGGGACACACTTAGAGAAAGTGTGCAAAGGCTACAA
CCTAAGATGTATTACACTAGGATGAAAAATATACCTTCAAAGAGAATTCCCAAGACTTCC
AATGAAGCAAGCTCTCCAGCTCACTCCCAAGACTTCCAAGGTGCTATGAAGTTCTCTCAA
ACTGACACTCACGTAGATAGAAAATCTATAGAAAAATTGATTTATAGTGXTATGACAGAT
GTAGAACACTTCAAGAGCTATTTCTCAAAAGGTAATATACCAAGTAGAGACGTGTTAGTA
TTTAAAGAACCGCAAATAACATCTAGTCCAATGGGTAGTTTTCTTCAAAACTTGGCTCTA
TGGGCTGGCGCATCATGTGCCATGGTTAGCTXX
>TRINITY_DN4254_c0_g1_i1_1; 110 254 507  LEN=507; minus strand
ATGAAATTGATAATATGCACAGACCGTACATGTCCTTCACCATTCAATTACAATTTCAAT
TTCAATTTTATGCCTCCGGTAGCATCAGCGGCCAGGGTGGTTGCAAAGGCGCCGCGCAAA
TCAATTTTCGCCGCTGCGTCCGTTAACGGCAATGGCAATGGCAATGGAAGAAGAAGGATA
TTAACAACAACAACATCATCACCACCAACACCAACTACGAGTAATGGTACGGCTACAATA
GAATTGGGAATGCCX
>TRINITY_DN4201_c0_g1_i1_1; 25 1 308  LEN=469; minus strand
XXAAGGAATGGGCCAGGTGCATTAGATGGCCTAGATAATGGAGCAGTTACCAGGCTAGTC
ATAGACTTAGTGGATTATTTTAGAAATGAGCATGTACAAAATAAGGGCTTGGCTCTGTTG
ATCAAAGATCCAAAGATTAAGGGACACATGGTAACATGGAGGGAAAGTAATTTGACAGGA
AAGGTTAAGGATTTATGGAAGGTTGAAGGCTTTGGAGTGAGAAAGCAGTTGCAAAAGCAA
TTGAGGCAAAGGCAATTACATGTTCAGAATAACGCGATCATGGGCCAAAAAATGAGAAGG
ATGATATAA
>TRINITY_DN4280_c0_g1_i1_1; 232 1 310  LEN=310
XXGCCGCCGCCTCCTCCGCTGTCGGCGTTCCATAACCTGTTTAGAAAAGGAACGAAAAGT
AAGCGAGTTCACTCCGTTTCAGCTCCACCACCTCCGCCACCGCCACCTCCTCCTCGGCGT
TCAATGTTCAATAACATCTTCAAAACTGGAAGCAAAAGTAAGCGGTTTCAGTCAGTGTCT
AGTGGTACTCCTCCGCCGCCTCCTCCGCCACCACCGTCGTCGATCTTCAACAATATTTTC
AAAACTGGTAGCAAAAGTAAGCTTTTTCATTCAGTTTCTACACCTCCTCCGCCGCCACCG
CCACCGCCTCCG
>TRINITY_DN11519_c0_g1_i1_1; 62 1 409  LEN=409
XGGCACCGTTCGGAATTCTTACGAAACTGGGGTTCCGACGATTCTATCAACCATGGGGTC
GACATTGCTCCTAGATCTGGCAATGGAGATCGTGATTCCGGTGTGCGCGGTGGTCGAAAT
CATCTTCTCGCTAGTCAATGAAACGCTTGATCGACGAAGAACAAGAATTGGTACAACGAC
TACCTAATTGTACCCATCGTCGCCGGAGCCTGCATCTCGCCTCCCTCCCTCTCGCCTTTG
CCGCCGATCACCTCACCTCTCGAATATCCATGGTTGGTTCCCTCTCCCCCGCCTTCTTTA
GTCACCGATTTCCTCCTCCTCCGCCGTGAAGAAATGGAGGATTAGATGGAGCTGACATTC
ATGGCAGTGGAAATAGACCTTGATTACGAGTTCGACGCACGAAGAGTCGGX
>TRINITY_DN11565_c0_g1_i1_1; 133 46 477  LEN=522
ATGAAGAAGAGTTGACGAGAGCGCCAAATCGGTGTGGAAAGACGATGCTGGAACTTGGCT
TCTGAGATCATCCAAGATGTCGCACCCACAACAGATCTAAGGCAGCGTAAGGTAGATCTG
GCATCGAGGACGGCGCCACTACTTGGAAACCTCGGGTTACAAATGCGGCGATGAAGGGAA
AAATAATGGCATCGTCAGATTGTCGATGCCGCTGCTTGGAAAGACAATCGGAGAAGAGAG
AAGTCAAATGACGGCGCCACTGCTTGGAAAGATGATCGAAGAAGTCAGATCGGTGTGAAA
AGATGGCGGCATCAGCGTCGACCGATAGAACGACAATCTGACTTCTCCAGTCAGCGTCGA
GCGATGGAACGATGGTGGGGTGGGAGATCTACCGATGGCGGCAATGTGGTGACGGGTGTG
AGAAAGATATAA
>TRINITY_DN11540_c0_g1_i1_1; 159 201 347  LEN=381; minus strand
ATGGTTGATGAGCCTTGTGAGAGCTCAAATGGTGTTCTACTGGGATTGATGTCAGACGAG
CCTTGTGAGACACCAACTTGGCCAGGTACTGCAGTAGAGAATAAAGCATCCACATATGTG
GTTGATCTCCTATGGATATACAAATGA
>TRINITY_DN11536_c0_g1_i1_1; 112 79 349  LEN=404; minus strand
ATGCCTCCGTCCACGGATCCAAACGACCAAGGGCCCAGAAGCTCACCCTTCATCCAGTCC
CGAATTGGCGAAAAGAAAGAACCGTACACTCTTGATCCATTATACAATTCATTAGCCCCA
CTATCCGCTTCGGGCCAGCCGACCCCTGAATCTCGCAAATCCATTTCATTTCCTCGTCCA
CACATCGATTTCGAAGATCGTCCTCCATCACACACGCCGCCATCGGGTCCAACACCGCCA
TCAACTGCGCCTCCAACTCTTGAAGTCTGA
>TRINITY_DN29542_c0_g2_i1_1; 196 1 525  LEN=525
XTGCCTATCTTCCTCCTCCATGAGAATACCTTTACCCTTCTCCTTCCGAGAAAGGCGATT
TTTGGAAGCCCTCTTGGGTTTGAGAAGAAACCCCTTCTTCAACATGAGGAGAAAAAATAT
CACCGGAAAACACCCAAAAACGTGATGGCAGAAGGATCACCAGAAAAACACCAACACCTC
CTAATCCAATGCCCCACAGATTTGCAGATCAGCCCGCGAAAAACCGTAATCGGAGAGAGG
CGTCGGAAATCGGTAGATGTCGATCTCGCTCGTCAAAGCTTCAAGGTCGAGCAGATGXTC
GACACCGTTCTCGCTCGCTCTCTCTCTCTCTGCGTCGCAGATTTGACCCGGCGCGACGGG
GCGGCGGAGAGATGTGGTTCAGATCTGGTGAAGGCGACGATGGATTCAACCAGAGGCGGC
AACGGCGACGATCAACGGAGAACAGAGAGAGAGACGCAGCAGCCGAGCAGGGAGAAAGGC
GACGGTCTGCGGGGAGGGAGGCAGGGAAGAGAGAGTGAGAGAGATCGX
>TRINITY_DN25285_c0_g1_i1_1; 131 442 791  LEN=853; minus strand
ATGGCGCATGCAGATCCGGXGGGGGAAGGAGGTGGCAGAGCGGGGGAAGGGAGACGGCGT
CCGGCAGGCCTGGAGAAGGCAGCAGATATGACGATGAAGGGATCAACACTGGACAACGTC
GAAAGGAGGCGAGACGGAGAAGAGAGGGCGGATCCGACGGAGCCACGGCCGACGTTGGGG
CTAGGGGAACAAACACCTCACAAAGGAGGGAGAGTTATGGAAAGCCCAAGCTTCCATGTT
ATTGGACAAGCCAAGGAAAGGGAAGAAAGAAAGAAGGGGTAGGAGGAGGGGAGTGGAGGC
CGGAGGGCGCCGGAAGCCCCTCCCCCACCCCGACGGCCGCTGCTCGCTTGA
>TRINITY_DN25213_c2_g1_i1_1; 4 1 112  LEN=309
XXCCACGACGGAGGACGAACGGGGAGCCTGCGACAGCGAATCGAGGTACTACATGGTCGT
GGTCGTGGGCGTGGCCGTGGGTATGGGGATGTGGATCACACGCCAACATCTTAG
>TRINITY_DN25282_c0_g1_i4_1; 187 1 614  LEN=625
XCGAAGTTGAGAAAGGGCTGCACTGCTGCCATGATGGTGGTGGTGGTCGTTGCGGAGGTT
CATCGCGGTGACTTGGTGTAGAGAGAGAATGTTAGCAGACGAGCAGTGCGTGAGAGCTAC
AGATCATGGTCGGCGGTGGTGGTGGATGTGCATCTGGGTCTTGCGGTTGAGGAXCAAGCA
GCGGCGGCACCATCGACGTGGCAAATGTGGAGAAGGACGATGGATGATGGTGGCGACAGT
GGTTGGTTCGAAGCTGCCGTTGTTAATTTGTGCCTCGAGATTTGCGGCAGCAGGAGATGA
GGGTCGGCTGCGGCGGTGCTTGGTGTTCCGGTGCCGATACCGGCGCCGCAGAGGCAGGCC
GGTTAACCAGATGCAGGGGTGCTTGCCTACGCTTGACACGTCAGTGTTTCTGCTGGACCA
TCAACACCAGCAGCAACAGGTGGTGGGTCTTCTACGGTGGCAGAGATGGTGGCGGCTCAG
TCGTCATCTCCGGGCATGACTATGGCGGCGGCGATAATATATCATGGTTTTGGTGGAGGT
GATCAAGAAGATGATGGTGATGATGCTTTGATCTTGAAGGTGAATGTTGAATTGGGTTTA
GTGGCAGCGGAATAA
>TRINITY_DN25247_c0_g1_i1_1; 170 1 168  LEN=391
GAAAAAGCATATGGTGGTGGTGGTGGTGCCCTCGGCGGTGTTACTGGTGGCGGCAGCGGC
GGCGGCGGAGAAGACGGAGTGGCGGTGGCGCTAGTGTTTACGGCGGCGATTCTCAGAGGC
ATGTGCTTCGGCTACTTCGCCAGGAGCTTGAATCTTCTCGCATTTTGA
>TRINITY_DN6962_c0_g1_i1_1; 120 307 374  LEN=374; minus strand
ATGGCGAAAGCAATCAGAGATTCGAAGTATTGGAATGAAGAGGCTGCACCGGTCCTCCTC
ATTTCGCCX
>TRINITY_DN6966_c0_g1_i1_1; 36 1 358  LEN=649; minus strand
XXCTTTCATATCCAGCCCCTCATTCTCCACCGCAAGCCGGGTCATCAAGTTATTAGCCAG
CATAAGAATAGCCGTTTCCATCCGATGAAATTTCTTTCATTCCCCGCCCTAGGAGCTGAT
TGACTCTGTTCGACCTGCCGCTTCGGGATCAATAGCCACCCCCTCAAAGCCTCGAATGAA
TCCGACTTGACTACTGTTCAGCCCACCTTTGATGATCGGCCCGGGCATTGTCGATCAACA
AGACTCGATAAAGATGTTTCTATGTTCGACCTTTCATCCCCCAATGAAGCCAAGGTAGAG
GAGTCTTTGAAGGAAGCTGCAACTGCGGTGTTGGATGGAACTAGGAGAATGTTGTCATAG
>TRINITY_DN9013_c0_g1_i1_1; 150 997 1476  LEN=1635
ATGGCCTAGGCTCATGTAGAAATCGGGAGGGTTACGGGCTCGCATGGGGATACACCTATC
GAGAGGATCAAGAAAGGGCTTGCTTGGCAAAGAAATAGGCAATCGTACTTGAGACAGCTC
TTACGGGCTATTCAACCATTGAAGCAGGCTCAGAGCCATTGGGAATTGAGAGTTAAGTTA
GGAAGAAAACCAGGGAAAGATGGAGAAGAGGAGAGATAGAAATGAAATGAAATGAATACC
GGAACAACAAGCAAGCGAAGAGAAACAACGAGAAAAGACCTTGCCATAAAGCAAAGGAGG
GTCATTGATGGGAGCCTTTGCCTATCTTCCTTAGAGGATAATACAGGAGCAACGAAACTA
TTGATTATTAAAGCTTACAGCGGGAAATAAGGCATGAAGAACAAGGAAATAATAGAAGGA
AACAAGAAAACGAAAGAAGAGTACCATGTTGTGATTCCAGGCCTATCAAACTTGGAATGA
>TRINITY_DN26166_c5_g1_i3_1; 55 361 584  LEN=584; minus strand
ATGGCGTGGACCGCATGTTCGGCGTTGTCGGCATCCCCGTCTTCCTTATCGGCTTGCGCT
CCCGGTCATCAGTGGCCCATGCGAGCCGGTCGCCGCTCTTTACTCCGGCGTCATCGCTGC
CTCCGCCTCCCTCGACAGCTCCCAACACCATCAACTTGTACCTCCGTTTCTGTATACGGC
AATGTGTTGGGTAGAATGCACAAACCATGTGCTGGCACGACACTX
>TRINITY_DN26118_c2_g3_i1_1; 287 1 662  LEN=662
XXGTTTAAGAATTGTAGCAAAACAAAGTTTGTTTCACTTTCTCACAACAATCTTTCAGGT
TCAATTCCTGGGTCAGTTTCCAATTGCTTGAATCTGCTTGGAATCGATTTGTCTTTCAAT
AATCTTTCAGGTCCAATTCCTTCACAAGTTTGTGAAATTCAACGCCTAGTGTACTTGTCT
TTGAGGAACAATGTGCTATCAGGGAGTGTTCAAGAACAGGTCTCATCATGCCAGAGCTTA
GAGCTCTTGGATCTTGGCACCAATTTGTTCACTGGGTTGGCTCCTTTTGATGTTCTTGGA
TTGAAAAATCTTACATATTTCAATATTTCGAGTAATGGGTTTGTGGGGGAGGTTCCAAAT
ATTGGAACTTGTAGTGAGAGATTGGGAATTCTTGATGCTTCGAGGAATCAATTGTATGGG
GAGATCCCATTGACCATCACAAATTGCAACGCCCTTAAGTTCTTGGACTTGGGGTTCAAC
AATCTGAATGGCAGTGTCCCAATTCAGCTATCGGGTTTGAACAATCTGCTGCTTATTCGA
TTGGGGAATAATTCGATTGATGGAACAATACCCGCAGCGTTTGGAAGCATTGAATTGCTT
CAGGTTCTTGATTTGCATAATCTCAAACTAGTTGGAAACATTCCTGGAAATATAAGCAAT
TGCAXX
>TRINITY_DN18239_c0_g2_i1_1; 37 1 64  LEN=317
XXCGAATCCGTAGAGTACATCTGTGGGGACGGGACGGCAATGAGTATCCCAGATTTCAGA
GCTTGA
>TRINITY_DN8092_c0_g1_i1_1; 62 1 182  LEN=348; minus strand
XCCTCATATTTTGTCCCATCAGAACCATCCCACACAAAAGGCTTGAACTACGTAGCCTTA
GCTAGAGTGGCTCATCCTCGTTGGAGAAGGGGTGTGGAGCCTGCCACTGGCCCACGTGCT
ACCTACCCAGGTTGGCACATGTCAAATTCCTTTGGAGATAAAATGATGGAGTCACCACAG
TGA
>TRINITY_DN8035_c0_g1_i1_1; 63 1 114  LEN=306
GGGGAAGGGAAGGTTGGGGAAGGGCTTAACTCCAAGTACAACTCCCCTTCCTGCTCATTT
GAATGTTCAATGAATAGGAGTGAAAGTTCTTGGAGGGGTTGTGGAAGCCCTTAA
>TRINITY_DN9381_c0_g1_i1_1; 40 1 376  LEN=376; minus strand
CTACTATCTATCTATCTATTTATCTATACTATCAAGAAGAAAGAAGCAAATACGGATAAT
GCCTTCCACCTTAAAGCAAACGGGGCAGTCATATGGTGTGTTGTTCCTTGTAACAAAAAC
TCGGCAAATGTAGAACGCCAATATTTTCATGGTCCAAAAGAAGTCCAAACAAACAAATCC
CAAGCCAATGACCTGCAACATCTCTATACACATATTGGCAAGCACATGATGAGCAGTTTG
TGGAGGCAAGGATGTCTGAGTCTCTTGTTTAGACATATTTGCAAGTACATGGTGGACAAA
TCAGGTATTTTGTTTACTGCAGATTGTACCAACTGTAGAAGCAAGAGATGTATATATTAC
CATACACAGCTGGCCAXX
>TRINITY_DN9333_c0_g1_i1_1; 33 1 436  LEN=436
XXGCTATACATAGGCATACTTTTCTTCATCAACTTAATCAAAGGGCATAGAAGGAGAACA
GGAGGAGGTGGAGCATTAGTGTCTACTCAAGAAAAGCACAAGCAAGAATTTATGTTTGAC
ATTCCATCAGGCATAAGCTTTGTTGTAAACTCAGGAACCAGAATGTGCTACAGAGGGCAG
ATATGACTGTGGAATGGGGAAATGAAACCTCAATCACATCCTACAGCTAAAGCATTTGAA
GGGTACTGGATGGACAACCAGAGGCGCAGACCTAACCACAGGCATTATTTCCACAAATTG
GTTGTCCTCAGTTTACTTTCCACCCTTGTTAAAGTTAAAACTTCAAAGGTGAAAGTTAGA
AGTATATATCAAGAACAGTTTGGATATCTTGAGAAGCATGAACATGTGAAAGCCTATACG
AGCAGTTCTTTTGAAAGX
>TRINITY_DN32077_c0_g1_i1_1; 36 240 337  LEN=337
ATGTGGGACTTTGCTCCATACCCTCCCTCACACCTAGGGCGTAAGGCTTGGGACACGCAC
CCTATCCATCCCTACAGTACATCCAGCTCTGATACCACX
>TRINITY_DN32028_c0_g1_i1_1; 126 1 192  LEN=503; minus strand
ATTGGAGTTACCCAGGAAACTACTCCTCAGCGGACTTTGTCCGATGTTCATCAGGCCGAC
AAGAGTGTTGACGAAACCCTTGCCGAGATTGATGCCGAGATCGTGGCAGAAAAAGGTGCC
GAGGTAGTTCTTCAGGAATCTGCCAAGGTCCAGACTCAAGTTGCGCCTGAAGTTGAAGAA
TCACAACCTTGA
>TRINITY_DN32020_c0_g1_i1_1; 133 1 220  LEN=308; minus strand
XXCAGCAGTAAGACTGATTGTTATTCGAGAGTCGAACTTGTTACTCTCAATAAATTGAAC
AATTTCATGGGGAAACCAGCGAACCAGATCGGAACTGGAATTGGAACACATGACTGGAAA
CTTAGGTTTTTTTTCGAAGAGGAAGAGCTTGTTGCAAGAAGGGGAGGAGTGCTGCAAGAA
AGAAGGAAGGAAGTAATGGAGAGGGAGAACTTGAAAAGCTAA
>TRINITY_DN32014_c0_g1_i1_1; 129 227 410  LEN=410
ATGAATGCTACAAGTTGTAAGCTTAAGTTGAATAGAGATGGCTATTCTGTGGGAATCTTA
ACCAAAATGGCCTCTGGAGGACCACACAGAGAATGTGAGGGAAGCCTATTCTTTGGCTTC
TCATTCCTCAAGGTTGGGGTGACTAGTGCAGTTGAGTCTCTTTCCCTTCTGAGAGGTATT
CGAGXX
>TRINITY_DN32044_c0_g1_i1_1; 42 1 131  LEN=348
XGCATGCTTTGTCCTGTGTACGAAGTCTGCAAGCTCATGCTATGGCAGATAGTATTAGGA
ACTGTGGTTATCTCGGTTGTGCAGCCAGCAACTGGTTGAACTAGCAGTGAAAGTGCTGAC
TACTCTGACTAA
>TRINITY_DN32074_c0_g1_i1_1; 122 1 260  LEN=520; minus strand
XCAGACATACAGATAGAGAATTTCCTAAAAAACCTTTTTTCTCCATGCGGCAACATCAGA
AAAGTGAAATTTATCAGTTCAAATCATCCTTGCAGAGGTCTTGCCTTCGTACATTTTTTT
GATGCAGGAGCTGCTGAGAAGGCTCTTAGAGTTGGTTGGGCTAAGTATGGTAAATGCGAG
TTGAGGGTGGTACCAACAAAGAAGTATGCAGGAAAGAAAGGTAAAACTGGTACAGTAAAG
AAGATGAAAACCAACTGCTGA
>TRINITY_DN32023_c0_g1_i1_1; 91 1 518  LEN=745
XATCATATGGGAGACCTTGGAGTGGACATTCTTGGTGGACCAACGGCAGTAAGTAAATAC
TATGTCCTGCCGCGCGAAGAGAGCCACCCCAGAGTTGGCAAGGAGCAAGTATAGGGTTCG
ACATGTTGAATCAAGCTATCATGGAGATGTCTCGGTCCAGTCAAGTCCCAAGAATGGAAC
CAACCCGAGAAGAGCCCGGGGAACCGAGTCCTCCAGAAGTCGATATGGTCCCGGCTGAAA
GAAATCCCAGTATATCGTCCAGAAATTCCAACAACTGTCAAGGCTCCAGTGTACAGTTGG
ACCACCACAGGTGTACCCGCTATGCAGCAGAGATATGAGACAGCATTCCCGGGCGTGGAT
CTTCTCAAAGTTTCCCAAAACGGGCATAGTTACTTCGCATTGACAATCTGAAGGAAGACT
GTGACGGAGGAAAAAATAAAACAAGAAAGAGGTTGGTACAATGACTACGTTTCCCATCCG
GAAGATTCTTTCTTCAACGGAGATGGTTCAAACATATGA
>TRINITY_DN26075_c0_g4_i1_1; 172 1036 1299  LEN=1382; minus strand
ATGGAGAAGCTCACAGCTTTTGAGCTGTCTTGCCAGCTCACTGGAGCACTTTCGGCAGCT
TTCCAGATAAAAGCTGTTGATTCCTTCACACGACTGCTAATGGCCTCGTGGCTATTTCAC
ATGGCCTCAAGGCAAGCTTGTTGGTGAGATAATGGCCTCATGGCTTTCTCCACTAGGCTG
GACATCCACCTAACCAAGATAATATTTTATAACATCAACCTCGGCTTACTTCTTCTGCGG
GTAGCTTGGCCTTTGCACGTTTAA
>TRINITY_DN26061_c1_g1_i1_1; 103 1 244  LEN=616
XXTCTCAGATCTATGAATGAACAGGTGAGAATCCGAAAACGCCATGGCTGCAACAACAAT
TGCCCGTGGGAGAAAGAAACAAATGGTAACCCATCTATCTCTCTTTATTTCTCACAGAGC
CTCCGAGTTGCCCCGCCAATTAACGGGTCGGGTTCTCATTGCCCGACTCATGTGCTCGGA
AGAAAATACAGTACATCGTCACAGCCTCCGATTGATTCGCCGAAGACAGCGCTTCCGGAG
GGTTGA
>TRINITY_DN26001_c4_g2_i1_1; 106 453 505  LEN=505; minus strand
ATGGCGAGAGTTGAGCAGATCGAGTTCGACAGCAGAGTTGTTCCTGTCCAAGGX
>TRINITY_DN17936_c0_g1_i1_1; 136 191 463  LEN=628; minus strand
ATGGCTTCCGCGATACTACCGCAGCACCGTCCTCCTGCCTCATCGTCGGTTGATGAAGAT
CTAGAAGAGCGGTCAGATGTACGAGCTCAGGTCGCTTCCTCTGTTCTTGTTGGTTTTCGC
CAGACACATCAGAGGGGGCTGCTGTGATCTACACCATGGTCCCGTGAGCCTCATCGACAG
AGGTGTAACTGCCGCTTTCGGCAGCAACGTCGGCGACGTTGGAAGACTCCTGACCTTGAC
GTTGTTCGTACTGCAACAGATTTTTCATACTAA
>TRINITY_DN17965_c0_g1_i1_1; 50 1 195  LEN=374; minus strand
TACGAACCTTCTTACCGTGTAGGAGGAACTACATAATAAGGAAACAAGTTTACATTGTGA
ATGCATAGGAATCTCTTGCCTGCAGCCTTGGGTCCTTTGAAAGCCAACGTTGGGGCATTG
CTTGGTGCAGAGGTAAATGTCAAGGGTGCTGAGTGTGAGAACGAAGGTTCAAAATTGAGA
GTAGCCACTTTATAA
>TRINITY_DN7148_c0_g1_i1_1; 85 1 159  LEN=435
CGAGCTCTGAAGTGTCTGGATCTAGGTCGTGACGTCTGCGATGGTTGGAGTTGGGACAGG
TTGGTGGCGCTGCTTGAAGCTACGATGGCCAACATGCAAATTGTGGTAGTCTCTGTTTTG
TTGAAGAAGAAAAAGGCTGGGTTAGTCTCGGTCAAGTAA
>TRINITY_DN7114_c0_g1_i1_1; 28 1 316  LEN=565; minus strand
XXCTGTCACAGTCGATAAGTGGTGATGATTGAGATTGAACTCCTTTCCAAAGTGTGCCAG
CGTAGTCGTGGCCGAAAACATAGTACTTACATCTCAGATCTAGGCTCCAACAATGAAGCC
CTCGGTGAGGTCTCTCTTCACTATTTTGCTTCTAATTGCCTTGGCTATCACACTCAGCTG
TCAAGTCTTCATTAGATGCCGATTCGAGTTCACCGTGGTCAAAAAATCGACGGTATTAAA
TGTGACGGCCAATTTGATGAGGGATGTGCAGATGAAGCAAGACATCGAGCAAAAAGATCT
AGTCGTACTGGACCCTAG
>TRINITY_DN7126_c0_g1_i1_1; 160 1 436  LEN=436
GGTTTTGTCAGGTGTGGTAGGATAGAGGAAGCTGGTAGGCTCTTTGACGAAATGCCGTGG
AGGAATGTGATTTCTTACACTGCAATGATTGATGGGTATGCTCAAAACGGGGAGATTGAG
CGGGCGAGGGCTTTGTTTGACTGCATGCCGCATAAAAATGCTGTTTCCTGGACTGTGATG
ATTAGTGGCTATGTGGAGAATGGGAGGTTTGATGAGGCTAGGGAATTGTTTGATCAAATG
CCAAATAAGAATGTTGTTGCAACGACTGCTATGATCACAGGTTACTGTAAGGAGGGAAAG
ATGGAAAATGCAAGGATTTTGTTCCAAGAAATTCAGTCCAGGGATCTCGTCTCTTATAAT
GCAATGATAACAGGTTATGCACAAAATGGGAGAGGTGAGGAGGCACTGAAGTTACTCATA
CAAATGCTTAGGAGGGXX
>TRINITY_DN731_c0_g1_i1_1; 48 1 131  LEN=307
XATGTAATTAGTATACCTGTTTCAGTATCGACACATCGTATGATTGGATATGTGAAAACT
GAGATTGATGAATGGTGCATGAATGATAACTTCAGAATGACCTGGATTGACTGTGATGGA
ATACCGAACTGA
>TRINITY_DN729_c0_g1_i1_1; 106 349 430  LEN=430; minus strand
ATGGCCAAAAAACTTCTCGTTAACTGGAAAGTTCCTGTTCCGCTTCATCCAAAGAAGCCA
TATAAAGCACAAATGATTGGCCXX
>TRINITY_DN34415_c0_g1_i1_1; 26 1 281  LEN=310
XTCCAGCAACATCAACTCATCCCCCGCCCAACTCTTACACAATCAGTTGTGGACTCAGAA
AGGCTGCTCGGAACTTCTCTTGACCTAAACGCCCTCGGAAGCTCTTATTGGACTGCTATA
AATACGGCAGATTTAGGGAAAGACATTCCTTCTTCTTGGGCAACAGAATCAGTAAGACAA
TCGGGCTTACCGAGGTTGACTCAATATCGGGATAGACGGGGGGCTAGGAAACAACTTCAT
AATAGATAGGCACACTCGAAAGAAGGGAATGCCCAGTCATAA
>TRINITY_DN34438_c0_g1_i1_1; 89 212 422  LEN=422
ATGGCCTTCACTAGATACTCCATCTCCCTCTTATCTGCCTCACACCAACGCTGGCACCAC
CACACCACAACCAAATCTGCCACCACTCACCAGATCAACAGTCTCCTCGAACCCATCTCT
ACAATATTAGTCAAGTACCAGTACTTGACTGCGGCTTACCCTGTCTGCAGAACTCTATGA
TCGGCATCTACTTCGCAATGCAACCTTTGCGXX
>TRINITY_DN34409_c0_g1_i1_1; 48 1 196  LEN=403
XXTCCTTCTGTAAGATCTGCAATAGGGCGATCAGCACCCCATTTAGGTCAACATGCATTA
TTTCATGATGTGGTTGTAAGTAGAGATGCCGACAAGGTGTGTACCATGCAAAACACAGAA
TATTTGATTGAAGATGGTGAGGCGAAGTGGGGTAAGAGAAAAGGCAATCCTAGTATGAGC
TATGTGGCAAATGCTTGA
>TRINITY_DN34414_c0_g1_i1_1; 104 1 190  LEN=360
XXGTTCAAGTCCTTCTGTTCAGAACCTTTTGAACCTCACCAGTTCAGAGGAGGCCATCCC
CAAGGTCTACCGGCAGGTTGTTCACAAGGTCTTCCACCCGGTTGTTCACAAGGTCTTCCA
CCCGGTCGTTCACAAGGTCTTTCACCCGGTCGTTCACGTGAAACAGAGACAGAGACAATG
GAGTTCACGTGA
>TRINITY_DN34432_c0_g1_i1_1; 85 1 406  LEN=406
XGAAGTGCCGCTGTGCCAGTGGAAATCTACCAGTACCCGTTGAAGTTAGATCCGCTTCAG
CATCATCAACAGACGGAGAAGAAATGGACAAAATGTTATTTGCGGACTCGCCTCAGGATG
GAGAGGAAGCTACTGTGGAAGAAGGCAGTTGTTGAGCAAGTGACATTGGTTGAAGTTCAA
TATGAATATGCATCATCAACTGGAGAAGATGAAGATTCCGCTGAAGATATCGAGTTAGAG
ACGGATTTCAATTGTTCTCTTACAGTTCCTCCACCAAACTGTAGTACAGAAGGAATAGCC
GTGAGGTCGCCAAGCCCGCCTCTCTCTCTCGTTGTTGCGCGCCTTTACTCTACAGAACCA
GCATAGCTCGCAGACGAGCACGCTAATGAGGCTCGGAATGAAAAAGXX
>TRINITY_DN6665_c0_g1_i1_1; 64 1 197  LEN=313
XGAGCTAAGGCCATGTCAAACAAGCCCCGCAAGGCCAAGATGATTGAAAACAGTCTAGGG
GCAGACCGAAATACGACTAGGACATGCATGAAACATGGTCAAATCATGTCAGGAAATGGG
TCCAAAACAAAAGGCATGCAAAGCCACCAAGTGAAGCATTACTCTACACCTACCCCAACC
ACTCATGGCATGGACTAA
>TRINITY_DN6665_c0_g2_i1_1; 107 1 429  LEN=467; minus strand
CAAAGACTTAAACACTTAAGCATGTACAATGCTCATTTCAAGGCACAACAAAACAACTCT
TCAAGACATGAAAGGGATGATAAATGCAATCATACGAGCATGGGTTATGGACTGAAATAG
CATGGGAAATGACTCCAAATCACTGAAACCACCCAACTCAAGCATGCTCATGACTCACAC
CCTCAAGGCTCACAAGCCAAAATGCAAAGAGGCTATACCAAACATGGCAAATATGGTCAA
AACAGCACCCAACAGACCTTGAGCATGTTAAAACATGACCAAAAACTTCACAAAGCTAAG
CCAAAGCATGCAAGCATGATAGTCCAAAGGCAAGATGTACTTCTAGGCAAAATGGAGGAA
TACAAGGCAAGTGTATTATGCATGCAAGGGGTCAACAAACCAACATGGGACAGAGGTAAA
ACATACTAA
>TRINITY_DN6656_c0_g1_i1_1; 69 1 272  LEN=581
XGTCTGAGTGGTGTCGCCAGTGTTCATTCGGTGGAGTCACCGTCTAGCATGGCAAGTGTT
GGTGGCGGTGCTTTCTTGCTCCTTCAGTTATGGGTTCTCCGTAATTCAGCTGCTGGTGTA
GCCAGCCCGTGCGCTGTGTGTATGGAAGAAGAAGTTGTGGTGTGGACGCGCCTCTGTGCG
GCTGGTTACAAGTATAGCCGGTGCGTTGGGTGTGTTTTTGGGGCAGAGGGACGCACGCAC
AGTTTCCCGCCTACTTTTGTGTTGGTATGTTAA
>TRINITY_DN6625_c0_g1_i1_1; 54 214 313  LEN=313
ATGGAGGATCGAACCCGGGTGAAACCGTTTTTGGGCCGATCCCTAACCACTGAACCCACC
CCTCAGGGGCGGTATATTTGTAGTTTGAGTGAGAAACCTGXX
>TRINITY_DN33549_c0_g1_i1_1; 56 1 125  LEN=426
XAGACAGGATGCGAAGCTAGCAGTAAATTGGCTAGATGCTGTCGTCATGTAGGATCATCC
ATCATTAAGTGGAAAACGGATCTCTCCATGAGAAGTGGTACGGGAAAACGCTGCAAACCA
GTCTAA
>TRINITY_DN33502_c0_g1_i1_1; 129 155 333  LEN=333; minus strand
ATGAGGAGAATAGAGGCCCGAATTGAACAAATGAGAGCACATGCTCAAGCAAAGATGGTG
AGGAAGATAGCAATAGCAAGGCAAAAATCAGAAGAAAAAAGGGCTGCAGCTGAAGCCAGA
AGAAATGAACAGGCAGAGAGAAGTTCAGCTCAGACAGAATACATTCGCCGAACAGGTCGX
>TRINITY_DN33563_c0_g1_i2_1; 109 380 466  LEN=466
ATGGCGGCAATGGGGATGGTGAAGGGAAGATGTTGCAACGTTCGTTGGAGAGGGAGAGGT
GGTCTTAACGGCGGTTTTAAATATGGG
>TRINITY_DN33581_c0_g1_i1_1; 54 1 312  LEN=312; minus strand
AGGAGAGGCAACTGCCATATTTTTATGGATCTTAATAAGGGATTTCCAGTTTCACAACAA
AAAAGTATGGCCATGGCAAAAGGATGCTCATTTTATGGCTTTAATGAATTCTTCAACATC
AGCAATAACAATCAAGTGTTGGCAAACAATATCTTTGGGTTGCATGGATTGCCAAGGACC
ATTGAACTGATCAAGAAGCAGTTACTTGAGAATGTTTTGGCAAAAGXTTCTGTGAACTCC
TATGCAGGGAACTACAGGTTAGTTCTTACTGTCTGCAAACAGATCACAAAACCACTTCAC
GAACAGTCTTCCCXX
>TRINITY_DN33567_c0_g1_i1_1; 95 327 396  LEN=396; minus strand
ATGGAGACGATCACACCAGTCCCGACACTTCGTATGTCTCCAACGACGGTGCCGGAGAAT
GAGGTTTTATXX
>TRINITY_DN33586_c0_g1_i1_1; -69 1 322  LEN=322; minus strand
XXCTAGAAGCCCGGGACTAGCAACCAATAGGAGAAGAGGATCCTAGCAACAATAGCAAGA
GCCGCCCTGCCTGCGAGTAGAAGAACAAGGATACTAGCAGCGGAGAAGGAGCAGGGTACA
TTTCCAAGAGGACCCTTCCTTGCTGAAGATGCAACCCTTGAACTCAAAGCGGACGTAACT
ACAGGGTTAACTACTGAGCGAGAACTCTGGGTTTCACTACTGAGCTATAACTCACAGCTG
AAGGAACTACTTGACTTGGAGTTACGGATTGAGAGGGGTTTATGACTGAGTGCCGCCTCG
AAGGACGTCGGATTGACGAGGGAX
>TRINITY_DN33515_c0_g1_i1_1; 42 1 342  LEN=342
XXGTTATTTGTAACATGTGGGTGTATCTTACACTTCCAACCATTACAGGTTGTTATCAAC
TGGAATTTCCTAAGTTGTGATGGGAAAGATAATTCAAGAACATCAACTGGTAAAGAGCTA
ATGCTTTATGTTTACGTAAGGAGTAAGGTGTTGAAGCTCAAAGGGGATTTTAGAAAGAGA
TACCAGTCAGGTCTCTGCTTTGATTCCAGATGTGATATATGGAGAGGAAGGTAAAAGGGG
AGAACTTTAAAAGCAGGTGTGAGTGGTTTTGGTGGAGAAAAGATAATTACCAACTGGATG
ACTGCAGGTTATGGGTGCTCAGATAGACGCCCATTGGGACTTCGX
>TRINITY_DN33569_c0_g1_i1_1; 135 1 312  LEN=312; minus strand
XCACCAAAGGAGCAGCAGACTACCCCAACCAAGACACTACCATCTACCAAACCAGCAAGC
AACACCATAACAGCAGATTGCAACCAAGAACAACAGCAGCAGCTCCACTAGACTGTAGCA
TTCAGCCACCATAACACATACAAGGTGAACCCTAAGCATCAACACACAGAAGAATTGAGG
AAGGTGCCTCATGCTGCCCTAAGCAGAACACACACAAAAACAGAAGCAGAAGCAGAAATA
ACATTCAGCATTCACAGCAACAACACACAGAAGCAGATCAGCAGAACAACCAGCAGCAAA
ACATCAAATGCACXX
>TRINITY_DN33527_c0_g1_i1_1; 55 1 103  LEN=330
XXTGGAAGGCTAATTGCAGGACCTAGGAGTAATATGACTCAGGTTGATTGGACTGTGAAG
GCAAATAAGAATTTTGTGAGAACTGAGTTGAGAGCTGTGGCTTGG
>TRINITY_DN2461_c0_g1_i1_1; -23 1 374  LEN=392
XGGTGACTGATGTACTGGAATGAACAGTACAGAAAATACAGGGCCATAGCAGCCACTCTA
CCTCAGAGTAACAGGGTCTCTATGATACCATTATGCTGCCACATAACTGAGTATCAACTG
ATTTTTATAAAATTGCCATTCACACCCTGGAGTCAAGAAACTGCCCCCTATGCAAGGCCA
ACAAACGCAGTACGTATCTCGTTCTCAGAATTAGACACCAAGGGCATAATAACAGAGGTG
GTCTTGCGAACAGACCTGTATCACCTCAACCCCTCAATCAAAGTTGTCCCTGAACACACA
AGACATGATGCATTAATGCCAATTTGGGTGAAAAGCAAGGGGCAGAGAGTTCAAATACAG
CACACGTCTGCATGA
>TRINITY_DN2490_c0_g1_i1_1; 67 1 163  LEN=453; minus strand
XXACCACACGATGGGTCTCTCTAGCCTGATCATGTGGTGGAGAGGAGTCTTGGGACATGG
GAACAAGAAATATCTGGACTGTGGATCCCTTGCCATGTTATAAGGAAAAATAATCTAGTT
TACCCCAAGAACACGGGTCTAAGGCTTGTTAAGAATCCAATTTAA
>TRINITY_DN23187_c1_g2_i1_1; 73 1 179  LEN=322; minus strand
XGAGAGGAGCGCGAGAAATATTACAATGATATGTTGAAAGAGCGAGAGGAGCGCGAGAGA
TGTTACAATGAGATGTTGCAACAGCGGGCGCAAGGACAGAAAGATCGGGAGGAGACAGAT
AAAAAGGTTGATCATCTGAATAATGTAGTCGCCAAACTCACACAACTCTTGGGGATCTAA
>TRINITY_DN23108_c0_g1_i2_1; 247 96 371  LEN=620; minus strand
ATGAGTTACTACAACCAGCAACAACCACCCGTTGGTGTCCCTCCTCCTCAAGGTTATCCT
CCAGAAGGGTATCCAAAGGATGCTTATCCGCCACCGGGTTACCCTCCACAAGGGTATCCT
CCACAGGGCTACCCTCAGCAAGGCTACCCTCCTCAATATGCCCCTCAGTACGCCCCTCCT
CCCCCTCAACAACAACAAGGCGTCGGCGGCGCTGGTTGCCTTGAAGGATGTTTGGCTGCT
CTGTGCTGTTGTTGCCTCCTTGATGCGTGCTTCTAA
>TRINITY_DN23123_c0_g2_i1_1; 48 1 145  LEN=314; minus strand
XXGATCCATAGTGTGATATCTAAGAGGCCTTTCAAGTTGCCGAGGAATGCACAAGTTGAA
GTTCCATGACAACTTATCCCTCAGACATCCATAGGCACAAGCTCTACTACACTGAGGAGC
CGCTCACAGCAAGAAGGGATAACTTGA
>TRINITY_DN13712_c0_g3_i1_1; 14 1 239  LEN=304
XGTTGATTAGGATTAGCAGAGTACGCCAACCAAGGTCCAACAGAATAGAGAAGCCGGTCT
TCCTTTTTTACGGGGAGGATACCAGTTAGAGGATATGATGATGTTTTCGTAGCTTCCCGT
ACCCATACAGGAACGCTATTAAGAATACGAACAGAAGTACTGGGTGGTATAGATGAGATG
GGAATACCCCTGAAAAAGGGTTTCTTAGATGTGAATCTATCAAAAATGGAATACATTTGA
>TRINITY_DN13762_c0_g1_i1_1; 168 268 381  LEN=850; minus strand
ATGAGAAGCCTCAAGTCTCTGAAAGCTCCAATCAAAGGCAAAAACAAGGGTGATGTTTTC
AGTGGATACATCCTACCAGATCTTGGGTATCATTCTTCACGACAACCTACTTAA
>TRINITY_DN20309_c0_g1_i2_1; -59 1 712  LEN=712; minus strand
XTGGCCTTGCCCTGGCCCGTGGCCCGTGGCCCTGGCATGGCCCGTGGCCTTGGCCTTGCC
CTGGCCCGTGGCCTTGGCCCTGGCATGGCCTTGGCCCGTGGCCTTGCCCTTGGCCTTGGC
CTTGCCCTTGCCAGTGGCCTTGGCCTTGCCCTTGTCCTTGCCCGTGGCCTTGGCATGGCC
TTGGCCCGTGGCCTTGTGCTGCCCTGGCCCGTGGCCCTGGCATGGCCTTGGCCCTGGCCC
GTGGCCTTGGCCTTGGCCCGTGGCCCTGGCATGGCCTTGGCCCGTGGCCTTGCCCTTGGC
CTTGCCTTTGCCCTTGCCCGTGGCCTTGGCCCGTGGCCTTAGCATGGCCTTGGCCCGTGG
CCTTGGCATGGCCTTCGCCCGTGGCCTTGGCCTGGCCCGTGGCCTTGGCCTTGCCCTGGT
CTTGCCCGTGGCCTTGGCCCGTGGCGTTGCCCTGGCCCGTGGCCCGTGGCGTTGCCCTGG
CCCGTGGCCCGTGGCGTTGGCATGGCCTTGGCCCGTGGCCTTGGCATGGCCTTCGCCCGT
GGCCTTGCCCTGGCCCGTGGCCTTGGCCTTGCCATGGTCTTGCCCTGGTCTTGCCCGTGG
CCTTGGCATGGCCCTGGCCCGTGGCCTTGGCCTGGCCCGTGGCCCGTGGCCTTGGCCTGT
GGCATGTGGCCTTGCCCTGGCCCGTGGCCTTGGCCTGTGGCCTTGCCCTGGCCX
>TRINITY_DN20363_c0_g1_i1_1; 54 1 190  LEN=534
XXGTTTGCAGGAGGTAGTTGTAGACAGTTGAAGATGATGGCCAAATGTGGTTGTTCGCCT
CCAAAGGTGGTGGCCGAAAGCAATTGCCACTGGTGGGATGTGGTTAGTGGTGGCCAAAAG
TGATTGCCAATAGTGAGAGGTCATGGTCGAAAGTGGTTGACGGTCGGAAATAATGGCCGT
TCGGTCATCTAA
>TRINITY_DN20339_c2_g1_i1_1; 42 95 376  LEN=376
ATGGGCAAAGTAAGCACTGTAGCAGGAAGAAATAGACCGAACCATGAACCAAAATGGACC
AAGAGCAGTACAAACCGAGATCGTGAGGAAGTGGCGCCGAAGTGAGCAAATATTGAAGTT
GAATGGGCGAAGGCTAGGGTCGCGGTATTGGCGTGTCCGGAGCAAATATAATCAGTGAAC
GACAGCACAGCAAAGAATAGTAGTGCAGGTTGAGGCGGCTACTACTATTCAATTTCTGGG
GAACAATCCATTGTTGCGGAACACAATCTTCAAGCAATTCCA
>TRINITY_DN20314_c0_g1_i1_1; 170 39 182  LEN=445; minus strand
ATGAAGGAGAGGGCGGAGCCACGCGACGGCGAAGAAGAAATGCAGAGGGTGGCCGGAAAC
CGTGATTCCAGTGGCGACGCGACGGTGGCAAGGCTAGATTGCAGCGACGACGAGGTTTAT
AATGTGAACCTTGGTGAGACTTGA
>TRINITY_DN663_c0_g1_i1_1; 100 1 453  LEN=453; minus strand
XCTGGTGTGAAACCCTCAGATCTTGGACCGTCCAAGCGAGCTCATACCTCTGATCCTTGG
ATGATCGACGGTCAAGATGCAACAAATAGGTTTCTAGGATGGTAAAATGGCTTTGAGGAG
TTGGAAAATTCTAAGGCCGTTGTTGTTAGTGCCGGAGATGAAGTAAGCGATTCTTACGAA
AGAGAGAAACCCTAACCCTCTGTATCCGCGCGGATCTCAACCAAAGCCATCGGCCGTTCA
TCTCCTTCGTCGATGCCCAATCAAAATATGTGTGGTGGTGGTCTTGAGATAAGATGGAGA
AGACTTGGGATTATTATCGGAATTGGATTCGAAAGAAGACGATGACGAATTGTCGTCATG
AAACATTTCAATGATCGTCTCCATGAACGACTTGCCTTTGGAATTGGACTCATTGTGCTT
GGCCATTCCACAAAGCTCTGATTCCAAACCTTAGXX
>TRINITY_DN640_c0_g1_i1_1; 58 1 285  LEN=501; minus strand
TTCATGACCAGTAAAGTTAGATTAACTCTATATGCAAAGTCACATAACCGCAACAAATTC
TAGCTACCTAACTTCGACTCATCTTGTTCACTGCAACTCCAAAGCGAGTTCGGCGTCATA
TTGGTAAGTGCGGATAGCTTTGAAGATGGATTATCTGAAACCTTAGCAAGCGAACGATAC
TACAATTTCAGGCTCTCTGCATTGTCCAATGTCTCAACAACATACTTGAATAGTTTTCAA
GTTGTAGTATCAAGGATTCATTTGGTCTCTAGAGGTAAACTATGA
>TRINITY_DN30612_c0_g1_i2_1; 126 1 187  LEN=611; minus strand
XXTAACTTTTCACATCAGCATTTTAATGGTGGTGCTCAGCCGCCACAGCAGCAGCAGCAG
CAGCCACACCAAAATCAGCAAGAGCAACAGGAGCTGCGGCAGCAACAGCAAAACCGACAA
CAACAATCAATAGAAAATCTTCCTGTAGGACCTACGGATGATGCTAGGCTGCATGAAATG
AGGATCTAG
>TRINITY_DN30643_c1_g2_i4_1; 8 284 440  LEN=440
ATGGCACGGGAAGGTATTTCGGCTCTTATCGGTAGGCGATATAAGGTTGGTGGTGXCGGG
CGTCACAACATAGACCGTTCCCTTGGGGCAGACCGTGATGTCACGACTCGGGTATGTAAC
CCTGGTGCGTGGGCATCATTGGTAGTTACTGTAGGTAAX
>TRINITY_DN30650_c3_g1_i1_1; 129 111 404  LEN=492
ATGGAGGAATTACAAAGGAAGTGCATGCTAGAATCACCAAACATGATGGAGCCCTTCTTC
AATGTTGAAGAGGGGCTCAATATAAGCCCACTAACAGTTTACATCAGTCTTGAAATCAGA
TTACTCATAAGGCAAACAAAGCATGCAATTTATTGGCATAAAAGGGGGTATTGAAAGAAG
TATATCATGGAGACACCAAATGAGGTTGAGCCCTTCTACAATGTTGTAGAGGGGCTCAAA
ATAAGCCTAAAAACAGTAGGGGTCGGACCCAAAACTGAAAGCAAATGGGGCTAA
>TRINITY_DN30677_c4_g2_i10_1; -11 1 352  LEN=1058
XXTACGCACGCAGCGGCTTCAAACAACCTATAAACGGGTAAGCAACCTGTCCTAGTTTGG
AATGGTCACTATGGATCCGAATATGCACTAGGTCGAATGGTCAAAAAGGGTGCCCCGGTA
AAACCGGGGTTTGTGTTCCCATGCTGTCAGAGCCCAGAGCCGATCAGCCTTACGGACATG
ACTTGACAAGACAAGCCTCCGGCAAATCGTTCGGGAATGGCATATGGCAAACACGGTGTC
CTAGGCGCACCAATGCAAATGCAATGCAAAGAAACACACAAGTGTAGAAAAAACAGATAT
CATGAGTTCGAGTCAAGTTCTCTAAATCCCCAGCAGAGTCGCCAGAAACTGTAG
>TRINITY_DN30662_c2_g1_i11_1; 469 1 1078  LEN=1142; minus strand
XXTCCAGATGTTGTCACTTATACTTCTTTAATTGATGGCCTGTGTAGTTTTGGTCGGTGG
ACAGAGGCTTTCGGAATGTTAAGAGAAATGCTTGATAGTGATATTTCTCCAAATATTTGT
ACATTTAGTGTGTTGGTGGATGCACATACTAAGGAGGGGATGGCAAAAGAGGCAGAGGAG
GTACTTGAAGTCATGATACAAAGAGGTGTGGATCCTGATGTAGTCACATACAATACTCTA
ATGGATGGATACTGTTTGCAAGGTCGGATGGACGAAGCAATTAGAGTGTTCAATACCATG
GTGGATAGAGGTCTTCACCCTAATGTTCATAGCTATAACATTCTAATCAACGGATATTGC
AAGAAGATGAAAATTGATGAGGCCATGGATCTCTTTTGGGAAATGCCTCAAAGGGGGTTG
AAACCCAACAACGGAACTTTCAACACTATTTTACAAGGTTTGTTTCGATCAAGCAGATGT
TCAGCTGCTCAAGAACTTTTTAATGAGATGCAAGCTGTAGGTAAAATTCCAGATTCTCAA
ACTTATGCTATCTTGTTGGATGGGTTGTGCAAAAATGGGCGTGTGGTAGAAGCATATTCA
TTATTTCAGTTAATGGAAAGAAGCAATTTACATCTTGACATTGTTATGTACAGCATCCTC
ATTAATGGGTTCTGCAAGGTTAAAAAGCTTGACACTGCCAAGGCCCTTTTCAATAACCTT
TCTTCCAAGGGATTACATCCTGATGTTAAGACATACACTATGATGATACAAGGTCTTTGT
GAAGAAGGCCTACTGAATGAAGCCAAAGAGTTGTTTGTGAAAATGGAAGAGAATGGGTGT
TTGCCGAATGATGCCACTTACAACATTGTCATACAAGGATTTCTTGGGCAACAAAAGTGC
CATGAGGCATTGGTACTCCTTGAGGAAATGATTGGAAGGGGTTTTTCACCAGATGCATCT
ACTTCTGCCTTGATTGTTGATCTAATTGCACTCGCAACTAAAGGACAGGATCATCCTCTG
CAAGTAGTGATTAAGAAGTTCTTGCAAAATGATAAACAGGGAATCCAAAAGATTCAGTAA
>TRINITY_DN30609_c3_g1_i5_1; 95 209 547  LEN=2030
ATGATAAGAATCCCAGATTTTCTCGTCACCTCAGGCAGGCAAACGAGGAAGCTTGCAGTG
AAAAACAAGTACGACGTAGCTAGCAATGTACGACGTAACATGATCCAGAACAGTTGCTCC
CATGCACGACGTAACAAGGCAGAGGACAAAAACAATATCCAGTGCACCAGTGCTGTAGAT
ACAAGTCAAACATAGGGCCCCCACGAAAGTAGAATGTCCAAGTGTGGTATTAACACAGCA
CATTTCCATGACCACTGTAGAAATCATCACCCCATTGATGACAAGCACGCACAGATCAAC
GGAAGATATATTCAGAATGTACCATTAGAAGACCGTTGA
>TRINITY_DN30673_c1_g1_i7_1; 134 410 633  LEN=633
ATGGTGGTGAAGTTCGCGGGTTATTTGTTCGAATGGTGATAGTATGGGTTGAGGCCATGG
CTATGGAGGTCGGGGGAGGAGGAAAAACATAGATAAGGAAGGAGAAATAGAGTTTTGAGA
ATGAGAGGTGGAGAGAAAGAGAAGGAACCGAGAGAGATGAAACTGGAAGTGAAGAGAGAT
GAGGAAGACTTAGGCTCAAGTTATGGGCAACATGAGAGAGGTGAX
>TRINITY_DN30603_c0_g2_i1_1; 2 300 671  LEN=671
AGGGCCGAGCATGTTTGGGCTGAGATCACTTGGGCCTGATTTGGAGTGGGATTTGCTCGG
TTGAGGCCTAACCCCTATCTAGGCCAAGCTAACTGGGGCTTCCCTGGAGGTGATCTTGCT
CGGTCGAGGCCCATGCCTGAGGCCCGCGACCATGTGATTGACCAATCTCCCCCGGATTTG
GACTTGCTGGGCCGAGATGXAGCATCTGCTACAGGTTTTGGGGGAGCATGGTTAGCTCAG
TGGTAAAGTCTTCTGTTCACCGGCTCGGCTTATCTTAAACTCGGTTATGCCGAAATGCTA
CCGGGCTCGGCTGTTATGGAGCTCGGCGAGTGTAGCACTCGGGCACGTTACGCAGCACAG
ATGTGGAAGGCCGXX
>TRINITY_DN30637_c0_g3_i5_1; 114 834 964  LEN=964
ATGAATAGTGATTTAATGAAAGGCACAAAACATTCTCAGTTTGGTGAAAATGTAAAGGCA
ATGAATAGTGATTTAATGAAAGGCACAAAACATTCTCAGTTTGGTGAAAATGTAAAGGCA
ATGAATAGTGAX
>TRINITY_DN9474_c0_g1_i1_1; 62 1 519  LEN=519
GAAGGCAACCCAGGTCCGGCTGGTGGAGGTTGTATTCTCAGGGATCATAGAGGTAACATG
GTATATGCTTTGTCGAACTTTTATGGCTTGTCCTCGACAATCCCTATGGAGCATACTCAG
CTTGTAGATGCTTTGACCGAATATACAAATCCTGACTAGAATCAGATTTCAGACATGGTT
GTTGAGGAGAGCTTTGTGGAGAAGGCTGGAGGAGCTACTTCGGCTGTAGAACTATCTGAT
ATGCAAGATGTTTATACTTTXAATATAAAGGAAGGAGATAAGCATTCCGATGTAGTGGTG
CAAAACGAAGGGGTTGGAGTCGTTATAGAGGCTGGTTCTGATAAGCAGAATGAGTCTCCT
TCAAAGAATATATCAGAGGGTTCATTTTTTTCTCAAGAGAATAGGGGCGGGTCTAGTAGC
XGGGCAAAGCAGAGATGGCTCGAAAATTTGAGGTCTGGTGGAAGGTTTAAGAGGAAAGCT
GGCATGACTGTCTTAAGCATATCAGGAAGGGAAGGTAGCAGX
>TRINITY_DN9433_c0_g1_i1_1; 131 328 480  LEN=488
ATGGGTGTTGTAGCGTTTGGCGTCGGTTATGGAGAACAGTGGTCGTGGCTCCGTAAACAG
AGTCGGAGACAGTGCCAGAGACACAAACAGCGACTGAAAGTGGATACCGCAGGTGGCGAC
CAGAAAACGGAAACAGAGAGAGGGCCTGACTGA
>TRINITY_DN9440_c0_g1_i1_1; 114 176 280  LEN=301
ATGGCAGCTGTTATGGTTGTGAATTTCTATCACACTGCTATAGCGGCCGTAACGGATGGC
GGTAACCGCTACAACCATTACGTAATGGTTACAGCCGCTTTTTAA
>TRINITY_DN9486_c0_g1_i2_1; 83 1 175  LEN=337
XXTCATTCCACCTCTGGTTGCAATTGCTTCGTCCTCCTCGAAGCTGCGCTGTGTAACTCC
GTCGAACAACCCACGACCTTGCCGTCCCCCGCCGAAGCTGCCGCCGGATTCGTCGTCCAC
ATCCTCGCCTTCGCCGGATCTGCACTATTAAGTAAGCCGAAAACCGTCTTCCACTGA
>TRINITY_DN32888_c0_g1_i1_1; 100 257 315  LEN=315
ATGGCGATGGATGCTGCTGTCGAGCCAGTCGTCGTACTGTCAATCACCGTAGAAGAAAGX
>TRINITY_DN32851_c0_g1_i1_1; 75 1 383  LEN=383
XXGGAGAATGAAAATGAGGATACGAAGCAACCAAGCCTGGTTTGGTCTATTCTTGAAGTC
CTGAACAATTTCATGGACAAGCCTCTTGAATGGAAGCTTCAAGATCAGGAGCTCAATACT
CTTTTGGTACCAAATTGCCGAGTGGTGAGGCGATCTAAGAGGAGGGTAGGGCTAGCGGTA
GCGGTGGCGGTGGCGGTGATGATCGGTACTAGTAGCGGTGATGGCGGTGATTGGCAACTC
AACAGCGATAGAGGTGGAGGTGATCGGCAAGGTGAGGAGCAGCGAGTGGGAGACAGAGAG
TTGAATGCGATGTTTTGGGGTGTGAATAGTTGGGGATGTTTCGGCGATTGGCTAAAACAC
CATTGTCCCATATTTAAACAAAAC
>TRINITY_DN32845_c0_g1_i1_1; 43 1 204  LEN=357; minus strand
CCGTCCCTTTATAGGTCATCAGAATGCCTTTATGGCTGTCCCTTTACGGGTCATCAGAAT
GCCTTTATGGCCATTCCTTTATGGGTCATCGAAAACGTCTCTGTACACATAAGTCATCGG
AATGCTTTCAAGGCCGTCCCTTTATGGGTCATCGGATTTGTTAGCACTAATGGATGTACC
ATGCATGATTATATGCAAATCTGA
>TRINITY_DN32814_c0_g1_i1_1; 76 33 380  LEN=380
ATGACTTAACTCTAATTCCTTGCTTTGCAGACACCGGGCAAGTTAGCCGAGATCTGCTGC
CGTCAACATGATGCTATTGAACAGATTGGCTTGTTGAAAGCCGAAATCGAAAATGAGGAG
AGCAAGGCTGTAAAGGCCTCTCAAAGGGCCGAATCCGAGTCGGCGAGAGCAGCGGAGGAG
AGCGCCAGAGCCGATACCGAGGCAGATAAGGCGAGAAGTTCTGACCAACTTAGATTGGCC
GCCAAGGAGAGGGCAACCGCGAGCAAAGACGCGCTCAAGTTAGCCAAAGAGGXTAATTCT
AAATTGGAAGCCGATTTAGAAGAGTCGAAGAAGGCGAAGGAAATAGCTGXX
>TRINITY_DN20284_c0_g1_i1_1; 131 1 343  LEN=446
XCCCGAGTGGGGTTCGATCTCAGCCGGTTCATCACCAATCGAAATAACCGCATGGTTTTC
CAGCAACGGCACGGCCGGAGATCGGCAGAATGGGAAAATGGAGAAGATCTCAGATCTGCC
GAAGTTGATGXAGGTGTGGCCATGGATGAAGAAGTACTCATCTTGGACATTGTCAATCTC
ATCGATCCGATCGCCAACGAGCTCAAATCTGACTTCTCCAACAGCCGGCTGAGAGAAGAA
AGAGACATACAAGCTTGGGGCCCGAATGGAGAACGGCGAGATGGTGAGGAGTCTACAACA
AGACTGCGACGACACGGAGGCAACGACGAAGGTAAAGAAGAGTGA
>TRINITY_DN20285_c2_g1_i2_1; 115 427 687  LEN=687
ATGGAAGAGCTTCATCATCATGAAGAAAGCTCTGGACATGGAGGAGACCAAGTTAGGGCA
AATTGGGCTAAGCCCAAGCTTGTCAGCTTGATTGACCATGATCTGGAGCGTGGTAGACTA
TAGGAGGTCCAGAGAGCAATCTTAAGAAGTGCTAAAATATGGTCGACCATCTTGATAGAT
GTAGTCAAACATAACATGAATTCCTGAGAACCTAGAAAGGCCAAGCGACAGTATGGTCAA
CCATCCAAGTGGATGAGGTCA
>TRINITY_DN20264_c0_g1_i2_1; 176 321 597  LEN=597
ATGCCGATTGCCGGAGGAGATAGAAGACGCCGGACGGTGGAGGAGGGCGAACACGTCGGA
CGATGGAGGAGAGATCTGCAAATGCCGAAGAGCGAGAGAGGGAGAAGAAGCGAAGATGCC
GGTCGCCGAAGAAAACAGAAGACGTCGGACGGTGGAGGAGGGAGAAGACACCGGACAGTG
GAGGAGAGGGATGACGTCCACCGTCCGGCGGAGGACGGATCTAGAGCTGGAATAGAGCCT
CAAATGGAACATCAAAACACATCTAGAGCCTCTGTGGXX
>TRINITY_DN20260_c0_g1_i1_1; 217 1 346  LEN=772; minus strand
XXCAGCTGCTGTGGAGGGGTTTGGCTGAATCTTGTTTCGATGATACTAAGATGGAGGAAG
ATGAATACTAATGAATTTGATCAACGGTCACTATCATCATCATCGTTTGGTATTACCAAC
ACAATCTTTCTCAACTGTTCGTCGCCGCAGAGGTTGATGTTCAGCTTGAGGTCCCTCATG
GTTATGGCGGTTTTAACGGTGTCCCTTCTCGTGTTGCCGGTGGTGTTGCCTCCTCTTCCT
CCACCACCGTTGATGCTCCTCCTCATCCCGGTCTTTATCATGGCGGTTTTGATTCTCTTG
GCCTTTACTCCTTCCCAAGTTCCTAATGTCGCGATCACTTCTGTCTGA
>TRINITY_DN20289_c0_g1_i1_1; 163 193 348  LEN=476
ATGGCGAAATCGATCAGAGATTTGAAATACTCATCCTGGATTGAGGCTGCGCCTTCACTC
GTCATTTCTCCCATTAAGATTTCCAATTCTCCCAAGTTGGAGACTATTCCCGAAGAGGAC
CACGACGACTCCGAGGACTCTGCCGAGAATTTGTAG
>TRINITY_DN20219_c0_g1_i2_1; 151 269 683  LEN=700; minus strand
ATGTCTAGAGGCAGCTCTGTGGTGGTGGAGAAGCGCTAATATTTCTACGCAGTAATTAAT
CGAGTCCTCCTCATCCTCCTTGACGCAGAGAAGGGGATGGATCTGAACTCCAACTGCTGC
TTCGCCACCGCCATCGCGCACGGCGTTGACGAGAACTCGTCTTCAAGGAAGGCAGATCTG
AGGATTAGATGATTTGGAGGTGCTCGTTGTGGACGAGATCATCGGTGCTTCAATCAGCCG
CAACTGGATGAGATCTTGGCGGCGTTAGAAAAGAGAGACGTCGGCAAGAATCTAGAGAGA
TCTGGAGTAGACAACGATGCTCAGCGTTGCTCATCTTCTACTAGAATGTTCCGATGCGGA
GGTGCTGGAGCTCCGACAGGAAACTCCCTGACTTTTAAATCGCGTGAAAACTAA
>TRINITY_DN20266_c0_g1_i3_1; 182 297 398  LEN=439; minus strand
ATGGCGAATGACAGGAAGAATAAGATGGTGGAAGGCCAAGATGATTACTTCCTGGCTTTG
GAGGAGCTTGGGACGAGTTTGGACGAGATCCTGCACAATTAA
>TRINITY_DN20216_c0_g1_i1_1; 65 1 68  LEN=334; minus strand
XGTACAATGTCTGAACACCAGCGTGTGGAGTCTGTGGATAGCAGCACAGCTGATACTTTT
GATGTTTAA
>TRINITY_DN29055_c1_g2_i1_1; 75 433 582  LEN=582; minus strand
ATGTATTTTCACATATGTATGCTTGACTACTCTTCAAGGAGTGTAGTGCTCGATCCTCGT
GCCACCAATCACGCATATCGATGCATGATGGCCGAGGAGTCGATTTGCATGACTCAATAT
GGAATGAATGCACATGAAAACATAACAAGG
>TRINITY_DN29076_c1_g1_i1_1; 179 145 339  LEN=444
ATGAAATCAATGAGATCGCTTGCACTTCCGATCATTGGGTTCATGTTTATGGTACTTGTG
GAGGTTAGCCGTGGACAGGGAGTTGCTACTGCTCCTTCACCTGCACCTCCAACCGGTGAT
GGTGCCGCGATCGACCAAGGAATTGCTTATGTCCTCTTGCTTGTAGCACTGGCAATTACA
TACCTCATCCATTGA
>TRINITY_DN29097_c2_g1_i16_1; 170 819 1010  LEN=1299; minus strand
ATGGGGGCGGTGGCTTGCTGGCTCTTGATGATGATGCCCGACAGTGGAAGATGGGAGACA
GAAATGAATAATAAAAAAAAATGGGGCGGTGGAGAGAAATGGGGCGGTGGAATCATGAAT
TGTAGAGAATATAAAATTGGTCATGGAGGCACATGGGTTCAAAAGGAGAGAGGGATACAC
AAAAAGAATTAA
>TRINITY_DN29063_c1_g2_i1_1; 161 26 358  LEN=562
ATGGAGTCATGAGAACTACTTTCCCTGACTGACGAGGCGGCACAATTTCTGTCAGTTGTG
ATGTTAGAGTCACGCCCACTGCTGGAGAACCGTGAAAACACAAAAGAAGGAAAAAACACA
TCAGATCCGTCACTTCATCTAATTTCAAGGACAACAACCATGAAAACACAAAAGAAGAAA
AAGCACATCAGATCCGTCACTTCATCTAATTTCCAGAACAACAACCATGAACCATGGTGA
CGTAAACGTAGATCTACGGATGTGGATATCACAAGTGATGGTGTTGCTGTGGGTAATAGT
TGATATGATCGAGCGGATGATATTGAGAGCTAA
>TRINITY_DN29026_c1_g5_i1_1; 87 1 222  LEN=490; minus strand
GTCTATGGGAAGGCTTGGTGGGGGTAAACCCAGTATTGGTGCTTGGACCGTTGTGACAAC
CCAGTTGCTGTAGTGGGTGATGGAAGAAATATATGGGCCAAGATCTTGAAAGCATCGTCG
CCGGGACAAAACACTGTCAATCCACCAAAGATTGTCCTCTACGGGAAGAGGAGGGTACAA
GCACGGGTTGATGGAATACGGAAGATGAGAGCTTCATGTTGA
>TRINITY_DN33141_c0_g1_i1_1; 98 202 317  LEN=317; minus strand
ATGGGGGCTGTAAACACGACGGTCACAGGTATGAACGCGATGCTACCATTGTCGTTGCCG
GCGATTGCATGGGCTGATGATGGCGGCGACGCCGTAGGGCCGTCGTGTTCCAAAGCX
>TRINITY_DN33118_c0_g1_i1_1; 247 83 355  LEN=438
ATGGCCAAACCAAACATGCTCTGCCACCTCACAACAACCATACTCATTCTCCTCATTATC
TCCCAATCTTCCTCTGCTAGACCGCTGACTGCCTCTTACCCAGACACCCTCAACCTCTCC
CTTCACGGCGGCGCAAAATCCTCTTCTCAACCATGTGAATCAATGGAGTCCAAGAACAGA
GTTGGAGGAAGAAGATATGGACCTTTGTTTCTCACTATGCTTCCCAAGGGCACAACTGTG
CCACCTTCTGGACCTAGTGGAGGAATCAACTAG
>TRINITY_DN33132_c0_g1_i1_1; 237 1 338  LEN=338; minus strand
XCTCCAATTGTTTCTCCTCCTGTTCCTAGTTCTGCTAATCATCCTATTTCTTCTATTGAT
CTTCCTCTGTCTATTCCTAGTTCTACCGTTCCTTCCTCCTCTTGTCCTATTCCTATATCT
TCAATTTCTATTGATTTACCTCTCTCTGCTCCAGTTTCTACTCATATTTCTCCTCCTCTC
AGCTCCAACACTCATTCTATGGTCACTCGGTCCAAATCCACTTATCTTTCTCCTACTGCT
CATCTGGCTCATGTTCCCACTGAACCTTCTTCCTATAAGGAGGCCTCTCAATCTTCAGAT
TGGACTCAGGCTATGCATGAAGAATTTCATGCTCTTCAA
>TRINITY_DN33109_c0_g1_i1_1; 16 1 311  LEN=311; minus strand
XXAAAAGAGGTTACAAACCTTTGGAGAGATTCAAAGATAGCTTCTGAAGAGGTGGGCAAG
CAGGAAAAACAATCTATAAAGGAGCAGCTAATCCAGTATAAAGGTAAGCCCTTTGATCGT
TTAAGGCTCGGTATCCAGATGAGTCTATGCCTTTCCCTCAACACATGGAGAATATCGCTG
TCGAACAATGCGAAATATTCATTCTCATGGCCTGGGTAGCCTACTGAGATAAGGCAAGGT
GTTCCCCGGCCTGTTGTGGTTCATCTCACCATAATAGAAATAGGAATCCGTGAATGTGAG
AAGTCCTTATGGCXX
>TRINITY_DN33180_c0_g1_i1_1; 191 1 333  LEN=370; minus strand
TTGGATAAAGTGGAAAATGTGGTGAAGGAGATGTCATCGTATGATATAAAACCTAATAAA
TTTACTTACACTGTCATGATTGATGGGTATTGTAAATCTGGCGATGTGAAAGAAGCTGCA
AGGCTTCTTGCTGAGATGGTTGAAAAGGGCATTGTTCCAGATACTGTTACTTATAATGTG
TTGACCAATGGGTTTTGCAAGGAAGGTAAGGTAGAAGAAGGCTTTAAAATATGCAATCAA
ATGCCTCAGAGAGGAGCAGCTTTAGATGAAATTACATACACCACATTAATTCATGGGTGG
CAGCAGCCCTCAACTGTTACAAATCAAGAATGA
>TRINITY_DN33130_c0_g1_i1_1; 145 1 193  LEN=332; minus strand
XXGAAGGAAATTGGGTTAAGGAAAAGGGAAGGAATTAAGAAACTCTCCTTTGTTTCACAT
GAGGAGGAGAAGGGAAAGGAGAAGTTGATGAGGAGTACGAGTTCAGGCTCACCAAAATCA
ATCTGGCCAAAAATGGGTGGAAACAACAATGAAAGAAGGGAGAGCTTTAACGCTGTGTTA
GGTTGGGAAATTTGA
>TRINITY_DN211_c0_g1_i1_1; 8 1 73  LEN=321; minus strand
XXTGGCAAGGTAGGTGGGGAAGGAGACGCCCACACCGGGTACACGACCGACACTGAGCGC
TACCGCAGCGAGTGA
>TRINITY_DN23045_c0_g2_i1_1; 71 215 399  LEN=399
ATGGTTCTTCXTGGGTATGGTAAGAAGACTGGATATGATGAACCTACTCAGGGGTATGGT
CGTAGGCCTGAATCGGATCTACCCAGTTCGGAATATGGGTCGAAGGAGGAAGATTACCGG
AAACCTAGTTATGAGAGGCGCAGTGATGACGATGAGGCCTATGGCCGTAAGAAATATGTG
AGCCTA
>TRINITY_DN22437_c0_g1_i3_1; 92 40 171  LEN=470; minus strand
ATGTGAGCGGTTCGGATTATCAAAATGAACCCCGAAAAGGGCCCAATTGAATGCACAGCA
GTGGCTGCTGTGCACCCCGCACAGCAGCCACACCAATACAAGAACGAAATAGGGAATGCT
CGAGAAGGCTAA
>TRINITY_DN22436_c0_g1_i1_1; 51 274 433  LEN=433
ATGGAGGTCATCGTCTGGTTCGAAGGTCATCGTCGACTGGTTCGAAGGTTCGACGCGATC
TGGTTCGACGGAGAGACGCGACTGGATCGAGTGAGAGACGCGATCTGGTTCGATCGTCTG
GTTCGACGCGATCTTCCGTTCGAAGGACAAGCCGACCAGGXX
>TRINITY_DN15047_c0_g1_i1_1; 9 1 331  LEN=331; minus strand
XCTTTCTAAACATATCAACAACTATTAGGAGATTATCTAAAGCTACTGACAACAGTTCCT
ATAGCAGTTGCAGTTACAGCTGTAGCAAATCCACTTGCTCCTATCACAGGAGTGCCACAT
TTTCAATGTTGTTCCATATTCATACCTCCAAATCGCCACAGCTACTTGCTAATTGCCTCT
GCTGTATCAAGGGGTCTCTTCAAGTCAGACAAGTATACAAGAGAGATCTTACACTTCGTG
GATAATTGATGAGCTATCCTTCGAATAACAAGAGAAAAATATGAAGGTATTTGGAATTTG
AACTTGTACAGGGATGCCGTAGATGGTCAATAX
>TRINITY_DN15037_c0_g1_i1_1; 62 1 443  LEN=443
XXACCATCACCATCTGCATACTGCATGTTGTTGCAACTCTGGGTGCCGCCGCTGTCGGTG
TTTTACTTTGGCTTAATGACACAACATCTCAAAGATTCAGGCACACCCACTGAAGTCTAC
CGTCGCTTACACATCGCATGCTGCCATAGCTCCGTCGGAACACCAACCTTTCTAGTGTTT
TCCAATACACCGTCGTCCAAAATATTATCTGCAGATCTATCCATTTCATGCGAGAACCAG
ATGTGGATCTGTCCTGTGCCCGTGACCAGTCAACTTGCACAGCTTGTGTGCCTTCAGTCC
ATCACTGGCAGCCTCGCCACCACTTCTAGTTGGGCATGGCCAGCGTCGACCACACTGCCC
ACTCAACGTGGTGTGGTCTGCCCAGCTGGTTTCTTGCCCATTGCTCGTGCCATCGCCGAT
CTGTTCTGGCTGTCTCTGGCTCTAGXX
>TRINITY_DN11909_c0_g1_i1_1; 59 1 307  LEN=523
XXGACCAGTCTCTCTCCCTCTTCCCTAGAGTGTCATTTGGACAACCAATGCCAACCCATG
ATTGGTGTTCAGTTCTTCGCTGGACGGGGTTTGTGCGATCTGAGCACTCTTCTTCCCACC
CCAAGCCTTGTTCTAAGCTGTCTCTCCTTGGTTGTGATCTGAAATCCTAGATTCCAGGGG
GGTTATGCTGCAAGGGGAATGGGAAAGGTTGGGAGGGAAGGGGGCGGTGGAGCTGGGGAG
AGGGAAGAGGGGTCGTGGTACAGGGGTGGAGCTGGGGAGAGTAAACGACGGAGTAGGGAG
AAATTTTAG
>TRINITY_DN11983_c0_g1_i2_1; 172 268 667  LEN=667; minus strand
ATGGCTAAGCTTGTGATTGCATCGCAAAGAGCAGAAGCCAAAAAGAAGAGGGCCAGTGAA
GAACAACAGAAAGCCGCTGCAAAGCATGAAAAGACAAAGCACGCCGACCTTTTATGTCGT
GTTGCTGAAGAGAGGGCAAACATCTCTGATGTGGCCTTCAAAACAGCAAATGACGAACTG
ACAAAAACTTAGGGCCGAACTGTTACAGACCTAGAAGACTATGGAGGAGGCGAAGAGGTA
GCATCAAAAGCCTTCGAAGAAGGCGAGAAGGCAATGATTGAAAAATATGCCAACGAAGCC
TTGAAGTTTAAGGATCGAGGCACGGCTGGCTCAGXGGCACTTGCGGCTGCTCAAGTTTCG
CTAGACGTACCGATTCCATTTGAACAAGAAGACATCAAGCXX
>TRINITY_DN11980_c0_g1_i1_1; 116 1 429  LEN=568
CGCCTATTCACTCTGAACCCCCCAGCCCCTATGAAGCTTGGTGAGGTAACACTTGGAGCC
TTGCTAGTGAAAGTTAGCTGCCCTGGTGAAATTGAACCTATCAGGATTCCAGCAGTATTT
CCCCCTTATCCATCAATATCTGACTCCAGTAGCTCCCGACCATGCAAGAAGAGAGAATTG
ACATTGAACCATGCAGAAATGGTCAATCATCTCCCCCTTAGTCCTCATACTTCTCCCAAG
GACCAAACAAGTGAGCCTCCCTTACCTGAAATTGAAATCACTCATGGGGTAGGGTCAGCA
GTTGAAAGAACTTCATTTACCAACCCCAAGCCTTCCAATGAGCTAGCCCCCACAGTTGCA
AACATAGAGGCAGTTGTACCAGTCCCCAAAGACTTCACTATCTCTTCCACACATGAACCT
CCCACTTAA
>TRINITY_DN26878_c1_g1_i2_1; 72 221 679  LEN=679
ATGGCATACAAAAATGGCTCCGCAAAGGAGGTCATGAAGCAAGTGATAGATGCAAAGCCC
AAATGGAAAAATACCCTTCTACAACACTGAAGAGGGACTAAAAATATGAACATTTACAAA
GATGACAAGCCTCAAATCAGTATGCAAACATGCTCAAAATGCAATGCAAGAAATAGGCCA
ACAAGAGGCTATAACATGAGGTATACAAAGCATTCACCAAACAGCCAAAGACCCTTAATG
AGGTATGCCAAGAAGGTCAAAATATGGCCATTTTCAGTTCTGATGATGGCCGAAAACAGA
AGCTAGATAAGCCTAAAAAAGCATGCAAAAATGGGGGCCAAAGAGGGGTATAATGGTAAG
TGTTACATGGAAGTCCCGAACAGTGTTGATCCCTTCTACAATGTTGTAGAGGGACTCAAA
ATAAGCCAACTCACAGTTTATATCATGCTCAAAAACAGX
>TRINITY_DN26878_c2_g4_i1_1; 178 472 642  LEN=704
ATGAGCCAAAATAGGGCTAGAAAAGAGGGAAAGAGGACTTACCCTTGTAGACAACTTCTT
GGCTGCCTTTTGCATGAAGAATGGATGTTTCCTAGCTGCTGGAATTCTTCCCTTGCTGCT
GGAAATGGTATGGTGATGATAGAGCTTGGAGTTGATGAAGAAATGGCCTAG
>TRINITY_DN26803_c2_g1_i2_1; 202 516 976  LEN=1290
ATGGAGTGGGCTTTTGGAGTTTGGCAGAGGAGGTGAAGTCCTCCCGGTGGTGGCGTTGGA
GTTTCCTTCXGGCCGGAGCGGGTGTTGACGCAGCAGCATCCGAGACGAGGGTCATGGGGA
GTTGTTGTAGCAGAGGCGTTGCTGATTAGAGAGAGGGGAGTGTTTACAGCATGTGGGTCT
TGGAGATGTCAGGCATGGGAGTATAGCAGCATGGAGAAGTCGGGCATGGGAGTTTCTTCC
AGCCATGGTGATGTTGGGAGGTGTAGAGGAGCCGTGGTGATGTTGGTGTTTTCCGGCCAG
AGAAGTGTGGTGCAAAGTTTTAGCAGGTGGGCGTTGGGAGGTGCAGAGGAGCGTGGTGTA
AAGCAGGCGGGCGTTGGGCTTTGGGAGTTGACAGACGTGGGTGCGCAACAGCTGGGCTGT
AAAGATTTGAAGCAGCATAGGTGTTGGGAGTTGAAGAAGTGA
>TRINITY_DN26803_c2_g3_i4_1; 195 197 823  LEN=1158; minus strand
ATGCACTCCTACACCAGCCTTCACCTGCACACCTCTAATCAACCCAAATATTTTAATACA
AAATACAAAACCTGTTGCACTCCCCAAGACAAGTCCATCGGGCTTCACCCAGCCTTCTCC
CGCGCCAGGCACCTCCATCAGCCTTCTCCCACGGCCGGAAAACACCTACTCCCGCGCCAG
GCACTCCTTGCTGATCTGCACCTGACCAGCCTTCTCCCACGCCAGACACTCACACCCAAG
GTCGAAAATACCTTGGCCAAACACTCACACCAGACCCTCCACCAGCCTTCTCCCCCGCCA
AGCCCTTCCACCAGCCTTCTCCTTTGGCCAAACACTCACACCCAAGGTCGGAAATACCTC
CTCCACAAGCCGAAACACCACCTCCAACAACCCTCACCGCCACTGCCAAGACTCAAGCAC
CTTGCTGATCTGCTCCTCACCTTTCCACCATCCTTCTCCCAGCCTTCTCCCATGGCCGGA
CCTCCATCGGACTTCACCTACGCTAACATTTCCGCCGAACTACGTGCGACTTCACCCACT
CCATGGCTGAAAGACCCAAGATCCAACTCCATCGGACTCCCCCAAGAACAGCAGCTCACT
CTAGAGATCGCCGAACACCAAGACTGA
>TRINITY_DN26803_c2_g5_i1_1; 204 162 818  LEN=818; minus strand
ATGATGCTATACTCATACTCCCAATGCCCAGCCACCAAGACCCACGCCGAAAGCAAACCT
GCTACACCCACTGACAACACCCAAGGCCACACTCCAXCGCATCTGAACACAGCCACCGAC
CAACTCCACACTCAAGCCCACCTGCTGCTACACCACGCCGAACAAAAACCCACTGCCAAA
CAAAGCCCACCTGCTGCTACACCACGCCGAACAAAGGCCACACTCCACCCATCTGAATAC
AGCCACCGACCAACTCCACACTCATGCCCACCTGCTACTACATCCGAACAAGAAATCTCC
CCTGCTGAACTGGTCATTGCAGCTCCAACATTTGCTCCTGATTCATTCTCTAGTGGTGGT
GGCAGTGGTTCCACCTGGACGCCCCCGACGAAACCAACAATTCTACAAGGCTATTGTGAC
GCATCCTCCTCTTCTCCATCCTCCTCCACCTCTTCCTCGGCCCCTGCTGCTACTCCCTCA
GTCCAACCTCCAGCTTCTACTCATGACATCGCTGGTCTCCTTTGGCCAAACACTCACACC
CAAGGCCGAAAAAACCTCCTCCACAAGCCGAAACACCACCTCCACACCTCACCTATGCTG
CTGAAACTCCATATCCACCCTTCTGAACACAGCTCCATCACCACACCAAATGCATCC
>TRINITY_DN26803_c2_g6_i1_1; 163 1 753  LEN=1157; minus strand
XXAAAAGAACTCAAAACTCCTGCACACCTCTTAGCAACCCAAATAATTAAAACAATTAAA
ACAAAAGCTGCTGCACTCCCCAAGACGCATGCACTCCATCCACCACCTGCTGCACTCCCC
AAGACGGGCATCACCATCTCCCTTGCCGGGCATCACCATCAGCCTGCTCCCACAGCCGGA
AAACACCATGACCATCACCGGACAAATCCTTCTCCCGCGCCAAGCACTCTTGCTGGTCTG
CACGGCATCACCCAGCGTTCTTCCACCAGCCTACTCCTTTGTTCAAAACACTCACACCCA
AGGTCGAAAGTACCTCCTCCACAAGCCGAAACACCACCTCCACACCTCACCTATGCTGCT
GACCCACTTCCTGATCGGAATGCTGCTGATTCAATCACCACGCCGAGCACTCAAAGCATC
CGAGCACACCCAAAGCCGAGAACCCACCCACTGTTGTCAACCCAACGCCGACCTCCTCTT
AAAACCAAAAACGCCCGCTGCCACCGCTAACTCTCCCACAAATCAACTCCCAACATTTCT
TCTTCTTACTCACACCCACTGCAGAACCACACACCGACCAAAACACCGACCACCCACTGC
TGCAACTCCCCGGTTGAAACCGCTGGGACACAGTTCTTCTTCACCAAATCTGGACCAGAT
TCCACCGACCAAAACCCAGTTTTTCTTCACCCCTCAAACTCTCGGTCGAAGAGGAGCACT
CGAATGAAGACCAGACAGATCTGGATCGACTAA
>TRINITY_DN26800_c1_g2_i1_1; 29 1 328  LEN=328; minus strand
XXACCCCTCAAACTCCCACACGAGACGGAACGCCCGAATGAAAACCAGACAGAAACTGGA
TCACCCCTCAAGCTCCAATCCGCAAAAGAGCGCGCGAGTGAAAAATCAGCTAAACAGCCC
CGCAACACCAAGTCCAAAATGGAAGAATCAGCACCCAAAAAAACAACACACCAAGGTGGG
GAGAAAAATGGAGAAACAAGTTTATTAAGTAAAAGACAACAGACAAGACCGGGAAAGAAA
AGCCCAGCCGACCGCCATAGCCAAAGGCGGCGGCCGGCCAGCCCAAAGAGAGGCCCGGGG
AGGAGGTTTTTAGATAGAGGAAGAGAGGTT
>TRINITY_DN26800_c1_g1_i2_1; 238 188 805  LEN=984
ATGGGTGTGGGTGTTGATATGCCTTCGGGTGTTGTTCTGTGTGGAGCTGCAGTGGGTGTG
GGTGCGGGTGTCTTCGGCAGAAAGTCTGGAGGTTGGAGTTTGGAGTTTGGAGGTTGGGTG
TTAATCTGTCTTCAGAGTTTGGAGGTTGGAGTTTGGAGTTGCATTGGAGTTTGGAGTTTG
GTTGATGGTGTTTTCCGGTGGTATTTGGAGGGCAGCAGAGTTTTCCGGTGGCGTGGGGAG
GGCAACAAAGTGCAGCAGAGTGGGGGTGGCCTCGGAAGTGCAGCAGCTTAGGTGTTTGGA
GTTTCGGTGGGGTTTGGAGTTTGGCAGGTTGTTCGGCAGCAAGTGTGGAGGTTGGAGTTC
GGCAGTAAGTGGGCAGCAAGTGGGCTGTTGATTGATGGTGTTCTCCGGTGGTATTTGGAG
GGCAGCAGAGTTTTCCGGTGGTGTGGGGAGGGCAGCAGAGTTCAGCAGAGAAGGGGTGGC
CTCGGGAGTGCAGCAACACAGCAGCTAAGGTGTTCAGGCGGGGTGGTTGGCTTCAGAGTG
TAGGCGTGGGCTGCAGATTGTAGGCGTGGGTGGCGTGTCTTGGGTACTGTGGGCTGTGGG
ACTGTTGTTGGTGTTTAA
>TRINITY_DN26800_c1_g3_i1_1; 158 361 723  LEN=1080; minus strand
ATGTTGCTGCAACCAAACACCTCTGCTGTTATACCATCCACAACCGGAAAACCCACTGGA
AGCCATACACCTATGCTGCGTCCATACACCTATGCTGCTACACCAGCCACCACCGGAAAC
CACCCGAACCCACTGCCACTGCTGCACCTCCCGAACCCACTGCCACCGGAAGCCACCCGA
ACCCGCTGCCACTGCTGCAACTCCCGAACCCACTGCCACCGGAAGCCACCCGAACCCACT
GCCACTGCTGCCACTCCCGAAACCACCCACTGCCGGTCCAAACACCAACCAGAAAATCAA
ACTTCCATTCCAGATCTACTTCTTACACCCCTCAAACTCTTACACAAGAGAAACGCTCGA
TGA
>TRINITY_DN26863_c4_g1_i1_1; 310 1 506  LEN=752
XCTTCATCATCATCGTCATCTTCATCGCTCTCTTCTTCTTCTTCTTCTTCTTCTTCTCTG
ATACTCTTCACTTGCTTGGGCTCTGTAATCGCCTTCGGCTCCGTCCTCATCTTTGTTCGC
CGAGTCTTCAATCCTCGCAACAACGACGACGACGAAGATGACGACAGCGAAAATATCAAC
AACAACAACAACAATAATGCTATTGAACTCGAACGCTTCGATGTCAATATCGGCCTTGGA
ATCAATCGATTCAGATTAGACCTAAACCTACTTTTCCAAGTACGCTCTCAGCTCCTCGAG
AACGCACAACAGAGCAGAAGAAGAGTCAATCTCTACGTCCGAATTGGAGGCAATTATCCT
CACGAGATCGTCGCTCTTCTCCTACTCCTCCTCCTCCGATCTCAGGCGGCGCCGATTCTG
ATGCCTCTTCTGGAGGACGTCGAGTTCGCCGCCATTTCGTACCTCCGGACTCTGCGGAGG
CCTCGATTCGCGTGTCGGATTGCCTGA
>TRINITY_DN26821_c1_g1_i2_1; 246 49 303  LEN=588
ATGGCATCCACAGTTGACAAAACCAAGTGCCAAGCTGAGGAGAAGACAGTTGTCACCAAA
GCAAAAGCGTCAGAAACTGCCCAATCCACCCAGGAGAAGGCTGCGGCGGCCGCCCAGGCC
ACGAAGGAGAAGGCGGCGGAGATGGCAGAGAAGACAAGGGAGCAAGCGGTGAGCATGGCG
CAAGGTGCAAAAGAGACTGCTTTGGGGAAGAAAGATGATCCAAAGAAAACCACTACCACC
CCAAAGGACTGCTAG
>TRINITY_DN26804_c0_g5_i1_1; 72 1 284  LEN=311; minus strand
XGCGAGGGTGAGATATCAGCCAATAACTTACATGCTCAAAGCTGATGCACAGATGCATAT
TCATTTAATTGCCTCTCTAATTGCATCCACCAGAACCATGAAATAATTTACCTCCCTGAG
CCACTGGTCCTATGCTGACACACTTCATACGCTTGGCCAGGTACAAAAGAAAATGCAGCC
TCTGCATCTCCAAAACCTGCTATTGCTGGTGATAGTAATTGCAATGTCAGAAATTTTTTG
GAGATGCAAAATATGGTCCAAGAATTGAAGAACTTAGTTTTTTAA
>TRINITY_DN12683_c0_g1_i1_1; 76 426 490  LEN=490; minus strand
ATGAGGCTTTGGAGAGCGGGGGAGGAGCACAGGGTTAGGGTTTCGATGAAGGCTCAAGTT
GAGACX
>TRINITY_DN25057_c3_g2_i12_1; 144 1360 1500  LEN=1500; minus strand
ATGCAAATCGAAGCATACGAGGATGATAATTTAGATCTGAAACACAAAAAAGAGAAAGAG
AAAGAGAAAGAGAGCCATACCTGTGATCATCAATGGGCTGGAACAGAGATGCAAGCAGCG
ATGGAAGCCAACACAACGGCG
>TRINITY_DN25077_c0_g1_i2_1; 91 1 433  LEN=646
XXGCCTGCGGTTCTACCGATTTTCACAATCTAAAGCCTAATTTTATTTTGGGGTTCTTCC
GGACCAGAATTAAGCCTGGGTCTCGGTTCCACCGATCCGACCGGCCAGTCCGATCCAAGT
TTTAAATCATTGGAGGCCCCATCGCTCCTCCGTCGGGCGAAAAAGATCGAGAGAGATCTT
CACCCCTGATGAGTATTTCTGCTCTGGCCACCTTGCCTCCAACTACCTTCCCACTCTTGC
CGTCCATTGGTGGATGGAAGAGAAGTGGAAAAGGCAGAGATGGGATAGCTCGAGAGAAAT
CTTCACCCTGACGAAGATCAAGAGATCGAGAAAGAGACCCATGCCGCCACTTCTTCCATC
CAACCTTCGACTGCTATACTTGCGAAGATGAAGAGATCAAAAGATCGAGATCGCCGGAAA
GGCTCACGTCGGTGG
>TRINITY_DN25025_c0_g1_i1_1; 378 1 356  LEN=356
XXAAACACTGTGCGGGACACCGGTACGCAAGGGTTTCAAACCAAAATGCCATCCGCCGCC
GCCGCCGCTACCCCTGACGGCCACCGCCCCCACCACCACCACTCCCCGGCGTCCGGCGAT
CAATCCGGTGAGGGATCGGATATCGGAATGGATAACGACGATGACGACGTAGAGTACGAG
GAAATTGAGGAGGAAGTGGAAGTGGAAGAGGAGGTGGAGGAGGAGGTAGAAGTAGAAGAA
GAGATCGAAGAAGAGGAAGTAGAAGAAGAAGAAGAAGAAGAAGAGGTCGAAGAAGAGGAA
GTAGAAGAAGAAGAAGAAGAAGAAGAGGTCGAAGAAGAGGAAGTAGAAGAAGAAGAAGXX
>TRINITY_DN25056_c0_g2_i1_1; 96 1 288  LEN=506
GCGGGAGCGGGAGTGGGAGTGGGAGCAGCAGCAGTGACAGTGAGAGTGATGATGACTCTG
TCAACTCTATCTGAAAAGTGGAAGTCCTGCAAGTCACTTCAGTTGAGCACCTCTACATTG
ACTGTGATGGAACAAAACAACAGGTCGGCGAGTAAGATGCCAGATCTAGGAAACTGTGTG
CATTGGAACTGTGTGCTTCTGGAGTGGATTCTGAATGAAAGCTTTGAGGAAGGTACCATG
CTGAATTTCTGTTGTTACATGCGCCTTTTCGCAGAACATAATGTTTAG
>TRINITY_DN25073_c3_g1_i1_1; 184 143 343  LEN=672
ATGAGTGATCCAAAGTATGCTTATCCCTACCCTGCTCAAGGTTACTACCAAGGACCTCCA
GTAATGGCACCTCCACAATATGCTGCTCCACCTCCCAGACAACAACCTGGTTTCCTTGAG
GGATGTCTAGCAGCTTTGTGTTGCTGTTGCCTCATTGATGAGTGCTGCTGTTGTGACCCT
TCCGTCATCTTCATCTGCTGA
>TRINITY_DN15481_c0_g2_i1_1; 72 1 143  LEN=539
XGAAAAATCATGAACTACATTCTGAAATCAAAAGAGCAGGAACCCAAAAAAGGTCGCAGA
CAAGAGGACATGAGCAAACTGCAGTTGCTTGACATGGCTATTACAGGCCAAGCGACTCTA
ATTGTGATTACACTCGAGACATAA
>TRINITY_DN23268_c3_g1_i1_1; 119 632 747  LEN=747
ATGAAGAGATTCGCCAGAGAAGAAGGAGGACGAGAAGGAGGCAAGGGCGGCGACGAGCTA
CTGGCAGCGTTAGCGATGACTAGGGTTGGGGTTGGTGTTGCAGGGGTGGTTTGGTAX
>TRINITY_DN23282_c1_g1_i2_1; 1792 963 2612  LEN=2748
ATGGAAGAGAAACCTAAATCCACTGTTAAGGGAGAAGAGAAAGGGGAGAAAGAAGAGCTT
CATCTCAAAGTTGAGAGCACAATTAAAGATCCCAGCGAATCAAAGGTGGAGAAGACAGAG
ATGGAAGTCAAATTGAAAACCAAACTAATAGAGAAAAATAAGGACGATAGGGACGAAAGA
AAGGAGAAAGATGATAAAGAATTGAAAGAAAAAGTGAAAGAGGATGTGGAAGAGTCGAAG
GAAGACAAAATGAAAGAGAAAAAAGGCAAGAAAGACGAGGAAAAAGAAAAGGAGAAGAAG
AAAGATGATGAGAAAGTACAAGAGAAAGAGGAGGAGAAGAAGAATAAGAAGAAAAAGGAT
AAATCTGGGGATTCAGATGATAAAGAAGATATAAAGATGGACAAAAAAGAGAAAAAGAAG
AAAGACAAGAAAGAAAAGGATGAAAAGGGGGAAACAACAACATGCAAGGAGGGAGATTTG
GGTGGCAAGGAGCCAGAGAAACACAAACAGGGAAAGGAAGAGATGCATGAAGAGAAAGCA
AAGAAGAAAAAGAAGCATGAAGATGGTGAGGAAAAACATGAAGAGAAGAAGGAAGACAAG
AAAGAAAAGAAGATTAAAGATAAGAAGGTAGAGGGAGAATCCAATGAGGAAACAGAAGAA
GAGAAAGACAAGGGAAAAGTAGATAAAGAAAAGAAGAAGAAGAAGAAAGATAAGAAAGAA
AAGGACTCAAAGGAAGAAGAGGAGGAAAAAACAAAATGCAAAGAGGGAGATTTGAATGTC
AATGAGGCAGAGAAACACAAACAAGGAAAGGAAGAGATGCATGAAGAGAAAGCGAAGAAG
AAAAAGAAGCATGGAGATGGTGAGGAAAAACATGTAGAGAAGAAGAAAGACAAGAAAGAT
AAAGAAAAGAAGATTAAAGACAAAGTGAAGTTAGATGGAGAATCCAATGAGGAAACAGAA
GAAGAGAAGGACAAGACAAAGGAAGAAAAAGAAAAGAAGAAGAAGAAAGACAAGAAGAAG
AGTGAAGCTGATGTAGAAGAGGGAATTGAGGCTAAAGTTACGTCAAGGGAGATTGAAATA
GAGGAAAATGTGGAAGAATTGGAGGGGGAGGCAGGGGGTAAGAAAAAGAAGCATAAAGAT
GAGGATGAAAAATGTGAAGTCAAGAAGAAAGAGAAGAAGGAGAAGAAGGATAAAGATAAG
AAGATAACAGGAAAAGAGGAGCATGAGGAAACAGAAGAAGATAAGAAGGGAAAAGAAGAT
GAAGAAGAAAAAAAGAAGAAGAAAGATAAGGAGAAAAAAGATAAGAAGAAACACAAGGAT
GGGGTAGATGGCGGAAAGTGTGCAGATGGAGTTTCCACAAAAGAGATTGAAACAGAAGAA
AATGTGAAAGAATTGGATGGGGAAGCGGAAGGGAAGCAAGAAGAAAAAGGGAAAAAATGT
AAGGAAAAGAAAAGGAAACTTGAGAAGAATGACAAGGGCAAGGATATTAGCAAGCTGAAA
ACGAAAGTAGAGAAGATCAATGCCAAAATAGAATCCCTCCTTGAGAAAAAAGCAGACATC
ATGAGACAAATAAAAGAAGCTGAGAATGAGAATCCTGTCAATGCTGAGAAGCCCAAAGAT
ACTGAAGTAACTACTGCTGAAGTGGCATAG
>TRINITY_DN33294_c0_g1_i1_1; 194 56 197  LEN=330; minus strand
ATGGCTACACCTCCACCACTTGGCCATCATATGGTTGTGATGGAGGAATTGGTCGTAAAG
GATGATGAAGATGATGAAGATGTGAAGATGCTCATGTCTTTTGATAAGTGGATCAGTGAT
TTACCAGAATATGAGGTTTGA
>TRINITY_DN33269_c0_g1_i1_1; 78 283 491  LEN=491; minus strand
ATGCCGGCTAGTTGCAACAGTTCTGTGAGGTGCGACATTGGAGGGCTAACCTTAGATACA
TTCTGCGACAGAGCAGGGTTGATCTTTCCATCCCCTTGATTCACCGAAGCTAGGGTTGCG
AAGGGTAGTTGCCGTCGTCGATTCTTGAGGGAAGAGGCAAAATCTCGGGGATTGACCTGC
GATAGAGAAGGTGAAAAGAGAGAAGGGTGX
>TRINITY_DN33275_c0_g1_i1_1; 107 205 322  LEN=322
ATGGCGTTCTTCGGAAGAGTCATACCAAAACCAGGTTGGGGTGGCACCACACTAGCAACC
CCCTTCCCACCCAAAGTAGTTTCAACCCCCTTCCCACCCAAACCAGTTTCAACCTCCGXX
>TRINITY_DN33251_c0_g1_i1_1; 73 1 117  LEN=317
GGAGGTTTTGTGAAGGAGGTGAGGAAGGGTAGGAGGACACAAGGAAGTATTCAAGTCTAC
AATATGCAGCTCAGAATAATTTCTCGAAATGTGAGAGGCCTCAATGATCCTAATTAA
>TRINITY_DN15937_c0_g1_i1_1; 119 102 233  LEN=307
ATGGAGATAAAGAGGAAGAATCAGTTATCAGAATTATGGAACTCGAAAAACAGGATCTTC
AGAGGGCCATCAGTAGAGTTGGCGATTATTAAGCTTAATAGATAGCTTGAAGGTGAGCGA
GAGTACTATTAA
>TRINITY_DN15940_c0_g1_i1_1; 125 150 522  LEN=522; minus strand
ATGGATGAGCAAAATGTTGCTAGCTTCAACTCAGTTGAATAATAGTCATTGATTCCCTTT
GCCATACATTTCTTATTCATTCAGGGCGCTCAGCCAGTGCTTCTTTCTCAAACCAGCACA
ACTCTGAATGTTAGGGAACATAAGGGAAGACCACCTGAGCAAACTGATTCCAGAAATCCA
AAATCAAAAGCAATCATCATCAAGAAGAGGGATGCTATTGTGAAGTTATCTGCCAGAGTT
TCTTATCCGGCAATTAGAGCTGAAAATATATTCTATATGTTGGTCAGTGGTGCCGTAGGT
GAAGGAGGCTGAAGGTCGCCGGCTACAGGGTTCGCGATGTGTGGTTTTCACGGTGGTGTA
GGTTACCCACCGCXX
>TRINITY_DN15997_c0_g1_i1_1; 177 1 316  LEN=462; minus strand
XXGGCAAGTGTGGCAACCAAAATTGATGAGATGAGAGATCTCAAAGCTCTTATATCAATG
TTCCGTGGCTGTGGGTCAGTTAATAACACAACCGTCGGATCACAGAGTGCTATAGGTAGG
CTGATGATGGCAATCAAGCCTACTCCGGTTAGACCCAGTTCGGAATCCGGCGTCGCCAGC
ACCGTGAGATCGGTTTCCTCCGGTGCCGGAGAAGAGACTGGGAAGAAGGGGAACGTGGTG
GTAGATGAGAAGCGCAAGATAAGGGAAATTGAGAAGGCTGAGAAAATCATGCTCCTCATC
TGCTGGGGACCTGATTGA
>TRINITY_DN15974_c0_g1_i1_1; 200 164 352  LEN=465; minus strand
ATGGTACAAAAATGGAGCTCAAAAGGGGAAATGAGTGCTTACCCTTGTAGACCAAAACCT
TGGCTGCTTCTAGGACTGAAAATGGCGCCTCTTAGCTGCTGGAAGGCCCTCCTTGCCGCT
GGAAATGGAGTAGTGGTGGTGGTACTTGGTGGTGATGAAGAAATGGTGCCAAACTTGGAA
GATTTTTGA
>TRINITY_DN6148_c0_g1_i1_1; -1 1 386  LEN=386
XGACAGAGTTGTGCCGGACAGATTTGGGCCAGACAGAGTTGTGCCGGACAGATTTGGGCC
GAGCAGGTGATGGGCCGAGGAGATTTAGCCCTGTCCAGAGAGAAGGTGCTCGGTTAAGGC
ACCGCTTGGCCCAACCGAGCTACGTACTTCGGCAGAGACGAGGTTAGCCGAGTGAAATGT
CCGACGCCAGGCCAGGACGGTTGGACCGAGGTATCTGTCTGCTCGGCAGGAAGGCCAGCT
GCAGACAAGTTTGAGATGACCCGAGCTCGGCTCTGCCGAGATGCCGCCGAGCCGGTCTCC
ATTGAGCTTAACCAGGGGAATGCTTGGGCACAAAGCAGTGAGGCCGTTGATAACCGAGAT
GTTCAGCTCGGCTGCCGAGCTCCCAGX
>TRINITY_DN32225_c0_g1_i1_1; 86 1 504  LEN=504
CGCACGCCAGTGAGGTTTTCTTTCCTTGTTGGGTGTAGCGGGTATCTCGATGTCAAGTCA
AGGCAGGGAATGGAATGTTTTGAGGCTAATAGGGCCTTTGGTGCCTTGCGAAGAGACATC
TTTGAGTCTAATAACCATAGTATGGGAGGGGTCCTTAGATATTCTTTGACGCCTAGAGAT
GGGTTGGGAGATCCATTTTCGXTTCCCGGTTGGAAAGATCTGCTTGGTCCTGCTCATCTC
AAAAGGCTGGAGGAGATTATAGAAGCCTAGGTTTGGGGGATGGATACTCCGATTGGGATA
GAAGATTCAAGGTTGGGCCATTTCTTCTTATTGAATGCGGGGAAAGAAGGATGGAGATTC
TCCCACCGGGGAAGGCTAGAGGATGAAAGTCTTAAGGAGAAGGAAGCTATTGATCTCCAA
GGGAGAAGCCCGAAAAAGATGAGTTCTCATCAGCAGCCCACCAAGAGGGGACTATCTTCA
GTCGATATCCTCTGCCTTAAGATTGXX
>TRINITY_DN32265_c0_g1_i1_1; 91 1 200  LEN=400; minus strand
XCAGTCACAGGTAGTGGCCAAAGGTCATTGTCAACTGCCAGAGGTAGTTTTTGCCTGCTG
GAAATGGTGGCCAAAAGTGGTTTCCAGCAAAAGACGGTTGTTGCCAGTGGGAGGTGGTTG
TTGAAGAAGGTCCCTGGTGACAGTGGCCGGAGGTTGTGGTGGTTGGTGGCTGAAGGGGGT
GGAGAGAAGAGGAAGAAATGA
>TRINITY_DN32246_c0_g1_i1_1; 73 22 544  LEN=544
ATGGAACCCACAGAGAGGCGCACGAGAAAAACGGGGCTTAAGTCATCATCGCTCTCAAAG
CCTAGATGAACAGAGGCGAATGGTAGATTCCCAACTTCTGGAGGATCGCATAAAGAAGAA
GACGAATTGATAAGGAGAATGGCGGCTGACATGGAGACCATAAAGTGCCAGATAAAAGGC
AAAGGGATTGGAGAGGAGGAGATCTGCGAAGGCAGAACACGTTCTCGCCAATCAAGGGAT
CACGATAGGCGAGTCACACCATCGCAATCTGAAAGCAGAGGCCTTAGGACAAGTGACACA
CAATCAAGAACATCTAGGACTCGTTACTTTAGGTCTGATAAAATGAGGACTGAAAGGTCT
TACACGGAGAGAAGTAATTATCGACCCTCXCCATACGCATCAAACACTTCTCAGCATACT
GAGTTGCCTAGGTCGGCGGACCGTGCTAGAAGAAAGGGCTCGAAGGAGAGAAGACACCCA
GGTACGCGACCCCCAAAAGGTCTTTACCCTACAGCGGCTGGCTCX
>TRINITY_DN32233_c0_g1_i1_1; -88 1 316  LEN=316; minus strand
CTCGGCCTGACTTGCACGGTCGGAGATGTTGACCGGTCTGGCATGCTCTTGCCCAGCCAT
GCTGTGATTGCACGTATTGGGCGGAGCTCAAGTTAGCGGATGACGACCGAGTTAAGAGGT
AGCCCGAGCTACACCGTGGGTGCGATCAGGGCCGGTACGCCCTGGACCGATCAATCAATA
AAGATGCTTCGTGTGACCGAGATTGGAGATAGAACGGTTGGAGGCCGGCATGCCTCGCAA
CCGGTTGATCATGATGAACCGATCAAGGATAGTTCGGCCGAGGTGGTCAGGCTTTCGCCT
AATCCAAAGTCACAG
>TRINITY_DN32218_c0_g1_i1_1; 166 143 322  LEN=374
ATGTCGAAGAAGACGAAGCAGGACCAGTTGTCCATCTGGCAAGGATGATATCACAACTAC
AACCAGCAAATCGAAGAAGCTGAAGATTTAGTGGAAGAAAAAGATAAGAGTTTGCGGAAA
GATTGGTCTGTGATTACTTTCATAACCTATGTTTGTGTGCCTATGTTGGCTGAATTTTAA
>TRINITY_DN32244_c0_g1_i1_1; -75 1 370  LEN=370; minus strand
XXCGTCGAAATAGGAGTTCCACCAGATAGGAGTGAGACCGGCCXCCCTTGTCAGAACTTC
TTATTCGGGATAACAAATAGCAGGCAATCGAAATCGAAGCAAGCTTCCCTCACTCCTGCA
CCGGAACGAGAAAAGGGTAATTTATTCCGATGGACAGAGCAAGCGAGGGAGAGGTATCCA
TCGGAAGGGGAGGATTGGGTTGATCGATGGCCTCTGACACAGCGCGACGGACGGGGACAC
AGAAGCTTTCTTTCCTACCCAGCAAGATACGGCCATAACAAGAACATGACGGAACGAACG
CGGGATATATGCTTAACACATGCTAGTCAAGCCGTAGTGCGCTAGTAGCAAGCGGAACTA
GACTTGATATTCGXX
>TRINITY_DN1555_c0_g1_i1_1; 5 1 312  LEN=312; minus strand
XXAACTGCAAGACTTGGACTGCAGAGGCAGAAAATGGATGACCTAAGCCGGTGGAAATGA
GATGCTAGACCTGCTAATGAAGGAATCAGGGAATGTAAGAAXTACACAAACGATACTAAA
GTCCCAAATGCATTCCAAGGTATCAAACAAAACCTATTTATACTTCAACTCTTGTCAAAT
GTTGAAATATCACCATCACTCAGCACATCCAATCTTAATCAGCATCTTTCAACAGTTGAC
CTTTCTCTATTATCTATGACAGAACGAAGGCAGGGTCTCCGCTTTCGGCTCCCTTGGCTA
CAAGCACCACCAGCT
>TRINITY_DN1524_c0_g1_i1_1; 16 1 305  LEN=305
XGGGTGAAGTCCTGCTGTATTTGTCTGTTAATTGAATTCCAATGGCATAGACTTGAAAAA
CGGTTGAAAAGAACCAGTACTTCGTATTGGAGTTATTATGAATGGGCAAAATCTGCTCAT
TCTGGCTTGTGTTTAAGGAAAGGTGTCAACAGACTAGCCACTTGCATTTGGCAACAAAGC
CAGAGTAGGCTTGTAACATGCAACAGAGCTTGGATGTCACCATACTTTTTACTGAGTGAA
CTTGAACAACCATATACTCACCTTGAACCTGCTTGTTTGCATTCCCTACTCTCGAGGCCT
TGTGAG
>TRINITY_DN1585_c0_g1_i1_1; 104 1 90  LEN=506
GGCGGAGCTAGTGGTGCTACAGTGGAGACCAGAGGTGGTGGAGGGGAGCTTCGCGGTGGT
GGTCCTGTTGTATGCAACGAGTGTGCGTGA
>TRINITY_DN27182_c3_g1_i1_1; 86 52 345  LEN=345; minus strand
ATGGGATTTGCCTCCTCTCCAGCCATCCTTCCATCCGGCACTATCCAGCAGTTTCAACAC
GATTGCAACACGTTGTGGAGAAGTGATCCGAAGGATATGAAGCTTACAGTAGAGGCCCTG
AACAGGATGACGAAGACAATGATAGAGAAAGAGATATTTTTTAGACGACTTTAGAGACTC
CGAAGTTGGACAAGATCAGTACGGCACAGGCTTTCTTTATTCGGTGGTGGTAGAAACCAG
TTCAAGCCTACCATTCCCAAGCTCAGACCGGGCGACCGGATGGTCAACCGGTTC
>TRINITY_DN27125_c4_g2_i1_1; 245 227 619  LEN=868
ATGGCTTACTCGAGCGCAGTAGTGTTGGTGTTGATGTTCGCTATGGTTGCCGGATCTGTC
TTCGCACAGGCTCCGGGATCGTCACCGGTGAAGTCTCCGGTAGCATCGCCTCCGAAGACG
GTGGCGACTCCTTCTCCGACTCCGTCTCCCTCAATGAAGGCACCGACCACCGCTCCTACT
TCCGCCCCGACCACCGCACCACCGACCTCTACTCCAGTTGCTCCTCGCACCGCTCCTGCC
TCCGCTCCCTCCGGTGGCGCCGTTCCTCCGTCCACGATCTTAGCTCCCGGCCAGTCTCCT
TCCTCCACTCCTTCTAGCACTGGCGCTTTGAACAGAGTCACTGTCGCTGGATCCGCTGCG
GTGGTACTCTTCGCAGCTGCTTTGTTGATTTAG
>TRINITY_DN27125_c4_g1_i3_1; 287 180 569  LEN=746
ATGGCTTACTCTAGCGCAGTGTTGGTGTTGATGTTCGCTATGGTGGTCGGATCTGTATTC
GCTCAGGCTCCGGGTGCATCACCAGCGAAGTCTCCAGTAGCATCGCCTCCGAAGGCGGTG
GCGACTCCTTCTCCAACTCCGTCTCCCTCCATGAAGCCACCGACCTCCGCTCCTACTTCC
GCCCCTACCACAGCACCACCGACCTCTGCTCCAGTTGCTCCTCGCATCGCTCCCGCCTCC
GCTCCTTCCGGCAGCGCTGTTCCTCCATCCACGATCTCAGCTCCCGGCCAGTCTCCTTCG
TCTACTCCTTCTAGCACCGCCGCTTTGAACAGAGTCACTCTCATCGGATCCGCTGCGGTT
GTCTTCTTTGCCGCGACCTTATTGATTTAG
>TRINITY_DN27125_c4_g3_i1_1; 195 1 366  LEN=564
AATAATGGCTTACTCGAGCGCAGTAGTGTTGGTGTTGATGTTCGCTATGGTTGCCGGATC
TGTATACGCTCAGGCTCCGGGAGCATCCCGGCGAAGTCTCCGGTAGTATCGCCTCCTAAG
GCGGTGGCGACTCCTTCTCCAACTCCGTCTCCCTCCATGAAGCCACCGACCACCGCTCCT
ACTTCCGCCCCTACCACCGCACCACCAACCTCTGCTCCTCCCTCCGGCGCCGCCCTTCCT
CCCTCTACGATCTCAGCTCCCGGCCAATCTCCTTCCTCTACTCCTTCTAGCACCGGCGCT
TTGAACAGAGTCACCGTCACTGGATCCGCTGCGGTAGTATTCTTCGCAGCGACATTGTTG
TTTTAG
>TRINITY_DN27184_c2_g5_i1_1; 188 135 778  LEN=1223; minus strand
AAGACCCACTCCACTGCAGCAACACCACCCAAAAAAAGCTCAAAGCACTAAACACTACAC
GCCACAGCTACACTAGGAGTTGCTACCCACGCCATCAACAAAGCACGCCTCTGCCGAGGA
GACTCCAAGGCCACCTCCGGGAACACCACTGCAGCCTTGAACACCACCGCTGCCGAAGAC
ACCACTTGCATCGCCGGGAACACACCCACTTGCCCGGGAACAGCACCCACTGCXCCGGGA
ACACCACCACCAGGCCAACTACTCTCTCACACTCAAAACTCCTTGCCGAAATACACCCAC
AGATGCCCTCATGGCCTTGGTATTACGAAGCAACCCATCCAGCAGGAACCACGGCTTGGC
TTGACCCAAAAACATAACTGCTGCCGGTCCAAAAACCAACCAGAAGAACAACCTTCCATA
AACCAAACACCTATGCTGCTACACCAGCCACTACCGGAAAACCCACGGCATATCCTCACC
TCCACAGCCACCACCGGAAGACACCCGGACCCACTGCCACTGCTGCAACTCCCGAATCCA
CTGCCACTTCTGATCATCACCTCCACATCCACCATTGGTACACCACCCACTGCCGGTCCA
AGCACCAACCAGAAATTCAAACATCCATTCCAGATCTTATTCTAA
>TRINITY_DN27184_c2_g7_i1_1; 229 414 1192  LEN=1229; minus strand
ATGATGCTTCACTCCCGAGGCCACACCACCGGAACACACTGTAGCCAACAGCTCACAGCT
CCAAACACTGCCGGAAAACACCATCAAAACCGGCTTGTTGTCAAAGAGCACCTTTCTGAA
AACAGATCAACTCCAACATTGACATTGCAACTCCACACACCGACAAAGAGCATCAAAGAG
CACCTTTCTAAGAGCACCTTTCTAAAGCTTAATTTGACATTGCAACTCCAACATTTGCTG
CTGAAAACAGATCAACACCCACTGCCACCGCTACCTCTTCCGCTGCAGCACCACACACCG
ACCATCACCCACAACCACACCCACTGCACCCCACACAGAACATCACCCGAAGATAGATCA
ACACCCGCACTCACTGAAGCTCCACACCAACCAAAACGCCGACCAACCGCTAGGACACCA
CCAXTACCTTTAGAAGAAGATCACCCCTCAAACTCTCACCCGAAGAGGAACGCTCGAATG
AAAACCATAGTTCACCCCTCAAGCTCCTACTCGCAAAAGAGCGCACGAATGAAACTCCTG
GACGTCTCCTGATGAATCAGCTATAACGGCCCCAAGTCACCAAAGAAACCAACCGCAGCA
ACACAAACTCCCTAGGGTGGGAGAAAATGGGAGAAATCAAGTTTATTGGAGGCAAAAAAC
AAACGGACGAAGAAAGAGCTAGGCCAGCCGACCGCCATAGCCGAAGGCGGCGGTCGGCCG
GCCCAAAAGGAGGCCTGGGGAGGAGGTTTTAGAGAGATGTTCTTCTCTATTGGAGTATAA
>TRINITY_DN27145_c0_g2_i3_1; 105 868 1244  LEN=1244
ATGCCTAAGAACACAAACTTCAAGAAGAGTCCATATGAAGATGACAAACCCACAGGTGGA
CAGAATCCTCAAATAGAAGCAACGTCACATTCAGTTATTCTGAGGTTAGACGCCGCCTCT
TTCCATATTCAGCATCCCTTGATCTTGAGCGCGGTGGCTCTTCCTCTTGAGACAATCGTG
ACTTGCTGTGCATCCTCGACGACCGTGCCCTTTCCCATTCCTCTTCATATTCTGGTTCCC
GGTCCCTATACCTATGATGATCCGCATATCTGTCTCTGTCATCCTTATGTCGATCCCGTT
CCCGATCGCGATCCCTATCACGATCACGATCTCGAGAACGTTCACGGTCACGGTCACGAT
CACGATCACGCTCCCGCX
>TRINITY_DN27163_c1_g3_i1_1; 184 46 333  LEN=347
ATGACTTGTAGCTCAAAAGGGAGGGGCTCGAATGGCCTGAATTTGGTGTTTACCGCACCA
CCGGGTGAAACACTTGTCTACCACGTCGTGGTTGTCATCTTGTCAACCACGGCTGTCAGA
CTTCTCGCAGACGACTACCAAGATAAATTTCGAGCCATCTACGCAGGAGTGTTGAACAAG
TATACATATCAGCATGATCAATCTGAACAAATAGAGATTGAAACAGACCTTGGAAACCTG
AGAGTGACACCTCCAAGACCGACGAAGCTGAACCACATACTTACCTAA
>TRINITY_DN27117_c0_g1_i1_1; 40 1 91  LEN=393
XXATTTTATAACATCAACCACGGCCTTAATCTTCTGCGGGTAGCTCGGCCTTTGCCTGTC
AAGCCGAGGTTGGAGGCCTTTGTCCCGAATTAA
>TRINITY_DN27117_c1_g1_i7_1; 99 410 580  LEN=587; minus strand
ATGAGGCCACTAGCAGAAGTGGGAAGGAATCCGCAGCTTTTGTCTGGAAAGCTGCCGAAA
GTGCTTAGTGCGCTGGCAATACAGCTCAAAAGCTGCGAACTTCACCATCTCTATTTCGGT
GGATAAATAGAGATGGAGGACGACAAACAAGGGGGGACGGAACTCGATTAA
>TRINITY_DN33390_c0_g1_i1_1; 114 1 123  LEN=322
GAAGAGGAAGAGGAAGAGGAAGCCATATGTGTCCTTGACAAATCAAGAGGGCGAGCGAAG
AGAGGAACGATCAAGAGTAGCCCAACAACTAGTAGAAGAGCTTGTGATTTTGTGGAGCTT
TGA
>TRINITY_DN33301_c0_g1_i1_1; 205 224 492  LEN=654
ATGGCTCTAGATCTTGCGGCGGTAGTGGGTCTGGATTTGGCGGTAGATCTGGATTCGGTG
GTGGTGGTGGATTTGAATCTTGTAGCTAGAGCAACAAATGACGGXGGAATGAGCAACGAT
GTACTCTCAGCGACGGAAGAGAGAAACAGAGATGAGAAAGAAAGCTGGAGAGAGAAAGAT
GGCGGTCTACGACAGAGGGAGATAGAGGCAATGGTAGTAGTGGAATGGTTTTCATTGCTA
ATAACAGGTGAAACCTCTAGAGGTCTCTAA
>TRINITY_DN33332_c0_g1_i1_1; 199 145 282  LEN=419
ATGACAACAACACCGGTGATCGGGACAGATCTGGTGGAGCAAAGAAGTGGAGAAATGATG
GAGCTAGATCTGAAGCAGGTGGGACCATGGAGACGAGGAGAAGGCAAATCTAGTGGCAAC
AACGGTGACGATGCCTGA
>TRINITY_DN33396_c0_g1_i1_1; 34 1 332  LEN=332
GTGTTATTAAAGCTTACAGGTCCTGCACTTTGGTGATAGTTAGATTTGCAATCATCAAGA
GAGCAACAAGGCAACGTGCGTATTCGTTCATGGTCAAGAATGAAAAGGCATATAATGGAG
ATTTTTTTGCCATCGAATTATGAGCAATTATTGGAGGAAAAATACAAGCCTAAGCACCAT
ACTATTAATACTTATGTCGAAACTATCCTTGAAGGGCTCACGTTTGAAGACAAATCTATA
TTGTCTCGTGTCCAAGAAATAAATGAAGAAAAAGTCTTGAAAGTATACCAAGAAAAAATC
CAAGACATTATTGCAAAAGTTGGAAGTCTTGTX
>TRINITY_DN33313_c0_g1_i1_1; 26 1 245  LEN=421
XCGGAGTATCCGTGCTTCATAGAGAATAAGTAGTAGCTTAGGGATGAGATTCTCATTAGG
AGGTCAATCAAGGACCTATGCAAGTCAGCGCTACCCCATTCCTGTGGGGAACCACAACAG
TGTACTGAGGGTGGAGTTAGAGGCCTTACAGCAATAGGGACTTGTGTTTCTATCAAGGTC
ATGCAAAGCAGGATGGTCAAAGATCATATTTCCTCTATGAAGACAGAAGAAACTCTCAAT
GACTAG
>TRINITY_DN33395_c0_g1_i1_1; 151 1 388  LEN=388
XGCCGGAAAGAGTCGTTTGATTCGTACTCCGACGACACCAATTCCGGGTCTGAATCGTTT
TCGAGCTACGGGAAGGACGGTAATGGAGCTGGAAATGGGTTCAGTGGGTACGGGAAGGAC
TCGAATGTGATGGGTTCGAGCTTCAATGGGTATGGACAGTCTGCGAATAGCGCCAACGAT
TCGTTCGCGAATTATGGGTCTGATGGGAATGTACCTGAGAACAATTTCAAGAACTATGGT
GATGGTGGTAATGCCGCCATTGACGAGTTCATGAATTACAGAGAGAAATCGAATGTCGGT
GATGATTCGTTTCAATCGTATGCGAAGAATTCGAATTCAGGAACTGTGAAATTTATGAAC
TATGGACAATCGTTCAACGAAGGTACAGAX
>TRINITY_DN33386_c0_g1_i1_1; -82 1 324  LEN=324; minus strand
XACTTGACCTATCTTCCCGCTAGGAAGAAAGACTGAGGGATCGTATTCCCAGAGACTGAC
AGACGGGAGGGAAGAAAAGCTTATCGTTCGGGTCACCCACCCGGGAAGACCCTTCACTAC
ACTGCTCGTAATATGCTTAGATACGATTATACACCAGGGGGAGAAGAGATCTAGATAGAT
TAACTCACTATTGACTCTTGGATGGAAAATAGCTACTGACTTAATGACTGGTGGCTTACA
ATCAGGAATGCCTATTGGATGCAAATCCGGAATGACTCAAGGATGCCAATAGGCCCTGAC
TCAAGGATCCGAAGCAGTACTTATTXX
>TRINITY_DN33371_c0_g1_i1_1; 214 70 264  LEN=396; minus strand
ATGGCCCAAGTTAGCATTGTGAAGAAGGCATCCACCGTCGTGGTGTTGGTGCTAGCCGCC
GCTGCGACGGTGTCCGCTCAGGAGTTGGCTCCAGCGCCTTCTCCTGACGCTGGAGCGGCG
TTCTCTGTTCCGGCTTCGGGTGTTATGATTGCAACTTCTTTGGTGCTCTCTTTTGTTGCT
CTCCTCAGGAATTAA
>TRINITY_DN33368_c0_g1_i1_1; 56 1 190  LEN=346
XXGTACACATATTTTGACTTGAAGGTTAGTGCTAATGGAGCTTACTCTGGTCGTACGAAT
TTCCGTCTTGGTCTTTCCTGTCTATATGACGACTGGCTTTTTGTTGTCAGTGCTTGCTAT
CCACTGGGGCAGGCGCTCCTCGATTGGCTAGTGACTGGAGTCAGAAGAAAGAAGAACGAC
TTAGTCAGGTGA
>TRINITY_DN4822_c0_g1_i1_1; 43 203 477  LEN=477
ATGAATGGTTATCCACATATTGAAAAGTATTCGTGGCAACAATTCTATGGCCCAAGTAAG
TTATCTTTCTCGGTCCAGAGGTTCCCTTATGGAACTGACAAGTTATCTGTTCTCGACCCG
AAGGTTGCTTTATGGAACTGACAAATTATCTATTCCCGGTCCGGAGGTTCCTTTATGGAA
CTGATAAGTTATCTGTTACCAGCCCGAAGGTTCTTTTATGGAACTGACAAGTTATCTGTT
CCCGGCCCGGAGGTTCCTTTATGGAACTGACAAGTX
>TRINITY_DN4885_c0_g1_i1_1; 90 1 181  LEN=370; minus strand
XXCAAATGGGTCAACTCGACTTCCAATGAACTAGATGATGCACAATCTCAAACCAGAGGG
TCGAACGACCAAGCAACAACTTCAGATGGAATGAACCAGGGAAAGAGAGAAGTCGAGCGA
AAGAACAACTTGATGTCGCGACCCAGTAGAAAACTTCGATTGATCGACGAACCAGGAATC
TGA
>TRINITY_DN20742_c0_g1_i1_1; 60 124 421  LEN=421; minus strand
ATGGCTTCTATGAGATTTGGCACCACAGGTGACACGTGGGCCACTCATGTCTCCTCAAAT
TCCGCTCTAGGGTTGAGATATGCCAGTTGAGGATAGCGCACAAGCGGTGCTCTAACTGTG
AGCGTAGGCACTCAAGAACAAGTTTCAAGATTGCTCAAAGTACATCTTGAGTGCATCTTC
CTTTCCATTTGTGGTTGGCACTCGGGGAAGCGTTGGTGTGAAGTGATTCCTATATCACTA
CCTATATCACTACCATCAGTGATTGAGTAGGTTGAGAATGTTAAGGGTGACCAAGCTAXX
>TRINITY_DN20765_c0_g1_i2_1; 193 88 288  LEN=576; minus strand
ATGAATGACCCAAAATATGCCTATCCCTACCCTGCTCAAGGTTACTACCAAGGGCCTCCG
GTAATGGCACCTCCACAATATGCTCCTCCACCACCGCCCAGGAGAGAACCTGGTTTCCTT
GAAGGAATTCTTGCAGCATTATGTTGCTGTTGCCTCATTGATGAGTGTTGCTGTGATCCT
TCCATCATCTTCATCGGCTGA
>TRINITY_DN16920_c0_g1_i1_1; 190 208 687  LEN=1080
ATGCCATGGCCTTCGACCAGCAGATTGCAACCACCCTCTTCAAACCTCGACCACAGTACG
CCATCACTCTCTCTCCCCTCTTCCATATGCCACCACCACATCAAAATCAAAATCCACATA
ACAATATCTCAACAAAATCAAAACCCTACCCCCTACCATCAAATCACACCCAAAATCCTA
CCTACCAAATTGGCCCCAAATCTCATTCATGCACGATCAAAAGTCGATCTTGACAGAAGC
TGTTGGTGGTTTAGCGGTAGTCCATCCATGGACGAAGCTAAACCGCTGGCTCTAGGGTGG
GAGGCAGTGGCGGTAGCAGTAACACTGGCTAGGGGCTGCAGCACTGGTGTTGTTGCTAGC
TTGACGCTACATGGTGACGATATTGGAGAGAGAAAGTGTGTGTGTGTTAAAGGAAATAAA
GGGTTAGACAGTCCGGGTTGGGTGATGAGGTGTGGGCTTTGGGGGTTGGGGTTAGGTTGG
>TRINITY_DN16979_c0_g1_i1_1; 106 1 366  LEN=573; minus strand
AAACTGGGCAAAAAAACCTCCCAATCACACTACCAAAATAACCACCCAAGTGTACATAGT
TTACACAGCAATATCAGCAGCAGCAAAATGAACACTGATATACTCCTCTTCGACAACTCT
GTCATTGCTAGCATGGAGCAACCATCACCTAATCAGCCTCAATTTTCAAACAACATCAGA
TGGACCACTGTTTTACCCTCCTCTTCCAAGCCACCCACCCAAAGAAATTGTGATTTAGGG
GTGTGTAGTCCACCAGCAACCATTCTAAGACAGCAAACACCAAGCATACAGCAGCTCCCA
TATCTATCAAGACCACTCCCAGCAATCTCCACCGTAACTTATAATCAATACACCAACATG
CACTGA
>TRINITY_DN16987_c0_g1_i1_1; 91 1 143  LEN=558
XGCATGCTTGAAGTTTTGACAACTGAAAAGATAACTGAGAGGAAGGAAACTGTTGCCTCC
TAATCTGTTACAGCTGCTCCACCTAAAAGGAGAATGCATTCTAAGTCAGACCCAGCTTTC
AGAGTGGTTCAGCCTTCTGCTTAG
>TRINITY_DN16930_c0_g1_i1_1; 94 1 190  LEN=357
XXTGGAGGGAGTGGATTTCCACCACGTGATGATGGTGATGGAGGTGGTGGCGGAGGGGGT
GGTGGAGGTGGCTGGACAGGTGGGTTCTTCTTTTTTGGGTTTCTTGCCTTTCTAGGCTTC
TTGAAAGATCAGGAAAGCGAGGGCCCTTATCGGGATGGTAGGAGAAGATGATAACATTAT
TCGCCTATCTAA
>TRINITY_DN16909_c0_g2_i1_1; 105 1 447  LEN=554
GGCTGCCCCCTTGATGAGATAACTTCTAATGGCATAATTACGGCATTTTGCAATGAAGGG
GCTGTTGACAAAGCATTAGGATTCTTTGAGGAAATGATGAGGGAGGGGCTTGATCCCCAT
ATTAAATCCTGTAATATTTTGATAAATCGCCTTTGTAGGACTGGGAAAGTACAGAATGCA
CTTGATTTTTTAAGGGATATGATTCATCGAGGATTGACACCGGATATAGTTACCTATAAC
AGCCTAATTAATGGTCTATGCAAGATGGGTCATGTTCGAGAAGCTCTTGACCTCTTTGAC
AAGTTACAAGATGAAGGAATTTCTCCTGATGCTATAACTTACAACACTTTGATCAGTTCG
CAGTGTAAACAGGGCATGTTAGATGATGCCTATGTACTTCTAAGCAGAGGTGTGGGAAAT
GGTTTCATACCTAATGATGTTACGTGG
>TRINITY_DN16952_c0_g1_i1_1; 77 293 426  LEN=426; minus strand
ATGGTGATTGTGACGAACGACAGAGGAGATCAGTGGCGATGGACGACGGAGGAGGACGAC
GGTGACTGCGACGAAGAGAGTGGACAATCGGGGATGACGACGGAGGCGATGGGTGACTGT
GACTGTGATGACGXX
>TRINITY_DN23466_c0_g1_i1_1; 89 113 387  LEN=387; minus strand
ATGGGCTGACAGTCGCTGATCAAAAGTTTCGTCGCTCAAGGCACTGTCATCCTCGTCGAA
TACATCAAGTTCATCGGAACCACCACTGCCTCTGACTCTCCCACCACCACCGTTGCCAAC
GCATCGTTTACGTCTGCCGCTGTCATGAACGAACTGTATACCCTCAAGACCCGCCTCTAC
ATCGTCGGAAGCAGCCCCACCACCTATTTAGTGCCGACTCTCATCAACAACCGCAACAGA
TCCACTGCCGTCTTCATCACCGACACTACTGTTGXX
>TRINITY_DN23477_c1_g2_i2_1; 239 184 372  LEN=440
ATGGTTAGCTGTGGCGGTGGCTTCGGTGGTGGTGACGGAGACAGACCTGCGGCGGTGGCG
GTGGCGGTGGCCATGTCGGTGTCTGAGAGACAAGGTGAGAAGAAGAGAGAAGGGGGTTGG
AGACACGACAGCGGTGTGGTGTTGAGAGTGAGAGAGTTGACAGAGATGAGGAGAGTTGAG
AGAGAGTAA
>TRINITY_DN23452_c0_g1_i2_1; 227 328 597  LEN=780; minus strand
ATGGCTGAAGCCGCCATCGGAGAGAGGAGGAGGCGGCGACGCTCGTCAGCCGCGACGGGG
AAACTACAGAGGCTTGCGACAACGGCGGAGGAGGAAGTTCGCGGTGGAGATCTGAGATCG
GAAGCTGCGGGGGCTAGGGTTTGGCTTTGGACTGGTGAGCGGCTGCGGCGGAACGACGGC
GCCGCTACTTCGGATGAGACAGAAGGGGGTGGCGGCGGTATGGCCGACGACGGGGCAGCC
GACGACTCTAGCGTTGAGAAGAGCCATTGG
>TRINITY_DN28945_c2_g1_i1_1; 83 1 93  LEN=417
AAGGTCTCCATTTTGGCTGGTACGCTTGCTCGTTTGGATAGAGATGCTCCTCATTACAAA
AAGAAGTTGCATGCTATGAAGCACGGACACTGA
>TRINITY_DN28952_c0_g2_i2_1; 252 344 602  LEN=748; minus strand
ATGGAGACGAGAACAACCACCCTTCCGAGCAAAACAACCGCTCTTTGGTGCGCGATCAAG
GAGACGAATTTTGGTGGGATGAGGTGGTTGATTGAGGAGACGGCGGCAAACGACAGCGGA
TTTTGGTGGGATGAGGCTGTTGATGAAGCAGGGTTAGAGGAGTTGGAGGAAGACAAAGGA
GATGAGAGAGAGGCTGTTGATGAAGTAGCGTTAGAGAAGTTGGAGGAAGACGAAGGAGAG
AGAGAGGCGTTGGGGTGA
>TRINITY_DN28909_c0_g1_i8_1; 201 151 522  LEN=659
ATGCCTCCCGTATATGCTTCGACACGAGGTGGGCCACCCGGGCCTTCTCGGAGAGGTCGA
GGTGTTAGACCTACTCGAGGTACTGGGCTCCGAGGAGCTGGGCCACCCAGGCCTTACCGA
GGAGCTCGAGGAGCAGGGTCGTCTCGCAGACGTAGGGCACCCATTGTCGAGGATGAGGAG
GAGGAGGTCGCAGACCGTGTGTTAGAGACATCTCCTGGGGAGGGAGGCTCCGGTCTTGGT
TCCGGGAGCGGAGGTGAGGCTGAGGGAGATCCGGAGGATGACAGCTCTGATCCAGATGGT
GATGATGGTGCAGAGGTTATCCCGCAGAAGAGGATGAGAGGGCCTCCACATTCTCGTTCC
CGAGGATACTGA
>TRINITY_DN28960_c1_g2_i1_1; 68 1 155  LEN=441
XGCCGGTTTTGCTCACAGTCCGGTTCTGGAGGGTTGACCGGACCGGAGCCAGGCCCGGTT
CCCGGTCCAACCGGTTCGACCGGCCGGTCCGGTCCGGGTTTCACAACATTGGTTGTAGTG
GGTGTTGTGCTCCTGCCTTTCAAATGGGAAGGCTGA
>TRINITY_DN28900_c0_g1_i1_1; 93 1 187  LEN=315
XXTAACAAGGGCAAGATAGATATCAAGAAAGCCCAATTGGAGGTATTCATCGAGGGCATG
TTAATGGTGCTCTCTTACAAGGAGAGTGAGATTAGTTTGTTGATTGTAGAGATGACGGAC
AAAGAAGTGGTCAAGCAAATAAATTCGGATATACTAGTCGATTCTCCCTTGTTTGATAAG
TTTCAGTAA
>TRINITY_DN26646_c2_g4_i1_1; 210 652 897  LEN=954
ATGCATGGGTGGTGGAATACTGCTGGGAGGAAGAATCAAGAATCATCACCATCACCTTCA
GCTCTGCCACAAGATCAAGATCATCAACAGAAGCAGCTGAAGGAAGAGCCGCGAGAGGTG
GACAGTTCATGTAAATCTCACCCACCACCCACCAAAGCTTCCAACAGCGGCAGCGGCGAT
ACTATCGTCGATCCTAAGGCATTGTCACCAAGGGGAGCATTGGTTCTAATTAGTGTACTT
TTGTAA
>TRINITY_DN26644_c1_g7_i1_1; 117 309 385  LEN=385
ATGGAGGTACGCCCTGCAAGACATCTCAGCACCCTTGGAGCTTATGGAGCTCTTTCATCA
TCCTTACCTGTTCTTCCX
>TRINITY_DN26684_c0_g1_i1_1; 90 21 727  LEN=727
ATGAAAGAGTTCAATCAGGCTCTCTTTAGTGACTTTACTTCCTTGAAGCAAGCACGAAGA
CGGATGCAGCAAGACCGGAAGACCAGCAACCCGAAGACCTGGCCTGGTACTCTAATTCAA
GACGGATTTCATCCCCTCTGGACAGCAAAGACTGGAGCGAACTCAAGCAAGCCCTAACTA
AAGCAGCTTACTGAAAGTGGCTTGAGCATTAACCTTTTCTTTTCATTTGAAGAGAAAGAA
ATCCAGCAGAAGGGAACCCATGAACCAAGGGTAGCAATTCCTATTGAAGATAGATGCTAT
TCCGCCCATTGATTCCTTCTACCATTCGGGCTTAAGCGGGTGGGACTAGAAAGCTCTTTC
GCCTTAGAACAAGCAGTGGGTGCATGTGAGTCTCATCTCTATCAGAAAGAAGGACTACAA
GCACGGGTTAAGCAATCGCCTATGGAACTTTTATTTGGTCTTCCGTCTACTCGGATTAAG
AGTCGAGTGAGTATCCCCGTCTACTTTGTCTCGCTCCTAGGATTTGAGGTTACGGAAGTG
GTGGCTCTGAATAGAATAGACCTACCTTGGCTTGATAAGCCTAGCGATCTCGGTATAAAT
AGTGGACGAAATTCCTTTCTTTTTCAGCCCTTTCTGTGCTGTGCTTCATCTTTCTCTTTT
TTCGGTGATCCCAGTCCTGCTCTTTTGAATGAGAATAGACCCTTCGXX
>TRINITY_DN26684_c0_g2_i1_1; 44 1 172  LEN=993
XXAGCTCATCAGTCCCGAGAAGACAGTCTCCCTATAAGGAAGTGTAGCGAACTCGTAATA
CCGCTCCGTGGGTACAAACGGAAAGCGTTAAGCTATGCCAGCAGTTCCTCTGAAGGAAGT
CCCTTTCCGGATAGAACCTTTGAAAGCAGAGGCGCCTCCTTTGGTGGATTGTAA
>TRINITY_DN26684_c2_g2_i1_1; 35 1 146  LEN=772; minus strand
XCTTCATGCCGGATGGATACAACAGATGCTCTACCGACCTACCCGACTCGCTCAACACTC
GTTCTTAACTCGCTAGGGAACATAAACAGCTCCCTAGGAGATAAAAAAGATTTGAACGCT
TCTTTGAGTAAGCATGCTTATTTATAA
>TRINITY_DN26689_c0_g1_i1_1; 79 1 117  LEN=328; minus strand
GAACTGATGGATCTTGCTATGAAGGATGGGAGATTCAGATCCAAGCGTGATGCAAGAAAA
GGAGGTATGAGTTTCAATATGGCAATAACATGCACATTAATTGCTCCATATGCTTGA
>TRINITY_DN26681_c0_g2_i1_1; -26 1 492  LEN=492; minus strand
CAAAGCCCATACCACCCTAACAAGCTCTTCCCAATGACCCACTCTTGCTGCCCGCTGCAC
GCCACGACCCAAAACCCACGCCTGCTGCACGCCTGTTGTCCTGCTCCTGACAGCCTACTC
CCACGCCTAAACAACTCCTTCCACCAGCCTTCTTCCATGCCTGACTTCTCCATCGGGCTT
CACCCACTCCATAGCCGGAACACCGAACCTTCGCCTATGGCCGGAACTGCCACGTTCTGC
TGTGCTGCTGCTCACACTCTATGGCCGGAACACCACGCCGGAGCACTGCTCCCTTTGCAG
TACAACACCCACGCTTGTACATCGCCCAAGCAGTACAACACCCACGCTTCACCTACACTT
GACATTGTCGCCGAACTACGTCGGACTACACCACTCCATGCTCGAAGCTTGCTTCCAATA
TCGAGACACCCACCCTCACACCCACCAAGAACCCCCACGATCTACTATTCTGCTATTCGC
ACTCTATGGCCX
>TRINITY_DN26681_c0_g3_i1_1; 122 1 241  LEN=825; minus strand
XXCGCCCAAGACGCATGCACTCCTTCACCAATAGACACCTGCACACCTCAATCAACCCAA
ATATTTAAAACAAAAGCAAAAGCTGCTACACACCCCAAGACAACTCCATCTGGCTTCACC
AGCCTACTCCCACGCCAAGAATCTCCATCACTTTCTCCCACGGCCGGAAAACTCCATAGG
CTATTCAACAAACAACCCTCCATTGCGAAGCTTGAACAACCTATGCGGAAAGCTAAGGAC
TAA
>TRINITY_DN26603_c2_g1_i5_1; 36 1 449  LEN=842
XGTTCACCTTCTAGAAGCTTAGAGGGTGCAAAGGGTTCAAAAGGGTGCAAAATATGCACA
TGTATGCACGTGGGTCGAGTTCTGTGCACTCCAGCTGGCACAGCTGGCATGCACCAGGCT
TGGGGGGTGCAAAGGGTTCAACCCGGCCAGCCAATTTGATTTTCAGCCAAAATAAAGTGC
CGGTCGGCACTCTTTTCTGCCGGTCGGCTAAATAGAGTGCCGACAGATGATTCCTTGGTC
AAAACATGGCCGGTGGATATGCAAATCGAAGCCCCGGAAGTTAGCTTTCCAATGGCGCAA
ACCTTGCATCAAAATTCCTTCTGTGCAAAAATTTATGCCCTTTTCCGTGAAGTCGCGCAG
ACTCGATCCAACCGGGATGATGCCCAGCTTCAACCAATCATATCTCCTCCACCCGGACTT
GGCTCTAGGAGATTCTTGAGTGGAAAGTGA
>TRINITY_DN22931_c0_g2_i1_1; -60 1 235  LEN=488; minus strand
CTTCTTAATCTACTGTATCTCCCCCTCAGTGTCATCAAAGGCACGCCTAAGTGTGCGACT
AGGCCCAAGTCCCATCTAGGCCCAAGGTTTACACCTCGTAGTGTTCCAGGCCAGGCGACT
TCAAAAGGCGTGCCTAGGCCTAAGTCCCGTCCAGGCCCAAGGTTTACACCTTGTAGTGTT
CCAAGCCAAGTGACTGCGATAAGGCGCCTGACTGGCCTAAGGCTTGTGTCTTGA
>TRINITY_DN22906_c0_g1_i1_1; 327 127 423  LEN=737
ATGGCACCGACAGCAGCAATGCTCATTCTGGGTTATCAACACCACCACCACCACCATCCT
CAGCCTCCATCATCACCACCATCTTCATCGGTGTTTCAGGTGAAGGCCTCAGCAATGAAG
TGGTGGGTTTCTTCACATCACAATAATCCCATCTCACACTCCCAGGGAAGACCTGGTTTT
GATTTACCTGAAGAAGAAGCAAGAAAGTCCATGGTGGTTGATGATCCTTCTTGTTCATCC
TCTGATTCTGCACTTGAAATTAGGTTTCAAAAGGACCTCCAATTCAGCTGCTGGTGA
>TRINITY_DN22963_c0_g1_i1_1; -242 1 1182  LEN=1182
XXGCATGGCAGGCGGGCCGAGGCTAAGGCATGACACGCTGGGCAACGTTGTGGCATGGCA
AGCGGGCCAAGGCCGTGGCATGGCATGCGGGCCGGGGCCGTGGCATGGCATGCGGGCCGA
GGCCGTGGCATGGCAAGCTGGGCCGAGGCCGTGGCATGTCTAGCGGGCCGAGGCCGTGGC
ACGGCAGGCGGGCCGAGGCTAACGCATGACACGCTGGGCAACGTTGTGGCATGGCAAGCG
GGCCAAGGCCGTGGCATGGCAAGCTGGGCCGAGGCCGTGGCATGGCATGCGGGACGAGGC
TGTGGCATGGCAAGCGGGCTGAGGCTAAGGCACGGCATGGCATGCGGGCCGAGGCTAAGG
CGTGGCCAGCTGGGCTACGCCGTGGCATGGCAAGCTGGGCCGAGGCCGTGGCGTGGCATG
CGGGCCGAGGCCGTGGCATGGCAACGGGCCGAGGCTAAGTCATGGCAAGCTGGGCCGAGG
CCGTGGCATGGCATGCGGGCCGAGGCTAAGGCATGGCATGTTGGCCGAGGCTAAGGCATG
GCACGCTGGGCAACACCGTGGCAAGGCATGCGGGCCGAGTCCGTGGCAAGGCATGCCGGC
CGAGGCCGTGGCATGGCACGCGGGCCGAGGCTAAGGCATGGCACGCTGGGCAACGCGGTG
GCATGGCATGCTGGGCAACGCCGTGGCTGGTCGAGGCATGCGGGCCGAGGCCGTGGCTTG
GCATGCTGGGCAACGATGTGGCGTGGCATGCTGGCCAGGGCTGTGGCACTGCATGCTTGC
GAAGGCGGTGCCATGGCATGCTTGGCATGGCCGTGGCGTGGCATGCTGGCCAAGGTCGTG
CCGTGGCTTGCTGGCGAAGGCTAAGGCATGGCATGCTGGCCAAGGTCGTGCCGTGGCTTG
CTGGCGAATGCTAAGGCATGGCATGCCGGCCAAGGCGGTGGCACGACGTGCCGGCCAAGG
CTAAGGCATGGCATGCTGGCCAAGGCCGTGGCTTGGCATGCTTTTGCCAACGCTTTGCCA
TGGCATGCTGGGCAAGTCCGTGGCATGGCCAAGGCTGCAGCCGTCGCACAACTCGTCCTG
CAGTGTCAGCGATCCCCTCGGGCCTTAGGAATTTCGTTTTGCCGCGCACGCGAATCGTTT
TCGTGCATCGAGGCGCGCGCGCCACGTGCTCTCGGACCTCCGGXX
>TRINITY_DN7448_c0_g1_i1_1; 16 1 302  LEN=302
XXGGTGGTCAAACTACATGACCTTCAACACAGAGTGGCAGGAAATATACCCCAAGTCCCA
GAAAATGAGTTCATGCCACGCTTGCCTGATACTGCTGTGGTTAAACTGCAGGATTCAAGT
GTTCCACTTGTCTTAATCACCGTGGTGGTCAAACTACATGTCCTTCAACTCTGTGATAGT
AACACTGTGCCATTTGTCCAATAGCCAAGTCAAAGAGGCAGAACTTATATATGCTAAAGT
ATTCAACATAGCACCTCGGAAGATTTTGTGGTTTGGTGGCTAGAGACTAAAGTGTCGATC
ACTAXX
>TRINITY_DN19216_c0_g1_i3_1; 179 1 279  LEN=440
CTCGTCTCTCCTTTGCCGAAGAAGGACAACAAGAAGGGCGGTGGCGGTGGCGATGGCGGT
GGCGGTGGAGGAGGAGAGCACAAGGGCGAAGGAAAACCAGAGAAAAAGGCACCAGAGAAA
AAGGCAGATGACAAGAAAACCAAAGACAAAGAGGTACTACTATGCTCTGCTCTCTACTGA
TGTGCGCCTGTGTCGTATTACGCTTCTCTTCTTTTCCCCCTGGATTTTGCTGTTGTCTTT
GGCGCTGCGCATCTGGTGCACGATAGAATGAAGGCGTAG
>TRINITY_DN19271_c0_g1_i1_1; 93 559 618  LEN=673
ATGACTAGGCCGAATAGGATAGAACCCCTGAAGCCGAGTATAAGGAAAGGTAATGATTGA
>TRINITY_DN19204_c0_g1_i2_1; 150 100 324  LEN=406
ATGGCAACTAGCAAGAGTAGCGACAGAGCCGATCAGCAAGGAAAGGATGAGGAGCAAGAA
AGGAGACAAAGCAATAGAGTACCAACCACGGATATGTGACAAGTGAGGTGAACGATGACA
GATGCGAGACGATCGGTGGCGATTGCTGATAGACACAAGTTGATCGGTGGCCATTGACGG
CAGAGGCGAGATGGAGAGGAGCTTGAAACCCTAGAAAGAAATTGA
>TRINITY_DN19248_c0_g1_i1_1; 54 1 347  LEN=347; minus strand
XAGTGCGAGACCAATAGATTGAGCAATTGTGATTTTTATTTGGAACTGAGGCCTAAAGGT
TGTCCTGACTTCAACAAGGGTTTCGATTCTAAAGTCGTAGCTGATGAGATGGTCCATGAC
TATTGTTGAATCAAAAGAAGATTAAAGCACAGTGGATATGGAGGTTCAGAAGTACACCAT
TCCTTATTATTGGCCATTGACGAACCTGTTGGTAGTTTTTCGACTATCGAGTCAGACATT
AGGCAATTGGGAGCTCAAGCTGAGAAGAAGGGCAAAGAGATTGCCGAAATAGTGGAGGAT
AGAGGGTTAAACAAGTATCTGAAAATCATATCAACAATGGTCATTCAX
>TRINITY_DN19238_c0_g1_i1_1; 55 1 251  LEN=810; minus strand
XCAACCCTTCGCCCACTACAATACACAGCCAATAAACTTGCAAGCTACACAGCAGCAGCA
ACAGCAGCAACCGCAGCAGGGTCAGAACTCCCAGAATCAGAAACTTCATTACAACGGGTG
AGAAATTCACAGGAGGCTTATATCTGCGATGGGTCATAGTCTTTGCATCCAGCAACTTGT
TTTGTGCTGTCATGTGTGCCTATTTTATTGCCTCGAGACACTGAAAGGGTTTGCCAAATA
ATTGAAGCCTAA
>TRINITY_DN19255_c0_g1_i1_1; 154 36 176  LEN=312
ATGGATAGAAAACATGGTGTAACTACCACAAATGGAATAAGCCAGGAAATTCCAGCTCCA
CTTTGTCAAGCAGCTATTGTAGTTGGGCCTCCGAAAGAGGGGATCCAAAAGAAGCCTTCT
GTCAGCAGTCCCTTTGAGTAA
>TRINITY_DN3849_c0_g2_i1_1; -34 1 368  LEN=368; minus strand
XAAAAGTGCAGTTGTAATTCTTCAAAGTTGTCTATATCAGTTCATAATCCTAATCTACGA
AATAACCAACACATATATACTAAGATCTGCATACAACAAGAACCAGATTGGATATATCGG
CTGGGGCTCATGTCAAGCGGGTCGCAAATGAGTTATATGCACAAACCGAGTAGAATACGA
GACATCCCTAACTATAACTTTATAGAAAATCCCAATATAATGATGCAGACTAGCCTGACA
AAAATGAGAACACATACTGTACTAACTACTAACTGATGATGCTATGAGTTCCAAACTAAA
ACCCGTCCTACCAAATCAGATTCAGCAAGATATGAGATCAATAACGAATCCAATATGAAA
AGATATGAC
>TRINITY_DN3831_c0_g1_i1_1; 165 149 394  LEN=394
ATGGCAGATCTGGATTGGGCGTCACCGGAGCAGCGACGCTAACATGGTGTTGAACTCTGT
CTGCCGCTGAATCAAGGCGAGGATCTTAGATCTTCGACCGGAGGGAAGATTCGTGAAGAT
CGGXTAAGAGGAGGAGGAGGAGGAGAGAGAGAGAGAGAAGGTGACGAAGGTGGTCATGGC
GTTTGTGGTGGTCGCGGAAGTCACGGTGGCGGTGGTGAAGGAGGAGGCGTTGGCATAGGA
GGAAAAGXX
>TRINITY_DN17448_c0_g1_i1_1; 202 1 428  LEN=428
GGAGAAGTGATTGATAGTTCGAATTTGAGCCCCCGATCCCCCGAATTCAAAAACGACGTC
GTTTTCGTCGTTTTTGATTTTTTTTTTTTTTCAGAAGAAGAAAATCAGAAAAAGAAAAGG
AGGAAGAAGAAGAAGAAGAAGAGAAGGAGGAAGAAAAAGAAGAAGAACTGGACTAGAGGG
GCTGACAAAATCGGGCTGGGGGCGGAGGCGGAGGCAGAGGCAGGGGCGAAGGCGGAGGTG
GAGGCAGAGGCAGAGGCGGATGTGACGGCGACGGCGGGGCTACGACGAGCTGCTGCGACG
AGGTGACGGCAGGGCGACGATCAGGTGGAGGCGACGGCAGGCGAAGGGACTGCCATCTCT
TCCCCTCTCTTCCTTCTCTTCCCCGCTCTGCTCTTTCTCTCTTCTCTTCTATCTGATTCG
GAGGATTCX
>TRINITY_DN32328_c0_g1_i1_1; 159 210 308  LEN=530
ATGTGGAGAGCTATTGGGATGACAACTCAGCATGAGAAACACACTGAAAAAGAAGAGCAG
TTAGAAGCAACTATTCCAATGGTTGTCAATGGAATTTGA
>TRINITY_DN32380_c0_g1_i1_1; 114 1 418  LEN=480; minus strand
XXCTCTCTATCATTATCTCATTCTCTCATCTCTATCTTTTTCACTATTTCTCTCACCAAC
CACCCAAATGATCTAATCGTTGTTTCCGTTCCTAATGACATTGACGTCTTCCAACACGCC
ATTGTTGGACTAGATCTGGAAATCGCCAGCAAAAATCACCTTCGGTCGAAGCTAAGTCGA
GAGAGATGTGAAGAGGGATCTGGATTTGGATGGCGGATCTGGATTAGACTTCATCAAAGC
AGCTTTAAAGGCTATGGAGAGAGTCGAAACATTCAATATCGGTTCAGATCACAGCCAAAC
ATTCAATATCAGTTCAAATTAGCGGTAGTGAGTTCGGTTGGAGTGAACAGATCGGATTTC
GCGGTGGTGGTTAGTCGGCAGATCGATTGTTTATTTGGATTAGGTTTCCAAATATCATAA
>TRINITY_DN32307_c0_g1_i1_1; 78 234 454  LEN=454
ATGGGCTTTGAAGTTAGTCCGGTTCTAGAAACCGCAGTTCGTAGTCCGGCCTTAGAGGCC
ATGGTTAGTCTGGTCCGAGGCTCGTGTTCTTATCTCGATTCAAAGGAAGCTACAGTTAGC
TCGGTGTTGCAATGTTACTTCGGTCGAAGCATGTGGAAAACCGAGGTAAGCCTTGGTGCT
GAATGTAGTCCGGCTTTAACTCCCTTATGGATAACTTGGTCX
>TRINITY_DN32398_c0_g1_i1_1; 4 1 351  LEN=351; minus strand
XXCTCCACTCCTAAAAACTGCACAGAGCATACAGAACAGTAGCATACAACAATAGGATAT
CATACACCAGCAGCAGTAGCATACAGAACAGCAATGTACACCATTAGACAACATACACCA
GCAGCAAACACAATAGGACATTATATACCAGCATCAAACCTTTCAGCAGAGCAGCCTGAA
TTTTGCATGTTGAGATCTTCAGGCAAAGATAGGAAGTTCAATCCAGGGTTATGGATGTCT
TCATGCTCAGGTCCAAAAATCTGAGACAATTCAGATATCAGCAGCAGCCATAGACCCAAA
ATAACAGATATCAACAGCCGGACCAATCTGGGATGGGCATTGTTGAACATGCXX
>TRINITY_DN32346_c0_g1_i1_1; 163 34 279  LEN=394
ATGTCGACTGAGAATGCATCCAACGAGGCAAGCCCGGGAAGGGAGGCCGACAACGCAGAC
AAAATCTGTGACAGAGTGACCTATCCTTTTGGCAATGCAGTCTTTCATGGTGGTACTTTT
ACAGGGATCAGTTTTAACATAAACACCCGGGCGACCACAACAACAACAACAACAACAACG
ACGACGACGACGGAAACGGAAACTGAAACTCCGGCCACGGACGAAAATCCCCCAGCATCA
TCATGA
>TRINITY_DN26415_c1_g1_i2_1; 68 234 329  LEN=329; minus strand
ATGACTCTAAGCCTCGAAAGGATTCGGATCCACGAACCTAGAGACTTACTCGGGCCTGGA
CTCGAAAGGGTATTAAGCAAGCCTAGAGATCCGAGG
>TRINITY_DN26459_c1_g1_i3_1; 206 478 765  LEN=1111
ATGGGCGTGGGCTTCGGGTGTGAGCTACAAGAAGGCCTGGGGAGGGTTGCAGCAGGGGTG
GTTTTCGGCAGTTGTGGTGTTCCCGGTGGTGGCTTTGGTGCTACAGAGGTTTTCTTGTCG
GCAGTGGGTGTCTTTGGGTGTGGGGGGTGTTTCCGGGCAATGGTTGTTGCAGCAGGGATG
TTTCTTTTGTCGGCAGTGGGGGTTTTCGGCTGTGGTGGTGTTCCCGGTGGTGGCTATGGA
GTCCCTCGGCAGAGGTGTGCTGTGTTGGTGGTGAAGGTAGCAGTTTAG
>TRINITY_DN26459_c1_g4_i1_1; 75 248 944  LEN=1052; minus strand
ATGCCCTACXCCACACCTGCTGCACGCCAGCTGCTACCAACTCCCAACGCCTGCTGCACG
CTGGCCGGAAAACTCCATGGCCACCCGCTCCATGGAGCACGCTCCGCTGCTCCACGCCAG
CTTCACACCTGCTGCACTCACGCTCCGCTGCAGCCCACTCCAAAGCCAAACTCACACCTG
CACACTGCACTTACGCCAGCTTCACACCTGCTGCACTCCCAACTCCCACCCAGCTTCACA
CCTGCTGCACTCACACTCCGCTGCAGCCCACTCCAAAGCCAAACTCACACCCGACGCCTC
TACCAACACCCCAGCAGCCCACCCCACACACCCACCGAACTCCGACCACCCGCTGGGACA
CAGGTCTACACCCCTCAAACTCACAACCGAGGAGGAACGCTCGAGTGCACACCGGAAAGA
TCTGAATCGCCTACTAACCAGAGTGCACCXCCTCCAGCTCCTACTCGCCAAAAGCGCTCG
AATGAAAGCCTGGACTCCCCTGATGATACAGCTAAACCAGCAAGGATGAACCACAATAAA
ACAACCGCAGCAACAACAGCAAACCCAGCTCTCCTGAACGACCTCCCGACTTACCAAAGA
CAGACCCGCAGCCACAAAAAACACACCAAGGTGGGGAAGATGGAAGATTCAAGTTTATTG
AACGAAGAAGCTAAAAAGACAGCCGCCGAAGCGAGCTAG
>TRINITY_DN26459_c1_g5_i1_1; 146 223 620  LEN=1249; minus strand
ATGGCCCACTCCTCTGCTACTTCAACTCCCAAAGCTCXTCACGCCTCTGCTGCACCAAAC
AGCCACGCCTCTACTGCTACAACCACTCCTGAACTGCTGCCCACGCCACCCCTACCTGCT
GCAACTCCCACCTGCCAAAGCCTACACCGCCGAGAATACTCCAAAGCCACCACCGGGAGA
CCCACGAGAAGACTCCAAGCTGCGGCAATAACCAGGTCTTCTTCTAGCTCACACCAGGTC
TGCTACTTGCTCACACCCGAGCTGCTCACACCCAATACCACGCCTAACCCGCTGCAGCAA
CCCACGCCTATGTTGCTGCCAAACACCATAGCCAACACCTGCAAAAAACCAGAAAAAACA
CCATGCTGCTGCAACTACACTCCCGGAAAAACGTCCTAA
>TRINITY_DN26468_c0_g1_i2_1; 153 1 792  LEN=906
TATAGTCCAAGCTCTCCCGGTTATAGCCCAACAAGCCCTAGATATTCTCCTTCAAGTCCA
TCTTACTCCCCTACATCACCTAGTTATAGTCCTACATTGCCCAGCTACAGCCCTACCTCT
CCAAGTTACAGCCCTACATCTCCCAGTTACAGCCCAACTTCTCCAGCTTACAGTCCCACC
TCTCCTGCATATAGCCCCACCTCACCTGCATATAGCCCCACCTCTCCATCTTATAGCCCC
ACCTCACCGTCTTATAGCCCAACCTCACCATCTTACAGCCCTACCTCTCCATCATACAGC
CCAACTTCACCGTCTTACAGCCCGACCTCACCCTCTTATAGTCCAACTTCTCCCTCGTAT
AGCCCTACCTCCCCTGCCTATAGCCCAACTTCTCCGGGTTACAGTCTAACATCTCCGAGT
TACAGTCCAACTTTGCCAAGCTACAGCCCTACATCTCCGAGTTACAATCCTTCATCGGCA
AAATACAGCCCGTCCCTTGCTTATTCCCCTAGCAGTCCAAGACTCTTTCCGTCCAGTCCA
TATAGTCCTTCATCCCCGAATTACAGTGCAACATCACCATCGTATTCACCAACATCTCCG
ACCTATTCATCCTCAAGTCCAATGTTTAGTCCCAGCAGCTCTTACAATTCTAGCGTGAGC
CCAGATTATAGCCCAAGTTCACTGTACAGTCCAAGTGTTCGGTACTTGCCAAATGCATCT
GGATATTCACCATCATCTGCAAGCCAGTACACTCCACAGATGAGCAACAAGGACGATGGG
AGCAAGCACTAG
>TRINITY_DN26484_c1_g1_i1_1; 87 509 614  LEN=614
ATGAATGGGAAGGAGATCTATCCGTGGAGAAGTAGATCTAAGTCTAGGGAGGCGAGAATG
TCTTTCGGCCAGCAGAGGAAGAAAAGTGATCTCTACATCTCATTTAXX
>TRINITY_DN20101_c0_g1_i2_1; 147 260 478  LEN=574
ATGGAGCATTCATCTTCAGGTGTTAAATTGCTTCTGGTGTATCTGCATCATGCAACTTTT
GTTTTGTGCATTAGCTTCAGCCCTGAAAGAGACATCGTTGACGAGCCACATATAGAGGCG
ATTGTCGCCTGTAAAAGGGTCGTACCCCTTGGGGAATTTTACAGGATATCCATCCATGGA
CGAAGAAACCTTAATGGAGACGATTGGGTCGAACGATGA
>TRINITY_DN20179_c0_g1_i1_1; 516 1 572  LEN=572; minus strand
XXCCCTTCTGTTCCCATACCTCCACCAACTTCTAGTATTACCCCACCAGGCCCTCCTTCA
AATTCTTCACCCACTACAGTTCCTCCCACAGTTTCTCAACCCAGTCAGACTTCTAATACA
CCAGCTCCTTCATCCCCTTCCACCCCTTCCAACTCTTTGGCCCCACCTCCTCAATCTCCT
CCACCAGCAGTTCCTGCTGCCCCTCCTCCGTCTCCACCGCTTTCACCTCCACCAACAGCA
ACACCGCCACCTACTTCTTCACCACCACCATTGCCTCCAACATCACCACCTCCTCCTCTA
CCATCTCCACCTCCATCACTGCCTGCCACCTCTCCTCCTCCTGTTGCCAATTCACCACCC
CCTCCAATTTTGTCTCCACCACCGCCATTAGCAGTTTCTCCGCCCCAGTCATCTCCACCT
CCCCCTTCAGCTTCTCCACCTCCCCCAACAAAAGCTCCATTGCCGCCTTCTGCCAATTCT
CCACCTCCACCAGTTGCAAAGCCACCGCAAAATTCTCCTCCACCTCCTAGGGTAACACCT
CCTTCTCCACCTGGTTCTCCACCAGCTCCCCCGCXX
>TRINITY_DN20186_c0_g1_i1_1; 149 158 598  LEN=598
ATGGATATAAATGCAATACATATAAAGCCCTTGGCTAGAATTAAAACAATTAGCACAATA
CAAAAAGAGAAGCCTTTAGCTCCTTTCCCTCCTAAGCTATTGCCTTGGCGGAGGCATCTC
ACCAACACCTAATCAACCATTGCAACAAACAAAATCGCATCAACTTTTTATGAGCTAATC
AAACACTACTTCAAGCCAAGGCATATGTACCTGAAGATCATCGGCGGCAATGACGATGCC
AAGGACGCTCGATCATTTTGGCAGCTTCAGATTGATCATTCTTTTGCTGGTGGCGATGAT
GAGTGGTGACAATGGGTAGTGGCGATTAACGGGTGGGGAAGGATTGGAAAGAGAGATGGA
GACATTGGAGAGAAAGCAAGAGGCAACGCAGTTAGAGAAAGGGTAAATGCTAGGGCAGAA
AACAAAAGGGAACAAAATTGX
>TRINITY_DN19366_c0_g1_i1_1; 94 1 287  LEN=397
XCGACCATCGCCTCTGCCACTGCCAATGATCTCACCTCCATGTTGCTTCGATGACGACGA
TCTCACCACCGTTCTTATAGATCTAGCGATGTAGGTGATGATCGTATCGTGGGGGTGTCA
ATGAAAATGACTGTTGCGATGGCTGCGAATGACTCTGGTCCATTCCGTTCGGCAACTTTC
AACAATTCTAAACCTAGATCGATCTTAGGTTCATCAATGGGTCGCTACTACTGCATCTTG
TTTGGTTTTGAATCCTTCTCAGCTTCGCAACCACCTTCCTTGATCTGA
>TRINITY_DN19336_c0_g1_i1_1; 82 1 228  LEN=428; minus strand
XXCACATCTCACACACTACGTGAAGGACTTCTAACCAAGTATAAAGATTATCCCAAGCTT
GACAAAACAAAACAGAACAAAACAAAGCCTCTACATAGAGGCACTCTTGGGTGGCTTGAC
AAAGAGGCGGACACTTGGGCAAACTATAATGTTGATCCTTCAATTGCTCACCTACACAAT
GTTCAGATGCCTGGTTCGCCXCTTGTAGTTGACCCTAGAGTTCTTGACTGA
>TRINITY_DN19306_c0_g1_i1_1; 73 431 554  LEN=554; minus strand
ATGGCTCATGAGAGCCTAGCCCAAAGCACACAATCTCTTTATAGTTCGGGATGGGGACAT
TCGATTGATATAAGAGCCACATGCCTTACGGTATATGTGGGCCATGGGTGGTGGGAGCCA
TCATXX
>TRINITY_DN19321_c0_g1_i2_1; 166 381 605  LEN=678
ATGGAGGATCGTCTCTGCCTCGGTTAAAGGTTTCACCGAGACGCGACCAACTTCGGGTCT
AGATCTGAGGCCAACTTCGTCGAGACATCGGTGTTGGTGCTGTCGGCAGGAGTCAAGGAC
CAGACGAAGAGTGAAGTCCACCAATTGGAAGACCCCATCGCCGCCGTACCTGTAATGGTG
GTGGTGGATCAGTACTTTCTGGCATGGCATTGGAGGCGGAGGTGA
>TRINITY_DN18076_c0_g1_i1_1; 34 1 269  LEN=600
XGGAAGGGGAAGGGTTCTAGGGGTCTCCGCCCTCTGGGGGCTAGTAGGAGGAGGAAGAAG
AATAAGAAGATGCGTACGGGTATTATATACATGGATGGCTGCTTCGACATGATGCACTGC
ACTACTGCCCAATTGGTCGTTGGCGTCCTCAGCGATCCCCAATTTACTATTGCCTAACAA
ACAGAGGCCCTCCCAAACGCTATGAGAGCAAGGCAGAAAGCGACAGAAGGTATTACGAGG
ATAACAAGGATGTCACTGGTGATTAACTGA
>TRINITY_DN18045_c0_g1_i1_1; 122 1 196  LEN=394; minus strand
XXCCCGAATTCAAAAAAGGAAGAAAAAGAAGAAGAGAAGGAAGAAGAAGAAGAAGAAGAA
GAAGAAGAAGGACTGGACTGGAGGGGTCAACATCAACCGGGCTGGGCAGGGGGCGGAGGC
AGAGGCAGAGGCGGGGCGGAGACGATCGGCCGACGAGCTGTGAGCTGCGACGATCGGCCG
CCGATCGGACTGGACTGG
>TRINITY_DN18088_c0_g1_i1_1; 217 1 347  LEN=495; minus strand
XCGAAGGGGGGAAGTGGGTCTGGTCATGGTCCTAACTGGGACTACAGTTGGGGATGGAGT
TCAGGCCCGGGATTCGGATCGGGTTATGGTTCAGGTTCAGGACGGTCTCCAAATGGGTTT
GGCAAGGGTTTCGGATATGGGTTTGGTACAGGGTCCGGGTCCGGGACCGGGACTGGTTCT
GGATTTGGGTATGGGACAGGAGGTGGTGGAGCTCATGGAGGCGGATATGGATCCGGGACT
GGTTCAGGTGGTGAAGGAGGTGGTAGTGGCGGCGGAAGTGGCGGTCCAGCTGGATATGGA
AACCGATCACCACCATCAGTCTCCAAGGACGGGAACAAAAACGGGTAA
>TRINITY_DN18085_c0_g1_i1_1; 39 1 226  LEN=494; minus strand
XXTATTGGCGTGTTGGATGGTTTAAAATTGTATGTGAAACCGATTCGCCAAATTAAGCAT
GAAACCCACCCAACCCGCACCACCTATGCTCCCAAACCTCATGGGTTGGTACTGATCGGG
CAGGGCGGGGTGGCATGTTGGGCAGTTTTTTGCACACCACTAGTTTACAGGAAACCACCA
CAAGGAGGGTCAATGATTTTTAACTCTTCAAACCCTAGCGTGAAGTAA
>TRINITY_DN18034_c0_g1_i1_1; 142 95 343  LEN=567
ATGAGAGTGGAGATTAGAGAGGAGTAAATCCAAGAGAGGGAAAGGAAAGATCTTGAATGT
GGGCTAGTGGTTCAGCAACGGCGAAGGAAGGCGGCGATGGGCCGGAACTGCTACGCCGAA
GCTGTAGCTGGCGTGATGGAATAGACGTCTGAGGTGGAGGCGATGGTTGGAGCTGCGGTG
AGTAATGCCGGCGATGGTCGGAGAAAGAGACGAATGTGTGGCTGTGAGATACTCAGGTTC
AAGGACTGA
>TRINITY_DN17362_c0_g1_i1_1; 28 1 187  LEN=413
XXACGGTCATCTGTGGTCAGCCGTGTCCGTCACAAGGATGATGTGTTTGACTCAAGTCCC
GCACCCATATCCGTGTCGTGTTGTGTCGTGCCGACACGGGTACTCCAGCCGAAACCAGCG
ACTCCATGTAACATAGGTGGCAGCAACAACGGTAGTGACAGTGACAAAGCAAATACTACA
TTTTTTTAA
>TRINITY_DN1609_c0_g1_i1_1; 61 1 573  LEN=573; minus strand
XTGATATGGAGGCTCCAGCAGTAGCATCATATAGCAGCAGCAGCATCCCATGATCCTAAA
ACAGAGCAGCCACACCCATCAGATAACATACCAGCAGTAGCTGCAGCTCCAACTCCCAAT
GCAGCAGAAGCAGACTACCAGACCAGCAATCAGACTGTAGCAAAGCATAACAGGAATGAA
CCCAGCTTGGATGAACACAGCATCCATGAATGAACCCAGCAGAGCAGCATGAATGATCCC
AGCATCCAGACCACAGCCAGAGCAGACATCTCACAGCAGAGCAGCCCACTAATCACCACC
TGCAACCAACCAAACCAAACAACCAAGTGCCAGAGAGCAGCCCACTAATCACTACCTGCA
ACCAAGTGCCAGACCACCAACACAAACAACAACAGGCAAAAAAACAAGAAACCAATCCAC
ACCATCAAGCTGCACACCATCCAGGTTCCAAACCAAATAGATCAGCCTTAGGCTGCACCA
GCAGGAAACAACCCAGCAGCAAATGAATGGCAGCCATATCACAATTAGCATACCCTTGCT
TCAAACAATCAACAAGTTCTTATCCAATTTGAC
>TRINITY_DN4435_c0_g1_i1_1; -20 1 551  LEN=551; minus strand
XATCACGCGTTTCACGTGGTATTGGGACTGACCAAAATGACCGCTTATTTCAGACAGCCC
AGCCCGGACCATCGCTTTTATCGTCAACAGAGAGAGCCGCTCGATAAAGGAAGTCGGCTT
TGGGAAAAATCATTCCTTTGCCGGGCGCTAGTCAAAGTAGTAAAAAAGGGCAAGTGGGCA
AGTAGCGAGGAGGAGCAGTTAAGGGCTTTGTGGTCGTTAACGGGAACAAATGAAGAGGAG
CACTGCACCCCCCGCACTCGATTGGCTAATCAAAGTCAAAGCGGCCAGCTTATTTTGAAT
GGGTCACCAATAGAACCGTCGGTTCTTGAGAATCTAACATCGGGACCACCTTTAAAGTTA
CCCGGTCTGGTTCCAAACCTGCCGTTCATTCAACACTGCTACAACCGGAACACGCATTCG
TCGACCGGCAGAAGTGCTTTTTCAGTTTGTTATGGGTTCCAACCAAAGGCCCCCATGGAC
TTGGTAGCAGACGGTTCGGACGATGGTTGTGTCCTGAACCCAGTCAGCGCAGCGGCACAT
CTCCTATCTCCT
>TRINITY_DN4417_c0_g1_i1_1; 153 1 409  LEN=409; minus strand
XCCGCTCTCTCTCTCAACAACCACATCTCTCTTCTCCATCATCTCTTCTCCAATGGCCTC
GCTCTCCTCTCTCTAAAATCTACTGTCACCGGTGGCACCACTGCCTTCCTCCTCGACTAC
AGTGGCAGTGGTGGCGGAGGTGGTGGTTCATCCACTGCAAAGXTTGGAGGTTTGGACATG
GCGATAGATCTGGTTGAAATAGATTCAGTAATGGAAAGAGCTGGTCGAGATAGCTTCTTG
TTTACAACATCACCTACTCCGCTGCCACTGACAAATATCACCGATGCCCGTCCTTGTCTT
CTTACCCGAAGATCATCACAGATCAACAACAAATCAATGGTATTTTAGTTGTTCCCCTTC
ATCTATGGCACCACCGTGCCGGTAGCACCATACAACGGCGTTGCACTTAGG
>TRINITY_DN31263_c0_g1_i1_1; 121 236 310  LEN=310
ATGGCCCCCATGAAGACTGTGAAGGAATCAAAGAAAAAGAGAGGAATGAGGGATGAAGAA
GAAGATATACGAGTG
>TRINITY_DN31220_c0_g1_i1_1; 51 1 303  LEN=482; minus strand
CATCCACCCGCTGATTCCACCATCCACCATAAAGGGAGTATGGAAGCTAAAGTTGGCTCA
ATGATGTAAGCTAGTTCTACCCTCCATGGAGTGGAGTGTATGGAAGCAAAAGTTGGCTTG
ATGCTGAAGGGGAGCATAAGTTTGGCCTGACCTGACTATGGAAGGGAGTGTAAGTTGGCT
CCACCCTCCACAGAGGGGAGTGTAGATTGGCTCTACTTAGTAGGGGATGTAAGTTGGATC
GACCCTAGAGTGGAGCACAAGTTGGCTTCACCCTCCACCATGGAGGGGAGCATATGGAAG
TGA
>TRINITY_DN31247_c0_g1_i1_1; 78 1 194  LEN=447
XATCTGTGTAGGCCAGAAGCCAGAAAAAGCATGATAGCTCGCTTGATCACACTGATCGCT
CCGCTTGTCTTCTTGGTGGAAGGGTTCAGTGAAATGAATGAGCGAGAGCTGTTTAAGAAA
GAGGCGGAACATCGCTCTCCGTGGCAGCAAGGGAAAAAGGAGATATTGATTCAGTCGGAG
GTAGACTTTCGATGA
>TRINITY_DN31239_c0_g1_i1_1; 122 170 310  LEN=336; minus strand
ATGTCAGGATGTGGACTTGGACATGGACGTGGACGTGGTGGTATGCGTGGTAGGCCTAGA
CGGCAGAAAGTGCCGTTACTAGACGAAATTCTAGCGCAAGAGGAAGGAGTTGGTCAGCAA
ACCGTGGGTGCTTTGGCCTAA
>TRINITY_DN24953_c2_g1_i3_1; 124 198 398  LEN=1636
ATGGTGGCTGCATTTTGGACAGCAATCCAAACCCAGCTATATGACCACTTTGGGAATTGC
ATCATTGATGAGGCTATCCGGGGGGACCCACCAACAAACCAACCAACCAATGACAGCCAT
ACAATCCAACCGATTTACAACGTCCCGCCAAAAAGGTTAAAAATGACCCATCCTCATCAC
GCCTCCCCTCCCCCAACATGA
>TRINITY_DN24988_c1_g1_i5_1; 99 148 351  LEN=831
ATGGAACATGAAGACAGTACGGTGGGAGCAAGAGATATAAGAAAAACTTGCCTACGATGC
TGTTTACACAGGACGGTGTTGTTCGGCCCATGGAGGCCCACCACGAGTCCCGTTGTGATA
ATCAGAACCGTTCAATGTGTAGAAATCATCAAGTACTATGTGCTTATGAAAAATCACGTT
GATCGGATATCGATAGCTATCTGA
>TRINITY_DN14254_c0_g1_i1_1; 100 438 578  LEN=578
ATGGACATGCTCCAAGGACAGTTATTTCTTAAAAAAGAAAAGAAAAAGGGAGGCTCCAAG
GACAGCCTATTCATTGAAAAGTCTTTGAGGAGGCTCTTAAATTGCATCTTAGAGTTCATA
CATGACAAAAACCAAGCAGAG
>TRINITY_DN14279_c0_g1_i1_1; 127 274 375  LEN=375; minus strand
ATGGCCGGTGGTGTTCTCCCCCAGCCGGTGGTGTTCCCTAGCATCCATAGAGCAAACCCT
GAGACTCTGGCAGTCATCAGAGGAGCAGAGCAAGGAAAACAG
>TRINITY_DN11053_c0_g1_i1_1; 85 1 97  LEN=305; minus strand
XXCAAGTCTGGAAAAGGAAAAACAGAGATGGGGAATGTTGACGGATGGGTTTCTCATCAA
TCATTTAGATATCTCTCGGTGGAGTCCAGTGTTGCCTAA
>TRINITY_DN12046_c0_g1_i1_1; 76 1 152  LEN=317
XGCATAGGGCAGTCCATGTCACTATCAAACTGTTCAATTTTGCAGCCTGATTATACAACA
AAAGATACGCCACAATACAGTGAAGCAGCTGAGAGTACAAAATATACCGTGATCCCATGG
AAGAGGTCTGCCACAAAGAAAAAGGATGATTAA
>TRINITY_DN12004_c0_g1_i1_1; 113 1 313  LEN=706; minus strand
CAACTAGATCAATGTAGATCTATAGCTAAATCGATGGATGGTGACAATAGAGTGAAGATC
GCAGATGTAGAGTGTAGATTGGTGATGGTTGATGTAGTTGGTGAACAAGGTGGTGGATTC
GTGGTAGTAGAGTGTAGATCGATGGTGGTTGTGAATAGACAACGACGGTGGCGAGTGGAA
GATGGTGGTGATGGTTCAACGACGACTATAGTGGTTGTCATGGTGTCGTTGATGGCTACG
GAGGAGAACGGTGGAGATGGTTGGTGAACAATGGTGGTGGCAGTGGTTGATGACGGTGGC
CATAGTGGGTGA
>TRINITY_DN12088_c0_g1_i1_1; 22 1 245  LEN=331
XGCCACACCTTGCTATGTGTTGGCTAAGGTTCAATGATCAAAGATCTAGGATGCCTAGAT
GATAAACATCTCGGCCTAGGTGATGCACACCTCGGCCTAGATAATGCACATCTCGGCCAA
GATGCCATGGTGAAGGTAAAGGTGAAGGTGAAGGTGAAGGTGAAGGTCAACTAAGATGGT
TCCAAGATGATCCTAGGTGTTAACGCTCAACGACCTAGGTGTAAGAGGTTCAAAGGTGTG
ACCTAG
>TRINITY_DN12007_c0_g1_i1_1; 145 150 326  LEN=326; minus strand
ATGGAGCAAACCAAACAGAAAGATCAGAAAACTGAAGATTTCAAGAAGAAAATACAGGAT
AAAACAAAAAGGTTGAAAGCACCGCATCAGACACAGCAAGCAAGGGTTAGATGGAGACCA
CATGAGTTGGAGAGTTGGACTGGCAACCGAGTTGGGTGTTATTGTCAAGCTCTTGGG
>TRINITY_DN12000_c0_g1_i1_1; 98 277 337  LEN=337; minus strand
ATGGCTTTTAAAGCTATCAGTGGCTTGAAACAGCTTCCTATATCAATGTCTATGGTCCTG
CXX
>TRINITY_DN12060_c0_g1_i1_1; 77 1 109  LEN=398
XXGTACAGGGGAGGTGAGACAGACACATGGGCAGAGTTTGTGGAAGGGAATTTGGTTAGG
TTGGGAGGAGTTTTGGAAGAGAGTTTGCTTCCGGGTAGGGATGGGGATTAG
>TRINITY_DN12076_c0_g1_i1_1; 67 1 399  LEN=399
XXTGTGAGTAGATGTGGATGATGATGATGATGATGATGATGATGACGACGATGATAATGG
GTAGGAGTGGTGGGGGTGAGATTGGCAGTGGTGAAAGGAGATGGTGCGTACTCTGATTGG
TCAGTGTCGGCAGTGTGGCTGGAGCGTGGAGATGGACATGACTGTGGGAGCCCTATAATG
GTGGAAGTGAAGATATACTGTTTGTTTTGTTCAAGCAGGCAGAGAGGAGAGGAGGAATTG
GGTGTTGTAGAAGTTCATGTTTCTTACATTAGTGGTGATGTAAGCAAGCTGTTATTTGAA
GGTTTGAAGTGGTGTGTATATACATACATTGAAAATAACCAGTTAGCCGCTGATGTAGAT
GCAATTTTTCTGTTATTTGGAAATAACTGTCTAATCATTAXX
>TRINITY_DN6483_c0_g1_i1_1; 137 39 312  LEN=312; minus strand
ATGGCTGCCCAAGAAGCAGAATTCGTACTAGGCATTCGCAAAAACAAGTCGTTTGCTTCT
TCAAGCATTCCATTTTGGGCATACCCAGCAAGCATAGCATTCCATGCAACAACATTAGGG
TTCGGTATCTCATCAAATATTTGTTTTGCTTGTCCAATTCTCCCATTCTGGGCATATGCA
GTCATAGTTGCAGTCTGTGTAGACACACTCTTCTCGGGAACCCTTCTAGACAATGCGATT
GCGTCACCAAATCTGCCGCACTGCGAAAAGGCTGXX
>TRINITY_DN6495_c0_g1_i1_1; -35 1 510  LEN=510
GGCTGACCAATAACAGGTTTTAAGTTCCAGTTCCCATTGCTATTCAAATGCCATGTTTCA
GCTTCTCAATCCTTGTCTTCTACTCCTGCTGATGTAGCTGATAGCAGCAXTCCGAACAAC
CAGTGGTTAATCCCATTTGTAGGCAGGCCCCCGGAACAGAAGGACCAATGGAAACTATTC
TCCCTTCGCTGCATAAAGAACTGGCAATCTTGTTTCATCTCTCCCAAGGAATGGGGGCTC
GCTGCTGAGAAAGACCCATTTGCGTGCGCATCGAGTGATGATAAAGCTTGCCCTCCCTCT
AATGGTTGCCTCTAGGCGGCCCCCGTATATCCTATATCCACTTCGATTCGAGACCTAGGC
AAAGGAACTACGAGGGCCGGTGCCATACAAGCGAGCAAAGAGGCTCCTGGCTCTCCTGAT
CGGCACGGTGCTAGCTAGCTAGCTGTCAATAACCTGACTTCGTCTCCCTACGAACCAGTG
GGATCAACTGCGAATTCACCTCCATCCAGTGXX
>TRINITY_DN6456_c0_g1_i1_1; 6 1 304  LEN=304; minus strand
XCACTCCATTTAGAGCGGCTAGAGGAAAAGAAAAGTTGCAATAGTTTTTGTAGTGTGATG
AGGGAACCTCTTTCTATGGGATCGACTGTCTGCCATCTTTGCCCGGATCAATCAACTTAC
CAAGATTACGAGTTTAGTGTCTCAGTCTTTGTGAGCTTTTCAATGGTACGAGTCATTGAC
GATAAGGGGAATCATAAGCGAATGAACTCCTCCCTCAGCTCGGACAGACGAATTGATCAG
GGCTCAGGGTGAAAGAATAACCACTCTGAATCGTCGGACCGAATAATCGAATGTGCTGGG
CTTGAX
>TRINITY_DN20592_c0_g1_i1_1; 68 1 335  LEN=335
XATCGAAGACTCTATGTCATGGCTCTTTGTTGCAACACCATGGCAATGTTTCTAAGAAAC
AAATGGAATAACGTCAAGAGCTGGGCCAATGCACTATTGAGTATCTCTATGTGGTTCTCA
AAGAATACTTAGACCAAAATGAAGGAAATCTTTACAATTGATCGAATGGTTGCCATTTCA
GCACTTGGAATGGAGGTTGTTTCGGCAATGATGGAGCAAATCTCTAGTGCAAAAGAATAA
CATCCAAAGGCGACAAATGATCGAAGACTCTATGTCATGGCTCTTTGTTGCAACACCATG
GCAATGTTTCTAAGAAACAAATGGAATAACGTCAAG
>TRINITY_DN10475_c0_g1_i1_1; -5 30 336  LEN=336
AGGGCAGCATAGTGCACAAGGCTCCTGCCATTGTGGAGTAGGGGTGAAAGCGGTGTGATT
CGGTCTAGTCTAAGGTGAAACATTCTCGCTGACCCTGATTGTTCTGCTGGTGGTATAGGG
AAACATTCATGCCGAACCGGATCTATCAATTTTTTTAAAACAAGCACCAACGCTGACTAT
ACCAATGATAGTCGACCCGAACTGATGTATACCAATATGGTTCTACTAAGTAGCACAGAC
ACGGATGAGGATGTAGGCACAACCATGGGACATGATGATTTCAAAAAAATGGGGACAGGG
ACACGGTXX
>TRINITY_DN14119_c0_g1_i1_1; 133 92 247  LEN=394; minus strand
ATGGTGGTGGGCTGCGACGGTAGTGATGGCGATTATGAGGTGGGAGGTTGTGAAATCACA
GATGGTGAGGGGGCCGCGATGGTTCTAGGCTGCAATAGTGATGATGGTGATGATGATGAA
GATGGGTCAATGATCGTAAGGTTGCGATGTTTGTAG
>TRINITY_DN14158_c0_g1_i1_1; 205 230 457  LEN=551; minus strand
ATGAATAATGATGGTCTGTACATCGAATGCCTTGACAATGATGATATAGATCTGGAAGCA
ACGAATCTGGATCTAGCGATGGTTTTGTTGGAAAGAAAAGATGAAAACGGGGTGGAGATT
TCTGACAAGAGAAAGAAGACGAAGACAGGGTGGCGATTTCCTGCAGCGGAGGCGGCAGAG
TCGTCATCGTTTGCAGCAATTACAGAGGAGGAGGATAGGGTTTCATGA
>TRINITY_DN14143_c0_g1_i1_1; 140 288 556  LEN=556; minus strand
ATGACTGAGTTTGATGTTCCCACTGTGGTACTAGTTACACCTGCTTCAGTTAATCCAGAT
TTTTCTTTCTCACACTATACACCTGTTCATCGTATCACAAGTATGGTGTTGAAAGAGAAT
TTTCATTGCTTGGAAAGCGCATTGCCTTTCATCTACCACCATTCAGCCAGACACTACAAA
TTCCACACGTGGTCGATGAGATATCGACAACTGCACTATCTTGGGATGGATGTTCAATTC
CATGGACAACCGGATTTATCACATGTTCCX
>TRINITY_DN14122_c0_g1_i1_1; 63 1 297  LEN=470
TATATATAAACCAAGCAAACAGAAATTATTGGAGAAAGGACATATTTCTTTGAAGAATTC
AAGCATGGTTACCCAGCCGGGCAATCATTCTTAGTTGTGGTTTTAGGACTTCTTCAGGAG
AAGGCCCTGTTACTTCAAATGAGCACTAAAAATAACATCAGAGTCGTCCAAAACACAGAT
AAATTGGAAGAGCAGGCTGGGGGATTGCCAATGGATGTGACGAGTAGCCTTGTGAACAAA
AATCTAAAACAGAAGAAACTACAACACCCCGCAAGAAGCTTAAAGGGACCACAATAG
>TRINITY_DN446_c0_g1_i1_1; 96 154 316  LEN=316
ATGATGTCACGGCGGCAAAAAGCGGAGCCACCACCGCGGGAGACAATGATCGGAGATGTC
AGGAGCCATGGGTTGAACCACCCTCAAAAACGAACGGTGGTTATGGTGGACAGCGGTGGT
TGTGGTGGAGACTGAAATCAGAGGCGTAGTGATCTTGGGAGAGXX
>TRINITY_DN420_c0_g1_i1_1; 44 1 232  LEN=528; minus strand
XXATAACGGCGTTACGTAACGGTTGCGGCTGCATTTAAAAACCATGGGTGGGGGTAAAGA
GGAGCAATAGTGGCTAGCAGGGAAAGGAGAGTGGGAGAAGCAACAGTGATTGCCTTGGAG
AAGGAAGGTGAACTGGTGAAGGAATGGGGAGAGAGGATGAGTTGTAGGAGCAAGAGAATG
AACTTGATCCCATGCGGTCAAGTTATCAAGTTCATTGTAGTGTGTGGACGATAA
>TRINITY_DN26773_c0_g1_i2_1; 55 1 151  LEN=388; minus strand
XXCCTCCTTCGGCACCTTTGCAGGTTTATCCATCTCACTACTACCCATGATTCAACAGCA
CCAACACCTCAAGAATTCCTCAAACCATCCGCAAAAGCTGATACGAAATCGTCCGAGCAC
AATCGAACATCAGAACGTGTGCTCGAGCACTGA
>TRINITY_DN26277_c2_g1_i1_1; 159 41 358  LEN=748
ATGGCGTTTGCTCAACGTAGTTCTCAGTTCCCAAGCCCGCCGTAGCAACGCGGTGGACTA
TTGACTACTGCGGTAAGTTTCTTCTGGTGGGTGTCCAGCTTTAGCCCTCCGGCCATGGCT
GGTGTCAGCGTCGGATGTAGCTCAAGCTTGTCGGTTCATGTCTGGTTCGGCTTCGAGTTC
GCCGGCGTCGTCGACACTACTGAAAGAGTACATACTGCAGCTGTGATACGGTGCTCCGTC
ACTGCTCGGTAGCTTCTTATGGCGTTGATGGATTATGGATGTGCCACTGGGGCTTTTGCA
TTGAAAGGTTTGCACTAG
>TRINITY_DN26277_c2_g2_i1_1; 64 1 193  LEN=395
XXGTTTATTCCGATGCTGGTTTTCATGTCCGGCGTCGTTGCTACTGTGTGTAAGGAGGTG
ATTTGTTTTTCCGTGAGCGTGAGTTCTTTGGTTCTGCAGTTGGCGCGTTTACCTCACAGT
ATGGAAGACGCGTTGGTGCAATTTTGGGACCCTGCAAAGTTGTGTTCATCAGCATGGGTT
GCACAGACCTCGTGA
>TRINITY_DN26277_c2_g3_i1_1; 86 1 610  LEN=801; minus strand
XTCTCACGCCGGAGTAAACCATCATCGGTGGAGCAAAAAACCACCGACGTACCAACCCAA
ACAGAACCACACAGCACCGTAGCAATCCGGCGAGGTATCCAGAATGAGGATGGCAACGTC
ACTATACCACCGACACGGTGTGAAAAACCAGCACCGGTGAAACCAGAGCAAGAACGCGCC
GAAGAAAAGCGCTTCTCAAGCCAACGTACCAACCCAGATCACGACGTCCATCAGCCAACG
AGAACCATTTCACACCAATCACTACCTGCAGCTCGTCACCGGAGCAACGTCACAAAACGA
ACCCAGAACGTGGACTCGTTACCGGCGAAACTCACGACTGAGCAGAACTCACGCTGGAGT
AGAGCCGGAGAAGAGTCAAAATACAAGGCGTCGGCGAATGGAATGTTGCTGGAGCCTCAT
AAGCCACAAGCAAGCACCATAAGCGTAACCGCCGGAAATGAGACCGGACTGGACAAGAGA
AATTTCCCCGTTTGAAGCCAGTCCACTATAGCCGGGATAGACACAACTTTCCATGGCCGG
CGTAGACACAACTTTCACGGGTATACAAGAACACAACAGCCAGAGACTGCAACCAATGGC
CGAAACTAA
>TRINITY_DN26277_c3_g5_i1_1; 108 368 1064  LEN=1733
ATGGCGGATCTCTACTCCAGCGCCGGTTTGGCTTTCGGAGTTCTGGTTGCCGGTGGTGCC
GTGGAGGTACTTTTGGCATCGTTCGGCGXTGACTTCGCTAGTGAATCTGCTCGGCTAACA
GTGGCTAGGTTTGTGTACCTGGGTGCTATAGTTTCACTGTTACAGTGGTTGAACTGGTTT
CGTTACAGTGGTTGAACTGGTTTCGGCGATGTTGGTATAGACTCCGTGGTGGTGGTCGTC
GCTGGCAACGTCGTCTGTGATTTGGGTTCTGGGTGCTGGTTCATTCAGAGGTTCTCCCAC
GGTGGCTTTCTTCCGGCCGGTGTGTATTCTGGTTATGGTGCCAGCGTTATTGCTTGGGTT
TGCCGTTCCTATTCCGGCAGTGXTATTGCACGTGATGGGTCATTGCTACCCCTGCTTCGG
TCGTCGTTTTTTAGTGGTCTGGTTTGCGGGTGCGTTGCTGTTTCAGCGGTGACCATTGTA
GCATGTAGCAGCCTTGGCTCGTTGCTACAGTGTGTAAAGGTGGGTGGATTTCACGCTCTG
GCTCTGACGGCGTGGGCTTACACGCACATCGGGCAGTGCGTTCCCGCCCATGCGTTCTAT
CGGGTTGTCACTATGCTTTGGTTTCAACCTGCGCATGGTTTTGATGATTTTGTAAAATGG
TTCAGTCAGATCACGTGGGTCACCTTTTTGGGTGACTGA
>TRINITY_DN26277_c3_g6_i1_1; 188 456 737  LEN=1113
ATGGCGGTGGCCTCCAATCACCGTGGTGATCCGCTGGTTTTTGGTGGGTTTCAGAGGTCG
CTGGCGTTTCTGGAAGAAGGTGTGACGTTGTTTACTGCGGCTAGTTTGTGCACTCAGTCT
ATGAGCTTGTCGGTGGTGATCCTTTGAAAGTTGCTGGTCTTCTCCGGCAATGGTGTTTCA
GGCTGGTATACGGATGACCATGCCAAAATCAAGTGTTCATCCCCTCACACCATGGTGTTG
CTACAAGGTCCAGAACGCTACCGTAGCTCTGTTTCCGAATGG
>TRINITY_DN26277_c4_g2_i1_1; 127 1 222  LEN=348
AACAAATCACCCGAACAGCACAACCCCGCACATCGGAGTCCGATGATCGGACCCATCTCC
GGCGATGACCCGCCGGAATCAGATACGGGTTTCACCGGCGACATAGCCAACAACAATTCA
GATTCAGATTCAGATTCACCCCGCCGGACCTCAGATTCAGATTCAGAGCCTCTCACTCTA
GATTCTAGAGAGAGAAAGCTCCCCCCGGTGGCAATGGTCTGG
>TRINITY_DN26277_c4_g6_i1_1; 28 1 385  LEN=385; minus strand
XCGGAAAAACAGGGAGCACCAGCGATGAAAACAACATCTCCAGCACTCGTAACACATAAC
ACACGCACGGATCACCTTGCATCTGTGCACATTGACAGCTTGACACTCGAGGGCACCAGC
GACGTCAATGAAGATGGATCAACCCAAACTTTTGATGGTACAAACAACACACCACGTTCC
GATTTACAGATATCCTATAACTCAGTCCAAAGCAGAGCCATAGAACCAAATAACACCGTA
GCTTATCAGCGTACAAACATGCTACCTCACACACAAAAGATTGGTGCAGAGGAGCTCACA
ATCTGGCCGGACTTGCACCAGAACCATACCGGGGGGAGCTTTCTCTCTCTAGAATCTAGA
GAGAGAGGCTCTACTTTCTTCCCCTXX
>TRINITY_DN26277_c4_g4_i5_1; 161 427 980  LEN=1612; minus strand
ATGTACATCAGCGTCATACGGCGTTGCCTTACATCACATCCCACACTTACAGCTGCCCAG
ACACCACCATCAAACCTGTCTAGCCAAGGCGGGAAACTTGAAATCAGGAAGTTATACGCT
ACTACGCAGCGCACCACTGGCCGAAAAAGCGCGTGGCCAACAACCATCTTCTCCAAACTC
CCATATACAACGACACCGGCGACGGAGCAGCTCCATAAXTTGACGTTGTTACAAGCCTCG
ACCAGCAATAACATAGCCGATGCTGCCACAATCACGCCGAAAGCCCAGAAAATTCACACG
TTGCAGCGAGCAGATTGCCTCACCTTTCACAAATTCGAAGACAAAACCAGAGGACCCTTC
GGTGCCGGAGAAGAGTCCCTAACATGGCAGTCCCGAAAACCAAAAGATCCATTAAACCAG
CCAGGACCAAAAATCAGTCCGACTCCGAAGAATCCAGCGACGGCTCAATCCAGACCTTCA
CGATCATCATCTTTACCAAACAGCTCCTGGACAGAGATCACCATAGCCGGAGACCAACCC
GGTCCAAAAAACTGA
>TRINITY_DN26277_c5_g1_i1_1; 10 1 372  LEN=372; minus strand
XXCGATAGACAGCAAAACCCAGCACCGCCGACCGCAGCTTATTGACGGCCATGAGTTACG
AACGAACTGAAAGTCCACCGTGGTAGTGACCCAGCCCAACATCTGACCCCAAAACAGATG
CACCGTCGGTGAGGAACCCATCCACAGTACATGCTTGAAGCCAAGAACGACGGACGCAAG
AACGGAAACCCGTTCCGAACAAACCCACCAGTGCCGGAGAAGCAAACCACCTACTACTCC
TCACTAGGAACATGCTTACCACCAGCAAAAACCATAAAAACTTACAAAATAGAACCGAAG
ACGAGTCTAGGCCCCACATGCAAGTTCATCAACCTACGGAGAAACATCCAGCAGGTACAG
GATGCATTTACAGAX
>TRINITY_DN26273_c0_g1_i2_1; 691 1 749  LEN=1128; minus strand
XCACCACCATCGCCATCACCTCCACCACCCTACTATTATAAGTCACCACCCCCACCATCT
CCATCACCACCACCACCATACTATTACAAATCGCCACCTCCACCATCTCATTCTCCACCA
CCTCCTTACTACTACAAATCACCACCACCCCCAATGAAGTCACCACCTCCTCCATACATC
TACAAATCCCCACCTCCACCAGTAAAGTCACCACCACCACCCTACTATTACAAATCACCA
CCTCCCCCAGTGAAATCACCACCTCCACCTCCATACTACTACAAATCACCACCACCTCCA
GTGAAGTCACCACCCCCTCCATACATCTACAAATCCCCACCACCCCCAGTGAAGTCACCA
CCTCCTCCATACATGTACAAATCTCCACCTCCACCATCTAAGTCTCCGCCACCACCCTAC
TATTACAAATCACCACCTCCTCCAGTGAAATCACCACATCCACATCCATACCACTACAAA
TCACCACCACCTCCAATGAAGTCACCACCTCCTCCATACATCTACAAATCCCCACCTCCA
CCATCTAAGTCTCCACCACCACCCTACTATTATAAATCACCACCTCCCCCAGTGAAATCA
CCACCTCCACCTCCATACTACTACAAATCACCACCTCCACCAGTTAAGTCACCTCCACCA
CCCTACTACTACAAATCTCCTCATCCACCATCTCCATCACCACCACATCCATACTACTAC
AACTCACCACCACCACCGCACCATTATTAA
>TRINITY_DN26290_c0_g1_i1_1; 37 1 108  LEN=401; minus strand
TTCAGCTTCTACAACCTCCCAAGCTACATCCTTAGAGGCGGCATATCGCCTGTACCTGAA
AATGATGTCCCATATAGGGTGAGCCAACGCCCAGTAGAGATATGCTAA
>TRINITY_DN26255_c0_g1_i2_1; 49 669 815  LEN=815
ATGAAGTTTATAGATGCAAGGTTGAGAATCAATATGCAGATCATGAACTTCTTATCTGTA
ACAGGCAAGGTTTCAAAAAGTGGCCACAACTGTTACGTAACCCCGTTACGTAACGGTTGT
GGTAGTTACTGCCACCCGTTACAGCTG
>TRINITY_DN16238_c0_g1_i1_1; 88 1 259  LEN=379
XXGGGATAAAGAAGGCCTGCTAAGGTGAAGACAAGGAAGGAGAGGGGCTGCGGAGGCTGG
GTTGAGAGTGAGCTGAGGCTGTCGGAGAGAGAAAAGGACTGTTGGAGGAGAGGTGAAGGC
TGGTGGAGGCTAAAACAAGGCTAGGTTGAGCCTGTCAGAGGGAGAAAAAGAGTTGGAAAG
GACTATCGAAGGCTAGAGAGAAGAAAGAAGGGAGTCAGTGGTGATGGGTGGTTGAGAGAG
AGATGGCTAGGGAGGCTCTGA
>TRINITY_DN16265_c0_g1_i1_1; 61 1 169  LEN=374
XXCCACGATCCAAAACCTGCAATGCAGGAAAAGACAAAATCATTTGTCAGATAAGCAATT
GAAGACTCAGGGTATCGTTACCTGACTAGGTCAGAGCCACATGGGAGAGGAGATCAAGTT
CGTGGAGCTTTGGGGGATGATTTAGAGTTCGGTGAACTGGATAACGTGTAA
>TRINITY_DN16216_c0_g1_i1_1; 71 374 489  LEN=489; minus strand
ATGATAGATGAAGATAATGAAGCAATCTTGTCAGCAATGACAAGCAATGTGAATGCTGAT
TCTCAGCTTGAAGCACCTGACAGTGCACGATATGACTTTTCAATCCTCCTCGCCCXX
>TRINITY_DN16245_c0_g1_i1_1; 93 251 301  LEN=301
ATGGATGTGGAAGAGGAACTAACCCATCTATCGGTCACAGCATCTGGTGAA
>TRINITY_DN5854_c0_g1_i1_1; 217 151 617  LEN=669
ATGGCGCCAATGGCAATAGTGTGGAGATTAAGGGATAGTAATTGTGGTGATGGTGGAAGG
GTAATATTGTGGAGATAAAAAAGGGGTGGTAGTGGTGGTGGAATGATAATCGTGGTTGTG
ACAACGGTAGCAATGGTTGTGGAAGTGAAAGGTTGTAGTGGTGGTAGTAATGGTAGTGAC
GATTGTGGTGGTGGTATGGTGGAGGTGGTGAAAGATTGTGGTACTTATGACAACAATGAC
AATGTTGATGAAGGTGGTGGTGGTGGTAGTGGTGGTGGTGGTGGGGGAGGCAATAGTAGT
GGTGGTGGTGGAATCATGGTGGTGGTGTGGTGGCGGTAGTGAAATGAGGGTAGTACTTAT
AACAACAATGACAATTGTAATGAAGGTGGCGGTAGTAGTAATGATAGTGGCGGTGGCATG
ATGGTGGTGGCAGCAGCGGTAGTAGCAATGGTAGTGAGTATATAA
>TRINITY_DN7041_c0_g1_i1_1; 112 135 257  LEN=573; minus strand
ATGTATGGAAGGAAGCCAAAATGTGCTAGCATGGAAGGCATAAGACATGGAATATGCAAG
GCAAATAGGGTGGATTACACTAGACCTATTAGGGCCAAGCATGGAATGACTTGGACAGCA
TAA
>TRINITY_DN7041_c0_g2_i1_1; 86 205 314  LEN=314; minus strand
ATGGAGCCTACACATGCTAGAATAATAGGCTACAACATTAAGCATGTTAAGCTAGTAAAC
CAAAATTGCACTACAAGTGCACGGAGCATGCAAGAGGCAACCAAACCAACX
>TRINITY_DN29639_c0_g3_i1_1; -1 1 376  LEN=638
TCCAATATGGCCGAAGTAACTTCTAGTTCGGCCCTTACTTTCTTTCTCTTACCTCGGCTT
CCCCATGTTACGACCGAGCTAACCATAAGAGAGTTGAGCCGAACTATTTGCACAACCAAT
CCTCCTAAGGACTTAACACACCTCGGTTTCCAGAGATATGACCGAACTAATCACGAAAGA
CCGAACGACTGTTACCTCGGCTCCACTTTCCTTTCTCCTACCTCGGCTTCGCATGCAAAG
GCCGAGCTATCCATAGAAGAATTAAGCCGAGCTACCATAGAACAATTAAGCCGAGCTACC
ACTTACTTAGGTCGTAAAGCAGGCCCAACATACCTCAGTTCTGAACAACATAACCGAGCT
AACCCAAACACCTGA
>TRINITY_DN29629_c0_g4_i1_1; 101 1 191  LEN=450
XGTCTCATTCTGTCTCTCTCTCAAGACCTCAAACAGCAAAAGACATATAGAGTTGCCATG
CTTAATGAAATTGTGGACTATGTGAAGTTCTTATGGCTCCAAGTGAAGTTCTTGAACATG
TGTCAAGAGGAGTTGATTGGGGGAGCTTGATATTCTCATGGTGGATACGCTCCTGGGACT
GGTGATGCTTAG
>TRINITY_DN29691_c0_g1_i1_1; 160 310 477  LEN=508
ATGTAGCTACTGTTGTCCGTCGCTGGTGGGGAGATGGGTGGTACCGTCGCTGGTGGGGAG
ATGGGTGGTACCGTCGCTGGTGGGGAGGTGGGTTGTACCGTCGCCGGTGAGGAGGTGGGT
GCTCGTGTGCGACAGTGGTGGACGGTGGCCGGTAGGAGGGTCGCTTGA
>TRINITY_DN29651_c2_g2_i1_1; 144 803 911  LEN=911; minus strand
ATGGCAGCGGTGTTCACGAAGGGTGGGTCATCAGAAACATCTGTGATGTTGGATGCAGTT
GACGAAGGTGGTGAAGGCAATTCCGAAGGAGAAAACAGAGGAGACAGAGXX
>TRINITY_DN29651_c2_g1_i5_1; 234 102 573  LEN=1030; minus strand
ATGGCAAACCAACTAGCGGAATGGTGGCGTAACAACGGTTGGAGCAGGTCAGCAGTACAA
TGCCGAGAGGGAGAGAAGATGAGAGATTGGTCTCGTTTGAGCTCCTCAGAGAGAGAGACC
GGAGAGTTTTCCCCCCTATGTGTTGACGTGTTTTGTTGTCCTCTCCTCCTATGTTCCTCT
CCTTTAATCTGCCACCAAGTACCTGGCACCAGCAGAGAGAGTGGCAGCGGTGGTGGCTCG
GCAGTACTCAGTCACGGCTGGAACTTGTATGGTAGCTTAGTCATGGAGTTGCAGCAGTGG
GGTGATGCCAGTTGTGGAGTTGTTGGAGGTGCTGCTGGTGGGTGGCTCGGCAGTGGGCTG
CTGGTGGTGTATGTTAGTTGCGGAGTTGTTGGAGGTGCTGCTGTGTATGGTATGTGGATG
TGTGAATGGTGGCTGTATGGGATGTGTGTGGGTGGTGGTGAGTGTGTATGA
>TRINITY_DN29631_c1_g1_i1_1; -26 1 318  LEN=318; minus strand
XXAAGCTATGATATGTTGGAAATGAATGAATGATTGTCCAAGATTCTGAAAGTTAACCGT
GGCTCCTTAGCACTACATGATATGCGTCCCTTTATGGGTTATCAGGTCCCTTTATGGGTC
ATCAGGTCCCTATATGGGTCATCAGGTCCCTTTATGGGTCATCAGAACGTCTCTGTGCAC
ATGAGTCATCAGAAAGCCTTCAAGGCTGTCCCTTTATGGGTCATCAGGTCCCTTTATGGG
TCATCAGAACGTCTCTGTGCACATGAGTCATCAGAAAGCCTTCAAGGCTGTCCCTTTATG
GGTCATCAGGTCCCTTTATXX
>TRINITY_DN29631_c2_g1_i2_1; -6 1 75  LEN=636
CACGGTATTCTTACCCCCGGACAAGGGCCATCGGCCACGGTATTGTTACCCCCGGGCGAG
GGCCATCGGGACTAA
>TRINITY_DN32763_c0_g1_i1_1; 120 229 309  LEN=309; minus strand
ATGCCGAACAGATCATCTCCGGGAAATGCTTCTTCTTGCGGCGATGCTTCCTTGGGAGGC
GGCAGTCCCGTTTTGGTTTTG
>TRINITY_DN32738_c0_g1_i1_1; 40 228 415  LEN=415
ATGGATAGCGAAGGCAAAGGGGTACAGGCTAGGAAGGTGGGGGAGGTGAGAGGGAGGAGT
AAAGGAGGGTAGAGGATGGTAGGACAATGGATAGAGGCGAGATGGGCAAGTAGTAGGAAG
AGAAAATGAGGGGCTGGCTGGCTGACTGGTGCCAAGGTAGGAAAGAGGCTATCAGCGCCA
AGGATGGGX
>TRINITY_DN32755_c0_g1_i1_1; 37 1 325  LEN=325; minus strand
GAGCTAGGGAAAGAGAAAGCTCTGCCTCAAGCCTCCAGCAGTCAAAGAATGAAGTGAAGA
CAATGTCAAATGTCAGTGGTAATCATCCCTATAATATGGGGAAGCTTTGGTAGCAATCCA
AGCAAGAAAGCAAGTCAAGCTTATTCGTCCTTTAGGAGCAAGCAAGAACAGCTACTATCT
CGTTATCATATCCTGCAGAGTAAGCAACACCAGCTACTCTCTCAACTGGTAACCTCTTTT
CAACAGGGGGAAGTCGCTCCTACTTCTAGTCATACCTCTACTCTAGTTTGACCTCTTACC
GATTCTAGTCCCCACCAGCCTTCCCXX
>TRINITY_DN32742_c0_g1_i1_1; 81 1 362  LEN=387
AACATCAATAAAGAAAGGCGAGCGCAAAAGCATCACAATGAGCTCAATCATCCCAACCAG
GTTGGCACAAAGGAGTCCATCCTATCATTTGCTAGCGCCACCAAGGTTGGTGAGCAACCA
ACCGAXACAAACATAAAAGAAAAGACAGCTGCTGGTGGACTCCAGATACTCTGCCTCACT
ACAACAGCTGCTGGGGACTCCACCTGATAACAAAAGGCCAAGCATAGCAGATGGGGACAC
CACCTGATAGCAAAGAGTCCGCCTGATAGCAAAACTCCAGTCCAGATACTGCAGAATAGC
CTCACTACAACAGGACACCACCTGATAGCAAAGAGTCCACCTGAAGCACAAATTTGGGTT
TGA
>TRINITY_DN32744_c0_g1_i1_1; 140 1 311  LEN=519
XGATCTAAATCATCTGCTAGCACACACTCAAAGCTCCACGTTGGTGAGAAACCAACATGC
AGAGCGGAACAAAGCAAAACAAAAACAATAAAGCAACAAAACACTCCTCTGCTGGAGCAT
AAGACAGAACACCATGACTACTCCAATACCCTCTGGCTTAGACAGAACACCATGACTGCT
TCAACACAGCAGACCAGCCTAAGCACCAATGCTTCAGCAGCAACTCAATCCATTGGCTTC
TTCAGAACCAATACCAGAATCAACTTTACCAAACCTGAACTAGCTCGGGTTTGGTAGCCT
TCAGCAGCCTAA
>TRINITY_DN32719_c0_g1_i1_1; 79 242 365  LEN=365; minus strand
ATGTTGAAAACAGGGAGTGAAAGATGGGTGCCCTATGGAAGTAATGCAAATTTGGGACAA
GGGAGACTCCAGTCTGGTGTTCTAGATGCCAGTCTTATAGAGGTTTGTGGCAAAGTTAGA
CAAAXX
>TRINITY_DN25332_c0_g1_i1_1; 134 90 167  LEN=593
ATGGCTAGTTGGCCGTCTTTGAGATTTGTGGTAACAGGAGATAGTGTTCAAGGGCAGTTT
GTAGATAGTGTTCTATAA
>TRINITY_DN25372_c2_g2_i1_1; 214 208 364  LEN=364; minus strand
ATGGATCCGTCTGAAACAGTTGTTCAACTCCCTCCGGTTGTGGCGGAGCAGCCACCTGAA
TCTGCTCTTCAAGTTCCCCATCCTCTTGATCCCGCCGCCGAGCCTTCTGAATCGCTAGCC
CAAGCTCCTCCTCCTCTTGATGCCCCGCCTGAACCAGXX
>TRINITY_DN25311_c0_g1_i1_1; 133 334 568  LEN=568
ATGGAGTTGAGGAACTCTGTTGCGACAAGCGGTGGCGCGGTCGGAGCTCTGATGCGACAG
AGGTCTGGATCGGGGACGGAGATGAGTAGCTCTGGTGCGATGAGAGACGGCGGATCAAAG
CTCTGGTGCAACAAGCTTGAGAGAGGAGATGGGGAAAGGGGGCAGGGGGGATGGCGTCGG
CGGGACAATGGTGTTGGGGTGGAGGACGGTGGTGGTGGTGTCGTCGGAAATGAG
>TRINITY_DN31860_c0_g1_i1_1; 116 92 319  LEN=336
ATGGATTGCACGCTAAAAACCTAGCTAGGTGACCTCTGGAATTTGTGTGGAGAAAAATCT
ACCACATTGGATGATCGGATAACGACGATCGGAATCAATGCCAGAACACTCTCTCTAAAC
TTGCAACCACAAACAATGAGTCCTTACTGGCTATGGTGTGCAGCTAAGGGAATCCCGATG
CTTAAGTCAATAATTACAAGTGAACTCTCAAATATGGTGATAGTATAA
>TRINITY_DN31887_c0_g1_i1_1; 154 1 354  LEN=354; minus strand
CTCGTTGATGTTGAATTGAGCGGAAACTTCCTTGTGGGTCAGATTCCAGCAGAGCTTGGG
TTGCTAAAGAATTTGCAACTGCTCGAGCTTTACTATAATCAACTTGATGGTGAAATACCA
GAGAAGCTTGGAAATCTCATGGAACTCAGAGACTTGGACATGTCTGTGAACAAGTTATCT
GGGAAAATCCCAGAATCTATTTGTAGGCTTCCAAAGCTCCAAGTCTTGCAGCTTTACAAC
AACACACTCACTGGAGATATCCCTGGTGCGATCGCAAACTCAACAACCTTGACCATGTTA
TCGCTTTATGACAATCTCTTGACAGGACAAGTTCCTCGAGGTCTAGGACGATCX
>TRINITY_DN31885_c0_g1_i1_1; 126 1 264  LEN=491; minus strand
CTCTTTCTACGTTTTACAATGTCTAGTAGTGAAGCTCCAAGCATCTCTGCAGCCGCGGCG
AGGGCTCGCTCTTCTTCCACGTCCTCTGGTACTACTAGACCGGTATCGTTCCAACGCTCC
ATTGACCAACAACAAAAGGCTCCATCGGTTTCAACCGTGGATCCGCGTGCACGAACATCA
AACACCCAGACCGTTGGAACCACCCCTGCTGCTAACGTTAACCCAACCTCCTTTCAAGAT
CTTACCCGTGGTGACAACAATTGA
>TRINITY_DN31865_c0_g1_i1_1; 116 343 508  LEN=562; minus strand
ATGGCACTCAAAAAAGAGAAGGAGCAAGGAAAGGACAGTGTGGCTCTATACGATGAATGT
GCAGCTAGGAGAGCCAAGATTCTTGACTTTCAGACTTCAGCGCTAACGCCCTTTGACAGC
TACCGAGGAACTCTTTCCAAGCATGAACTCCTACTAGTTGATTGA
>TRINITY_DN31880_c0_g1_i1_1; 96 288 352  LEN=352; minus strand
ATGGCTATGCCTCGCCCTATTATTGGTGGTGGGCCAACAACTCTAACTGGTCCATCCTCG
GTGGCX
>TRINITY_DN31830_c0_g1_i1_1; 79 1 322  LEN=322
TTCATGACTGGATGGGACAATGGTTCCAAAAGGCACCAGATGATGATGATGCAATTCGAG
AATCTGTTAAGGTTTTGTGGGGGTATTTGGCTTCATAGGAATAAAGCTACATTTGAGAAT
GTGGTGGAAGACCCTGCTCATGTTTTGAGATTAATTAACTCTCTGAATTGGGTACATGAT
CAGAATAGGATATTAGATATTAATGATTTGTCCACAAATAGTAGTAACATGGGTGTTGCT
TCATCTGGTGATTCTTTTGTATTATCTAATTCTGCAAATTGGTTCCCACATCCCTGTTTT
GACTGCTTTGTTATCGACGGGGXX
>TRINITY_DN31857_c0_g1_i1_1; 89 1 146  LEN=611
XGCAAAATAGAGCTGAACACACAGGAGTCCACAACAGCAGGAGTGCAAACTCTGAAGCCA
ACAATCAGTCCACAGCAGCAGCAGCAGCAGCTCAACCAATGAAAGCAGATAGCAGATGAC
AGGGCTGGAATCAACTCCCCTGCCTAA
>TRINITY_DN8775_c0_g1_i1_1; 74 1 454  LEN=454
XXGTTAAAAGCACAAATAAGAGAAACTATGAAAATATTCAACCGCGCATCTCGTACTCGT
ATTGCAAAGTAGAGCCAATCATCAGAGCTCGATAATAGAGTATGTCTGAGATAAATCATA
GATCCCAACCACAAAGAGGGTAAGTTTACCGATCAAACACACAAACCCACAGACCACAAC
TTCCAGCAGCGGCGGTGGCAGATCCAGCAGTGGTGAAGGCGACAGATCTGGGAAAGGGAA
GCGGTTAATCTGGCGGAGAAAGAGCGGCGAGCAAGGGCGGTGAAAGCTGACCAGGAGGAG
ATGCGAAGGCGACACCAGGTGGAGGCGGAAAAGAGGAGAGACGGCGGATCTGGTGAGGCC
ATGGCCGAAGTTGCAGCGAAGGAGAGAAGAAACATCTCACAAAGGAGGGAGACTAGAAAG
CCAAAGCTTCCAAGTTATGGGACAGCAAAGCAAGGA
>TRINITY_DN3225_c0_g1_i1_1; 139 1 187  LEN=323
XXGCTGACAAACATAGCAAGAGACTTCTACACCATTATTGTTGTGCTCTTCCTCGAGAAG
CAATGGATGTTCATGGCTAAAGTGTTCCAACTCCATCTCTTCTCTCTTCCAAACCTAGTA
GTGAATGAAAGTGGTAGCTATCAGAAGGCAAGTCTTGTCTTCGTCGACGGTGGTCCGGAG
ATCCTCTAG
>TRINITY_DN3216_c0_g1_i1_1; 134 1 290  LEN=377; minus strand
XXCTCTCTTCCAGCAGCCACCTTGCAGCCATCAACTAAGAACAATCCCATCGCAAAAGGA
CCTTGCAGAGCTGATGCCGTGAGCAGCCACCCTCACACCGCCAAACTGAGATCAACTGAA
CCTGATTTCTACACTGCACAAGAAGCAATCCCAACACAACTCCGTTAGCAGCTTCCTGTG
ACTGAACAGAAAGCCATCACCACACCTCCAATCCCCCAAGTAGACATGATCAAGAAACCA
TGGGTTGGAAGTATCGAACCTGATAAAGTAATCATAAAGAAGAAGAAATAA
>TRINITY_DN3216_c1_g1_i1_1; -26 1 720  LEN=720; minus strand
XXTGCCCTCCAAAATCTGCCACTTGATGGAACACCAAACAACTTTCACTGCACTCAAATA
TATATAATAGACATATTATATATATTAAAAGAAGAGGCACACTTAGCTCTTACCACCTCA
AGAGACAAATAGCCGTCCCTAGTTGTCCATAGCATTCAGCCACCCAAGAAAAAAGGCGAC
CCACGTGATCTGACTCAAGCACGTTTCCTCCCCTACACGGTACCACACATTAAACAGCCC
ACCGCAACTGACGCGCGTGGAACAACGCCATTTAGCAACAGCCATGGACAACGCCATTAG
CAACGCCAAAACCCACCAGTAGACAACCACATCGCCACCCATAGCAGAGGCAGAGGCCAA
CCAAAATCAACCCAGAAACAAACAGAACTCAACGGAGAGTCTCTGTATTTCCCATCCGTT
TGACCAGCAAACTCAATATTCCAACCGAAGCACATGATCGATGAAGACCCACCAGTTCAA
CGGCACCTGAAAATCAGCGACTGTAACTCACAGTAGACTGCTAGTAACAGAACGCCGATG
AACACCATGAACACCAAAATGATCTGCTCACACCGAGACCGAAACAACGGCCAGCGAGAA
ACCATTACCACCCAGCAGAAAAACTGCCGGCAGGCCATATCCGTGCTACCCGTCGGAGCT
GCAAAACCATAAATCGGAGTACCACAAAACCAGACGCCGGAGCAGCAAATAGACACAGTC
ATX
>TRINITY_DN3278_c0_g1_i1_1; 179 364 874  LEN=874; minus strand
ATGAGTGAGAATAGAGTTTGTGTTACTCTAGATCGAAGCACATCTCCGACTCTTACTATC
ATCGATCAAAGCATACCAAGATTGAAGCAAATCGAAGCTCTGCCACATCGTCTAGATAGA
TCTGGATCTTCCATCGCTGACGATTTCGGCGTTAATATGAGGTTGAGGTTGTTGCGTCAC
TCATGTTCTTCGCCAATGGCATCGGCACGTTCACCGCTGGTGTCGTCGGCATCTCACCAC
TGAAGAATGACCGCATCTCTAGTAACCTCAGTGCGACCTCACCGAATCGGCGAGCCACCT
GTTTCAGCGCCATCGCCGCCTAGTACGGCAGGGCTCGAGGGGCTTATTGTCCAGGTACAT
CAGCGTTCTTGGTGATGAAGAGAAAGAGATAGAGGGGAGAAGGGAGAGAGGAGAGGGTTT
GAAGAGAGAGGGTTTGAAAAGAAATACAGAGAGAAGAGAGAGAGAGAGAGAGAGAGGGTT
TGCGGAAATCTGTTCCAAAACGTTAATTTCAXX
>TRINITY_DN3200_c0_g1_i1_1; 92 247 306  LEN=306; minus strand
ATGGGTTCGTATACAGTGATGAAAGCTGTAGCTACAAGTGAAAAAACATGGGTTCAAGTC
>TRINITY_DN25783_c0_g1_i2_1; 363 158 757  LEN=937; minus strand
ATGAGTGGGAATCACAATCATTCCGGTTATCCTGGTGGACAGTACCCTCCGCCTCCTGGG
GCATACCCTCCCCAAGGATACCCTCCTCAGGCATACCCTCCCCAAGGATACCCTCCTCAG
GCATATCCCCCTCAAGGTTACCCACAGGCTGGATACCCTCCCCCTAGCGGTTACCCTCCA
GCTGGATATCCTCCCCCAGGTGGTTACCCTTCAGCTGGATATCCTCCCCCAGATGGCCAC
CCACCAGCTGGATATCCTCCCCCAGGTGGATACCCACCGTCACCATATCCTTCCCCAAGT
GGATATCCACAAGTAGGTTATCCTAGTCCATCGGCTTCACAGCATTCAGGGCATGGAGGA
CCTGGTATGGGAACACTGATAGCTGGGGGTGCTGCTGCTGCGGCTGCTGCTTATGGAGCT
CATCATCTGTTACATGGCGCTCATCATCCGTCACATGGCAATCATCATCTATCACATGGC
CATCATCACCTGTCACATGGCCATCATCACCATGGGCACGGGAAATTCAAACATGGGAAG
TTTGGCCATCATCACCATGGCCATCATCACCACGGGGGGAAGTTCAAGAAATGGAAGTGA
>TRINITY_DN25787_c0_g1_i1_1; 261 1 327  LEN=327
GCGAAAGAAAAAGGAATGGAGGGAGTGAGAGAGAGCGGAAAGGAGGACAGAGAGGAAGTG
GAAGATGTAGGAGGTGATGAGGAAAGTACCGGAGAAGAAGACGAGGGTGTCGCGGGTGTC
GTGGGCGGCGGAAAAGCCGGCGGAAAAGACGACAAAGAGGAAGTGGAAGATGTGGGAGAC
GTAGGAGGTGATGTGGGAGACGTAGGAGGTGATGAGGGAAGTATCGGAGAAGAAGACGAG
GATGAGAACGAGGATGAAGACGAGGTCGTGGGTGGCTGATGGGTGCTTGCAGAGGCTAGA
GGAGCAATGGGTGGTGGTGGTGGTGGT
>TRINITY_DN25772_c6_g1_i1_1; 43 1 442  LEN=673; minus strand
XXCTCTGGTTGGGGGAGAAGGGGATGTATACTCAGTTCTTGTCCCGAAAGCTCTTCGGAT
GCTCTTTTGAGGCTCCGTCTGCAGGGTGTCCTCAAGGAATTCCTGCTGAACCTTACCAAA
ACCAGTCTGGGGAATACATCAGTGGCCTGCCGGCCATGGGGATCCACTGCCGACCATCCT
GCCGACCAAGAGTGGGCACTACTGGCCAGGAATAAAGGACTGCCGGCCATCTGAAAGGCA
CTGCCGGCCACTGATGTTCTGGGACACCAAGTTGCAGCAGAGCACAAAATAGAGAAAATA
GAGGGTCTCCCAAGGGTATATACACACTATACCACCCCATATCACCTCAAAACATCAAGG
GAGAGGCATAGTCAGATCCACGACCATCAATCACACATCCCGATGCATAATGGCCAAAGA
TCCAACATCTGCAAATCAATGTGA
>TRINITY_DN31088_c0_g1_i1_1; 122 1 324  LEN=406; minus strand
XXCCCCTACCCATCTGTCGCCATCGCTCCATCACCACCAACTGAAGCTGGATCGGGAAAA
AACATGGAGAATAAGAAGACGAAGCCGGAGATCGCAGAGGAAGAGAAAGTCAAGAAAATG
AATACGATGACGAAGTTCACCGATGCACAGAAAGTGAAAATGAGGGTGTTTGCGGGGGGT
TGGGTTGGCGAATTTGGXAAAAACGCTGAGAAAGCCATTGAGAAGTTTTGTGAGGAGATC
GGGATCTCCCCACAAGACTTCCAGTTGTGGATGGACATGAATCGTGGGAGACAGAATATC
ACAGAGTCGCCATGGGTGACTAACTAG
>TRINITY_DN31035_c0_g1_i1_1; 126 168 230  LEN=380
ATGACGGAGTCTAGATCTGAGATAGAAGAGTGCGATGATGCGGAGGAGGGCGGTGGAGTC
TAG
>TRINITY_DN31033_c0_g1_i1_1; 2 1 390  LEN=547; minus strand
ACTTTAGGTGGCCGGCCGGCCACCTCACCTAGCCGACCGGCCACTTCAAGTGGCCGACAA
GGGAGAAAAGTGGCCGACAGGGGCCCAAAGGTGGCCAACAAGGCTGAAAAGGGAGAAACA
TAGTCGTCGGCCACTTTAGGTGGCCGGCCGGCCACCCACCTCCTCTAGCCGACTAGGCAC
TTCAGTGGCCGACAAGGGAGAAAAGGTGGCTGAAAAGGCCCTTCCCCCCCTCCAGGCAAG
AGGCACCAAGGTTTGGCCCAAAGACAAGGCCAAAACACAGTGGATTTAGAGGCTCAAAGA
CAAGGCACTCAGCCGAGAACTTCAGACACTCAAAACGAGCACAAACATGCACGATCATCG
AGCCCACAAACGATGACGTCTGAGTCTTGA
>TRINITY_DN31052_c0_g1_i1_1; 36 1 216  LEN=541; minus strand
CCCTTGACAGTAAAGAAAGTAGGACCTGACCTCTGTGAAGAGGTGAGGAATTTACAAGCT
GTGGTGAACCAAATCAAAGACAGCCTGACAGTTGTCCCAGATACCCCCCTTACTCCATAG
GCTTCTCCAGCAAGGGCAGGAAAGGTCTTCGGGCTCGTGCGGAGACGGCTTTTGACAGAG
CCTTTAGAGAGAATAGGGGGGGACCTCTTTATTTAA
>TRINITY_DN31038_c0_g1_i1_1; 49 1 357  LEN=376; minus strand
XXCAGCGGGTTCAATAGCTGCGAGCCTATGAGTGCAAAAACAACAGCTCCTTCTCCAACA
ACCGAGTCTTCTTAACTGACTTCATCACCAGCAGTTGATTCTGGGCATGTCCTTGAGACT
AATATCCTTACTGCCCTCCAAGACCAAGAACAACXGGATGAAGTAAGAGCGCATTCTAGT
TTTGGTTCACCCCCCGCTACTCCTTATCCTTCAAAGAGCTCCCTCTCTGCATCAAGACTA
GTTGCTTGCCTTAGTGCAGGCCCAATGCGATCTTTCCGCTGTTCCGCTATCCGCTGCATT
GACTCTGAATGTGATCTACGGGCTTCAAACAGGCATAGCCAGAATGTACCGAAAGTCTGA
>TRINITY_DN31021_c0_g1_i1_1; 175 1 342  LEN=342
GAGAGAGATCAATCCAAATCAACATCATCAAACCAAAAACAAATCAGTGAAGGATTTGCC
GGAGACAACAAACCCAAATCATCTTCATCAACATCATCAAACCCAAATCATCAAACATCA
AACCCAAATCATCTTCAACACAGAGATGCATCTTCATCCACATCATCAAATGTACACATG
GATTTAAAACTGATTGAACTTCATAAAAGCTCCTGCTCTTATAATACCAAGCTCTGCAAC
ATCACCGGCGGCGGAGGTGAGCGAAGAGAACCACCACGCCACGGCTGCGACAGCCGTTTG
AGCACCAATGATGCTGCCACCTACGAACACCAAATCGGTTGA
>TRINITY_DN31036_c0_g1_i1_1; 51 1 183  LEN=353; minus strand
TTTGCAATGTGCAGAGGTGCAAGAGACGCAGGATGGCCAATCTTGGGTGAACAATTGGTG
GTCGTTGTTTGGGTGTTGCTTTATGCCAACAGCTGGTCCCAAGTAGGTCTGTGTTCGCGT
CTTAGGCCTTACCTACACTTCTGGAATGATGCAGCTTTTAATGCCATAGGTGAGAGGTGT
TGA
>TRINITY_DN16421_c0_g1_i1_1; 34 234 364  LEN=364; minus strand
ATGGCGTCAACAACCGAGAAAGTTAGACGCTCGGCAGGAAGACTGACCGGTCAAGTAAAT
GACCGGCGCCAGGAAGGGCGTAGTCGACCGAGCTACCTGTCTACTCGGTAGGAAGGCCGA
CACAGGAGAGCX
>TRINITY_DN33842_c0_g1_i1_1; 63 1 799  LEN=799; minus strand
XXCCAAAGGACAAAAATTCTAGTCCATATCCTTTTCTTATTACCAAAACACTCAGCACAT
TCTCTCTCTAAACTGAGAGACCTAGATTTCACTTTCTTCAACGAAGTTCTGTTTCTGCAA
TACCATAGGCCACCGCCGTTTGCTCACTGCCCGTTGTTGCAACTCCAGGCACCGTCGTCG
TCACCGAAGACCCACCTCACTTTGCATGCCGTTTGTTGCCACAGTTTTGGATACCATCGG
CGTCGTAACTTGGGCAACCACCAGTTCACGCCAACACCAGCCCAGCTCGCTGCTGGCTGC
CTCACCCTTCGCACCTGATGCCTTGTGCCGACACCAACCCAACTTACCGATGGCCTCTTT
CTACTGCTTTGCTCTTGGCCTCGACTGTCTAGCGTCGACCACACAAGTTGCCTACTTCAC
GCGACGTGCGTGGTCTTGCCTAGTGCCATTCAGCTTGTTGTTAGTGTTCCATCTCAGCCT
AACGACACTTTTCAGGGCTCCGAATACATAGATCTCGGTTTTGCTTTCACACCACCGAAA
TCCACCACCACTGGTTCCAGCCGTGACTAACCAGCTCTCACCATGTCGCTGACTCAACGT
GGCGTCGGTCTGTCCAGCTCCTTTCTTACCCCCTGCTCGTGCTGTCATTCTCGGCCTACG
CCGCTTGTGATTGATAAGTCTGCTCCTCACTTTGTTGCCTCTAAATCTGTGACCGAGCAT
CGGATCAAAGCTAGCAGCGTCGACCCTAACCTTGATTTTGTCAAGCCAATCATTGTGTCT
TACCGCGAGGTTCCGAAGTAX
>TRINITY_DN33817_c0_g1_i1_1; 57 1 179  LEN=320
XGGCAGAGTCATGGTGATGGTAGCCCCAGGAAGGGGAAGATAACTTGCTGTTGGACATGG
AAAAACAAGCGTGGGGACTGGGAAAGAGCAGTCATGGGCCTGGAGGAATTCTTGAATGCG
ACAGACAGTGTTTGGGATTGTGATTTTGAATATCACATTGCTGAAGTTCAAAGTGAATAG
>TRINITY_DN33865_c0_g1_i1_1; -9 1 420  LEN=420; minus strand
CGTGAACATGTAACATTGGATCTCCATTGTCCCATTGTAGGCCTTTCAGTTGAGTGTCGT
GTCGAGCATATATTTGCTTCCAAACAGAGAGGTACCAAAAGTGCCAAGGAGTTTAAGCCG
AGAACAAATTGTGGTCAGTTGAGTCGTGTCCAATGTGTATTTGCTTCCGAATGGAGGGGT
GCCAAAATTACCGAGGATCAGTCTGTTATGTGTCGAGGTAGGTTCGACTATGGTGACAGA
AAATCACCAAATAAGTTGTAGTGGGTGAATGTGGCATTTGAGCAAACTCCAAGCGCAACG
ACACAAATGGTATTTTAGCGGCATATAAAATCTACAAATTTTTGGTATGGAATTTACAAA
ATCAAACCATACGGATGTGTTCAGAAGGCTCCAAATAGTTGGAAACGACTATGGGATCTC
>TRINITY_DN33840_c0_g1_i1_1; 148 313 493  LEN=670
ATGAGGTCGTCGATGATGATGGCAGAGACGGAAAACTCGAGGACGACAAAGGTGGAGAAG
CGATGGGGTCGTCGAGGTCTTGGTAAGGAAGAGGGACTTAGAGTGAAGCCGGACGATGGA
GGCGGAGAAACAACTGGCGCTACTGGAGGTGGAGGAGAAGATGCCGGTGGTGGCGAATAA
>TRINITY_DN29985_c1_g1_i1_1; 93 208 309  LEN=309; minus strand
ATGGGAATGGATGCTTTCTGGAATATGAGCCCCAACCCTAACTCTAACCACCGATACCCT
GGAGAGCAGCAGGCCCAACCCTCCACGTGTCAACTTGCCATT
>TRINITY_DN29924_c2_g7_i1_1; 23 165 349  LEN=349
ATGAGCCCACACTTCCCAGCCGCTGCCGCTGCCCCTGCCCCTGCCCCCACCCTGGCTTTC
ACTGTTCACGGCGGTGGCGGTACTGATTTGCGGCGTACGGGGACCGACGGTGCTGAGGAT
GCGCTGAGGTGAGGTTTGCTGGTGATTGATCTGTGTGAAACACAGGCTAGGGGCGCGAAT
ATTAAX
>TRINITY_DN29921_c1_g2_i1_1; 181 77 256  LEN=708; minus strand
ATGGAAGCCGACTTCATACAACACAAATCGTCGCCGACAGGAACTCCTCCGAATAGCAGA
TCGGCTCCTAGCTGTACTCCTCCTACCGAAACTTGTAGCAGAAGCAAAAGAATAGTCCAA
ATCTTCATCTCTCTATCTCTTCTTCCCACTTTCGACAAAGGTAACAACTCTAACCCTTAA
>TRINITY_DN29996_c2_g4_i4_1; 151 165 735  LEN=735; minus strand
ATGAAGCATCCCAACGAGGTTGGCACACTCCATAAGGCCAATCATGTACAACCCATCAGC
CAAAACAAAACAGCAAACAAAAGCAAGAAATAGAGTACAAGAGTGCATTGCAGAGCTCCC
AATCCACCAAACCACCAACCAGCACCCTCAATGTACTCATCCCGCACAATAACTATCATC
ATAAAAGATCATGTACTCATTCTTCCTAGCTCTTGCTTCTCTACAGCCTATCTTCGAAAT
CACCCAAACTGCCATTTGGACTCATATCCTATCAGTAATGTCACTGTGATAGAAGAGGGG
CCAATCTACCTGATTCTGCCACAGCAACCTAGCTAGAGACGAGGAGAAGAACATGAGAGG
GAGACAAAGGGGCAGCGCTACTGCCAGTGCAGTCGGCGCTGCGAGAGAAGGAGAGCAAGA
GGGAGAGAGAGAAAGAGAAGAGTGGGCAGCGACCTAGCTAGAGAAGAGAAGAAGAACAGA
GGGGAGACAAAGGGGCAGCGCCACTGCCAGTGCAATCAGCGCTGCGAGAGAGTGAAAGCG
AGAGGGAGAAAGAGAGAAGGAGAGAGGAGAGXX
>TRINITY_DN29927_c3_g5_i2_1; 315 1 979  LEN=1020
XXCCAACCTCCACCTCTCACCCTCATCAACCTGCTACACACCACACCAAACCCATCACCC
ACGGCAACCACCTCTCTCTCTCACACAGCAGCAAACCCTCTCACACAGCAGCAAAACCAG
CCCAACCTCTCTCTCTCACCCTCCGCAACCCAGCTAAAAGACCACCAACTCACCACCCCT
CACAGCATCACCACCCTTCACTACCGTAGCCACACCACATCATCACCACCCTTCACTACC
GTAGCCACACCGCATCCTCACCACCCCTCACTACCGCAGCATACACCCTCCAACCGTGAC
CCACCAACCTCTCTCTCTCACCCTCTCGGCATCTCTCTCTCTACCATACACGGCAACACA
CCTCATATAACACACACCCATCCTTCACGGTAGCTTCACAGCAGCATACACCAAACCCAT
CACAACCTCCCTCTCGGCAGCTCTCCTCCATCACCCATAACCAATTCCCACCAACCTCTC
TCTCTCGGCAGCCACCTCTCTCACACAGCAGCTCACTGCCGAGCCACTCTCAGCAGCTCA
CTGCCAGGCCACCACGACTACTCCACTGCCGAGCCACCACTGCCGAGCCACCACTAGCAG
CCCACTACCGAGCTACCACCAGCAGCACCACCAACTACTCCGTTGCTACGCCGCCATTCC
GCTAGCCGAGAGCTTCGATCCACTCCGAGATCCACTTCGCGCCAAGTTTGCACCTTCATA
GTGAGAGGAGAAGTGTCCAGTGGAGGAGGTGGCATTCGTGGTGCCGGAAATCGACGATCC
AGCAACGCATGGCTTCTGGGTTTCACAGACAGTGTTGATTTGGAGCGTATTGGAGGTCAG
GGTGAAGCGTTGGTGCCGCGGCCTGGACTGTCATGTGTGATGGTTGCTAGAGTTTCATGT
TGTTGCAGCATGTTCATGTGTATGGGTTGTATGGGTAAGAAAAATGAAAACAAATGTTTA
GAGAGAGAGAAAAGGTGGTGA
>TRINITY_DN29927_c3_g7_i1_1; 67 1 195  LEN=818; minus strand
XATTTACCTCAATATGAAGTGCAAGTTTGGCGCGAAGTGGATCACGAAGTGGCTCGAAGC
TCTCGGCTAGCGGAATGGCGGCGTAGCAACGGAGTAGTTGGTGGTGGCTCGGAGTGGGCT
GCTAGTAGTGATGCTGCTGGTGAGTGGCTCGGCAAGCTGCTGGTGGTGCTGCTGGTGGGT
GGTGCTCGGCAGTGA
>TRINITY_DN29901_c0_g2_i2_1; 105 1 148  LEN=679
XXAAACTTCGATGATATTATGAAAGAAGAGAATAGGAGTGCAAGAATTGCTAGAAAGGAG
GACGAAGAGGAACTGCGCAAAATAGAGGAAGAAGAGAGGAGGGAGCGTTTGAGAAAAGAG
GCAAAGAAGCGCAAGCTAGGCCAACGATGA
>TRINITY_DN29981_c0_g3_i1_1; 231 309 644  LEN=847
ATGAATCATTACAACCAACAACACTTTGTTGTTGTCTCTCCTGGTCAAGGTTATCCTCCA
TACCCTTACGCTCCACCTGGGTACCCTCTGCAAGGGTATGCAGGTTACGCACAAGGATAC
CAACAGGGCTACTTGTTACGCGACTATTATTTTATTCAAAATAATATTTTTGTTTGTCCT
CAAGGCTACACTCCTCAGGGCTACCCTCCCCAGAATCCTCCTCGTCAACAACACCAACAG
CTGCAGCCGCCGCAATGGCTTCGCCGCAAACAACACCAACAGCTGCAGCCGCCGCAATGG
CTTCGCCGCGGCCGCGATGGTTTCGCTAAAAGCTGA
>TRINITY_DN15508_c0_g1_i1_1; 6 1 536  LEN=536; minus strand
TGGTGATGAGGGATGGGGAGGAGTGTGATGTTTTGGCTCCATCCATGGAACGGGGAAGAG
AGGTTGGAGAAGGTTTTCTCTGTTTTTAATATTGTAGTTGATAAGAATGCTATAGTGGTG
GACTATTTTCATGGAGGGTAAACAGGCTTTTTTTGTGGGATATCTTGCTACATCAACAAT
TACAAGATTAGGAGGTGGCCAAGTTGATGAGACTTCTTGAGAAAGTTGTCTGGGAGACCA
AGTATTGGAATGGGGGGACTCTTTGCGAGAGAGATTAACTACTCACCACTTGACAAAGGA
TCAAGTGACAATTTCCGAATTCGCAATCCTATTTGCACATGCAACACTAATTCACCATCA
TTACCTTCTTATCAAACTGTTGATGGCGAGCTATGAAACACGGGTACTCCAAAATGTTGC
CGTACACATACTTGGTACTTACCGGGTGCGAGTACGCATACCGGGTATGGCAAATACGCA
CCGGATACGTTTTATATGGTCAGTATAATCCCGGTACGTGATGGGTACGCAAAGGGX
>TRINITY_DN15530_c0_g1_i1_1; -58 1 307  LEN=307
XXGTACCACAAAAGAGTCGGCAACCACACACGTTGCGTTGAGAGGGTGAACGTGTGTGGT
CTGCGTTGGAACCGTCGAAGCCAACAGTGATCGGAGGTGGAGCGGAGAGAGGCCGATGGC
GACTCGATCGGAGCTAGAGTAGCGAGAGGCCGATGGGAGCTTGGGCCACGGCGATGTAGT
CGTGAGCAAGTAGAACAAAAATCTGGGTAATCCGAGCTCAAGTCGAAGTAGGAAGTAGAA
GACGGGCCACAAATCGGTACAACTAGAGCCAGAGACAGCCAGAACAGATCGGCGATGGCA
CGAGCAATG
>TRINITY_DN15589_c0_g1_i1_1; 153 55 285  LEN=829; minus strand
ATGGTTATAGCGGCTTCAATGGTAAGGTTTGCGGTTACGATGACAAGTGCGGTGTGGTTG
CTATTGATGGTGGAGCCACAGAGAGGTCTTTGTTTTGTTAATTGTGAGAGTCGAAAGAGA
GGGTGGCCAGGAAGTGGGTCTTGGGTTTAATGAGAGGAAGAATTGAAAGAGACTGAGAAT
GGAGGTGAAAATGGCAGTGGACTGAGGCAGCATGGAGAGATGTGTCAGTGA
>TRINITY_DN15524_c0_g1_i1_1; 94 1 111  LEN=327
GTAGGTGGTTGTGGTGACAATGTAGAGATGGAAGTAGAGGTGGTAGTGGTGGTGGCGGCG
GCGGAGGCGGCGGTAACGGTGATGGTAGAGGTAGTGGTGGTGGTGTGGTGA
>TRINITY_DN15526_c0_g1_i1_1; 194 1 301  LEN=543
XXTCCTGATATATTTTTCAAAATCATCATTAATTTCTTCAAATTGAGAGCTATGGAGACC
TTGTTCTGGAAAGCTGTCTTGAAGGTTGTGAAGTTGATTTTCTTCATCATGTTTTTCATT
TTCATTACCACCAAACTTCTTGAAGCTGCCGCAAGGCCTTTTGATGGTAGAAAGCTCACG
GTGGTTCACGGTGGCGGCAGCGGTCGTGGCTTGGTGTCGGCTCCACCTCGCAAAGTAGCA
AAAGCACCGCCAGCTTCTTCTTCTTGCACATATATCCCCAAAAATGACCCGGGCCATTGC
TAA
>TRINITY_DN15585_c0_g1_i1_1; 9 1 321  LEN=439
GGAGCCTTTGCAAGGTGAAGTGACCGCAATGGTGGTGGTGAGGCAAGCAGATGGTTGTGG
AACGGGGGATATGCTCATGGAGCAGGGGTAGTTGCATGCAAAGAGGGAATAATCCACGGT
ACTTAGGTGAGGGAAGGCTTACGAGCCGATGTGAAGTACTCGGGTGACCACCTACATGGT
GAGCCTTATGCCTTGAGGTCGTGGGGTCTACTCCTTAGTGATCGTGTGACCAGTCAAAGA
TATTCAAATACCTACCCATTAAAATCAAACCTTGTGAAGTGGGAGACTAAAATGTCTACC
CAATTCGGTATGAAGGGATGA
>TRINITY_DN15585_c0_g3_i1_1; 39 1 270  LEN=479
GGATGTCGAGCAACCGCTGAGGGATTGTCAAAGTTATTTGGCTCACCCCCTCAAGTTAGC
TCCACTTTAACCAATTTTAGACATGAAAGAAAGGACTTTGCACAAAGACCAAGATTGACC
AAGTCATGTGATACCTTGGAAAGTGTATCATACATACCCACTGCTACCTTGTACGGTCTA
TTACATCTACTCAGTGGAACCTACAAGAGTGAGTTGGCCTCTATGGCCCAACTCTCCCAT
AAAGGGGGTCACCCCCTCGATATGCAATAA
>TRINITY_DN27877_c1_g1_i1_1; 120 214 333  LEN=333; minus strand
ATGGCCATGGCGATCGAAGGCGAGAGCGAAGAGGAGCAGATCGCGAGGCGAGAGCACATC
GAAGGTCGATCATCGATGTCGAAAGTCCAGGAGTCGAAGGTTTGTCTTCTCACTCTCTTC
>TRINITY_DN27877_c1_g2_i1_1; 68 1 246  LEN=309
GAGAGACAGACGCGAGAGGGAGAGACAGACGCGAGACAGATGCGAGACAGAGGCTGGAGT
CGAACTGGATGTTCGATGACGAAGACGAACTGGATGCGAGCGAGAGACGAACTGGATGCG
AGCGAGAGAGACGACTGGAGTCGAAGGCTCGATCGATGCTTCGAGTCAACTGGATGTTCG
ACGACGACGGCGAAGGTTCGATCGATACATCGAGTCAACTGGATGTTCGACGACGACGAC
GACTGA
>TRINITY_DN27828_c0_g3_i1_1; 70 1 90  LEN=305; minus strand
GACCACAATGAGAGCATGTCTGTTGTCCTTGAGAGGTTTGCTTCCATTGGAATTGACACC
CCTGGTGTTGTGGCCTTGCTAGGTATATAA
>TRINITY_DN27805_c0_g2_i1_1; 159 459 600  LEN=600
ATGAAGCGAAATTTAGGGCTTGATTTGGGAACAAACAACAAATCGAAAGAAAATGGTTGG
TTTAGATCCAAAGGGAGAGAATGGATTGCGAGATTGAAGAAGGAAGAAGAGATAATGATT
GAAGCTATGGCGGAACTCGAAGXX
>TRINITY_DN14763_c0_g1_i1_1; 136 218 341  LEN=651; minus strand
ATGGCAGCAAAGAATGAGGAAGTGATTGAGATGAAGGCGGTTGAGGAAATGACAACTGCG
AAGGGAGAAGGTGGTGTTGGCACCGATGCTGCCTATGACGGTGGAGGTGGCAACAGTGGC
TAG
>TRINITY_DN14733_c0_g1_i1_1; 52 1 121  LEN=722
XXGAAAAAATATAACAAGGATGGGCCCATGAAATCTAGTGGGCCAGACCAAGATAAGGAA
CCTGCTGATCAAATGAGAAGCCCGATAGAACAGATCGTGGGTCGGGAAGGACAAGCCAAC
TAA
>TRINITY_DN12798_c0_g1_i1_1; 163 1 558  LEN=558; minus strand
XXCTTTGATTTCTACGTTCTTCCTCACCTTCGGGAGAATGTTGAGGAGGTAGCACCTGAA
GTAGAACATCCTCAGGAGGAGTCATCTAGCTCGGAGGTTGCTATATCGGACATCATGCCG
CCAAATAATATTTTGGAGATCGTTACCACTAGGAAGCGTCAAAGGGATGGTGAGTCTGCC
TCAGCTTTCCAAGCTGXTTCTGATTCTACCACTTCTGATCGGCCCCAGCGATCGCTAATT
GTGGTAGTAGATGATTCTCCTTCTTTTCCTGTCGCAGGCACTACTGAGAACACTCCTTCC
AAACCTTCGGGCCAGAGGTCGGGCAAGTGTCCTGCTGATCAAGCAACTCCGTAAGAAGAT
CCTTCTGTTGTTGCTGTTGCTCCTTCTCCAGCCTCTATTTCGGAGATGGCAACCATTGGT
TCTTTGATCATCCTTTTGCTTGCTATGAAGGATCGTCAAATAACCAATGCTGACACGGCT
ATGGGTAACGCTAAAGTTGCTTCTGTAATTATTCGCACCTCCATCTCCATGCAGACGCTG
CTTGGTTGGCTGAGCAGTCTG
>TRINITY_DN12737_c0_g1_i1_1; 90 249 509  LEN=509
ATGGAAAAGGGTGAGAAAGATATAGAAGAGGCGGTGAGAGGGATTGGTTACAGTGGGATG
ACGTGAGGGAGGGGTACATTGGCGTCAAAAGGGTTAGGCTTTGTAGATGGTGCATCTCAT
GCAGGTTCTCCGCATTCTTACTAGTAGTTGCCCTTCAGAAAGGGAGAGAAAGAGAGGAGA
CGAAAGGAAAGGGAAAAAATGGTGGCAAGGAGGTGTAAAAGGTTGAAGGAGTGGTTACTA
ACAGTGGAGGGAGGTAGAGGA
>TRINITY_DN12733_c0_g2_i1_1; 14 1 262  LEN=798
XXCGACGGTGGTGTAGATCTGGACGCCGGGTGGTCTTTTCCGTCCGATACAGGTGATGCT
ATAAGGAGGAGGTGGTGGCGGAGCTCCGGTGTTAGTGTGACAGACAGTCGCGTGTCGGGA
CAGCTTCGGTGATGTTGCAAGGTGGAGGTTGTGGCCGACCTCAAATAGTCGGCGGCGTGT
GCGTTATGGACTGTTGCGCCTTTAATGCCGACTGTGTACGCGTGTGTATGGAGAACAAGA
GGAGATGTTGAGGTGAGAATGTGA
>TRINITY_DN19402_c0_g1_i1_1; 136 1 381  LEN=381; minus strand
XXCACTAGTCACCACCCGCCACCATTTTTCACTACCGTCTTCCGCCATCACCCACCACCA
CCTGCCACCACCACTCACCACCCATCTGCCACCACCACCCACCTGTCATTCACCTGCCAC
CACCCACCATCCGCTACTACCATCCACTGCCCGCCACCACCACCTGCCACCACCATCCAC
CACCTGCCACCACCACCATCACTACCACCATCACTCACTACTCACCTGCCACTCACCTGC
CACCACCACCCACCACCCACTCGCGACCACCTACCACTTGTCACCGTCACCCACCTACCC
ACCACCACCACCACCCGCCATTCGCCACCCACCTGCCACCACCACCCGCCACCACTACCA
CAACCCACTCGCTACCACCCGCCX
>TRINITY_DN19436_c0_g2_i1_1; 129 401 721  LEN=721
ATGCCTGATTATACCATCCAATCCCAAGATAAAGAGTGTCAAATTTGTCCTGTTGATTGT
CGATAAAGAGTGTCAAATTTGTCTTTTCGAGATGTGGTCGCCAATGCTGGAGATGGGGAG
AGGCGAGCCGGGTTTGACCAGGATGATGGTCTGGTATGGGGAGCCATGGCTGAGGCCGAT
ACAGAGGGTCTTGATGAATTGGCGCTGGTACTGCAGCCTCTGGCTGTGGACAGGGGCAAC
CAGGAGGGACTGATGGGTCCAACACAGGTGCAGTTTGAGGACGGTAATGTCTTTGGAAGG
AATGGGATACCTGCAGCGGAG
>TRINITY_DN309_c0_g1_i1_1; 98 198 389  LEN=389
ATGAGGAGGGAGCAACAAAAGAAGAGTAGCGGCATGGAGGCAGTCAGATACAGAGTGGAT
AAGTTTGAGGTTCAGGAAGGTAAAACCATGTGAGCAGTATTAGTAAAAGGTAACAATGAG
AGCAGTTTCTCAAGGCAATTGGAGTTAAAAGCAACGGACTTTTGGGATGCTACGAGCAAG
CAAAATCATAGG
>TRINITY_DN7919_c0_g1_i1_1; 52 1 237  LEN=345; minus strand
CTCGCATCCATCGGGATGAGTGTTGCGTCTGTCTTATCTTCCCCTAAGGTCTATTGTATT
GAAAGGCCATCTCTCGAATCCGAGCAACAAAACGAGGAAGTTGGTGAACCATATAGATAT
TCAGTAATGAATACGATGTGGATCCGTTCCAAGGCCCCTCATTCAAAACCTCAAGGCGGT
GGGACGATTCCTTCTGCGCCCAGGCCCAGTACTTCAATAAATCCCGAAAGCCCCTAA
>TRINITY_DN5260_c0_g1_i1_1; 3 1 308  LEN=308; minus strand
XXAGACCTGAGCTTAGCCGTGTTTGAAAGTGTTTGGCAGAGCTCTCCTGAATACTGCAAA
TTGTGTTTAAGCTGGCTCGATATAACATTTGAGTGGCTTTCGCTAAGTATGGTGATGAAG
AGTGAGTCGAGATTGTCTCAAGGGTTAGCTGAGAAATTGCAATTGAAGTTATCCTATAAA
TGTAGGGAGGGGATCAAACCGATGTCACCATGTAACCAATCATCCTTTGGCAAACTTATG
CAAAAGTATGAGCTTTTGAATCCCTTACGCTTCTTTGAGGCACACTTATGCCACCCGGTT
CGTTGCGGC
>TRINITY_DN19072_c1_g1_i4_1; -9 1 128  LEN=602; minus strand
XGCTCGAGCGGAATAATGCACGCTCGAGCGTGGATTGGAGGCAACCAGTACTTCTGCAGA
CCTAAGGGTCCGCTCGAGCGGGGAAGTCTACGCTCGAGCGGGGACCCTGTTTTGCCGAAA
TTCTGTTAA
>TRINITY_DN18392_c0_g1_i1_1; 180 1 342  LEN=342; minus strand
XTTCTCTTCACTTGTTCCAAGTTGGTAGAGAGGGCAGTGACTGATCCCAATGAAGCTTCC
TCCTATCAATTGTCTGGTGAAGGCGACGAAGGCTCAATGCTAGCTAACAATGGGAGGGAG
GAAGGTGGTTCATTCATTCCAAATCCTGCCCCTGCCGAAAAGCCCGAAACCCTGCTGCTT
ATTCACCGAGGAACCATGGGTGGCTATGTTCCTCCTCCTCCTGCTGCCGCCTCCAACACT
GCTTCAGCAGTTGGCGTCACCAACCTTCTGCAAGGGCTGGTTCATTTTTTTGTGTGTTCG
AGGAGTGAATTTTCCTCACAGCCCACCATCACCTCCACCACCGXX
>TRINITY_DN18365_c1_g1_i1_1; 208 392 893  LEN=1147; minus strand
ATGCAGCAAACAAAGTTTGGCCGTTCTGGGACTTCAACACCAATATTTGAAGATGCAGAT
CACCCTGAAATAGATTCACTTTCAGCCTTGGTGCATATATACAAATCTTACCAGTTAAAG
ATTCCGAAACTAATCTTACCAGCGACCGTTGATGTTCAGGTGGAAGGAATTTCTATCATT
GTTCGATTAAAGGCATTATCAAAGCCTATTGGAATATGGGAGGTTCATCGGCAATGGAGT
TTCCAACAGTTTCAGGCGACTCCAGTACCGGAGGAAGGAGAGGTGAGGAGTCAGTTTGGT
GGACTGAATGAGGTGGATGATGGCAATGAAGGAAGAGTAAGAGACAAAAGGGGCAATCAG
TTTGAGTGCTTGATTATTAATTGGCCTGGCCAAAAAGTCAGCTTAGCGCATGAAGTATTA
CAAACTCTGGAGGAGTATGGATCATCTGAGAGCTCAAATTCACAAGAATGTTTAAATCTT
TTACAGAATCTAGTCATATGA
>TRINITY_DN18331_c0_g1_i1_1; 109 381 439  LEN=439
ATGGCGGATGCTGAGATGACACTACATCATCAGATACTAGCTAGGCCAAAGCAAAGATGX
>TRINITY_DN34114_c0_g1_i1_1; 39 1 124  LEN=430; minus strand
XXCCTGAAAATAGGTCCTCCGCTCGAGCGGCCTGTACAATTCGCCAAAACTGTTGAAAGG
CCGATTTTCACGCTCGAGTGGGAATACCTTCGCTCGAGCGGACCAAGCAAAAACCCAAAA
TTCTGA
>TRINITY_DN34191_c0_g1_i1_1; 127 1 315  LEN=315; minus strand
CTTTGGGGACTATGGGCAATCAAACATGGATTAGCAAGGAAACCAGTAAACACGAGGTTC
CTCTCTCACGAATCACCATCGTCCTCCACCACCGCATCAATATGCCCTATAGAAAAGCTC
TACACCAAAAGCTTAACATTCTTTCACAATAAGCCAGACCACCAAACAATCGCAGTCTTT
CCACCCACAAGCCACTATCAATTCCCAATCAAATCATCAGCCCCTCTGTTGAATACTTTG
CGAAGTTGGTTTCACAAAGGAAAAACAGCTTCAGATCTTGAGACTTCAGCAAAAGATGAA
GATTCCAAACTGTCT
>TRINITY_DN34126_c0_g1_i1_1; 117 1 144  LEN=408; minus strand
CCACCACCACCACCACCACCACCTCCCCTCATATCACACCCACCATTTCCACCTCCGCAT
CTGCATCTACCTCTGCCTCCTCACGCGGTGCAAGGGTCAATTGTTTATTATCCACAGTTA
TATGAACATCCTTACCCTAATTAA
>TRINITY_DN34100_c0_g1_i1_1; 75 1 131  LEN=313; minus strand
XCCCGAACCAGCAGTGAAAAGGTACTTAAGGGAATTGAATTGCAAAACACTAATGATGTT
GGAGATTTCATTGCCCAATGGGGATTACATGGTACTGTCTGCTATCTTGACATTGTAGGC
ATGAGAGATTAA
>TRINITY_DN34154_c0_g1_i1_1; 80 1 257  LEN=441; minus strand
TTCAATAGCTCGACTGGAAAGGAGAGGAAGGAGCATAAAAGAGTATCTGAGGAATTCAAT
AGCTCGACTGGAAAGGAGAGGAAGGAGCATAAAAGAGTATCTGAGGAATTCAATAGCTCX
GACTGGAAAGGAGAGGAAGTAGTTTCAGTCTCAGGATCTTTTCTTTCAAGAGAAGGAGCA
AGTACAGGGCTAGGTCCCAGCATAACGGGAGGCGAAGGAGACCTGTATAAAGAGAAATCC
GTTTGGTTCCCTTATTGA
>TRINITY_DN8830_c0_g1_i1_1; -81 1 391  LEN=391
XGAACGACAGATGGGTTAATCTGTGCCCTGGTTTCTAGTAGTGGGCTAGCGCTGACTCCT
TGCGGGTGTGGGCCTGAAACGAGAGAACTCAGCCCACCAAACCCACGGCCCAACTGCCGC
AACTCCTCCTTGAAATAACCCCTTAGGCCATGGGTCCCCAAATTGCCCCTACGGTCCATG
TCGCTTATTTTGATAAGGGCCCAACTTAGTCGAAGCCTAACCACTCGCCCTCAAGGCTTG
ACGTCCACCCTGAGGCCTAAACCGTTGAGTATCTTCCCCAAATCTTTGATTAAATCCCTC
GAATCCCCTAGCCCTAAACATTCTCCTATCATCACGCCACCAAATCCAACCTTTCTTATT
CGACTGACTGCTATCGCTCATTTACCCTGCCTX
>TRINITY_DN8888_c0_g2_i1_1; 101 1 308  LEN=331; minus strand
XTGGAGGATTTGCGTAGCCGGAGCTGGACAGCCGAGGCCGGAAGCAGCAGTGGTCTGCAA
GAAGAGGCGAAGTTGCAGAAGAGAGAGGCCGATAGCAACTTGGGTCACGATGTCTGCAAC
AGGTGGAGCTGGGATAGCATGTCGGCAGCATGAGCAAGCATTAACAGTGACATCGCAGCA
AAGCCATGCCAGCACTGGCCAATCGCGGCTGTGGCGTGGGTCTTCGACAACGACGAGGGA
GTTGCACCAACGAGCAGTGAGCTAGCGAGGGTGGCCCTGTGGGGTTACAGATTACATGTT
GTTCTGTGA
>TRINITY_DN8883_c0_g1_i1_1; 94 260 329  LEN=329; minus strand
ATGGCTCCACATGAGCCTAATTACTTCACTTGGAAGCTCCTCAAAAGGCTAACCCGGGTA
GACTCAAGGCXX
>TRINITY_DN16734_c0_g1_i1_1; 102 1 168  LEN=506; minus strand
CTCAGATCGTTGTGTAGATCAGGAGAGAATGCAACTCCGCCATGGCTGCAACAACAGTTG
CCTGTGACAGAGAGAAGAAATCTGACACAAACCCTCCGAGTTGCCCAGCCAAGAAACGGG
TCGGGTTCTCAGTGCCCGGCTCAAGAAATCCATCGTCACTGCCTCTAA
>TRINITY_DN16744_c0_g2_i1_1; 20 577 728  LEN=728
ATGAATCCTACTTTGAATCGATTAAATGCTAGGTCGTTCCCCTCAAGTGACACGTTGCGC
CTACCTTTGGGTGTTTCGAAAAGTGAGCAAGGGCACCGCATCGATGCCTGGATGCGGTGA
AAAATGGGCAAAGGTTCCCCTCAAGTGACACGX
>TRINITY_DN16716_c0_g1_i1_1; 75 358 525  LEN=525
ATGGCGGAGATGCAAGGTGACACGTATCGCTGTCAGGATGGACATGATAGATGCTAGTTA
CAAAGTGGGCCACATGGTGGGCATGGGTGGCAACAGGAAAGCATAACCAGAAGACCGAGA
TATAAGAAAGTGGTTGAGAAAAGAGAACGTATTACTAAAATGAACTCT
>TRINITY_DN25946_c1_g2_i1_1; -29 1 341  LEN=341; minus strand
CACTCCGAGGCACCTCCGTTTTATCCGACGGCCTCCTATGTGAGTGAGCTGAGGCTCTCC
CATGTTGGTGTAAGCCCATTGTTGCACTCCATATGCCATTTCATCCCATTTCATCATCGC
CTCGGTTTGCGTGTTCGTGTACACGTATTTCGAGGCACTTCGGTTTTATCCGATTTGCAC
TTTATGTCATCGCCTCGGTTTGCGTGCCCGTGTGCACGCATTTCGAGGCACTTCGGTTTT
ATCCGATTTGCACTTCATGTCTCCGCCTCGGTTTGCGTGCCCGTGTGCACGCATTTCGGG
GCACTCTGTTTTATCCGCTTGGCATTGCGTATGCCTCTGCCX
>TRINITY_DN25946_c1_g4_i1_1; 81 299 386  LEN=386
ATGGCATACAAGCACAAAAATGCAAATTGGGCTTACGCCAATATGAGAGGGCCTCAACCA
CACTCATATAGGCTGCCGTCGGAGAAAAXX
>TRINITY_DN25946_c2_g1_i1_1; -48 1 354  LEN=790; minus strand
GTGCCCGTGTGCACGCTTTTCGAGGCGTCTCATTTTCATCTCATTTTCATAGCATTGAGC
ATGCTAGGTTGTATATTAGTTGCATTTCATGCATATCATGCATACTGCATTGTGTTCGGG
ATAGGTGTTAGCCCGGGCACGGGAAACGAGGTACATTCCGTACTCCGAGTGACGGAGTGT
GTCTCAATTCCCCGGTCACCGACACTCCGGATAACCCATGATGGAGTTAGGTTTTCATTG
TAGCATTCATCTGCATTCATCCTATATCGAGTTGTGCAAATTCGGTTTCTCAGCCATCAT
GCATCGGTATGCGTGATTGGTGGCGCGAGGATCGAGGCATGCATATATCTGTGA
>TRINITY_DN25946_c2_g2_i3_1; -156 1 704  LEN=905
AATTTTTATGAGAACTTAACTCCATCATGGGTGATCCGGAGTGGCGGTAACTGGGGAATT
GAGACACCTCCGTCACTCGGAGTACGGAATGTACCTCGTTTCCCGTGCGATATGCATGAT
ATGCATGAAATGCAACTAATATACAACCTAGCTGCTCAATGCTATGAAAATGAGATGAAA
ATGAGACGCCTCGAAAAGCGTGCACACGGGCACACAAATCGAGGCGATGATATGAAATGC
AAATTGGGTAAAACCGAATTGCCTCGAAATGCGTGCACACAGGCACGCAAACCGAGGCGA
TGATATGATGCAATAAAAATCGGATAAAACCGGAGTGCCTCGAAATGCGCGCCCACAGGC
ACGCGAGGCAATGCATTAAGGCGTCAAATGATATGGGAAATGATATGCAAGCATGCAAAC
CAAATTTCAGCCACTAAATGAAGGGGAAAACAGCCCCGAAATGGTGCGAAATGACAATCA
ACGCACGGAATCATCCCGAAATGCAATTCTAAGTGCCCGAAATGGCCTACGGCTATACCA
TATATGCAAAATCGACACACGACAGCAAAAACAGTAGCAAGGCAGTCCCAAATATGGCAT
TTTTTCAGTACAAAACAAGACCAAATTGTAAGCATAGATGGGTCAACATTAGCATGCAAG
AATAAGGGCCAAGAGAGGGGTATTGAAGCAAGTAGCATATAA
>TRINITY_DN25975_c2_g4_i2_1; 194 1 366  LEN=561
XXGATTCACCTCGTTGTTGGTCACCGTCGCCTGAGATCCATCACCCACGGAAGCTCGATC
GGCGGTTCCTCTCCCACAAAGAGTGGTGAGGCCGCTGGTTTCTTTCCCCCATTGTCATCA
TCATCTGAGGTCGTCTCATCGCCGACTGTGCAAGGTTGTGCAGTTGGCTGCTGCTGCTGC
TATGGCTGGTACAGGTGGTTGTTGTTGGCTGTTGCTGGCAAXCTGACTGGTGCTGCTGGT
GTTGCTGATTGTGGCCGGTGTTGCTGCTGTTTGGCTGCCTACTCTGTTGGGAAATATACT
ACTATAGTTGGAATGTTGGCTGCTGCTGCTGCTATTGCAACAGCTGGTGCAGCTGATACT
GTTGGTTGA
>TRINITY_DN25965_c1_g1_i1_1; 172 663 1064  LEN=1101
ATGGCAAATCTAGTAGTGGAGAGGTGGTAGGAAGAGCAGATCTGGTGCCCAACAAACTTA
GGAGACAGAAGATCAGGCAGATCTGGTAGGGTGGAGGCGGCACCGAAGGAAGACAGAGGA
CGAGATCTGGTGGATCTGGTGAGGCCTCGGCTGGGGAAGTTTGAGAGGAGTGAGGACGAG
AAGTAGAGATTCCACCAAGAAGGGGAAAAGTACCTCACGTGGAGGGAGAAGATGGAAATA
CTAATCTTCCAAAGTATTATTGAGCCAAAAAAGAGAAGAAAACCAAAGAGATGAGGGGCA
GAAGGGAAGGGGAAGGTTGCTGGAGACCGGAGCCCTACTCCCTCACCCGGAGCTACGCCC
TCAAAGAAAAACTGTAGGAGAGGTAAAGAGAGAGCCCTGTGA
>TRINITY_DN25965_c1_g3_i1_1; 97 1 205  LEN=439
XXAGTGAGGATGAAGAGTAGAGTTCCACCAAGAAGGGGAAAAGGACCTCACATGGAGGGA
GAAGTGGAAAGACTAAGCTTCCAAAGTATTATTGAGCCAAAAGGACAAGAAAAACAAAAG
AGAGGAGGGGCAGAAGGGAGGGGAGAGGCTGCCGGAGACCGAAGCCCCCCTCCTCCGCCC
CGAGTTGCGCCTTCGGAGAAACCCTAG
>TRINITY_DN25962_c6_g6_i1_1; 146 112 336  LEN=793; minus strand
ATGTCTTTCTACCAACATAGTGACATCCAACTGGATAGAAGCTTGGTACCTCAGCTACAG
TCAGGCTACATGGCTTTTTTCGTAAAAGAGGCTAAAATAGACTGACCAACGGGTTGCCAA
ACACCGCCTTTTAAGGAAACTGAGTTGGAGTTGCAAAAGTTCCAAGACATGTCTGGCATA
GCTTTCATTTTTGGTGTAAAGGGTCTCTGTGTGAATCACCTTTGA
>TRINITY_DN25931_c2_g1_i1_1; 135 215 475  LEN=574
ATGGAGGTGCGATCTTCGACTGGATCGAAAGGATGGAGCTCAATCTTCGGTCTTCGGTCT
TCGATCTTCGACTGGATCGACTGGTTCGACCAGGTGATCAAGCACAGGACCGGATCTAGC
GGCATTGAACTGAACCCTATTTTGTCAAAGCAACTATCGTGCCTCGCTACGAGGTTCCAG
ACTATCAAGCGTCAAGGCTTTTGGGTTGTTCGAAATTCACCCTTTGGAAATTGTGATCAA
GTGTTAATAGTTTTGTCTTAA
>TRINITY_DN19118_c0_g1_i2_1; 295 89 424  LEN=512; minus strand
ATGAGCCAAGCCGGAAATCCTCATGCCTCTTCTTCTTGCTCCTCCTCCGTATTAAGCCAA
GCTGGTGATCAGACGGCGGAGGCGGTGGCGGTGGCGGTGGCGGTGGCAGTGGCAGCGGCC
CGGCGGATGGAGGCTCCGAGTCTACCCCCCAAAAGAGGAGAGGTGATGAGGAGAATTCTT
GCTGATTTCCGAGGTGGTGGTGGTGGTCAGACTGAGACAGCAGCTGCGGTGGCGGCGGCG
GTCCGGCCGATGGGGGCTCCTAGGTTGTTGCCCCCAAAAAGAGGCGGCGTGATGAGAGGA
ATTGTTGGTTCTCTCACTTATCCTCGCTTTGCCTAG
>TRINITY_DN19171_c0_g1_i2_1; 164 444 746  LEN=746
ATGGATCTAGATCTAGATCTGGATCTTGCGGCGGTGGTGGTGGATTTAGATTTCAAGGTC
GGCGGTGGTGAAGCTACGGATCTAGATCTCGCGGTGGAGCAGCGATGAAGGAGGACTGGA
GATTTCAAGGAAGAGTTGGTCTCCGACGCCGCAGCTAATGATAAGTAGTGCCTGAGGGAA
GCGATCGAAGAGGAAGAGAATTGTGAGGGTTTCAACGGGCGGTTCATGGTCGCCATTGGA
GTTGTAGGATTGCCTCAAGCTCGCGGAGAGAGAGAGATAGAGGTTGTTTGGCAAGAAAAA
AGX
>TRINITY_DN11338_c0_g1_i1_1; 137 1 135  LEN=350
TTGACCTCATCCTCCGCATACCCGCCACCGCCACCGCCACCGCCACGAGCCGCCTTCTCT
CTCGATCTCGCCACCACTGTCGACTGTCGGCTTGAAGAGGAAGAAGACAAAGAAGAAGTT
GCGGGAGCTAGTTGG
>TRINITY_DN20064_c0_g1_i2_1; 30 1 498  LEN=1514
CCTCATCTATTGAATGAAAAAGGCGAACCGCGTCGTCGTTCGTGTCTTAATACTCAGTTG
CCAGCCTTCCTTCCACTCGCCTTACAAGGACCTACTGGACTATCGGCTATGGGCATTGAA
AAATCTGTCTTGACTGGCTGTCATCCGGGGGGTTAGGCAAGAGGAGCGACCCGGTCTCTC
GATCCAGCTAGGAGAGAGAAGCAAACTAACTTAGGAAGCTGGAAGCACAGGGAAGGTATA
CCGATGAGTCCCCCCAGGAAAGAAAGATCGGCAGAACGGGGACTCTCTTTAGGAAGAAAT
GAAAGACTGGCTAGCTCATCTTGGCTTGGATCAGGAGCAGCTTCCTTCTTCCCCTGTCGC
GACCCTTCTCGCGGCTTCCTGCGCCGCTTCGTGAATTTCTTGAATCTCACTTCCTGTTCC
ACTAGCAGCGGACGATCTTATATCATAACTAACAACGTCCGGTAGTGGACTACAATAAGA
GATGTCCATACCGCCTAA
>TRINITY_DN20092_c0_g1_i1_1; 59 1 124  LEN=317; minus strand
XXCAAGGTCTTTCGTATGGACGAGGAAGAAGTGGTGCAAGGGGTAGAGGCAGGGGCTGGG
GTGGACGTGGGAGAGGAAGGAGCTACCAGTAAGCTTTGGTTAAAATCCATGGTAACACAA
GGTTGA
>TRINITY_DN20067_c0_g1_i3_1; -76 1 296  LEN=472
XGCGTGATGCAATGTACTAACAAGTACAGGTGAGACGCGCAAGATAGCGCGAATGATACA
ATGCACAAAATAGTGCGATACGCTAAACAGCGCGATTGATTTGAAATGCACAAGACAGTG
CGATGTGATATGCAAAGCACAGGACAATGCGATTGAGGTGCGCAAAATAGCGCGATGATA
TGCAATGCACAAGATAGTGCGATTGAGGTGAAATGCACAGGGCAGTGCGATACGCTAAAC
AGCGCGATTGATTTGAGAATGCACAAAACAGTGCGATACGCTAAACAGCGCGATTGA
>TRINITY_DN20008_c0_g1_i1_1; 190 64 228  LEN=514
ATGGCGGTGGTTGTAACTATCTTCTCTCTCATCGAAGGATCTCTCGCAGCCGAAGCTCCG
GCCCCGAGCCCTGTCGCCGCCGCGGGCGCGGTCTCTCCTTCGCTCGCCGTCGGTTGCATC
GCCACCTTCGCGGCTTTCATCTTCGGATCTGCGCTGAAGATTTGA
>TRINITY_DN20035_c0_g1_i1_1; 66 1 281  LEN=576
XGCTATAAGGCCCAAGATATCGAACCAAATCCTGATTTAGCTCGGCCCACTTGTCCGGTG
CAAATCTCCCTCTCACTAAGGTATATATATCTATTAGATTTGACTTTTCCACTGAAAGTT
AGGGTTCAGATCAAACGACGAAAAGCTGTAGCGAAGGACTTCTATTCAGAGAATGAAGCT
GCGATGAAGATGAGTGCGAAGGTCAATAGCAGTAGCGATGGAGGCAGGGCTGGTGGGGGA
GAGGGGCAACATCTTAGGCTAACTCTGGCAAGATGGATCTAG
>TRINITY_DN140_c0_g1_i1_1; 115 1 178  LEN=719
XXTGATCGAAGAGTCTCTGATTTGCTGGTGTTCTTTGTGATTACATCTGTGGCTGGAGGA
TTTTGCTGCATTCGTTCTTGGTGCAAAATCCCTTGGACTTTGCCTGTCGAAGCCCTAGCA
TGTATAGCCATTCAGATTGGTCGGGTCCTTGATGTGGTGAAGCGGTTGGAAAACACCTAA
>TRINITY_DN114_c0_g1_i1_1; 82 428 484  LEN=484; minus strand
ATGGAGGAATGGGCGGTGGGTGAGGCGGAAGGTAAGGAGTGGATGGCGGCAATTAGC
>TRINITY_DN193_c0_g1_i1_1; 60 1 177  LEN=318; minus strand
CCGGTTTATGGACCAAAACCAAAGCCATTCATTGAAGATCCCGTGCCAGTAGCTACGTCC
CTAGTAATAGAGCGAGTTTACGTAGTAGATCAAGTTCCGCATCCTTCCAACTACGAGGGA
TGGTTCCACTCTCTCTGGTTCCGGTCCTCTTCCGTTCCATCCTGCCTATGGCTCTAA
>TRINITY_DN29721_c1_g2_i1_1; 183 486 1042  LEN=1386
ATGGCGTGGCTGGGCTGGGTGAGGTCGTGGCTGGGTTTTGGGAGTGATTGCAGAGGTGCT
AAGGAGGGAGGAXTAGGTCACGGGGTGGAGAGTGAATGGAGCAAGAAGAGGAGGGTGAAG
CAAGAAGAGGAGAGTGAATGGAGCAGAGGTGCTAAGGAGGATCGGTGTAGGAGGGAGGAT
AGGTCACGGGTGGCTGTTGACAGCTATGGAGCCTGTATGGAGGTAGAGTGTCCGGCAAGA
TCGAGTTGTTTGGGTCTGCTTGGGTCTGTGCTACATAGCCAATGGAGGGAGCTGTTTGGG
TCTCGGAGCTGTTTCGTCCAGCAAGAACGAGTTGTTTGGGTCTCGGAGCTGTTTCGTCCA
GCAAGATCGAGTTGTTTGGGTCTCGGAGCTAGTGCAGGGAGCTTTGTTCAGTCTGCAATG
GTGGATGTGTGTTCAGCAAGAAGGAGCTGTTTCGTTCAGTTGTGTTCACCTGTGTGTCCG
GCAAATTTGGTGATTGAGTGTAGCTGTGTATCAGGCGTGGGGCTCAAGAGTGAATTATTT
GGCTTGTAGCACAGGTGA
>TRINITY_DN29748_c2_g1_i2_1; 6 1781 1977  LEN=1977
ATGGGGCGAGCCCGGTTTAGAAGCTTGCGCAAGTGAGTTGCGAACCCTAACATGGCATGG
GAAGCTATTTCGGCTCTTATCGATGTAGGCGATATAAGGTTGGTGGTGGGATGTTATAAC
ATGGACCGTTCCTTTGGGGCAGACTGTGATGTCACGACTCGGGTACGTAACCCTGGTGCG
TGGGCATCATTAGTAGXX
>TRINITY_DN29771_c0_g2_i1_1; 122 94 162  LEN=302
ATGCCGCAGAGTGGAAGTAAACAATGGTATAAGGCTTCTGTATCAAGGGCTCAAACTCCT
GAAATTTAA
>TRINITY_DN29743_c2_g1_i1_1; 90 1 227  LEN=373
XGGCGAATGTGCGTGGTCGGCGTCAGACAAGTTGAAACCGAAAGCAACGGTGGTGCCACA
GAAGAGTCGGCAACCACACACGTCACGTTGAAAGGGCAACGTGTGTGGTCTGCGTTGGAG
CCGTTGAAGCCAACAGTGATTGGAGGTGGAGCAAAGAGAGGCCGATGACGGCTTAGTCGG
AACTGGAGCAGCGAGAGGCTAACGGCAGCTTGGGCCACGGCGATGTAA
>TRINITY_DN29741_c0_g3_i1_1; 97 1 193  LEN=405; minus strand
XXTGCCAGTCTCTGCTCCATTTTTAGTTTGACTCAGAGGAGGTGGTGGCGGGAAGTGGCG
ACGAATGAGGAGATTGCAGTACCTGGAGTGGTGGCTACCGAGAGCGCCGCTGCCGGAGAA
ACTTCATCCAATAAGCTGTGTCGTTTACGAATTTCGAAAGGAGTGAGAGGTGAGGCCTTG
AAACCAAACGGCTGA
>TRINITY_DN29792_c0_g1_i1_1; 76 946 1302  LEN=1302; minus strand
ATGGGCCTTGCTCAAGCGAATGAGTGGTCGCTCGAGCAACCAGACACAAGAGAACCTCGC
TCGAGCGCAAGAAGTGTCGCTCAAGTGAACAATGCAAAGCTTCAGGTCTGCAACGCAGAA
GCAXCGCTCGAGCGTAAGAATTCTCGCTCGAGCGAAGGAACACATAACATAGGGTTCGCT
CGAGCGCAAGAAAGCTTACTCGAGCGAAGAATACCAACCTTCAGGTTTTATAGAGACGCA
GATGCACACTCCAGCGTAAGAGTGCTTGCTCGAGCGAAGAGACACACCACACAAAGCTCG
CTCGAGTGCAAGAACCCTCGCTCGAGTAAAGAAGCAAAGACCCAAGGCTCGCTCGAGCXX
>TRINITY_DN29703_c0_g1_i8_1; 47 284 461  LEN=718; minus strand
ATGGCGGCCTCCGGTACGGGTAACAGTGCACAGACAGAACGCATAAAGCGTAACAGAACA
GAACGCATAAGCGTAGTTCCACAAAGGGAACCTCCGGATCCGGGTAACAGAACAGAACAG
CAAAGCCCCCATGGCGGGCCTCCGGTACGGGTAACAGTGCACAGACAGAACGCATAA
>TRINITY_DN29781_c1_g2_i1_1; 133 1 516  LEN=516
CCTCCCTATATCTCTGTGGCTCTCAACTGTACACAAGCTTCAGAAAATGACTTGTTACAG
TTAATTCCCATACCAGTGTTTCTATCTAGTTGTTCCCCAAATGAAATGACTGGGATTGCA
GTCTGCAGATGCAAAGAATATATATGTGGTAGGAGGCAAAATTCTCAAGGAAGACCAAAA
GTGAACAGCCTTAGCTTCATGGCTTGCTTAAATGAGCTGTACGCTAAACAGAGATTGGAG
GACGGTGGTGACTGAGAGAGGATCGTCGGTGATGGAGGGAGGATCGCCGGTGACAGAGGG
AGGCGCGGCGGTGATGGAGGGAAGAGAGAGGGACAGACCAGTGCAGTGGCGAGAGAGAGA
GAGAGGAGCGGCGTGAGTGTGAGAGGAGGGAGGATCGTCGGTGACGGAGGGAGGATCGCC
GGTGACGGAGGGAGGCGCGGCAGTGACGGAGGGAAGAGAGAGGGCCAGACCAGCGGCGTG
AGGGAGAGAGAGGAGCGGCGTGAGGTGAGTGTGAGX
>TRINITY_DN33602_c0_g1_i1_1; 52 1 310  LEN=310; minus strand
CTTGGATCGGAGGCAATGGAAAATTGCCACTGGCTTGGAAGGAGTGGATGGCGACGGAAA
GTTGCCCCTGGTTTGAACGGTGACTCATGGCAACGGAAAGTTGCCCCTTGTTTGGACGAT
GCCGCAGCATGCTGAAAACCAGTCTTCACCGGTGATGATTGCAAACGAACTCTCGGATGC
AGAGAAGACGGAGATGGCAAAACCAAXTATATGGACACAGTCACTTCGAAAGTGTTGGGG
GTTGGACTTCAGGATGAAGTTGCTTACGTAGTTCCAGTTGTCACAACCGAACTATCAGAT
TCAGAGAGGGCX
>TRINITY_DN33665_c0_g1_i1_1; -35 1 564  LEN=564; minus strand
XXCCTAGCAGGGCATTTGAATCTCAAAGAAGGCCCACTAGACGTCAACAAGCCAAGGCAA
GGAAAACCGGCATATCAACAAAGAGATCTTGGGCAGGAAGGTTCAATCATCGGAGTACCA
ATGCTGAATCGGTCTTTTAATCAAAAAGACGGGTGCTGGCAGAAGTTGTCACGTAAAAGT
AGGCTCCTCTTAAGGGATTCGGGGTTGTAAACCAAATTCTCGGAACAGATTTGGTTCTCG
TTTCGGTGGGCTACTATGAAGGGAAATTGAATTGATTTGGTGACGAAAAATACCGGGTTG
AAAAGGAGAATCAGTTCCATCAATTTAGCAAACCAATACCTTAAGCCACTCAGCCATCTG
AATCACATTGCAGGCAGGAAAAGAAAGCTGTTGGGTGAAGAGTCGAGCCCACTCCTATCC
TTAACAAATATGAAGCATCCCTACCAGTCCAGGTATGAAATCTTACTCGAAAGCCATCTA
GCACCACCAGACCCGGGCTCAGGAGTAATCACCGGATGATCGCTTCGAGAAAACCTTACT
GAATGGCGAAAGAATGGCCAAAAAAXX
>TRINITY_DN33620_c0_g1_i1_1; 162 1 284  LEN=527
XTCTTGTTGACCACTTCCTTGCCGTACAATTTCTTGGGGAATTCGGGGGTAGAAGGGGAA
GGGGAAGGGGAGGGAGATGGGCCGATGACTAGGAGGGGTTTCTTGCGCTTGGTTTGGAGA
GGAGAAGGAGTGGTGGGGCTAGGGCTGGGACTCCGTTTGGGTTTGGGATTAGGTTTAGGG
TTAGGTTGGGATTTAGGGGTTTGTTTGGAGGAGGGAACAAGAGAGGAAGATGAAGGAGGA
GAGGAAGCGGATTTGGAGAAGAAAGCAGTGATTTGGCTTTGTTGA
>TRINITY_DN33688_c0_g1_i1_1; 62 1 125  LEN=375; minus strand
XCACATCTTGGACAAATGCCAATCCGACTAGTAGAGAAAGAGAAAAAGATATGGAATTCG
AGCCAGCAAAGAAGGAGGTCCACTACCGCACTCCGGGATGACGGACAGTCTGCTTCAACT
AAGTAA
>TRINITY_DN33623_c0_g1_i1_1; 57 1 81  LEN=313; minus strand
CAGCAAAGGAAAAGTAGGATGCCTGAAAAACTGCACAAGGAAGCTAATAATATCAATATC
AGTGCAAAATGGCATACGTAA
>TRINITY_DN33640_c0_g1_i1_1; 149 317 589  LEN=659; minus strand
ATGGAGGTAGAGAGGATGGTTTTGTTAGGAGCGCTTAGTGGAGATGGAGTTGGAAAGGAG
AGGAGGGAAGGCCAATAGGAAAAAATAGGCGGGCAATGGGGAAAGGCTGATTGGGGAAAG
GAGGGAGGGGAACTGCCAGGTAGGGAAAATGGTGGGATTGTCAAGGGTGGCTTGATTATG
ACAATGGTAAAGAGTTCATGTTATAGAAAAGAAGAGTTAGTTAGGGAATTGAGGAGAATG
AATATCATGTTTGGAAGGGAAATAGGAAAATGA
>TRINITY_DN16172_c0_g1_i1_1; 62 1 295  LEN=470; minus strand
XXATCTGATGGAAATCTTCCCTCTCAATTGCCCCTTAAACCCATCCGAGCTATCGTGATT
GGGTTTACCTTGTCCGAGCCAAAGTTGTGTTGCGATCCTGCTAGGCCGAGCTTAAACGAG
GCTATGTCTGTCGCCGAGCCATGGTTGAATTGTTTACACTTTCTGCGCCGAGCAACCCCA
ATTATGGACACTCCAGTCGCCGAGCTATCTCAATTAGGAGCACTTCAGTCGCCGAGCTAC
CCCAATTGGCCGGTCATTGCCTCCACAGTCGTGTCAAAGGTCTTTCAGCCGTACTGA
>TRINITY_DN16172_c1_g1_i1_1; -42 1 312  LEN=361
GGATGGGTTTAAGGGGCAATTGAGAGGGAAGTTTTGCGCGGTAGTACGGTCGAGCTTATC
CAGTTGACGCGGCTGACTTGCACGGTCGTCGACGTTAACCGAGCAAGTGGGAATGTGCCT
TGGCCAAGCCGTGTTCCGGGCAGAGTTCCGAACAGCGAGTGATGACCGAGCTGTAGAGCG
ACCCGGGTTGGGCCGAGATCGCAGCAAGGTCAGCCAGCTTCTGACCGGCCAACCGAGATG
GACAGCTCGTGCGACCGGGAATTCAGATGGGCTGGTTGGGGGCCGGCACGCCCCGCTACC
GGTTGGTTCTGA
>TRINITY_DN8681_c0_g1_i1_1; 122 152 399  LEN=399; minus strand
ATGGTGGGTTTGCAATCAAAGGGAATGAGTGGAGAGTCTAGCCTGTTGGCTTCTATGGCA
GTCAAGAATGTAGTGAAGAAGGTGTGCGAGGTCCACACATGGTCCGGTACGTGCGTCCAA
GAGCTTGGTGATGTGAAAAGTGCTTCTTTCGAGGTAAACAAAATTGGGTCTAGTGCCCAA
CCAGATAATCTAGAATTGGTAGATTTAGATCAAGTGCAATCAGATAGGCTTGTTGGGCCT
AATTCTTTX
>TRINITY_DN11632_c0_g1_i1_1; 200 1 287  LEN=536
XGCAAGTACATTGTGCCTTCTAGTGAGCCTAAGCCAAAAGTGGTGCTGCCAGAATCCATG
GATGTCTATTTCCTAGGGGTGGACACCGTTAAGGATAGCCTTTTGGGTCACCCTGATGAT
TTTGATAAGCACCAACATGTGGAGAACCAAAGATTAGGGAGTGATTTTGATGTAGAGGAG
GACAACAACAAAGAAGGAGAAGAGAAAAAGAACAAGCAAGGGGAAAAAATTGAAACCTAC
CCAGAAGGCTACTCAAAAAGAGAAGATTGGGAGATAACCAACATCTGA
>TRINITY_DN11650_c0_g1_i1_1; 138 47 307  LEN=572; minus strand
ATGTCTCAGATAAATCATAGGTTGCAACCACAGAGTGAGCAAGTTACAACCACAACACCA
ATGGACTCTAAGAACACAACCAAAAACCAAAGAAAACAAAGCAAAAATAGGAAAAAATGA
CTTGACCTCAGACTCAAAACGGCCATATCCAAGGCAGATCTGGTGGCGGAATGTTGGTGG
CAACTTCGGTGTGAGTCGGCGGAGGGGGAACAAGGCAGATCTAGCATTGGCGGGAAAGGG
AGAGGAGAATTCCAACATTAA
>TRINITY_DN11687_c0_g1_i1_1; 169 141 332  LEN=332
ATGGTGCCAACAAAAGCAGAAACAAGCGGTTCAGATTCCGAGATACGCAGCACCACCACG
GGCATCTCCGTCACCGGAGGAGCAGCGGATCAAGTCCCTGTTGAGGGTGAGGGCTCCACA
GAACAAGGTCCCAAGAACCAAAGTGGCCACGCCGATGACCAGAAATTGAGGAACACAGCT
AATAGGCAAACT
>TRINITY_DN30970_c0_g1_i1_1; 89 1 310  LEN=414
XXGGATGAAGATGAAGAGGTTGCCAGGGGTTACCTGCTGAGTCCTCTTCCTTTCTTGGAG
TCTTCTGGGAGGATTAGCAGTCTTCGTGGGTCCACAGGCCTTATGAAGTACAATCCAGAT
GGGTCTGGACAAATTTTCAGCATCAGAGCGGCAGTTACATGCGAAAATCACAGAGACCAT
AACTTGCGATTTGTTAATACACTGACACATTGCTGCAGAAAGCATCTCTGGTGGTTATCC
CCTGATGTCCCCATCAAGAAAGGGCAGTACCGACTAATTGGAGCACAAAACTTTATTGCA
CGTGGTGCTTGG
>TRINITY_DN30978_c0_g1_i1_1; -19 1 459  LEN=459
XXATGATATTGGAGGGGAGATTTCAAGGTTGGCGAATTGGATCCAATGTACAGACCTGTT
GTTGTCGGTGTTGCATGCATGGGACAGGTTGGGAGTTACTTTAGTGGGACAGAGCGGGAA
TTGGGCCCACTTTCTTTCCTCATTTTTCCATTCCCTATAGACCATGAAGTGTTCTTTGAT
GCAATTAGATATAGACTTCTTGAGGAGAAAACAAATGAGGAAGTTGGCATGATCTATGTG
AGCATCTAAGAATCACGCACGGACATTTCTAAGAAGGTGATGTGTCCATGTCGGACACTG
ACACTCGAACATTATCAGACACGTGTCCGATTCCCATTTTCCCTGTCCACAATTAAAAAT
AAAAATCTTAATTTCGGACTCCGACACTCATTTTGTGATATGTCCGTCACTTCTTGGCAA
TGCTTTGAACTAAAAATAAACATGAGGCCAACACTTCCAGGX
>TRINITY_DN30921_c0_g1_i1_1; 40 1 174  LEN=815
GGTCATTTGGGGATGAAGCAAGTACCGACAAGGATAACTCCCTATTTCACAGCAAGGGGT
CTACATGCAACATCAAATTACCTAGATTTGCATGAAAGGACATGTGTTTGGCAAGATACT
ATTAAAACACCCCCTGGAAACAAAAAGGTGTCATCAGCGAGCTCCCAATGTTAA
>TRINITY_DN30919_c0_g1_i1_1; 105 1 361  LEN=361
GAAAACCAAGCATTAAAAGATGCTGTCTATGGATCTGAAACAAGCCTCCGACACTTGCGA
GAAGGAACTCTTTCAGCCTCAGTACTTGAAGAAGCCACAAGCAATGAAGACCTGCATCGA
AAGATCAACATACTCCTCAAATCTCAATAGCAAAGTGTACCATCAGAAATAATCGAGCAA
CTCAAAAAACTCCAGTCTCAGTCCGCAGTACTGCAACATGAACTCCAGCAATTACAGAAA
CCTTCTGCAGCCTATGACCAGTGGCTCCAAAGCCATCTACAAGACTTTGTTCGGGCAACT
CTAACCAGAGAAGTAGCCGATAGCTTTTCCGGAATCAGCAACCAAATTGCAGAAAACACA
GXX
>TRINITY_DN30946_c0_g1_i1_1; -1 1 328  LEN=328; minus strand
XXCGACAACTTCGGCTACTATCTGCTCACGCCAATTCCAGCTCCACCTCACCTTGGTGCT
TCATTTCGGCCTAAAGATGTAATGCCTCAGAGATTCGGGACACCGGATCTCGGTTTCGCT
GCCATAGCCGCCGAATACCACCACTGCTCGTGTATCGCCCATTGTCTCAACCCTCTGAGC
ACCACCGTCAGCTTCTGCGCAAACCCACCACGGCGCTGCTCTGTGCGTGGCCACTTCAAC
TCAAGCGGCTCGTCTGTCTCGTGCCCACTAACCAGTGACAACTACACCGCCTACTTAATG
CGGCGTCGATCTGTCGATATACTTTCTCGX
>TRINITY_DN30979_c0_g1_i1_1; 256 1 442  LEN=498
ATAGATCTGAGTGTGGGGCTTTACTGCATCGATGATGGAGGTGGGAGCAGCGGGGCTGAG
GTGGCTGATGAAGAAAGAAGTGGTGGTCCAGGTGATCTCAGATCTAGAGATGACAGTGCA
GAGAAGACGATGGCAGATCGTCGGCTAGGGTTTATATTAGAGATGAAGAAGATGAAGAGA
AGAGAGACGACAACGGATCGTCGGATAAGGTTCCCTCTCCTCCTCCCCACTTCATCTTCA
CCTTCTCCGACGGCGACATTGGCGACGACTCTGACAGCAGTGAAATCAACTCTAGCAACG
ATGGTAATTGCAGTGGTGGTGGGAGGAGGAAAGGGAAAAGAAGGAACGAAGGCCTCGGGG
AAAGGTGGAGATGAGATGGCAGAGAAAGGGAATGGTTGTGAAAGAGGTAGTGGTACAATA
GTGGCGTTAGGGCGAGTTTGA
>TRINITY_DN6505_c0_g1_i1_1; 41 1 67  LEN=318; minus strand
XXCGATCAGTCGCTGGGTGTAGACCCGAAACCAAGTGATCTATCCATGGCCAGGATGAAG
GTGCCGTAA
>TRINITY_DN33781_c0_g1_i1_1; 84 1 193  LEN=331
XXGGGGAGTATCATGGGACATGAATGGTTTTTTTCTAGTGGATTAAGCTGTGCATTTCTT
CAGTTTTATTCCAGTGACTGAGGCTTCTTGTTGGATGTTGGCAAAGAGTGGGAAGGGGGA
TATGGTGGAGAATTTCCATGGGGGCTAGGCGGTGAAGGGCTTTCACATGATTTCCTCCAC
CTTCTTAAAGACTAA
>TRINITY_DN33794_c0_g1_i1_1; 48 1 389  LEN=389
XXGAGAGACAGAGAGAGAGAGCCGACCTTCGCGAGGTCGGAGAGAGACCACTTGCGAGAG
AGACAAAAGCTGAAGTTGATGCAAACCAGATGCGATAGAGGCAAGAAGCAGAGGTCACGG
TATGAGTCGCGATATGGGTCAAACAAGCCGCGATGTACTGAGCTTCAGAAATTCGAACAA
CTGAGGGTTTTGCGAACCAGAAGCGTGGTCGATGGTGAGTCGTCGTGACCAGACACACAT
GGAGAAGGGCCTCACGAACTTGACTGCGAGCAGGACCTTGCGATGACGAACCAGAATCAG
AGAGGGAGCAGTGACGAGAGGCAGAGTTCAATGCTAGGGTTCAGACAATGATGATAGGCT
TTGATACCACATGAAGGGAGACAGTTTTCATXX
>TRINITY_DN33715_c0_g1_i1_1; -3 1 334  LEN=334; minus strand
XAAGGCTAACAACTCATTCTTCAGCAACTCATTCTCTAACAGGAAAAGCAAAGACCTCAT
CTACCGCATCAACAGGTAATCCCGATCCCGCATTTGAGAAAGTTTAGCTATGCCCACAGC
TCTTTCAAAGGAAAGCAGTCTTTTCAAGAAGAAAGTCACAGTCACACCGCTAATAGGCGG
AAGAAGAGATTCCCAGCTACTGACTCTAATAAGACTCATAGCCGTACCGCAGAAGGTCAA
AGAGTAAGAACTCGCTTTCGAGCTAACCTTACATGGAGCTGCCTGCCAACAAGCAACAAG
AGTTCTCATTCACGGCTAACTAAGCATTCGTTCCCX
>TRINITY_DN33774_c0_g1_i1_1; 115 68 326  LEN=326
ATGAGTGCTCATGCATGCGCGAATTTTCACCTGAAAAAGCCATTGTTTTGCTACCAGCTA
CCTCTGTTGCACAGTAGAACACTTGCACTGTTTTTCACCTTAAAACAGCTTTGTTTTGCT
AGAAAAAAGTACACTACTGGATTTTGCAGAAGTGGTGGCCTGCCAGCTACAAATGAGGGT
TTGCCATCTATAAAAGGTGGCCTACCGGCCACTGATGACTGGTTTTTCTTGCTGCAACAG
AGAGCAAATAGAGCAAGCAXX
>TRINITY_DN29238_c0_g2_i1_1; 162 103 301  LEN=301
ATGAAGTCCAACAACAGTAGCAACACTCTTAAGAGCAGTAGCAACACTCCAACAACAGTA
GCAACACTCCAGCAACAGCAGCATTTCATCAAGACTAATCTGTGCATAAGCCCTGTCAAG
ATCTGTCTGCACCAATGCTTCACTGCTCCAATGTTCACTCTCCAATGCAAAAGAAAGATC
AACTTTGATTCACATCCATXX
>TRINITY_DN29292_c0_g1_i1_1; 26 1 110  LEN=312; minus strand
XGGAGGAACAAGCGCTTCGCTACCGCACAGTCACAACCCGGGAGGAACAAGCGCTTCGCT
ACCGCACAGTCACAACCCGGGAGGAACAAGCGCTTCGCTACCGCACAGTAA
>TRINITY_DN29216_c0_g1_i1_1; 141 733 1340  LEN=1496; minus strand
ATGGTCAGGAAAGGGGTGCTTTGTTCCAGTTTTAAGAATATCGTTGGTGCTGCCGTCGTT
GCCTTGTTGGTAGCCTTGTGTAGGCGGTGCCGGTGTTGTGGTTCATGGCCGTCGTGTTCG
TGCCCAGGTAATCTTTCTGGGTGGTTTTTGTTATCCGGCACCAGCCTGGCTATTGTTGGC
CTCTTTGTTGGGTTGTTTGAGTTTATCGGCGATTCTGCAXCAGGTGGTGCTCTTTCTGGT
CTTAAGGGCTTCACCGGTAGTGCCTTTGTGGGTTTCGGCCGTTCTGGTCTGTCTTCGTAG
AGGGCTGCATGCCGGTCTGGTCCTGGACTATCGTGGATGATATGTTTCCCTGGCTCTGCC
GGGGTTGTTTCTCGCCGGTGGAATTACGCCGGGAAGGATATAGCTTGAGCTATGGATGCT
GGTGAGCTCTGGATGTTTGTACCTTCGCCGGAGTCGCCGTTGATTGCTGGTCTTCTGATG
TTAACGGCCATGGTGGTCTGTACATGCTCTGACGTCGGCGTGCTGCCAGTGCATGGTTTT
GGTGAGGGTGTTACTGTTACACGCATCTGTTTGGCGCGTGAATTAGGCATTGGGAGATCA
ACCCAGTGG
>TRINITY_DN29216_c0_g2_i1_1; 172 574 1304  LEN=1600
ATGCATGTCTGCATTAACTTGAGCCCACACGCATGGGCGGGAAAAACACACTGCCCGATG
TGCACAAAGCCCACACTGGACCATATGACAGAACTGGAGCATAAATACCACTCTCCATTT
ACACACTGTAAGAACGCGCCAGAAACAGCCATGGCCACCACTGAAACAGTAGCAAACCAA
CAAAACCGACAAACCATACCACCGGGGAAATCAAAACACACCACCGTGGCCAGCAAGAAA
CACGTTGCAGCGAGCAGATTGCCTCACCATTCACAAGATTGAAACACCACGCCGGAGAAG
AAAGGTAACTCACGGCAGCAACAAGATGCAAGGAAACAGCATCATACAACGATGAACAAC
CACCACAAACTAGACGCCAAAGCXGAACTGGCAAAGGAACAACCGTTGAAAGAACTGGAA
ACAAAGCACCTCTTTGCCAATACCATTTTCAGAGTAGTTTAGACCCCCAAGCCGCAACCA
AATCCTCCTTCTAGGTATGAACCCGTAGAATAGCACAAAAGTGCCTACTCACGTGAGACT
ACCGGAGTAGACCAAGGCAGCAACACACCACACAATCACGCCGGCGAGCACAACGCCGGA
AGAGAACATAACCAGAGCAGAATATATCACGAGGGGGCCCATGTCACTCCAAGCAATAAC
ATCGGAAAGAGGCAACTCAGGCCAGTTGGAACAGTCAACAAAGATCAAAGATCAACACCA
CTTTACCCTTGA
>TRINITY_DN29221_c1_g1_i1_1; 155 112 189  LEN=781
ATGGGGGACAATGAAGACTGCTCAAGATCCTTCCTCAATGCACAGTTTGAGAAGCAAGAG
TGTGAGTGCCAACCTTGA
>TRINITY_DN29290_c0_g1_i1_1; 334 109 643  LEN=721; minus strand
ATGGAGGAGGAGAAGAAGAAGAGGAAGAGGTCTGCGGAGGACGACGAGGTTGTCGGCGGC
GGAGGXGAGGAGGAGGAAGGAGAGAGAGGAGGCGGTAAAGGCGGTGGCGGTGGAGGCGGC
GCCGACGGAGGAGGAAGTGGAGGAGTTCTTTGCGATCCTGCGGCGGATGCATGTGGCGGT
AAAGTATTTCGAGAACAGCGGCGGCGACGGCGTCCGGAAGGTGAAGGGGCGGTGGGGGCG
GCGCTGGAGGCGGAGGTGATAGCGGCGGCTGACGGTGTTAAGGCGGCGGAGGAGAGCGTC
GTTAACGGAGTGCGCGAGAACGGGGTTTTGGACCTTAACGCCGTTCCTGAGGCCGAGAGT
AATXACCGTTTAACTATGGCTAACGTATGCATGTGGACACGTGGCATCCTCTTATTCATT
TGGAAGTTAAAAGAAGTTATAGAGATGATGGAGAATATGAAGGATGAGTGGAAGGACAAA
GTGGATGAGTGGAAGGACATGTGGCAAGACAAGATTGAAGATGGAAGAAATGGGTAG
>TRINITY_DN29239_c2_g1_i1_1; 8 276 433  LEN=433
ATGTAGACCTATAAAGGTTTACCATTCGCTTCTAGTCTTCATTCAACTTGCGAAAGCAGC
GTTGGTAGXCGTGTCGATAACGACAGCGGGTTTGAACTTGCAAGAGCAGTGTCGGTAGCG
TGGCTAGCGAAGGGAGCCGAGTTCGAAGGGTTCGAAGAG
>TRINITY_DN29273_c6_g1_i1_1; 56 1 123  LEN=413; minus strand
GTTGGGCAATGTGCCTATGGGCATGGAGATGAGGAAATCAAACCCACTATGCGCAATAAG
GATTACAAAGTTCTGAACCTCTCAACTCAACCGCTCTACAACACTGTCATAGTCTCATGC
TGA
>TRINITY_DN5754_c0_g1_i1_2; 66 1 73  LEN=319; minus strand
XXCGAAACCATGCAAATTTCTGTTGCACAAGGGAAGGCAGATGACCCTGGTACTGATATG
ATCCACAAAGTATAA
>TRINITY_DN27265_c0_g1_i1_2; 77 1 192  LEN=439
AGGGACAATGAAGTGATCGATGGAAGAATGAAACCGAGCTATTCCAACCTATTCGTACAT
GACTTTCATTGTTCTTGCTCTTCATCATTTAACCAAAATGCTTGTTTCAGGTACACCATG
GGAGAAGACAGCGCCAGTAGGCCAACTCTAATGCCAGGAAAGCATTTCAGGTGGGACGGT
TGTTTGATATGA
>TRINITY_DN27201_c0_g1_i1_2; 18 1 205  LEN=411
XXGGGGAACTTCTTCATATGCCCTCATATGCTTATGCGCAAAAAATGTACAAGGTTCATA
TGCGCAAAAAATGTACAAGGCTCACCTAAGGTGCATGCGCCAGATTGTGATGCGCAACCC
TTTGGAAAACATAGTCTAAAAATCAAAGCCTTGATACGTTTTACCTTAGCCTCAAGGCGA
GGTGAACATCAAGGCGAGCCTCAGTAA
>TRINITY_DN24406_c0_g1_i1_2; 68 1 117  LEN=810
GGTACCATAGGGAATCCTGAGGCTGCAATGTGTGGGAATGCGGGCAGCGGGTTTGGGTTT
GAGTTTGAGGGCAGCCCCTTTCAACATTGTCTCATTGAACCTCTTTCAACACCCTAA
>TRINITY_DN24452_c0_g1_i1_2; 51 209 440  LEN=440
ATGTAGGCATGAAGACTTGAACCTGGGAAGCATGGGTACGGGTGCGGATACGGATACGGG
TATAATACAGGTACACCGATATGGCAAATTCTTAAAAAAATAGGGTATGGGTACGGGTTG
TGTACGCCAAGTTGGCTTGTGTTTGTCTGCTGAGCTGCTTGGGCTTGTCTTGTGGTGATT
TGTGGTGTTTTGCTGATTTGGTATTGTGATCTGGACAAACAAGTGATGGTATXX
>TRINITY_DN24459_c0_g1_i1_2; 98 1 268  LEN=422
XGTGTGGATGAGATCGGCGAAGGGAGAAGGAAAAAGAGAAAGAGAGGCGGATTTTGTAAG
AGAGCAATGTCAAAGAXCAACTTCGATGAGTGCCCTGTGATTATCAGTGCATCACAAAAG
CTTGATTGGAGAGCAGAGCTAGAGCGAAAGGACCTTGAGAACGAAGCCCTTGCAGTCCGA
CTCAATGTGCCACGACGACGGCAGAGAGGGAATAGAGGTGGGAGGTGTGGTGCCAAATTC
AGAACTGTCGGAGAGGGAAGAGGTCATTAA
>TRINITY_DN24409_c0_g1_i2_2; 134 352 450  LEN=1153
ATGGCTGGTATAGTGCCTGGACATATGAGGGTTGACAAGGAAAGCGGCGTCTTGGCTAGA
ACTGGCCACCTGTTTGGTGACCTACAGAAACAGACATAA
>TRINITY_DN24486_c0_g1_i1_2; 125 674 880  LEN=968; minus strand
ATGGAGCATGGTATAAAGACCTTGGGTGTGACACTTGGACAGACGTGCGTGGTGGGTCAG
GTTCACAAGTCAACATATAATCCTAACTTCCATGGCAACACAAGGTTGGCAAGCTTCATA
CTGATGAAGTTTGGGACTTGGGCATATGCAAGGTGTTGTAGACATTCAGTTGAAACGGAA
CATGTGAACTGTATACTTGTTCATTGA
>TRINITY_DN24412_c0_g1_i1_2; 76 1 310  LEN=1172
AATCAAGGTGTCAGAGACTTAGATGCGAGCTGGAATCAGGCTTACAAGGTAGCACTGGTT
AACTTATTGACTGACTACGAAGCGGAGGCCAAGCAATTGAACTTTATAAATGGTGCAAAG
ATCTTTATGATTGGGAAAGGAACTTCTGCCAACTGCACCAAGCTTATCGTGGATGTCGTG
GAAGGCCACGCCAAAATTGTGAATTTGAGAAAAAATTGCTTCATGGAACCTGAATCAGTT
AATGAGTCAGAGTCTGATTCCACTAAGTCTATGGAGTCTATGTCAGACTCTAGTCAGTCT
AGTGAGTAA
>TRINITY_DN24454_c0_g1_i1_2; 120 539 625  LEN=986
ATGTCAGTTGCACTTCTAGTTGTTGAAGGCTCAAGAAGCACTAAGGCGTCAAGGTCTCCT
AGAGCCCAAGTGCAAGATGCAACATAA
>TRINITY_DN6774_c0_g1_i1_2; 42 1 376  LEN=376; minus strand
XAAAGAACAAAGTTTTCCAACTCTTTTAGGATGCTCATGTCTCCTAATTTCCTAAAATTC
CAAACCAATATAAAGGACTCACAGACATTTTGTCAGACACCTAAACTACAAAACCAAAAA
TTACTCATTCAAGCTGGAGAATTAGACAAATCCAAACAACATAATAAACCAACAATAGCG
ATCAAGAGCAAAGAAATGGGAAAACACAACAGTGATCAAGAGCAGCGAGTTCGAAGTCTT
ACCTTACGAGTGCAAGTTTGAAGGGAGTTGAAGGGAGTCGAAGGAGGGGCAGCGTCAGCA
AGGGAACTTCAACGTAAAAATGGTAACCCAACACAGCCAAAAATAAAAATAAAAATAGAT
ACAGCCATGAAAAAGCCX
>TRINITY_DN6750_c0_g1_i1_2; 43 1 402  LEN=402
XGCACTACCCAGCACCCAAAATAAACTAAACTAACAAAACCAACATCGGGAAAAGACACG
CCTCTGACGTTGCCAAGACCCACTCCTCTGACTCTGCTGCTGCACGAACAAGACACCATA
GCTACAACCACATCTCCTAGCTGCTGCCCACGCCACGTCTCCGCAGCTGCAACTCCCTAG
CTGCTGCCCCCTCCACCAACAAGACACGCCGCTGCCGAGTGGACACCAAAAGCCACCGCC
GGGCACCATCACCCACTGCCGAAGACTCCCACAGATCCTCTCCCACCTGGTATCCTACAT
GCCTTCAGATCCTCTCCTCAGCTACAACAGGTGTACTACTATTGCACACCCAAAGCCCAC
AGCCAAACTCCAAACCAACAAGTCAACAAAACTCACGCCGCGGXX
>TRINITY_DN6760_c0_g1_i1_2; 82 1 172  LEN=567; minus strand
XXCCGAGCTAAATCATCTCGGTCAAATTTCTTGGAGTTGAACAAAATATCAACTTTCATG
GCCGAGCTAAATCATATCAGCAACATCTGCTCGGTGGAGATCCGAGTTGAACAAATCATC
AACTCGTTTGGCCGAACAATATCCGCTTACCGACTCTTCGAGCTGAGCAAGTGA
>TRINITY_DN6723_c0_g1_i1_2; 155 1 322  LEN=322
XXGAAAGGCTCAAATTCATCTCATGTAACCAAAATTGAGCTCTCTGGAAAGAACTTATCT
GGGAAAATTCCGAAATCAATTTTCCATCTCCCATATATTGAAACCATCGATCTTTCAAGT
AATCAGCTCTCTGGTGAAATTCCAATCAATTTTTCTTCTTGGTTGTCGCTGCGATATCTC
AATCTTAGCAACAATAATTTCACCGGTCCACTGCCCAAAGGCTCAAATTCGCAGCTTCAA
GTGTTGGATCTTTCAAACAACATGCTTTTGGGTAAAATTCCTGACGAAATTGGATTGTTT
TCCGGCCTTGAGTATCTTGATCTT
>TRINITY_DN6768_c0_g1_i1_2; 98 1 255  LEN=482
GGTAATTTTGGACTTGCTGAAACTAAGAGAAATGGGAATCAATGAAGACATGTAACAACT
TCAGCTTTAATGAAAGCATGGTCCAGAGCTCTGCAACAGCAAACTTTTAAGAGAATAATT
TTAAAAACGATAATGAAGATGTACATGATTAATGAGAATAAGCATGACCAAGAAATTGCC
ATGGCATTGCATCTTGCTAAATCTAAAATTCAGGTCAAAAACATGCATTCAAAAGATTTG
CCACAAGAGTCCTAA
>TRINITY_DN6761_c0_g1_i2_2; 84 1 392  LEN=392
XGAAACCCTGGATCTGGATTTCTAGCGATGAGCACTGAACAACGCAAGTCAGAGAAAATG
TAATTGGCTTCGGAATCGAAATTGGCAGGGCTACACGAAGTTCCTCGTCGTCGTCGTCAT
CATCATCATCATCATCATCATCATCATCGGGTAAAGCTGGAGCTGGATGATAAATCTAAG
TTTGTGAAGGAGGTTCCATTXAACACAAAGACCGCTCCATCTTTTGGAAATCCTCAGCAC
ATGCTCTACTCTATGACCTTTCAAAATCTCAGACTGACAGACATGTAAGCTGACAATCCA
TTGGGGAACAAGTCTCAGATTAGTTATCACATGGAAAGAACCCAGAATCAAAAACCGAGG
AAGATCAAAGTGAAACTTTCAACGATAGCCCCGGXX
>TRINITY_DN20871_c0_g1_i3_2; -198 1 341  LEN=341
XCCGGATTCGGAGCGCCCTTCGTGCATGACACGATTGGCCAAGATTAAAAAGCCTCCAAA
TTCGGAGCCCCATCCGTGCAGGTCACGTTTGGGCCGAATAAGACTCCGGATTCGGAGCGC
CCTTCGTGCATGACACGATTGGCCAAGATTAAAAAGTCTCCGAATTCGGAGCCCCATCCG
TGCAGGTCACGTTTGGGCCGAATAAGACTCCGGATTCGGAGCGCCCTTCGTGCATGACAC
GATTGGCCAAGATTAAAAAGCCTCCGAATTCGGAGCCCCATCCGTGCAGGTCACGTTTGG
GCCAAACAAGACTCTAGATTCGGAGCGCCCGTCGTGCATAAC
>TRINITY_DN20814_c0_g1_i1_2; 202 1 454  LEN=736
XXAGAACGGCGCAGTCAACTTCTTCGTCTTCTTCTTCTTCAACAACATCAACATCTATTC
ACTTTGAAGCCCTCCAGCGACAGCGACGGAGACAGCAACGCAACGAGACGGAGCCCTCCA
ATGGGGGAAGCCCATGAGGCCAAATTAGAAAACATCACAAGCCTCCAACTCAACCAGAGA
AGTGAGAGAAGAAATAACATTTTCCATCCAAATTCTCAAGTGAAGTTAAAAAAGCCATTC
TGGCCAAAGAATGAGCAATTTGATTTCCATCATGAAGAACATGATGATGATGATGATGGG
GTCGTGCAAACTGTGGAATACCCACTTGAGTGGGTCATATGCCACTCTAATAGCCAAATG
CCAAAATCTTTGCTTTTATCCGTTGGAATGGTGTTATTGCTAAAGAGGGATTTGCTCAAG
CAGGGTATTATGTCTTCAGCACATACACCACGTTGA
>TRINITY_DN29867_c0_g1_i1_2; 342 75 467  LEN=483
ATGGCTCACTCCGCCGTCGTGGTTGTTGCTCTGACGGTGATGTTTTTGGGATTAGCGATC
GCTCAGTCGCCGTCGCACGCACCGGCATCGTCGCCGATATCGACACCGCCTTCCGTCGCT
CCGACTCCTTCGCCGTTGGTGAAGCCTCCAACTCAAGCACCGGCTCCGACCACAACTCCG
CCGTCCTCCGCTCCTTCTCCGGGGGATGTGCCTTCTCAGTCCCCTCCTTCTCCACCTACT
GTTTCACCGGCCCCTGAAGCTCCTACTCCGTCGTCGATCGCGAATCCTCCTGGCTCCGAA
GCGCCTGCACCTGCAGAAAACGCCGCCGTTTCGAACAGACTGGCCATCGGAACTTTCTCC
GGCGGTTTGCTAGCCTTCGCTCTGGTTGCGTAG
>TRINITY_DN29808_c0_g1_i6_2; 138 471 675  LEN=675
ATGGTGAGACAGAGATTGAGAGCGAAGGTGAGGCAGAGATGGAGAGAGGGTGAGATAGAG
ATGGAGCACTCAAACTGGGACTGATCTTTGCCGGATGTCGGAGGTGAGGGTTTGGCCAGA
AAGAGGGTCGGGGTTAGAGAAGCAGGCGGTGGAGAATCTAGGGTTTGTAGTTGTAGTGAT
GGTCATTCTAGAGAAGAAACAAAGAXX
>TRINITY_DN29871_c0_g2_i1_2; 223 397 999  LEN=999; minus strand
ATGTGTGATATTCCTACCAGCCACCAAAAGCTTAAAGGGAAAGCTAAATATTTGGGTGCA
GTACAAAAGAAGTGGAAGTATGGAAAGCTTGGTAAAGGAAAATGTAAAGGAAGGATCTTA
GTGGGTAATAGTTGGCAGACTACCTTGAGCCCAAAAGAATGCAATTTGTGGCTTCAGAAC
ACTTGGTCACTCCTGATGAAGCCACCCAAGGTACTGAAATTTGATGAGTGGCAGCACTAC
TTGGGGAAACACATGGTGAATGGTAGTATGAAAGAGAGAAGAGGATGAGAACAAAACAGC
ATACCTGGGGGATAGGCGGAGAAGAACAGTAAGGGTAAAGTAGAAACAGAGAAGAGGAAG
TAACAGCAGTGGGGAAAGAAACAGCAGCAGAGAAGACAAAATAGAACCAGCGGCCGCAAG
CGACAGATGAAGAAAGCAGCAGGGCAGAGGAGAGAATGAAGAAAAACAAAGATCAAAGAA
GAAAGTGGCAGTAACAGAAAAGAAAGAAGCTGCAGTGCAGGGGGTGGGAAAAGAGTGAAG
AAGCAAGTAGGAAAAGGGAAGAGCAGAGATTACAGTGAGAAAGAGATAGAAGACAAAGCA
ACX
>TRINITY_DN29823_c0_g1_i2_2; 78 445 624  LEN=624; minus strand
ATGTATTCTCATACTTTATCAAGCCCAGCTGAGAAACCACAGGAAAGTGATATCGAGATC
TGGGGTAGGCGATAACGGCTCGTTTGTGGGAGAAAAGCCGCCGGACATGGTTGCGGCGAG
GCGGTTGATGGCGGGGTTGTGTCGCAGTCTAGTTTTGCCCTACCCCCACCCACACCACCA
>TRINITY_DN29829_c4_g2_i2_2; 307 5 343  LEN=343
ATGGCTGGAGGAGGAGTCGAGGCCGGAGGAGGCGGGGCTGCGCGGGGCTGGTTCAACGAC
GATCGGAGCTTCTGGTTCAACGACGATCGGCGTGCTGCGACGATCGGAGCTTCTGGTTCA
ACGACGATCGGCGATTCTGGTTCAACGACGAGCTGCGGCXCCTTCTCTCCTCTCCTCTCC
TCTCTCTCTCTCGACGAGCTGCTGCCTGGTTCAACGAAGAAGAAGAAGAAGAAGAAGAAA
AGAAAGGAAGAAATGGAGGAGAAGGAGACCCAAAACGACGTCGTTTTGGGTCTCGAGCCA
GATTTCGAGCCAGTGATTCGAGCTACCAATCACTGCCGTTXX
>TRINITY_DN29846_c0_g1_i3_2; 35 1 369  LEN=495
CTTGGATTTGAGAAGCAGTACAGTAAGCACAACAGGAAGCCCTCTGAAGTAGATGACAAA
CGAAGCAATGTAATACTACTGAGCAATCGCCAATTGGACCAAACAGTGCCTACCTATATG
CTAGCATTTCTTGGATTTGAGAAGTAGTACAGCAAACACAACAGGGAGCCCTCTGAAGTA
GATGACAAACGAAGCAACGTAATACTACTAAGCAATCGCCAATTGGACCAAACAGTGCCT
ACCTATATGCTAGCATTTCTTGGATTTGAGAAGTAGCACAGCAAGCACAACAGGGAGCCC
TTTGAAGTAGATGACAAGCGAAGCAATGTAATACTGAGCAATCGCCAATTAGACCAAACA
GTGCTATGA
>TRINITY_DN22674_c0_g1_i1_2; 212 131 502  LEN=891
ATGCTAGGGTTGATAGGGGGATTGAAGTTGGGTAACCAGGCAGAGTCTCTTGTTGATTTG
ATGTTGGTGTTTGTTGGAGGAGCAGAGTATGGTGATAGTTTGGCTTGCTTTGGAAACAGA
CAAAGGACAGATGAGCTTCAAGAAGGGCACGATAAGCTTCTTCATTCCAATTTGGGAGAG
GGGAATGAGGCGTCTAAATAAGTTATGCAAAGGGTCAAAGGTCTTGCAAAATTTATTGGG
ATCCCATATGAGGGATTTAAAGAGGATGTTATGAAACTGATACCAGCTATTGAAGCAAAA
ATGAGGCTAGGATGGATGAAATGTCTATTAAGAGGAATTAGGAAAGCAAGGCTAGAAGTG
GTGGAGAGTTGA
>TRINITY_DN22622_c0_g1_i1_2; 113 1 197  LEN=332; minus strand
XCGCCTCCTTTGTTTCAAAGCAAGCAAGCAAGCAAGCAAGCAACCACCTCCCTCAAACCT
GTAGGCTTCATTTCTCCATTTCCAGACCTCTGGTGGTTCAACACCAGCTCAGAGCCAACC
ATACTTCCCGAATGGCTCCAACAATCAGTTTACACAATCTACCATCCACACCCTACTTCT
GAAAATACCCTGACCTGA
>TRINITY_DN5637_c0_g1_i1_2; 62 1 187  LEN=398; minus strand
XXCGGATAGTTGAAATCACTCATCCAGTTGTGCAAACAGAGAAACCTCATCACACCCCCT
ATACGTCTTCAGCAGCAGCATGTCGAACACCACAAACTCCCGACATGTCATGATCAAGAT
ACAAGCACAAGATATGATAACAAATGATGCACGGGAGACATGGAGAAGCAGAAAACCAAC
GGACACTAA
>TRINITY_DN5626_c0_g1_i1_2; 104 1 169  LEN=318
XXGAAATATGCTGGAGAAGATAATATTGTGCTCCTAAAACAAAAGGCACAAAAGGATGAG
CAGTTGTCAACTGCAATGGCACAAATTGAAACTTACAGAAGTAGAGAGCAGAACTGGAAT
CAACAAGTTGAGGAAACAACAAATGAGCTGGCAGACTTGATACAGCATTGA
>TRINITY_DN6862_c0_g1_i1_2; 59 1 252  LEN=437; minus strand
CTCGATGATTTGAACTCCAAGGCCAAGACCGGAAGTGAAAATGGCAATGGGGCTTCTGAA
GTTTCCCTCATTGAAAGAGATTTGGCAGGAAATATGAAAATTCAATCAAAAAGGGCACGA
AAGCAGATCTTCCGAGCGAGAAGTGAAGAATCCGAGCAAGCCAGACCACCACACGTGTGG
CCCACCACCGCTCGTGCGGCCTACATGGGCGCTCGAGCGGCCCACCTAAGAAGGCGTGCA
CGGAATTTTTGG
>TRINITY_DN6811_c0_g1_i1_2; 158 96 489  LEN=705; minus strand
ATGGCTTCTGTGCGGCTTCATGGAACCAATTCAATGCCAATGTTCAGGTCTAGACAAACG
AAGCTGAACCAATGGCCTTCATTTGCTTTCTTCAGGCCAAATCAATGGTGTTCATTCAAA
GACCGACCACCAAACGGAGGGGGAGGGGTTGGGGATGGGTGGGATGTTAAAAAGGACGGG
AGGGAGAAGGGTAGGCAGGAGAGAGTTGCAGGGGGGTTTGCAGTTGGGAAGGGGGGTTGC
AGTGGGAGAGGGGGATCACTGGTAGGGGAAGGGGCATTGCGGTCGTCGGAGGTGGCAGCA
GTCGCCGTTGGTAGTCAGGTGGTGGCAGTAGCTGCGCCTAGGGTGGTGGTTGGTGGTGCA
ATAGAGTTAGGGTTTGAAAGGAGAGGGGTGTAA
>TRINITY_DN6819_c0_g1_i1_2; 139 25 292  LEN=423
ATGCCTTTATCACTGTACCCATTATCTAGTTCCTTTTGCTTGACAAATCTCAAGGACTTG
GAAGGAGGTTATGATGGTAGTGGTAACGACCAAGGTGGTGGTGAGAATGGTTATATGGTT
ATAGTGTCAATAAATGGTGTGGTAGTGGTGATGGTTATGCCAGTGGTGTTAGCGAACAGC
ATGGTGGCGGAGTCAATGAGGAGGGAGACTAGGGTGGTTGATGGTAGTGTTATCGTGGTT
GGTGGTGGTGTGGGAACAATCATATAG
>TRINITY_DN25546_c0_g1_i1_2; 149 109 300  LEN=468; minus strand
ATGACGAAAGAACCTGGAGTAGTAGGAGCCCTAAGCCCTTCATGGGCAACCACAACTTTC
CCCCAACTCCTGAGTCCACTTGTCCCACCAAACCACTTTCAGGCGCAAATAATATACACG
GAATTCAAGTGTAACAAGAACATTGATGTTGGTGTAGTAACGATTAAGATTTATGAGATT
CTACTAAGTTAA
>TRINITY_DN25505_c0_g1_i2_2; 94 1 332  LEN=357
XGTGAGAGACTCAGTGACGCAGAAGATCAGGGAGATACCCAACCTAGGTCTCCGACGAAT
GACCCAGAGGCCAGCGAGCAAAGCCTTGCAACCGTCTGGCGAAGAGAGAGGAAGGGTTGC
GATGGTCCTGCGAAGACGACCTTGCGATTCGAAGAGAGAGGAAGAGCTGCGATGGTCCTG
CGTGCGAAGACGACCCTGCGAAGACGACCAAGAGCTGCGATGGTCCTACGAAGACGACCT
TACGAAGAAGGAAGACAGCTGCAATGGTCGATGATGACCTGCGACTGCGATAGGTATGCT
AATGCTTGTACCCATGCTCTGATACCATATTAA
>TRINITY_DN25541_c0_g1_i1_2; 29 1 331  LEN=622; minus strand
XXATGCTATGCAAACAAAGGTGCCAAACCTCTATCAAACTCACTTCAAGAGGCTCGGCAT
GCACAATGCCAATGCAACCCTAAGCATGTCATCTAATATGCAATGTGGCAATGCAATGCA
AGAATATTGTTGTGTAAACATACAAGCATGCAAAGCAAAGTAGGAATGGACTTACACATG
AATTGGACAGCTCTAAAAGGCCCAAGAACAGTGGCCAACATGCTCGAAAATGAAGGCTAG
AATGCACGCACACATGCATACAATTATGGTCCAACACTTAGGCACAAACGGGGCAACACC
CAAGCATACTTAAAGAGACCAAACATGGACTAA
>TRINITY_DN10969_c0_g1_i1_2; 74 1 112  LEN=312; minus strand
XXCACTATAGAAGAGGAACAGGGCACTTCACCGAGGAACAAGATCATTATTGTCAAATAT
ATGGATGGATATTTGCTTTCCATATCCATGGACCAAGGGACAGTGCCAGTTTAA
>TRINITY_DN10912_c0_g1_i1_2; 805 1 942  LEN=942
GAAGAGGATAAAGAAAAAATTAAGGAAACAATTGAAGAAATCAAAGAAAAAATCGATGAT
AAAGTAGATGAGGCCAAATATAAAAAAGAAGAACTTAAGGAAAAGGTAGAGTGTGAAGTG
GAAGAGGCCAAAAAAGAAATCAAGGAGAAAGAATACGAGGCCAATTACAAAAAGGAAGAG
CATAAGGAAAAGCTCAAGGAAGAAGTAGAGGAGATCAAATACAAAGTTGAAGAACTTAAG
GAGAAGGTCGAGTGTAAAATAGAAGAGGATAAAGAGAAAATTAAGGAAAAAATCGAAGAA
ATTAAAGAAGAAATCGAAGAAAAAGTAGATGAGGCCAAATACAAAAAAGAAGAACTTAAG
GAAAAGATAGAGTGTGAAGTTGAAGAGGCCAAAGAGGAAATCAAGGAAAGAGAATATGAG
GCAAAGAACAAAAACGAGGTGCATAAAGAAAAGCTCAAAGAAGAAGTAGAGGAGATCAAA
TACAAAGTAGAAGAATTTAAGGAGAAGGTCGATTGTGAAGTAGAGGAGGATAAAGAGAAA
ATTAAAGAAAAAATCGAAGAAATTAAGGAAAAAATTGAAGAAAAGGTAGATGAGGCCAAG
CATAAAATAGAAGAACTCAAGGAAAAGATAGAGTGTGAAGTGGAAGAGGCCAAAGAGAAA
ATAAAGGAAAAAGAATACGAGGCTAAGTACAAAAATGAAGAGCATAAAGAAAAGCTTAAG
GAAGAAGTAGAGGAGATCAAATATAAAATTGAAGAACTCAAGGAGAAGGTTGAGTTTGAA
GTAGAAGAAGAAAAGGAGAAATTGAAGGAGAAAATAGAAGAAATTAAGGAAAAGTTAGAA
TGTGAAGAAGAGGAGCTTAAAGAGAAAATCAAGGAAAAAGAATATGAGAGCAAGTACAAA
AAGGAAAAGCTTAAAGAAGAACTCAAGGAAGAGATAGAGGAG
>TRINITY_DN17520_c0_g1_i1_2; 37 1 98  LEN=402; minus strand
XGAAGGGGTGTGGAGCCTGCCACTGGCCCACGTGCTACCTACCCAGGTTGGCACATGTCA
AATTCCTTTGGAGATAAAATGATGGAGTCACCACAGTGA
>TRINITY_DN17530_c0_g1_i1_2; 121 317 431  LEN=431; minus strand
ATGGATTCAGCAATCAACTTCGAATGTGAGGCACTAGGATCTGCAACACACAAGTCGTCT
CAGAACTTCAATGTCAGATTCGAACTCAACCAACAATCAAGCTTCGAACTCAACCXX
>TRINITY_DN28494_c0_g1_i3_2; 104 282 558  LEN=558; minus strand
ATGGCTGGTGGTGAGTTACATCCTACGTCACTAGAATGCTATTTTATAAAATGTGTTATT
GACATTGGCAGCAGCTTTGGCAGAGGTGTCCATGAAGAAAAAAACAATTTTCCTCCAAAT
AGATATGTGCATGAACAATTGATGCTATCCCATCTTAAGTCTGAATGGCTCGTTAATTCC
ACTCCTACAGGTCAACTTTGGAGAAAATCAGAGGGGAATTTCGAGGGCTCGGTAGCGGGG
GCTGTGATAAATCAAAATGCACATAACAAAACCTTAGXX
>TRINITY_DN28491_c3_g3_i1_2; 28 1 388  LEN=1810; minus strand
XXGAAGTGTGTGCCTCACCTTGCGCGTATGCCCCAAGAGTCGTTTGGCACTTTGGTGCGC
CTTGAGCCTTTAAAAACACTGACATTCACAATCTCTAAGACTGGAATCTATAGCATATGA
TTACAAGAGCTAAAACTAAACAAATACGAGTATATGCCGTAAAGGCTACAAGTTCCAAGG
GCCTTGCCCAGTTACATCAAAGATTGTTCTCAACCCAATACATATTAGCCCTTGGCTTCA
CAAAAATATACAAAAGAAATGAGCTTCACGCTCCAAAATTCTCCACTCCATCTTGGCGGA
GGCACACCGTCAACACCTGAAAATGGTTTCCACATAGGGATCAGCATAATGTCCAACGGA
GATAATCTTAATGAAGTGCATGAAGTTTAA
>TRINITY_DN18454_c0_g1_i1_2; 114 315 433  LEN=433; minus strand
ATGACAGAGGCATTGGAATTTGGTGAGGAGAATAGTTCTGAAGGCTCTATGAATAGAGGG
AATGGAAGGTGAAAAGAGATTGATCGAATGATCAAACTTTTGGTTGGGGAAAAAGTTCCX
>TRINITY_DN18433_c0_g2_i1_2; 125 299 496  LEN=517; minus strand
ATGGCAATGGAGAGCGAGGAAAAGCCTGAGGCCCCCAAGTGCCAATATGCAATTGGGCCA
CGTGTCTTGCACATGGCGCCACAAAAGGGTGACGTGGCAGTGCCACTTGGCATAGCTGGA
CCCATCTACCTACATCTTACTCTCTGGTTGATTATTAAAATTAAAAGATTAACAATGCAA
TCAACCCCAATTTTTTAA
>TRINITY_DN18420_c0_g1_i1_2; 27 344 604  LEN=604; minus strand
ATGGAAGCAGGCAATAGCAAGCTTCATTTTTCTATTGCATATCTGGTTTATGGCTATGTT
AAAGGCTCTTCCGGTCACAAACCTTGGCTTATCTCTGAGCTCTTCTTGAAGGCTAAGTTG
GTGTGGTCGAATGGTTTCAACGAAGGTTGGCTGGCTGGTATATGCTGGAAGGGGCAGTGT
TGTGAAAGGTGCGCCTAGGCGCCAGGCGAGGCGCAGTTGGCGTGACTTGAAGGGGCCAAG
GCGAGGCGCAGTATAACAGTC
>TRINITY_DN18456_c0_g1_i1_2; 157 115 243  LEN=396; minus strand
ATGGGTTCAACTTCTGAAATCGCATGTTTAACCTGCAATTTCATGTGTCACGTTGGTTAC
ATTGCCAAGTTGACATCTGGCCAACTCAACCCAAAATTGCAACTTGAAGCTATTGTAGAC
ACCATTTGA
>TRINITY_DN33013_c1_g7_i1_2; 68 270 388  LEN=388
ATGAAGGCTGCCAAGGGTAAGAGGGCAGCAATCAGGGTCCCAAAGGAGGCGTTGAAGCCA
GTTGACGACAGGTTTGCTAAGTTTGTGTAACGTTTGGTGGTTGTAGTTGCATCTTTGTGX
>TRINITY_DN33038_c1_g1_i1_2; 35 1 335  LEN=604
XXACCAGTGCCTACACCACAAACCACAGCAGATCCAATGAGTGCAGAAGCAGCAGATAGC
AGATGCCAAACAAAAGATGAAACCATACTGAACACCAGATCAGTGCAGCCCAACACAAAT
AGCAGAGGAGACACAAACAGGTAACATAGCAGCCAGCAGCCTCTTCAGCCAACTCTACAG
AATCTGGCTTTTCCACCTTGCATACCACTCAACCTGAGTTCACAGACACCAACAGCAACC
ACTGAATCCCAAGTTCCAGCAGCAGCCCCACCCAACCACTGACAGCAATATGAGCATATG
ACAGAATATAGGGCTGGAGACACCTCCCTTGCCTAA
>TRINITY_DN33039_c0_g1_i1_2; 197 616 894  LEN=1091
ATGGAGGTTGGCAGCAGCAGGGGAGGTGTAGCAGAGGAGGTGTAGCAGCTTCGGGTGTGT
GGATCCGGGTGAGGAGTTACAAGCAGAGGAGGTGGGCATGGAGTTTTGGCAGCAGCAGTG
GAGGTTCGGCAGTGGAGTTGCAGGTTGAAGCTGGGGTTGAGTGGGCATTGGGAGGTGGGT
GGTGCAGCAGCTAGGGGTGGCGTTGGCAGCAGCTTAGGTGTGGCTGTAGCAGCAGAGGCG
TGCGTGAGGACTTTGGGAGATGTGGCTGCAGAGGGGTGA
>TRINITY_DN33001_c2_g3_i1_2; 171 553 786  LEN=1762; minus strand
ATGGCCACTTGAACAACCACCACCACTACCACCAAGGCAACTGATGCCACCACAACCACA
ATCATGTTAAGCTGCAATTCCTCTGCCCCCACTTCTACTCGACTTAAATTTTACCTTCAT
CACAAGAGCACAAGCACTACAATTAACAAAACAGCATCACCTCAACCACATAACGCTGGC
AGTCCTTCCATCAGCACTACCGCCATCAAAGTTGAATGGCTTCTCTACCTTTAA
>TRINITY_DN6020_c0_g1_i1_2; 47 1 319  LEN=319
XXGGAACATGTTGAACAAGCAGTAGAGCTCCTGGTTGTGACTCCCGTCGACCCAGAGCCG
GTTCAGGTGCTGGCGCTGGCGTTGGAGCTCGAGCTGGCGCTGGCGCCGGCGTTGGAGCTC
GAGCTGGCGCTGGCATTGGAGCTCGAGCTGGCGCTGGCGGTGGCGCTCGCACTGGTGTTG
GAACTCGAGCTGGTGCTGGTGCTGGGGCTGGCGCCAGAGCTTGAGCAGGGGCTGACGAAA
GAGACTTACAGGGATGGTGTCAGAGCTAATGGAAAGTCTCTGGGGCACGGACTGCAGCTC
CACACGGATATCAGCGTTCAG
>TRINITY_DN25181_c0_g1_i1_2; 81 292 386  LEN=386
ATGAGTGCAGTCGTCGTCGAGATTGAGGGTCAACAGCTTACCAACGACCTGGACAATCTG
TCGGTCCAAGAACAGAGGGAAATGCAGAGTACAGGX
>TRINITY_DN25121_c0_g1_i1_2; 26 1 387  LEN=679
CGCTACACTACGGCCTTTACACCCCGCAACTACAACTGCACCACCGCCACCGTTACGACA
ACCGCAATCGCTTTTCAGAACCTTGGGACTAGCGCAACAAACAAGGATAGAAGGCAAAAA
TACCAAAAACAAAGCAGCATAAACGTTGAGCAGAAAAACATAACTGACCTGTTTTGAGCC
CAGAAAACAGACCCGCTGCACCAAATCACAAAATAAACTCCAAATGAAGCCTTAGGAGAC
TCAGTTGGCTCCCCTAGGGTAGAACCCAGCAGTAGAAATCACAAAAATAAGGCTGGAATG
GCAGTTGCAAAAATAGGCACTAGGAAACTGAAAATCATTCAAAAATTGAAAACTCATATC
AAACAACTTCAACAAAAATCACCATAA
>TRINITY_DN25143_c0_g1_i1_2; 99 1 322  LEN=508; minus strand
XXTCCAGCTACACCCACTCACGTCGCTGCTGGTAGCCTTGACTGCCAAGCACCGACCACA
CACGCCGTCCTCTCAACGCGGCATGCGTGGTCTCGCCAAACACCATTCAACTCGACGTCT
TCTCGGTTCGATGATATCTTCCAGAGCTCGGACTTCATAGTTCTCGGTTTTGTGCTACAC
CTGCTGGTTCCAACCGTAATTAATCAATGCGAAACGCATCGCCGATTCAACGCGACGTCG
GTTTGCCTACTTTCTCTCTCAGCCATAGCTCGTGCCACCATTCTTGTTGACCACAATCAG
AGGCTAAGGCTGTGTGCACATTGA
>TRINITY_DN18861_c0_g1_i1_2; -76 1 389  LEN=389
AACCGGCGCCCAAAGGTGCCCTACGCGGGCCGGTCCACGTCTGGCGTAAGATCCAATCTG
AACGAAGCAAATAATTGAGCTGATCTTTCATTCGGAAATAAGGGGTTGAACCTTTCCTTT
TATTTGGGAGGGAACCTTTTCTTAGGGCAGGACACGTCAAAAAGTTTTGGATACTATACA
GGTTTCGAAGTTGACAGGGGATCAGTTCCCTTGGCATCGGTTCAGTTCACTCGAGATCAG
TGCTCAATGCTCTACTCAATCGGTATGGGCTCAAGGCTCAACGCGATAAGGGATCATAGG
GAATGGGATCGATCTAAGCTAAGGTATGGGCTCCGCGCTCTACCGTATTCAGTACAAGGC
GATCAAGCGAAATTGAGATGAAAAGGAGGX
>TRINITY_DN18838_c0_g1_i1_2; 40 1 231  LEN=439; minus strand
ACCGCTTGTGTCCCTTCTCTTTGCAGGGGATGTGTTTTAGATTGTCGCCCCGGTGCTCTT
TCAAGATGTAAGTGGTGCGCTTGTAACATTACCGCAACTGAAATCAGATTTGATTATGGT
GGCCCAATCGACAAGTTCTTGTTTGGACTGTCAGTGTGGCTTAAAAACCGACTATACCAT
GCTCTCTTGCTACTGGCATCCACAATGACCACTCTATTAATACTGACCTAA
>TRINITY_DN28624_c0_g2_i2_2; 116 694 875  LEN=875; minus strand
ATGGTTCTCAAACCCGGACCGGACCGGCCGGTCGGACCGGTTGAACCGGGAACCGGGCCT
GGTTCTGGTCCGGACTGCCCAGCAAAACCGGAAGAGGCTGAAAACCGTCCATATACGACA
GAACCGGAAAACCCACCGGTTCAACCGGAAAACCCAGCGACCCGGACGTTTTTTGAGGAA
CCX
>TRINITY_DN28673_c0_g1_i1_2; 343 287 743  LEN=743
ATGGTAGTGATGGAAGAGTCGAAACGCAAATCATCTAGGAGGGAAGATTCAGAAAGCAGG
GAGGATTCAAAGAGTAGGAGTCATCGGAGGGATAGGGAGGAACGTGATCATGAGCGGGAG
AGGAATGGAGAGAGGCACAGAGATAAGGACAGAGACCGCCACCGTGGTTCTTCCGATAAG
AAGAAAGACAGGGAGAGTAAGCGATCCGAGAGGGAGAAAAGCATTGATGATGACAAGTAT
CGGGAGAGGGAAAAACACAAGGATAGGCATAGAGAAAGGATCAAGGAAAAGGACAAGGAC
AAGGACAGGGAGAAGACGAGGAGCCAGGATGATGAAAGAGCCAAAGATAGAGATAGGGTA
AAAGACAAGGAGAGGGAAGATAAAGTAGAGGCAGAAAGAGAAAGAGAAAGGGAAAGGGAA
AGAGAAAGAGAAAGGGAAAGAGAAAGAGAGAGAGAAGXX
>TRINITY_DN28679_c0_g1_i2_2; 140 241 444  LEN=1133; minus strand
ATGTCACCCAAAGAAGAGTTTCCTACTCAAAGGTTGGACCGAGCGCCTCACAAATCTAAC
AAGGCCAAGCACAACAATAGCTTTCAGGTTGCTGATTGGTTCACTTGTCGATTGAAGCTG
ACACATGATGCGTTAGTGATGAGGCAATGCCATGTAGCAAGGTCGGGCCCATGCACCTAC
ACAAGGAAATATTTCTTAATTTGA
>TRINITY_DN28644_c0_g1_i1_2; 153 805 963  LEN=1305
ATGAGGAAGGCAGCTGTGTTGGGCAAGACTTCATGGGATAATGGTGAACATGAAGCATGT
TTTGTTTTTGAAACTGCCCTGCAAGTAAAGATCCAGACTAGCAAATTTTTCACTTGCACC
AAAATTTGCTCTCAACATGAGATGTTTTCGGCCATATGA
>TRINITY_DN28604_c0_g1_i3_2; 115 280 441  LEN=441; minus strand
ATGGGCAAGATAGATATCAAGAAAGCCCAATTGAAGGTATTCATCAAGGGCATGTTAATA
GTGTTCTCTCACAAGGAGAGTGAGATTAGTTTGTTGATTGTAGAGATGACGGACAAAGAA
GTGGTCAAGCAAATAAATTCGGATATGCTAGTTGATTCTCCC
>TRINITY_DN28615_c0_g1_i1_2; 244 182 475  LEN=710; minus strand
ATGAGGGTAGAGTTTGGAGATGAGAGAGAGGGAGCGATTGAAGGAAGGAATGAAGGAGAT
GAAGCGAGTGAGATCACCACCAGATCAACGATCACTGGTTCATCAGGAGATAGACGATCG
AAGAGACTCCTATCTCTCACTCTCTTCCAACTCTCTTCTCTGTATCTTCGAATTGGAGAT
CGAATGACAGTACAGTTTAGGGGCTTCGCAAACGCGTTTGGGGATGAGAGAGATGGAGCG
ATTGAAGGAAGGAAGGAGAGGGAGCAAGTAAGAACAGTGAATGGGCATAAGTAA
>TRINITY_DN13354_c0_g1_i1_2; 18 308 912  LEN=912; minus strand
ATGGAGTATGGTATGGGTTGTAAAGCCACCGACAGCATGTCAAGTGTGTTGGCATGCTCA
CCAAGTATGAGGAAGGTGGAGCACATGCACGTCAGTCAAAAGATGACTCCCTATGGAGGC
CTCTCTTTCTTCTCTAAGATGGTTCAAAGTAAAGCCACTTTAAGAGTATGATCCAAGCAA
ATTTGACGATACCCTTGGCTCTACTCGTCAATCGACAAGTCCCTACTGATCCCATGCATT
GGTCATGGGTACACTCAGGTGTCCATGTCACGGCACCAACCCCAAGGGGTCCCTAGGTCT
TGCTCCCGACCTAGGCAAACAAAAAATATAGCATTAGGGTGCCATTTTGGAGAACTCATA
AGATACCTAGCTTTAGGGTGGAGAATTTCACTCAATTGAGCCAAGGGATGGGGTCAAGTC
AAGTCCTACTTAGAGATGTTGCTTCCTGAAGATTCCATTGGAGATGAACGAGGCATAAAG
GGTGCATGTCCTAGTTGAGAGTCACTTGATCAAGCCAAGAAGGTACTGAGCATGCTCCTA
CCAAGTGGGGTGGATGTGGCCAAGAAAAGAATCATTGACCTAACCGAGGGGGTGCTTTGG
CCACXX
>TRINITY_DN13332_c0_g2_i1_2; 63 1 220  LEN=395
XXGGAGAATTATCAATCAGGAGAATTCACCCAAAAGGACTGGCCAATGAGATGCGATTTG
GGTTCATTGTTCCTACTTGTATTCCCAATATCACTCACGCAAACATCTACTGCTAGACGG
GGTTTTTACAAATACCCTCACCCAAAAGGGCTAGCCAAGGAGATGTCATTTGGGTTCATT
ATTCCTTCTTATATTCCCAATATCACTTGGGTAAACTTCTAA
>TRINITY_DN13397_c0_g1_i1_2; 230 153 540  LEN=540
ATGAGGTTGGTTCAGATGTTGGATCCAAAGTACAAACAGGTTTTGAAGAAGTTATTGGTA
GCAGTGGTGGCAGCGATAATGGCGGGTGGAAGTCAGGGTGCCGGAAGAGGAGAAGACAGT
AGTTCATCATCTCTTCCCGATACTACATCATCATCATCGTGTAGTGATTCATCGGCGGCA
AAGGCTGAGACATTCATCAAACTGCCAATCGTACTGGTCGTTATCGCTTCTGTCGTCCTC
AAGTTCTTTGTCGCCGCTGCCATCATTGACGATCCCATCGCCGTCGTTGAGAAGGCTTTG
AAGGCCATGACTTCTAGATCTTCGGCAACAATGGTGGTAGAGAAGGAGGAGAGAGAAATC
TGTGTGAAAGATCTGAAACCCTAGATA
>TRINITY_DN40546_c0_g1_i1_2; 49 26 325  LEN=325
ATGGGGAGGGTAGTCCCTATGGGACATGGAGGATGGCGAATGGGGAAAAATTATAAAAGG
GGAATGGGAATGGGAATGGGGATAGGGAATTAATATCCGCCCCATTGCCCCCCATTGCCA
TTCCAACTTCATAGAAGTGTTCATGCTCCGTGGGCCATGGAAATCATTGAATATGAGTAT
GGTTCAACTTGCAAGTTCCAAGACAAGAGGGAAGGCCAAAAAAATGAGGGTGGAAAACAA
ATCGAAAATTACAGAATAGGACCTATACGAATGAAACCTATGACCAAATATAAAAGTAAA
>TRINITY_DN40507_c0_g1_i1_2; 20 97 310  LEN=310
ATGGCGTACCCGTACCCACACCCACGGTTTCTAGTCAAACGTTCCCGACACTTGCATAAG
AGCTTGGAGTACGGAGTTTTTTATTGCGAGGGTTCCCTCATGGATAAATACACTTTCAAA
TGTCCCATGCACAGTGTTTTAAAAGGTGCGCACCTAAGCGTGAGGCACAATGAGGCATAG
CCTTATGCTTTAAACAAGTCGAAGCGAGGCAAGGXX
>TRINITY_DN40566_c0_g1_i1_2; 118 1 282  LEN=313
XXGGTGAGCAACCACGATATGAGGAATGAGAATTTAAGTCTTAAAGCTCTTAATGGGGAT
TTTCTGGAGGATCCCAAGTTGATTAAAGAAGAGATCATTTCTTTTTACAAGCTCTTGTTA
GGGTCTGAGTTCAGTCTGAAAGAAGAGGGAGGTGATTTCTCXGCAGGAATAGGATTGCCT
CAAGTGCAGTATATGCAAAAAAGTGCTCTTGTTAGACCAATAACAGAAGAAGAGATGGAG
GATGCAATTTTTAGTATCAAAGCTGACCAGTTCCCCAGGTCGTGA
>TRINITY_DN40509_c0_g1_i1_2; 130 390 528  LEN=528
ATGGCATGGCATGGAGCATATGAAGCTAGTTTAGGGGATTTACACTACAAGTGCATCAAG
AAAACATGGAGTAACAAAACCAACCCAAAACAGGTTTATGGCATGGTAAAACATCACCAA
GACATGATCAAACCAGCCTXX
>TRINITY_DN40537_c0_g1_i1_2; 368 77 433  LEN=582
ATGGCGTCTTCAACACTCGTGATGGTTCTCCTCCTCGCTTTAGCTGCCGGATCTGCACTA
TCTCAGTCTCCGACAGCCGCACCAACCGTTTCTCCGACGGCCACTCCTACCGCTACGCCG
CCGTCTCCCGTGGTTACTCCGCCGTCAACCGCGCCTACATCAACTCCAACGGAATCTCCG
ATTGCGTCTCCACCGGCTCCTCCCACCGCTGATACCCCTGCCGGAGGTCCGGCGGCATCT
CCGCCGTCGATTGCTTCGACTCCTACCGGATCTCCAACTGCTTCTCCTAACGGTGCTGGT
TTGAAGAGTGTTGGATTTGGTTTAGTTGCGGTTGTTGCTGGTGGTTTGTTGCTGTAG
>TRINITY_DN40514_c0_g1_i1_2; 106 32 342  LEN=342; minus strand
ATGGTAAGCTTAACAGTCCCACACGGATGGATTCTAAATAACCAAACAAATAGTAGAACA
AAATATAAAAGAAACCAAAAAAACACTAACAAACCCACAACCAAACAAACTACCAGCAGC
AGCGGTGGCAAATCAAGCAGTGGTGAAGGCAGAAAGAAAGAGGGATTGAGCCAGTGGAGA
AAAAGGAGATCTACGGAAACGTCTGACAGATCTGGGGAAGAAGGCGATGATAGCTGAAAT
ACGAGGTGGACGAGGAGGCAACACCGACGGGAGGTAGAGAAGAGGCATGACAGCGGATTT
GTGAAAGCCACX
>TRINITY_DN40545_c0_g1_i1_2; -99 1 348  LEN=348; minus strand
CGGGCTATTATTGAACGGGCCATTCTGGCTAACCGGTTGCGATGCGCGCCGGCCTCCTGT
TGCCTTCAACCCCGGTTCTCTGGAGTCTGCCCATCTCGGCTAACCGGCCAAAGGCATGCC
GGCCTTTGCCTCATCCTCAGTTTAGCCCGGGATACCGTAGCTCGGTCGTGCCTACCAAAT
GTCAACGAGTCACAGCTCGCCAAGCTTAGCTCACGCCTGGGCAGCCGTTCTCCTCAGCCG
AGCAAAACAGACCCACCGGCCGTCTTAGAAGGGGAAGTAGCGCGGCGCCGTGACGTCTGT
GACGACCCGCACTACCTTAGCTCGGCCGTACTAACGGTGCAAATCTCX
>TRINITY_DN19821_c0_g1_i1_2; 173 1 306  LEN=306
XCAGGTAATCCATTACTTGGAAAAGACGTGCATGCTGGAGATGGAAGTGGAAGTTCTTCC
AACAGTAGTAGTTCTAGCTCCCCTAGTGGAAGTTCTTCCAACAGTAGTAGTTCTAGCTCC
CCTAGTGGAAGTTCATCATCAGGCAGAACAAATGACACAAATAATGGAATGATTGGGACA
AATGCTTCATCTAGTGGAAGTGGAACACCGGTTGTAGAAACACAAAACTCATCATCATCT
ACATCGTTGTGGGTTATTGTTGCTGCCATTGTTGCAGCTTTGATTTTTATAGTAGGTTTG
TCATTGGXX
>TRINITY_DN19835_c0_g1_i1_2; 185 135 389  LEN=389
ATGAAGAGGAGTGAACCACCTCCTAACCTTAAATGGCCAAAAACACCAATTTCAGCCCAC
AAAAACAAAGTCTTTTTTAAGCTCAAAAACAGCCCAAAACAGTGGGAAAAAGATAGAAAG
ACAAGTATGCAAAGCAAGCTAATAAAGCAAGTATTATACCTCTTGAAGAGAAGAGTAACT
CTAAGCAACAATTCAAGCCAAAACCAACTTCAAGAGTTCCAAGAAGGTCTCAAGGAACCT
CAGCTTAAAGGTGAA
>TRINITY_DN19811_c0_g1_i1_2; 114 198 308  LEN=404; minus strand
ATGGTGGCTCGAGCGAACATTTTGAGCTTTCAGTATTTTTACAGACAGTACAGTCCGCTT
AAGCGACCAAGTGGTGGCTCGAGCGGCCAAGCTATTTTCAGCATGTTTTGA
>TRINITY_DN19890_c0_g1_i1_2; 74 1 319  LEN=319; minus strand
ATTGAGTGGTGGTTTCGAAATGCACCAGATGAGCAGGCTATAGTGGAAGCAATTAAGGTT
TTATGGGGAATATGGATCCACAGGAACAAGGCTGTATTTCAAAAGGATATTGAGCATCCA
ATTTGGACAATTGAGTGGATTAATCACTTGGATTTACCTTCAAATAGACAACTTCATGCA
AAATTGATCGAAAATAGGGAGATGTTTCCTTTATTATTACTAACAATGCTAGTTGGTGTC
CAGATTCTATTGTGCATAGATTTTTTGATCGATGGAGCATGGAGGCAACAATCATCTCAA
GCTGGGGCTGCATTGGTCGXX
>TRINITY_DN23621_c0_g1_i3_2; 158 1 471  LEN=635; minus strand
CTCTCACTCTCAACTATTTGGGCCAGCGCTCCTTCTCCTCCTCTCAACTACAGTGCACGA
TCCAACCACGGTTTGCTTTCAAACCCTCCACTTCGTCCCATTATCTTTAGAGCATACTAA
ACTACAACAATGAGCAACTTGCTGAAAACATTTATGTTATGTGATTCGTCTTCATCTGAT
GATGATGACATGATGTTTATTATAGCACTGGAGTCTCAGAGGAGGCTAACTCAACTACGT
AACCAACAAACTGAACATGTTGGTTCTACTAGCAGTCGGCGACACACTCATCGTCGTAAA
GTCTCTAACAAGAAAAGAAAGAGAGATCTTGTGGACACACATCAACAACAAAGTTCTCAA
GAAATTATTCAGTCCTCTTCGAACTCCACGTCACCATCTCCCAGTGGTGCTCCAGACCAA
ACACAGCCCGCCACCCCAGCAGACACCGAAAAAAGCAGCACCAACGTGTAG
>TRINITY_DN23693_c0_g1_i1_2; 127 361 617  LEN=617; minus strand
ATGGGCTTAGTGGGTGACTTGCAGAGAGAGGAATGTGCAAGGTGGGAGTTTTTGTCTGTC
GATGGAAGGTCCAAAGGACTGAAAGGTATGTGGCAACTTAGAGGGGAAGCAGTTCAACAA
GAGGAAGTGAAGAATTGGAGAGGTTTGACAGCCTTGAAGTCAGGAAGCAGTTGCAACAGT
TAAGCAATGGCAGTTACAAGGCTCAAGGAAGTCATGCGGTCATGGGCCAGGAAAGACGGG
AGAGATATAAAGGCCAGX
>TRINITY_DN23633_c0_g1_i1_2; 86 1694 1840  LEN=1840; minus strand
ATGGCTCTCCAATCACGAGAAATTAATAACACAGCAGGTAACACAGGTATCCCCTTAAAG
GGAGGTGACATCAAAGGAATCAATAACAAAATTTATTCCACAAATCCACTACTACATCTT
CAGCCTTATCGTAAAAATTCTCCTAAA
>TRINITY_DN18919_c0_g1_i1_2; 88 1 501  LEN=545; minus strand
XXCAATCAACCAAAGAAAGCGGGTTCAGATATCAAAGGTTACTCCTTGTGGACCAAGTTG
TACCTAGTTGATTCATCAACCTTGATGTTTCAGGCTCACGGTAAGCCAGTTATATTGCCC
ACTCAAAGTAAAAGAAAAAAGACCTATTCAAAGAAGCTCCAACTATTCATGTCACAAAGA
AACCTTGATGTCATACCTGAGAACTAGTTAGAGATATTTGCAGGCACACAAACACAGTCC
TTCCAGTTAACACCAACATCAACTGTTCGAGAGCTTGATXATACATTGTTGGGTCTATTT
CCTAACAACTTAGCTTTTGGACAATTGGTGATCTAACATGGCATGAGAGCCATGGTCTCA
AGAGGTCCTAGGCTCAAGTCCCATGGTATGCATTTATTCCCTCATTATGCTCATGAACTC
TGCTTTGTGTACACGTTAAAAGAAAATGCAGCACTCAACATCAAGTGTCTAGCAAAAACC
ATGCACCCTCACAGCCTTCCCTGA
>TRINITY_DN18990_c0_g1_i1_2; 158 167 453  LEN=453
ATGGTGGTTGTGGTGATGGTGGAGGGATGATGTAGTGGAGGTAAAATGGGGTGGTGGCGG
TGGTGTAATGACGGTGGTGATTGTGGTGGTGGAATGGGCATGGTGGTTATGGCAATGGTG
GCAATGGTTGTGGAGGGGAAGGGTAGCTATAATGATGGCGAAGAGGTGGTTGTAATGGTA
GTGGCAATGGCAGTTGCGAAGGTGTAGTGGTAGTAGTGAAATGATGGTAGTGGCTATGCA
TCGATGACAATGGTGATGGGAGGTTGTGGTAGTGGTGGTGGTGGTGGX
>TRINITY_DN18997_c0_g1_i1_2; 124 223 348  LEN=572
ATGGAAAAGCCAACTGTACACTTTACTCCATCAACCACAGGAAGATTATGTGGTGATATT
CGAATGTCAAGGGAGGATTATGCAGTGATATTCGAATGTCAAGGGAGCAATCCGCATATG
GCCTAA
>TRINITY_DN3670_c0_g1_i2_2; 59 161 337  LEN=337
ATGGACTTGCCTTTACCTCATGTTGATAGCTCCCAAACTAGTCAAACGTGGATGCGTGAC
GGCTCGACAGTCGGAGTAATGACACTAGTCAGGGCCGAGCTCGAGGTCTGGTCGCAAGGC
CAAGATCACGGACGACTGAGCTACAATGCTCATGGACGGGTTAACGACCGAGCTGCG
>TRINITY_DN3645_c0_g1_i1_2; -6 1 368  LEN=368; minus strand
CTAGGCCCCAAGTTGCACCCACTAGGCCAACCCCTTGGGGTTACCCCTATGGGCTTACTT
ACTCGAGTTAAAAAGGCTATGGACTCAAGCGAATCTTATATGTATATCATTCCCAAGACT
CCCATTGTTTGACACAAACACTCGAAGCTTACTGAGACAAGAGCCCCGATTACTAGGTAA
AGACCTTGGAAAGCTGTCATGGGTAAGCCTCAAATATGGGTCAATCAGGTCAATGGTCAC
AGGGCTTCTCAAAATCACAAGATTTTCTCAAGACACACTTGTCACGATGTAAGTGTTGTG
ATTCCAAAGAGTAGATATTTTTGCAATATAAAGATGAGTGCATGCAACAATACTCGAGAA
TGTATAATX
>TRINITY_DN3627_c0_g1_i1_2; 74 1 355  LEN=382
XXGCCAGCTCTACGTGACATGTTTGATCACTCCAGCACCATGGATCCAACTGCATCCGTA
CACCCACCATTTACTGAGTATCATCATACTTCATGATCTGAACTATGTCAGTTAGAGGCA
AGTGGTCTTGACAAGGTCAGGTTGGAAACAACAAGTTTAAAACAACTAGCAGGGACTGAA
AATCCTGTATTTCTGCCTAAAAGCTTGAATGTCCATACAAATTCAGAAAATGTTGCCAGA
CAAAACCATGTGACAAGGAAATACCTTAATACCTATGGCTATTATATTGGATGCCCCAGA
AAGAACAATGCCGTAACATTGTGTTTTAACTTTTTCTTTCCACATAAAACAACTTGA
>TRINITY_DN37316_c0_g1_i1_2; 24 1 149  LEN=417
XGCGCGCCGCTGACGTCAGCAAAGGGTGTGGTAATGACGTCAACAAAGGCGGAGAGGCGC
ACACGTGAGAGAAGCGTGTCGCGTGGACCTGCAGTAGAGGACGCGTGTAAGCGCGTGGTG
AGATTGGTGGCGTGTCGTCAAACGCGCTAA
>TRINITY_DN37388_c0_g1_i1_2; 100 1 224  LEN=368
XCAGGTGGGAAGGACGAAAAGGATCATTTGAATAAAAGAAAGAGTAAAGATCGTGGAAAT
GACGGAAGAGGGTCGCCTACTGTGATATTATTAGAAGTAAAGGAAGATAAAAAGAAAATG
AATGACAAATGTATGGAAGGTCCTATCTTCAAGAGCAAGAAAAAATTGATAATGAGAAAG
ATAGGATTGTTAATGAGAAAGAGAAGACGCAAATGGAACAATTGA
>TRINITY_DN37376_c0_g1_i1_2; 29 1 328  LEN=328; minus strand
AGGAAAGAAAGGGAGGGATGGTGGACGGTAGGAAGGAGGGAAGGGAAGGGAAGCCCAACA
ATGAAGGTGGTTGGTGGTAGGGTTGGGATTAATTGGAGTGTTCAAAGAGAAAAAAACAAA
ATTCAAATTTTAGAGTGGGGTGCATTTAAAGACACTCGAAAAGAAATTTATATACACTAC
ATGATTTTCCATAAATGCCATAACTATGCTATTAGTGTAGAGGTGGCAAACAGATGGGTT
TGGGTGGGTTTTTGGCGAGTCAAAACAGGTTATGCATTTAAAACCACTCCATCTAAACCC
ATACATAGAGGTGTGCACAGTGCAGTTCXX
>TRINITY_DN37345_c0_g1_i1_2; 199 17 250  LEN=314; minus strand
ATGAGTTCTAAAGCAGTTGTTTTTCTTTGCCTTCTCTTAGCTACGGTGCTCCTCATTTCC
TCCGAAGTGGTGGCTCGGGAACTGGCTGAGACTCTCGATACCGTCGACACATCTAAGGAA
GGTGAGATGACATATGAAACTGCAGCAATGTCTGACATAGATGCTCTTCGTCCCCAATGT
TGTCAACAAAAATCACCTCCCCTTTGTTGTGGGAAAGGGATATGCGAATGCTGA
>TRINITY_DN37307_c0_g1_i1_2; 74 221 320  LEN=320; minus strand
ATGGAAGTTGATTACATCGGGGTGCTTCCAAGTCAGTCATATTATGAAACATTCACTAGT
CACTATAAGTCCTTTATCCCGTGGAAGCTATTTGGAAGACXX
>TRINITY_DN37367_c0_g1_i1_2; 218 61 294  LEN=313; minus strand
ATGAAGGCCGGAGTGAGCTTCGCCGAGATCAGACGACAGAGGCAACAGTGGCCAAAGCTT
CGCAGGAATGGAGGAATAAAACCAGTTGCAGAGCTTAGAGCAAGAGCAATGGCGGATTTG
GGAAGGTTAGGAGAGAGAGAAAGCAAGGAAATCGAATGCAAAGGTGAAGAGCCAAAGGGC
CGATTCAATTGTTTTGTCAAAAACGTGAAACGACGGCAAAACAGAAGCATTTAA
>TRINITY_DN37398_c0_g1_i1_2; 381 1 482  LEN=482
XGTGAAATAGAAGAAGATAAAGAGAAAATTAAGGAAAAAATTGAAGAAATTAAAGAAAAA
ATCGAAGAAAAAGTAGATGAGGTCAAGTATAAGAAAGAAGAACTCAAGGAAAAGCTAGAG
TGTGAAGTGGAAGAGGCCAAAGAGGAAATCAAGGAAAAAGAATACGAGGCCAAGTATAAA
GACGAAGAACACAAGGAAAAGCTCAAGGAAGGTGTACAGGAGGTAAAGTACAAAATAGAA
GAATTCAAGGAGAATGTTGAGTGTGAAGTAGAAGAGGAAAAAGAAAAAATTACAGAGAAA
ATCGACGAAATCAAAGAAAAAATTGAGGAGAAAGTTGAGGAGATCAAGTACAAAAAAGAG
GAACTACACGAAAAGATAGAGTGTGAAGTGGAAGAAGTTGAAGAAAAAATCAAGGAAAAA
GAATACGAGACCAAGTATAAAAATGAAGAGCATAAAGAAAAACTCAAAGAAGAAGTAGCG
GAG
>TRINITY_DN37358_c0_g1_i1_2; 28 1 86  LEN=608; minus strand
XATCAAAACGGGACCCATGGTGGGCCTCCACAGGCCGAACAACACCTTCCAGTCCGATTA
CGGACTGAAGGGAAGCCCAACCTATGA
>TRINITY_DN21981_c0_g1_i1_2; -19 1 307  LEN=307; minus strand
XXACCATGCCGCGAACCTTCATCCAAATACACCCTAACAGCTCTGTCGACTGCCACAAAT
CCTACGCACCTATTTCCAATCGCTCAGTACACCTCAATGCCTCAAAGATGATTCGGGAGG
CCCAAGAGTTGCTTCGTGCCAGCGCTGGTGCCCTTTCATCAGCATAGAGCAAATCCAGCG
ACCACTAACTCAGAACCAAGTCGCGACCAGCTATCGTCCACCTCCGACGCACCACCACCT
CTGCCTCTTGCCTCGACCGAAAGACAAATAGGTAAAATTGGCCTTCAATACCAAAAACCT
CCACCTCCC
>TRINITY_DN21925_c0_g1_i1_2; 86 115 369  LEN=369; minus strand
ATGGCACAGCATTCTGAGCACAAACGATTTTTTGAAATAAAGAAGGGTTTTCAACCGGGG
TATCGAGCCTACCACAGAACACAGCGAAGGGACTCAAACAAAGAAATAAAAGGCACACGA
CCTAACACAACGAGACACACTCGGAAAAGACTCAAAGCCAAAATTGAGACCGACAAATCA
AAAGACACGACACACGGACATGTTTACAAAAAGACCTCAAATCTCGAGGAGCCAATTCCT
CCGGGTATTATTCCC
>TRINITY_DN21997_c0_g1_i2_2; 85 1 86  LEN=319; minus strand
XTTGGGGATGAGGCAACCGAGCAGGAAGCAAAATTGACGTTGGAATCAGCCTCTCATCAA
CAATGGGCAATGCCTAATGAGTCCTGA
>TRINITY_DN21996_c0_g1_i1_2; 139 189 461  LEN=685; minus strand
ATGACTAGTTGTAAAATCATTAAGGGAGAGGGCCCTGTAACTACAAGGCATAAACTTTCT
ATTGTCTCAGCTATATACTTGCCTAGAGGCTGCACGAGGTGGGGTGCCTCGCCTAGGCAC
ACTACCTCTCCTCACCTCACCTTTACTTGCTTACCTCAACACCCTGCTCAGTGCTCACCA
CCACTCACCACCACTGCTCAGTGCCATGCACCTCACCTTGCCTTGCCTCACCAAATTGAC
AGTCACCTCACCTTGCAAAGGCTCCAACTCTAA
>TRINITY_DN28111_c1_g2_i1_2; -15 1 528  LEN=536; minus strand
XCTCATACCTAAGGTTCCGAGCCAAGCATCCTTGGTTATGACGAACAGTGGTGTAGACAC
CCCATTTTTTACCGTCCTCAAGACTTGGTTGTGCTTGTAGGGTACACCCAACAACTGGTT
CGATTGCTCGCCCAGCATTCGACTATCGCGGCGGAATGTCATCGGTTCAAGTTTTCGAAC
CCTGTATCATTTCTGCCTCATTTTTGGACCTTGACTAGGTCCTGTCAGAGTGGCCCTCCT
AGTGCACTGCCGGCCATAGGCATGGCACTGCCGGCCATGGCTTTGCCCCTGCCGGTCACT
GGTGAGCACCTACCGGCCATCAGTGTGGCACTGCCGGCCATTGTTGATGGCGGCACCCCT
CCTTTCTCAGCTAGTTTCCGGGCAGATATTTTGTACCAGTTGGATTCCTCATATCTACTC
TCCATACACGTGTATGAGGGATCAAAGCCTTTGGAAGCTTGTTCAAGAAGCTTTAGCCTT
GCATTGCTCTATATAAGCAAGGGGCTTCTTCCTTACACCAGGTTTTGA
>TRINITY_DN28111_c2_g3_i1_2; 60 1 332  LEN=466; minus strand
XCCCAACAACTGGTTCGATTGCTCGCCCAGCACTCGACTGTCGCGGCGGAACGTCACTGG
TTCGAGTTTCCCGGACCTTGTATCCTTTCTGCCTCATTTTTGGACCCTGATTTGGTCCTT
TCAGAGTGGCTCTCCTGGTGCACTGCCGGCCATGGCATGGCACTGTCGGCCATGGCTTTG
TTCCTGCCGGCCACTGATGAAGCCCTGCCGGCCATCAGTGTGCCACTGCCAGCCATTACT
GATGGCCGGCACCACCCCTATCTCAGTTGGTTTTCCTCCAGATCTTTTGAGCCAACTGGA
TTTTTGTTTGCTCCCCTCCATACACGTGTATAA
>TRINITY_DN28194_c0_g1_i1_2; 67 1 248  LEN=353
XGCCGTGCATCGGTAGAAAGGGAGACACCAATATGGTGGTGGCAGGAAGTGATATTGGTG
TCACCAACATGGACACCAATAAGCCGTTGCAAATATCATTTATTTGCGATCACCAATCAA
GCCATGGCGAAAGGTATTATTTGTGACGACAAATGGGCAAAAATGGAACGGAAAAAGGAC
ATTTTTCTAGTAACACCCTACGCAGAAGGATACTTGATGGCATATACGATGATACGACAA
AACCATTAA
>TRINITY_DN4765_c0_g1_i1_2; 150 1 478  LEN=478
GGCCTAATACCAGACAATGTAATTTACACTATTCTCATTGGTGGGTTTTGTAGAAATGGA
ATGATCTTGGAAGCTTTGAAGGTGCGGGATCAAATGCTGGAGCAGGGTTGCTCTATGGAT
GTGGTTACTTACAATACTATTTTGAATGGGTTGTGCAAAGAGAAGATGCTTTCTGATGCC
GATCAGCTTTTCAATGAAATGGTGGAAAGAGGTGTATACCCTGATTTTTGTACTTTTACC
ACGCTGATACATGGATATTGTAAGGATGGGAATATGAACAAAGCCCTGAGCTTGTTTGGG
TCAATGCTTGAGAGGAATCTCAAGCCAGATGTTGTAACGTACAATAGTTTAATTGATGGA
TATTGCAAGGAAGGTGAAATGCATAGAGCTAATGAGTTATGGGATGATATGATTTCTAGG
AACATCTTTCCTAATCACATTACATACAGCATTCTGATCAATGGATTTTGTAGTCAGGXX
>TRINITY_DN31310_c2_g2_i1_2; -36 1 370  LEN=571; minus strand
XXAACGTTAGCGGGAATGGGGAAGCTCGGCGACCTCACCTCGGCCTCCTATGACCGTGCT
ACGTAACGAGCTCGACAGCATCACTCGCCGAGCTCCATCACAACCGAGCTCAGTAGTATT
CCGGTACGACTGAGCTCCAGACAGATTAAACCGGTATTCAAAAGACCCTTCCCGCCGAGC
TAAATGTGTGAACCACGTAACCCGGGTTGGCCGACAATCACCTCGGCCAAGTTAGCTCGG
CCCAAACTTGGAAGCTGGGACTCGACCGAGCAAACCTAACCTAGACAGCCCAAGTTAGCT
CGGCCCAAACGTGAGACCTGGGCCTCGACCGAGGAAACCAACTCTGGAGAAGCCCACGTT
AGCTCGGCCTAA
>TRINITY_DN31310_c2_g7_i2_2; 663 1 779  LEN=991
CGCCGCCACCGCCACCTACCACCACTTTCCACCACCATCTTCCACCACCACCCGTCACCT
GCCATCACTTTCCACCACCGTCTTTCGCTGCCACCACCTGCTACTACTTTCTACCATTGT
CTTCCGCCACCACCACCTGCCACCACTTTCCACCATCGTCTTTCGCCGCCACCGCCACCT
ACCACCACTTTCCACCACCATCTTCCACCACCACCCGTCACCTGCCATCACTTTCCACCA
CCGTCTTTCGCTGCCACCACCTGCTACTACTTTCCACCATTGTCTTCCGCCGCCACCACC
ACCTGCCACCACTTTCCACCATCGTCTTTCGCCGCCGCCGCCGCCGCCGCCACCGCCACC
TACCACCACTTTCCACCACCATCTTCCACCACCACCACCACCACCXCGTCACCTGCCATC
ACTTTCCACCACCGTCTTTCGCTGCCACCACCTGCTACTACTTTCCACCATTGTCTTCCG
CCGCCACCACCACCTGCCACCACTTTCCACCATCGTCTTTCGCTGCCGCCGCCGCCGCCG
CCACCTACCACCACTTTCCACCACCGTCTTCCACCACCACCCTCCATCACTGTCTTCTGC
CACCATCACCCACCACCTGCTGCTATTACCTATCACCCGCCACCCGCCATTATTGTCTTC
[truncated: 557,481 more chars]
