# Supplementary material for: Integrative Metabolic and Transcriptomic Profiling in Camellia oleifera and Camellia meiocarpa Uncover Potential Mechanisms That Govern Triacylglycerol Degradation during Seed Desiccation
Source: Plants (Basel). 2023 Jul 8;12(14):2591. doi: 10.3390/plants12142591 (PMC10385360; doi:10.3390/plants12142591)
Supplement: Supplementary file 1 [file plants-12-02591-s001.zip › Supplementary Table S8.xlsx]

## Sheet: Sheet1
Supplementary Table S8. RBH gene list from C. meiocarpa var Hongguo.
gene_id	BaseMean	lfcSE	stat	FoldChange	log2FoldChange	p-value	q-value	Expression_H2_1	Expression_H2_2	Expression_H7_1	Expression_H7_2
M_TRINITY_DN10005_c0_g1_i1_1_H_TRINITY_DN2520_c0_g1_i1_2	23.4031	0.812066	0.230954	1.13883	0.187549	0.817351	0.872276	2.36266	2.88355	3.74467	2.25528
M_TRINITY_DN10008_c0_g1_i1_2_H_TRINITY_DN29152_c0_g1_i1_2	59.9121	0.479067	0.976119	1.38283	0.467626	0.329006	0.456273	2.96627	2.31784	3.05554	4.28454
M_TRINITY_DN10012_c0_g1_i1_2_H_TRINITY_DN27012_c9_g1_i1_1	33.6455	0.650569	-1.31088	0.553702	-0.852819	0.189898	0.301776	2.59113	3.4932	1.98018	1.40742
M_TRINITY_DN10033_c0_g1_i1_1_H_TRINITY_DN24788_c5_g2_i1_2	50.3382	0.663325	1.27864	1.80019	0.848152	0.201025	0.315352	2.62578	2.91319	7.62929	2.44327
M_TRINITY_DN10041_c0_g1_i1_1_H_TRINITY_DN12095_c0_g1_i1_1	29.4621	2.44407	-1.44014	0.0871838	-3.5198	0.149829	0.251403	5.56333	1.08185	0.605124	0
M_TRINITY_DN10042_c0_g1_i2_1_H_TRINITY_DN26637_c0_g2_i1_1	22.892	0.866756	-0.732791	0.643874	-0.635151	0.463686	0.585591	2.43095	2.31966	0.963627	2.09573
M_TRINITY_DN10059_c0_g1_i1_1_H_TRINITY_DN27628_c0_g2_i2_1	846.415	0.119356	1.11013	1.09619	0.1325	0.266945	0.389978	10.1469	9.59677	10.2929	11.4093
M_TRINITY_DN1005_c0_g1_i1_2_H_TRINITY_DN30594_c0_g1_i1_1	12.4818	1.5968	-1.10422	0.294592	-1.76321	0.2695	0.39261	2.02086	2.40197	0	1.27947
M_TRINITY_DN10060_c0_g1_i1_2_H_TRINITY_DN309_c0_g1_i1_2	25.6772	0.949758	0.659388	1.54356	0.626259	0.509647	0.626871	1.74962	0.380327	2.02958	1.45448
M_TRINITY_DN10063_c0_g1_i1_1_H_TRINITY_DN15987_c0_g1_i1_1	130.016	0.358896	-2.92892	0.482575	-1.05118	0.00340146	0.0107287	5.54545	7.328	2.24848	3.90031
M_TRINITY_DN10066_c0_g1_i1_1_H_TRINITY_DN14251_c0_g1_i1_1	67.3506	0.698536	-0.776812	0.686518	-0.542631	0.43727	0.560484	2.16359	8.17294	1.99699	4.90209
M_TRINITY_DN10067_c0_g1_i1_2_H_TRINITY_DN27949_c2_g1_i1_2	41.4911	0.587585	0.80679	1.38901	0.474058	0.419788	0.545243	1.70389	1.91616	1.9613	3.03856
M_TRINITY_DN10068_c0_g1_i1_2_H_TRINITY_DN27180_c2_g3_i1_1	25.2093	1.34392	-2.8137	0.0727252	-3.7814	0.00489743	0.0147257	8.12306	2.01649	0.763424	0
M_TRINITY_DN10070_c0_g1_i1_1_H_TRINITY_DN16451_c0_g1_i1_1	233.827	0.203865	-0.328308	0.954667	-0.0669304	0.742679	0.816524	14.7041	14.1857	14.1953	13.5174
M_TRINITY_DN10075_c0_g1_i1_2_H_TRINITY_DN12905_c0_g1_i1_1	18.2009	4.58651	-0.536564	0.181626	-2.46096	0.591569	0.696734	7.23742	0	0	1.30575
M_TRINITY_DN10081_c0_g1_i1_1_H_TRINITY_DN5699_c0_g1_i1_2	55.1241	0.580916	1.95688	2.1989	1.13678	0.0503616	0.10544	1.26594	2.8222	5.57843	3.40384
M_TRINITY_DN10092_c0_g1_i1_1_H_TRINITY_DN11007_c0_g1_i2_2	35.9784	0.744994	1.49505	2.16416	1.11381	0.134901	0.231958	3.1765	1.49897	3.43721	6.85439
M_TRINITY_DN10099_c0_g1_i1_1_H_TRINITY_DN13179_c0_g1_i1_2	32.3312	0.876367	1.23186	2.1134	1.07956	0.218	0.334875	2.49759	2.09015	8.01539	1.7589
M_TRINITY_DN10101_c0_g1_i2_1_H_TRINITY_DN12835_c0_g1_i2_1	15.8167	1.02958	-0.420754	0.740618	-0.433198	0.673935	0.763941	2.1488	1.34649	1.64708	1.01009
M_TRINITY_DN10116_c0_g2_i1_2_H_TRINITY_DN30684_c0_g1_i1_2	23.2573	0.935852	1.16146	2.12425	1.08695	0.245456	0.366628	0.488259	1.92778	2.69142	2.52971
M_TRINITY_DN10120_c0_g1_i1_2_H_TRINITY_DN9967_c0_g1_i1_1	9.57344	1.92129	-0.975122	0.272912	-1.87349	0.3295	0.456704	1.98687	0.441273	0.668381	0
M_TRINITY_DN10126_c0_g1_i1_1_H_TRINITY_DN8935_c0_g1_i1_2	44.6164	0.759009	1.96601	2.81322	1.49222	0.0492973	0.103632	0.480037	2.49086	4.02931	4.15107
M_TRINITY_DN10129_c0_g1_i1_2_H_TRINITY_DN8261_c0_g1_i1_1	5.5109	2.50521	-2.3499	0.016898	-5.887	0.0187782	0.0465892	1.29133	0.900381	0	0
M_TRINITY_DN10134_c0_g1_i1_1_H_TRINITY_DN25353_c2_g4_i1_2	55.8962	0.803582	3.69977	7.85202	2.97306	0.000215798	0.000932602	1.73751	0.142992	8.35024	7.02114
M_TRINITY_DN10139_c0_g1_i1_1_H_TRINITY_DN18352_c0_g1_i2_2	137.58	0.316884	1.8001	1.48496	0.570424	0.0718442	0.140957	5.5475	6.56673	10.8833	7.18486
M_TRINITY_DN10140_c0_g1_i1_1_H_TRINITY_DN25940_c1_g1_i8_1	1432.48	0.0794242	-7.69994	0.654488	-0.611561	1.36134e-14	1.89373e-13	23.3398	23.9883	15.4206	15.6345
M_TRINITY_DN10141_c0_g1_i1_2_H_TRINITY_DN28400_c1_g1_i21_2	2192.01	0.103091	-2.74952	0.821623	-0.283452	0.0059682	0.0175075	28.898	38.3668	27.119	28.0179
M_TRINITY_DN10143_c0_g1_i1_2_H_TRINITY_DN23582_c1_g3_i1_2	16.6973	1.75918	0.242889	1.3447	0.427287	0.808091	0.865665	2.82744	0	0.471275	3.38105
M_TRINITY_DN10156_c0_g1_i1_2_H_TRINITY_DN33724_c0_g1_i1_1	24.6327	1.40459	-1.94983	0.149818	-2.73872	0.0511958	0.106928	6.82026	1.82039	1.37365	0
M_TRINITY_DN10161_c0_g1_i1_1_H_TRINITY_DN7186_c0_g1_i1_1	25.4857	0.778313	-1.90028	0.358733	-1.47902	0.0573958	0.117395	2.20349	3.30076	0.930425	0.990182
M_TRINITY_DN10162_c0_g1_i1_1_H_TRINITY_DN19320_c0_g1_i1_1	33.3799	0.646655	-1.08119	0.615931	-0.69916	0.27961	0.403979	3.0506	3.83131	2.40785	1.86907
M_TRINITY_DN1016_c0_g1_i1_1_H_TRINITY_DN28020_c2_g6_i1_1	101.018	0.404965	-7.58026	0.119101	-3.06974	3.4485e-14	4.66702e-13	3.14947	2.93134	0.459596	0.27903
M_TRINITY_DN10172_c0_g1_i1_2_H_TRINITY_DN32007_c0_g1_i1_2	23.5612	0.985306	-0.424624	0.748262	-0.418384	0.671111	0.761507	3.144	1.56533	0.714033	2.79044
M_TRINITY_DN10176_c0_g1_i1_2_H_TRINITY_DN9777_c0_g1_i1_1	15.1552	1.68641	-1.59092	0.155723	-2.68295	0.111628	0.200497	0.761303	5.65872	0.996835	4.82896e-27
M_TRINITY_DN10181_c0_g1_i1_1_H_TRINITY_DN19215_c0_g1_i1_1	43.2037	0.620683	-1.37277	0.553995	-0.852056	0.169823	0.276761	2.92833	1.52776	1.22602	1.27573
M_TRINITY_DN10186_c0_g1_i1_2_H_TRINITY_DN65_c0_g1_i1_1	7.21907	2.28123	-2.75127	0.0129019	-6.27627	0.00593655	0.0174317	1.62632	1.53727	0	0
M_TRINITY_DN1018_c0_g1_i1_1_H_TRINITY_DN32825_c0_g1_i1_1	16.1591	1.08957	-0.604744	0.633356	-0.658912	0.545349	0.657785	2.69596	1.02316	0.875161	1.42772
M_TRINITY_DN10199_c0_g1_i1_1_H_TRINITY_DN23771_c0_g1_i2_2	182.573	0.257887	6.83137	3.39103	1.76172	8.41077e-12	9.49415e-11	1.34237	1.12952	3.98499	4.43469
M_TRINITY_DN10200_c0_g1_i1_1_H_TRINITY_DN21622_c0_g1_i10_2	1191.98	0.0960506	8.9811	1.81836	0.862641	2.68061e-19	4.92917e-18	6.89481	6.60933	12.0806	12.5699
M_TRINITY_DN10201_c0_g1_i1_2_H_TRINITY_DN3_c0_g1_i1_1	23.6301	1.05422	-1.68649	0.2916	-1.77794	0.0917017	0.171413	2.17653	2.78815	1.27762	0.150759
M_TRINITY_DN1020_c0_g1_i1_2_H_TRINITY_DN6811_c0_g1_i1_2	35.4135	0.972462	1.21257	2.26448	1.17918	0.225295	0.34321	2.38032	0.949223	1.0566	6.63548
M_TRINITY_DN10210_c0_g1_i1_2_H_TRINITY_DN31636_c0_g1_i1_2	26.4056	0.920742	1.27505	2.25635	1.17399	0.202293	0.316684	1.99769	1.47177	1.6723	6.21421
M_TRINITY_DN10220_c0_g1_i1_1_H_TRINITY_DN14971_c0_g2_i1_2	25.5562	0.780161	0.804961	1.54542	0.628	0.420842	0.546105	1.04316	0.79134	1.16768	1.66365
M_TRINITY_DN10222_c0_g1_i1_2_H_TRINITY_DN20596_c0_g1_i2_1	23.1372	0.813916	-1.97998	0.32725	-1.61153	0.0477063	0.100914	2.15092	2.5457	0.711153	0.788793
M_TRINITY_DN10223_c0_g1_i1_1_H_TRINITY_DN28083_c3_g2_i9_2	575.4	0.144045	4.50057	1.5673	0.648284	6.77721e-06	3.90459e-05	7.91986	6.97737	12.1475	11.3707
M_TRINITY_DN10225_c0_g1_i1_2_H_TRINITY_DN31787_c0_g1_i1_1	11.8099	1.38237	-0.8624	0.437648	-1.19216	0.388467	0.515454	0.900888	3.01698	1.39594	0.314145
M_TRINITY_DN10238_c0_g1_i1_1_H_TRINITY_DN15854_c0_g1_i1_2	42.4481	1.13401	0.779348	1.84522	0.883789	0.435774	0.559262	1.1233	5.45709	0.715567	11.2421
M_TRINITY_DN10243_c0_g1_i1_1_H_TRINITY_DN28343_c1_g1_i12_2	1464.89	0.280676	-1.99194	0.67873	-0.55909	0.0463777	0.0986753	122.101	134.709	105.192	69.8139
M_TRINITY_DN10244_c0_g1_i1_1_H_TRINITY_DN15047_c0_g1_i1_2	57.4344	0.526774	4.54716	5.26096	2.39533	5.43747e-06	3.18046e-05	1.03387	1.24092	4.59733	7.11377
M_TRINITY_DN1024_c0_g1_i1_2_H_TRINITY_DN9422_c0_g1_i1_1	55.1664	0.661768	0.704727	1.38162	0.466366	0.48098	0.601321	2.75895	3.62569	6.84281	1.97752
M_TRINITY_DN10257_c0_g2_i1_1_H_TRINITY_DN13703_c0_g1_i1_2	27.8586	0.977189	1.41919	2.61501	1.38682	0.155844	0.258998	1.58333	0.28832	2.0788	2.91648
M_TRINITY_DN10268_c0_g1_i1_1_H_TRINITY_DN26409_c1_g5_i1_2	55.1	0.506727	-1.64431	0.561277	-0.833215	0.100113	0.183976	6.40488	7.74941	2.95253	4.81038
M_TRINITY_DN1026_c0_g1_i1_2_H_TRINITY_DN6771_c0_g1_i1_1	23.6368	0.892905	-0.457598	0.753358	-0.408592	0.647241	0.742226	2.68451	1.00221	1.63434	1.27018
M_TRINITY_DN10271_c0_g1_i1_2_H_TRINITY_DN13441_c0_g1_i1_1	12.2289	1.1814	-1.07596	0.414334	-1.27113	0.281946	0.406489	1.66122	1.5625	0.503732	0.907308
M_TRINITY_DN10275_c0_g1_i1_1_H_TRINITY_DN7810_c0_g1_i1_2	26.8627	0.822272	0.101751	1.05971	0.083667	0.918954	0.944189	1.70786	0.881997	0.982959	1.80025
M_TRINITY_DN10283_c0_g1_i1_2_H_TRINITY_DN25795_c0_g5_i1_2	29.0383	0.861444	3.81143	9.73603	3.28333	0.000138164	0.000625826	0.21622	0.656331	4.51059	3.36501
M_TRINITY_DN10287_c0_g1_i1_1_H_TRINITY_DN14698_c0_g1_i1_2	24.9	1.2311	2.56147	8.89775	3.15344	0.0104229	0.0283706	0	1.22467	4.49887	6.24846
M_TRINITY_DN10287_c0_g2_i1_1_H_TRINITY_DN16203_c0_g1_i1_2	21.3867	1.1007	1.50915	3.16264	1.66113	0.131259	0.227132	0.60572	1.42535	1.13268	5.3582
M_TRINITY_DN10291_c0_g1_i1_2_H_TRINITY_DN19066_c0_g1_i1_1	7.00867	1.841	-0.610553	0.458811	-1.12403	0.541496	0.654772	0.18503	2.06986	0.849706	0.199672
M_TRINITY_DN10292_c0_g1_i1_1_H_TRINITY_DN27005_c1_g1_i2_1	3366.42	0.0521058	-18.4792	0.513034	-0.962873	3.03815e-76	2.71493e-74	93.002	99.7215	49.6729	49.4135
M_TRINITY_DN10295_c0_g1_i1_2_H_TRINITY_DN15640_c0_g1_i2_2	14.1437	1.06759	1.21984	2.4662	1.30229	0.222525	0.340099	0.518383	0.433541	1.0851	1.31337
M_TRINITY_DN10310_c0_g1_i1_1_H_TRINITY_DN11559_c0_g1_i1_1	25.4773	0.781525	0.0647073	1.03567	0.0505704	0.948407	0.963957	1.54571	1.23291	1.79554	1.08989
M_TRINITY_DN1031_c0_g1_i1_1_H_TRINITY_DN5590_c0_g1_i1_1	15.8021	1.09685	-1.32239	0.365905	-1.45046	0.186037	0.297108	2.59387	1.00056	0.648959	0.643961
M_TRINITY_DN10320_c0_g1_i1_2_H_TRINITY_DN12611_c0_g1_i1_1	231.037	0.207825	-2.89752	0.658759	-0.602177	0.00376123	0.0117117	18.5776	21.2521	12.4969	13.719
M_TRINITY_DN10330_c0_g1_i1_1_H_TRINITY_DN4289_c0_g1_i1_1	22.6416	0.879421	-0.883468	0.583603	-0.776941	0.376983	0.504059	1.09105	2.64692	1.17512	0.959349
M_TRINITY_DN10334_c0_g1_i1_2_H_TRINITY_DN31055_c0_g1_i1_1	36.8478	0.601482	-0.709542	0.743922	-0.426777	0.477988	0.598752	1.38299	1.83074	1.17978	1.19767
M_TRINITY_DN1034_c0_g1_i1_2_H_TRINITY_DN12410_c1_g1_i1_2	13.7045	1.5292	0.340449	1.43457	0.520616	0.733518	0.809629	2.06117	0.359776	3.34679	0.300711
M_TRINITY_DN10356_c0_g1_i1_2_H_TRINITY_DN29272_c0_g1_i1_2	23.1845	0.806388	-0.0661205	0.963717	-0.0533188	0.947282	0.963324	1.46755	1.53335	1.109	1.72812
M_TRINITY_DN10369_c0_g1_i1_1_H_TRINITY_DN13394_c0_g1_i1_1	43.5967	0.975178	0.206535	1.14982	0.201408	0.836373	0.886697	5.3205	1.58568	7.19029	0.960017
M_TRINITY_DN10369_c0_g1_i1_2_H_TRINITY_DN15592_c0_g1_i1_2	8.75344	1.51488	1.98251	8.01808	3.00326	0.0474224	0.100455	0.124445	0.143437	1.53799	0.950787
M_TRINITY_DN10378_c0_g1_i1_1_H_TRINITY_DN14841_c0_g1_i2_2	31.0443	0.810362	1.09154	1.84618	0.884544	0.275035	0.398827	0.765812	2.70088	3.29541	2.96279
M_TRINITY_DN1037_c0_g1_i1_1_H_TRINITY_DN32037_c0_g1_i1_1	10.763	1.90722	0.0920939	1.12947	0.175643	0.926623	0.949449	2.38745	0	0.585371	2.22439
M_TRINITY_DN10387_c0_g1_i1_1_H_TRINITY_DN31575_c0_g1_i1_1	23.4759	0.872334	-1.76817	0.343306	-1.54243	0.0770329	0.14925	2.29086	5.2204	1.32093	1.2555
M_TRINITY_DN1038_c0_g1_i1_2_H_TRINITY_DN5903_c0_g1_i1_1	26.0717	0.790069	-0.0886042	0.952636	-0.0700035	0.929396	0.951486	3.0428	1.71145	2.62146	2.02612
M_TRINITY_DN10390_c0_g1_i1_1_H_TRINITY_DN25888_c3_g4_i1_1	20.9566	0.845801	0.898503	1.69344	0.759954	0.368917	0.4964	1.11923	1.49975	2.47619	2.02986
M_TRINITY_DN10393_c0_g1_i1_1_H_TRINITY_DN30899_c0_g1_i1_2	21.0986	1.51027	0.457959	1.61512	0.691643	0.646982	0.742071	3.55294	0	3.40892	2.55082
M_TRINITY_DN10394_c0_g1_i1_2_H_TRINITY_DN4306_c0_g1_i1_2	16.9593	1.90915	3.96407	189.756	7.568	7.36831e-05	0.000352642	0	0	5.74983	1.34817
M_TRINITY_DN10408_c0_g1_i1_2_H_TRINITY_DN4893_c0_g1_i1_1	203.476	0.233394	-3.32876	0.583615	-0.776911	0.000872346	0.00325455	14.2994	13.4374	7.40744	8.77671
M_TRINITY_DN10410_c0_g1_i1_1_H_TRINITY_DN16629_c0_g1_i1_2	22.5472	0.952015	3.40157	9.43712	3.23835	0.000669994	0.002582	0.575169	0.331398	5.63593	3.73574
M_TRINITY_DN10412_c0_g1_i1_2_H_TRINITY_DN32452_c0_g1_i1_1	10.3163	2.14582	-3.16557	0.00901952	-6.79273	0.0015478	0.00540854	3.55903	0.892995	0	0
M_TRINITY_DN10414_c0_g1_i1_1_H_TRINITY_DN21323_c0_g1_i3_2	2566.11	0.0582496	-0.0218875	0.999117	-0.00127494	0.982538	0.98795	69.364	73.7075	71.7454	71.5131
M_TRINITY_DN10418_c0_g1_i1_2_H_TRINITY_DN34339_c0_g1_i1_1	15.7961	1.00227	-1.15079	0.449562	-1.15341	0.249818	0.371549	1.85455	2.26752	0.748038	1.06316
M_TRINITY_DN10420_c0_g1_i1_1_H_TRINITY_DN29215_c0_g5_i1_1	223.465	0.316278	-1.92592	0.655594	-0.609126	0.0541141	0.111765	24.5584	28.687	23.3082	11.8728
M_TRINITY_DN10421_c0_g1_i1_2_H_TRINITY_DN18290_c0_g1_i2_1	8.68068	1.43046	-1.18677	0.308294	-1.69762	0.23532	0.354817	0.717283	1.3442	0.369291	0.266462
M_TRINITY_DN10426_c0_g1_i1_1_H_TRINITY_DN18436_c0_g1_i2_2	87.5355	0.484475	3.13199	2.86269	1.51737	0.00173625	0.00597773	0.738797	2.02085	3.84242	3.90127
M_TRINITY_DN10430_c0_g1_i1_1_H_TRINITY_DN32923_c0_g1_i1_2	16.0516	1.5645	1.54899	5.36431	2.42339	0.121383	0.214215	0	1.22768	1.37351	4.87845
M_TRINITY_DN10432_c0_g1_i1_1_H_TRINITY_DN378_c0_g1_i1_2	33.5638	0.635728	0.409949	1.19799	0.260616	0.681843	0.770193	1.554	1.83168	2.29483	1.809
M_TRINITY_DN10433_c0_g1_i1_2_H_TRINITY_DN28375_c1_g1_i1_1	29.1603	0.79869	-3.94827	0.112387	-3.15345	7.87165e-05	0.000374695	4.72408	4.32533	0.40924	0.568868
M_TRINITY_DN10435_c0_g1_i1_2_H_TRINITY_DN10066_c1_g1_i1_2	32.8914	0.882819	1.53293	2.55496	1.3533	0.125293	0.219253	1.53035	2.76424	1.9988	8.59343
M_TRINITY_DN10436_c0_g1_i1_1_H_TRINITY_DN2007_c0_g1_i1_1	19.4823	1.04828	-2.45177	0.168389	-2.57013	0.0142157	0.036922	2.66915	1.90928	0.160214	0.567949
M_TRINITY_DN10436_c0_g1_i1_2_H_TRINITY_DN679_c0_g1_i2_1	8.22733	1.89144	-1.99897	0.072748	-3.78095	0.0456111	0.0973556	1.5569	0.941779	0.177684	0
M_TRINITY_DN10438_c0_g1_i1_2_H_TRINITY_DN7355_c0_g1_i1_2	21.0188	1.24006	1.42372	3.39994	1.76551	0.154526	0.25728	0.902954	0.703981	0.382484	5.04993
M_TRINITY_DN10444_c0_g1_i1_2_H_TRINITY_DN34167_c0_g1_i1_1	15.6193	1.05422	-0.958151	0.49651	-1.0101	0.337986	0.465172	1.69051	0.835137	0.576721	0.674265
M_TRINITY_DN10460_c0_g1_i1_2_H_TRINITY_DN31393_c0_g1_i1_2	18.1634	1.41405	1.74533	5.53271	2.46799	0.0809266	0.155197	0	1.3859	3.77396	3.35297
M_TRINITY_DN10464_c0_g1_i1_1_H_TRINITY_DN28553_c0_g1_i1_2	6.40286	2.6457	2.32893	71.5879	6.16164	0.019863	0.0487994	0	0	2.61368	0.225347
M_TRINITY_DN10464_c0_g2_i1_1_H_TRINITY_DN32094_c0_g1_i1_2	10.9819	1.60428	2.13612	10.755	3.42693	0.0326694	0.0738497	0.390752	0	1.86584	2.31945
M_TRINITY_DN10469_c0_g1_i1_2_H_TRINITY_DN2373_c0_g1_i1_2	9.10093	1.43116	0.330798	1.3884	0.473424	0.740797	0.815253	0.727727	0.532165	0.438257	1.35707
M_TRINITY_DN10474_c0_g1_i1_1_H_TRINITY_DN7043_c0_g1_i1_2	4.6	1.90665	-0.260331	0.708893	-0.49636	0.794609	0.855139	0.498469	0.789894	0.776016	0.172647
M_TRINITY_DN10506_c0_g1_i1_1_H_TRINITY_DN13734_c0_g1_i1_1	33.1131	0.810458	-0.530605	0.742245	-0.430034	0.595692	0.700143	1.88803	3.36596	0.872294	2.87067
M_TRINITY_DN10511_c0_g1_i1_1_H_TRINITY_DN17054_c0_g1_i1_2	164.948	0.265418	6.41272	3.25363	1.70205	1.42944e-10	1.47202e-09	3.2041	2.77011	10.3314	9.36477
M_TRINITY_DN10513_c0_g1_i1_1_H_TRINITY_DN28766_c0_g1_i2_1	866.178	0.141629	7.20225	2.02799	1.02005	5.92278e-13	7.32058e-12	6.03858	7.62796	15.4033	12.3656
M_TRINITY_DN10514_c0_g1_i1_1_H_TRINITY_DN4266_c0_g1_i1_2	22.1682	0.901009	0.675658	1.52496	0.608774	0.499258	0.617339	0.87053	1.12999	2.2269	0.858807
M_TRINITY_DN10515_c0_g1_i1_1_H_TRINITY_DN25624_c0_g1_i1_2	175.861	0.237618	2.81783	1.5906	0.669568	0.00483498	0.0145539	3.72589	4.05799	5.97203	6.39761
M_TRINITY_DN10519_c0_g1_i1_2_H_TRINITY_DN29256_c0_g1_i1_2	926.199	0.121115	5.15198	1.54112	0.623984	2.57748e-07	1.82626e-06	36.9413	44.0643	67.8758	57.2775
M_TRINITY_DN10520_c0_g1_i1_1_H_TRINITY_DN9815_c0_g1_i1_1	153.001	0.285455	-1.12502	0.800436	-0.321142	0.260582	0.383123	14.9	18.6947	11.4848	15.1981
M_TRINITY_DN1052_c0_g1_i1_1_H_TRINITY_DN31683_c0_g1_i1_1	47.034	0.607772	-1.35144	0.565905	-0.821367	0.176554	0.285385	5.77628	5.72295	1.92586	4.51821
M_TRINITY_DN10531_c0_g1_i1_1_H_TRINITY_DN5965_c0_g1_i1_2	31.6569	0.803317	0.92438	1.67315	0.74257	0.355289	0.482596	1.11561	0.975482	2.68377	0.880899
M_TRINITY_DN10533_c0_g1_i1_1_H_TRINITY_DN22676_c0_g1_i1_2	32.9144	0.677377	2.45127	3.16112	1.66043	0.0142353	0.0369632	0.95656	0.743389	2.32301	2.93317
M_TRINITY_DN10535_c0_g1_i1_1_H_TRINITY_DN28115_c3_g3_i5_1	2762.88	0.0617333	-6.6694	0.751724	-0.411724	2.56848e-11	2.80722e-10	31.8905	35.3378	24.7689	25.7842
M_TRINITY_DN10536_c0_g1_i1_1_H_TRINITY_DN18479_c0_g1_i1_2	316.787	0.246579	2.57055	1.55169	0.633842	0.0101538	0.0277492	6.88621	4.58099	9.64011	8.38965
M_TRINITY_DN10538_c0_g1_i1_1_H_TRINITY_DN13111_c0_g2_i1_1	45.9702	1.17264	-5.57368	0.0107769	-6.53591	2.49413e-08	2.00118e-07	5.28758	4.05966	0	0.0914875
M_TRINITY_DN10544_c0_g1_i1_1_H_TRINITY_DN6352_c0_g1_i1_1	303.776	0.247495	1.59967	1.31577	0.395911	0.109671	0.197706	21.4782	36.8016	37.464	38.7415
M_TRINITY_DN10545_c0_g1_i1_1_H_TRINITY_DN13275_c0_g1_i1_1	6.84425	1.70825	-1.10128	0.271448	-1.88125	0.270776	0.394086	1.87414	0.50278	0.306281	0.418068
M_TRINITY_DN10548_c0_g1_i1_1_H_TRINITY_DN26068_c2_g1_i1_2	17.9654	1.1245	1.68463	3.71756	1.89436	0.0920603	0.171847	1.03377	0.409438	4.24672	1.3228
M_TRINITY_DN10552_c0_g1_i1_2_H_TRINITY_DN18956_c0_g1_i1_1	38.5205	0.594861	0.0560451	1.02338	0.0333391	0.955306	0.968768	2.35655	2.48747	2.07678	2.86244
M_TRINITY_DN10554_c0_g1_i1_1_H_TRINITY_DN32271_c0_g1_i1_1	12.5166	1.70992	-1.53573	0.161995	-2.62598	0.124604	0.21838	0.847132	3.63784	0.77533	0
M_TRINITY_DN10559_c0_g1_i1_1_H_TRINITY_DN14152_c0_g1_i1_1	141.051	0.270738	-1.04048	0.822622	-0.281698	0.298116	0.42358	2.72709	3.1438	2.27726	2.54147
M_TRINITY_DN10562_c0_g1_i1_1_H_TRINITY_DN19254_c0_g1_i1_2	148.107	0.274673	3.42366	1.91904	0.940385	0.000617842	0.00239675	1.94362	1.6462	3.48592	3.43922
M_TRINITY_DN10563_c0_g2_i1_1_H_TRINITY_DN19134_c0_g1_i1_1	53.9722	0.481098	-1.75879	0.556268	-0.846148	0.0786137	0.151636	2.94131	3.45157	1.99042	1.56628
M_TRINITY_DN10569_c0_g1_i1_1_H_TRINITY_DN17592_c0_g1_i1_2	65.5162	0.520511	1.06404	1.46799	0.553846	0.287309	0.411999	3.01607	3.58455	3.08859	6.59289
M_TRINITY_DN10573_c0_g1_i1_1_H_TRINITY_DN16532_c0_g1_i1_2	61.0942	0.553027	-0.678749	0.77091	-0.375366	0.497297	0.615779	6.80722	4.4491	6.01412	2.89099
M_TRINITY_DN10575_c0_g1_i1_1_H_TRINITY_DN22238_c0_g1_i1_1	81.9755	0.495485	-1.51299	0.594742	-0.749663	0.130283	0.225846	4.88241	2.25275	1.99584	2.31109
M_TRINITY_DN10576_c0_g1_i1_1_H_TRINITY_DN10165_c0_g1_i1_2	47.7681	0.770543	3.28251	5.77298	2.52932	0.00102886	0.00376989	2.05852	0.410103	8.66684	6.18537
M_TRINITY_DN10582_c0_g1_i1_1_H_TRINITY_DN33973_c0_g1_i1_1	31.6247	0.802958	-2.78901	0.211765	-2.23946	0.0052869	0.0157434	4.13956	8.26889	1.83212	0.856504
M_TRINITY_DN10585_c0_g1_i1_1_H_TRINITY_DN13469_c0_g1_i2_2	25.4726	1.06505	0.827143	1.84158	0.880947	0.408156	0.534088	0.336157	1.17672	2.32512	0.470236
M_TRINITY_DN10587_c0_g2_i1_1_H_TRINITY_DN10340_c0_g1_i1_2	17.7402	1.09049	2.95414	9.32733	3.22146	0.00313543	0.0099968	0.115277	0.414758	2.4035	2.34607
M_TRINITY_DN10591_c0_g1_i1_1_H_TRINITY_DN32651_c0_g1_i1_2	23.6816	0.791471	-0.08443	0.954738	-0.0668239	0.932715	0.953416	1.98546	2.18489	2.39422	1.59596
M_TRINITY_DN10594_c0_g1_i1_1_H_TRINITY_DN27084_c1_g1_i2_1	5935.92	0.045293	23.0927	2.0647	1.04593	5.48709e-118	8.83127e-116	85.9872	91.4724	179.854	187.174
M_TRINITY_DN10601_c0_g1_i1_2_H_TRINITY_DN4207_c0_g2_i1_2	31.7642	0.783538	2.64438	4.20461	2.07197	0.00818414	0.0230459	0.714936	1.44784	3.0971	5.9749
M_TRINITY_DN10603_c0_g1_i1_2_H_TRINITY_DN11949_c0_g1_i1_2	44.7201	0.718001	0.124994	1.06418	0.0897457	0.900528	0.931489	4.56092	3.06964	1.94919	6.26508
M_TRINITY_DN10616_c0_g1_i1_2_H_TRINITY_DN32110_c0_g1_i1_2	14.1206	1.3544	0.155178	1.15683	0.210173	0.876681	0.914509	2.50647	0.381867	2.55779	0.879956
M_TRINITY_DN10618_c0_g1_i1_1_H_TRINITY_DN32251_c0_g1_i1_1	16.7308	1.67022	-0.385407	0.640063	-0.643715	0.699936	0.784326	3.02858	1.22304	2.73799	0
M_TRINITY_DN10621_c0_g1_i1_2_H_TRINITY_DN32405_c0_g1_i1_2	23.5085	0.871879	1.45509	2.40938	1.26866	0.145644	0.245994	1.75233	0.768486	3.66823	2.62008
M_TRINITY_DN10625_c0_g1_i1_1_H_TRINITY_DN17897_c1_g1_i2_1	39.3543	0.57359	1.09877	1.54783	0.630242	0.271869	0.395319	2.65958	2.59427	4.39676	3.9016
M_TRINITY_DN10633_c0_g1_i1_1_H_TRINITY_DN15817_c0_g1_i1_1	49.7215	0.523557	-1.74317	0.531209	-0.912648	0.0813042	0.155791	1.93583	1.88766	0.798676	1.19255
M_TRINITY_DN10636_c0_g1_i1_1_H_TRINITY_DN20485_c0_g2_i1_2	41.1362	0.724539	0.494389	1.28183	0.358204	0.621031	0.720924	1.43297	4.5257	2.79316	4.6505
M_TRINITY_DN10640_c0_g1_i1_1_H_TRINITY_DN28639_c3_g1_i2_1	21.6956	1.14684	-2.43315	0.144544	-2.79042	0.0149682	0.0385419	1.25375	3.43436	0.0988825	0.54491
M_TRINITY_DN10656_c0_g1_i1_1_H_TRINITY_DN29978_c0_g1_i1_2	14.1323	1.51355	2.45671	13.1624	3.71835	0.0140215	0.0364934	0	0.319424	1.28358	3.05225
M_TRINITY_DN10660_c0_g1_i1_1_H_TRINITY_DN19869_c0_g1_i1_2	64.5733	0.498019	-1.79495	0.53815	-0.893919	0.0726616	0.142263	2.27389	3.99992	1.31407	1.99031
M_TRINITY_DN10662_c0_g1_i1_2_H_TRINITY_DN33261_c0_g1_i1_1	15.9499	0.999289	-1.08437	0.471849	-1.0836	0.278199	0.402269	1.62118	1.39109	0.81662	0.57987
M_TRINITY_DN10663_c0_g1_i1_2_H_TRINITY_DN11571_c0_g2_i1_1	36.6782	0.999667	-3.41954	0.0935317	-3.4184	0.000627275	0.00243177	3.52185	3.09726	0	0.601483
M_TRINITY_DN10665_c0_g1_i1_1_H_TRINITY_DN15985_c0_g1_i1_1	31.4603	0.77925	-0.552657	0.741923	-0.430658	0.580498	0.688124	1.14589	3.32817	1.73565	1.50408
M_TRINITY_DN10666_c0_g1_i1_1_H_TRINITY_DN18665_c0_g1_i1_1	66.6478	0.577513	-2.44162	0.376295	-1.41006	0.0146217	0.0377781	2.0534	5.08242	1.71341	0.968732
M_TRINITY_DN10668_c0_g1_i1_1_H_TRINITY_DN30748_c0_g1_i1_2	32.5432	0.66484	0.971639	1.56481	0.645984	0.33123	0.458455	1.73492	1.24489	2.3225	2.45829
M_TRINITY_DN10670_c0_g1_i1_1_H_TRINITY_DN9300_c0_g1_i1_2	31.333	0.774144	2.13879	3.15083	1.65573	0.0324526	0.0734705	0.976131	1.19469	4.83992	2.02541
M_TRINITY_DN10672_c0_g1_i1_2_H_TRINITY_DN19160_c0_g1_i1_1	47.9348	0.529951	-1.44301	0.588566	-0.764723	0.149019	0.250382	2.498	2.79825	1.27717	1.81398
M_TRINITY_DN10673_c0_g1_i1_2_H_TRINITY_DN24441_c1_g1_i2_1	91.0302	0.357677	-3.83002	0.386916	-1.36991	0.000128134	0.000585174	4.53467	4.82865	1.62407	1.96755
M_TRINITY_DN10685_c0_g1_i1_2_H_TRINITY_DN32165_c0_g1_i1_1	23.5498	1.38681	-0.909607	0.417123	-1.26146	0.36303	0.49044	2.56464	2.77655	0	2.20411
M_TRINITY_DN10691_c0_g1_i1_2_H_TRINITY_DN19127_c0_g1_i1_1	21.3909	1.02443	-3.62054	0.076469	-3.70898	0.00029399	0.00123643	5.20108	3.62544	0.426468	0.298205
M_TRINITY_DN10692_c0_g1_i1_2_H_TRINITY_DN26989_c2_g2_i1_1	24.0201	0.863354	-1.10139	0.517313	-0.95089	0.270727	0.394053	2.49544	1.66416	1.5275	0.673897
M_TRINITY_DN10695_c0_g1_i1_2_H_TRINITY_DN11161_c0_g1_i1_2	12.8903	1.17943	1.0453	2.35033	1.23286	0.295883	0.421166	0.672704	0.457818	1.8659	0.834781
M_TRINITY_DN10697_c0_g1_i1_1_H_TRINITY_DN19298_c0_g1_i1_2	67.8013	0.437601	-4.12049	0.286553	-1.80313	3.78073e-05	0.000191441	6.26535	5.46335	1.82604	1.56681
M_TRINITY_DN10698_c0_g1_i1_1_H_TRINITY_DN15645_c0_g1_i1_2	37.4196	0.802324	5.24571	18.491	4.20875	1.55685e-07	1.13452e-06	0.40881	0.249177	4.77361	7.23606
M_TRINITY_DN10698_c0_g2_i1_1_H_TRINITY_DN24578_c2_g2_i1_2	25.0703	0.764667	1.59899	2.33382	1.2227	0.109822	0.197931	1.01028	1.24276	2.68384	2.51363
M_TRINITY_DN10704_c0_g1_i1_2_H_TRINITY_DN30269_c0_g1_i1_1	9.11287	1.95711	-1.42209	0.145271	-2.78318	0.155002	0.257928	3.28234	0.495676	0.586037	0
M_TRINITY_DN10705_c0_g1_i1_1_H_TRINITY_DN28924_c2_g2_i5_1	333.997	0.182976	-2.40477	0.737127	-0.440015	0.0161825	0.0411939	8.07893	7.60231	5.35223	6.21238
M_TRINITY_DN10714_c0_g1_i1_1_H_TRINITY_DN5046_c0_g1_i1_2	63.8376	0.773677	0.872806	1.5969	0.67527	0.382769	0.509587	0.920946	7.2235	6.1998	6.61148
M_TRINITY_DN10718_c0_g1_i1_1_H_TRINITY_DN1766_c0_g1_i1_2	14.6381	1.22155	1.92765	5.11492	2.35471	0.0538988	0.1114	0.644609	0.396707	4.1215	1.30961
M_TRINITY_DN10719_c0_g1_i1_1_H_TRINITY_DN5816_c0_g1_i1_2	23.8146	0.857287	0.997613	1.80906	0.855241	0.318467	0.44508	1.36137	1.94334	1.86979	4.02201
M_TRINITY_DN1071_c0_g1_i1_1_H_TRINITY_DN19309_c0_g1_i1_2	140.526	0.275141	0.707938	1.14455	0.194782	0.478984	0.599526	2.15926	2.14641	2.2815	2.65291
M_TRINITY_DN10720_c0_g1_i1_1_H_TRINITY_DN14588_c0_g1_i1_2	52.5051	0.65018	1.03368	1.59337	0.67208	0.301285	0.426987	1.76536	1.40713	3.83905	1.2777
M_TRINITY_DN10721_c0_g1_i1_1_H_TRINITY_DN18734_c0_g1_i1_1	33.0246	0.829132	-0.0550697	0.968846	-0.0456601	0.956083	0.969359	3.9587	1.85614	1.46487	4.15608
M_TRINITY_DN10723_c0_g1_i1_1_H_TRINITY_DN8724_c0_g1_i1_2	21.7448	0.8342	1.26896	2.08287	1.05857	0.204454	0.31916	0.6086	0.876531	1.52582	1.57965
M_TRINITY_DN10725_c0_g1_i2_1_H_TRINITY_DN3580_c0_g1_i1_1	11.7795	1.78676	-0.255537	0.72871	-0.456583	0.798308	0.858164	2.33301	0.929918	0	2.37107
M_TRINITY_DN10731_c0_g1_i1_2_H_TRINITY_DN3214_c0_g1_i1_1	54.262	0.734304	-1.16088	0.553848	-0.852438	0.245691	0.366797	6.44402	3.81495	4.72402	1.05209
M_TRINITY_DN10734_c0_g1_i1_2_H_TRINITY_DN17131_c0_g1_i1_1	16.7294	1.61551	-1.19135	0.263406	-1.92464	0.233517	0.352809	0.680079	4.55372	0	1.29496
M_TRINITY_DN10743_c0_g1_i1_2_H_TRINITY_DN2156_c0_g1_i1_1	14.6685	1.22028	-1.21421	0.358073	-1.48167	0.224668	0.342622	3.34245	0.825971	0.921044	0.636481
M_TRINITY_DN10749_c1_g1_i1_1_H_TRINITY_DN29206_c0_g2_i1_1	26.2934	0.823492	-2.34424	0.262344	-1.93047	0.0190658	0.0471852	2.5896	4.37643	1.2019	0.664307
M_TRINITY_DN10750_c0_g2_i1_1_H_TRINITY_DN738_c0_g1_i1_1	32.2238	0.784306	-0.470983	0.774107	-0.369395	0.637653	0.73424	3.98063	1.5458	1.76352	2.54769
M_TRINITY_DN10751_c0_g1_i1_1_H_TRINITY_DN12838_c0_g1_i1_2	56.4678	0.503229	1.76504	1.85089	0.888217	0.0775576	0.150053	1.50268	2.76209	4.07954	3.79854
M_TRINITY_DN10758_c0_g1_i1_1_H_TRINITY_DN8793_c0_g1_i1_2	18.1975	0.993512	0.875102	1.82693	0.869424	0.381518	0.508329	1.19325	0.8623	1.1426	2.57625
M_TRINITY_DN1075_c0_g1_i1_2_H_TRINITY_DN27442_c6_g1_i1_2	112.427	0.379017	-1.13331	0.742496	-0.429546	0.257082	0.379226	12.723	8.99358	9.91767	6.47379
M_TRINITY_DN10761_c0_g1_i1_1_H_TRINITY_DN18536_c0_g1_i1_2	911.761	0.102033	-3.55085	0.777921	-0.362304	0.000383985	0.00156799	46.2135	52.6656	39.8091	37.3121
M_TRINITY_DN1076_c0_g1_i1_1_H_TRINITY_DN34186_c0_g1_i1_1	37.3975	0.646649	0.0750666	1.03422	0.0485417	0.940162	0.958564	2.99912	2.16866	2.00081	3.33314
M_TRINITY_DN10772_c0_g1_i1_2_H_TRINITY_DN32724_c0_g1_i1_1	26.8902	0.757111	-2.17851	0.318779	-1.64937	0.0293683	0.0676961	3.94375	3.1165	1.11922	1.07987
M_TRINITY_DN10778_c0_g1_i1_2_H_TRINITY_DN31158_c0_g1_i1_1	37.0512	0.693599	-2.29397	0.33192	-1.59109	0.0217924	0.0526706	4.78467	6.1597	1.01708	2.52033
M_TRINITY_DN10779_c0_g1_i1_2_H_TRINITY_DN15703_c0_g1_i1_1	39.5452	0.598579	-2.54252	0.348228	-1.5219	0.0110057	0.0297005	3.58591	4.03405	1.56866	1.1346
M_TRINITY_DN10780_c0_g1_i1_2_H_TRINITY_DN26502_c2_g3_i1_2	21.3012	1.32292	2.56042	10.463	3.38723	0.0104546	0.0284388	0.75519	0	2.09933	5.93277
M_TRINITY_DN10782_c0_g1_i1_1_H_TRINITY_DN30736_c0_g1_i1_2	10.1545	1.67407	2.24015	13.456	3.75018	0.0250811	0.0593117	0.188879	0	1.25265	1.77832
M_TRINITY_DN10783_c0_g1_i1_1_H_TRINITY_DN13936_c0_g1_i1_1	11.4027	1.27083	-1.246	0.333681	-1.58346	0.212764	0.328993	1.31142	0.772446	0.219332	0.464867
M_TRINITY_DN10784_c0_g1_i1_1_H_TRINITY_DN24781_c0_g1_i2_1	178.506	0.233636	-0.632831	0.902593	-0.147852	0.526844	0.641931	6.2535	6.2603	5.6077	5.73299
M_TRINITY_DN10786_c0_g1_i1_1_H_TRINITY_DN30261_c0_g1_i1_2	5.99574	2.76606	0.689186	3.74855	1.90633	0.490707	0.60994	0	0.651634	0	2.22587
M_TRINITY_DN10786_c0_g1_i1_2_H_TRINITY_DN8223_c0_g1_i1_2	16.761	1.14203	2.9707	10.5022	3.39262	0.00297121	0.00953742	0.312453	0.379407	4.76965	2.42251
M_TRINITY_DN10787_c0_g1_i1_1_H_TRINITY_DN32300_c0_g1_i1_1	27.6611	0.725173	-0.861853	0.648423	-0.624992	0.388769	0.515726	4.14771	3.32238	2.22522	2.56051
M_TRINITY_DN10787_c0_g1_i1_2_H_TRINITY_DN15436_c0_g1_i1_2	73.0458	0.396514	-0.980017	0.763876	-0.38859	0.327078	0.454357	4.93802	4.38924	3.73569	3.45839
M_TRINITY_DN1078_c0_g1_i1_2_H_TRINITY_DN27763_c2_g1_i1_2	81.178	0.427252	1.21564	1.43335	0.519387	0.22412	0.341996	2.62197	3.40155	5.41182	3.22773
M_TRINITY_DN10791_c0_g1_i1_1_H_TRINITY_DN9821_c0_g1_i2_2	12.8092	1.6998	0.652465	2.15705	1.10906	0.514101	0.630718	0	1.93087	1.67134	2.34088
M_TRINITY_DN10792_c0_g1_i1_2_H_TRINITY_DN23025_c0_g1_i2_1	111.225	0.312131	-0.788892	0.843092	-0.246238	0.430175	0.554214	3.51346	4.40639	3.18256	3.45306
M_TRINITY_DN10792_c0_g1_i2_1_H_TRINITY_DN19452_c0_g1_i1_1	1314.16	0.0836361	-3.11931	0.834575	-0.260887	0.00181275	0.00620969	25.4838	28.5508	22.3119	22.8112
M_TRINITY_DN10796_c0_g1_i1_1_H_TRINITY_DN22553_c0_g1_i1_1	19.4068	1.23688	-0.327163	0.755413	-0.404662	0.743545	0.817075	1.68302	1.16783	1.98907	0.190578
M_TRINITY_DN10799_c0_g1_i1_1_H_TRINITY_DN23184_c0_g1_i2_1	821.141	0.121712	-0.340861	0.971653	-0.041487	0.733208	0.809417	15.1106	17.5174	14.7208	16.9245
M_TRINITY_DN1079_c0_g1_i1_1_H_TRINITY_DN31982_c0_g1_i1_1	12.4627	1.21291	0.745871	1.87212	0.904674	0.455745	0.578052	0.767298	0.923146	0.799021	2.22893
M_TRINITY_DN10800_c0_g1_i1_1_H_TRINITY_DN25646_c0_g3_i3_1	255.914	0.196613	-2.98755	0.665545	-0.587392	0.00281223	0.00908461	5.20994	6.17825	3.91338	3.68864
M_TRINITY_DN10802_c0_g1_i1_1_H_TRINITY_DN18132_c0_g2_i1_2	52.9987	0.47544	-0.293461	0.907819	-0.139523	0.76917	0.835801	1.98522	2.00472	1.95961	1.68016
M_TRINITY_DN10812_c0_g1_i1_1_H_TRINITY_DN27403_c2_g2_i16_2	502.002	0.140603	7.21295	2.01973	1.01416	5.47516e-13	6.79537e-12	4.13841	3.99032	8.53077	7.97901
M_TRINITY_DN1081_c0_g1_i1_1_H_TRINITY_DN29172_c0_g1_i1_1	189.508	0.229659	-3.96499	0.531965	-0.910596	7.33998e-05	0.000351567	4.46349	4.87146	2.39517	2.57584
M_TRINITY_DN10822_c0_g1_i2_1_H_TRINITY_DN27894_c0_g1_i1_2	50.5909	0.557058	-0.672626	0.77127	-0.374692	0.501185	0.618981	2.87389	1.69502	1.58255	2.01272
M_TRINITY_DN10824_c0_g1_i1_1_H_TRINITY_DN28123_c3_g4_i1_1	61.0945	0.476544	-2.27285	0.47201	-1.08311	0.0230354	0.0552068	3.73214	5.69145	2.48827	1.92751
M_TRINITY_DN10824_c0_g1_i1_2_H_TRINITY_DN18193_c0_g1_i1_2	15.3045	1.18231	0.767217	1.87526	0.907092	0.442953	0.565999	0.603786	0.843286	0.476635	2.15575
M_TRINITY_DN10828_c0_g1_i1_1_H_TRINITY_DN17838_c0_g2_i1_1	23.7579	1.15609	-3.70677	0.0512831	-4.28537	0.000209922	0.000909306	3.31155	2.17982	0	0.256101
M_TRINITY_DN1082_c0_g1_i1_2_H_TRINITY_DN31408_c0_g1_i1_1	14.2545	4.78844	-1.51555	0.0065372	-7.25711	0.129634	0.2251	0	6.75711	0	0
M_TRINITY_DN10831_c0_g1_i1_1_H_TRINITY_DN2046_c0_g1_i1_2	25.0085	1.07023	1.90004	4.0939	2.03348	0.0574278	0.117421	0.91337	1.50614	8.6506	1.34472
M_TRINITY_DN10834_c0_g1_i1_1_H_TRINITY_DN31374_c0_g1_i1_2	9.78201	2.25874	3.00443	110.372	6.78623	0.0026608	0.00865988	0	0	0.529268	3.93215
M_TRINITY_DN10835_c0_g1_i1_1_H_TRINITY_DN25418_c1_g3_i1_2	39.1016	0.590278	1.25637	1.67204	0.741608	0.208982	0.324435	2.29069	1.74082	3.39653	3.39826
M_TRINITY_DN10836_c0_g1_i1_1_H_TRINITY_DN28637_c2_g1_i6_1	1305.56	0.0917603	6.27123	1.49014	0.57545	3.58206e-10	3.53903e-09	14.2679	14.4031	20.5204	22.2901
M_TRINITY_DN10836_c0_g1_i1_2_H_TRINITY_DN27905_c0_g1_i16_2	144.832	0.304108	2.68682	1.76184	0.817083	0.00721356	0.0206133	1.97663	2.3579	3.16613	4.45841
M_TRINITY_DN10839_c0_g1_i1_2_H_TRINITY_DN15323_c0_g1_i1_1	9.49076	1.38234	-0.523568	0.605522	-0.723748	0.600579	0.704291	1.7868	0.718276	0.91975	0.651505
M_TRINITY_DN10840_c0_g1_i1_2_H_TRINITY_DN12586_c0_g1_i1_2	18.431	1.08097	2.69399	7.52721	2.91212	0.00706033	0.0202276	0.521969	0.321888	4.21568	1.80264
M_TRINITY_DN10840_c0_g1_i2_1_H_TRINITY_DN4905_c0_g2_i1_1	69.1603	0.459867	-2.01681	0.525782	-0.927464	0.0437153	0.094128	1.63812	2.19597	1.27684	0.765915
M_TRINITY_DN10842_c0_g1_i1_1_H_TRINITY_DN16962_c0_g1_i1_2	62.1948	0.448242	1.3548	1.52338	0.607278	0.175481	0.284019	3.22498	3.14838	5.56006	4.13166
M_TRINITY_DN10843_c0_g1_i1_1_H_TRINITY_DN4164_c0_g1_i1_1	12.6398	1.17928	-1.1353	0.395338	-1.33884	0.256248	0.378308	2.09375	1.46817	0.410213	0.878396
M_TRINITY_DN10845_c0_g1_i1_2_H_TRINITY_DN11384_c0_g1_i1_1	28.9891	0.993782	-1.86207	0.277297	-1.85049	0.0625926	0.126019	2.32618	8.67998	2.52345	0.592561
M_TRINITY_DN10847_c0_g1_i1_1_H_TRINITY_DN32079_c0_g1_i1_2	16.7167	1.06667	1.25961	2.53781	1.34358	0.20781	0.323017	1.59864	0.637755	2.23162	3.67122
M_TRINITY_DN10850_c0_g1_i1_1_H_TRINITY_DN12847_c0_g1_i1_2	179.771	0.306231	-5.84563	0.289149	-1.79011	5.04663e-09	4.37647e-08	13.2165	15.6627	3.05268	5.19914
M_TRINITY_DN10852_c0_g1_i1_1_H_TRINITY_DN12866_c0_g1_i1_1	64.0727	0.425849	1.82419	1.71336	0.776827	0.068124	0.135057	3.27492	3.17245	5.30667	5.69008
M_TRINITY_DN10859_c0_g1_i1_2_H_TRINITY_DN30802_c0_g1_i1_2	23.8353	1.15964	1.23855	2.70622	1.43628	0.215511	0.332074	1.25771	0.871158	0.495481	5.38482
M_TRINITY_DN10860_c0_g1_i1_1_H_TRINITY_DN29322_c0_g1_i1_2	41.1726	0.697444	1.76229	2.34421	1.2291	0.0780196	0.150732	1.05734	1.29045	1.45945	3.91862
M_TRINITY_DN10863_c0_g1_i1_1_H_TRINITY_DN32689_c0_g1_i1_1	25.2848	1.10046	-1.48757	0.321523	-1.63701	0.136865	0.234527	0.802138	7.38539	1.50977	1.02887
M_TRINITY_DN10864_c0_g1_i1_1_H_TRINITY_DN7045_c0_g1_i1_2	43.2354	2.95394	0.0520035	1.11235	0.153615	0.958526	0.970764	7.21296	0	1.9715	6.34128
M_TRINITY_DN10864_c0_g1_i1_2_H_TRINITY_DN26977_c0_g5_i1_1	48.4504	0.542451	-3.65618	0.252911	-1.9833	0.000256005	0.00109093	3.91574	3.22719	0.979936	0.88993
M_TRINITY_DN10871_c0_g1_i1_1_H_TRINITY_DN21639_c0_g2_i2_1	14.6275	1.1954	-1.80179	0.22471	-2.15387	0.0715784	0.140556	3.23589	1.82484	0.865053	0.300934
M_TRINITY_DN10871_c0_g1_i1_2_H_TRINITY_DN19290_c0_g1_i1_2	49.0109	0.597339	2.48402	2.79685	1.4838	0.0129908	0.0341943	1.1319	0.850941	1.88988	3.61162
M_TRINITY_DN10873_c0_g1_i1_2_H_TRINITY_DN8446_c0_g1_i1_1	27.7083	0.740469	-1.50086	0.462864	-1.11134	0.133392	0.229972	1.44652	1.69369	0.914219	0.568353
M_TRINITY_DN10874_c0_g1_i1_2_H_TRINITY_DN28694_c0_g1_i1_2	7.15246	2.12246	1.81032	14.3436	3.84233	0.0702459	0.138507	0.267376	0	0.414446	2.84126
M_TRINITY_DN10878_c0_g1_i1_1_H_TRINITY_DN1893_c0_g1_i1_1	18.0633	1.63876	-2.65794	0.0488427	-4.35571	0.00786199	0.0222349	4.29158	0.413086	0.229145	0
M_TRINITY_DN10878_c0_g1_i1_2_H_TRINITY_DN4190_c0_g1_i1_1	30.0526	0.837277	-0.43652	0.776206	-0.365489	0.662459	0.754705	2.34827	1.14175	2.03149	0.783117
M_TRINITY_DN10879_c0_g1_i1_1_H_TRINITY_DN13781_c0_g1_i1_2	62.5807	0.517335	0.502341	1.19738	0.259878	0.615428	0.716643	2.29164	4.43344	4.89653	3.17786
M_TRINITY_DN10880_c0_g1_i1_1_H_TRINITY_DN21435_c0_g1_i1_1	111.29	0.325093	-1.78728	0.668485	-0.581032	0.0738924	0.144204	4.36738	5.08582	2.71747	3.54674
M_TRINITY_DN10883_c0_g1_i1_1_H_TRINITY_DN18226_c0_g1_i1_2	465.618	0.150298	4.97443	1.67905	0.747647	6.54389e-07	4.39207e-06	6.98008	6.46205	11.7888	10.9204
M_TRINITY_DN10884_c0_g1_i1_2_H_TRINITY_DN28759_c0_g1_i1_2	12.3983	1.22813	0.843243	2.04998	1.03561	0.399092	0.525476	0.763945	0.685198	0.773435	2.21783
M_TRINITY_DN10885_c0_g1_i1_2_H_TRINITY_DN2550_c0_g1_i1_1	36.9197	0.863649	-3.26202	0.141881	-2.81725	0.0011062	0.00401931	1.86502	1.20779	0.0634325	0.361472
M_TRINITY_DN10888_c0_g1_i1_2_H_TRINITY_DN6514_c0_g1_i1_1	26.9587	0.841563	-1.22431	0.489598	-1.03033	0.220837	0.338191	2.30462	3.35729	2.0967	0.720794
M_TRINITY_DN10890_c0_g1_i1_1_H_TRINITY_DN27634_c0_g2_i1_1	439.956	0.152654	-2.08228	0.802255	-0.317868	0.0373168	0.0825963	9.52961	11.2278	8.85322	7.86894
M_TRINITY_DN10893_c0_g1_i1_1_H_TRINITY_DN32946_c0_g1_i1_1	28.7136	1.66542	-4.96521	0.00324138	-8.26917	6.86281e-07	4.5889e-06	5.7715	2.89814	0	0
M_TRINITY_DN10897_c0_g1_i1_1_H_TRINITY_DN15117_c0_g1_i2_2	61.8783	0.436715	-0.228603	0.93314	-0.0998346	0.819177	0.873727	2.42761	2.27667	2.03661	2.36389
M_TRINITY_DN10897_c0_g1_i1_2_H_TRINITY_DN29494_c0_g4_i1_1	23.3885	1.08106	1.07559	2.23888	1.16278	0.28211	0.406647	1.93909	0.265705	2.27832	2.85314
M_TRINITY_DN10899_c0_g1_i1_1_H_TRINITY_DN18793_c0_g1_i1_1	24.9468	1.1083	-1.66997	0.277234	-1.85082	0.0949254	0.176283	1.88145	1.56043	0.905224	0.0876936
M_TRINITY_DN10899_c0_g2_i1_1_H_TRINITY_DN18411_c0_g1_i1_2	13.949	1.16315	0.375161	1.35319	0.436369	0.707541	0.790157	0.690614	1.62695	2.24637	0.946083
M_TRINITY_DN10901_c0_g1_i1_1_H_TRINITY_DN25093_c0_g1_i6_1	169.516	0.241505	-2.31145	0.679136	-0.558227	0.020808	0.0507212	3.67154	3.95237	2.49721	2.67038
M_TRINITY_DN10902_c0_g1_i1_2_H_TRINITY_DN17288_c0_g1_i1_1	94.5142	0.413301	-7.09465	0.131012	-2.93223	1.29681e-12	1.56411e-11	8.23335	8.44795	0.781814	1.36867
M_TRINITY_DN10907_c0_g1_i1_2_H_TRINITY_DN18381_c0_g1_i1_1	74.3824	0.542374	-1.22713	0.630442	-0.665563	0.219774	0.337012	3.24884	4.78155	1.39182	3.61159
M_TRINITY_DN1090_c0_g1_i1_2_H_TRINITY_DN32079_c0_g1_i1_1	22.772	0.967604	-0.649224	0.646987	-0.628192	0.516193	0.632714	1.89742	2.87768	0.63824	2.44818
M_TRINITY_DN10910_c0_g1_i1_2_H_TRINITY_DN30304_c0_g1_i1_1	268.776	0.21195	-3.87023	0.566326	-0.820296	0.000108733	0.000503095	20.2968	27.6056	13.5658	13.4669
M_TRINITY_DN10912_c0_g1_i1_2_H_TRINITY_DN11505_c0_g1_i1_2	39.887	0.591569	-0.192468	0.924113	-0.113858	0.847375	0.894377	1.7261	2.77041	2.00433	2.10649
M_TRINITY_DN10915_c0_g1_i1_1_H_TRINITY_DN163_c0_g1_i1_2	50.764	0.59818	3.43357	4.15226	2.0539	0.000595681	0.0023198	0.888172	0.604508	4.04937	2.15162
M_TRINITY_DN10919_c0_g1_i1_2_H_TRINITY_DN28694_c0_g1_i1_1	152.427	0.36301	1.11699	1.32453	0.405477	0.264	0.386833	3.25629	6.95766	6.94123	6.50544
M_TRINITY_DN10924_c0_g1_i1_1_H_TRINITY_DN15134_c0_g2_i1_1	26.3989	0.728835	-0.610595	0.734573	-0.445023	0.541468	0.654772	1.39426	1.49974	1.06326	1.12181
M_TRINITY_DN10926_c0_g1_i1_1_H_TRINITY_DN22054_c0_g1_i1_1	24.8775	0.902128	-1.5871	0.370676	-1.43177	0.112489	0.201718	1.50413	2.04444	0.32042	1.0036
M_TRINITY_DN10927_c0_g1_i1_2_H_TRINITY_DN4549_c0_g1_i1_1	10.3287	1.67698	-2.01785	0.095795	-3.38391	0.0436068	0.0939754	2.9738	1.39255	0	0.367902
M_TRINITY_DN10928_c0_g1_i2_1_H_TRINITY_DN21625_c0_g1_i1_2	199.67	0.260676	-3.30691	0.550176	-0.862034	0.000943304	0.0034923	8.33563	12.3867	5.51282	5.86284
M_TRINITY_DN1092_c0_g1_i1_2_H_TRINITY_DN12749_c0_g1_i1_1	27.2182	3.05739	-0.524629	0.328965	-1.60399	0.599841	0.703859	9.77533	0	2.78535	0.483231
M_TRINITY_DN10931_c0_g1_i1_1_H_TRINITY_DN27119_c0_g4_i2_2	488.467	0.170421	14.9169	5.82458	2.54215	2.5579e-50	1.34575e-48	1.50028	1.5266	9.75413	7.98239
M_TRINITY_DN10937_c0_g1_i1_1_H_TRINITY_DN29293_c2_g2_i14_1	221.401	0.214817	-7.03508	0.350806	-1.51125	1.99148e-12	2.37235e-11	5.87675	5.97955	2.1081	2.05463
M_TRINITY_DN10937_c0_g1_i1_2_H_TRINITY_DN15525_c0_g1_i1_1	269.69	0.248563	-0.606241	0.90082	-0.150689	0.544355	0.657102	7.60639	12.4173	9.41077	8.52582
M_TRINITY_DN10938_c0_g1_i1_1_H_TRINITY_DN12538_c0_g1_i1_2	124.009	0.291951	4.42389	2.44793	1.29156	9.69384e-06	5.43334e-05	2.53957	2.59872	6.31182	6.352
M_TRINITY_DN10947_c0_g1_i1_2_H_TRINITY_DN18890_c0_g1_i3_2	32.1252	0.734607	3.10079	4.84959	2.27786	0.00193005	0.00655227	0.595673	0.364934	1.9921	2.88654
M_TRINITY_DN10950_c0_g1_i1_2_H_TRINITY_DN8717_c0_g1_i1_2	33.1123	0.641644	1.18788	1.69607	0.762194	0.234882	0.3543	2.20811	1.99891	3.79402	3.49597
M_TRINITY_DN10952_c0_g1_i1_1_H_TRINITY_DN17222_c0_g2_i1_1	14.6282	1.02551	0.48334	1.40997	0.495668	0.628855	0.727175	1.00767	1.21408	1.62067	1.49734
M_TRINITY_DN10958_c0_g1_i1_1_H_TRINITY_DN12594_c0_g1_i2_1	2236.75	0.0691448	-7.45588	0.699533	-0.515536	8.92707e-14	1.17572e-12	91.5044	101.028	65.3829	69.3211
M_TRINITY_DN10959_c0_g1_i1_2_H_TRINITY_DN29916_c0_g1_i1_2	29.1886	0.866488	1.10487	1.94175	0.957361	0.269214	0.392385	0.734282	2.98102	3.01088	4.11691
M_TRINITY_DN10960_c0_g1_i1_1_H_TRINITY_DN28646_c1_g1_i1_1	131.42	0.345188	-4.40188	0.348813	-1.51947	1.07319e-05	5.98156e-05	2.42516	2.67607	0.63688	1.11261
M_TRINITY_DN10964_c0_g1_i1_1_H_TRINITY_DN12547_c0_g1_i1_2	34.1314	0.744256	0.986826	1.66376	0.734451	0.323728	0.450627	0.708177	1.59391	2.52299	1.29987
M_TRINITY_DN10967_c0_g1_i1_1_H_TRINITY_DN29984_c1_g2_i1_1	52.3135	0.684234	-1.01319	0.618455	-0.693259	0.310969	0.437358	2.34169	8.93258	3.71642	3.14483
M_TRINITY_DN10969_c0_g1_i1_1_H_TRINITY_DN22960_c0_g1_i2_1	129.671	0.27796	-0.917319	0.838	-0.254978	0.358975	0.486206	5.75769	6.01622	5.08499	4.81996
M_TRINITY_DN1096_c0_g1_i1_1_H_TRINITY_DN23052_c0_g1_i1_1	25.1839	0.842552	-1.40984	0.438953	-1.18786	0.158588	0.26235	1.92255	4.44781	1.68273	1.16832
M_TRINITY_DN10970_c0_g1_i2_1_H_TRINITY_DN19618_c0_g1_i1_2	469.044	0.163604	-1.10499	0.882226	-0.18078	0.269166	0.392352	10.6618	9.14522	9.17315	8.4461
M_TRINITY_DN10971_c0_g1_i1_1_H_TRINITY_DN16598_c0_g1_i1_2	21.4087	1.14695	2.49721	7.28116	2.86417	0.0125176	0.0331119	0.698049	0.116132	4.08233	1.84239
M_TRINITY_DN10972_c0_g1_i1_1_H_TRINITY_DN31164_c0_g1_i1_1	38.3891	0.579682	-0.147108	0.942604	-0.0852758	0.883047	0.919244	1.40053	1.38231	1.25775	1.34381
M_TRINITY_DN10972_c0_g2_i1_1_H_TRINITY_DN11560_c0_g2_i1_1	25.4421	1.05964	-0.384828	0.753782	-0.40778	0.700365	0.784602	5.14638	0.878935	3.40645	1.40921
M_TRINITY_DN10972_c0_g3_i1_1_H_TRINITY_DN5670_c0_g1_i1_2	10.8272	2.00576	3.45297	121.586	6.92584	0.000554447	0.00217706	0.000352938	4.26459e-11	1.99133	1.80501
M_TRINITY_DN10975_c0_g1_i1_1_H_TRINITY_DN19175_c0_g1_i1_1	42.6527	0.567091	-2.11208	0.435958	-1.19774	0.0346799	0.0777021	2.46204	2.74568	0.964523	1.32453
M_TRINITY_DN10977_c0_g1_i1_2_H_TRINITY_DN7432_c0_g1_i1_1	37.3792	0.764756	-3.27143	0.176551	-2.50185	0.00107005	0.00390788	6.89748	5.37624	0.449766	1.6082
M_TRINITY_DN10979_c0_g1_i1_1_H_TRINITY_DN20244_c0_g1_i2_2	52.3369	0.658617	3.11505	4.14573	2.05163	0.00183912	0.00628565	1.20874	0.355961	3.89114	2.83813
M_TRINITY_DN10983_c0_g1_i1_1_H_TRINITY_DN20242_c0_g1_i1_2	200.313	0.223292	-1.44344	0.799788	-0.32231	0.148896	0.250244	4.7686	5.12342	4.26516	3.68556
M_TRINITY_DN10987_c0_g1_i1_1_H_TRINITY_DN27197_c1_g3_i6_2	224.745	0.212559	-0.493928	0.929812	-0.104989	0.621357	0.721218	4.23743	3.96572	4.02429	3.65902
M_TRINITY_DN10987_c0_g1_i1_2_H_TRINITY_DN406_c0_g1_i1_2	18.0853	1.02525	1.36244	2.63325	1.39685	0.173058	0.280993	1.20898	0.442391	2.61419	1.84227
M_TRINITY_DN10988_c0_g1_i1_1_H_TRINITY_DN14199_c0_g1_i1_1	31.519	0.764458	-1.86668	0.371903	-1.427	0.061946	0.124919	6.5226	3.10869	1.50341	2.11978
M_TRINITY_DN10989_c0_g1_i1_1_H_TRINITY_DN31747_c0_g1_i1_1	24.8592	1.17437	-3.12468	0.0785884	-3.66954	0.00177996	0.00610714	1.79915	4.06428	0	0.440831
M_TRINITY_DN10991_c0_g1_i1_1_H_TRINITY_DN29331_c0_g1_i1_2	15.867	0.996195	0.788488	1.72367	0.785488	0.430412	0.554316	0.875623	1.03416	2.00512	1.3932
M_TRINITY_DN10992_c0_g1_i1_1_H_TRINITY_DN24245_c0_g1_i2_1	185.104	0.29139	-4.6563	0.390447	-1.3568	3.21937e-06	1.95249e-05	7.83924	6.16046	2.27419	3.16718
M_TRINITY_DN10992_c0_g1_i1_2_H_TRINITY_DN22057_c0_g1_i1_1	382.536	0.155319	6.53251	2.02038	1.01462	6.46766e-11	6.82949e-10	6.68739	7.16521	14.2282	13.8093
M_TRINITY_DN10995_c0_g1_i1_1_H_TRINITY_DN25888_c3_g1_i1_1	27.7803	0.787858	-0.0258394	0.985988	-0.0203578	0.979385	0.985807	3.28471	2.72344	4.19996	1.81786
M_TRINITY_DN10999_c0_g1_i1_2_H_TRINITY_DN6432_c0_g1_i2_2	138.443	0.281392	-0.722731	0.868519	-0.203371	0.469845	0.591152	4.99676	6.51356	5.22788	4.74968
M_TRINITY_DN109_c0_g1_i1_1_H_TRINITY_DN3389_c0_g1_i1_1	29.1554	1.62164	-5.1122	0.00319459	-8.29015	3.18424e-07	2.22979e-06	5.47897	5.19379	0	0
M_TRINITY_DN11000_c0_g1_i1_1_H_TRINITY_DN10038_c0_g1_i1_2	22.1543	0.907855	1.79137	3.08721	1.6263	0.0732341	0.143168	0.399988	1.10793	2.68781	1.86618
M_TRINITY_DN11000_c0_g1_i1_2_H_TRINITY_DN24253_c0_g2_i1_2	27.4049	2.52882	-0.531043	0.394224	-1.34291	0.595389	0.699951	2.84143	6.29465	0	3.54172
M_TRINITY_DN11003_c0_g1_i1_2_H_TRINITY_DN34708_c0_g1_i1_1	21.5769	1.01718	-2.69227	0.149838	-2.73853	0.00709666	0.0203181	4.1841	2.56844	0.265697	0.773282
M_TRINITY_DN11004_c0_g1_i1_2_H_TRINITY_DN15987_c0_g1_i1_2	17.8918	1.21768	1.26877	2.91795	1.54495	0.204523	0.319234	0.787903	0.830284	0.568962	4.17622
M_TRINITY_DN11004_c0_g1_i2_1_H_TRINITY_DN15984_c0_g1_i1_2	50.1416	0.536326	3.24903	3.34624	1.74254	0.00115799	0.00418766	1.29003	1.17808	3.38074	4.78971
M_TRINITY_DN11007_c0_g1_i3_1_H_TRINITY_DN12157_c0_g1_i3_2	30.0128	0.721292	-1.19309	0.550736	-0.860566	0.232834	0.352077	2.72223	1.99045	1.05538	1.58208
M_TRINITY_DN11009_c0_g1_i1_2_H_TRINITY_DN7425_c0_g1_i1_1	42.9688	0.64686	-1.61265	0.485264	-1.04316	0.10682	0.193645	2.03099	4.27155	1.1641	1.85423
M_TRINITY_DN11010_c0_g1_i1_1_H_TRINITY_DN6924_c0_g1_i1_1	16.7835	1.00392	-1.87991	0.270318	-1.88727	0.0601204	0.121869	2.55941	2.02127	0.735275	0.52953
M_TRINITY_DN11010_c0_g2_i1_1_H_TRINITY_DN31969_c0_g1_i1_1	15.6231	1.02295	-1.74815	0.289518	-1.78827	0.0804388	0.154489	1.64357	1.90088	0.490344	0.508717
M_TRINITY_DN11011_c0_g1_i1_1_H_TRINITY_DN11345_c0_g1_i1_2	21.1128	0.915972	1.53296	2.64662	1.40415	0.125285	0.219253	0.773154	0.9252	1.45837	3.16392
M_TRINITY_DN11014_c0_g1_i1_2_H_TRINITY_DN27176_c0_g2_i1_1	47.7853	0.587107	-2.24418	0.401208	-1.31758	0.0248205	0.0588257	1.75507	3.57788	1.02011	1.10532
M_TRINITY_DN11015_c0_g1_i1_1_H_TRINITY_DN3572_c0_g1_i1_2	28.1209	0.730463	2.10319	2.90049	1.5363	0.0354496	0.0791187	0.800513	0.609598	2.15815	1.93003
M_TRINITY_DN11017_c0_g1_i1_1_H_TRINITY_DN9612_c0_g1_i1_2	7.60896	1.88695	1.30956	5.54461	2.47109	0.190343	0.302336	0.555545	0	1.88748	1.26436
M_TRINITY_DN11018_c0_g1_i1_1_H_TRINITY_DN7060_c0_g1_i1_1	20.9601	1.01562	-1.44788	0.360857	-1.4705	0.14765	0.248457	2.19375	4.49306	0.520886	1.80255
M_TRINITY_DN11021_c0_g1_i1_1_H_TRINITY_DN32914_c0_g1_i1_1	29.3513	1.06689	-1.23314	0.401752	-1.31562	0.217524	0.334299	3.15182	2.10193	0.131226	1.94271
M_TRINITY_DN11021_c0_g1_i1_2_H_TRINITY_DN27465_c3_g1_i2_1	181.516	0.234675	-0.034626	0.994383	-0.00812583	0.972378	0.980803	3.51992	3.85538	3.93246	3.43053
M_TRINITY_DN11022_c0_g1_i1_1_H_TRINITY_DN19795_c0_g1_i1_1	2949.7	0.0554365	5.10478	1.21672	0.282991	3.31175e-07	2.31259e-06	105.119	109.829	130.954	131.2
M_TRINITY_DN11024_c0_g1_i1_2_H_TRINITY_DN27307_c4_g3_i2_1	46.3675	0.586498	-4.38763	0.168015	-2.57333	1.14593e-05	6.35032e-05	4.95935	5.14825	1.06807	0.666139
M_TRINITY_DN11029_c0_g1_i1_1_H_TRINITY_DN24418_c3_g1_i5_2	225.049	0.264611	-1.15154	0.809605	-0.304711	0.24951	0.371245	8.37484	6.36796	6.90916	5.17739
M_TRINITY_DN11034_c0_g1_i1_1_H_TRINITY_DN12118_c0_g1_i1_2	66.7688	0.538637	6.21193	10.1681	3.34598	5.23361e-10	5.08845e-09	0.534947	0.227383	4.44702	3.66945
M_TRINITY_DN1103_c0_g1_i1_1_H_TRINITY_DN20336_c0_g2_i1_2	21.4275	0.946266	1.68673	3.02323	1.59609	0.0916561	0.171367	0.382049	0.573106	0.793832	2.01211
M_TRINITY_DN11040_c0_g1_i2_1_H_TRINITY_DN22201_c1_g2_i1_2	50.8352	0.596828	0.346869	1.1543	0.207021	0.72869	0.805719	1.56861	3.06771	3.42274	1.86095
M_TRINITY_DN11046_c0_g1_i1_1_H_TRINITY_DN17682_c0_g1_i1_2	105.055	0.344474	3.43492	2.27086	1.18324	0.000592733	0.00230982	1.92125	2.67774	5.8095	4.63382
M_TRINITY_DN11048_c0_g1_i1_1_H_TRINITY_DN32704_c0_g1_i1_2	7.19766	2.01379	0.763661	2.90362	1.53785	0.44507	0.56805	0.704546	0	0.633814	1.54696
M_TRINITY_DN11050_c0_g1_i1_1_H_TRINITY_DN28788_c0_g1_i1_2	14.6938	1.55739	1.24492	3.8339	1.93881	0.213163	0.329507	5.80453e-31	1.46872	2.89966	2.4023
M_TRINITY_DN11052_c0_g1_i1_2_H_TRINITY_DN7563_c0_g1_i1_2	37.2557	0.695553	0.487756	1.26511	0.33926	0.625723	0.724572	1.74015	0.909074	2.14013	1.2582
M_TRINITY_DN11053_c0_g1_i1_2_H_TRINITY_DN31260_c0_g1_i1_2	17.8662	0.983465	-0.848801	0.560674	-0.834766	0.395992	0.522521	2.50077	1.7658	0.820563	1.58977
M_TRINITY_DN11056_c0_g1_i1_1_H_TRINITY_DN12_c0_g1_i1_1	31.4401	0.687376	-1.99194	0.387102	-1.36921	0.0463773	0.0986753	2.11281	3.105	1.01101	0.966115
M_TRINITY_DN11058_c0_g1_i1_1_H_TRINITY_DN16935_c0_g1_i1_2	47.139	0.608018	0.0621413	1.02654	0.037783	0.95045	0.965414	1.35544	1.86816	1.04735	2.23141
M_TRINITY_DN11058_c0_g1_i1_2_H_TRINITY_DN32271_c0_g1_i1_2	23.1435	1.04478	0.712691	1.67551	0.744602	0.476037	0.596936	1.92554	0.456553	1.16444	2.81119
M_TRINITY_DN11060_c0_g1_i1_1_H_TRINITY_DN789_c0_g1_i1_1	22.2427	0.821839	-0.209658	0.887423	-0.172305	0.833934	0.884926	1.9971	1.64678	1.82513	1.35567
M_TRINITY_DN11067_c0_g1_i1_2_H_TRINITY_DN8891_c0_g1_i1_2	7.50449	2.3561	2.71772	84.6382	6.40324	0.00657326	0.0190049	0	0	0.762836	2.90843
M_TRINITY_DN11072_c0_g1_i1_2_H_TRINITY_DN28746_c0_g1_i1_2	9.27263	1.83732	0.881423	3.0726	1.61946	0.378089	0.505177	0	0.875212	1.01079	1.52194
M_TRINITY_DN11080_c0_g1_i1_2_H_TRINITY_DN17757_c0_g1_i1_2	175.324	0.234187	-0.890544	0.865404	-0.208554	0.373174	0.500642	4.99392	5.24007	4.53266	4.35199
M_TRINITY_DN11084_c0_g1_i1_2_H_TRINITY_DN1934_c0_g1_i1_2	31.7569	0.763326	0.172726	1.09569	0.131846	0.862867	0.905041	2.27094	4.54413	2.43837	4.99803
M_TRINITY_DN11089_c0_g1_i1_2_H_TRINITY_DN22649_c0_g1_i1_2	474.816	0.183519	3.51818	1.56445	0.645652	0.000434516	0.00175117	12.0995	9.50077	18.2155	15.891
M_TRINITY_DN11095_c0_g1_i1_1_H_TRINITY_DN27375_c1_g4_i1_2	95.9438	0.331915	-1.04294	0.786672	-0.346166	0.296977	0.422343	5.8699	6.32921	5.05947	4.57891
M_TRINITY_DN11097_c0_g1_i1_1_H_TRINITY_DN21323_c1_g1_i2_2	53.2288	0.541908	-0.432398	0.850085	-0.23432	0.665452	0.757307	2.38948	4.10971	2.18148	3.31006
M_TRINITY_DN11099_c0_g1_i1_2_H_TRINITY_DN28002_c2_g2_i2_2	59.1071	0.531495	0.671948	1.28088	0.357137	0.501617	0.619361	3.14827	6.17987	4.75729	7.07829
M_TRINITY_DN1109_c0_g1_i1_1_H_TRINITY_DN34922_c0_g1_i1_1	7.08725	2.30563	-2.7102	0.0131506	-6.24872	0.00672424	0.019389	0.887961	1.57638	0	0
M_TRINITY_DN110_c0_g1_i1_1_H_TRINITY_DN19055_c0_g1_i1_1	58.6611	0.520969	-0.802605	0.748393	-0.418132	0.422203	0.54728	3.80336	2.08768	2.20229	2.29188
M_TRINITY_DN11102_c0_g1_i2_2_H_TRINITY_DN6525_c0_g1_i1_2	49.067	0.659039	2.6209	3.31101	1.72727	0.00876991	0.0244356	0.632262	2.14696	5.0175	3.9641
M_TRINITY_DN11103_c0_g1_i1_1_H_TRINITY_DN25681_c2_g1_i3_2	289.55	0.191999	4.5307	1.82752	0.869888	5.87879e-06	3.42255e-05	2.7375	3.4928	5.87568	5.50591
M_TRINITY_DN11105_c0_g1_i1_1_H_TRINITY_DN16435_c0_g1_i1_1	144.072	0.307079	-2.07273	0.643276	-0.636491	0.0381977	0.0841665	8.67099	6.74607	5.68133	4.40589
M_TRINITY_DN11105_c0_g1_i1_2_H_TRINITY_DN3366_c0_g1_i1_1	776.689	0.123258	1.4671	1.13354	0.180832	0.14235	0.241822	47.7454	43.077	52.6852	50.9527
M_TRINITY_DN1110_c0_g1_i1_2_H_TRINITY_DN16959_c0_g1_i2_1	1062.72	0.102853	5.34921	1.46427	0.55018	8.83373e-08	6.67369e-07	41.1567	39.3774	57.3378	60.9514
M_TRINITY_DN11114_c0_g1_i1_2_H_TRINITY_DN7519_c0_g1_i2_2	5.55697	2.17236	0.813332	3.4031	1.76685	0.416027	0.541605	0	0.58376	0.660594	1.17552
M_TRINITY_DN11117_c0_g1_i1_2_H_TRINITY_DN31619_c0_g1_i1_2	32.415	0.888036	1.68682	2.82443	1.49796	0.0916373	0.171346	2.41052	0.610155	5.84588	2.99607
M_TRINITY_DN11119_c0_g1_i1_2_H_TRINITY_DN30309_c0_g1_i1_1	63.1047	0.569123	-1.06978	0.655727	-0.608834	0.28472	0.409384	5.78955	3.84466	4.51711	1.8883
M_TRINITY_DN1111_c0_g1_i1_2_H_TRINITY_DN13586_c0_g1_i1_2	12.1827	1.1403	0.643847	1.66345	0.734181	0.519674	0.635913	0.793861	0.686037	1.32383	1.10218
M_TRINITY_DN11123_c0_g1_i1_1_H_TRINITY_DN11589_c0_g2_i1_1	30.5261	0.734798	-3.26337	0.189738	-2.39792	0.00110095	0.00400315	1.99197	2.07921	0.474732	0.290435
M_TRINITY_DN11132_c0_g1_i1_2_H_TRINITY_DN30994_c0_g1_i1_1	10.7857	1.68721	-2.64495	0.0453552	-4.46259	0.00817028	0.0230145	1.46302	1.36607	0	0.0996958
M_TRINITY_DN11136_c0_g1_i1_2_H_TRINITY_DN31446_c0_g1_i1_2	33.0404	0.700181	3.64572	5.86716	2.55266	0.000266648	0.00113306	1.04514	0.836169	6.01478	5.26924
M_TRINITY_DN11142_c0_g1_i1_1_H_TRINITY_DN27655_c0_g4_i1_1	434.681	0.151975	-4.16418	0.644902	-0.632849	3.12479e-05	0.000160452	9.54025	11.4074	6.6416	6.84015
M_TRINITY_DN11146_c0_g1_i1_2_H_TRINITY_DN32695_c0_g1_i1_2	13.5843	1.09119	0.7626	1.78033	0.832141	0.445702	0.568662	0.684748	1.25252	1.61891	1.76167
M_TRINITY_DN11150_c0_g1_i1_1_H_TRINITY_DN25619_c0_g2_i2_2	430.003	0.169049	-4.37941	0.5986	-0.740335	1.19003e-05	6.57646e-05	6.45643	6.28285	4.28475	3.40924
M_TRINITY_DN11154_c0_g1_i2_1_H_TRINITY_DN30508_c0_g1_i1_1	15.8997	1.19148	-0.986642	0.442709	-1.17557	0.323818	0.450687	2.86633	0.883808	0.463219	1.2585
M_TRINITY_DN11158_c0_g1_i1_2_H_TRINITY_DN25811_c3_g2_i6_2	591.713	0.145653	9.97396	2.73728	1.45274	1.98158e-23	4.44682e-22	3.15063	2.70423	8.17994	7.97766
M_TRINITY_DN1115_c0_g1_i1_2_H_TRINITY_DN21056_c0_g1_i1_1	5.22328	2.91535	-0.789628	0.202776	-2.30204	0.429745	0.553875	0	1.76382	0.338355	0
M_TRINITY_DN11160_c0_g1_i1_2_H_TRINITY_DN29891_c1_g1_i1_1	148.564	0.305128	1.99131	1.52373	0.607603	0.0464471	0.098788	4.48409	3.1707	5.648	6.1215
M_TRINITY_DN11161_c0_g1_i1_1_H_TRINITY_DN17397_c0_g1_i1_2	57.9479	0.450168	1.41757	1.55633	0.638147	0.156315	0.259494	1.47239	1.46971	2.24017	2.38989
M_TRINITY_DN11164_c0_g1_i1_2_H_TRINITY_DN28178_c2_g2_i1_1	68.1868	0.457347	-2.51822	0.450095	-1.1517	0.0117951	0.0315209	5.23813	4.56177	2.75923	1.7268
M_TRINITY_DN11172_c0_g1_i1_1_H_TRINITY_DN28273_c1_g1_i4_1	661.39	0.119075	5.50064	1.5746	0.654986	3.78421e-08	2.97725e-07	10.0977	11.6368	17.5227	16.7255
M_TRINITY_DN11174_c0_g1_i1_1_H_TRINITY_DN3949_c0_g1_i1_2	17.9712	1.09018	2.81923	8.41799	3.07348	0.00481385	0.0144963	0.234081	0.113104	1.86691	1.18379
M_TRINITY_DN11176_c0_g1_i1_2_H_TRINITY_DN19193_c0_g1_i1_1	52.6808	0.499614	-0.0258581	0.991085	-0.0129191	0.979371	0.985807	2.36609	3.28759	2.40677	3.14507
M_TRINITY_DN11184_c0_g1_i1_2_H_TRINITY_DN9110_c0_g1_i1_1	25.7207	0.830708	0.276676	1.1727	0.229837	0.782029	0.845339	1.86234	1.69393	2.97494	1.2546
M_TRINITY_DN11194_c0_g1_i1_2_H_TRINITY_DN3970_c0_g1_i1_1	23.3836	1.74205	-4.57686	0.00397976	-7.9731	4.72007e-06	2.79083e-05	2.93176	1.15745	0	0
M_TRINITY_DN11198_c1_g1_i1_2_H_TRINITY_DN19216_c0_g1_i1_2	47.4335	0.646139	1.34503	1.82649	0.869074	0.178617	0.287942	2.42907	0.972281	2.69096	3.68164
M_TRINITY_DN11201_c0_g1_i1_1_H_TRINITY_DN8098_c0_g1_i1_2	22.3583	1.43044	1.12215	3.0423	1.60516	0.2618	0.384537	1.44938	0	1.56393	3.06698
M_TRINITY_DN11206_c0_g1_i1_1_H_TRINITY_DN34045_c0_g1_i1_1	8.41809	2.51855	-0.969563	0.184042	-2.4419	0.332264	0.459451	3.02987	0	0	0.540593
M_TRINITY_DN11207_c0_g1_i1_1_H_TRINITY_DN27382_c1_g1_i1_1	30.3055	1.10449	-2.83033	0.11454	-3.12608	0.00465001	0.014068	7.40062	5.48368	0	1.40963
M_TRINITY_DN11214_c0_g1_i1_1_H_TRINITY_DN28104_c2_g2_i5_1	559.443	0.214393	-4.44388	0.516651	-0.952737	8.8349e-06	4.98552e-05	7.69236	8.62745	3.18757	5.1943
M_TRINITY_DN11215_c0_g1_i1_1_H_TRINITY_DN6021_c0_g1_i1_2	35.1359	0.623065	-0.0498274	0.978711	-0.0310457	0.96026	0.971948	1.78823	1.43298	1.51987	1.63505
M_TRINITY_DN11215_c0_g1_i1_2_H_TRINITY_DN30938_c0_g1_i1_2	21.9832	1.33683	2.36016	8.90813	3.15512	0.0182672	0.0455706	0.135423	0.488353	0.37155	4.67165
M_TRINITY_DN1121_c0_g1_i1_1_H_TRINITY_DN15776_c0_g2_i1_2	26.9834	1.14718	2.59094	7.84777	2.97228	0.00957132	0.0263231	0.587894	0.0864882	4.29823	1.14091
M_TRINITY_DN11223_c0_g1_i1_2_H_TRINITY_DN25631_c1_g3_i1_2	28.5601	1.11366	1.47325	3.11817	1.6407	0.140685	0.239568	0.506374	2.14843	1.02291	6.96861
M_TRINITY_DN11225_c0_g1_i1_2_H_TRINITY_DN33725_c0_g1_i1_1	19.9565	1.02092	-0.741392	0.591765	-0.756904	0.458456	0.580654	2.96288	1.48719	0.670762	1.9458
M_TRINITY_DN11229_c0_g1_i1_2_H_TRINITY_DN32692_c0_g1_i1_1	14.5384	1.66556	-0.549685	0.530147	-0.915534	0.582536	0.689622	1.76395	2.14249	2.12926	0
M_TRINITY_DN11230_c0_g1_i1_2_H_TRINITY_DN5563_c0_g1_i1_2	21.4349	1.06361	1.10975	2.2663	1.18034	0.267107	0.39015	0.89888	0.931217	3.56156	0.644515
M_TRINITY_DN11232_c0_g1_i1_2_H_TRINITY_DN32308_c0_g1_i1_1	15.0545	1.84886	-3.96846	0.00618453	-7.33712	7.23397e-05	0.000347379	3.44263	2.32155	0	0
M_TRINITY_DN11234_c0_g1_i1_1_H_TRINITY_DN19001_c0_g2_i2_1	39.5704	0.785837	-1.81019	0.373061	-1.42252	0.0702658	0.138532	1.44518	5.65461	1.10835	1.48908
M_TRINITY_DN11248_c0_g1_i1_2_H_TRINITY_DN29262_c0_g1_i1_2	4.41324	3.00591	0.756852	4.84007	2.27503	0.449138	0.571902	0	0.357822	0	1.49663
M_TRINITY_DN1124_c0_g1_i1_1_H_TRINITY_DN28418_c0_g1_i1_1	38.8398	0.614877	-2.41898	0.356661	-1.48738	0.015564	0.0398429	7.682	6.29959	2.95649	2.08735
M_TRINITY_DN11250_c0_g1_i1_2_H_TRINITY_DN12384_c0_g2_i1_1	18.9645	0.945057	-1.5237	0.368572	-1.43998	0.127584	0.222249	2.39314	1.48268	0.844946	0.60915
M_TRINITY_DN11253_c0_g1_i1_2_H_TRINITY_DN9230_c0_g1_i1_2	19.2419	1.49267	2.3049	10.8563	3.44045	0.0211719	0.0514618	0.749933	0	1.09014	6.91993
M_TRINITY_DN11254_c0_g1_i1_1_H_TRINITY_DN26105_c1_g5_i1_2	82.7564	0.487902	4.76235	5.00565	2.32356	1.91354e-06	1.20496e-05	2.15883	0.956775	7.06817	8.93761
M_TRINITY_DN11254_c0_g1_i2_2_H_TRINITY_DN14761_c1_g1_i1_2	16.2682	1.72732	0.960895	3.15967	1.65977	0.336605	0.46386	1.60333	1.04457e-07	0.438446	4.60513
M_TRINITY_DN11255_c0_g1_i1_1_H_TRINITY_DN21797_c0_g2_i1_1	32.6074	0.727813	-1.9111	0.38132	-1.39093	0.0559912	0.11497	2.65383	2.8486	0.616594	1.42718
M_TRINITY_DN1125_c0_g1_i1_1_H_TRINITY_DN29587_c1_g3_i2_1	86.29	0.393808	-4.12846	0.324026	-1.62582	3.65202e-05	0.000185489	7.11229	5.40701	1.98841	2.10426
M_TRINITY_DN11261_c0_g1_i1_2_H_TRINITY_DN1822_c0_g1_i1_1	22.9038	1.41745	-3.01907	0.0514962	-4.27939	0.00253551	0.00831626	8.25858	1.61443	0.608766	0
M_TRINITY_DN11280_c0_g1_i1_2_H_TRINITY_DN6007_c0_g1_i1_2	24.5603	1.27737	3.30251	18.6168	4.21853	0.000958246	0.00353974	0	0.565581	7.72551	2.2455
M_TRINITY_DN11283_c0_g1_i1_1_H_TRINITY_DN20032_c0_g2_i1_2	66.0712	0.531356	-0.653979	0.785947	-0.347495	0.513125	0.629959	9.03362	4.64536	4.38188	6.47709
M_TRINITY_DN11287_c0_g1_i1_1_H_TRINITY_DN21945_c0_g2_i2_1	20.7374	0.909229	0.100154	1.06515	0.091063	0.920222	0.945067	1.41572	0.853324	1.60845	0.872186
M_TRINITY_DN11287_c0_g1_i1_2_H_TRINITY_DN13305_c0_g1_i1_1	23.0319	0.931686	-1.99513	0.275698	-1.85884	0.0460283	0.0980623	2.08406	6.04445	1.09167	1.10746
M_TRINITY_DN11297_c0_g1_i1_1_H_TRINITY_DN17965_c0_g1_i1_2	16.5019	1.01035	1.38853	2.64432	1.4029	0.164975	0.270583	1.08507	0.565541	2.19132	2.20542
M_TRINITY_DN11297_c0_g1_i1_2_H_TRINITY_DN13278_c0_g1_i1_1	52.3312	2.53991	-0.873589	0.214814	-2.21884	0.382342	0.509109	9.52224	10.9938	0	4.40134
M_TRINITY_DN11304_c0_g1_i1_2_H_TRINITY_DN17928_c0_g1_i1_1	76.663	0.535414	-2.10713	0.457491	-1.12819	0.0351066	0.0784761	2.7101	7.42466	2.15398	2.36779
M_TRINITY_DN11307_c0_g1_i1_1_H_TRINITY_DN24081_c0_g2_i1_1	114.869	0.34029	-8.05762	0.149485	-2.74193	7.77939e-16	1.18456e-14	5.69816	6.5057	0.880245	0.936861
M_TRINITY_DN11307_c0_g1_i1_2_H_TRINITY_DN26364_c1_g2_i1_2	72.114	0.611192	3.49241	4.39094	2.13453	0.000478684	0.00191181	0.301062	1.25558	2.91893	3.77444
M_TRINITY_DN11315_c0_g1_i1_2_H_TRINITY_DN15368_c0_g1_i1_1	40.1096	0.813109	-1.22976	0.500024	-0.999932	0.218786	0.33579	3.30195	3.68237	0.534129	2.87424
M_TRINITY_DN11318_c0_g1_i1_1_H_TRINITY_DN24297_c1_g2_i1_2	21.0658	1.02588	1.3468	2.60568	1.38166	0.178045	0.287313	0.993322	1.14857	4.59267	1.13235
M_TRINITY_DN11319_c0_g1_i1_2_H_TRINITY_DN21996_c0_g1_i1_1	58.2201	0.504248	1.26483	1.55594	0.637791	0.205931	0.320963	1.30696	2.47307	3.19187	2.68375
M_TRINITY_DN11325_c0_g1_i1_2_H_TRINITY_DN9168_c0_g1_i1_2	28.7914	2.60307	0.664192	3.31484	1.72894	0.506567	0.624058	2.72142	0	2.23223	7.00115
M_TRINITY_DN11337_c0_g1_i1_1_H_TRINITY_DN16931_c0_g1_i1_2	46.5461	0.546478	1.94231	2.087	1.06143	0.0520992	0.108406	1.73289	2.60835	4.00118	4.90245
M_TRINITY_DN11342_c0_g1_i1_2_H_TRINITY_DN31078_c0_g1_i1_1	4.96816	2.6614	-2.15501	0.0187712	-5.73533	0.0311613	0.0711226	0.44876	1.71729	0	0
M_TRINITY_DN11350_c0_g1_i1_2_H_TRINITY_DN1678_c0_g1_i1_1	5.52025	2.86978	-1.22185	0.0879955	-3.50643	0.221766	0.339285	0	2.45524	0	0.244961
M_TRINITY_DN11353_c0_g1_i1_2_H_TRINITY_DN27598_c3_g1_i1_2	28.0508	0.83798	0.287322	1.18162	0.24077	0.773866	0.839121	0.772313	2.51475	1.69214	2.14529
M_TRINITY_DN11356_c0_g1_i1_1_H_TRINITY_DN28656_c0_g1_i1_2	17.446	0.986332	-0.205185	0.869115	-0.20238	0.837428	0.887571	0.860592	1.90599	1.0313	1.26826
M_TRINITY_DN11356_c0_g1_i1_2_H_TRINITY_DN34298_c0_g1_i1_1	36.3785	0.972879	-1.30663	0.414318	-1.27119	0.19134	0.303585	3.10447	2.14686	0.200454	1.95385
M_TRINITY_DN1135_c0_g1_i1_1_H_TRINITY_DN20081_c0_g1_i1_2	32.6976	1.02787	2.39542	5.51053	2.46219	0.0166013	0.0420488	0.244704	2.18798	9.18997	3.6887
M_TRINITY_DN11365_c0_g2_i1_1_H_TRINITY_DN16015_c0_g1_i1_2	39.1786	0.66127	3.11422	4.16796	2.05934	0.00184432	0.00630125	0.381872	0.802319	2.09572	2.72499
M_TRINITY_DN11370_c0_g1_i1_2_H_TRINITY_DN17853_c0_g1_i1_2	13.0531	1.70045	0.449672	1.69895	0.764644	0.652947	0.746946	2.04915	1.39792e-25	1.4669	2.06847
M_TRINITY_DN11371_c0_g1_i1_1_H_TRINITY_DN25956_c1_g1_i1_1	30.0536	1.71808	-4.8515	0.00309625	-8.33526	1.2253e-06	7.92752e-06	9.34847	2.66831	0	0
M_TRINITY_DN11376_c0_g1_i2_1_H_TRINITY_DN13876_c0_g1_i2_2	48.6641	0.557637	-0.634274	0.782578	-0.353694	0.525902	0.641097	3.62915	3.00378	1.91861	3.29673
M_TRINITY_DN11380_c0_g1_i1_1_H_TRINITY_DN18258_c0_g1_i1_2	150.013	0.289065	3.44065	1.99249	0.994572	0.000580313	0.00226673	4.49568	3.59601	7.54362	8.71617
M_TRINITY_DN11386_c0_g1_i1_2_H_TRINITY_DN3956_c0_g1_i1_1	10.5954	2.09773	-3.25643	0.00878287	-6.83109	0.00112825	0.00409346	3.56258	1.14102	0	0
M_TRINITY_DN11392_c0_g1_i1_2_H_TRINITY_DN8517_c0_g1_i1_2	21.5306	1.68909	1.90444	9.29701	3.21677	0.0568531	0.116468	0.841655	0	8.39073	0.289136
M_TRINITY_DN11393_c0_g1_i1_2_H_TRINITY_DN11064_c0_g2_i1_1	8.43661	1.84036	-2.23037	0.0581257	-4.10468	0.0257227	0.0605802	1.09521	1.34754	0	0.0992378
M_TRINITY_DN11399_c0_g1_i1_2_H_TRINITY_DN17623_c1_g2_i1_1	18.8145	1.67464	-0.735325	0.425903	-1.2314	0.462142	0.584308	3.51147	0.368314	0	1.66278
M_TRINITY_DN1139_c0_g1_i1_1_H_TRINITY_DN32572_c0_g1_i1_1	14.0609	1.48786	-2.0174	0.124861	-3.00161	0.0436539	0.0940296	3.52707	1.65023	0	0.658037
M_TRINITY_DN11403_c0_g1_i1_1_H_TRINITY_DN16669_c0_g1_i1_1	1.96278	3.82241	0.447235	3.27052	1.70952	0.654705	0.748486	0.212487	0	0	0.639804
M_TRINITY_DN11405_c0_g1_i1_2_H_TRINITY_DN28718_c2_g2_i2_1	58.1231	0.504912	-1.51246	0.589	-0.76366	0.130416	0.226006	5.04746	3.24702	2.73291	2.20619
M_TRINITY_DN11406_c0_g1_i1_2_H_TRINITY_DN6875_c0_g1_i1_2	6.62695	2.3776	2.61376	74.2576	6.21447	0.0089553	0.024885	0	0	2.11467	1.01746
M_TRINITY_DN11411_c0_g1_i1_2_H_TRINITY_DN17576_c0_g1_i1_2	45.8361	0.723052	3.47478	5.70587	2.51245	0.000511274	0.00202705	0.838625	0.207963	2.93169	3.28591
M_TRINITY_DN11416_c0_g1_i1_2_H_TRINITY_DN13493_c0_g1_i1_2	12.0194	1.72174	1.1094	3.75836	1.9101	0.267256	0.390291	0	1.10619	0.997269	3.10564
M_TRINITY_DN11419_c0_g1_i1_2_H_TRINITY_DN29016_c3_g1_i1_1	13.7604	1.53708	-1.55674	0.190408	-2.39284	0.119531	0.211708	3.79767	1.73558	0	1.0626
M_TRINITY_DN1141_c0_g1_i1_1_H_TRINITY_DN14756_c0_g2_i1_2	76.825	0.422733	2.35511	1.99389	0.995584	0.0185171	0.0460789	1.8089	1.85373	4.48561	2.87446
M_TRINITY_DN11420_c0_g2_i1_2_H_TRINITY_DN33597_c0_g1_i1_1	25.4905	0.9832	-1.01267	0.501508	-0.995655	0.311219	0.437565	1.51544	6.1814	2.74804	1.16312
M_TRINITY_DN11421_c0_g1_i1_2_H_TRINITY_DN32812_c0_g1_i1_1	11.3555	1.68001	-2.55825	0.0508406	-4.29788	0.0105201	0.0286015	1.30177	2.21621	0.202495	0
M_TRINITY_DN11424_c0_g1_i1_1_H_TRINITY_DN32642_c0_g1_i1_2	30.7926	0.762532	1.3776	2.0712	1.05047	0.168325	0.274799	1.54757	1.15294	1.80077	3.84872
M_TRINITY_DN1142_c0_g1_i1_1_H_TRINITY_DN15902_c0_g1_i2_1	41.5877	2.0088	-2.07727	0.0554437	-4.17283	0.0377765	0.0834287	8.76158	3.49127	0	0.693461
M_TRINITY_DN1142_c0_g1_i1_2_H_TRINITY_DN18910_c0_g1_i1_1	52.5935	0.494834	-2.52953	0.419953	-1.2517	0.0114215	0.0306183	4.35143	3.78432	1.78593	1.66811
M_TRINITY_DN1143_c0_g1_i1_2_H_TRINITY_DN24509_c2_g1_i1_1	130.233	0.303239	-2.21289	0.628056	-0.671034	0.0269053	0.0628952	2.72714	3.83289	1.9943	2.11003
M_TRINITY_DN11446_c0_g1_i1_1_H_TRINITY_DN16465_c0_g1_i1_2	7.24311	2.32614	2.73015	81.6126	6.35072	0.00633048	0.0183989	0	0	1.01984	2.40529
M_TRINITY_DN11449_c0_g1_i1_1_H_TRINITY_DN6406_c0_g1_i1_2	34.6621	0.700484	1.58897	2.16302	1.11305	0.112067	0.201165	1.79257	1.12558	2.33339	3.94598
M_TRINITY_DN11451_c0_g2_i1_2_H_TRINITY_DN30868_c0_g1_i1_1	41.5489	3.4302	-2.56564	0.00224251	-8.80067	0.0102985	0.0280855	0.787144	18.9342	0	0
M_TRINITY_DN11453_c0_g1_i1_2_H_TRINITY_DN16922_c0_g1_i1_1	50.5769	0.517633	0.196514	1.07305	0.101722	0.844208	0.892254	1.43917	2.35246	1.96976	2.01449
M_TRINITY_DN11454_c0_g1_i1_2_H_TRINITY_DN30720_c0_g1_i1_2	27.0788	1.02929	1.60863	3.15086	1.65575	0.107698	0.194861	0.238262	2.01959	4.11354	2.89009
M_TRINITY_DN11456_c0_g1_i1_2_H_TRINITY_DN12496_c0_g1_i1_1	34.0419	0.647746	-1.56898	0.494382	-1.0163	0.116652	0.207801	1.80771	2.33463	0.845744	1.16074
M_TRINITY_DN11465_c0_g1_i1_1_H_TRINITY_DN26797_c1_g1_i1_1	350.333	0.183059	-1.59014	0.817284	-0.29109	0.111803	0.200752	5.23725	4.48514	3.98281	4.01173
M_TRINITY_DN11470_c0_g1_i1_1_H_TRINITY_DN26263_c2_g4_i1_1	25.4839	0.932148	-1.19324	0.462563	-1.11228	0.232775	0.352025	1.38098	4.98574	1.79848	1.04818
M_TRINITY_DN11471_c0_g1_i1_2_H_TRINITY_DN25614_c0_g1_i1_1	70.952	0.438421	-4.5402	0.251648	-1.99052	5.61997e-06	3.28016e-05	5.58503	5.14315	1.61462	1.16006
M_TRINITY_DN11481_c0_g1_i1_2_H_TRINITY_DN7866_c0_g1_i1_2	17.7076	0.95456	1.2974	2.35945	1.23845	0.194492	0.307554	0.78396	0.517224	1.82187	1.44486
M_TRINITY_DN11485_c0_g1_i1_2_H_TRINITY_DN3995_c0_g1_i1_1	15.4656	1.38829	-2.11642	0.130471	-2.9382	0.0343093	0.0769869	2.52147	2.51879	0	0.602216
M_TRINITY_DN1148_c0_g1_i1_1_H_TRINITY_DN4839_c0_g1_i1_2	4.2835	2.32909	1.01364	5.13674	2.36085	0.310756	0.43712	0.343855	0	1.00141	0.714945
M_TRINITY_DN1148_c0_g1_i1_2_H_TRINITY_DN17950_c0_g1_i1_1	121.18	0.319317	-6.22416	0.252179	-1.98748	4.84156e-10	4.71954e-09	8.09699	7.82474	1.78889	2.20495
M_TRINITY_DN11492_c0_g1_i1_1_H_TRINITY_DN11380_c0_g1_i1_2	66.4318	0.513797	1.82603	1.91615	0.938209	0.0678455	0.134603	1.98782	1.31379	4.12651	2.2692
M_TRINITY_DN11499_c0_g1_i1_1_H_TRINITY_DN29881_c0_g1_i4_1	341.166	0.175142	-5.4697	0.514779	-0.957974	4.50792e-08	3.51705e-07	5.65246	5.49409	2.70868	3.02276
M_TRINITY_DN11500_c0_g1_i1_1_H_TRINITY_DN6174_c0_g1_i1_2	38.1577	1.10376	1.55291	3.28079	1.71404	0.120445	0.212931	1.8755	1.55759	10.7367	0.612123
M_TRINITY_DN11501_c0_g1_i1_2_H_TRINITY_DN23455_c0_g1_i3_2	5908.89	0.0495584	-1.77729	0.940774	-0.0880798	0.0755201	0.146746	109.584	117.83	112.364	102.332
M_TRINITY_DN11506_c0_g1_i1_2_H_TRINITY_DN10951_c0_g2_i1_2	21.916	0.845925	0.287001	1.18327	0.242782	0.774111	0.839326	1.18386	0.846698	0.953202	1.42775
M_TRINITY_DN11509_c0_g1_i1_2_H_TRINITY_DN29016_c1_g1_i1_1	15.3738	1.55994	-1.20843	0.27073	-1.88507	0.226883	0.345086	0.934602	2.93988	0	0.996732
M_TRINITY_DN11511_c0_g1_i1_1_H_TRINITY_DN22994_c0_g1_i1_2	26.7867	1.01858	-1.39698	0.372953	-1.42294	0.162419	0.267285	5.8676	2.15001	0.453957	2.46754
M_TRINITY_DN11518_c0_g1_i1_2_H_TRINITY_DN28076_c1_g1_i1_1	25.6002	0.967089	-1.43491	0.382176	-1.38769	0.151311	0.253266	1.74115	3.14649	0.293223	1.47514
M_TRINITY_DN11519_c0_g1_i1_1_H_TRINITY_DN30905_c0_g1_i1_2	11.5369	1.29483	1.65519	4.41735	2.14318	0.0978861	0.180715	0.731713	0.297087	2.15011	2.40715
M_TRINITY_DN1151_c0_g1_i1_1_H_TRINITY_DN14750_c0_g1_i1_1	51.1026	0.637719	-1.21414	0.584681	-0.774278	0.224696	0.342647	1.77127	2.53686	1.903	0.64383
M_TRINITY_DN11520_c0_g1_i1_1_H_TRINITY_DN4914_c0_g1_i1_1	23.4938	1.04032	-1.74644	0.283837	-1.81687	0.0807337	0.154886	3.03121	3.38681	0.242494	1.56449
M_TRINITY_DN11520_c0_g1_i3_2_H_TRINITY_DN14198_c0_g1_i2_1	49.6041	0.580559	-2.27741	0.399933	-1.32217	0.022762	0.0546652	3.75529	2.16201	0.993572	1.35079
M_TRINITY_DN11526_c0_g1_i1_2_H_TRINITY_DN28115_c2_g1_i9_1	487.62	0.144255	-0.964346	0.908078	-0.139112	0.334872	0.462076	9.04588	10.6433	8.57699	9.28371
M_TRINITY_DN11527_c0_g1_i1_1_H_TRINITY_DN23041_c0_g1_i1_1	41.7142	0.701162	-1.89069	0.398962	-1.32568	0.0586659	0.119455	7.09389	3.4702	1.41609	2.80634
M_TRINITY_DN11530_c0_g2_i1_1_H_TRINITY_DN387_c0_g1_i1_2	15.7862	1.03105	1.67626	3.31339	1.72831	0.0936877	0.174331	0.372143	0.730959	1.6524	1.86223
M_TRINITY_DN11532_c0_g1_i1_1_H_TRINITY_DN22072_c2_g2_i1_2	66.8828	0.4709	1.59465	1.68287	0.75092	0.110791	0.199329	2.80259	2.79192	6.09512	3.46893
M_TRINITY_DN11534_c0_g1_i1_2_H_TRINITY_DN4380_c0_g1_i1_2	37.1026	0.874211	1.01871	1.85391	0.890568	0.30834	0.434661	0.655135	4.28107	4.03846	4.87322
M_TRINITY_DN11538_c0_g1_i1_1_H_TRINITY_DN13363_c0_g1_i1_1	17.688	0.988786	-0.478757	0.720271	-0.473388	0.632111	0.72974	1.00777	1.57519	1.27922	0.599865
M_TRINITY_DN11541_c0_g1_i1_1_H_TRINITY_DN18922_c0_g1_i1_1	130.01	0.500711	-1.24579	0.648968	-0.623781	0.212842	0.329063	2.67972	8.09924	2.56072	4.29554
M_TRINITY_DN11545_c0_g1_i2_1_H_TRINITY_DN28379_c2_g1_i2_1	235.155	0.224165	-2.30698	0.698753	-0.517145	0.0210559	0.0512381	4.11235	5.06964	3.6029	2.84417
M_TRINITY_DN11549_c0_g1_i1_1_H_TRINITY_DN12414_c0_g1_i1_2	25.2116	0.844051	0.347621	1.22553	0.29341	0.728125	0.805185	1.34425	1.08049	2.20214	0.887688
M_TRINITY_DN1154_c0_g1_i1_1_H_TRINITY_DN24318_c0_g1_i1_1	28.3363	0.898276	-1.60838	0.36735	-1.44477	0.107751	0.19492	1.82105	3.9369	1.7004	0.493291
M_TRINITY_DN11552_c0_g1_i1_1_H_TRINITY_DN28688_c0_g1_i1_2	14.4614	1.04987	-0.254091	0.831183	-0.266761	0.799425	0.859148	1.49458	1.11053	0.902684	1.29961
M_TRINITY_DN11553_c0_g1_i1_2_H_TRINITY_DN10796_c0_g1_i1_1	8.79235	1.53283	-0.724568	0.463088	-1.11064	0.468717	0.59008	0.390752	2.14454	0.595511	0.532862
M_TRINITY_DN11554_c0_g1_i1_1_H_TRINITY_DN27896_c3_g2_i1_2	20.4905	1.07367	0.787181	1.79647	0.845169	0.431176	0.555002	0.844997	1.15025	3.00776	0.573359
M_TRINITY_DN11556_c0_g1_i1_1_H_TRINITY_DN20772_c0_g1_i1_1	85.9565	0.446745	-2.12268	0.518244	-0.948297	0.0337806	0.0759886	4.99243	7.05164	4.18087	2.11962
M_TRINITY_DN11559_c0_g1_i1_1_H_TRINITY_DN31871_c0_g1_i1_2	12.9483	1.84374	0.989968	3.54366	1.82524	0.32219	0.448984	0.843609	0.516557	0	4.91871
M_TRINITY_DN11560_c0_g1_i1_1_H_TRINITY_DN30818_c0_g1_i1_2	12.2731	1.60725	2.5089	16.3638	4.03243	0.0121109	0.0322154	0.306754	0	4.02933	1.53038
M_TRINITY_DN11561_c0_g1_i1_1_H_TRINITY_DN18853_c0_g1_i1_1	78.1116	0.45532	-0.282346	0.914746	-0.128557	0.777679	0.842218	4.31325	6.43583	6.35332	3.57263
M_TRINITY_DN11561_c0_g1_i1_2_H_TRINITY_DN17096_c0_g1_i1_1	28.9239	0.781844	-2.97594	0.199336	-2.32673	0.00292088	0.00939848	2.14523	1.32194	0.398065	0.315746
M_TRINITY_DN11574_c0_g1_i1_1_H_TRINITY_DN6533_c0_g1_i1_1	14.5578	1.76287	-0.885103	0.339075	-1.56032	0.376101	0.503239	4.63752	0.511966	0	1.78822
M_TRINITY_DN11576_c0_g1_i1_1_H_TRINITY_DN4936_c0_g1_i1_1	65.8317	0.600323	-0.225004	0.910622	-0.135075	0.821976	0.875838	2.19985	7.36621	4.21869	4.3611
M_TRINITY_DN11576_c0_g2_i1_1_H_TRINITY_DN12347_c0_g1_i2_2	168.778	0.306884	-1.88516	0.669648	-0.578524	0.0594086	0.12068	7.56955	8.2346	6.70288	3.99446
M_TRINITY_DN11577_c0_g1_i1_1_H_TRINITY_DN9474_c0_g1_i1_2	45.7772	0.533765	1.34992	1.6478	0.72054	0.177042	0.285918	1.25482	1.00288	1.90796	1.85079
M_TRINITY_DN11579_c0_g1_i1_2_H_TRINITY_DN21921_c0_g1_i2_2	87.3228	0.351193	0.26617	1.06694	0.0934773	0.790108	0.851612	4.50728	4.80263	4.67497	5.20167
M_TRINITY_DN1157_c0_g1_i1_1_H_TRINITY_DN3487_c0_g1_i1_2	29.3425	0.960177	2.413	4.98263	2.31691	0.0158217	0.0404336	0.341955	1.02854	1.38902	5.22167
M_TRINITY_DN11580_c0_g1_i1_1_H_TRINITY_DN300_c0_g1_i1_1	34.4026	0.919983	-0.117931	0.927555	-0.108495	0.906122	0.935174	1.40961	1.64932	0.348942	2.4328
M_TRINITY_DN11582_c0_g2_i1_1_H_TRINITY_DN32886_c0_g1_i1_1	18.6209	1.94526	-3.92995	0.00499683	-7.64477	8.49629e-05	0.000402063	6.67529	1.00479	0	0
M_TRINITY_DN11588_c0_g1_i1_2_H_TRINITY_DN4933_c0_g1_i1_2	55.0106	0.464827	-0.516257	0.846763	-0.23997	0.605675	0.708599	3.2046	3.59616	3.0836	2.68622
M_TRINITY_DN11592_c0_g1_i1_1_H_TRINITY_DN12813_c0_g1_i1_2	44.9555	0.733741	-0.393165	0.818764	-0.288481	0.694198	0.779384	4.57895	2.83007	1.40938	4.68116
M_TRINITY_DN11594_c0_g1_i1_2_H_TRINITY_DN24276_c0_g1_i1_2	17.8731	1.13667	1.78189	4.0711	2.02542	0.0747677	0.145577	0.861305	0.143251	2.50632	1.82004
M_TRINITY_DN11599_c0_g1_i1_1_H_TRINITY_DN33793_c0_g1_i1_1	45.2557	0.672423	-0.309297	0.865749	-0.207979	0.757095	0.82741	1.54621	4.76666	2.72566	2.7077
M_TRINITY_DN115_c0_g1_i1_2_H_TRINITY_DN30894_c0_g1_i1_2	26.2512	1.06037	-0.0488376	0.964741	-0.051786	0.961049	0.972648	1.11902	3.99054	0.766656	4.00609
M_TRINITY_DN11600_c0_g1_i1_1_H_TRINITY_DN21146_c0_g1_i1_1	153.008	0.283582	-4.35785	0.424605	-1.23581	1.31347e-05	7.20542e-05	8.46895	10.167	3.38791	4.45993
M_TRINITY_DN11601_c0_g1_i1_1_H_TRINITY_DN4055_c0_g1_i1_2	42.2892	0.55597	2.10549	2.25104	1.17059	0.0352484	0.0787226	0.87427	0.827394	1.83752	1.98722
M_TRINITY_DN11605_c0_g1_i1_2_H_TRINITY_DN9595_c0_g1_i1_1	17.4048	0.978357	-1.26255	0.424775	-1.23523	0.20675	0.322017	1.63697	2.54931	1.14983	0.643339
M_TRINITY_DN11606_c0_g1_i2_1_H_TRINITY_DN21736_c0_g1_i1_2	49.9354	0.610994	2.48315	2.86233	1.51719	0.0130226	0.0342631	2.21475	1.32923	6.75113	3.5291
M_TRINITY_DN11612_c0_g1_i1_2_H_TRINITY_DN19035_c0_g2_i1_1	7.32083	1.58798	-1.38691	0.217279	-2.20238	0.165471	0.271189	1.10239	0.822638	0.317564	0.10958
M_TRINITY_DN11617_c0_g1_i1_2_H_TRINITY_DN28368_c3_g2_i1_1	80.7757	0.492396	-4.06405	0.249806	-2.00112	4.82286e-05	0.000238956	5.66272	5.64549	2.05278	0.844452
M_TRINITY_DN11622_c0_g1_i1_1_H_TRINITY_DN27463_c0_g1_i1_1	46.2928	0.552379	0.304661	1.12372	0.168288	0.760624	0.829864	3.41615	2.77858	2.84109	4.1737
M_TRINITY_DN11625_c0_g1_i1_1_H_TRINITY_DN26645_c1_g7_i1_2	73.8587	0.553705	3.16484	3.36915	1.75239	0.00155171	0.00541903	1.10591	1.93131	7.24849	3.01574
M_TRINITY_DN11626_c0_g1_i1_2_H_TRINITY_DN18766_c0_g1_i1_1	8.12394	1.91258	-0.860461	0.31959	-1.6457	0.389535	0.516436	0.649541	1.94817	0	0.803017
M_TRINITY_DN11626_c0_g1_i2_1_H_TRINITY_DN11602_c0_g1_i1_1	133.179	0.292493	-1.90511	0.679604	-0.557233	0.0567656	0.116321	2.66607	3.43673	1.92251	2.21795
M_TRINITY_DN11634_c0_g1_i2_2_H_TRINITY_DN3075_c0_g1_i1_2	30.2664	0.7805	1.78372	2.62477	1.39219	0.0744693	0.1451	2.20618	1.54591	3.1818	6.85157
M_TRINITY_DN1163_c0_g1_i1_1_H_TRINITY_DN2539_c0_g1_i1_1	40.0339	0.77732	0.0806663	1.04442	0.0627035	0.935707	0.955431	6.13129	2.66301	2.47103	6.78044
M_TRINITY_DN11643_c0_g1_i1_1_H_TRINITY_DN9045_c0_g1_i1_1	438.222	0.159629	-7.54563	0.43392	-1.2045	4.50117e-14	6.04518e-13	24.9981	28.6315	12.7703	10.6306
M_TRINITY_DN11644_c0_g1_i1_2_H_TRINITY_DN10943_c0_g1_i1_1	9.33635	1.44921	-0.815606	0.440744	-1.18199	0.414725	0.540309	0.464239	1.84337	0.600112	0.402915
M_TRINITY_DN11646_c0_g1_i1_1_H_TRINITY_DN30212_c0_g1_i1_2	8.97878	1.49822	0.756952	2.19478	1.13408	0.449078	0.571874	0.918169	0.278377	0.951032	1.77982
M_TRINITY_DN11646_c0_g1_i1_2_H_TRINITY_DN12366_c0_g2_i1_1	34.7485	0.709616	-0.177128	0.916564	-0.125693	0.859408	0.90277	2.67634	1.43836	2.39135	1.42136
M_TRINITY_DN11648_c0_g1_i1_1_H_TRINITY_DN28547_c1_g2_i2_1	55.8772	0.567105	-0.569723	0.799354	-0.323093	0.568866	0.678334	5.10444	3.86733	2.24492	4.86051
M_TRINITY_DN11649_c0_g1_i1_2_H_TRINITY_DN31366_c0_g1_i1_2	16.3793	1.03444	2.2827	5.13835	2.36131	0.022448	0.0540456	0.335136	0.527008	1.88859	2.40687
M_TRINITY_DN11650_c0_g1_i1_1_H_TRINITY_DN5388_c0_g1_i1_2	18.8166	0.902725	0.645351	1.49752	0.582574	0.5187	0.634964	1.14662	1.44568	2.21012	1.55239
M_TRINITY_DN11650_c0_g1_i1_2_H_TRINITY_DN14078_c0_g1_i1_2	21.703	0.974631	1.94717	3.72638	1.89778	0.0515138	0.107422	0.678424	0.591864	3.703	1.23116
M_TRINITY_DN11653_c0_g1_i1_1_H_TRINITY_DN19601_c1_g1_i1_1	40.8543	0.790766	-2.23167	0.294282	-1.76473	0.0256368	0.0604016	2.08352	6.67409	1.79241	0.784731
M_TRINITY_DN11658_c0_g1_i1_1_H_TRINITY_DN25951_c0_g1_i3_2	646.508	0.11764	6.2776	1.66844	0.738498	3.43845e-10	3.40276e-09	7.71154	7.97441	13.3858	12.8538
M_TRINITY_DN11659_c0_g1_i1_1_H_TRINITY_DN19374_c0_g2_i1_2	39.8306	0.733906	2.29889	3.22025	1.68717	0.0215109	0.0521123	1.58001	0.554064	2.78994	4.23481
M_TRINITY_DN11660_c0_g1_i1_1_H_TRINITY_DN23081_c0_g1_i1_1	146.47	0.28365	-4.0955	0.446989	-1.16169	4.21265e-05	0.000211204	2.8016	2.73739	1.43295	1.08059
M_TRINITY_DN11666_c0_g1_i1_2_H_TRINITY_DN24415_c3_g4_i1_2	45.1116	0.553988	-0.00454513	0.998256	-0.00251795	0.996374	0.997573	2.40546	2.21048	1.84382	2.7397
M_TRINITY_DN11669_c0_g1_i1_1_H_TRINITY_DN1514_c0_g1_i1_2	10.4203	1.77854	1.01513	3.49538	1.80545	0.310043	0.436577	1.11092	0	2.95716	1.01407
M_TRINITY_DN11673_c0_g1_i1_1_H_TRINITY_DN30470_c0_g1_i1_2	143.845	0.321136	3.6974	2.27737	1.18737	0.000217816	0.00094078	7.00473	6.01504	17.9932	11.9931
M_TRINITY_DN11676_c0_g1_i1_1_H_TRINITY_DN16445_c0_g1_i1_2	92.129	0.438781	2.78953	2.33593	1.22399	0.00527843	0.0157198	4.56097	4.64339	14.4112	7.29187
M_TRINITY_DN11677_c0_g1_i2_2_H_TRINITY_DN15569_c0_g1_i1_1	71.973	0.414802	-1.40984	0.66674	-0.584804	0.158587	0.26235	2.78176	3.04263	1.63982	2.25033
M_TRINITY_DN11679_c0_g1_i1_1_H_TRINITY_DN27820_c2_g1_i1_2	35.7232	1.06335	1.14432	2.32433	1.21681	0.252491	0.374305	1.77188	2.55649	9.50186	0.702767
M_TRINITY_DN1167_c0_g1_i1_1_H_TRINITY_DN21972_c0_g1_i2_1	13.6409	1.45753	-2.02316	0.129513	-2.94883	0.0430565	0.093044	1.68783	2.18622	0	0.494005
M_TRINITY_DN11687_c0_g1_i1_1_H_TRINITY_DN32434_c0_g1_i1_2	19.0934	1.24492	0.384907	1.39395	0.479179	0.700306	0.784577	0.702788	2.51314	3.94982	0.514638
M_TRINITY_DN11689_c0_g1_i1_1_H_TRINITY_DN16642_c0_g2_i1_2	13.48	1.47107	2.3105	10.548	3.3989	0.0208607	0.0508372	0.314844	1.33253e-22	1.57426	1.80131
M_TRINITY_DN11689_c0_g1_i1_2_H_TRINITY_DN12183_c0_g1_i1_2	30.7565	0.749395	1.93999	2.73932	1.45382	0.0523807	0.108826	1.43163	1.91881	2.98934	5.92624
M_TRINITY_DN11691_c0_g1_i1_1_H_TRINITY_DN14644_c0_g1_i1_2	67.5322	0.546255	3.30642	3.49708	1.80615	0.000944961	0.00349757	0.512158	1.4654	3.14261	3.68568
M_TRINITY_DN11698_c0_g1_i1_2_H_TRINITY_DN31917_c0_g1_i1_1	25.1056	1.04207	-1.94223	0.245886	-2.02394	0.0521094	0.10842	5.19222	2.05599	1.56262	0.279967
M_TRINITY_DN11702_c0_g1_i2_1_H_TRINITY_DN10266_c0_g1_i1_2	4464.72	0.0534873	9.24464	1.4088	0.494471	2.36027e-20	4.55852e-19	147.252	153.537	206.254	218.241
M_TRINITY_DN11704_c0_g1_i1_1_H_TRINITY_DN25907_c2_g1_i1_2	595.834	0.137202	3.6341	1.41285	0.498607	0.00027895	0.00117947	11.2339	10.2157	14.9101	15.5442
M_TRINITY_DN11708_c0_g1_i1_1_H_TRINITY_DN7837_c0_g1_i1_2	25.0105	1.13988	4.09439	25.4066	4.66713	4.23274e-05	0.000212069	0.441698	0	6.3599	5.2491
M_TRINITY_DN1170_c0_g1_i1_1_H_TRINITY_DN9176_c0_g1_i1_1	17.4525	1.60563	0.185491	1.22929	0.29783	0.852844	0.897887	2.88757	0	1.78205	1.93445
M_TRINITY_DN1171_c0_g1_i1_2_H_TRINITY_DN29947_c2_g4_i1_1	102.298	1.4067	-0.163137	0.852939	-0.229485	0.87041	0.910433	8.89556	1.37636	7.13857	1.89505
M_TRINITY_DN11721_c0_g1_i1_2_H_TRINITY_DN33348_c0_g1_i1_1	18.2374	1.10482	-1.79884	0.252194	-1.98739	0.0720439	0.141275	2.15951	3.3649	0.265439	1.13741
M_TRINITY_DN11722_c0_g2_i1_2_H_TRINITY_DN10287_c0_g1_i1_2	32.2438	0.677126	2.83437	3.7822	1.91923	0.00459164	0.0139145	0.944982	0.856467	3.51391	3.41044
M_TRINITY_DN11726_c0_g1_i1_1_H_TRINITY_DN13464_c0_g1_i1_1	88.8034	0.416969	-1.68555	0.61437	-0.702821	0.0918832	0.171625	3.21908	3.04446	1.38605	2.45525
M_TRINITY_DN11730_c0_g1_i1_1_H_TRINITY_DN33266_c0_g1_i1_1	35.0661	0.703577	-0.189375	0.911782	-0.13324	0.849799	0.895886	3.75411	3.26552	4.50914	1.93972
M_TRINITY_DN11733_c0_g1_i1_1_H_TRINITY_DN33603_c0_g1_i1_1	7.12999	3.08664	-2.02791	0.0130534	-6.25943	0.0425692	0.0921439	2.88841	0	0	0
M_TRINITY_DN11735_c0_g1_i1_2_H_TRINITY_DN16337_c0_g1_i1_2	20.9694	0.907411	1.94706	3.40294	1.76678	0.0515279	0.107442	1.17215	0.566872	3.1702	3.13201
M_TRINITY_DN11740_c0_g1_i1_2_H_TRINITY_DN28600_c1_g1_i8_1	318.938	0.192723	1.69937	1.25484	0.327507	0.0892504	0.167595	5.30042	7.17909	8.02828	7.59711
M_TRINITY_DN11746_c0_g1_i1_2_H_TRINITY_DN16998_c0_g1_i1_1	58.9366	0.520218	-4.13711	0.22497	-2.1522	3.51709e-05	0.000179183	3.8893	3.15082	1.02823	0.595167
M_TRINITY_DN11749_c0_g1_i1_2_H_TRINITY_DN27425_c1_g4_i1_2	1618.81	0.105988	4.25632	1.3671	0.451118	2.07822e-05	0.000110308	56.9355	51.6268	80.202	69.3302
M_TRINITY_DN11755_c0_g1_i1_1_H_TRINITY_DN16014_c0_g1_i1_1	50.5756	0.61728	0.754795	1.3812	0.46592	0.450372	0.573058	4.19028	3.00336	2.9973	6.94073
M_TRINITY_DN11759_c0_g1_i1_2_H_TRINITY_DN34236_c0_g1_i1_1	27.8029	0.737266	-2.09481	0.342831	-1.54443	0.0361878	0.0804778	2.23874	2.20181	0.668943	0.872798
M_TRINITY_DN11764_c0_g1_i1_2_H_TRINITY_DN33129_c0_g1_i1_1	22.6835	0.914268	-0.573061	0.695474	-0.523931	0.566604	0.676552	2.65719	1.5073	2.02442	0.898284
M_TRINITY_DN11767_c0_g1_i1_1_H_TRINITY_DN5288_c0_g1_i1_2	22.1841	0.90635	2.73077	5.5598	2.47503	0.00631867	0.01837	0.536069	0.485308	3.70708	2.12577
M_TRINITY_DN11771_c0_g1_i1_2_H_TRINITY_DN11109_c0_g1_i1_2	128.435	0.333852	-3.49641	0.445259	-1.16728	0.000471562	0.001886	13.6708	9.77431	5.69634	4.8841
M_TRINITY_DN11777_c0_g1_i1_2_H_TRINITY_DN16375_c0_g1_i1_1	11.7088	1.53738	-2.1016	0.10651	-3.23094	0.0355887	0.0793583	1.65394	1.71765	0	0.344038
M_TRINITY_DN11782_c0_g1_i1_1_H_TRINITY_DN5244_c0_g1_i1_2	43.5903	0.731146	-1.02945	0.593499	-0.752682	0.303266	0.429166	6.35254	2.08032	3.10449	2.01378
M_TRINITY_DN11782_c0_g1_i1_2_H_TRINITY_DN31360_c0_g1_i1_1	14.5463	1.6831	-1.07261	0.286121	-1.8053	0.283448	0.408057	3.54329	0.947785	1.3118	0
M_TRINITY_DN11785_c0_g1_i2_2_H_TRINITY_DN34375_c0_g1_i1_1	43.3857	0.621715	0.559779	1.27282	0.348023	0.57563	0.683894	2.24748	1.6223	1.7035	3.22158
M_TRINITY_DN11786_c0_g1_i1_1_H_TRINITY_DN33591_c0_g1_i1_1	26.0555	0.764727	-0.035063	0.981586	-0.0268136	0.97203	0.980579	1.85618	1.31342	1.31613	1.79844
M_TRINITY_DN11787_c0_g1_i1_2_H_TRINITY_DN14555_c0_g1_i1_2	14.1139	1.50376	1.80833	6.5855	2.71929	0.0705556	0.138967	0.779385	0	3.20774	1.83722
M_TRINITY_DN11791_c0_g1_i1_1_H_TRINITY_DN1208_c0_g1_i1_1	27.0055	1.11618	-0.839657	0.522244	-0.937205	0.401101	0.527526	1.4355	2.35439	0.155724	1.81941
M_TRINITY_DN11795_c0_g1_i1_1_H_TRINITY_DN27162_c0_g6_i1_2	37.2558	0.604573	0.749515	1.36901	0.453137	0.453547	0.576065	1.11001	1.36043	1.47549	1.89912
M_TRINITY_DN11795_c0_g1_i1_2_H_TRINITY_DN25796_c0_g1_i1_1	37.836	0.644814	-4.08111	0.16137	-2.63155	4.48217e-05	0.000223481	2.42151	2.44003	0.423236	0.390117
M_TRINITY_DN117_c0_g1_i1_2_H_TRINITY_DN14140_c0_g1_i1_1	18.2163	1.76535	-4.31189	0.0051117	-7.61198	1.61864e-05	8.74335e-05	3.50219	2.71127	0	0
M_TRINITY_DN11800_c0_g1_i1_1_H_TRINITY_DN13060_c1_g1_i1_1	9.53126	2.03413	-0.565265	0.450681	-1.14982	0.571894	0.680805	0.299432	2.47174	1.20498	0
M_TRINITY_DN11801_c0_g1_i1_1_H_TRINITY_DN25824_c0_g1_i1_1	26.8215	0.866602	-0.240766	0.865348	-0.208648	0.809737	0.866722	3.29551	1.27073	1.46828	2.5741
M_TRINITY_DN11802_c0_g1_i1_2_H_TRINITY_DN4698_c0_g1_i1_2	51.7553	0.852128	1.54256	2.48709	1.31446	0.122938	0.216196	3.77465	2.30721	13.5543	1.94416
M_TRINITY_DN11803_c0_g1_i1_2_H_TRINITY_DN3023_c0_g1_i1_1	12.9774	1.77163	-0.368216	0.636247	-0.652342	0.712712	0.794234	0.407485	1.10118	0.982617	0
M_TRINITY_DN11808_c0_g1_i1_1_H_TRINITY_DN22921_c0_g1_i5_1	214.967	0.219744	-0.521698	0.923613	-0.11464	0.60188	0.705229	2.8026	2.93949	2.92501	2.42231
M_TRINITY_DN11809_c0_g1_i1_1_H_TRINITY_DN28422_c1_g3_i1_2	864.331	0.125964	3.90857	1.40672	0.492339	9.28445e-05	0.000436052	14.2295	13.6771	21.593	17.9454
M_TRINITY_DN11810_c0_g1_i1_1_H_TRINITY_DN31526_c0_g1_i1_1	19.7653	1.37977	-1.3867	0.26548	-1.91333	0.165535	0.271234	2.45547	2.43792	0	1.27654
M_TRINITY_DN11810_c0_g1_i1_2_H_TRINITY_DN29785_c1_g1_i1_1	28.6551	1.11842	-1.08881	0.429952	-1.21775	0.276236	0.400145	3.83582	1.69765	0.161118	2.18526
M_TRINITY_DN11814_c0_g1_i1_2_H_TRINITY_DN30817_c0_g1_i1_2	25.6538	0.833911	2.09692	3.36043	1.74865	0.0360003	0.0801507	0.598573	1.41739	2.7724	3.74203
M_TRINITY_DN11816_c0_g1_i1_1_H_TRINITY_DN19538_c0_g1_i2_2	120.969	0.337237	0.0793714	1.01873	0.0267669	0.936737	0.956189	5.08159	4.20246	3.96247	5.55007
M_TRINITY_DN11816_c0_g1_i1_2_H_TRINITY_DN14307_c0_g2_i1_1	12.8563	1.19746	-1.50911	0.285765	-1.8071	0.13127	0.227138	2.09012	1.4143	0.317914	0.676869
M_TRINITY_DN11818_c0_g1_i1_2_H_TRINITY_DN26813_c2_g1_i2_2	65.0946	0.44473	1.83971	1.76317	0.818175	0.0658104	0.131323	1.15448	1.38388	2.62119	1.86073
M_TRINITY_DN11819_c0_g1_i1_2_H_TRINITY_DN28924_c2_g3_i1_1	16.1348	4.59059	-0.550879	0.173276	-2.52886	0.581717	0.688985	0	6.6019	1.14564	0
M_TRINITY_DN1181_c0_g1_i1_2_H_TRINITY_DN3943_c0_g1_i1_1	22.3418	4.57549	-0.3302	0.35091	-1.51083	0.741249	0.8156	0	7.54802	0	2.55118
M_TRINITY_DN11826_c0_g1_i1_1_H_TRINITY_DN6455_c0_g1_i1_1	19.6675	1.41256	-2.05572	0.133618	-2.90382	0.0398099	0.0871354	1.29927	3.4191	0.6791	0
M_TRINITY_DN11827_c0_g2_i1_1_H_TRINITY_DN23775_c0_g1_i1_2	974.611	0.103097	5.6755	1.50017	0.585128	1.38286e-08	1.14358e-07	19.9103	21.0307	32.6828	28.9727
M_TRINITY_DN11830_c0_g1_i1_2_H_TRINITY_DN7752_c0_g1_i1_1	14.4561	1.2002	-1.60452	0.263205	-1.92574	0.1086	0.196171	1.39412	2.44781	0.170445	0.750452
M_TRINITY_DN11831_c0_g1_i1_2_H_TRINITY_DN870_c0_g1_i1_1	28.4701	1.1725	0.373078	1.35419	0.437432	0.709091	0.791474	0.586268	5.11776	6.5609	1.1411
M_TRINITY_DN11832_c0_g1_i1_1_H_TRINITY_DN16587_c0_g1_i2_2	34.1219	0.763143	3.59829	6.70861	2.74601	0.000320313	0.00133401	0.138001	0.470127	1.98267	2.01524
M_TRINITY_DN11836_c0_g1_i1_2_H_TRINITY_DN34581_c0_g1_i1_1	11.8376	1.80533	-0.704069	0.41435	-1.27108	0.48139	0.601657	3.28101	0.666668	0	1.58254
M_TRINITY_DN11837_c0_g1_i1_1_H_TRINITY_DN33648_c0_g1_i1_1	24.1336	2.94223	-0.685261	0.247209	-2.0162	0.49318	0.612124	0	9.12096	1.44895	0.680279
M_TRINITY_DN11837_c0_g1_i1_2_H_TRINITY_DN1631_c0_g1_i1_2	35.1414	0.660875	3.53729	5.05498	2.33771	0.000404255	0.00164159	0.687867	0.819	3.59253	4.19863
M_TRINITY_DN11839_c0_g1_i1_1_H_TRINITY_DN24576_c0_g1_i1_1	34.2908	0.752867	-0.472178	0.781606	-0.355487	0.6368	0.733681	2.60432	1.93361	2.67135	0.986011
M_TRINITY_DN11845_c0_g1_i1_2_H_TRINITY_DN27392_c1_g1_i1_2	11.623	1.47401	0.130905	1.1431	0.192955	0.895851	0.928736	1.60791	0.348582	2.04233	0.282612
M_TRINITY_DN11846_c0_g1_i1_1_H_TRINITY_DN24739_c0_g2_i1_2	48.1235	0.526589	2.5563	2.54227	1.34612	0.0105792	0.0287255	1.57244	2.11165	4.37367	5.05096
M_TRINITY_DN11850_c0_g1_i1_2_H_TRINITY_DN26438_c1_g1_i1_1	196.55	0.221189	-0.636294	0.907053	-0.140742	0.524585	0.640012	9.31637	10.628	8.93942	9.141
M_TRINITY_DN11857_c0_g1_i1_1_H_TRINITY_DN21533_c0_g3_i1_2	19.2027	1.331	0.852059	2.1948	1.13409	0.394181	0.52099	1.35913	0.0911967	1.04506	2.15612
M_TRINITY_DN11857_c0_g1_i2_2_H_TRINITY_DN31812_c0_g1_i1_1	358.924	0.338873	-17.3928	0.016817	-5.89393	9.36314e-68	7.24276e-66	14.1977	14.8309	0.132229	0.333497
M_TRINITY_DN11859_c0_g1_i1_2_H_TRINITY_DN15252_c0_g1_i1_1	103.66	0.334885	2.26346	1.69114	0.758	0.0236071	0.0563221	2.63241	2.24446	4.477	3.82045
M_TRINITY_DN11864_c0_g1_i1_2_H_TRINITY_DN26030_c0_g1_i4_1	116.454	0.350186	-2.7387	0.514394	-0.959053	0.00616834	0.0179994	3.7132	5.62861	2.75977	2.02736
M_TRINITY_DN11866_c0_g1_i1_2_H_TRINITY_DN808_c0_g1_i1_1	21.8111	1.47979	-0.616513	0.531334	-0.912309	0.537556	0.651245	1.98342	4.68108	0	3.50043
M_TRINITY_DN1186_c0_g1_i1_1_H_TRINITY_DN1693_c0_g1_i1_2	8.45163	1.85178	1.11858	4.20281	2.07135	0.26332	0.386126	0.789806	0	2.20983	1.17401
M_TRINITY_DN1186_c0_g2_i1_2_H_TRINITY_DN467_c0_g1_i1_2	22.809	1.40802	1.21789	3.28254	1.71481	0.223266	0.340883	0	2.62402	4.25051	4.2613
M_TRINITY_DN11873_c0_g1_i1_1_H_TRINITY_DN12224_c0_g1_i1_1	31.7847	0.693796	-2.24876	0.339108	-1.56018	0.0245277	0.0582297	6.07142	5.04004	1.52137	2.15905
M_TRINITY_DN11873_c0_g1_i1_2_H_TRINITY_DN16271_c0_g1_i1_1	22.8304	0.833411	-2.18504	0.283018	-1.82104	0.028886	0.0667849	1.66462	1.42757	0.45567	0.402509
M_TRINITY_DN11875_c0_g1_i2_2_H_TRINITY_DN12370_c0_g2_i1_2	15.1605	1.74119	0.389535	1.6002	0.678254	0.69688	0.781633	0	2.32165	0.740723	2.91731
M_TRINITY_DN11876_c0_g1_i1_1_H_TRINITY_DN518_c0_g1_i1_2	11.7241	1.58509	2.15838	10.7126	3.42124	0.030898	0.070651	0	0.449444	2.08775	2.91093
M_TRINITY_DN11881_c0_g1_i1_2_H_TRINITY_DN29696_c0_g1_i1_2	25.6208	0.825391	0.635768	1.43869	0.524757	0.524928	0.640242	2.66148	1.93421	2.04532	4.49666
M_TRINITY_DN11883_c0_g1_i2_2_H_TRINITY_DN2817_c0_g1_i1_2	13.8528	1.37784	0.112701	1.11364	0.155284	0.910267	0.93803	0.30541	2.94636	2.56736	0.921932
M_TRINITY_DN11886_c0_g1_i1_1_H_TRINITY_DN32375_c0_g1_i1_2	51.0119	2.9841	0.177923	1.44487	0.53094	0.858783	0.902387	0	9.44659	3.20989	9.93013
M_TRINITY_DN11887_c0_g1_i1_1_H_TRINITY_DN28007_c0_g1_i5_2	486.323	0.17158	5.73296	1.97748	0.983662	9.86922e-09	8.29901e-08	4.39906	5.33977	10.8455	8.46697
M_TRINITY_DN11887_c0_g1_i1_2_H_TRINITY_DN14670_c0_g1_i1_2	19.2335	1.00159	0.513201	1.42802	0.514018	0.607811	0.71037	1.73387	1.75826	1.18454	3.80752
M_TRINITY_DN11888_c0_g1_i1_2_H_TRINITY_DN29091_c1_g1_i1_1	66.0029	0.654085	-4.89212	0.108829	-3.19986	9.97567e-07	6.54607e-06	2.53593	2.39634	0.0817419	0.446146
M_TRINITY_DN11894_c0_g1_i1_1_H_TRINITY_DN21252_c0_g1_i1_1	61.1814	0.464277	-0.251981	0.92211	-0.116989	0.801056	0.8605	4.7905	3.37417	3.71631	3.86141
M_TRINITY_DN11895_c0_g1_i1_1_H_TRINITY_DN24576_c0_g2_i1_1	21.2831	1.2573	-3.86341	0.0344948	-4.85748	0.000111816	0.000516245	3.81427	3.05276	0	0.249099
M_TRINITY_DN11897_c0_g1_i1_1_H_TRINITY_DN7960_c0_g1_i2_2	113.612	0.544654	-0.28919	0.896572	-0.157509	0.772436	0.837977	3.59626	14.0117	7.25751	8.18538
M_TRINITY_DN11898_c0_g1_i1_1_H_TRINITY_DN22034_c1_g1_i1_1	44.2896	0.758204	-0.443911	0.791919	-0.336575	0.657107	0.750435	4.90105	4.71378	1.4593	6.16111
M_TRINITY_DN1189_c0_g1_i1_1_H_TRINITY_DN19732_c0_g1_i1_2	61.0444	0.456786	1.95513	1.85713	0.893075	0.0505682	0.105831	2.76247	2.16397	4.81288	4.39089
M_TRINITY_DN11903_c0_g1_i1_2_H_TRINITY_DN4673_c0_g1_i1_1	18.3535	1.12606	-1.81985	0.241606	-2.04927	0.0687813	0.136126	5.05048	1.24112	0.970733	0.648714
M_TRINITY_DN11907_c0_g1_i1_2_H_TRINITY_DN18245_c0_g1_i5_1	193.48	0.225297	-3.4001	0.588033	-0.766031	0.000673619	0.00259296	10.7887	11.926	6.53418	6.85689
M_TRINITY_DN11908_c0_g1_i1_2_H_TRINITY_DN8712_c0_g1_i1_1	365.689	0.167333	2.20869	1.29198	0.369587	0.0271964	0.0634667	10.115	9.35541	13.0967	12.2224
M_TRINITY_DN11912_c0_g1_i1_1_H_TRINITY_DN27444_c6_g1_i2_1	94.523	0.339291	-0.58918	0.870609	-0.199903	0.555741	0.66704	2.91312	3.33851	2.54314	2.90481
M_TRINITY_DN11913_c1_g1_i1_1_H_TRINITY_DN28484_c0_g1_i4_2	457.089	0.152766	5.16469	1.72786	0.788988	2.40837e-07	1.71373e-06	3.95621	3.59567	6.47285	6.64258
M_TRINITY_DN11915_c0_g1_i1_2_H_TRINITY_DN13280_c0_g1_i1_2	39.1202	0.571317	0.556125	1.24636	0.317724	0.578125	0.685878	1.92147	2.10333	2.52446	2.49841
M_TRINITY_DN11916_c0_g1_i1_1_H_TRINITY_DN29754_c0_g1_i1_2	34.7381	0.707462	0.277277	1.14565	0.196163	0.781568	0.845005	3.90989	2.51973	2.52161	4.85142
M_TRINITY_DN11918_c0_g1_i1_1_H_TRINITY_DN20291_c0_g1_i1_1	59.766	0.497115	-4.035	0.248987	-2.00586	5.4603e-05	0.000267659	2.77341	1.99802	0.569149	0.620192
M_TRINITY_DN11921_c0_g1_i1_2_H_TRINITY_DN27863_c2_g4_i1_2	11.2197	1.23983	0.665847	1.77219	0.825536	0.505509	0.623087	0.926401	0.459192	1.41446	0.989462
M_TRINITY_DN11923_c0_g1_i1_2_H_TRINITY_DN3007_c0_g1_i1_1	13.3036	1.93441	-3.69969	0.00700834	-7.15671	0.000215866	0.000932759	1.89522	4.48826	0	0
M_TRINITY_DN11925_c1_g1_i1_2_H_TRINITY_DN26792_c1_g1_i1_2	57.8863	0.501908	-0.434468	0.859719	-0.218063	0.663949	0.756143	4.3236	3.53729	2.55897	4.1669
M_TRINITY_DN11926_c0_g1_i1_2_H_TRINITY_DN20910_c0_g1_i1_1	357.172	0.162459	-1.61694	0.833534	-0.262687	0.105892	0.192248	22.0581	22.9017	19.7582	17.8558
M_TRINITY_DN11927_c0_g1_i1_1_H_TRINITY_DN29641_c1_g6_i1_1	27.5456	0.868854	-3.1069	0.153953	-2.69944	0.00189063	0.00644182	0.925948	2.21657	0.186567	0.281609
M_TRINITY_DN11932_c0_g1_i1_2_H_TRINITY_DN29584_c0_g1_i1_2	19.2645	1.74557	-0.266113	0.724713	-0.464518	0.790152	0.851629	0	4.66139	0.478751	2.74872
M_TRINITY_DN11935_c0_g1_i1_1_H_TRINITY_DN19810_c1_g2_i1_1	38.4753	1.57443	-5.51907	0.00242237	-8.68937	3.40794e-08	2.69538e-07	5.13205	7.48048	0	0
M_TRINITY_DN11936_c0_g1_i1_1_H_TRINITY_DN20554_c0_g1_i2_1	35.3724	0.667788	-1.83089	0.428495	-1.22265	0.0671166	0.133423	2.38576	3.44374	0.909536	1.58039
M_TRINITY_DN11939_c0_g1_i1_2_H_TRINITY_DN2144_c0_g1_i1_2	17.3705	1.91621	3.97357	195.934	7.61422	7.08021e-05	0.000340706	0	0	1.4935	6.8887
M_TRINITY_DN11942_c0_g1_i1_1_H_TRINITY_DN17063_c0_g1_i2_1	167.003	0.291601	-10.743	0.114018	-3.13267	6.3949e-27	1.67487e-25	19.0085	18.9204	2.36628	2.02621
M_TRINITY_DN11945_c0_g1_i1_1_H_TRINITY_DN17056_c0_g1_i1_1	6391.3	0.0463221	-2.50321	0.922772	-0.115954	0.0123071	0.0326619	210.667	215.515	192.952	201.218
M_TRINITY_DN11951_c0_g1_i1_1_H_TRINITY_DN28243_c0_g1_i1_1	174.076	0.257227	-7.12849	0.280556	-1.83364	1.01477e-12	1.23238e-11	6.45576	7.33356	2.13369	1.75206
M_TRINITY_DN11952_c0_g1_i2_2_H_TRINITY_DN28406_c1_g1_i1_1	20.1318	1.64779	1.23864	4.11536	2.04102	0.215477	0.33204	1.63924	0	6.31442	0.555278
M_TRINITY_DN11956_c0_g1_i1_1_H_TRINITY_DN22373_c0_g1_i2_1	749.57	0.119653	-7.40057	0.541299	-0.885503	1.35604e-13	1.75886e-12	23.6878	27.059	12.9993	14.4175
M_TRINITY_DN1195_c0_g1_i1_1_H_TRINITY_DN32206_c0_g1_i1_2	20.0068	0.982846	0.652197	1.55942	0.641009	0.514274	0.630852	1.56166	0.788036	1.08348	2.66504
M_TRINITY_DN11961_c0_g1_i1_1_H_TRINITY_DN14085_c0_g1_i1_1	94.8615	0.341869	0.813172	1.21251	0.277998	0.41612	0.541677	6.87946	6.76385	7.60168	8.97451
M_TRINITY_DN11965_c0_g1_i1_1_H_TRINITY_DN34678_c0_g1_i1_1	23.4494	1.19664	-1.00062	0.436068	-1.19737	0.317012	0.443793	5.17919	0.70037	2.0646	0.563399
M_TRINITY_DN1196_c0_g2_i1_2_H_TRINITY_DN3811_c0_g1_i1_1	20.568	1.5054	-0.868705	0.40395	-1.30775	0.385009	0.511772	3.20757	2.27778	2.27861	0
M_TRINITY_DN11971_c0_g1_i2_1_H_TRINITY_DN8914_c0_g1_i1_1	21.6705	1.08683	-0.725403	0.57899	-0.788391	0.468205	0.5897	0.982132	3.75232	2.12564	0.551129
M_TRINITY_DN11972_c0_g1_i1_1_H_TRINITY_DN19915_c0_g1_i1_1	224.851	0.227692	-6.20997	0.375279	-1.41396	5.29934e-10	5.14567e-09	13.0547	15.3031	4.74355	5.84089
M_TRINITY_DN11972_c0_g1_i1_2_H_TRINITY_DN13956_c0_g2_i1_1	22.8648	0.866867	-2.46474	0.227415	-2.1366	0.0137113	0.0358105	5.23255	3.47303	0.950965	1.01566
M_TRINITY_DN11973_c0_g1_i1_1_H_TRINITY_DN29974_c0_g1_i1_2	19.7113	1.14376	1.28171	2.76249	1.46597	0.199943	0.314116	0.223255	1.84637	1.84268	3.69978
M_TRINITY_DN11974_c0_g1_i1_2_H_TRINITY_DN31307_c0_g1_i1_2	15.3452	1.01004	-0.324918	0.796542	-0.328178	0.745243	0.818401	1.59281	2.48513	1.67024	1.53814
M_TRINITY_DN11976_c0_g1_i1_2_H_TRINITY_DN34559_c0_g1_i1_1	13.4837	1.5866	-2.88187	0.0420316	-4.57238	0.00395325	0.0122396	2.78754	1.84282	0.213752	0
M_TRINITY_DN11977_c0_g1_i1_1_H_TRINITY_DN21667_c1_g2_i2_2	120.341	0.309902	5.98096	3.61379	1.85351	2.21832e-09	2.00688e-08	1.7727	1.95661	6.35204	7.05578
M_TRINITY_DN11978_c0_g1_i1_2_H_TRINITY_DN14979_c0_g1_i1_1	159.832	0.361	-0.914984	0.795366	-0.33031	0.3602	0.487451	6.504	11.9112	8.94382	5.70514
M_TRINITY_DN11979_c0_g1_i1_1_H_TRINITY_DN13910_c0_g1_i1_2	40.9065	0.581127	2.42908	2.66033	1.4116	0.0151372	0.0389032	0.851379	1.10911	2.90423	2.30969
M_TRINITY_DN11984_c0_g1_i2_1_H_TRINITY_DN7764_c0_g1_i1_2	27.5245	0.896172	0.252814	1.17005	0.226565	0.800412	0.859953	0.694334	2.85358	1.86496	2.15156
M_TRINITY_DN11985_c0_g1_i1_2_H_TRINITY_DN16440_c0_g1_i1_1	83.7531	0.362115	-2.45428	0.540088	-0.888733	0.0141165	0.0367089	3.21579	3.36903	1.87444	1.71909
M_TRINITY_DN11988_c0_g1_i1_2_H_TRINITY_DN186_c0_g1_i1_2	17.2008	1.56066	0.929782	2.73412	1.45108	0.352484	0.479569	2.09765	0	1.77481	4.2284
M_TRINITY_DN11996_c0_g1_i1_1_H_TRINITY_DN27227_c0_g1_i2_1	94.4688	0.441446	0.518996	1.17211	0.229109	0.603763	0.706965	5.85155	3.468	6.84069	4.27878
M_TRINITY_DN1199_c0_g1_i1_1_H_TRINITY_DN23574_c0_g1_i1_2	33.8216	0.782794	0.734671	1.48978	0.575096	0.46254	0.584639	1.92618	4.69736	6.77649	2.95438
M_TRINITY_DN119_c0_g1_i1_2_H_TRINITY_DN10415_c0_g1_i1_1	15.4783	1.02382	-1.0568	0.472385	-1.08197	0.290605	0.415729	2.1418	1.46696	0.889121	0.929444
M_TRINITY_DN12000_c0_g1_i1_1_H_TRINITY_DN26239_c0_g1_i4_1	206.684	0.307729	-3.73089	0.451219	-1.1481	0.000190805	0.000834614	4.92998	4.26534	2.69873	1.5147
M_TRINITY_DN12001_c0_g1_i1_1_H_TRINITY_DN23544_c0_g1_i1_1	83.035	0.365546	-2.65339	0.510528	-0.969937	0.00796872	0.0225091	2.33749	2.69399	1.31539	1.24751
M_TRINITY_DN12001_c0_g1_i1_2_H_TRINITY_DN25940_c0_g1_i1_1	11.9607	1.84803	0.599822	2.15619	1.10849	0.548625	0.660725	1.10183	0.66191	0	3.72279
M_TRINITY_DN12004_c0_g1_i1_2_H_TRINITY_DN30451_c0_g1_i1_2	34.8832	0.84201	1.15055	1.95717	0.968772	0.249919	0.371644	3.73612	1.53749	2.57157	7.96286
M_TRINITY_DN12005_c0_g1_i1_1_H_TRINITY_DN16571_c0_g2_i1_2	51.5294	0.660786	0.477892	1.24469	0.315785	0.632727	0.730225	4.18612	3.80117	7.69725	2.40316
M_TRINITY_DN12006_c0_g1_i1_1_H_TRINITY_DN24991_c0_g1_i2_1	128.509	0.29734	-4.84025	0.368771	-1.4392	1.29673e-06	8.36075e-06	4.92269	5.82188	1.82961	2.11141
M_TRINITY_DN12010_c0_g1_i1_1_H_TRINITY_DN22657_c1_g2_i1_2	80.5003	0.386169	1.85019	1.6409	0.714485	0.0642865	0.128805	1.5577	1.24313	2.2729	2.34987
M_TRINITY_DN12011_c0_g1_i1_1_H_TRINITY_DN25538_c0_g1_i1_2	104.585	0.338348	3.80448	2.4406	1.28724	0.000142104	0.000641828	1.3413	1.88547	4.10952	3.75047
M_TRINITY_DN12015_c0_g1_i1_1_H_TRINITY_DN27390_c0_g1_i1_1	49.7249	0.643304	-1.58856	0.492458	-1.02193	0.112159	0.201283	6.15659	2.67055	1.67449	2.7082
M_TRINITY_DN12017_c0_g1_i1_1_H_TRINITY_DN30127_c2_g1_i5_1	152.223	0.27293	-1.67158	0.728891	-0.456224	0.0946069	0.175779	2.79167	3.32747	1.97932	2.46536
M_TRINITY_DN12017_c0_g1_i1_2_H_TRINITY_DN19792_c0_g1_i1_1	26.1003	1.24573	-0.78871	0.506095	-0.982518	0.430282	0.554239	0.339844	3.66254	0.298333	1.68735
M_TRINITY_DN12018_c0_g1_i1_1_H_TRINITY_DN4554_c0_g1_i1_1	12.4656	1.12928	-0.948894	0.475802	-1.07157	0.342674	0.470047	1.32776	1.28947	0.697967	0.603076
M_TRINITY_DN12020_c0_g1_i1_2_H_TRINITY_DN18506_c0_g1_i1_1	25.4265	0.893719	-1.13945	0.493681	-1.01835	0.254515	0.376459	1.88169	5.59602	1.28069	2.34586
M_TRINITY_DN12021_c0_g1_i1_1_H_TRINITY_DN16036_c0_g1_i1_2	103.794	0.354325	2.57989	1.88442	0.914119	0.00988321	0.0270888	6.88625	8.06169	11.5362	16.3987
M_TRINITY_DN12021_c0_g1_i1_2_H_TRINITY_DN20544_c1_g1_i1_2	40.0731	0.806415	1.42863	2.22232	1.15207	0.153111	0.255564	4.6414	1.29017	4.3826	9.03029
M_TRINITY_DN1202_c0_g1_i1_1_H_TRINITY_DN24620_c0_g1_i2_1	155.703	0.26225	-1.09757	0.819129	-0.287837	0.272393	0.395843	2.59232	3.00805	2.52501	2.08526
M_TRINITY_DN1202_c0_g1_i1_2_H_TRINITY_DN29592_c0_g1_i1_2	13.0106	1.514	2.72225	17.4057	4.12149	0.00648393	0.0187866	0.323187	0	3.49468	2.44838
M_TRINITY_DN12031_c0_g1_i1_2_H_TRINITY_DN10772_c0_g1_i1_2	41.1334	0.593765	0.249969	1.10836	0.148423	0.802611	0.861579	1.47286	2.52801	1.93702	2.42122
M_TRINITY_DN12032_c0_g1_i1_1_H_TRINITY_DN9459_c0_g1_i1_1	9.13872	2.46375	-1.31038	0.106693	-3.22846	0.190066	0.301991	3.6494	7.94175e-06	1.69097e-07	0.427351
M_TRINITY_DN12034_c0_g1_i1_1_H_TRINITY_DN16852_c0_g1_i1_1	18.5869	1.09206	-3.23726	0.086253	-3.53528	0.00120682	0.00433775	2.56258	4.47383	0.234514	0.327671
M_TRINITY_DN12039_c0_g1_i1_1_H_TRINITY_DN15374_c0_g1_i1_2	24.4218	0.852783	3.24629	6.81341	2.76838	0.00116921	0.00422113	0.545918	0.383796	3.52771	2.83783
M_TRINITY_DN12041_c0_g1_i1_1_H_TRINITY_DN28182_c1_g2_i1_1	75.0479	0.495778	1.5445	1.70023	0.765731	0.122466	0.21563	2.14357	4.68751	6.99099	4.55406
M_TRINITY_DN12052_c0_g1_i1_2_H_TRINITY_DN16978_c0_g1_i1_2	814.165	0.129542	1.32636	1.12648	0.17182	0.184719	0.295385	37.1696	41.2708	39.8939	48.2415
M_TRINITY_DN12053_c0_g1_i1_1_H_TRINITY_DN14042_c0_g1_i2_2	32.3476	0.794075	2.04737	3.08606	1.62577	0.0406217	0.0886206	0.596052	2.15357	4.11071	4.15345
M_TRINITY_DN12053_c0_g1_i1_2_H_TRINITY_DN2470_c0_g1_i1_2	6.95199	1.70287	1.53783	6.14208	2.61873	0.12409	0.217718	0.223998	0.289143	2.06688	0.709059
M_TRINITY_DN12056_c0_g1_i1_1_H_TRINITY_DN27574_c0_g1_i1_1	37.8291	0.633249	-1.09571	0.618199	-0.693856	0.273206	0.396702	2.43294	1.57138	1.0901	1.39893
M_TRINITY_DN12058_c0_g1_i1_1_H_TRINITY_DN18231_c0_g2_i1_2	26.3842	0.939992	4.12756	14.7217	3.87987	3.66632e-05	0.000186152	0.272047	0.107865	3.52908	2.40555
M_TRINITY_DN1205_c0_g1_i1_1_H_TRINITY_DN29477_c0_g1_i1_2	16.7901	1.3436	2.57296	10.9817	3.45703	0.0100834	0.0275894	0.595199	0	3.3691	3.51336
M_TRINITY_DN12069_c0_g1_i1_1_H_TRINITY_DN28180_c1_g2_i1_2	95.8866	0.354038	1.99004	1.62964	0.704549	0.0465867	0.0990074	2.15097	2.01199	3.91322	2.96048
M_TRINITY_DN12070_c0_g1_i1_1_H_TRINITY_DN2677_c0_g1_i1_2	20.1217	0.982925	-0.345419	0.790304	-0.339521	0.729779	0.806567	1.07937	2.16772	0.726359	1.8429
M_TRINITY_DN12071_c0_g1_i1_1_H_TRINITY_DN13308_c0_g1_i1_2	10.8526	1.73207	0.99142	3.28799	1.7172	0.321481	0.448288	0	0.985193	1.42454	1.81134
M_TRINITY_DN12071_c0_g2_i1_1_H_TRINITY_DN14631_c0_g1_i1_2	5.89891	2.4843	2.43366	66.0716	6.04596	0.0149468	0.0384968	0	0	2.00812	0.829386
M_TRINITY_DN12074_c0_g1_i1_2_H_TRINITY_DN1971_c0_g1_i1_2	387.408	0.154309	3.37127	1.43417	0.520217	0.000748226	0.00284684	15.0153	16.0521	21.7415	22.8144
M_TRINITY_DN12075_c0_g1_i1_1_H_TRINITY_DN22301_c0_g1_i2_2	100.68	0.401823	0.819094	1.25626	0.329131	0.412733	0.538471	3.38782	6.71816	6.50689	6.03062
M_TRINITY_DN12079_c0_g1_i1_2_H_TRINITY_DN28523_c6_g2_i1_2	1648	0.0824028	-4.27721	0.783251	-0.352454	1.8925e-05	0.000101023	68.7855	72.1461	52.6902	57.776
M_TRINITY_DN1207_c0_g1_i1_2_H_TRINITY_DN31522_c0_g1_i1_1	10.6778	1.3406	-1.12333	0.3521	-1.50594	0.261296	0.383985	1.64576	1.35916	0.237543	0.814716
M_TRINITY_DN12083_c0_g1_i1_2_H_TRINITY_DN32523_c0_g1_i1_1	7.77417	1.84733	-1.59208	0.130209	-2.9411	0.111367	0.200125	1.25434	0.795192	0	0.277118
M_TRINITY_DN12088_c0_g1_i1_1_H_TRINITY_DN3362_c0_g1_i1_1	11.4163	1.23832	0.536484	1.58484	0.664336	0.591624	0.696757	0.556062	1.41775	1.18924	1.90039
M_TRINITY_DN12093_c0_g1_i1_1_H_TRINITY_DN25761_c3_g1_i4_1	195.231	0.223632	-1.54821	0.786637	-0.34623	0.121572	0.214435	7.35279	8.25108	5.92835	6.32356
M_TRINITY_DN12095_c0_g1_i1_1_H_TRINITY_DN29027_c0_g1_i1_1	128.616	0.300911	2.03962	1.53023	0.613746	0.0413878	0.0900099	5.32666	7.2144	10.3192	8.88075
M_TRINITY_DN1209_c0_g1_i1_2_H_TRINITY_DN2565_c0_g1_i1_1	26.5702	1.20181	-2.3396	0.142421	-2.81176	0.0193043	0.0476731	7.24615	4.33838	0	1.64876
M_TRINITY_DN12104_c0_g1_i1_1_H_TRINITY_DN15588_c0_g1_i2_1	15.2326	1.39499	-2.4067	0.0975768	-3.35732	0.0160974	0.0410227	1.47172	2.54325	0	0.339444
M_TRINITY_DN12106_c0_g1_i1_1_H_TRINITY_DN27818_c0_g3_i1_1	36.1664	0.674021	0.343765	1.17422	0.231705	0.731023	0.807643	3.93775	2.15822	3.07332	4.09581
M_TRINITY_DN12108_c0_g1_i1_2_H_TRINITY_DN3308_c0_g1_i1_1	19.2593	1.35401	-1.68221	0.206224	-2.27772	0.0925289	0.172604	2.69196	3.61444	0	1.2634
M_TRINITY_DN12111_c0_g1_i1_1_H_TRINITY_DN6347_c0_g1_i1_2	16.2781	1.12031	1.07184	2.29866	1.20079	0.283793	0.408395	1.46465	0.464342	1.82327	2.72165
M_TRINITY_DN12111_c0_g1_i1_2_H_TRINITY_DN17988_c0_g1_i1_1	21.6451	1.65206	-0.716253	0.440345	-1.18329	0.473835	0.594673	0	6.37276	1.80726	0.850021
M_TRINITY_DN12112_c0_g1_i1_1_H_TRINITY_DN7023_c0_g1_i1_1	12.8347	1.14694	-1.16079	0.397394	-1.33136	0.245727	0.366814	1.68282	1.60024	0.89658	0.422174
M_TRINITY_DN12113_c0_g1_i1_2_H_TRINITY_DN31123_c0_g1_i1_1	14.4511	1.25311	-0.882613	0.464576	-1.10601	0.377445	0.504564	3.12981	1.12573	0.452568	1.58717
M_TRINITY_DN12115_c0_g1_i1_2_H_TRINITY_DN26408_c2_g2_i1_2	42.7369	0.715081	0.431997	1.23877	0.308913	0.665744	0.757522	1.85092	2.86379	4.43494	1.424
M_TRINITY_DN12117_c0_g1_i1_1_H_TRINITY_DN22427_c0_g1_i1_1	121.824	0.298359	-3.78277	0.457351	-1.12863	0.000155092	0.0006941	8.4851	8.1721	3.65743	3.97306
M_TRINITY_DN12119_c0_g1_i1_1_H_TRINITY_DN28613_c1_g3_i1_1	41.7902	0.732943	-1.48808	0.469541	-1.09068	0.136731	0.234311	2.68663	6.067	1.09471	2.88529
M_TRINITY_DN12121_c0_g1_i1_2_H_TRINITY_DN11725_c0_g2_i1_2	23.9507	1.46527	1.12795	3.14432	1.65275	0.259343	0.381621	2.23576	0	5.69069	1.51156
M_TRINITY_DN12123_c0_g1_i1_1_H_TRINITY_DN31116_c0_g1_i1_1	28.8661	0.794037	-1.41969	0.457775	-1.12729	0.155697	0.258827	2.2456	1.98228	1.41728	0.538137
M_TRINITY_DN12124_c0_g1_i1_1_H_TRINITY_DN27599_c0_g1_i7_2	537.306	0.132754	-1.17294	0.897689	-0.155712	0.240822	0.361003	4.64139	5.38094	4.63124	4.37553
M_TRINITY_DN12124_c0_g1_i1_2_H_TRINITY_DN11067_c0_g1_i1_1	47.0513	0.701112	-1.43299	0.498379	-1.00468	0.151862	0.25396	2.20906	2.01198	0.425848	1.64081
M_TRINITY_DN12125_c0_g1_i1_1_H_TRINITY_DN24037_c1_g4_i1_1	16.2438	0.982413	-0.240859	0.84873	-0.236623	0.809664	0.866699	1.34097	2.27122	1.45541	1.55637
M_TRINITY_DN12127_c0_g1_i1_1_H_TRINITY_DN3525_c0_g1_i1_1	41.408	0.561859	-1.20715	0.624925	-0.678245	0.227376	0.345641	3.68944	3.20255	2.13352	2.21719
M_TRINITY_DN1212_c0_g1_i1_2_H_TRINITY_DN15923_c0_g1_i1_1	83.7981	0.640119	-0.467482	0.812678	-0.299244	0.640155	0.736243	5.71778	7.05251	8.73997	1.80964
M_TRINITY_DN12136_c0_g1_i1_1_H_TRINITY_DN9075_c0_g1_i1_2	32.7345	0.934625	0.39683	1.29315	0.370887	0.691493	0.777368	5.21245	1.29698	2.06303	6.50362
M_TRINITY_DN1213_c0_g1_i1_1_H_TRINITY_DN16937_c0_g1_i1_1	74.1189	0.441374	-4.42023	0.258641	-1.95098	9.85958e-06	5.52003e-05	8.81936	6.77343	1.73441	2.24755
M_TRINITY_DN12147_c0_g1_i1_2_H_TRINITY_DN13454_c0_g1_i1_2	1091.17	0.0924368	5.41312	1.41458	0.500372	6.19355e-08	4.75776e-07	27.5773	28.002	38.7001	40.1289
M_TRINITY_DN12148_c0_g1_i1_2_H_TRINITY_DN19533_c1_g1_i1_1	18.4226	1.0407	-1.69916	0.293549	-1.76833	0.0892883	0.167645	2.85827	3.39865	0.40276	1.35963
M_TRINITY_DN12152_c0_g1_i1_1_H_TRINITY_DN32579_c0_g1_i1_2	28.2142	0.886301	2.92561	6.03341	2.59297	0.00343776	0.0108261	0.583192	0.123206	2.14934	2.40633
M_TRINITY_DN12152_c0_g1_i1_2_H_TRINITY_DN32002_c0_g1_i1_2	9.44801	1.41863	0.747606	2.08577	1.06058	0.454698	0.576974	0.957206	0.401004	0.938485	1.91035
M_TRINITY_DN12153_c0_g1_i1_1_H_TRINITY_DN27968_c1_g1_i1_1	150.983	0.276011	-4.48522	0.423969	-1.23797	7.28393e-06	4.17643e-05	5.13557	5.50044	2.56876	1.97793
M_TRINITY_DN12154_c0_g1_i1_1_H_TRINITY_DN11795_c0_g1_i1_2	27.0428	0.800604	1.44637	2.23143	1.15797	0.148073	0.249057	0.743493	1.74567	2.97351	2.60163
M_TRINITY_DN12159_c0_g1_i1_1_H_TRINITY_DN25645_c0_g1_i9_2	256.157	0.20076	0.381956	1.05459	0.0766814	0.702494	0.78631	4.67538	4.23969	4.66787	4.77618
M_TRINITY_DN12160_c0_g1_i1_2_H_TRINITY_DN19475_c0_g1_i2_1	1147.26	0.0984216	6.35401	1.54261	0.625371	2.09779e-10	2.12447e-09	18.4203	19.8543	31.5845	27.6761
M_TRINITY_DN12162_c0_g1_i1_1_H_TRINITY_DN17447_c0_g1_i1_1	43.5847	0.953503	-2.9205	0.145117	-2.78471	0.00349467	0.0109845	11.086	2.7119	1.78582	0.316651
M_TRINITY_DN12165_c0_g1_i1_1_H_TRINITY_DN19684_c0_g1_i2_2	148.452	0.273817	-1.79403	0.711415	-0.491237	0.0728077	0.142459	3.32988	4.32197	2.90034	2.55431
M_TRINITY_DN12166_c0_g1_i1_1_H_TRINITY_DN30486_c0_g1_i1_1	29.7563	1.06249	-1.12183	0.437716	-1.19193	0.261933	0.384623	2.69205	2.88234	0.168828	2.25785
M_TRINITY_DN12172_c1_g1_i1_1_H_TRINITY_DN26359_c2_g1_i1_2	3581.34	0.170613	-1.51604	0.835866	-0.258656	0.129509	0.224962	93.0915	81.3273	68.9573	77.5731
M_TRINITY_DN12174_c0_g1_i1_1_H_TRINITY_DN31878_c0_g1_i1_2	13.553	1.44099	1.18121	3.25377	1.70211	0.237521	0.357169	0.273589	0.672322	0.251849	2.58254
M_TRINITY_DN12176_c0_g1_i1_2_H_TRINITY_DN29010_c7_g4_i1_1	34.3895	0.763619	-2.60646	0.25168	-1.99034	0.0091484	0.0253392	2.2007	3.77716	1.08193	0.422708
M_TRINITY_DN12177_c0_g1_i1_1_H_TRINITY_DN27609_c0_g1_i2_2	147.245	0.271834	6.38095	3.32779	1.73456	1.75989e-10	1.79198e-09	0.978977	0.999064	3.24127	3.35215
M_TRINITY_DN12179_c0_g1_i1_1_H_TRINITY_DN17566_c0_g1_i1_2	93.5475	0.511092	5.00629	5.89166	2.55867	5.54882e-07	3.76324e-06	0.614375	1.97307	8.79372	6.4027
M_TRINITY_DN12179_c0_g1_i2_2_H_TRINITY_DN32544_c0_g1_i1_2	23.127	0.91775	-0.379059	0.785737	-0.347881	0.704644	0.787901	3.09128	2.85351	1.13075	3.56566
M_TRINITY_DN12182_c0_g1_i1_2_H_TRINITY_DN23259_c0_g2_i1_2	15.9859	1.18155	-0.160274	0.876988	-0.189372	0.872665	0.911995	1.2362	2.15439	0.430187	2.43834
M_TRINITY_DN12183_c0_g1_i1_1_H_TRINITY_DN9606_c0_g1_i1_2	14.8104	1.06063	1.06219	2.18343	1.1266	0.288149	0.412847	0.554091	1.0822	1.72967	1.88031
M_TRINITY_DN12184_c0_g1_i1_1_H_TRINITY_DN27207_c3_g2_i6_2	1140.14	0.0882122	-0.0313544	0.998085	-0.00276584	0.974987	0.982767	16.4594	17.319	17.4496	16.3958
M_TRINITY_DN12184_c0_g1_i1_2_H_TRINITY_DN28388_c0_g4_i1_2	7.86068	1.9389	0.787861	2.88302	1.52758	0.430778	0.554633	0	0.942728	1.13849	1.59142
M_TRINITY_DN12186_c0_g1_i1_1_H_TRINITY_DN32098_c0_g1_i1_1	21.4387	0.959997	-1.91908	0.278875	-1.84231	0.0549744	0.113263	3.5851	1.47144	0.65326	0.748172
M_TRINITY_DN12188_c0_g1_i1_2_H_TRINITY_DN12174_c0_g2_i1_2	38.4883	0.67167	0.755461	1.42151	0.50742	0.449972	0.572647	0.947511	1.9374	1.52252	2.50686
M_TRINITY_DN12192_c0_g1_i1_1_H_TRINITY_DN15629_c0_g1_i1_1	28.8069	2.52933	-0.924332	0.197793	-2.33794	0.355313	0.482607	2.55071	7.96228	2.12756	0
M_TRINITY_DN12194_c0_g1_i1_1_H_TRINITY_DN17058_c0_g1_i1_1	62.3439	0.519546	-0.608864	0.803109	-0.316333	0.542614	0.655702	2.07437	2.60585	1.20918	2.50315
M_TRINITY_DN12195_c0_g1_i1_2_H_TRINITY_DN32684_c0_g1_i1_1	14.7569	1.72125	-2.28986	0.0650903	-3.94141	0.0220297	0.0531667	5.81251	0.544034	0	0.434065
M_TRINITY_DN12195_c0_g2_i1_2_H_TRINITY_DN1929_c0_g1_i1_1	21.1224	1.00597	-0.265204	0.831168	-0.266788	0.790852	0.852077	3.2698	1.30338	1.13347	2.70204
M_TRINITY_DN12196_c0_g1_i1_2_H_TRINITY_DN20891_c0_g1_i1_1	509.156	0.167032	2.54042	1.34195	0.424333	0.0110718	0.0298412	24.1696	30.6434	40.8665	32.8111
M_TRINITY_DN12197_c0_g1_i1_1_H_TRINITY_DN30838_c0_g1_i1_2	12.576	1.54378	2.05565	9.02225	3.17349	0.0398159	0.0871421	3.26093e-42	0.370588	1.63682	1.95278
M_TRINITY_DN12198_c0_g1_i1_2_H_TRINITY_DN18211_c0_g1_i1_1	293.712	0.185558	-7.93176	0.360533	-1.4718	2.16057e-15	3.20034e-14	16.2611	18.0817	5.9779	6.38612
M_TRINITY_DN12202_c0_g1_i1_1_H_TRINITY_DN14457_c0_g1_i1_2	762.687	0.134322	-0.295568	0.972856	-0.0397013	0.76756	0.834824	65.5895	57.7709	63.8694	57.1177
M_TRINITY_DN12206_c0_g1_i1_2_H_TRINITY_DN11028_c0_g1_i1_1	16.6154	1.83177	-4.08342	0.00560191	-7.47987	4.43782e-05	0.000221602	4.12517	2.05334	0	0
M_TRINITY_DN12209_c0_g1_i1_2_H_TRINITY_DN18114_c0_g1_i1_2	48.84	0.552249	1.09643	1.52151	0.6055	0.272892	0.396491	1.87272	1.14718	2.64959	2.07179
M_TRINITY_DN1220_c0_g1_i1_2_H_TRINITY_DN27185_c0_g1_i2_2	277.128	0.227677	4.70967	2.10276	1.07228	2.48117e-06	1.53242e-05	3.17874	3.55234	5.95417	8.154
M_TRINITY_DN12210_c0_g1_i1_1_H_TRINITY_DN25273_c2_g1_i2_2	1272.71	0.0886763	-0.624535	0.96234	-0.0553815	0.532276	0.646526	11.8274	13.6983	12.6197	11.9816
M_TRINITY_DN12214_c0_g1_i1_1_H_TRINITY_DN11747_c0_g1_i1_2	26.3296	1.16642	3.26452	14.0043	3.80779	0.0010965	0.00398795	0	0.551051	4.77469	2.71121
M_TRINITY_DN12214_c0_g1_i1_2_H_TRINITY_DN28220_c4_g2_i1_1	61.4806	0.504749	-0.388082	0.873038	-0.195884	0.697955	0.782517	1.68862	3.3632	2.00195	2.33755
M_TRINITY_DN12229_c0_g1_i1_2_H_TRINITY_DN28581_c0_g1_i1_1	13.8711	1.33775	-0.29897	0.757886	-0.399948	0.764963	0.832755	0.82309	1.55585	1.58348	0.161586
M_TRINITY_DN12233_c0_g1_i1_1_H_TRINITY_DN6357_c0_g1_i1_1	10.3043	4.58571	-0.16012	0.601125	-0.734263	0.872787	0.91203	2.78057	0	0	1.7437
M_TRINITY_DN12238_c0_g1_i1_2_H_TRINITY_DN25770_c0_g4_i1_2	26.4703	4.59538	0.825783	13.8786	3.79479	0.408927	0.534766	0	0.828981	0	11.9618
M_TRINITY_DN12239_c0_g1_i1_1_H_TRINITY_DN31370_c0_g1_i1_1	20.3585	1.16727	-0.270216	0.80362	-0.315415	0.786994	0.849142	0.823499	4.3537	3.20678	0.838414
M_TRINITY_DN12241_c0_g1_i1_2_H_TRINITY_DN4633_c0_g1_i1_1	13.8781	1.05822	0.256449	1.20696	0.27138	0.797604	0.85753	1.28769	1.54547	1.50508	1.89386
M_TRINITY_DN12243_c0_g1_i1_1_H_TRINITY_DN27791_c2_g5_i1_1	77.1956	0.652572	0.370054	1.18221	0.241487	0.711342	0.793277	2.72366	9.18584	3.85919	9.88646
M_TRINITY_DN12244_c0_g1_i1_2_H_TRINITY_DN33307_c0_g1_i1_1	22.4443	0.926429	-1.97978	0.280462	-1.83412	0.0477284	0.100954	4.12129	4.00981	0.595617	1.66735
M_TRINITY_DN12244_c0_g2_i1_2_H_TRINITY_DN24142_c0_g2_i1_1	13.7955	1.89932	-0.477698	0.533181	-0.907302	0.632865	0.7303	3.23575	0	1.55285	0.220589
M_TRINITY_DN12245_c0_g1_i1_1_H_TRINITY_DN13049_c0_g1_i1_2	24.7097	0.772957	1.55455	2.29995	1.2016	0.120053	0.212482	1.13447	1.22689	2.42252	2.89498
M_TRINITY_DN12249_c0_g1_i1_1_H_TRINITY_DN22251_c0_g1_i2_1	68.8725	0.573716	-1.18434	0.624392	-0.679477	0.236277	0.355812	5.15028	4.49793	1.53609	4.46003
M_TRINITY_DN12250_c0_g1_i1_1_H_TRINITY_DN13750_c0_g1_i1_1	67.9878	0.471612	-0.0630073	0.979614	-0.029715	0.949761	0.96491	1.82632	2.40932	2.66375	1.50616
M_TRINITY_DN12255_c0_g1_i1_1_H_TRINITY_DN29533_c3_g3_i1_1	124.069	0.331313	-2.80108	0.525574	-0.928034	0.00509322	0.0152257	6.4947	7.52689	4.52797	2.92454
M_TRINITY_DN12256_c0_g1_i1_2_H_TRINITY_DN18563_c0_g1_i1_2	1267.72	0.0922183	7.077	1.57203	0.65263	1.47304e-12	1.77096e-11	55.385	60.3256	96.6655	85.8937
M_TRINITY_DN12258_c0_g1_i1_1_H_TRINITY_DN25459_c4_g1_i1_1	78560.6	0.0189334	-42.3216	0.573835	-0.801291	0	0	3477.86	3696.87	2098.85	2029.22
M_TRINITY_DN12259_c0_g1_i1_2_H_TRINITY_DN32526_c0_g1_i1_1	12.6902	1.65244	-0.926256	0.346138	-1.53058	0.354313	0.481466	2.06857	0.950295	0	1.02412
M_TRINITY_DN12265_c0_g1_i1_2_H_TRINITY_DN9218_c0_g1_i1_2	53.7294	0.469784	-1.00393	0.721148	-0.471632	0.315411	0.442047	3.41703	3.80685	2.62372	2.55919
M_TRINITY_DN12267_c0_g1_i1_2_H_TRINITY_DN17859_c0_g1_i2_1	54.0155	0.489816	-2.06223	0.496507	-1.01011	0.0391856	0.0860014	2.59207	3.30444	1.28471	1.6379
M_TRINITY_DN12274_c0_g1_i1_1_H_TRINITY_DN6257_c0_g1_i1_1	25.5813	0.78217	-2.59323	0.245135	-2.02835	0.00950781	0.0261701	3.41462	3.5977	0.943192	0.827045
M_TRINITY_DN12278_c0_g1_i1_2_H_TRINITY_DN18102_c0_g1_i1_2	1240.39	0.111489	1.90461	1.15857	0.212344	0.0568308	0.116431	55.9115	70.9137	77.6165	69.3204
M_TRINITY_DN12279_c0_g1_i2_1_H_TRINITY_DN3732_c0_g1_i1_1	16.8363	1.7898	-4.18933	0.00553169	-7.49806	2.79775e-05	0.000144977	3.94733	3.55004	0	0
M_TRINITY_DN12281_c0_g1_i1_1_H_TRINITY_DN8440_c0_g1_i1_2	5.56219	2.16173	1.29251	6.93574	2.79405	0.196182	0.309687	0.288861	0	1.66463	0.580799
M_TRINITY_DN12282_c0_g1_i1_1_H_TRINITY_DN23057_c0_g2_i1_2	71.1126	0.393285	0.505869	1.14786	0.198951	0.612949	0.714729	2.85232	3.01913	3.40876	3.30746
M_TRINITY_DN12288_c0_g1_i1_1_H_TRINITY_DN19503_c0_g2_i2_1	32.9254	0.888532	-1.11491	0.503258	-0.990631	0.26489	0.387711	0.938881	4.25099	0.928007	1.60845
M_TRINITY_DN12292_c0_g1_i1_2_H_TRINITY_DN34841_c0_g1_i1_1	15.3444	1.53815	-1.47866	0.206698	-2.2744	0.139231	0.237549	3.16671	2.0789	1.18164	0
M_TRINITY_DN1229_c0_g1_i1_2_H_TRINITY_DN25100_c4_g3_i2_2	30.2247	0.830842	-0.592522	0.710895	-0.492292	0.553501	0.665125	3.22279	1.01397	1.6288	1.48001
M_TRINITY_DN12305_c0_g1_i1_1_H_TRINITY_DN24121_c0_g1_i1_1	160.059	0.247965	0.480972	1.08618	0.119264	0.630536	0.728483	3.14525	3.50367	3.75569	3.48708
M_TRINITY_DN12305_c0_g1_i1_2_H_TRINITY_DN25069_c0_g3_i1_1	35.8515	0.703925	0.379838	1.20362	0.267377	0.704066	0.787583	1.37512	3.31548	3.33209	2.24937
M_TRINITY_DN12310_c0_g1_i1_1_H_TRINITY_DN9617_c0_g1_i1_1	12.9838	1.10683	-0.225596	0.841073	-0.249697	0.821515	0.875412	0.722229	0.915663	0.834272	0.550492
M_TRINITY_DN12315_c0_g1_i1_2_H_TRINITY_DN28232_c0_g2_i1_1	106.933	0.428232	-1.63473	0.615553	-0.700045	0.102105	0.18695	2.67778	4.65745	2.91287	1.60926
M_TRINITY_DN12317_c0_g1_i1_1_H_TRINITY_DN31880_c0_g1_i1_1	47.5512	0.62011	-0.895103	0.680627	-0.555063	0.370732	0.498357	3.13901	5.60614	1.92117	3.89853
M_TRINITY_DN12323_c0_g1_i1_2_H_TRINITY_DN19378_c0_g1_i1_1	61.5143	0.464321	-3.35636	0.339521	-1.55843	0.000789753	0.00298511	2.80098	3.88667	1.03381	1.18811
M_TRINITY_DN12324_c0_g1_i1_2_H_TRINITY_DN5036_c0_g1_i1_2	42.7747	0.587612	0.294499	1.12744	0.173051	0.768377	0.835257	1.85057	1.24442	2.02981	1.54399
M_TRINITY_DN12325_c0_g1_i1_1_H_TRINITY_DN28447_c2_g1_i2_2	331.378	0.176849	4.39637	1.71415	0.777494	1.10077e-05	6.11818e-05	6.83661	6.44693	10.9511	11.8568
M_TRINITY_DN12326_c0_g1_i1_2_H_TRINITY_DN26779_c4_g2_i1_1	11.6641	1.25439	0.281493	1.2773	0.353102	0.778332	0.842591	0.775643	1.59607	0.790265	2.14283
M_TRINITY_DN12332_c0_g1_i1_1_H_TRINITY_DN26242_c1_g1_i2_2	101.077	0.548742	1.41861	1.71529	0.778452	0.156013	0.259179	1.91074	6.42719	8.86487	5.20357
M_TRINITY_DN12338_c0_g1_i1_1_H_TRINITY_DN14973_c0_g2_i1_2	69.2992	0.436527	0.250179	1.07864	0.10921	0.802449	0.86151	5.05584	3.66916	5.26663	4.2814
M_TRINITY_DN12343_c0_g1_i1_1_H_TRINITY_DN11518_c0_g1_i1_2	36.5569	0.839671	2.13054	3.45565	1.78896	0.0331267	0.0747142	2.56936	0.519335	5.17338	5.88009
M_TRINITY_DN12344_c0_g1_i1_2_H_TRINITY_DN18860_c1_g1_i1_2	37.1554	0.707732	1.61967	2.21344	1.14629	0.105303	0.191482	1.72811	1.31378	4.80641	2.03667
M_TRINITY_DN12350_c0_g1_i1_1_H_TRINITY_DN18748_c0_g2_i1_2	71.8426	0.440802	0.540757	1.17966	0.238367	0.588675	0.694623	2.07046	1.37156	1.87081	2.23705
M_TRINITY_DN12351_c0_g1_i1_1_H_TRINITY_DN25807_c0_g1_i10_1	175.788	0.318109	-6.9232	0.217286	-2.20234	4.41556e-12	5.11747e-11	5.18596	6.35529	0.889596	1.57873
M_TRINITY_DN12357_c0_g1_i1_1_H_TRINITY_DN29635_c1_g1_i1_1	17.169	1.00835	-0.196473	0.87169	-0.198113	0.84424	0.892256	2.0797	1.7069	2.39004	0.958536
M_TRINITY_DN12361_c0_g1_i1_2_H_TRINITY_DN29723_c0_g1_i1_2	13.0421	1.42958	1.40139	4.00943	2.0034	0.161096	0.265546	0.91094	0.287844	4.05515	0.690815
M_TRINITY_DN12362_c1_g1_i1_1_H_TRINITY_DN19955_c0_g1_i1_1	169.845	0.277663	-0.652318	0.882015	-0.181124	0.514196	0.630782	4.54622	6.70615	4.59961	5.2781
M_TRINITY_DN12364_c0_g1_i1_1_H_TRINITY_DN25679_c4_g1_i2_1	581.052	0.143406	3.11411	1.36281	0.446583	0.00184501	0.00630215	5.62799	6.35511	8.99814	7.40214
M_TRINITY_DN12367_c0_g1_i1_1_H_TRINITY_DN3935_c0_g1_i1_2	34.539	0.733902	1.76265	2.45141	1.29361	0.0779593	0.150635	1.97059	1.32727	2.61926	5.54292
M_TRINITY_DN12368_c0_g1_i1_2_H_TRINITY_DN22588_c0_g1_i1_2	167.508	0.251076	-0.278887	0.952624	-0.0700218	0.780332	0.844053	8.00514	8.0645	8.4539	7.00286
M_TRINITY_DN12370_c0_g1_i1_1_H_TRINITY_DN20274_c0_g1_i1_1	56.631	0.78094	-1.89957	0.357633	-1.48345	0.0574896	0.117539	3.23957	2.71099	1.90381	0.273887
M_TRINITY_DN12374_c0_g1_i1_2_H_TRINITY_DN34543_c0_g1_i1_1	19.2275	1.0931	-1.66944	0.282268	-1.82486	0.0950293	0.176411	4.33575	1.08227	0.784138	0.818416
M_TRINITY_DN12375_c0_g1_i1_2_H_TRINITY_DN6127_c0_g2_i1_1	31.7562	0.757309	-2.07856	0.33585	-1.57411	0.0376579	0.0832098	1.77114	3.76545	0.691706	1.10685
M_TRINITY_DN12379_c0_g1_i1_2_H_TRINITY_DN4557_c0_g1_i1_1	66.6452	0.440041	-1.98776	0.545369	-0.874695	0.0468382	0.0994784	8.57442	6.65277	3.97107	4.3599
M_TRINITY_DN12380_c0_g1_i1_2_H_TRINITY_DN28440_c0_g1_i1_1	68.5916	0.481538	-0.46621	0.855893	-0.224498	0.641065	0.73695	4.17814	2.81862	2.32399	3.65486
M_TRINITY_DN12381_c0_g1_i2_1_H_TRINITY_DN13586_c0_g1_i1_1	33.7882	0.660604	-1.04036	0.621031	-0.687263	0.298175	0.423623	2.3848	2.54007	1.91226	1.15143
M_TRINITY_DN12383_c0_g1_i1_1_H_TRINITY_DN6970_c0_g1_i1_2	167.125	0.336935	1.34816	1.37006	0.45424	0.177608	0.286717	9.22748	5.23649	10.14	9.94026
M_TRINITY_DN12384_c0_g1_i1_1_H_TRINITY_DN32383_c0_g1_i1_1	9.99206	1.33433	-0.771995	0.489677	-1.0301	0.440117	0.56317	1.43585	1.27265	0.339458	0.905537
M_TRINITY_DN12384_c0_g1_i1_2_H_TRINITY_DN13559_c0_g1_i1_1	14.0778	1.47324	-0.271036	0.758226	-0.399301	0.786364	0.848687	0.679191	2.94683	2.5844	0.228165
M_TRINITY_DN12387_c0_g1_i1_2_H_TRINITY_DN27367_c0_g1_i10_1	917.268	0.107021	-2.65217	0.821404	-0.283837	0.00799761	0.0225758	7.01397	6.66648	5.61799	5.66639
M_TRINITY_DN12388_c0_g1_i1_2_H_TRINITY_DN32083_c0_g1_i1_1	27.0146	0.929777	-0.538821	0.706625	-0.500984	0.59001	0.695594	1.03582	1.81941	0.396402	1.58421
M_TRINITY_DN12389_c0_g1_i1_2_H_TRINITY_DN3211_c0_g1_i1_1	43.8883	0.531986	0.409464	1.16298	0.217829	0.682199	0.77055	2.75412	2.96267	3.21477	3.39789
M_TRINITY_DN12397_c0_g1_i1_1_H_TRINITY_DN19389_c0_g1_i1_2	26.5936	1.03502	1.17289	2.31976	1.21397	0.240839	0.361011	0.180736	1.42112	1.35887	2.16913
M_TRINITY_DN12397_c0_g1_i1_2_H_TRINITY_DN28835_c2_g2_i2_1	8.6545	2.94394	-2.22027	0.0107738	-6.53633	0.0264007	0.0619333	1.48971e-83	4.11639	0	2.88597e-69
M_TRINITY_DN12398_c0_g1_i1_2_H_TRINITY_DN10363_c0_g1_i1_1	45.7328	0.573675	0.456082	1.19884	0.261643	0.648331	0.743078	2.02654	1.25108	2.28016	1.75255
M_TRINITY_DN12399_c0_g1_i1_1_H_TRINITY_DN19319_c0_g1_i1_2	141.486	0.317096	0.275042	1.06232	0.0872145	0.783284	0.84628	4.82399	3.98219	5.60102	3.86096
M_TRINITY_DN12399_c0_g1_i2_2_H_TRINITY_DN717_c0_g1_i1_1	120.677	0.357069	-8.63942	0.117859	-3.08487	5.65009e-18	9.73754e-17	6.09787	6.4856	0.925847	0.59319
M_TRINITY_DN1239_c0_g1_i1_1_H_TRINITY_DN32202_c0_g1_i1_2	56.7247	0.464378	-0.414686	0.875045	-0.192571	0.678372	0.76743	3.64382	3.84895	3.72682	2.88643
M_TRINITY_DN1239_c0_g1_i1_2_H_TRINITY_DN15492_c0_g1_i1_1	41.8292	0.968234	-2.4241	0.196542	-2.34709	0.0153465	0.0393469	2.43358	3.52632	1.13656	0.0828811
M_TRINITY_DN12403_c0_g1_i1_1_H_TRINITY_DN27698_c1_g2_i7_1	534.504	0.153394	-2.51623	0.765262	-0.385974	0.0118616	0.0316626	28.3647	25.5007	22.2587	19.2833
M_TRINITY_DN12404_c0_g1_i1_1_H_TRINITY_DN29223_c0_g1_i1_2	11.0341	1.22608	-0.62443	0.588208	-0.765601	0.532345	0.646581	1.62053	1.3883	0.64774	1.1128
M_TRINITY_DN12407_c0_g1_i1_2_H_TRINITY_DN4022_c0_g1_i1_1	35.9362	0.671394	-1.98354	0.397289	-1.33174	0.0473068	0.10026	4.00336	4.39679	2.28436	1.13802
M_TRINITY_DN12411_c0_g1_i1_1_H_TRINITY_DN19274_c0_g1_i1_2	22.7555	0.814507	1.80957	2.77773	1.4739	0.0703632	0.138651	1.26813	1.20078	3.53634	3.46137
M_TRINITY_DN12411_c0_g1_i1_2_H_TRINITY_DN4490_c0_g1_i2_1	25.7022	1.20214	-4.26746	0.0285551	-5.13011	1.97709e-05	0.000105351	3.80977	2.46654	0	0.154794
M_TRINITY_DN12412_c0_g1_i1_2_H_TRINITY_DN28349_c1_g1_i1_1	78.5671	0.455548	-2.22294	0.495633	-1.01266	0.0262198	0.0615863	2.54967	3.78749	2.04472	1.12836
M_TRINITY_DN12417_c0_g1_i1_1_H_TRINITY_DN22413_c0_g1_i1_1	24.3188	1.41124	-3.08272	0.0490205	-4.35047	0.00205116	0.00690161	8.38339	1.05385	0	0.404035
M_TRINITY_DN12419_c0_g1_i1_1_H_TRINITY_DN13516_c0_g1_i1_1	47.9466	0.519907	0.269217	1.10188	0.139968	0.787763	0.849727	2.59554	2.06549	2.74137	2.45172
M_TRINITY_DN12420_c0_g1_i1_1_H_TRINITY_DN15926_c0_g1_i1_2	40.5901	0.83614	5.6801	26.8967	4.74936	1.34615e-08	1.11599e-07	0.132902	0.153551	4.67016	2.97046
M_TRINITY_DN12422_c0_g1_i1_2_H_TRINITY_DN29596_c0_g1_i1_2	31.7965	0.721775	2.41698	3.35082	1.74451	0.0156501	0.0400359	0.448749	0.778025	1.68148	2.4201
M_TRINITY_DN12424_c0_g1_i1_1_H_TRINITY_DN33422_c0_g1_i1_1	92.0004	0.35421	-2.51255	0.539624	-0.889973	0.0119861	0.0319341	2.49021	3.30287	1.58921	1.55739
M_TRINITY_DN1242_c0_g1_i1_2_H_TRINITY_DN30752_c0_g1_i1_1	10.5038	1.8303	-1.26415	0.201134	-2.31377	0.206178	0.321281	0.562339	3.75944	0	0.8118
M_TRINITY_DN12430_c0_g1_i1_2_H_TRINITY_DN27976_c1_g4_i1_1	26.3771	1.0853	-3.8428	0.0555303	-4.17058	0.000121638	0.000557634	4.21201	6.17265	0	0.556324
M_TRINITY_DN12436_c0_g1_i1_2_H_TRINITY_DN34131_c0_g1_i1_1	12.4291	1.38869	-0.000254674	0.999755	-0.000353664	0.999797	0.999864	1.42789	1.22338	0.294445	2.32529
M_TRINITY_DN12443_c0_g1_i1_2_H_TRINITY_DN29934_c0_g1_i1_2	21.3253	1.51656	2.10908	9.18031	3.19854	0.0349374	0.078162	0.926025	0	8.36692	0.923804
M_TRINITY_DN12445_c0_g1_i1_2_H_TRINITY_DN2727_c0_g1_i1_2	67.754	0.59942	2.32236	2.62455	1.39207	0.0202136	0.0495588	4.68898	2.9565	14.859	5.48692
M_TRINITY_DN12446_c0_g1_i1_1_H_TRINITY_DN21127_c0_g1_i1_1	17.4019	0.999347	-0.959481	0.514466	-0.958854	0.337317	0.464547	2.08641	1.77971	0.562399	1.31616
M_TRINITY_DN12448_c0_g1_i1_1_H_TRINITY_DN19663_c0_g1_i2_1	112.611	0.39317	-0.816523	0.800497	-0.321033	0.414201	0.539776	2.79968	1.97782	1.45179	2.3859
M_TRINITY_DN12449_c0_g1_i2_1_H_TRINITY_DN30155_c0_g1_i1_2	30.5584	0.820067	4.16055	10.6437	3.41193	3.17485e-05	0.000162799	0.522829	0.210285	3.79877	4.29152
M_TRINITY_DN12450_c2_g1_i1_1_H_TRINITY_DN28459_c0_g5_i1_1	41.899	0.598972	-0.451839	0.828952	-0.270639	0.651385	0.745749	1.87349	3.10275	1.66572	2.36588
M_TRINITY_DN12454_c0_g1_i1_1_H_TRINITY_DN13096_c0_g1_i1_1	74.8152	0.419316	-1.90439	0.574931	-0.79854	0.05686	0.116475	3.49968	2.62424	1.95256	1.60982
M_TRINITY_DN12457_c0_g1_i1_1_H_TRINITY_DN22546_c0_g3_i1_2	55.1743	0.58425	-1.71355	0.499604	-1.00114	0.0866106	0.163737	6.01681	4.67633	1.54573	3.73727
M_TRINITY_DN12459_c0_g1_i1_2_H_TRINITY_DN28904_c2_g2_i1_1	18.3666	1.06953	-1.26046	0.39281	-1.3481	0.207505	0.322744	2.86338	1.10495	0.495474	1.14343
M_TRINITY_DN12460_c0_g1_i1_1_H_TRINITY_DN30540_c0_g1_i1_2	10.268	1.39951	0.277872	1.30938	0.388884	0.781111	0.844651	1.49864	0.295642	1.05375	1.51325
M_TRINITY_DN12462_c0_g1_i1_2_H_TRINITY_DN29356_c0_g1_i1_2	57.4488	0.458218	0.609582	1.21362	0.279321	0.542139	0.65534	1.82159	2.37295	2.3973	2.62644
M_TRINITY_DN12464_c0_g1_i1_1_H_TRINITY_DN17944_c0_g1_i1_2	26.1532	0.971376	2.33895	4.82991	2.272	0.0193382	0.047745	0.185382	1.10397	3.61019	2.48354
M_TRINITY_DN12470_c0_g1_i1_2_H_TRINITY_DN19181_c0_g1_i1_1	17.9477	0.960944	-2.12555	0.242737	-2.04253	0.0335408	0.0755432	3.26431	2.96022	0.811714	0.765747
M_TRINITY_DN12474_c0_g1_i1_2_H_TRINITY_DN9185_c0_g2_i1_2	64.0051	1.51411	1.33986	4.08037	2.0287	0.18029	0.290062	0.413006	4.44718	15.1557	4.27854
M_TRINITY_DN12482_c0_g1_i1_1_H_TRINITY_DN31484_c0_g1_i1_2	57.136	0.521694	3.8127	3.96979	1.98906	0.000137457	0.000623282	0.496531	0.932888	3.05422	2.5462
M_TRINITY_DN12483_c0_g1_i4_2_H_TRINITY_DN19431_c0_g1_i3_1	66.6559	0.49891	-2.40095	0.435922	-1.19786	0.0163524	0.0415485	2.36034	2.77552	1.52259	0.743976
M_TRINITY_DN12485_c0_g1_i1_2_H_TRINITY_DN25666_c0_g1_i1_2	97.6882	0.493366	1.25314	1.53502	0.618255	0.210156	0.325888	3.98164	10.5182	13.2952	8.74856
M_TRINITY_DN12486_c0_g1_i1_1_H_TRINITY_DN4125_c0_g1_i1_2	19.1794	1.00575	0.745099	1.68107	0.749383	0.456212	0.578546	0.508653	1.52559	1.2334	2.09344
M_TRINITY_DN12486_c0_g2_i1_1_H_TRINITY_DN32607_c0_g1_i1_2	11.0319	1.43086	0.12868	1.13613	0.184124	0.897611	0.930078	0.36901	1.12324	0.248606	1.40151
M_TRINITY_DN1248_c0_g1_i1_2_H_TRINITY_DN21869_c0_g1_i1_1	81.319	0.402767	-1.84685	0.597143	-0.743853	0.0647684	0.129563	2.14976	2.36511	1.65794	1.06199
M_TRINITY_DN1249_c0_g1_i1_1_H_TRINITY_DN16699_c0_g1_i1_1	29.7843	1.0772	-3.0936	0.099275	-3.33243	0.00197741	0.00669257	3.55558	4.68821	0	0.7953
M_TRINITY_DN12501_c0_g1_i1_2_H_TRINITY_DN23589_c0_g1_i1_1	464.058	0.193143	-8.42005	0.323924	-1.62627	3.76315e-17	6.19999e-16	8.46452	12.1236	3.07823	3.53906
M_TRINITY_DN12502_c0_g2_i1_1_H_TRINITY_DN20137_c1_g1_i2_1	75.4301	0.47214	-1.98736	0.521844	-0.93831	0.0468829	0.0995452	3.7387	2.43919	2.07053	1.24997
M_TRINITY_DN12504_c0_g1_i1_1_H_TRINITY_DN413_c0_g1_i1_2	65.3972	0.440492	0.68495	1.23261	0.301715	0.493376	0.612315	3.34928	2.55371	3.97182	3.39551
M_TRINITY_DN12509_c0_g1_i1_1_H_TRINITY_DN18719_c0_g1_i1_1	84.7521	0.384237	-1.83141	0.613998	-0.703694	0.0670399	0.133296	4.72066	5.81565	2.70982	3.70074
M_TRINITY_DN12512_c0_g1_i1_1_H_TRINITY_DN18723_c0_g1_i1_2	70.0382	0.493093	1.60006	1.72785	0.788978	0.109585	0.197576	2.7264	1.47099	3.14584	4.22392
M_TRINITY_DN12513_c0_g1_i1_2_H_TRINITY_DN18130_c0_g1_i1_1	50.2201	0.686003	-1.21479	0.561224	-0.833352	0.224445	0.342316	1.93959	3.41336	0.694159	2.27301
M_TRINITY_DN12515_c0_g1_i1_1_H_TRINITY_DN14616_c0_g1_i1_2	56.8541	1.97862	2.40551	27.0881	4.75959	0.01615	0.041139	0	0.70288	7.87589	11.2156
M_TRINITY_DN12517_c0_g1_i1_2_H_TRINITY_DN28256_c0_g4_i1_1	41.6421	0.942504	-0.880756	0.562484	-0.830116	0.37845	0.505433	1.58585	4.84693	0.395818	3.10633
M_TRINITY_DN12520_c0_g1_i1_1_H_TRINITY_DN8975_c0_g1_i1_2	48.3268	0.639345	0.494	1.24473	0.315836	0.621306	0.721187	3.05376	1.82538	4.28362	1.89034
M_TRINITY_DN12521_c0_g1_i1_2_H_TRINITY_DN15783_c0_g1_i1_2	28.842	0.751003	1.0765	1.75133	0.808455	0.281704	0.406218	0.918168	1.25379	2.51268	1.30927
M_TRINITY_DN1252_c0_g1_i1_1_H_TRINITY_DN13305_c0_g1_i1_2	17.7283	0.982774	-0.676731	0.630656	-0.665074	0.498576	0.616802	1.76928	2.15723	0.811464	1.69873
M_TRINITY_DN12531_c0_g1_i1_1_H_TRINITY_DN19781_c0_g1_i1_2	2056.78	0.0649379	-8.32858	0.68737	-0.54084	8.182e-17	1.32973e-15	122.069	131.871	87.8441	87.0721
M_TRINITY_DN12533_c0_g1_i1_2_H_TRINITY_DN29104_c0_g1_i1_2	88.4318	0.420813	0.462195	1.14433	0.194498	0.643942	0.739661	3.42612	2.97561	2.70196	4.68298
M_TRINITY_DN12538_c0_g1_i1_2_H_TRINITY_DN30259_c2_g4_i1_1	56.0572	0.472287	-2.60767	0.425853	-1.23157	0.00911599	0.0252752	1.95839	2.49108	0.954237	0.942067
M_TRINITY_DN12539_c0_g1_i1_1_H_TRINITY_DN13829_c0_g1_i1_2	19.9055	1.15183	1.53943	3.41802	1.77316	0.1237	0.217177	0.127565	1.24297	1.91819	2.59242
M_TRINITY_DN12539_c0_g1_i1_2_H_TRINITY_DN19170_c0_g1_i1_1	41.3664	0.648553	-4.96417	0.107356	-3.21953	6.89965e-07	4.61251e-06	6.61692	6.2962	0.705788	0.659864
M_TRINITY_DN1253_c0_g1_i1_1_H_TRINITY_DN34879_c0_g1_i1_1	55.4379	0.855346	-0.449663	0.765982	-0.384617	0.652954	0.746946	1.11609	9.65122	2.99651	5.00687
M_TRINITY_DN12542_c0_g1_i1_2_H_TRINITY_DN30411_c0_g1_i1_1	99.8966	0.34838	0.247695	1.06164	0.086292	0.80437	0.862832	1.81171	2.53961	2.52812	2.08243
M_TRINITY_DN12544_c0_g1_i1_2_H_TRINITY_DN4418_c0_g1_i1_1	23.8416	1.23904	-1.88523	0.198077	-2.33587	0.0593992	0.120669	4.51785	0.307976	0.485867	0.515206
M_TRINITY_DN12548_c0_g1_i1_1_H_TRINITY_DN17665_c0_g1_i1_2	214.414	0.221806	4.60758	2.03071	1.02199	4.07382e-06	2.43275e-05	3.36435	4.1896	7.44721	7.85084
M_TRINITY_DN12548_c0_g1_i1_2_H_TRINITY_DN17330_c0_g1_i1_1	538.944	0.156852	5.83826	1.88654	0.915743	5.27484e-09	4.55985e-08	15.9633	18.6625	36.3914	29.1707
M_TRINITY_DN12549_c0_g1_i1_1_H_TRINITY_DN18851_c0_g1_i1_1	24.9172	1.03352	-1.15973	0.435696	-1.19861	0.246159	0.367331	4.17369	1.37306	0.485222	1.91057
M_TRINITY_DN12549_c0_g2_i1_2_H_TRINITY_DN17249_c0_g1_i1_1	57.2403	0.506789	-0.301543	0.899491	-0.152819	0.763	0.83149	3.28032	3.87326	4.20599	2.37651
M_TRINITY_DN12554_c0_g1_i1_1_H_TRINITY_DN33557_c0_g1_i1_1	49.9815	0.571885	-0.339828	0.873971	-0.194342	0.733986	0.810007	2.91232	1.54296	2.18367	1.76349
M_TRINITY_DN12556_c0_g1_i1_1_H_TRINITY_DN32341_c0_g1_i1_2	20.9655	1.04621	2.11791	4.64535	2.21579	0.0341827	0.0767548	0.239112	1.00631	1.97406	3.34945
M_TRINITY_DN12558_c0_g1_i1_2_H_TRINITY_DN16868_c0_g2_i1_1	27.5456	0.739322	-0.445749	0.795783	-0.329552	0.655778	0.749306	2.5897	1.8415	2.02919	1.54338
M_TRINITY_DN12561_c0_g1_i1_1_H_TRINITY_DN11228_c0_g1_i1_2	22.6758	1.09652	0.725203	1.73532	0.795198	0.468328	0.589764	0.439756	3.69325	4.10316	2.90476
M_TRINITY_DN12561_c0_g2_i1_1_H_TRINITY_DN2936_c0_g1_i1_1	16.0875	1.0343	0.324443	1.26188	0.335572	0.745603	0.818585	0.784106	1.84051	1.35985	1.92197
M_TRINITY_DN12563_c0_g1_i1_1_H_TRINITY_DN16048_c0_g1_i1_2	52.5854	0.550898	3.55394	3.88485	1.95786	0.000379502	0.0015514	0.420006	0.888194	2.50503	2.58504
M_TRINITY_DN12566_c0_g1_i2_1_H_TRINITY_DN25701_c1_g1_i5_2	131.98	0.514024	-1.66419	0.5527	-0.855432	0.096075	0.177999	5.31096	17.8771	5.01983	7.5861
M_TRINITY_DN12579_c0_g1_i1_2_H_TRINITY_DN10064_c0_g1_i1_2	18.598	1.77052	0.587962	2.05765	1.041	0.556558	0.667727	0	2.51039	0.341784	4.60391
M_TRINITY_DN12583_c0_g1_i1_1_H_TRINITY_DN33553_c0_g1_i1_1	14.9633	1.20218	-0.743551	0.538163	-0.893885	0.457148	0.579414	2.79149	1.74385	0.478471	1.9776
M_TRINITY_DN12586_c0_g1_i1_1_H_TRINITY_DN25209_c0_g2_i1_2	479.804	0.152472	1.94397	1.22808	0.296401	0.0518993	0.108058	4.9531	4.45314	5.66669	5.95033
M_TRINITY_DN12589_c0_g1_i1_2_H_TRINITY_DN29275_c0_g1_i1_2	31.541	0.814737	0.906539	1.66855	0.738591	0.36465	0.491881	1.25827	3.57052	2.61489	5.20102
M_TRINITY_DN12593_c0_g1_i1_1_H_TRINITY_DN22257_c0_g1_i1_2	163.096	0.250049	1.01463	1.19227	0.253706	0.310285	0.436724	2.32117	2.68306	3.19053	2.80402
M_TRINITY_DN12597_c0_g1_i1_1_H_TRINITY_DN23263_c0_g2_i1_2	500.98	0.147538	-2.69981	0.75874	-0.398323	0.00693793	0.0199246	11.2237	11.2343	7.90567	9.1281
M_TRINITY_DN12598_c0_g1_i1_1_H_TRINITY_DN13532_c0_g1_i1_2	39.094	0.650077	1.70277	2.15387	1.10693	0.0886113	0.166614	3.28244	1.73872	6.20788	4.83891
M_TRINITY_DN1259_c0_g1_i1_2_H_TRINITY_DN6012_c0_g1_i1_1	33.157	1.12943	-3.52247	0.0634437	-3.97838	0.00042755	0.00172565	4.60395	11.1792	1.08526	0
M_TRINITY_DN12601_c0_g1_i1_1_H_TRINITY_DN17842_c0_g1_i2_1	50.5309	0.573065	-3.60375	0.238956	-2.06518	0.000313664	0.00130851	9.33591	6.23724	1.53541	2.22352
M_TRINITY_DN12603_c0_g1_i1_2_H_TRINITY_DN225_c0_g1_i1_1	23.8078	1.27763	-3.77142	0.0354401	-4.81847	0.000162321	0.000722779	2.75422	6.53694	0.414821	0
M_TRINITY_DN12611_c0_g1_i1_2_H_TRINITY_DN32210_c0_g1_i1_1	30.5877	1.06266	-4.67083	0.0320507	-4.9635	2.99982e-06	1.82526e-05	4.56388	6.81196	0	0.351971
M_TRINITY_DN12613_c0_g1_i1_2_H_TRINITY_DN32356_c0_g1_i1_1	38.7397	2.5626	-0.742043	0.267653	-1.90156	0.458061	0.580277	1.94649	4.90185	0	1.79972
M_TRINITY_DN12614_c0_g1_i1_1_H_TRINITY_DN17090_c0_g1_i1_2	29.8823	0.744007	2.56046	3.74509	1.905	0.0104533	0.0284378	0.656655	0.890305	2.24543	3.59017
M_TRINITY_DN12617_c0_g1_i1_2_H_TRINITY_DN19325_c0_g1_i1_2	54.26	0.473113	1.00135	1.38872	0.473753	0.316656	0.443436	1.90795	2.1597	2.60717	3.06155
M_TRINITY_DN12625_c0_g1_i1_1_H_TRINITY_DN15275_c0_g1_i1_1	47.0178	0.719461	-1.01929	0.601511	-0.733337	0.308067	0.434378	1.81095	6.85685	2.98431	2.15534
M_TRINITY_DN12626_c0_g1_i1_1_H_TRINITY_DN34520_c0_g1_i1_1	21.5408	1.02265	-0.00817881	0.994219	-0.00836406	0.993474	0.995418	3.91059	1.33864	1.49468	3.75093
M_TRINITY_DN12626_c1_g1_i2_1_H_TRINITY_DN30264_c1_g1_i1_1	65.4165	1.44708	-0.968479	0.378543	-1.40147	0.332805	0.459859	8.66052	11.6696	7.16162	0.506079
M_TRINITY_DN12628_c0_g1_i1_2_H_TRINITY_DN15666_c0_g1_i2_2	80.0255	0.463991	7.1746	10.0488	3.32895	7.25183e-13	8.91177e-12	0.96736	1.10923	8.93368	12.1847
M_TRINITY_DN12631_c0_g1_i2_2_H_TRINITY_DN19498_c0_g1_i1_2	323.661	0.211108	5.40061	2.20398	1.14011	6.6415e-08	5.09012e-07	14.2809	16.6715	29.1679	38.8672
M_TRINITY_DN12633_c0_g1_i1_1_H_TRINITY_DN25051_c0_g1_i1_2	775.595	0.110768	8.94258	1.98694	0.990549	3.80204e-19	6.93166e-18	4.86858	5.14315	10.4162	9.55743
M_TRINITY_DN12638_c0_g1_i1_2_H_TRINITY_DN17958_c0_g1_i1_1	28.4227	1.25185	-2.157	0.153867	-2.70024	0.0310053	0.070853	4.71299	4.24747	1.3839	0
M_TRINITY_DN12640_c0_g1_i1_2_H_TRINITY_DN15836_c0_g1_i1_1	19.6634	4.60431	-0.784673	0.0817362	-3.61288	0.432645	0.556367	7.89485	0	0.741669	0
M_TRINITY_DN12643_c0_g1_i1_1_H_TRINITY_DN20522_c0_g1_i1_1	148.915	0.293151	-2.70519	0.577131	-0.79303	0.00682653	0.0196518	2.96698	2.8103	1.98529	1.39513
M_TRINITY_DN12643_c0_g1_i3_2_H_TRINITY_DN16710_c0_g1_i2_2	40.6202	0.576911	2.09619	2.31228	1.20932	0.0360653	0.0802462	1.0717	0.907076	2.41352	2.21893
M_TRINITY_DN12648_c0_g1_i1_2_H_TRINITY_DN8935_c0_g1_i1_1	33.079	0.928871	-1.2929	0.434993	-1.20094	0.196046	0.309505	2.84632	1.09844	0.297641	1.40297
M_TRINITY_DN12658_c0_g1_i1_1_H_TRINITY_DN30326_c0_g1_i1_2	4.96559	2.59287	2.23774	55.799	5.80217	0.0252379	0.0596215	0	0	0.889946	0.951783
M_TRINITY_DN12660_c0_g1_i1_1_H_TRINITY_DN30666_c0_g1_i1_2	33.1	0.726257	0.265784	1.14316	0.193028	0.790405	0.851779	2.36775	5.20106	3.37963	5.1781
M_TRINITY_DN12664_c0_g1_i1_1_H_TRINITY_DN8565_c0_g1_i1_1	22.0777	1.02923	-1.26305	0.406135	-1.29997	0.206571	0.321794	1.90611	3.15008	1.78543	0.318981
M_TRINITY_DN12666_c0_g1_i1_1_H_TRINITY_DN20448_c0_g1_i2_2	55.3423	0.57409	0.21627	1.08987	0.124159	0.828777	0.880924	3.04012	1.63644	3.32848	1.92827
M_TRINITY_DN1266_c0_g1_i1_1_H_TRINITY_DN24167_c6_g1_i1_2	43.6485	0.885657	-0.182391	0.894073	-0.161535	0.855276	0.899691	2.09859	4.76137	0.762525	5.18833
M_TRINITY_DN12671_c0_g2_i1_1_H_TRINITY_DN32137_c0_g1_i1_2	19.0908	1.21508	1.40057	3.25308	1.70181	0.161343	0.26588	0.219733	1.05252	3.42227	0.632905
M_TRINITY_DN12672_c0_g1_i1_2_H_TRINITY_DN17226_c0_g2_i1_2	57.4666	0.56137	4.13582	4.99931	2.32173	3.53683e-05	0.000180004	1.26668	0.728327	6.19724	3.91518
M_TRINITY_DN12673_c0_g1_i1_2_H_TRINITY_DN11645_c0_g2_i1_2	15.0124	1.1527	0.822772	1.92974	0.94841	0.410638	0.536478	1.10168	1.40602	3.77001	1.03016
M_TRINITY_DN12676_c0_g1_i1_2_H_TRINITY_DN33536_c0_g1_i1_1	10.9913	1.64739	-2.36885	0.0668737	-3.90242	0.0178433	0.044662	1.05254	2.42814	0	0.217316
M_TRINITY_DN12680_c0_g1_i2_1_H_TRINITY_DN25008_c0_g2_i1_1	45.8622	0.716635	2.42113	3.32894	1.73506	0.0154725	0.0396359	1.83419	0.534095	3.2699	4.85182
M_TRINITY_DN12683_c0_g1_i1_1_H_TRINITY_DN34574_c0_g1_i1_1	25.8685	0.83009	1.06566	1.84624	0.884592	0.286578	0.411207	0.893642	2.22134	2.33912	3.39536
M_TRINITY_DN12686_c0_g1_i1_1_H_TRINITY_DN14768_c0_g1_i1_1	25.2763	0.813548	-1.83071	0.356167	-1.48937	0.0671432	0.13346	4.68218	2.91044	1.65536	1.14863
M_TRINITY_DN12686_c0_g1_i1_2_H_TRINITY_DN22627_c1_g1_i1_1	174.434	0.277622	-5.50523	0.346668	-1.52837	3.68687e-08	2.90524e-07	5.19065	7.13753	2.39802	1.87787
M_TRINITY_DN12687_c0_g1_i1_1_H_TRINITY_DN17175_c0_g1_i1_2	29.3893	0.76296	0.993651	1.69128	0.758116	0.320393	0.447104	2.94865	1.37545	3.75672	3.73757
M_TRINITY_DN12688_c0_g1_i1_1_H_TRINITY_DN23643_c0_g2_i1_2	689.495	0.127764	4.37993	1.47386	0.559596	1.18718e-05	6.56191e-05	14.9935	14.0028	22.5816	20.4203
M_TRINITY_DN12690_c0_g1_i1_1_H_TRINITY_DN29211_c0_g1_i1_2	9.34721	1.8351	0.887824	3.0935	1.62924	0.374635	0.501995	0	0.95792	1.90973	1.09257
M_TRINITY_DN12694_c0_g1_i1_1_H_TRINITY_DN12312_c0_g1_i1_2	57.3114	0.485468	3.06839	2.80813	1.48961	0.00215213	0.00720246	1.54591	2.21216	4.65192	5.67505
M_TRINITY_DN12694_c0_g1_i1_2_H_TRINITY_DN13904_c0_g1_i1_1	155.197	0.32115	1.34257	1.34832	0.431166	0.179412	0.288958	9.24073	8.14521	14.697	9.0847
M_TRINITY_DN12695_c0_g1_i1_2_H_TRINITY_DN18922_c0_g1_i1_2	844.78	0.102418	-1.85213	0.876793	-0.189691	0.0640071	0.128331	41.4865	42.4388	37.6876	36.1918
M_TRINITY_DN12698_c0_g1_i1_1_H_TRINITY_DN25486_c1_g1_i1_2	49.6392	0.581485	1.80356	2.06873	1.04874	0.0713005	0.140166	2.06328	1.01877	3.41677	3.03316
M_TRINITY_DN12703_c0_g1_i1_1_H_TRINITY_DN29391_c0_g1_i2_1	62.5482	0.502689	-2.83651	0.372192	-1.42588	0.00456099	0.0138392	3.26475	2.28312	0.79859	1.24912
M_TRINITY_DN12704_c0_g1_i1_2_H_TRINITY_DN33275_c0_g1_i1_1	35.2955	2.61335	-0.70049	0.281143	-1.83063	0.483622	0.603715	5.75928	4.22038	2.82227	0
M_TRINITY_DN12705_c0_g1_i1_2_H_TRINITY_DN17061_c1_g1_i1_2	24.5315	1.05371	0.681182	1.64464	0.717768	0.495756	0.614456	0.42506	2.56337	3.39651	1.40708
M_TRINITY_DN12706_c0_g1_i1_2_H_TRINITY_DN16799_c0_g1_i1_1	63.5381	0.548409	-1.27929	0.6149	-0.701576	0.200794	0.315139	4.22154	6.14612	4.53209	1.91466
M_TRINITY_DN12708_c0_g1_i1_1_H_TRINITY_DN20287_c0_g1_i1_2	81.9118	0.472061	5.11938	5.33935	2.41666	3.06537e-07	2.15259e-06	0.370038	0.719359	2.27854	3.36724
M_TRINITY_DN12709_c0_g1_i1_2_H_TRINITY_DN20665_c0_g1_i1_1	105.036	0.330869	-5.16332	0.306003	-1.70838	2.42613e-07	1.72556e-06	6.52178	7.53244	2.25606	2.05217
M_TRINITY_DN12711_c0_g1_i1_2_H_TRINITY_DN23088_c0_g1_i2_1	379.35	0.17173	0.468496	1.05735	0.0804547	0.63943	0.73566	10.9399	14.1165	12.9748	13.4454
M_TRINITY_DN12712_c0_g1_i1_2_H_TRINITY_DN16111_c0_g1_i1_1	69.986	0.415237	-0.438326	0.881475	-0.182009	0.66115	0.75373	3.84532	3.13362	3.04028	3.19224
M_TRINITY_DN12715_c0_g1_i1_2_H_TRINITY_DN11579_c0_g1_i1_1	23.2916	0.792502	-1.06596	0.556798	-0.844774	0.286443	0.411071	2.62507	2.54155	1.57812	1.37368
M_TRINITY_DN12716_c0_g1_i2_2_H_TRINITY_DN2221_c0_g1_i1_1	28.6833	0.754955	-0.153682	0.922728	-0.116023	0.87786	0.915379	2.54044	2.65874	1.50947	3.15999
M_TRINITY_DN12718_c0_g1_i1_2_H_TRINITY_DN24450_c0_g1_i1_1	133.24	0.451145	-5.00906	0.208799	-2.25981	5.46955e-07	3.71369e-06	6.4232	5.01228	0.627679	1.72982
M_TRINITY_DN1271_c0_g1_i1_1_H_TRINITY_DN30124_c2_g2_i1_1	18.109	1.7594	-4.32131	0.00514395	-7.60291	1.55103e-05	8.40393e-05	2.68362	2.779	0	0
M_TRINITY_DN12721_c0_g1_i1_1_H_TRINITY_DN30881_c0_g1_i1_1	24.0033	0.864403	-0.841897	0.60385	-0.727738	0.399845	0.52619	2.55717	1.52637	0.861994	1.61066
M_TRINITY_DN12725_c0_g1_i1_1_H_TRINITY_DN24411_c1_g1_i3_1	106.283	0.408827	-1.33251	0.685502	-0.544766	0.182692	0.293024	3.64442	2.00297	1.98848	1.93065
M_TRINITY_DN12733_c0_g1_i1_1_H_TRINITY_DN13142_c0_g1_i1_2	51.7424	0.547151	0.939407	1.428	0.513997	0.347522	0.474657	1.49943	2.65102	3.53636	2.36006
M_TRINITY_DN12734_c0_g1_i1_1_H_TRINITY_DN5192_c0_g1_i1_1	15.4441	1.5687	-1.06287	0.314836	-1.66733	0.287841	0.412509	4.12631	1.56698	0	1.76644
M_TRINITY_DN12735_c0_g1_i1_2_H_TRINITY_DN30444_c0_g1_i1_1	32.5329	0.658727	-1.79915	0.439779	-1.18515	0.0719945	0.141187	3.35567	2.91825	1.33267	1.43915
M_TRINITY_DN12737_c0_g1_i1_1_H_TRINITY_DN20436_c0_g1_i1_2	25.709	0.82084	0.916749	1.68471	0.752504	0.359274	0.486442	0.565681	1.33388	1.33739	1.75182
M_TRINITY_DN1273_c0_g1_i1_2_H_TRINITY_DN10169_c0_g1_i1_2	20.536	1.29974	2.4653	9.21664	3.20424	0.0136897	0.0357605	0	0.55928	2.23731	2.97691
M_TRINITY_DN12742_c0_g1_i1_2_H_TRINITY_DN15611_c0_g1_i1_2	298.352	0.207471	2.59604	1.45256	0.538602	0.00943062	0.0259935	15.0266	14.074	24.098	18.5088
M_TRINITY_DN12743_c0_g1_i1_1_H_TRINITY_DN4946_c0_g1_i1_1	43.0379	0.582865	0.10994	1.04542	0.0640799	0.912457	0.939446	2.92071	1.86745	2.77341	2.30791
M_TRINITY_DN12747_c0_g1_i2_1_H_TRINITY_DN27018_c1_g1_i1_2	35.0284	0.621483	0.0123884	1.00535	0.00769918	0.990116	0.992902	2.62196	3.16971	3.27067	2.55522
M_TRINITY_DN12750_c0_g1_i1_1_H_TRINITY_DN25623_c0_g1_i1_1	102.564	0.356893	-6.33894	0.208436	-2.26232	2.31354e-10	2.33428e-09	4.03409	3.74195	0.908375	0.716386
M_TRINITY_DN12751_c0_g1_i1_1_H_TRINITY_DN25943_c1_g3_i1_1	42.5873	0.682091	-3.99401	0.151325	-2.72428	6.49648e-05	0.000314538	2.38612	4.79451	0.393614	0.67539
M_TRINITY_DN12753_c0_g1_i1_1_H_TRINITY_DN17325_c0_g1_i1_2	16.7164	1.72421	1.34344	4.98078	2.31637	0.179131	0.288584	0	1.37308	6.32391	0.556744
M_TRINITY_DN12756_c0_g1_i1_1_H_TRINITY_DN21166_c0_g1_i1_1	51.1515	0.793133	-1.15131	0.531027	-0.913143	0.249604	0.371323	10.0272	2.21942	2.13839	4.50358
M_TRINITY_DN12757_c0_g1_i1_1_H_TRINITY_DN10822_c0_g1_i1_1	56.1603	0.488041	-0.210231	0.931352	-0.102601	0.833487	0.884671	2.8522	3.07626	3.38332	2.16397
M_TRINITY_DN12758_c0_g1_i1_2_H_TRINITY_DN21349_c0_g1_i1_1	94.7241	0.378689	-2.99684	0.455376	-1.13487	0.00272798	0.00884775	3.40431	4.22967	1.36532	2.07106
M_TRINITY_DN12759_c0_g1_i1_1_H_TRINITY_DN6680_c0_g2_i1_2	29.9009	0.94993	2.94103	6.9344	2.79377	0.00327124	0.0103682	0.74688	0.11524	3.96536	2.22478
M_TRINITY_DN12761_c0_g1_i1_2_H_TRINITY_DN20830_c0_g1_i1_1	47.3105	0.548518	-1.37221	0.5935	-0.75268	0.169999	0.276942	2.92299	4.49751	1.86424	2.46858
M_TRINITY_DN12766_c0_g1_i1_2_H_TRINITY_DN25294_c0_g1_i1_2	27.5735	0.768245	1.45262	2.16741	1.11597	0.146328	0.24676	2.1923	2.11241	6.00539	3.24525
M_TRINITY_DN12768_c0_g1_i1_2_H_TRINITY_DN18075_c0_g1_i1_1	34.4707	0.720906	0.697414	1.41693	0.50277	0.485544	0.605273	1.3884	0.817442	1.10082	2.07685
M_TRINITY_DN1276_c0_g1_i1_2_H_TRINITY_DN13613_c0_g2_i1_2	35.9239	0.61961	2.15669	2.52505	1.33631	0.0310295	0.0709029	0.643783	0.824247	1.89554	1.86436
M_TRINITY_DN12772_c0_g1_i1_1_H_TRINITY_DN22926_c0_g1_i1_2	39.5119	0.917636	0.829809	1.69521	0.761463	0.406647	0.532705	4.44431	0.556244	4.06475	4.7596
M_TRINITY_DN12773_c0_g1_i1_1_H_TRINITY_DN10577_c0_g1_i1_2	31.1812	0.708958	-1.20732	0.552504	-0.855943	0.227307	0.345581	3.84716	2.92431	1.45088	2.32504
M_TRINITY_DN12783_c0_g1_i1_1_H_TRINITY_DN25806_c1_g3_i1_1	8585.29	0.0337309	0.935803	1.02212	0.0315655	0.349375	0.476313	206.225	216.366	216.881	216.144
M_TRINITY_DN12786_c0_g1_i1_1_H_TRINITY_DN11120_c0_g2_i1_2	33.4108	0.676504	2.16559	2.76069	1.46503	0.0303426	0.069567	1.38219	0.97458	3.79996	2.80509
M_TRINITY_DN12790_c0_g1_i1_1_H_TRINITY_DN4009_c0_g1_i1_1	912.039	0.0990221	0.88905	1.06292	0.0880355	0.373976	0.501404	28.4842	31.9437	32.8499	31.4898
M_TRINITY_DN12795_c0_g1_i1_2_H_TRINITY_DN15129_c0_g1_i1_1	5.87899	2.06586	-0.867632	0.28869	-1.79241	0.385596	0.512393	0.789144	0.825802	0	0.45116
M_TRINITY_DN12797_c0_g2_i1_1_H_TRINITY_DN4166_c0_g1_i1_1	8.11868	1.59934	-0.898739	0.369236	-1.43738	0.368792	0.496335	1.74918	0.610528	0.711948	0.166134
M_TRINITY_DN12798_c0_g1_i1_1_H_TRINITY_DN21655_c0_g1_i1_1	21.6634	0.892925	-2.14005	0.265926	-1.9109	0.0323508	0.0732789	2.35716	2.5893	0.42119	0.883249
M_TRINITY_DN12799_c0_g1_i1_1_H_TRINITY_DN34109_c0_g1_i1_1	18.0325	1.01557	-1.04672	0.478632	-1.06301	0.295231	0.420448	2.48215	2.06252	0.611803	1.54956
M_TRINITY_DN127_c0_g1_i1_1_H_TRINITY_DN28347_c1_g4_i2_1	56.8302	0.501017	-1.33636	0.628708	-0.669538	0.181432	0.291531	1.80418	3.01702	1.34751	1.63209
M_TRINITY_DN12803_c0_g1_i1_2_H_TRINITY_DN26222_c0_g1_i1_1	133.89	0.365297	-1.79436	0.634868	-0.655472	0.0727563	0.142411	3.08153	2.51769	1.27099	2.26561
M_TRINITY_DN12804_c0_g3_i1_1_H_TRINITY_DN29048_c2_g1_i1_1	53.5025	0.564056	-0.837135	0.720869	-0.472191	0.402517	0.528814	3.43603	2.81821	3.09888	1.47175
M_TRINITY_DN12810_c0_g1_i1_2_H_TRINITY_DN4665_c0_g1_i1_1	37.4532	0.671904	0.447899	1.23195	0.300945	0.654226	0.74803	3.74779	2.42169	5.02562	2.68689
M_TRINITY_DN12811_c0_g1_i1_1_H_TRINITY_DN19399_c0_g1_i2_2	81.2727	0.556447	0.728363	1.32436	0.405295	0.466392	0.588038	2.50037	5.24022	7.26918	2.94286
M_TRINITY_DN12815_c0_g1_i1_2_H_TRINITY_DN13278_c0_g1_i1_2	14.8298	1.333	1.17632	2.96502	1.56804	0.239466	0.359367	0.149646	1.0953	0.85113	2.72085
M_TRINITY_DN12818_c0_g1_i1_1_H_TRINITY_DN29138_c0_g1_i1_2	15.3385	1.00512	0.720962	1.65251	0.724655	0.470933	0.592277	1.31611	1.32889	1.89332	2.35849
M_TRINITY_DN1281_c0_g1_i2_2_H_TRINITY_DN28074_c0_g1_i1_1	8.12363	2.42069	-2.6638	0.0114522	-6.44823	0.00772636	0.0219072	2.29365	0.230902	0	0
M_TRINITY_DN12821_c0_g1_i1_1_H_TRINITY_DN24533_c0_g1_i1_2	1209.29	0.0930339	6.6036	1.53088	0.614358	4.01292e-11	4.30885e-10	14.2987	14.7917	23.5978	21.148
M_TRINITY_DN12822_c0_g1_i1_2_H_TRINITY_DN28550_c0_g2_i1_1	301.066	0.216411	-3.16286	0.62223	-0.68448	0.00156225	0.0054533	8.10578	7.59015	5.72827	4.14182
M_TRINITY_DN12823_c0_g1_i1_1_H_TRINITY_DN17162_c0_g1_i1_2	84.2344	0.41895	5.13896	4.44742	2.15297	2.76256e-07	1.94909e-06	0.851121	0.768304	4.34764	2.92506
M_TRINITY_DN12829_c0_g1_i1_1_H_TRINITY_DN34683_c0_g1_i1_1	25.1767	1.09216	-1.9053	0.236368	-2.08089	0.0567416	0.116297	7.43281	1.40495	1.66851	0.570623
M_TRINITY_DN12835_c0_g1_i1_1_H_TRINITY_DN30159_c0_g2_i5_1	902.119	0.116628	-7.31832	0.553432	-0.853522	2.51091e-13	3.19994e-12	12.152	12.825	7.61532	6.30753
M_TRINITY_DN12838_c0_g1_i1_1_H_TRINITY_DN12644_c0_g1_i1_2	24.117	1.37912	0.408339	1.47749	0.56315	0.683025	0.771114	0.417324	2.63716	0.184915	4.1702
M_TRINITY_DN12838_c0_g1_i1_2_H_TRINITY_DN31353_c0_g1_i1_2	8.48451	2.20021	2.98993	95.5697	6.57848	0.00279043	0.009021	0	0	1.18992	2.55155
M_TRINITY_DN12840_c0_g1_i1_1_H_TRINITY_DN14761_c1_g2_i1_2	35.3735	0.67949	-1.73808	0.441044	-1.18101	0.082197	0.15714	2.92095	5.87311	2.03121	1.83847
M_TRINITY_DN12841_c0_g1_i1_1_H_TRINITY_DN23908_c0_g2_i2_2	2160.54	0.0741922	0.454591	1.02365	0.0337271	0.649403	0.743993	23.1422	26.157	24.3382	26.1226
M_TRINITY_DN12844_c0_g1_i1_2_H_TRINITY_DN26977_c0_g6_i1_1	67.5016	0.475936	-2.48252	0.440887	-1.18152	0.0130457	0.0343052	3.64383	2.75828	1.78808	1.09424
M_TRINITY_DN12860_c0_g1_i1_1_H_TRINITY_DN29364_c0_g1_i1_2	31.7824	0.876482	0.559945	1.40521	0.490781	0.575517	0.683814	0.509915	2.62266	2.01425	2.27142
M_TRINITY_DN12860_c0_g1_i1_2_H_TRINITY_DN15013_c0_g1_i1_1	18.1704	1.32705	-3.4895	0.0403652	-4.63075	0.000483919	0.00193026	2.21726	1.79988	0	0.150347
M_TRINITY_DN12862_c0_g1_i1_2_H_TRINITY_DN31686_c0_g1_i1_1	33.3442	0.984173	-0.0708313	0.952829	-0.0697103	0.943532	0.960815	0.720618	6.50356	2.74953	3.94763
M_TRINITY_DN12864_c0_g2_i1_1_H_TRINITY_DN24153_c0_g1_i3_1	195.094	0.280928	-8.02235	0.209685	-2.25371	1.03738e-15	1.56765e-14	3.29621	3.71134	0.567035	0.890328
M_TRINITY_DN12867_c0_g1_i1_1_H_TRINITY_DN26061_c0_g3_i1_2	54.2121	0.563437	1.20337	1.59995	0.678026	0.228832	0.347361	2.46495	2.11485	2.37731	4.93642
M_TRINITY_DN1286_c0_g1_i1_1_H_TRINITY_DN31739_c0_g1_i1_2	16.6871	1.37573	3.21434	21.4372	4.42205	0.00130747	0.00465902	0	0.244267	2.49737	2.53517
M_TRINITY_DN12871_c0_g1_i1_2_H_TRINITY_DN13417_c0_g1_i3_2	67.5311	0.61132	1.58786	1.95977	0.970687	0.112319	0.201485	0.658533	2.51163	2.82526	3.243
M_TRINITY_DN12872_c0_g1_i1_2_H_TRINITY_DN28012_c3_g2_i2_2	33.9033	0.711593	2.12363	2.85038	1.51116	0.0337015	0.0758277	2.08505	1.14935	3.68708	5.58058
M_TRINITY_DN12873_c0_g1_i1_2_H_TRINITY_DN306_c0_g1_i1_2	27.8816	1.29178	1.86988	5.33495	2.41547	0.0614999	0.124195	1.94236	0	7.76248	3.26876
M_TRINITY_DN12875_c0_g1_i1_1_H_TRINITY_DN10365_c0_g1_i1_2	39.2265	0.808776	5.2711	19.2014	4.26314	1.35609e-07	9.96546e-07	0.220027	0.26334	5.55152	2.97927
M_TRINITY_DN12878_c0_g1_i1_1_H_TRINITY_DN837_c0_g1_i1_1	5.49602	2.86285	-0.836777	0.190047	-2.39557	0.402718	0.528953	1.9132	0	0.3985	0
M_TRINITY_DN12888_c0_g1_i1_1_H_TRINITY_DN23994_c2_g2_i3_2	166.49	0.288513	1.88099	1.45669	0.542689	0.0599735	0.121597	1.43045	1.56229	1.7631	2.58491
M_TRINITY_DN12888_c0_g1_i1_2_H_TRINITY_DN13678_c0_g1_i1_1	52.0746	0.580752	-1.05847	0.653061	-0.614711	0.28984	0.41485	3.11297	2.33929	2.4932	1.16763
M_TRINITY_DN12890_c0_g1_i1_1_H_TRINITY_DN4881_c0_g1_i1_1	41.9543	0.781557	-0.681669	0.691229	-0.532764	0.495448	0.614201	4.33453	3.41251	4.42433	1.01884
M_TRINITY_DN12893_c0_g1_i1_2_H_TRINITY_DN26704_c0_g1_i1_2	1523.03	0.0774294	0.721234	1.03947	0.0558447	0.470766	0.592136	36.2401	38.5144	40.3424	37.6466
M_TRINITY_DN1289_c0_g1_i1_2_H_TRINITY_DN27532_c0_g5_i1_2	82.5677	0.43585	0.359949	1.11488	0.156884	0.718885	0.798833	5.46436	4.55521	7.23629	4.06028
M_TRINITY_DN12907_c0_g1_i1_2_H_TRINITY_DN17989_c0_g1_i1_1	72.0377	0.479339	-0.925178	0.735362	-0.443474	0.354873	0.482136	4.16586	7.53453	3.36952	5.13434
M_TRINITY_DN12918_c0_g1_i3_1_H_TRINITY_DN15626_c0_g1_i2_1	80.8373	0.416748	2.01979	1.79222	0.841745	0.0434048	0.0936572	3.84194	2.50772	6.12113	5.34016
M_TRINITY_DN12926_c0_g1_i2_1_H_TRINITY_DN17132_c0_g1_i2_2	56.8104	0.48522	0.282159	1.09955	0.136909	0.777822	0.842298	1.46079	2.3509	1.96487	2.15195
M_TRINITY_DN12929_c0_g1_i1_1_H_TRINITY_DN21547_c0_g2_i1_2	195.936	0.326061	3.0781	2.00507	1.00365	0.00208323	0.00699613	4.63932	9.51956	13.4562	14.5955
M_TRINITY_DN1292_c0_g1_i1_2_H_TRINITY_DN17133_c0_g1_i1_1	19.79	1.09812	-3.26591	0.0832522	-3.58637	0.00109112	0.00397176	5.29842	2.47157	0.438506	0.299273
M_TRINITY_DN12931_c0_g1_i1_1_H_TRINITY_DN29811_c0_g1_i1_1	28.3141	0.969183	-1.13465	0.466619	-1.09968	0.256522	0.378643	3.70919	2.72734	0.394795	2.56719
M_TRINITY_DN12935_c0_g1_i1_2_H_TRINITY_DN19143_c0_g1_i1_2	1531.1	0.0767621	2.21111	1.12485	0.169729	0.0270283	0.0631286	49.0168	50.5891	57.6863	54.7915
M_TRINITY_DN12942_c0_g1_i1_2_H_TRINITY_DN30335_c0_g1_i1_1	19.52	1.24209	-2.86788	0.0846604	-3.56217	0.00413228	0.0127202	5.28412	1.04231	0.374062	0.26383
M_TRINITY_DN12943_c0_g1_i1_1_H_TRINITY_DN14019_c0_g1_i1_2	36.9436	0.867099	0.370782	1.24963	0.321505	0.7108	0.79285	2.69349	1.77672	0.884658	4.67477
M_TRINITY_DN12949_c0_g1_i1_2_H_TRINITY_DN9783_c0_g1_i1_1	9.96295	1.35537	-0.150651	0.868027	-0.204188	0.880251	0.917073	0.846485	0.828471	1.09979	0.302192
M_TRINITY_DN12950_c0_g1_i1_1_H_TRINITY_DN16520_c0_g1_i2_2	51.5238	0.53101	-0.246109	0.913397	-0.130686	0.805598	0.863736	1.49943	2.67994	2.09915	1.70445
M_TRINITY_DN12955_c0_g1_i2_1_H_TRINITY_DN5974_c0_g1_i1_2	5.63042	1.73905	-0.152135	0.832447	-0.26457	0.879081	0.916109	0.973751	0.292999	0.662545	0.457716
M_TRINITY_DN12956_c0_g1_i1_1_H_TRINITY_DN623_c0_g1_i1_2	114.074	0.311649	1.21214	1.29932	0.377761	0.22546	0.343391	10.1208	8.91843	13.2397	11.6412
M_TRINITY_DN12962_c0_g1_i1_1_H_TRINITY_DN24889_c0_g1_i2_2	587.47	0.12391	3.40065	1.3392	0.421375	0.000672269	0.00258879	8.50741	9.01983	11.5124	12.0116
M_TRINITY_DN12962_c0_g1_i1_2_H_TRINITY_DN33604_c0_g1_i1_1	18.3991	1.17356	-1.10795	0.406057	-1.30025	0.267883	0.39094	3.64965	0.943477	0.44652	1.43098
M_TRINITY_DN12963_c0_g1_i1_2_H_TRINITY_DN8538_c0_g1_i1_1	39.7844	0.954977	-1.0603	0.495665	-1.01256	0.289008	0.4139	1.69268	10.0052	4.5227	1.19896
M_TRINITY_DN12964_c0_g1_i1_2_H_TRINITY_DN14366_c0_g1_i1_2	57.334	0.460105	0.64624	1.22888	0.297338	0.518124	0.634535	4.45782	4.01795	4.93276	5.58755
M_TRINITY_DN12968_c0_g1_i1_2_H_TRINITY_DN28949_c0_g1_i1_2	13.275	1.84402	0.19112	1.27671	0.352429	0.848431	0.895169	0	2.35014	0.439172	2.45297
M_TRINITY_DN12970_c0_g1_i1_2_H_TRINITY_DN17918_c1_g1_i1_1	15.2169	1.86587	0.281953	1.44002	0.526088	0.77798	0.842298	2.99481	0	4.10634	0.312739
M_TRINITY_DN12972_c0_g1_i1_2_H_TRINITY_DN14727_c0_g1_i1_1	320.638	0.200177	5.60494	2.17645	1.12198	2.08325e-08	1.68689e-07	2.8459	3.53097	6.21202	7.59851
M_TRINITY_DN12973_c0_g1_i1_2_H_TRINITY_DN17811_c0_g1_i1_1	46.7807	0.696998	-1.10099	0.587481	-0.767385	0.270902	0.394232	5.69677	3.59074	4.25992	1.38567
M_TRINITY_DN12976_c0_g1_i1_1_H_TRINITY_DN19778_c0_g1_i2_1	26.4194	0.795394	-2.3025	0.280993	-1.8314	0.021307	0.0517227	2.04132	2.79163	0.493175	0.836474
M_TRINITY_DN1297_c0_g1_i1_1_H_TRINITY_DN17256_c0_g1_i1_1	91.0817	0.402837	-0.879967	0.78215	-0.354483	0.378877	0.505913	1.92543	3.12115	2.32457	1.64365
M_TRINITY_DN12981_c0_g1_i1_2_H_TRINITY_DN12199_c0_g1_i1_1	34.4374	0.660581	-1.57979	0.485123	-1.04358	0.114156	0.20418	4.38171	3.2022	1.60727	2.10533
M_TRINITY_DN12983_c0_g1_i1_2_H_TRINITY_DN29719_c2_g4_i1_1	57.8975	2.59039	-0.83677	0.222587	-2.16756	0.402722	0.528953	8.24949	10.9357	0	4.18987
M_TRINITY_DN12985_c0_g1_i1_1_H_TRINITY_DN19747_c0_g1_i1_1	58.0074	0.617398	-1.80637	0.461612	-1.11525	0.070861	0.139444	2.48615	5.41113	2.55424	1.09341
M_TRINITY_DN12986_c1_g1_i1_1_H_TRINITY_DN18190_c0_g1_i1_2	111.902	0.389031	-0.169058	0.955436	-0.0657687	0.865751	0.90705	4.98316	4.53083	5.9985	3.21531
M_TRINITY_DN12989_c0_g1_i2_2_H_TRINITY_DN27241_c0_g10_i1_2	44.4194	0.658129	1.11639	1.66408	0.734727	0.264256	0.387024	0.95168	2.2497	1.87616	3.34599
M_TRINITY_DN12992_c0_g1_i1_2_H_TRINITY_DN23196_c0_g1_i1_2	628.879	0.135496	2.20773	1.23041	0.299139	0.0272629	0.0635922	6.54735	7.32881	7.86991	9.17526
M_TRINITY_DN12993_c0_g1_i1_2_H_TRINITY_DN2272_c0_g1_i1_2	21.7117	1.29009	0.588773	1.69299	0.759572	0.556013	0.667314	0.405632	3.43854	5.70209	0.81933
M_TRINITY_DN12997_c0_g1_i2_2_H_TRINITY_DN19430_c0_g1_i2_2	128.088	0.2826	3.05727	1.82006	0.863985	0.00223363	0.00744196	3.73258	3.8514	7.10679	6.75723
M_TRINITY_DN12998_c0_g1_i1_1_H_TRINITY_DN8596_c0_g1_i1_2	10.6468	1.36248	1.32686	3.50115	1.80783	0.184554	0.295202	0.748222	0.222701	2.18418	1.31892
M_TRINITY_DN13004_c0_g1_i1_2_H_TRINITY_DN12557_c0_g1_i1_1	9.97958	1.37958	-0.380536	0.694968	-0.524982	0.703547	0.787224	1.76324	0.568751	0.92028	0.641498
M_TRINITY_DN13007_c0_g1_i1_2_H_TRINITY_DN18867_c1_g1_i1_2	63.0824	0.532228	3.50728	3.64691	1.86668	0.000452708	0.00181787	2.28848	3.39154	7.13079	13.4852
M_TRINITY_DN13018_c0_g1_i1_1_H_TRINITY_DN14509_c0_g1_i1_1	26.3455	0.731573	-0.759492	0.680363	-0.555624	0.447558	0.570399	1.49583	1.50902	0.96757	1.053
M_TRINITY_DN1301_c0_g1_i1_1_H_TRINITY_DN15879_c0_g1_i1_2	48.5861	0.51693	2.31301	2.2905	1.19567	0.020722	0.0505534	1.22388	1.31712	3.26388	2.56149
M_TRINITY_DN13021_c0_g1_i1_2_H_TRINITY_DN20160_c0_g1_i1_2	34.4556	0.715315	1.18106	1.79605	0.844829	0.23758	0.357173	0.804712	2.01958	2.78531	2.21941
M_TRINITY_DN13024_c0_g1_i1_2_H_TRINITY_DN24404_c0_g1_i1_1	4579.94	0.0619925	17.8264	2.15114	1.1051	4.40741e-71	3.63471e-69	118.047	126.885	251.136	276.256
M_TRINITY_DN13027_c0_g1_i1_2_H_TRINITY_DN29358_c2_g2_i1_1	93.6219	0.38599	-3.55895	0.385895	-1.37372	0.000372346	0.00152546	6.87489	9.85301	3.76708	2.68637
M_TRINITY_DN1302_c0_g1_i1_1_H_TRINITY_DN9593_c0_g1_i1_1	25.683	0.899359	-0.497249	0.733462	-0.447205	0.619013	0.719447	2.93509	0.888801	1.34582	1.55512
M_TRINITY_DN1302_c0_g1_i1_2_H_TRINITY_DN23784_c1_g4_i2_2	28.0934	0.874492	-0.236523	0.866434	-0.206838	0.813027	0.869242	0.967745	3.01585	1.11271	2.28568
M_TRINITY_DN13030_c0_g1_i1_1_H_TRINITY_DN24295_c0_g2_i1_2	77.9057	0.390701	0.918409	1.28238	0.358823	0.358405	0.485616	2.38634	1.94457	2.9867	2.65165
M_TRINITY_DN13032_c0_g1_i1_2_H_TRINITY_DN11_c0_g1_i1_1	29.7382	0.822875	-2.30031	0.269271	-1.89287	0.0214307	0.0519473	2.16971	1.76206	0.264541	0.80485
M_TRINITY_DN13035_c0_g1_i1_1_H_TRINITY_DN27535_c3_g3_i1_1	51.8524	0.632713	0.875493	1.46809	0.553936	0.381306	0.508159	6.96637	2.56173	6.65322	7.6495
M_TRINITY_DN13036_c0_g1_i1_2_H_TRINITY_DN324_c0_g1_i1_2	422.48	0.165555	-4.14083	0.621774	-0.685537	3.46049e-05	0.000176449	14.9555	15.733	8.59001	10.4651
M_TRINITY_DN13039_c0_g1_i1_2_H_TRINITY_DN10606_c0_g1_i1_1	15.9166	1.47509	-1.31901	0.259596	-1.94566	0.187166	0.298476	1.62252	2.67366	0	1.10282
M_TRINITY_DN13043_c0_g1_i1_1_H_TRINITY_DN25528_c0_g2_i1_1	14.9935	1.54411	-0.903635	0.380162	-1.39532	0.366189	0.493394	2.39948	3.03154	0	2.01468
M_TRINITY_DN13043_c0_g1_i1_2_H_TRINITY_DN32316_c0_g1_i1_2	16.1924	1.16269	2.12837	5.55827	2.47464	0.0333065	0.0750744	0.327323	0.794762	4.278	1.62234
M_TRINITY_DN13045_c0_g1_i1_2_H_TRINITY_DN34630_c0_g1_i1_1	19.4925	1.48921	-0.578434	0.550414	-0.861412	0.562971	0.673235	1.23208	1.56634	0	1.48292
M_TRINITY_DN13048_c0_g3_i1_2_H_TRINITY_DN34397_c0_g1_i1_1	14.5805	1.11925	-1.37525	0.344063	-1.53926	0.169054	0.275748	0.757498	1.87221	0.407493	0.437615
M_TRINITY_DN13056_c0_g1_i1_1_H_TRINITY_DN16027_c0_g1_i1_2	48.0864	0.59069	2.61374	2.91583	1.54391	0.00895583	0.024885	0.916703	2.13617	4.61352	4.07569
M_TRINITY_DN13058_c0_g1_i1_2_H_TRINITY_DN4368_c0_g1_i1_2	23.6699	0.970484	1.2589	2.33228	1.22174	0.208067	0.323384	2.10476	1.03988	1.70708	5.58669
M_TRINITY_DN13066_c0_g1_i1_1_H_TRINITY_DN14783_c0_g2_i1_2	11.3825	1.24843	1.13288	2.66536	1.41433	0.257263	0.37935	0.6187	0.432074	0.904265	1.8738
M_TRINITY_DN13070_c0_g1_i1_1_H_TRINITY_DN17483_c0_g1_i2_2	16.8916	1.1269	3.02212	10.5973	3.40563	0.0025101	0.00824382	0.193389	0.226362	2.92289	1.62582
M_TRINITY_DN13070_c0_g1_i1_2_H_TRINITY_DN14165_c0_g1_i1_1	46.3235	0.702873	-2.59445	0.282521	-1.82357	0.00947429	0.0260898	3.93237	2.37554	1.40631	0.472263
M_TRINITY_DN13071_c1_g1_i1_1_H_TRINITY_DN24488_c0_g1_i3_2	15.1856	1.10718	2.04438	4.80155	2.2635	0.0409163	0.0891527	0.449971	0.179567	1.60702	1.45188
M_TRINITY_DN13073_c0_g1_i1_1_H_TRINITY_DN25038_c1_g2_i1_2	28.5066	0.751849	0.00624084	1.00326	0.00469217	0.995021	0.996385	1.71337	1.94416	1.21622	2.36933
M_TRINITY_DN13073_c1_g1_i1_2_H_TRINITY_DN12963_c0_g1_i1_1	37.7978	0.622105	-2.56124	0.331399	-1.59336	0.0104301	0.0283824	1.97525	1.66908	0.706485	0.534627
M_TRINITY_DN13075_c0_g1_i1_2_H_TRINITY_DN18946_c0_g2_i1_2	22.0216	1.12985	1.82154	4.16427	2.05806	0.0685252	0.135689	0.128359	1.07743	3.20646	1.54735
M_TRINITY_DN13082_c0_g1_i1_1_H_TRINITY_DN18778_c0_g1_i1_2	43.3885	0.574304	2.1555	2.35857	1.23791	0.0311226	0.0710513	0.867091	1.43986	2.52897	2.8076
M_TRINITY_DN13082_c0_g1_i1_2_H_TRINITY_DN32162_c0_g1_i1_1	19.6843	0.995035	0.371259	1.29183	0.369415	0.710445	0.792602	1.5883	1.15966	0.856542	2.67459
M_TRINITY_DN13085_c0_g1_i1_1_H_TRINITY_DN27539_c3_g1_i5_1	1939.6	0.0808311	1.98052	1.11736	0.160088	0.0476451	0.100813	25.8931	25.1703	27.7018	29.5164
M_TRINITY_DN13088_c0_g1_i1_2_H_TRINITY_DN7872_c0_g1_i1_2	42.7229	0.623677	1.72272	2.10588	1.07442	0.0849389	0.16124	1.01362	2.31644	3.42375	3.41275
M_TRINITY_DN13092_c0_g1_i1_2_H_TRINITY_DN11500_c0_g1_i1_1	16.7687	0.991405	-1.38473	0.386133	-1.37283	0.166134	0.271903	2.68687	2.72015	1.41619	0.762598
M_TRINITY_DN13097_c0_g1_i1_1_H_TRINITY_DN18331_c1_g1_i2_2	44.9239	0.587187	1.23447	1.65275	0.724866	0.217027	0.33374	1.66054	0.966033	2.38542	2.05728
M_TRINITY_DN13099_c0_g1_i1_1_H_TRINITY_DN14009_c0_g1_i1_1	21.078	1.40336	-2.75242	0.0687438	-3.86263	0.00591566	0.0173755	1.14173	7.12569	0	0.538013
M_TRINITY_DN13099_c0_g1_i1_2_H_TRINITY_DN29108_c0_g1_i1_1	23.118	1.52663	0.0842783	1.09328	0.128662	0.932835	0.953501	5.01758	0	2.3012	3.38498
M_TRINITY_DN130_c0_g1_i1_1_H_TRINITY_DN27827_c1_g5_i1_2	40.7239	0.829841	1.89895	2.98106	1.57583	0.0575709	0.117673	0.600051	3.05318	7.26346	3.45509
M_TRINITY_DN13105_c0_g1_i1_2_H_TRINITY_DN21134_c1_g1_i1_1	26.1832	1.06207	-1.9508	0.237849	-2.07188	0.0510809	0.106703	3.7699	1.6388	1.2257	0.193673
M_TRINITY_DN13106_c0_g1_i1_1_H_TRINITY_DN33885_c0_g1_i1_1	43.0777	0.553214	1.33211	1.66664	0.736942	0.182824	0.293176	2.01349	1.7861	3.57334	2.85021
M_TRINITY_DN13109_c0_g1_i1_2_H_TRINITY_DN28444_c1_g2_i3_2	103.696	0.366283	2.88171	2.07847	1.05552	0.00395521	0.0122444	2.06235	2.1962	5.45406	3.49398
M_TRINITY_DN13111_c0_g1_i1_2_H_TRINITY_DN12087_c0_g1_i1_2	22.2262	0.946397	0.272609	1.19582	0.257996	0.785154	0.847921	2.78872	0.926532	2.11367	2.37687
M_TRINITY_DN13114_c0_g1_i1_2_H_TRINITY_DN26397_c0_g2_i1_2	66.3489	0.478573	-0.754706	0.778526	-0.361182	0.450425	0.573084	6.61579	8.96571	4.35632	7.65309
M_TRINITY_DN13115_c0_g1_i1_1_H_TRINITY_DN27168_c5_g3_i2_2	98.057	0.334493	0.766637	1.19452	0.256435	0.443297	0.566367	4.6562	4.60671	6.08853	5.05031
M_TRINITY_DN13120_c0_g1_i1_2_H_TRINITY_DN18649_c0_g1_i3_1	61.1796	0.461959	-0.0595595	0.981109	-0.0275141	0.952506	0.966768	2.58328	1.87648	2.12902	2.23807
M_TRINITY_DN13121_c0_g1_i1_2_H_TRINITY_DN10553_c0_g1_i1_2	43.2128	0.873755	1.46265	2.42502	1.27799	0.143564	0.24341	1.75255	4.34316	12.4464	2.38497
M_TRINITY_DN13122_c0_g1_i1_1_H_TRINITY_DN26626_c2_g1_i1_2	5614.49	0.0452022	23.3722	2.07984	1.05647	8.19469e-121	1.36287e-118	64.7575	65.7777	135.717	136.659
M_TRINITY_DN13130_c0_g1_i2_2_H_TRINITY_DN13730_c0_g1_i1_2	27.5299	0.790906	1.28719	2.02517	1.01804	0.198029	0.311895	0.874149	2.21401	3.01602	3.19751
M_TRINITY_DN13138_c0_g1_i1_2_H_TRINITY_DN34743_c0_g1_i1_1	22.7063	1.73864	-4.55979	0.00410662	-7.92783	5.12048e-06	3.00798e-05	3.20851	8.07957	0	0
M_TRINITY_DN13143_c0_g1_i1_1_H_TRINITY_DN9720_c0_g1_i1_2	37.6555	0.907591	1.41629	2.43752	1.28541	0.15669	0.259972	4.05052	0.610443	4.8671	6.81527
M_TRINITY_DN13148_c0_g1_i1_2_H_TRINITY_DN8757_c0_g1_i1_2	249.232	0.222756	6.89579	2.90005	1.53608	5.35671e-12	6.15108e-11	7.29745	9.16415	21.6994	25.9403
M_TRINITY_DN13149_c0_g1_i1_1_H_TRINITY_DN16219_c0_g1_i1_1	29.0415	0.885213	-3.48838	0.117607	-3.08796	0.000485959	0.00193788	2.5853	3.89449	0.166129	0.60448
M_TRINITY_DN1314_c0_g1_i1_1_H_TRINITY_DN22327_c0_g1_i1_1	73.3006	0.462791	-1.3179	0.655237	-0.609911	0.187538	0.29891	7.0049	4.61696	4.59123	3.09022
M_TRINITY_DN13151_c0_g1_i1_1_H_TRINITY_DN17097_c0_g1_i1_2	18.174	1.09398	3.23949	11.6636	3.54394	0.00119744	0.00430951	0.249515	0.145248	2.02049	2.80882
M_TRINITY_DN13155_c0_g1_i1_1_H_TRINITY_DN28352_c2_g1_i1_1	25.509	1.65504	-4.89262	0.003651	-8.09749	9.95026e-07	6.53082e-06	5.79605	5.1886	0	0
M_TRINITY_DN13157_c0_g1_i1_2_H_TRINITY_DN5692_c0_g1_i1_2	15.5334	1.29775	1.20714	2.96198	1.56656	0.227379	0.345641	0.532024	1.32939	0.746906	4.73644
M_TRINITY_DN13160_c0_g1_i1_2_H_TRINITY_DN24215_c0_g1_i3_2	1223.47	0.129946	4.28104	1.4705	0.556306	1.86022e-05	9.94951e-05	30.3449	37.6946	44.6532	55.0876
M_TRINITY_DN13166_c0_g1_i1_2_H_TRINITY_DN30896_c0_g1_i1_1	22.3103	1.22079	-1.35165	0.318622	-1.65008	0.176488	0.285311	0.795639	4.01223	0.139951	1.29624
M_TRINITY_DN1316_c0_g1_i1_2_H_TRINITY_DN21883_c0_g1_i1_1	2021.85	0.0668432	7.50498	1.41584	0.501657	6.14385e-14	8.19984e-13	83.5652	91.8722	123.635	125.039
M_TRINITY_DN13171_c0_g1_i1_2_H_TRINITY_DN34785_c0_g1_i1_1	31.1723	0.887364	-1.862	0.318139	-1.65227	0.0626031	0.126023	5.20294	4.19419	0.435106	2.45468
M_TRINITY_DN13172_c0_g1_i1_1_H_TRINITY_DN22829_c0_g1_i1_2	7.76145	1.79625	1.82858	9.7445	3.28459	0.0674624	0.133967	0.0976223	0.0570428	1.70109	0.285255
M_TRINITY_DN13173_c0_g1_i1_2_H_TRINITY_DN9359_c0_g1_i1_1	26.4945	0.843869	-1.87203	0.33454	-1.57975	0.0612023	0.123761	1.19408	1.90714	0.749619	0.310276
M_TRINITY_DN13176_c0_g1_i1_2_H_TRINITY_DN12447_c0_g1_i1_1	75.745	0.537894	-1.74119	0.522472	-0.936576	0.0816501	0.156324	5.25046	3.23456	3.16037	1.34552
M_TRINITY_DN13177_c0_g1_i1_2_H_TRINITY_DN17368_c0_g1_i1_2	43.0319	0.554594	-0.0886813	0.966484	-0.0491821	0.929335	0.951456	1.48119	1.90116	1.85038	1.41674
M_TRINITY_DN13183_c0_g1_i1_2_H_TRINITY_DN8377_c0_g1_i1_2	41.4319	0.631955	0.479995	1.23399	0.303335	0.631231	0.728954	2.14242	1.68281	3.2187	1.60895
M_TRINITY_DN13185_c0_g1_i2_1_H_TRINITY_DN484_c0_g1_i1_2	18.3624	0.988074	1.81956	3.47705	1.79786	0.0688255	0.136195	0.736741	0.664272	3.36007	1.67301
M_TRINITY_DN13186_c0_g1_i1_2_H_TRINITY_DN34353_c0_g1_i1_1	33.2134	0.678642	0.0267341	1.01266	0.0181429	0.978672	0.98542	2.95795	3.29061	4.22375	2.28117
M_TRINITY_DN13189_c0_g1_i1_1_H_TRINITY_DN18574_c0_g1_i2_2	62.8685	0.469199	2.99454	2.64824	1.40503	0.00274863	0.00890505	1.39061	0.927694	3.13115	3.12435
M_TRINITY_DN13189_c0_g1_i1_2_H_TRINITY_DN26548_c3_g6_i1_2	19.0221	1.38671	1.83701	5.84579	2.5474	0.066208	0.13198	0	1.37173	3.88516	3.7755
M_TRINITY_DN13190_c0_g1_i1_1_H_TRINITY_DN15197_c0_g1_i1_1	12.2852	1.59529	-1.82814	0.132455	-2.91643	0.067528	0.134071	2.67779	2.13062	0.677856	0
M_TRINITY_DN13200_c0_g1_i1_1_H_TRINITY_DN29043_c0_g1_i1_2	28.5483	0.797224	3.22512	5.9428	2.57114	0.00125921	0.00450528	0.70789	0.903951	3.54262	5.94292
M_TRINITY_DN13204_c0_g1_i1_2_H_TRINITY_DN28725_c0_g3_i2_1	51.1939	0.542749	-2.3644	0.410862	-1.28327	0.0180595	0.0451541	5.17516	3.56481	1.52738	2.05111
M_TRINITY_DN13207_c0_g1_i1_1_H_TRINITY_DN28236_c1_g1_i4_1	440.358	0.178579	0.213991	1.02684	0.0382144	0.830554	0.882465	14.3465	12.0023	12.7512	14.4696
M_TRINITY_DN13213_c0_g1_i1_2_H_TRINITY_DN28346_c4_g6_i1_2	26.274	0.880497	2.30766	4.08939	2.03189	0.0210182	0.0511752	0.380061	1.20323	2.40982	4.09203
M_TRINITY_DN13218_c0_g1_i1_1_H_TRINITY_DN34465_c0_g1_i1_1	10.506	1.44153	-1.02645	0.358573	-1.47966	0.304677	0.430674	2.37923	0.775864	0.308414	0.868484
M_TRINITY_DN13225_c0_g1_i1_2_H_TRINITY_DN17066_c0_g2_i1_2	26.2449	0.812459	0.215803	1.12922	0.175331	0.829142	0.881278	2.07113	1.01432	1.49521	1.99785
M_TRINITY_DN13227_c0_g1_i1_2_H_TRINITY_DN7961_c0_g1_i1_2	15.4289	1.87822	3.96227	173.885	7.44199	7.42421e-05	0.000354977	0	0	1.97821	4.75705
M_TRINITY_DN13230_c0_g1_i1_2_H_TRINITY_DN10093_c0_g1_i1_1	20.2191	0.952043	-0.586291	0.679161	-0.558175	0.55768	0.668694	1.36383	3.28908	1.13417	1.93901
M_TRINITY_DN13234_c0_g1_i1_2_H_TRINITY_DN30793_c0_g1_i1_2	23.5812	0.898019	1.23678	2.15943	1.11065	0.216169	0.332866	0.744325	0.548604	2.11226	0.803901
M_TRINITY_DN13235_c0_g1_i1_1_H_TRINITY_DN13255_c0_g1_i1_1	15.5079	1.07091	0.66152	1.63402	0.708429	0.508279	0.6256	0.849845	2.00594	1.82444	2.96727
M_TRINITY_DN13238_c0_g1_i1_1_H_TRINITY_DN99_c0_g1_i1_2	16.3392	1.47325	3.39721	32.1097	5.00494	0.000680762	0.00261675	0	0.130551	2.58454	1.92216
M_TRINITY_DN1323_c0_g1_i1_1_H_TRINITY_DN13267_c0_g1_i1_1	55.9865	0.904175	0.202868	1.13558	0.183428	0.839238	0.888759	6.13033	1.15287	7.06351	1.53387
M_TRINITY_DN13241_c0_g1_i1_2_H_TRINITY_DN13421_c0_g1_i1_1	14.3382	1.0651	-1.10897	0.440997	-1.18116	0.267444	0.39047	1.8649	2.5928	0.799211	1.10263
M_TRINITY_DN13243_c0_g1_i1_1_H_TRINITY_DN19039_c0_g1_i1_2	508.123	0.180215	-1.65384	0.813353	-0.298046	0.0981601	0.1811	42.6152	44.7239	29.8769	41.0421
M_TRINITY_DN13245_c0_g1_i1_1_H_TRINITY_DN30235_c0_g1_i1_2	44.375	0.553242	0.764589	1.34071	0.423002	0.444517	0.567475	1.35212	1.67817	2.39958	1.68743
M_TRINITY_DN13246_c0_g1_i1_1_H_TRINITY_DN6670_c0_g1_i1_2	26.1037	0.940425	1.39182	2.47753	1.30891	0.163976	0.269358	2.46917	0.586023	3.68174	3.90455
M_TRINITY_DN13248_c0_g1_i1_2_H_TRINITY_DN34289_c0_g1_i1_1	17.1978	1.14311	-0.477251	0.685131	-0.545548	0.633184	0.73056	1.78454	1.93094	2.16559	0.38305
M_TRINITY_DN13254_c0_g1_i1_2_H_TRINITY_DN20098_c1_g1_i1_1	16.7191	0.996967	-0.951244	0.518221	-0.94836	0.34148	0.468731	1.21796	1.93828	1.02543	0.627324
M_TRINITY_DN13254_c0_g2_i1_2_H_TRINITY_DN29665_c0_g1_i1_2	8.39425	1.99329	0.0444395	1.06332	0.0885809	0.964554	0.975272	0	2.04253	1.12392	0.987002
M_TRINITY_DN13258_c0_g1_i1_2_H_TRINITY_DN19555_c0_g1_i1_1	145.722	0.286185	1.23626	1.27792	0.3538	0.216361	0.332986	7.08204	7.75392	11.0256	8.08616
M_TRINITY_DN13259_c0_g2_i1_1_H_TRINITY_DN6972_c0_g1_i1_2	44.3042	0.638877	-0.628629	0.75701	-0.401616	0.529592	0.644204	2.42871	3.47665	1.32232	3.09199
M_TRINITY_DN13261_c0_g1_i1_1_H_TRINITY_DN19604_c0_g1_i1_2	85.372	0.367382	3.96812	2.74692	1.45782	7.24411e-05	0.000347699	1.01089	1.24583	3.16265	3.04347
M_TRINITY_DN13262_c0_g1_i1_1_H_TRINITY_DN28021_c5_g5_i1_2	112.553	0.469975	-0.803794	0.76963	-0.377763	0.421516	0.546681	6.01493	6.78496	7.31598	2.67041
M_TRINITY_DN13266_c0_g1_i1_2_H_TRINITY_DN16906_c0_g2_i1_1	17.0559	1.01326	-2.11193	0.226892	-2.13992	0.0346926	0.0777248	2.42156	2.02315	0.416338	0.584789
M_TRINITY_DN13271_c0_g1_i1_2_H_TRINITY_DN27997_c0_g6_i1_1	45.4316	0.536005	-2.542	0.388901	-1.36253	0.0110219	0.029736	3.29934	3.97903	1.41445	1.40332
M_TRINITY_DN13272_c0_g1_i1_1_H_TRINITY_DN12726_c0_g1_i1_1	21.5472	1.86455	-4.21117	0.00432845	-7.85194	2.54055e-05	0.00013259	0.746666	4.63364	0	0
M_TRINITY_DN13273_c0_g1_i1_1_H_TRINITY_DN12408_c0_g1_i1_2	35.9395	0.688797	0.404884	1.21326	0.278883	0.685563	0.772915	1.83924	1.04192	2.24467	1.34982
M_TRINITY_DN13274_c0_g1_i1_1_H_TRINITY_DN13726_c0_g1_i1_2	87.7011	0.440536	3.37521	2.80286	1.4869	0.000737594	0.00281103	0.599278	1.23779	2.8368	2.24045
M_TRINITY_DN13274_c0_g1_i1_2_H_TRINITY_DN33006_c0_g1_i1_1	8.08578	1.46241	-0.560386	0.566633	-0.819514	0.575216	0.683564	0.724564	1.67373	0.533376	0.720963
M_TRINITY_DN13277_c0_g2_i1_2_H_TRINITY_DN34028_c0_g1_i1_1	28.8002	1.17307	-3.01529	0.0861413	-3.53715	0.00256734	0.00839771	3.30971	5.67628	0.862036	0
M_TRINITY_DN13282_c0_g1_i1_1_H_TRINITY_DN19807_c0_g1_i1_2	66.3504	0.429167	1.94728	1.78473	0.835708	0.051501	0.107415	1.44647	1.90308	3.25141	2.72056
M_TRINITY_DN13283_c0_g1_i1_1_H_TRINITY_DN9341_c0_g1_i1_1	37.7204	0.622857	-1.08233	0.626708	-0.674135	0.279107	0.403406	3.30157	2.2094	1.81517	1.70212
M_TRINITY_DN13284_c0_g1_i1_2_H_TRINITY_DN27791_c2_g4_i1_1	42.6259	0.625474	-1.46664	0.529483	-0.917345	0.142474	0.241964	3.01975	4.15802	1.22127	2.49872
M_TRINITY_DN13286_c0_g1_i1_1_H_TRINITY_DN29342_c0_g1_i1_2	28.1698	0.789534	0.730874	1.4918	0.57705	0.464856	0.586552	1.08754	2.67686	2.36126	3.14671
M_TRINITY_DN13289_c0_g1_i1_1_H_TRINITY_DN25390_c3_g1_i4_2	715.38	0.119245	7.64245	1.88077	0.911324	2.13123e-14	2.92932e-13	4.74272	5.41942	9.20641	9.91376
M_TRINITY_DN1328_c0_g1_i1_1_H_TRINITY_DN14992_c0_g1_i1_2	11.7843	1.42021	1.48229	4.30243	2.10515	0.138264	0.236303	0.319879	0.736749	3.75088	0.650889
M_TRINITY_DN1328_c0_g1_i1_2_H_TRINITY_DN21610_c0_g1_i2_1	219.926	0.216686	3.18452	1.61333	0.69004	0.00144995	0.00511018	7.21255	9.06023	13.2298	12.9956
M_TRINITY_DN13291_c0_g1_i1_2_H_TRINITY_DN3120_c0_g1_i1_2	60.9924	0.468598	1.04661	1.40487	0.490438	0.295281	0.420469	3.31753	2.29836	3.94299	4.01981
M_TRINITY_DN13292_c0_g1_i1_2_H_TRINITY_DN9556_c0_g1_i1_2	39.2103	0.737734	0.359138	1.20159	0.264949	0.719492	0.799358	3.96357	2.32137	2.04281	5.57189
M_TRINITY_DN13293_c0_g1_i1_1_H_TRINITY_DN23353_c0_g1_i2_2	143.459	0.26891	3.43397	1.89662	0.923429	0.000594818	0.0023168	1.33509	1.47341	2.54395	2.78423
M_TRINITY_DN13296_c0_g1_i1_1_H_TRINITY_DN25716_c4_g2_i7_2	80.0401	0.414121	0.290682	1.08702	0.120378	0.771294	0.837212	2.06916	3.54128	3.01023	3.02746
M_TRINITY_DN13303_c0_g1_i2_2_H_TRINITY_DN33949_c0_g1_i1_1	50.7972	0.528903	-0.973842	0.69976	-0.515068	0.330135	0.457395	5.52557	4.72874	4.41273	2.80859
M_TRINITY_DN13306_c0_g1_i1_1_H_TRINITY_DN17102_c0_g1_i1_2	155.227	0.253936	0.475446	1.08729	0.120733	0.634469	0.731774	4.00652	4.62708	4.90564	4.52254
M_TRINITY_DN13309_c0_g1_i1_2_H_TRINITY_DN28020_c2_g1_i4_1	57.2873	0.485509	-1.72831	0.558987	-0.839112	0.0839321	0.159773	3.87267	4.99307	3.01277	1.99299
M_TRINITY_DN1330_c0_g1_i1_2_H_TRINITY_DN18927_c0_g1_i1_2	41.5835	0.572328	-0.90827	0.697455	-0.519829	0.363735	0.491016	2.51839	2.26483	1.4389	1.92865
M_TRINITY_DN13315_c0_g1_i1_1_H_TRINITY_DN15753_c0_g1_i1_1	87.9191	0.673699	1.0278	1.616	0.692425	0.304046	0.430013	9.54573	2.43931	14.2106	5.79374
M_TRINITY_DN13315_c0_g1_i1_2_H_TRINITY_DN31546_c0_g1_i1_1	17.6302	1.75658	-0.997336	0.29691	-1.7519	0.318602	0.445206	6.27328	0	1.46888	0.523491
M_TRINITY_DN13320_c0_g1_i1_2_H_TRINITY_DN34346_c0_g1_i1_1	17.1642	0.982243	1.79788	3.401	1.76596	0.0721954	0.141526	0.580419	0.872565	2.59753	1.98764
M_TRINITY_DN13322_c0_g1_i1_1_H_TRINITY_DN24104_c1_g3_i1_2	111.577	0.394084	1.41364	1.4713	0.557092	0.157469	0.26104	3.08986	6.238	7.52186	6.2014
M_TRINITY_DN13325_c0_g1_i1_1_H_TRINITY_DN11252_c0_g2_i1_1	24.4922	0.849069	-3.03925	0.167179	-2.58053	0.00237167	0.00783907	1.74902	2.72304	0.402649	0.360194
M_TRINITY_DN13325_c0_g1_i1_2_H_TRINITY_DN31323_c0_g1_i1_1	17.7197	1.3533	-1.9592	0.159167	-2.65139	0.0500892	0.104968	2.4051	1.93974	0	0.66699
M_TRINITY_DN13328_c0_g1_i1_1_H_TRINITY_DN28032_c0_g1_i1_2	47.7577	0.5232	3.20818	3.20099	1.67852	0.00133578	0.00474803	1.16012	1.32424	3.98944	4.03418
M_TRINITY_DN13330_c0_g1_i1_1_H_TRINITY_DN821_c0_g1_i1_1	74.383	0.387516	-0.852985	0.795236	-0.330545	0.393668	0.520509	3.07766	2.8722	2.39969	2.38095
M_TRINITY_DN13331_c0_g1_i1_2_H_TRINITY_DN27131_c2_g3_i4_2	193.822	0.820762	0.0816292	1.04753	0.0669981	0.934942	0.954905	8.95174	3.06823	5.06535	7.75478
M_TRINITY_DN13333_c0_g1_i1_2_H_TRINITY_DN32980_c0_g1_i1_1	23.2363	0.934314	-1.73882	0.3243	-1.6246	0.0820671	0.156921	2.08207	2.58048	1.20912	0.331881
M_TRINITY_DN13335_c0_g1_i1_1_H_TRINITY_DN12257_c0_g1_i1_2	83.0732	0.480453	1.79697	1.81927	0.863361	0.07234	0.141763	3.39606	4.30892	9.70034	4.4279
M_TRINITY_DN13336_c0_g1_i1_1_H_TRINITY_DN30218_c2_g1_i1_1	97.7549	0.509222	-1.10771	0.676392	-0.564068	0.267988	0.391051	2.42056	7.02896	2.73578	3.54063
M_TRINITY_DN13339_c0_g1_i1_2_H_TRINITY_DN27242_c2_g2_i2_2	47.4689	2.09653	1.97834	17.7243	4.14765	0.0478906	0.101222	0	0.421393	4.16089	3.16323
M_TRINITY_DN13340_c0_g1_i1_2_H_TRINITY_DN27158_c0_g1_i1_2	16.5181	1.23551	1.23658	2.88347	1.52781	0.216243	0.332945	0.215228	1.18604	2.92098	0.963677
M_TRINITY_DN13343_c0_g1_i1_1_H_TRINITY_DN17027_c0_g1_i1_2	53.7486	0.574909	3.20307	3.58376	1.84147	0.00135971	0.00482678	1.03087	0.584232	3.67402	2.24503
M_TRINITY_DN13343_c0_g1_i1_2_H_TRINITY_DN16559_c0_g1_i1_1	25.7921	0.795384	-1.25125	0.501658	-0.995224	0.210843	0.326749	3.10577	1.82192	1.45777	1.12017
M_TRINITY_DN13345_c0_g1_i1_1_H_TRINITY_DN26108_c1_g3_i4_2	397.172	0.17873	8.48288	2.86025	1.51614	2.19682e-17	3.66783e-16	6.42005	7.85695	22.4077	18.4738
M_TRINITY_DN13345_c0_g1_i1_2_H_TRINITY_DN27234_c1_g2_i5_1	138.948	0.28232	-2.55802	0.606181	-0.72218	0.010527	0.028615	4.79935	4.37172	3.02448	2.59944
M_TRINITY_DN13346_c0_g2_i1_1_H_TRINITY_DN22942_c0_g1_i1_1	254	0.257763	-0.22995	0.959748	-0.0592725	0.818131	0.87289	14.2198	15.8997	11.2367	17.5305
M_TRINITY_DN13350_c0_g2_i1_1_H_TRINITY_DN26604_c0_g1_i1_2	115.145	0.361318	3.15999	2.2065	1.14176	0.00157775	0.00550228	0.951386	1.73513	2.82842	3.02517
M_TRINITY_DN13351_c0_g1_i1_2_H_TRINITY_DN18867_c0_g1_i1_2	8.5779	2.28479	2.88709	96.7628	6.59638	0.00388827	0.0120546	0	0	0.515357	2.44713
M_TRINITY_DN13354_c0_g1_i1_2_H_TRINITY_DN13062_c0_g1_i1_1	8.96717	1.7434	-1.44623	0.174178	-2.52137	0.148112	0.249086	2.06377	1.60313	0	0.649954
M_TRINITY_DN13357_c0_g1_i1_1_H_TRINITY_DN17320_c0_g1_i1_2	13.1386	1.56143	1.88793	7.71609	2.94787	0.0590359	0.120077	0	0.728216	1.68779	3.33794
M_TRINITY_DN13358_c0_g1_i1_2_H_TRINITY_DN26923_c3_g3_i1_2	67.776	0.530762	3.09581	3.12344	1.64314	0.00196276	0.00664901	0.71981	1.6904	3.08331	4.30923
M_TRINITY_DN13359_c0_g1_i1_2_H_TRINITY_DN28756_c0_g1_i1_2	12.0835	4.62677	0.777731	12.1121	3.59838	0.436728	0.560029	0.390835	0	0	5.24364
M_TRINITY_DN13360_c0_g1_i1_1_H_TRINITY_DN27737_c2_g1_i2_1	149.645	0.340031	-0.353408	0.920079	-0.12017	0.723783	0.802206	2.76955	2.06614	1.75077	2.71907
M_TRINITY_DN13360_c0_g1_i1_2_H_TRINITY_DN3843_c0_g1_i1_2	17.481	1.03827	2.13667	4.65392	2.21845	0.0326244	0.0737815	0.601095	0.355188	1.67428	2.77106
M_TRINITY_DN13363_c0_g1_i1_1_H_TRINITY_DN20478_c0_g1_i4_1	56.2196	0.481204	-3.10182	0.35537	-1.49261	0.00192334	0.00653245	4.70119	5.49745	2.04466	1.58831
M_TRINITY_DN13368_c0_g1_i1_2_H_TRINITY_DN28575_c0_g1_i1_2	10.1176	1.61832	0.268607	1.35162	0.434694	0.788232	0.849957	0.0561352	1.37951	1.32242	0.672822
M_TRINITY_DN13373_c0_g1_i2_1_H_TRINITY_DN21342_c0_g1_i1_1	261.598	0.330803	-9.52286	0.112642	-3.15019	1.68477e-21	3.4474e-20	16.867	22.0288	3.14127	1.34336
M_TRINITY_DN13374_c0_g1_i1_2_H_TRINITY_DN29652_c0_g1_i1_2	31.7315	0.848573	1.23636	2.06929	1.04914	0.216327	0.332986	2.77725	1.94965	7.70056	2.19857
M_TRINITY_DN13377_c0_g1_i1_1_H_TRINITY_DN9908_c0_g1_i1_1	12.0894	1.70428	-1.20756	0.240145	-2.05802	0.227217	0.34547	2.4431	1.05184	0.884076	0
M_TRINITY_DN13382_c0_g1_i1_1_H_TRINITY_DN10312_c0_g1_i1_2	201.508	0.246855	4.1368	2.02959	1.02119	3.52185e-05	0.000179394	3.05803	4.23539	6.89681	7.81683
M_TRINITY_DN13383_c0_g1_i1_1_H_TRINITY_DN14866_c0_g1_i1_2	73.9827	0.398267	1.0756	1.34572	0.428377	0.282106	0.406647	2.12699	2.51833	3.53083	2.78615
M_TRINITY_DN13384_c0_g1_i2_1_H_TRINITY_DN17489_c0_g1_i1_1	54.9158	0.515011	-0.417235	0.861617	-0.214881	0.676507	0.765928	1.64875	2.25751	2.11438	1.25819
M_TRINITY_DN13387_c0_g1_i1_1_H_TRINITY_DN14408_c0_g1_i1_2	33.0182	0.735656	0.489669	1.28363	0.360228	0.624368	0.723731	4.08726	1.97016	3.06961	4.74085
M_TRINITY_DN13388_c0_g1_i1_1_H_TRINITY_DN17243_c0_g1_i1_2	47.6434	0.593645	2.84082	3.21861	1.68644	0.00449981	0.0136799	0.587271	1.2759	3.277	2.66808
M_TRINITY_DN13389_c0_g1_i1_1_H_TRINITY_DN14681_c0_g1_i1_2	27.1145	1.65869	4.97219	303.879	8.24735	6.61993e-07	4.43839e-06	0	0	7.96204	4.65539
M_TRINITY_DN13391_c0_g1_i1_2_H_TRINITY_DN28814_c1_g5_i1_1	26.4664	0.769619	-2.74367	0.231394	-2.11158	0.00607572	0.0177751	4.55485	4.77927	1.05767	1.08646
M_TRINITY_DN13394_c0_g1_i1_1_H_TRINITY_DN29306_c0_g1_i1_2	127.031	0.29152	4.03608	2.26043	1.1766	5.4351e-05	0.000266511	3.51837	3.82699	8.97492	7.75871
M_TRINITY_DN13395_c0_g1_i1_1_H_TRINITY_DN19840_c0_g1_i1_2	22.5263	0.832222	0.937594	1.71747	0.780286	0.348453	0.475511	0.978946	1.64681	2.04217	2.51731
M_TRINITY_DN13396_c0_g1_i1_1_H_TRINITY_DN13949_c0_g1_i1_2	24.6624	0.854844	0.13809	1.08526	0.118045	0.890169	0.924626	2.00046	0.847114	1.46039	1.65924
M_TRINITY_DN13397_c0_g1_i1_2_H_TRINITY_DN23185_c1_g2_i1_1	17.0105	0.990245	0.30486	1.23275	0.301886	0.760473	0.829798	1.79397	1.10876	1.42544	2.19797
M_TRINITY_DN133_c0_g1_i1_1_H_TRINITY_DN26845_c2_g7_i1_2	77.103	0.421306	5.5035	4.98868	2.31866	3.72328e-08	2.93085e-07	0.780028	1.0199	4.93045	4.01808
M_TRINITY_DN13404_c0_g1_i1_1_H_TRINITY_DN9838_c0_g1_i1_2	14.9751	1.43205	0.665285	1.93552	0.952724	0.505868	0.62335	1.95161	0.271276	0.649559	3.75595
M_TRINITY_DN13405_c0_g1_i2_1_H_TRINITY_DN15449_c0_g2_i1_1	51.5285	0.49651	-0.0931907	0.968437	-0.0462701	0.925752	0.948889	3.48841	2.79877	3.18388	2.91086
M_TRINITY_DN13408_c0_g2_i1_1_H_TRINITY_DN32497_c0_g1_i1_2	31.1155	0.799802	2.9927	5.25454	2.39356	0.00276526	0.00895023	1.00878	0.338836	3.19997	4.13953
M_TRINITY_DN13411_c0_g1_i1_2_H_TRINITY_DN15000_c0_g1_i1_2	31.955	2.73643	0.191182	1.43709	0.523155	0.848383	0.895169	4.17745	0	2.45127	3.70677
M_TRINITY_DN13412_c0_g1_i1_1_H_TRINITY_DN8047_c0_g1_i1_1	19.4899	0.916168	0.0463353	1.02986	0.0424509	0.963043	0.974139	1.46416	1.03474	1.66461	0.937205
M_TRINITY_DN13413_c0_g1_i1_1_H_TRINITY_DN27931_c0_g2_i1_1	742.62	0.133986	-8.80397	0.441472	-1.17961	1.32061e-18	2.34205e-17	22.4839	23.8965	9.16193	11.2585
M_TRINITY_DN13415_c0_g1_i1_1_H_TRINITY_DN2739_c0_g1_i1_1	8.93522	1.41886	-1.2348	0.296889	-1.752	0.216906	0.333589	0.952657	2.03994	0.477658	0.328092
M_TRINITY_DN13415_c0_g1_i1_2_H_TRINITY_DN12188_c0_g1_i1_2	19.4903	1.02003	0.360658	1.29046	0.367882	0.718355	0.798511	1.35567	1.50941	2.95247	0.774361
M_TRINITY_DN13418_c0_g1_i1_2_H_TRINITY_DN12415_c0_g1_i1_1	21.1808	1.50341	-0.777815	0.444614	-1.16938	0.436678	0.560014	2.80823	4.0778	3.15792	0
M_TRINITY_DN13419_c0_g1_i1_1_H_TRINITY_DN16306_c0_g2_i1_1	79.6063	0.423054	-0.601392	0.838323	-0.254422	0.547579	0.65989	4.94979	7.64121	4.35969	6.09683
M_TRINITY_DN13419_c0_g1_i1_2_H_TRINITY_DN4788_c0_g1_i1_1	26.4689	0.76832	-1.58113	0.430829	-1.21481	0.113848	0.20374	4.23391	3.91744	1.31465	2.16833
M_TRINITY_DN1341_c0_g1_i1_1_H_TRINITY_DN31811_c0_g1_i1_2	8.92769	1.78852	1.21356	4.50172	2.17048	0.224916	0.342854	0.652132	0	1.55686	1.33918
M_TRINITY_DN13423_c1_g1_i1_2_H_TRINITY_DN14553_c0_g1_i1_1	18.0992	0.942577	-1.24603	0.443043	-1.17448	0.212752	0.328993	2.38618	2.67984	0.868879	1.41169
M_TRINITY_DN13428_c0_g1_i1_1_H_TRINITY_DN15762_c0_g1_i1_1	527.231	0.134635	-3.21102	0.74107	-0.432318	0.00132263	0.00470939	21.6676	24.0687	16.2777	17.5866
M_TRINITY_DN13429_c0_g1_i1_1_H_TRINITY_DN16556_c0_g1_i1_2	974.039	0.101304	4.97874	1.4185	0.504367	6.39997e-07	4.29958e-06	21.6102	21.742	29.8196	31.8221
M_TRINITY_DN13430_c0_g1_i1_1_H_TRINITY_DN18107_c0_g1_i1_2	265.376	0.237015	0.332937	1.05622	0.0789111	0.739182	0.813999	15.0982	11.3246	15.1951	12.9659
M_TRINITY_DN13431_c0_g1_i1_1_H_TRINITY_DN22428_c0_g2_i1_1	1387.01	0.0869234	8.13058	1.63211	0.706738	4.2723e-16	6.60959e-15	68.4111	66.1191	112.11	108.586
M_TRINITY_DN13434_c0_g1_i1_2_H_TRINITY_DN15359_c0_g1_i1_2	1827.21	0.0684026	-0.393527	0.981515	-0.0269183	0.69393	0.779208	85.088	92.1886	87.4318	86.8852
M_TRINITY_DN13437_c0_g1_i1_1_H_TRINITY_DN17511_c1_g1_i1_2	116.623	0.309886	-0.900485	0.824135	-0.279047	0.367862	0.495225	5.16875	4.82184	4.5779	3.71994
M_TRINITY_DN13440_c0_g1_i1_2_H_TRINITY_DN29843_c0_g1_i1_2	26.7811	1.06289	0.957583	2.02484	1.01781	0.338273	0.465494	1.44433	0.814657	4.1265	0.553713
M_TRINITY_DN13441_c0_g1_i1_1_H_TRINITY_DN18692_c0_g3_i1_1	69.5929	0.402447	-1.83347	0.599622	-0.737874	0.0667328	0.132853	2.34067	2.47858	1.48748	1.39055
M_TRINITY_DN13443_c0_g2_i1_1_H_TRINITY_DN31687_c0_g1_i1_1	41.1397	0.572963	-0.018203	0.992797	-0.0104297	0.985477	0.989794	2.17307	2.65571	2.85639	1.99223
M_TRINITY_DN13445_c0_g1_i1_1_H_TRINITY_DN15648_c0_g1_i1_2	78.0736	0.461192	0.681997	1.24361	0.314531	0.495241	0.614028	1.35105	2.38503	2.86637	1.7653
M_TRINITY_DN13446_c0_g1_i1_1_H_TRINITY_DN22791_c0_g2_i1_1	76.9669	0.572313	-5.27546	0.123346	-3.01922	1.32421e-07	9.74951e-07	3.77495	2.82285	0.171183	0.61109
M_TRINITY_DN13446_c0_g2_i1_2_H_TRINITY_DN28900_c2_g1_i1_1	17.3159	1.10932	-0.398639	0.736001	-0.44222	0.690159	0.776422	0.611629	2.60407	1.56345	0.828815
M_TRINITY_DN13450_c0_g1_i1_1_H_TRINITY_DN12142_c0_g1_i1_1	53.0137	0.607199	-0.953503	0.669444	-0.578966	0.340335	0.46761	4.35149	4.56702	1.63395	4.28471
M_TRINITY_DN13465_c0_g1_i1_1_H_TRINITY_DN19052_c0_g1_i1_2	69.0051	0.473903	2.94791	2.63358	1.39702	0.00319928	0.0101672	1.03619	1.78182	2.97436	4.31911
M_TRINITY_DN13478_c0_g1_i1_2_H_TRINITY_DN19213_c0_g1_i3_2	59.9941	0.450455	1.7329	1.71784	0.780596	0.0831126	0.158536	1.02237	1.34538	1.93008	2.11601
M_TRINITY_DN13481_c0_g1_i1_1_H_TRINITY_DN33972_c0_g1_i1_1	10.0165	1.33448	-1.6756	0.212266	-2.23605	0.0938168	0.174539	1.18971	1.60508	0.287501	0.292374
M_TRINITY_DN13481_c0_g2_i1_1_H_TRINITY_DN31106_c0_g1_i1_2	12.505	1.18599	0.640766	1.69343	0.759944	0.521675	0.637631	0.506244	0.96628	0.878253	1.65608
M_TRINITY_DN13482_c0_g1_i1_1_H_TRINITY_DN22033_c0_g1_i2_2	159.278	0.273515	0.233158	1.0452	0.0637724	0.815638	0.871225	2.81258	2.98726	2.61302	3.45907
M_TRINITY_DN13488_c0_g1_i1_1_H_TRINITY_DN8732_c0_g1_i1_2	6.67878	2.03559	1.7846	12.4038	3.63271	0.074326	0.144905	0	0.255723	0.896223	1.66493
M_TRINITY_DN1348_c0_g1_i1_1_H_TRINITY_DN6428_c0_g1_i1_1	104.469	0.34345	-1.49508	0.700528	-0.513486	0.134893	0.231958	6.95965	6.00841	5.21825	3.93161
M_TRINITY_DN13492_c0_g1_i1_2_H_TRINITY_DN19481_c0_g1_i1_1	272.865	0.19589	-1.27167	0.841417	-0.249107	0.20349	0.318081	11.0016	11.2214	10.2937	8.54091
M_TRINITY_DN13498_c0_g1_i2_1_H_TRINITY_DN21064_c0_g1_i1_2	235.074	0.20806	4.04393	1.79176	0.841381	5.25628e-05	0.000258463	4.69179	4.91298	8.12607	9.12399
M_TRINITY_DN13503_c0_g1_i1_1_H_TRINITY_DN16798_c0_g1_i1_2	36.1116	0.663318	1.1045	1.66167	0.732631	0.269378	0.392522	3.54973	1.96305	4.35609	4.7912
M_TRINITY_DN13506_c0_g1_i1_2_H_TRINITY_DN27073_c0_g2_i3_1	29.7399	0.692515	-1.76559	0.42848	-1.2227	0.077464	0.149949	2.27761	2.66821	1.01719	1.12484
M_TRINITY_DN13508_c0_g1_i1_2_H_TRINITY_DN30357_c0_g1_i1_2	42.278	0.767308	0.874559	1.59224	0.671056	0.381814	0.508627	3.44283	3.16615	2.11673	8.44648
M_TRINITY_DN13515_c0_g1_i1_1_H_TRINITY_DN27790_c0_g1_i2_1	439.736	0.23771	4.75105	2.18764	1.12937	2.02365e-06	1.26896e-05	7.11761	4.41751	12.4437	13.1148
M_TRINITY_DN13516_c0_g1_i1_2_H_TRINITY_DN3366_c0_g1_i1_2	63.3656	0.447341	1.98647	1.85142	0.888631	0.0469807	0.0997207	1.36624	1.31062	2.86676	2.10591
M_TRINITY_DN1351_c0_g1_i1_1_H_TRINITY_DN30434_c0_g1_i1_2	34.1313	0.69222	0.996848	1.61333	0.690038	0.318838	0.445417	2.19095	2.12988	4.73705	2.34634
M_TRINITY_DN13524_c0_g1_i2_2_H_TRINITY_DN24690_c0_g1_i1_2	27.5674	0.784067	-0.0656158	0.964968	-0.0514472	0.947684	0.963519	1.25257	2.9746	2.03507	1.93258
M_TRINITY_DN13528_c0_g1_i1_1_H_TRINITY_DN16415_c0_g1_i1_2	22.4612	1.13278	3.93025	21.8889	4.45213	8.48584e-05	0.000401695	0.0789786	0.193292	3.60726	2.01145
M_TRINITY_DN13528_c0_g1_i1_2_H_TRINITY_DN24835_c0_g3_i1_2	18.2772	1.11527	-0.608441	0.624782	-0.678575	0.542895	0.655969	0.789726	4.41312	1.66431	1.57249
M_TRINITY_DN13534_c0_g1_i1_1_H_TRINITY_DN18694_c0_g1_i4_2	110.223	0.35478	-1.01469	0.779169	-0.359992	0.310254	0.436722	3.6088	2.45962	2.45659	2.34716
M_TRINITY_DN13534_c0_g1_i1_2_H_TRINITY_DN30320_c0_g1_i1_2	24.4106	1.20153	-0.531646	0.642253	-0.638787	0.594971	0.699612	1.29025	3.34794	2.79645	0.203125
M_TRINITY_DN13538_c0_g1_i3_2_H_TRINITY_DN18545_c0_g2_i1_2	585.611	0.121822	0.468949	1.04039	0.0571284	0.639106	0.735433	29.558	31.1491	31.9497	31.3599
M_TRINITY_DN13541_c0_g2_i1_1_H_TRINITY_DN12812_c0_g1_i2_1	35.5391	0.630881	-2.42356	0.346523	-1.52898	0.0153692	0.0393975	2.13976	2.57564	0.766327	0.856173
M_TRINITY_DN13545_c0_g1_i1_1_H_TRINITY_DN11528_c0_g1_i1_2	27.7718	0.82374	1.35633	2.16936	1.11727	0.174993	0.283427	2.89437	1.04353	4.88907	3.96814
M_TRINITY_DN13546_c0_g1_i1_1_H_TRINITY_DN3824_c0_g1_i1_2	29.5652	0.743692	2.20804	3.12121	1.6421	0.0272412	0.0635563	1.88117	1.1281	5.36029	4.16403
M_TRINITY_DN13554_c0_g1_i1_2_H_TRINITY_DN28315_c0_g3_i1_1	23.9181	0.969459	-2.78838	0.15355	-2.70322	0.00529724	0.0157705	1.75821	3.88795	0.607769	0.211011
M_TRINITY_DN13554_c0_g2_i1_1_H_TRINITY_DN16655_c0_g1_i1_1	54.3905	0.767173	-0.592685	0.729666	-0.454692	0.553392	0.665048	3.92324	5.08199	0.935456	5.48102
M_TRINITY_DN13559_c0_g1_i2_1_H_TRINITY_DN30166_c0_g1_i1_2	33.7929	0.657341	1.03139	1.59989	0.677977	0.302357	0.428244	1.43995	1.1607	2.52069	1.77343
M_TRINITY_DN13560_c0_g1_i1_1_H_TRINITY_DN7741_c0_g1_i1_1	12.1781	1.51899	-1.98226	0.124048	-3.01103	0.0474497	0.100485	1.59939	1.80623	0	0.431209
M_TRINITY_DN13564_c0_g1_i1_2_H_TRINITY_DN32941_c0_g1_i1_1	32.0555	0.766418	-0.918835	0.613778	-0.704212	0.358182	0.48538	1.60625	3.61833	1.11782	2.0406
M_TRINITY_DN13565_c0_g1_i2_2_H_TRINITY_DN27322_c3_g1_i1_2	135.493	0.288998	-1.01782	0.815554	-0.294148	0.308763	0.435211	2.92225	3.28829	2.2314	2.82736
M_TRINITY_DN13570_c0_g1_i1_1_H_TRINITY_DN26420_c3_g4_i1_1	8.02188	1.89793	-1.97093	0.0748072	-3.74068	0.0487319	0.102663	2.02969	1.49418	0.348177	0
M_TRINITY_DN13571_c0_g1_i1_1_H_TRINITY_DN26056_c2_g1_i3_2	252.744	0.222227	-6.07986	0.391991	-1.35111	1.20291e-09	1.12382e-08	10.3991	8.85807	4.04312	3.57525
M_TRINITY_DN13572_c0_g1_i1_1_H_TRINITY_DN25997_c0_g1_i3_1	102.418	0.403814	-3.63241	0.361779	-1.46682	0.000280783	0.00118571	3.33653	2.28023	1.25584	0.81393
M_TRINITY_DN13572_c0_g1_i1_2_H_TRINITY_DN21878_c0_g1_i1_1	16.7491	1.27281	-1.80489	0.203446	-2.29729	0.0710913	0.139828	1.4839	1.94282	0.649763	0.0781461
M_TRINITY_DN13573_c0_g1_i1_1_H_TRINITY_DN23770_c0_g1_i1_2	213.995	0.236484	4.991	2.26623	1.18029	6.00682e-07	4.05183e-06	3.01779	3.60645	8.39921	6.63453
M_TRINITY_DN13583_c0_g1_i1_1_H_TRINITY_DN20872_c0_g1_i1_2	42.7486	0.64867	1.80988	2.25639	1.17402	0.0703139	0.138605	1.9009	0.990913	4.21622	2.50003
M_TRINITY_DN13587_c0_g1_i1_1_H_TRINITY_DN27270_c3_g3_i1_2	137.622	0.285465	1.2513	1.28094	0.357202	0.210827	0.326749	2.49718	2.08039	3.01659	2.89387
M_TRINITY_DN13588_c1_g1_i1_2_H_TRINITY_DN28093_c0_g1_i1_1	111.293	0.312343	-2.01713	0.64616	-0.630036	0.0436821	0.0940767	4.69909	4.60686	3.31143	2.78722
M_TRINITY_DN1358_c0_g1_i1_1_H_TRINITY_DN30110_c0_g1_i1_2	20.4769	0.88759	2.11555	3.675	1.87774	0.0343828	0.077123	0.694835	1.03436	3.37889	3.10011
M_TRINITY_DN13595_c0_g2_i1_1_H_TRINITY_DN438_c0_g1_i1_2	28.7854	0.925141	2.08824	3.81562	1.93192	0.0367761	0.0815927	0.267191	1.59029	3.26332	3.57299
M_TRINITY_DN13596_c0_g1_i1_1_H_TRINITY_DN23771_c1_g1_i1_1	198.225	0.328176	-7.42774	0.18459	-2.43761	1.10469e-13	1.44284e-12	5.26737	6.03641	0.664329	1.3814
M_TRINITY_DN13596_c0_g1_i1_2_H_TRINITY_DN21187_c0_g1_i1_1	40.8109	0.589961	-1.61696	0.51622	-0.953941	0.105888	0.192248	2.58591	3.47448	1.29934	1.80763
M_TRINITY_DN13600_c0_g1_i1_1_H_TRINITY_DN17707_c0_g1_i1_2	20.4597	1.71772	4.56689	229.864	7.84463	4.95019e-06	2.91825e-05	0	0	2.11852	2.10851
M_TRINITY_DN13604_c0_g1_i1_2_H_TRINITY_DN31183_c0_g1_i1_1	304.962	0.198492	0.907452	1.13298	0.180122	0.364168	0.491373	13.7415	16.4764	15.2994	18.7918
M_TRINITY_DN13606_c0_g1_i1_1_H_TRINITY_DN24780_c1_g1_i2_1	272.573	0.199106	-4.42898	0.542675	-0.881838	9.46803e-06	5.31446e-05	14.9459	15.2102	9.05607	7.43387
M_TRINITY_DN1361_c0_g1_i1_2_H_TRINITY_DN4713_c0_g1_i1_1	17.029	0.97519	-1.24864	0.42998	-1.21766	0.211798	0.327855	2.46163	3.48303	1.07252	1.46879
M_TRINITY_DN13620_c0_g1_i1_1_H_TRINITY_DN28651_c0_g1_i1_2	37.2503	0.636469	-1.07102	0.623443	-0.68167	0.284161	0.408777	3.72489	2.79823	1.67192	2.41871
M_TRINITY_DN13623_c0_g1_i1_1_H_TRINITY_DN232_c0_g1_i1_1	64.2826	0.612072	0.278099	1.12523	0.170216	0.780937	0.844585	3.07422	4.10884	6.25485	1.93358
M_TRINITY_DN13625_c0_g1_i1_1_H_TRINITY_DN27819_c0_g4_i12_1	315.709	0.22839	-2.63987	0.65842	-0.60292	0.00829375	0.023315	7.16609	5.17688	4.18785	4.01645
M_TRINITY_DN13626_c0_g1_i1_1_H_TRINITY_DN24544_c0_g1_i1_1	191.092	0.358104	-4.84484	0.300418	-1.73496	1.26714e-06	8.18052e-06	10.3649	8.83581	1.8173	3.91962
M_TRINITY_DN13627_c0_g1_i1_1_H_TRINITY_DN31283_c0_g1_i1_1	9.79508	1.75646	-1.8823	0.101097	-3.30619	0.0597949	0.121308	2.59669	0.833305	0	0.335468
M_TRINITY_DN13631_c0_g1_i1_2_H_TRINITY_DN4242_c0_g1_i1_2	36.3887	0.699325	-0.88432	0.651381	-0.618427	0.376523	0.503601	2.7489	2.38758	1.00942	2.35901
M_TRINITY_DN13633_c0_g1_i1_2_H_TRINITY_DN24384_c0_g1_i1_1	58.2583	0.914426	-1.28451	0.443008	-1.17459	0.198962	0.312906	5.85899	3.45989	3.96577	0.309449
M_TRINITY_DN13635_c0_g1_i1_1_H_TRINITY_DN20419_c1_g1_i1_2	42.602	0.696049	4.08148	7.16471	2.84091	4.47504e-05	0.000223237	0.557539	0.188204	2.5488	3.01147
M_TRINITY_DN13636_c0_g1_i1_1_H_TRINITY_DN32467_c0_g1_i1_2	53.7682	0.602378	-0.164479	0.933629	-0.0990787	0.869354	0.909678	2.33426	2.98201	1.37025	3.51246
M_TRINITY_DN1363_c0_g1_i1_1_H_TRINITY_DN31567_c0_g1_i1_1	16.0332	1.71313	-2.37226	0.0597884	-4.06399	0.0176797	0.0443225	0.361246	6.49047	0	0.347345
M_TRINITY_DN13643_c0_g1_i1_1_H_TRINITY_DN7550_c0_g1_i1_1	18.5633	1.07477	-1.46217	0.33646	-1.57149	0.143695	0.243541	3.03286	3.7403	1.85686	0.421639
M_TRINITY_DN13645_c0_g1_i1_1_H_TRINITY_DN11064_c0_g1_i1_1	14.2482	1.45276	-2.07768	0.123419	-3.01837	0.0377387	0.0833612	1.17086	2.14563	0	0.376112
M_TRINITY_DN13648_c0_g1_i1_2_H_TRINITY_DN31069_c0_g1_i1_1	15.5689	1.25439	-1.24089	0.33996	-1.55656	0.214647	0.33122	1.82778	1.709	1.14189	0.136943
M_TRINITY_DN13651_c0_g1_i1_2_H_TRINITY_DN34859_c0_g1_i1_1	21.1918	0.983532	-0.565876	0.679923	-0.556557	0.571478	0.680617	2.29614	1.03808	1.71266	0.628572
M_TRINITY_DN13656_c1_g1_i1_1_H_TRINITY_DN23922_c2_g1_i4_1	58.3241	0.579506	-0.751506	0.739437	-0.435502	0.452348	0.574913	1.49758	3.08772	1.14421	2.2025
M_TRINITY_DN13662_c0_g1_i1_1_H_TRINITY_DN27655_c0_g1_i1_2	846.295	0.117057	6.56108	1.70293	0.768023	5.34187e-11	5.68079e-10	31.4054	35.0011	61.137	52.3468
M_TRINITY_DN13663_c0_g1_i1_2_H_TRINITY_DN19790_c0_g1_i1_1	2125.14	0.0739889	4.3516	1.25004	0.32197	1.35146e-05	7.39488e-05	91.1876	89.029	116.523	109.851
M_TRINITY_DN13668_c1_g1_i1_1_H_TRINITY_DN25166_c1_g6_i3_1	30.5747	0.701868	-2.32401	0.322831	-1.63115	0.0201248	0.0493654	2.88472	4.123	1.09019	1.16568
M_TRINITY_DN13671_c0_g1_i1_2_H_TRINITY_DN29453_c1_g2_i1_1	57.1974	0.52522	0.231017	1.08774	0.121335	0.817302	0.872276	2.42655	1.53147	1.73081	2.56967
M_TRINITY_DN13675_c0_g1_i1_1_H_TRINITY_DN1516_c0_g1_i1_2	30.1577	0.78799	0.92449	1.6569	0.728489	0.355231	0.482544	0.907442	2.1342	3.18384	1.82488
M_TRINITY_DN13676_c0_g1_i1_2_H_TRINITY_DN20972_c0_g1_i2_1	465.144	0.15918	-12.4879	0.252118	-1.98783	8.69108e-36	3.18453e-34	37.9222	40.6316	8.99155	10.7194
M_TRINITY_DN13680_c0_g1_i1_1_H_TRINITY_DN19000_c0_g1_i1_1	79.8191	0.538379	-1.57613	0.55534	-0.848556	0.114995	0.2054	2.09446	4.00317	0.976099	2.32535
M_TRINITY_DN13681_c0_g1_i1_1_H_TRINITY_DN29029_c1_g4_i1_1	20.3971	0.969166	-1.15605	0.459965	-1.12041	0.24766	0.369129	2.45245	0.999214	0.950033	0.658456
M_TRINITY_DN13681_c0_g1_i1_2_H_TRINITY_DN24509_c1_g2_i1_1	55.2854	0.523027	-0.848509	0.735199	-0.443793	0.396154	0.522642	1.97663	3.57566	2.28473	1.76502
M_TRINITY_DN13685_c0_g1_i1_2_H_TRINITY_DN18201_c0_g1_i1_1	49.7063	0.656169	-1.76453	0.448186	-1.15783	0.077643	0.150169	4.39233	3.1028	0.851468	2.48918
M_TRINITY_DN13686_c0_g1_i1_1_H_TRINITY_DN22410_c0_g1_i1_2	102.975	0.353996	1.93425	1.60739	0.684719	0.0530819	0.110008	1.06999	1.70712	2.218	2.20297
M_TRINITY_DN13688_c0_g1_i1_1_H_TRINITY_DN15163_c0_g1_i1_2	58.6749	2.8603	0.408496	2.24765	1.16842	0.68291	0.771084	0	9.16509	7.9628	11.9672
M_TRINITY_DN13692_c0_g1_i1_1_H_TRINITY_DN24268_c0_g1_i3_1	918.774	0.102951	7.02241	1.65057	0.722967	2.18069e-12	2.59155e-11	11.6373	11.7978	20.2826	18.5954
M_TRINITY_DN13696_c0_g1_i1_1_H_TRINITY_DN18023_c0_g1_i1_1	27.3397	1.15071	-3.90784	0.0442927	-4.49679	9.31266e-05	0.000437307	8.4857	3.73467	0	0.5248
M_TRINITY_DN13701_c0_g1_i1_1_H_TRINITY_DN7_c0_g1_i1_1	54.1289	0.504659	-3.95813	0.250432	-1.99751	7.55379e-05	0.000360712	5.23052	4.83846	1.16266	1.42117
M_TRINITY_DN13704_c0_g1_i1_1_H_TRINITY_DN30086_c2_g1_i16_1	1056.47	0.116305	0.55593	1.04584	0.0646572	0.578258	0.686009	13.3338	11.8772	12.8394	13.6554
M_TRINITY_DN13707_c0_g1_i1_1_H_TRINITY_DN13523_c0_g1_i2_1	42.4528	0.762633	-0.205748	0.896944	-0.15691	0.836987	0.887192	4.38354	2.08283	4.54805	1.43021
M_TRINITY_DN13707_c0_g1_i1_2_H_TRINITY_DN1216_c0_g1_i1_1	34.3226	0.873581	-1.63168	0.372315	-1.42541	0.102747	0.187825	3.2188	8.16008	3.42248	0.910585
M_TRINITY_DN13712_c0_g3_i1_1_H_TRINITY_DN5697_c0_g1_i1_2	34.989	0.779258	1.24057	1.9544	0.966725	0.214764	0.33135	1.45019	1.28085	4.06895	1.29428
M_TRINITY_DN13714_c0_g1_i1_1_H_TRINITY_DN18877_c0_g1_i2_2	58.7546	0.50138	2.3355	2.25164	1.17098	0.0195171	0.0480955	0.875113	1.6039	2.5252	2.99854
M_TRINITY_DN13715_c0_g1_i1_1_H_TRINITY_DN21198_c0_g1_i1_2	12.7842	1.27679	1.95304	5.63194	2.49363	0.0508147	0.106206	0.209435	0.247786	0.7114	2.10366
M_TRINITY_DN13718_c0_g1_i1_1_H_TRINITY_DN20973_c1_g1_i1_1	27.0387	0.756196	-2.16625	0.321277	-1.63811	0.0302919	0.0694615	3.87285	5.54036	1.67502	1.37323
M_TRINITY_DN13722_c0_g1_i1_1_H_TRINITY_DN32319_c0_g1_i1_2	18.0936	0.931966	1.5694	2.75611	1.46263	0.116554	0.207675	0.539493	0.51725	1.35061	1.62419
M_TRINITY_DN13727_c0_g1_i1_1_H_TRINITY_DN27556_c0_g4_i1_1	14.6555	1.2141	-1.4025	0.307196	-1.70277	0.160766	0.265075	0.873736	1.61941	0.164311	0.62532
M_TRINITY_DN13731_c0_g1_i1_2_H_TRINITY_DN7517_c0_g1_i1_1	19.2472	3.41021	-2.25509	0.0048415	-7.69033	0.0241277	0.0573972	0.317373	7.54671	0	0
M_TRINITY_DN13738_c0_g1_i1_1_H_TRINITY_DN33841_c0_g1_i1_1	11.7027	1.96785	-3.54313	0.00796356	-6.97237	0.000395403	0.00160979	2.16696	3.36566	0	0
M_TRINITY_DN13746_c0_g1_i1_2_H_TRINITY_DN10784_c0_g1_i1_2	16.0072	2.09953	3.5649	179.102	7.48464	0.000363991	0.00149574	0	0.00566577	7.30307	0.564375
M_TRINITY_DN13747_c0_g1_i1_1_H_TRINITY_DN25755_c0_g1_i5_1	138.192	0.270766	-1.89788	0.700335	-0.513882	0.0577117	0.117929	3.0825	3.02365	2.15759	2.12763
M_TRINITY_DN13748_c0_g1_i1_2_H_TRINITY_DN31045_c0_g1_i1_2	10.9038	1.61986	1.89	8.34867	3.06155	0.0587578	0.119624	0.489273	0	2.68909	1.90946
M_TRINITY_DN13750_c0_g1_i1_2_H_TRINITY_DN28665_c0_g3_i3_1	64.2304	0.460012	-0.357733	0.8922	-0.164561	0.720543	0.799991	2.33466	1.64589	1.6519	1.94604
M_TRINITY_DN13752_c0_g1_i1_1_H_TRINITY_DN4415_c0_g1_i1_2	7.35932	1.58708	0.489534	1.71348	0.776931	0.624464	0.723758	0.413542	0.757865	1.46499	0.405559
M_TRINITY_DN13755_c0_g1_i2_1_H_TRINITY_DN21238_c1_g1_i2_1	20.5088	1.25429	-1.51908	0.266947	-1.90538	0.128741	0.223927	1.09698	1.75128	0.749952	0.0436487
M_TRINITY_DN13762_c0_g1_i1_1_H_TRINITY_DN16822_c0_g1_i1_1	46.413	0.739688	-1.9212	0.373431	-1.42108	0.054707	0.112798	4.61504	7.37355	0.829337	3.56669
M_TRINITY_DN13768_c0_g1_i1_1_H_TRINITY_DN16115_c0_g1_i1_2	30.9288	0.728762	2.55116	3.62804	1.85919	0.0107365	0.0290866	0.849748	0.451952	2.52132	2.4257
M_TRINITY_DN13771_c0_g1_i1_1_H_TRINITY_DN12995_c0_g1_i1_1	13.3423	1.84398	-0.795743	0.36165	-1.46733	0.426181	0.550888	4.0752	0.488995	1.73311	0
M_TRINITY_DN13772_c0_g1_i1_1_H_TRINITY_DN25269_c0_g2_i2_2	1232.61	0.0933198	4.05914	1.30026	0.378798	4.92533e-05	0.00024359	30.7361	35.6535	45.1438	41.3197
M_TRINITY_DN13773_c0_g1_i1_1_H_TRINITY_DN17306_c0_g2_i1_2	59.8887	0.449748	0.734758	1.25741	0.330456	0.462487	0.584597	1.45736	1.52509	1.64834	2.0792
M_TRINITY_DN13782_c0_g1_i2_1_H_TRINITY_DN6611_c0_g1_i1_2	9.49163	1.79492	-0.778378	0.379684	-1.39713	0.436346	0.559757	2.08176	1.24037	0	1.25533
M_TRINITY_DN13788_c0_g1_i1_2_H_TRINITY_DN1538_c0_g1_i1_2	15.3635	1.60801	1.35582	4.53207	2.18017	0.175157	0.283648	0	1.12226	1.03547	3.80218
M_TRINITY_DN13789_c0_g1_i1_1_H_TRINITY_DN4061_c0_g1_i1_2	43.1852	0.650149	2.58627	3.20753	1.68146	0.00970205	0.0266386	3.2741	1.6832	9.9574	6.19303
M_TRINITY_DN1378_c0_g1_i1_1_H_TRINITY_DN28438_c0_g1_i1_2	15.0665	1.53761	1.75343	6.48041	2.69608	0.0795287	0.153085	0	0.973961	1.72094	4.40272
M_TRINITY_DN13793_c0_g1_i1_1_H_TRINITY_DN6033_c0_g1_i1_2	47.0185	0.536729	1.88357	2.01526	1.01097	0.0596236	0.121043	1.97681	1.49646	3.74793	3.33715
M_TRINITY_DN13796_c0_g1_i1_1_H_TRINITY_DN836_c0_g1_i1_1	13.3661	1.30068	-1.68379	0.219142	-2.19006	0.0922226	0.172097	1.22547	4.27116	0.905638	0.306783
M_TRINITY_DN13796_c0_g1_i1_2_H_TRINITY_DN8659_c0_g1_i1_1	11.62	2.02202	-3.44277	0.00802462	-6.96135	0.000575793	0.00225084	1.51269	4.15888	0	0
M_TRINITY_DN13797_c0_g1_i1_1_H_TRINITY_DN22977_c0_g1_i1_1	111.817	0.332514	-2.63688	0.544574	-0.876801	0.00836717	0.0234861	4.89941	6.14185	2.56113	3.39757
M_TRINITY_DN13801_c0_g1_i1_1_H_TRINITY_DN24608_c0_g1_i1_2	134.117	0.304942	1.75705	1.44974	0.535799	0.0789088	0.152058	3.08332	2.37699	4.29739	3.74435
M_TRINITY_DN13801_c0_g2_i1_1_H_TRINITY_DN15225_c0_g1_i1_1	21.9511	1.11544	-1.52015	0.308719	-1.69563	0.128473	0.223577	3.6536	1.79843	0.205806	1.47885
M_TRINITY_DN13802_c0_g1_i1_1_H_TRINITY_DN30157_c8_g2_i4_1	155.046	0.274551	-1.66043	0.729069	-0.455873	0.0968282	0.179084	3.11243	2.59041	2.21275	1.98384
M_TRINITY_DN13802_c0_g1_i1_2_H_TRINITY_DN31899_c0_g1_i1_1	51.3282	0.484487	-0.531928	0.836413	-0.257712	0.594776	0.699477	2.74911	2.63128	2.218	2.32399
M_TRINITY_DN13807_c0_g1_i1_2_H_TRINITY_DN31358_c0_g1_i1_1	15.5238	1.22711	-1.23333	0.350278	-1.51343	0.217453	0.334223	0.920234	3.99	1.29819	0.441866
M_TRINITY_DN13809_c0_g1_i1_1_H_TRINITY_DN29711_c0_g1_i1_2	13.0974	1.10802	0.909271	2.01041	1.00749	0.363207	0.490591	0.696301	0.813875	1.36442	1.83122
M_TRINITY_DN13815_c0_g1_i1_1_H_TRINITY_DN4238_c0_g1_i1_1	13.6048	1.94673	-0.733702	0.371564	-1.42832	0.46313	0.585114	4.41064	0	1.59523	0.213299
M_TRINITY_DN13815_c0_g1_i1_2_H_TRINITY_DN30154_c4_g2_i1_1	51.9902	0.685007	-1.39627	0.515322	-0.956454	0.162633	0.267593	3.41689	4.22005	0.79606	3.06195
M_TRINITY_DN13815_c0_g2_i1_1_H_TRINITY_DN33780_c0_g1_i1_1	10.4079	1.45172	-0.117572	0.888423	-0.170682	0.906407	0.935339	0.313403	2.22444	0.881466	1.21652
M_TRINITY_DN13819_c0_g1_i1_1_H_TRINITY_DN15269_c0_g1_i1_2	68.0718	0.539052	3.73415	4.03592	2.0129	0.000188352	0.000825309	1.01986	0.417358	2.5879	3.28708
M_TRINITY_DN13820_c0_g1_i1_1_H_TRINITY_DN19209_c0_g1_i1_1	55.2945	0.531392	-2.80896	0.355357	-1.49266	0.00497014	0.0149167	2.3339	4.11637	1.00916	1.26462
M_TRINITY_DN13820_c0_g1_i2_2_H_TRINITY_DN21363_c0_g2_i1_1	38.8803	0.718378	-1.69597	0.429775	-1.21835	0.0898922	0.168663	2.79173	4.24757	0.782925	2.18277
M_TRINITY_DN13821_c0_g1_i1_1_H_TRINITY_DN17206_c0_g1_i1_1	42.5609	0.629472	-1.51923	0.515372	-0.956314	0.128704	0.2239	2.67218	4.95071	1.44089	2.40927
M_TRINITY_DN13826_c0_g1_i1_1_H_TRINITY_DN26623_c2_g1_i2_1	156.455	0.856421	-0.961144	0.565209	-0.823144	0.33648	0.463759	3.6473	7.77037	1.64448	4.72266
M_TRINITY_DN13827_c0_g2_i1_1_H_TRINITY_DN28845_c1_g1_i1_1	123.063	0.313685	-0.125607	0.973059	-0.0394011	0.900043	0.93119	3.1357	2.44039	2.7542	2.70479
M_TRINITY_DN13832_c0_g1_i1_1_H_TRINITY_DN13500_c0_g1_i1_1	10.213	1.44657	-0.122558	0.884364	-0.177289	0.902457	0.932819	0.593284	1.81706	0.412827	1.73514
M_TRINITY_DN13837_c0_g1_i1_2_H_TRINITY_DN14818_c0_g1_i1_2	33.3356	0.655083	-0.677982	0.735025	-0.444135	0.497783	0.616158	2.56386	3.26496	2.52987	1.74069
M_TRINITY_DN13838_c0_g1_i1_1_H_TRINITY_DN21484_c0_g1_i1_2	1917.2	0.0688521	-10.5455	0.604543	-0.726083	5.32627e-26	1.34555e-24	38.6584	40.8233	24.7592	23.4701
M_TRINITY_DN13840_c0_g1_i2_1_H_TRINITY_DN24483_c0_g1_i5_1	143.328	0.292971	-1.62139	0.719457	-0.475019	0.104935	0.190985	4.68849	3.73184	3.26635	2.8517
M_TRINITY_DN13848_c0_g1_i1_1_H_TRINITY_DN29192_c4_g3_i2_1	66.6415	0.659167	-0.929906	0.653852	-0.612963	0.35242	0.479503	1.77989	4.37296	3.0497	0.97816
M_TRINITY_DN1384_c0_g1_i1_1_H_TRINITY_DN4589_c0_g1_i1_2	9.55266	1.51163	0.137013	1.15438	0.207113	0.89102	0.925267	1.5886	0.270244	1.2246	0.867295
M_TRINITY_DN13851_c0_g1_i1_1_H_TRINITY_DN4400_c0_g1_i1_1	13.1563	1.90477	-3.74918	0.00708352	-7.14132	0.000177414	0.000782997	2.46906	3.594	0	0
M_TRINITY_DN13853_c0_g1_i1_1_H_TRINITY_DN28414_c1_g3_i1_1	35.9676	0.647479	0.49897	1.25099	0.323073	0.6178	0.718457	4.33346	2.66785	4.17437	4.81927
M_TRINITY_DN13856_c0_g1_i1_1_H_TRINITY_DN18176_c0_g1_i1_2	38.3393	0.686904	1.11232	1.69826	0.764059	0.266	0.388836	2.11985	0.920184	2.41874	2.83541
M_TRINITY_DN13856_c0_g1_i1_2_H_TRINITY_DN18746_c0_g1_i1_1	94.5869	0.510972	-4.56766	0.198341	-2.33394	4.9321e-06	2.90816e-05	13.3766	13.803	1.28134	4.05907
M_TRINITY_DN13858_c0_g1_i1_1_H_TRINITY_DN5665_c0_g1_i1_2	29.5108	0.912563	1.77846	3.08006	1.62296	0.0753277	0.146467	0.453795	2.63506	5.06827	4.35132
M_TRINITY_DN13859_c0_g1_i2_2_H_TRINITY_DN15795_c0_g1_i1_2	30.0876	0.988133	1.93011	3.75081	1.9072	0.0535934	0.110868	1.76009	0.428971	1.84849	6.67601
M_TRINITY_DN13860_c0_g1_i1_2_H_TRINITY_DN25486_c2_g1_i3_1	182.643	0.250489	-6.48765	0.324191	-1.62509	8.71872e-11	9.13239e-10	4.21325	5.23984	1.45934	1.59771
M_TRINITY_DN13864_c0_g1_i1_1_H_TRINITY_DN30740_c0_g1_i1_2	57.9408	0.560696	0.170836	1.06865	0.0957873	0.864352	0.906155	2.1978	3.75221	2.09795	4.19424
M_TRINITY_DN13865_c0_g1_i1_1_H_TRINITY_DN12284_c0_g1_i1_1	16.3058	1.07742	-2.25614	0.18546	-2.43082	0.0240619	0.057255	1.15321	2.23302	0.396742	0.281783
M_TRINITY_DN13866_c0_g1_i1_1_H_TRINITY_DN11670_c0_g1_i1_1	49.3479	0.722079	-0.641736	0.725283	-0.463384	0.521045	0.637006	4.57811	4.62977	1.21812	5.29035
M_TRINITY_DN13867_c0_g1_i1_1_H_TRINITY_DN19687_c0_g1_i2_1	198.732	0.237187	-5.3005	0.418352	-1.25721	1.15486e-07	8.57441e-07	4.46082	4.67128	1.6996	2.10748
M_TRINITY_DN13869_c0_g1_i1_2_H_TRINITY_DN30787_c0_g1_i1_1	21.8741	0.919839	-1.19797	0.465889	-1.10194	0.230928	0.34978	2.1477	3.19353	1.85779	0.66606
M_TRINITY_DN13870_c0_g1_i1_2_H_TRINITY_DN2117_c0_g1_i1_1	9.89257	1.47089	-1.5529	0.205308	-2.28414	0.120448	0.212931	2.60526	0.744335	0.296661	0.423884
M_TRINITY_DN13871_c0_g1_i1_1_H_TRINITY_DN9564_c0_g1_i1_2	44.9241	1.61305	5.56974	506.454	8.98429	2.55114e-08	2.04255e-07	0	0	5.91938	16.5962
M_TRINITY_DN13871_c0_g1_i1_2_H_TRINITY_DN28545_c6_g2_i1_1	21.9452	1.14197	-0.873605	0.500821	-0.997632	0.382333	0.509109	3.22414	2.99396	0.229669	2.84838
M_TRINITY_DN13875_c0_g1_i1_1_H_TRINITY_DN611_c0_g1_i1_1	15.8306	1.07297	-1.31795	0.375236	-1.41413	0.18752	0.298897	0.937909	1.96467	0.39331	0.691207
M_TRINITY_DN13876_c0_g1_i1_1_H_TRINITY_DN25280_c1_g7_i1_1	77.7489	0.504108	-8.0204	0.0606583	-4.04315	1.05399e-15	1.59114e-14	3.75826	3.82843	0.186572	0.261111
M_TRINITY_DN13876_c0_g2_i1_1_H_TRINITY_DN28946_c1_g2_i2_1	201.824	0.22144	-2.60009	0.670931	-0.575764	0.00931987	0.0257356	7.98885	8.80417	6.0151	5.32149
M_TRINITY_DN13878_c0_g1_i1_2_H_TRINITY_DN26255_c2_g1_i1_1	26.8506	0.979352	-0.98938	0.510877	-0.968951	0.322477	0.449296	1.10059	6.46627	2.02483	1.77303
M_TRINITY_DN13881_c0_g1_i1_1_H_TRINITY_DN27616_c0_g2_i2_1	39.8345	0.838892	-2.13695	0.288637	-1.79267	0.032602	0.0737419	5.00395	6.02875	2.8165	0.469703
M_TRINITY_DN13889_c0_g1_i1_1_H_TRINITY_DN20711_c0_g1_i2_1	369.147	0.159781	3.59625	1.48928	0.574614	0.000322834	0.00134302	12.0404	13.7805	18.9295	19.549
M_TRINITY_DN1388_c0_g1_i1_2_H_TRINITY_DN19028_c0_g2_i1_1	12.3285	1.61733	-1.47307	0.191785	-2.38244	0.140733	0.239605	1.28957	3.77551	0	0.964814
M_TRINITY_DN13890_c0_g1_i1_1_H_TRINITY_DN25243_c1_g2_i1_2	31.8159	2.62155	0.494693	2.45694	1.29686	0.620817	0.720797	3.77344	0	3.61133	5.85641
M_TRINITY_DN13897_c0_g1_i1_2_H_TRINITY_DN8922_c0_g1_i1_2	19.1937	1.18095	1.03836	2.33959	1.22625	0.299103	0.424518	0.17395	1.21972	0.985722	2.18595
M_TRINITY_DN138_c0_g1_i1_1_H_TRINITY_DN14360_c0_g1_i1_2	73.7585	0.507751	-0.237499	0.919811	-0.12059	0.81227	0.868772	4.24819	9.47793	7.54574	5.02707
M_TRINITY_DN13900_c0_g1_i1_1_H_TRINITY_DN1693_c0_g1_i1_1	11.2083	1.29929	-1.6092	0.234747	-2.09082	0.107572	0.194707	1.95251	1.50512	0.264116	0.532976
M_TRINITY_DN13900_c0_g1_i1_2_H_TRINITY_DN25638_c0_g2_i1_1	14.1087	4.58163	-0.272792	0.420497	-1.24983	0.785013	0.84783	0	5.03214	2.11544	0
M_TRINITY_DN13901_c0_g1_i1_1_H_TRINITY_DN27094_c0_g1_i3_2	752.392	0.125111	-3.48456	0.739203	-0.435957	0.000492945	0.00196182	17.2191	21.5319	14.7233	13.9364
M_TRINITY_DN13907_c0_g1_i1_2_H_TRINITY_DN31647_c0_g1_i1_2	15.9321	1.53524	1.96087	8.05793	3.01041	0.0498945	0.104612	0	0.817237	1.42695	5.20763
M_TRINITY_DN13907_c0_g2_i1_1_H_TRINITY_DN20330_c0_g1_i1_1	58.369	0.578361	-0.135098	0.947281	-0.0781354	0.892534	0.926298	3.865	2.56286	4.29847	1.92227
M_TRINITY_DN13913_c0_g1_i1_2_H_TRINITY_DN9335_c0_g1_i1_2	12.8408	1.84309	0.494992	1.88206	0.912314	0.620606	0.720637	1.4042	0.408483	0	3.55477
M_TRINITY_DN13915_c0_g1_i1_2_H_TRINITY_DN25597_c1_g2_i1_2	14.0062	1.33962	1.69298	4.81639	2.26795	0.0904586	0.169502	0.442329	0.531894	0.60512	3.95337
M_TRINITY_DN13917_c0_g1_i1_1_H_TRINITY_DN3958_c0_g1_i1_2	18.7127	1.06229	1.79239	3.7426	1.90404	0.0730698	0.142894	0.337797	1.19424	1.85111	3.55384
M_TRINITY_DN13924_c2_g1_i1_1_H_TRINITY_DN31499_c0_g1_i1_2	26.8812	0.765001	0.780887	1.51297	0.597379	0.434869	0.558464	1.8782	2.88792	2.7796	4.3126
M_TRINITY_DN13925_c0_g1_i1_2_H_TRINITY_DN29964_c0_g1_i1_2	18.4718	0.938355	1.47091	2.6031	1.38023	0.141316	0.240339	0.502032	0.762156	1.88373	1.33393
M_TRINITY_DN13927_c0_g1_i1_1_H_TRINITY_DN18206_c0_g1_i1_1	53.3224	0.486487	-2.18488	0.478664	-1.06291	0.028898	0.0667922	5.21482	6.25518	2.45384	2.94338
M_TRINITY_DN13929_c0_g1_i1_2_H_TRINITY_DN1564_c0_g1_i1_1	12.9973	1.24042	-2.34693	0.132938	-2.91117	0.018929	0.0468972	2.14451	1.40936	0.305169	0.21083
M_TRINITY_DN13930_c0_g1_i1_1_H_TRINITY_DN30783_c0_g1_i1_2	21.286	1.35379	1.81209	5.47625	2.45319	0.0699725	0.138045	0	1.55561	4.21741	4.21563
M_TRINITY_DN13930_c0_g2_i1_1_H_TRINITY_DN7983_c0_g1_i1_2	51.8329	0.551254	1.68403	1.90307	0.928327	0.0921765	0.172032	1.53183	0.852446	2.10996	2.49416
M_TRINITY_DN13931_c0_g1_i1_2_H_TRINITY_DN1502_c0_g1_i1_2	17.7906	1.43889	1.79039	5.96357	2.57618	0.0733907	0.143428	0.810584	0	3.78675	1.55866
M_TRINITY_DN13934_c0_g1_i1_2_H_TRINITY_DN10893_c1_g1_i1_1	23.1591	1.05516	-0.463388	0.712545	-0.488947	0.643086	0.73882	2.23204	2.82482	0.390125	3.1086
M_TRINITY_DN13936_c0_g1_i1_2_H_TRINITY_DN2809_c0_g1_i1_2	13.7559	1.51596	1.6381	5.59173	2.48329	0.101401	0.186013	0.920192	0	2.59272	2.72052
M_TRINITY_DN13937_c0_g1_i1_1_H_TRINITY_DN29509_c0_g1_i1_2	7.79433	2.05987	0.028055	1.04087	0.0577897	0.977618	0.984657	0	1.9921	1.38741	0.637428
M_TRINITY_DN13938_c0_g1_i1_1_H_TRINITY_DN30134_c1_g1_i2_1	104.209	0.333654	1.71384	1.48641	0.571829	0.0865585	0.163659	2.33518	2.99986	3.59987	4.31895
M_TRINITY_DN1393_c0_g1_i1_2_H_TRINITY_DN31371_c0_g1_i1_2	27.0697	1.10792	2.55522	7.11562	2.83099	0.010612	0.0288053	0.796631	0.485665	1.12308	8.43994
M_TRINITY_DN13941_c0_g1_i1_1_H_TRINITY_DN16174_c0_g1_i1_2	35.813	0.625084	0.295271	1.13648	0.184569	0.767787	0.834979	1.87585	1.38373	1.75633	1.97549
M_TRINITY_DN13941_c0_g1_i1_2_H_TRINITY_DN16679_c0_g1_i1_2	52.2646	0.625035	0.203485	1.09216	0.127185	0.838756	0.888413	1.67014	4.64061	4.08079	2.78133
M_TRINITY_DN13942_c0_g3_i1_2_H_TRINITY_DN9858_c0_g1_i2_1	44.2262	0.708383	-0.974622	0.61968	-0.690406	0.329748	0.456964	4.05163	1.78063	2.57411	1.17715
M_TRINITY_DN13944_c0_g1_i1_2_H_TRINITY_DN10240_c0_g1_i1_2	157.83	0.249213	-1.1693	0.817106	-0.291406	0.242282	0.362774	16.1244	18.0809	14.1178	13.9015
M_TRINITY_DN13948_c0_g1_i1_1_H_TRINITY_DN13082_c0_g1_i1_1	20.7321	1.06719	-1.61513	0.302781	-1.72365	0.106282	0.192804	3.56228	0.917894	0.487664	0.845328
M_TRINITY_DN13951_c0_g1_i1_1_H_TRINITY_DN12232_c0_g1_i1_2	35.5188	0.647124	0.699667	1.36867	0.452771	0.484135	0.60413	2.05212	1.99045	3.5389	2.11978
M_TRINITY_DN13962_c0_g1_i1_1_H_TRINITY_DN19363_c0_g1_i2_2	118.457	0.397347	0.114736	1.03211	0.0455899	0.908655	0.937013	3.94454	7.92648	5.21687	6.87278
M_TRINITY_DN13963_c0_g1_i2_1_H_TRINITY_DN29262_c2_g1_i1_1	23.439	1.67577	-4.75903	0.00397439	-7.97505	1.94523e-06	1.22388e-05	2.94915	3.10952	0	0
M_TRINITY_DN13977_c0_g1_i1_2_H_TRINITY_DN6811_c0_g1_i1_1	8.16362	2.19336	-2.94243	0.011408	-6.45381	0.00325649	0.010328	2.00717	1.68083	0	0
M_TRINITY_DN13978_c0_g1_i1_1_H_TRINITY_DN16850_c0_g1_i1_1	229.618	0.238974	3.27251	1.71957	0.782046	0.00106597	0.00389442	6.01268	4.5843	9.23028	9.1835
M_TRINITY_DN13980_c0_g1_i1_1_H_TRINITY_DN620_c0_g1_i1_1	21.7143	0.846632	-1.33903	0.455756	-1.13367	0.18056	0.290402	2.10053	2.0697	0.717476	1.12746
M_TRINITY_DN13983_c0_g1_i1_1_H_TRINITY_DN29415_c0_g1_i1_2	14.5608	1.85948	3.95596	163.827	7.35603	7.62294e-05	0.000363744	0	0	2.7953	4.054
M_TRINITY_DN13983_c0_g1_i1_2_H_TRINITY_DN21574_c0_g1_i1_1	64.7926	0.442798	-1.37405	0.655912	-0.608425	0.169427	0.276251	1.84473	2.63926	1.33706	1.56972
M_TRINITY_DN13984_c0_g1_i1_1_H_TRINITY_DN29423_c0_g1_i1_2	36.9965	0.64031	-0.0143399	0.993656	-0.00918196	0.988559	0.991772	1.42039	1.55238	1.05288	1.87475
M_TRINITY_DN13991_c0_g1_i1_1_H_TRINITY_DN26167_c0_g2_i1_2	206.341	0.235403	-4.5948	0.472495	-1.08163	4.33172e-06	2.57393e-05	9.12104	8.04755	3.89562	4.26532
M_TRINITY_DN13993_c0_g1_i1_1_H_TRINITY_DN12531_c0_g1_i1_1	71.8862	0.501099	-7.04666	0.086505	-3.53107	1.83258e-12	2.18827e-11	11.623	16.3569	1.08321	1.23802
M_TRINITY_DN13993_c0_g1_i1_2_H_TRINITY_DN28525_c4_g1_i1_2	5929.84	0.0413284	-6.76477	0.823832	-0.279577	1.33523e-11	1.48759e-10	704.283	728.194	600.148	583.89
M_TRINITY_DN13998_c0_g1_i1_1_H_TRINITY_DN32669_c0_g1_i1_2	26.6636	0.871783	0.127597	1.08015	0.111237	0.898468	0.930427	1.00318	2.91676	1.48954	2.7069
M_TRINITY_DN14001_c0_g1_i1_1_H_TRINITY_DN24665_c2_g1_i1_1	105.136	0.374473	-2.44743	0.529794	-0.916497	0.0143879	0.0373043	4.79214	6.51783	3.71003	2.32332
M_TRINITY_DN14001_c0_g2_i1_1_H_TRINITY_DN12957_c0_g1_i1_2	58.8138	0.819187	2.08238	3.26223	1.70586	0.0373077	0.0825823	0.125962	1.25719	1.90218	2.47158
M_TRINITY_DN14012_c0_g1_i1_2_H_TRINITY_DN12982_c0_g1_i1_2	25.816	0.807205	0.893744	1.64882	0.721435	0.371459	0.499035	1.6444	0.780029	2.1067	1.91321
M_TRINITY_DN14022_c0_g1_i1_1_H_TRINITY_DN17344_c0_g1_i1_1	26.4118	0.987854	0.0440393	1.03061	0.0435044	0.964873	0.975511	1.15903	2.877	0.786436	3.33924
M_TRINITY_DN14028_c0_g1_i1_1_H_TRINITY_DN25655_c3_g1_i1_2	283.3	0.183282	-3.84117	0.61386	-0.704018	0.00012245	0.000561102	11.2253	12.5463	7.14525	7.46917
M_TRINITY_DN14031_c0_g1_i1_2_H_TRINITY_DN30570_c0_g1_i1_1	9.98817	2.27472	-2.96577	0.00931469	-6.74628	0.0030193	0.00966795	3.55872	0.437464	0	0
M_TRINITY_DN14033_c0_g1_i1_1_H_TRINITY_DN3258_c0_g1_i2_2	47.5209	1.15991	5.69988	97.7738	6.61138	1.1989e-08	9.99171e-08	0.0429765	0	3.45482	2.57211
M_TRINITY_DN14036_c0_g1_i1_2_H_TRINITY_DN14264_c0_g1_i1_1	30.7683	1.11082	-3.59453	0.0628098	-3.99287	0.000324975	0.00135082	7.35754	2.9503	0	0.603245
M_TRINITY_DN14038_c0_g1_i1_2_H_TRINITY_DN19016_c0_g1_i1_1	49.9778	0.521197	-2.00739	0.484227	-1.04624	0.0447086	0.0957708	3.60048	3.45319	1.41002	2.01076
M_TRINITY_DN14039_c0_g1_i1_1_H_TRINITY_DN25218_c2_g1_i2_2	73.8232	0.448456	2.63162	2.26603	1.18017	0.0084979	0.0238107	1.32882	1.62555	4.24036	2.50945
M_TRINITY_DN14040_c0_g1_i1_1_H_TRINITY_DN25821_c2_g2_i1_2	227.221	0.244109	7.12459	3.33844	1.73917	1.04393e-12	1.26728e-11	1.68225	1.44326	4.6823	5.81729
M_TRINITY_DN14042_c0_g1_i1_2_H_TRINITY_DN11535_c0_g1_i1_2	7.79376	2.23044	2.89353	87.6595	6.45384	0.00380937	0.0118406	0	0	1.38605	1.96947
M_TRINITY_DN14043_c0_g1_i1_2_H_TRINITY_DN2869_c0_g1_i1_1	23.0978	2.82976	-0.378276	0.476177	-1.07043	0.705226	0.788306	4.85896	0.886745	2.86071	2.37011e-33
M_TRINITY_DN14045_c0_g2_i1_1_H_TRINITY_DN19789_c0_g1_i1_2	9116.72	0.0359308	13.3213	1.39344	0.478646	1.73954e-40	7.2126e-39	138.395	150.355	206.803	196.608
M_TRINITY_DN14046_c0_g1_i1_1_H_TRINITY_DN13111_c0_g1_i1_1	32.4156	1.2865	-4.69566	0.0151876	-6.04096	2.65751e-06	1.63224e-05	2.41091	5.33328	0	0.116855
M_TRINITY_DN14047_c0_g1_i1_1_H_TRINITY_DN27863_c2_g1_i2_2	220.398	0.26321	4.07237	2.10218	1.07189	4.65365e-05	0.000231223	1.78177	2.43696	3.72178	5.09789
M_TRINITY_DN14047_c0_g1_i1_2_H_TRINITY_DN33991_c0_g1_i1_1	20.1721	1.16416	-1.13784	0.399253	-1.32463	0.255186	0.377154	4.39898	0.708933	0.758637	1.34914
M_TRINITY_DN14052_c0_g1_i1_2_H_TRINITY_DN14989_c0_g1_i1_1	45.9643	0.660866	-0.0251347	0.988552	-0.0166107	0.979947	0.986173	3.10645	2.38006	4.02737	1.49505
M_TRINITY_DN14054_c0_g1_i1_2_H_TRINITY_DN20165_c0_g1_i1_1	22.8021	2.85404	0.444065	2.40724	1.26738	0.656996	0.750336	0.684983	2.47946	0	7.543
M_TRINITY_DN14055_c0_g1_i1_1_H_TRINITY_DN11056_c0_g1_i2_1	19.5694	1.69769	-0.354976	0.658548	-0.602639	0.722607	0.801481	0.291053	2.82952	0.0312715	1.94327
M_TRINITY_DN14058_c0_g1_i1_1_H_TRINITY_DN19976_c0_g1_i1_2	469.444	0.151534	3.46965	1.4397	0.525771	0.000521139	0.00206142	11.9025	11.578	18.2723	15.7557
M_TRINITY_DN14063_c0_g1_i1_1_H_TRINITY_DN19762_c0_g1_i1_2	41.5986	0.553163	1.16631	1.56391	0.64516	0.243489	0.364276	1.47305	1.68253	2.53969	2.32535
M_TRINITY_DN14064_c0_g1_i1_2_H_TRINITY_DN618_c0_g1_i1_2	38.7826	0.627355	1.01531	1.55505	0.636959	0.309959	0.436523	1.68909	2.95495	4.14897	2.96333
M_TRINITY_DN14065_c0_g1_i1_2_H_TRINITY_DN24688_c0_g3_i1_2	15.8926	1.79654	1.58888	7.2324	2.85448	0.112088	0.201191	0.32126	0.382272	0	5.62354
M_TRINITY_DN14065_c0_g2_i1_1_H_TRINITY_DN28627_c0_g1_i1_2	9.95824	1.73952	1.27138	4.63185	2.21159	0.203593	0.318198	0	0.70633	1.50458	1.63115
M_TRINITY_DN14067_c0_g1_i1_2_H_TRINITY_DN14650_c0_g1_i1_2	13.264	1.69994	-0.0958083	0.893247	-0.162869	0.923673	0.947636	1.57366	1.94831	0	3.07037
M_TRINITY_DN14072_c0_g1_i1_1_H_TRINITY_DN28433_c0_g1_i2_1	216.086	0.240614	-1.63581	0.761229	-0.393598	0.10188	0.186708	6.28859	5.4422	3.99644	4.93248
M_TRINITY_DN14073_c0_g1_i1_1_H_TRINITY_DN7194_c0_g1_i1_2	274.262	0.245358	1.9673	1.39735	0.482692	0.0491488	0.103396	12.5198	17.9356	17.989	24.2492
M_TRINITY_DN14078_c0_g1_i1_1_H_TRINITY_DN26297_c2_g1_i1_2	18.7098	1.43312	1.55428	4.68313	2.22747	0.120117	0.212574	0	1.31952	3.55748	2.53391
M_TRINITY_DN14079_c1_g1_i1_2_H_TRINITY_DN33044_c0_g1_i1_1	19.965	0.979471	-3.07155	0.124266	-3.0085	0.00212949	0.00713549	2.11463	1.80543	0.172941	0.301237
M_TRINITY_DN14081_c0_g1_i2_2_H_TRINITY_DN31445_c0_g1_i1_1	26.497	0.932731	-0.297078	0.825252	-0.277094	0.766407	0.833906	4.66059	2.0861	4.40132	1.35764
M_TRINITY_DN14081_c0_g2_i1_2_H_TRINITY_DN18671_c0_g1_i2_1	27.7975	0.758604	-0.677144	0.700431	-0.513684	0.498315	0.61658	2.31993	2.26665	1.11444	2.07413
M_TRINITY_DN14092_c0_g1_i1_2_H_TRINITY_DN32698_c0_g1_i1_1	9.51618	1.78521	-0.785184	0.378479	-1.40171	0.432346	0.556135	1.11695	0.823266	0	0.74185
M_TRINITY_DN14097_c0_g1_i1_2_H_TRINITY_DN21230_c0_g1_i1_1	71.7109	0.611163	-2.30088	0.3773	-1.40621	0.0213984	0.0518857	5.25275	7.75895	3.91083	1.08707
M_TRINITY_DN140_c0_g1_i1_1_H_TRINITY_DN20662_c0_g1_i4_2	168.629	0.255799	-2.36665	0.657296	-0.605386	0.01795	0.0448991	5.96263	6.22697	3.57755	4.4202
M_TRINITY_DN14102_c0_g1_i1_2_H_TRINITY_DN20852_c0_g2_i1_1	145.322	0.273349	-2.70581	0.598893	-0.73963	0.0068139	0.0196211	2.86914	3.26769	2.03581	1.65579
M_TRINITY_DN14103_c0_g1_i1_2_H_TRINITY_DN20803_c0_g1_i1_2	12.2638	1.71375	0.63721	2.13172	1.09202	0.523988	0.63957	1.37004	0	1.08255	1.93115
M_TRINITY_DN14105_c0_g1_i1_2_H_TRINITY_DN8744_c0_g1_i1_2	49.3587	0.609361	2.59681	2.99467	1.5824	0.00940937	0.025942	2.73043	1.15892	6.55273	5.33933
M_TRINITY_DN14109_c0_g1_i1_1_H_TRINITY_DN15788_c0_g1_i1_2	30.1785	2.49736	0.701741	3.36942	1.7525	0.48284	0.602966	2.32219	0	4.49055	3.7741
M_TRINITY_DN14116_c0_g1_i1_2_H_TRINITY_DN15832_c0_g1_i1_2	249.56	0.237445	3.24128	1.70483	0.769626	0.00118995	0.00428564	10.4245	13.3012	17.2502	22.9068
M_TRINITY_DN14116_c0_g1_i2_1_H_TRINITY_DN23216_c0_g1_i6_1	251.386	0.21627	-9.71976	0.232921	-2.10209	2.48374e-22	5.25464e-21	20.119	21.1756	5.39682	4.32337
M_TRINITY_DN1411_c0_g1_i1_1_H_TRINITY_DN12246_c0_g1_i1_2	16.9583	0.945999	0.804256	1.69446	0.760825	0.421249	0.546359	0.611433	0.71132	1.06596	1.18333
M_TRINITY_DN14120_c0_g1_i1_1_H_TRINITY_DN22094_c0_g1_i3_2	75.1077	0.46123	2.63058	2.31868	1.2133	0.00852388	0.0238768	2.6838	1.46766	4.76814	4.94487
M_TRINITY_DN14125_c0_g1_i2_2_H_TRINITY_DN22909_c2_g1_i2_1	76.4463	0.483751	-1.80676	0.545624	-0.874021	0.0707999	0.139356	7.39344	5.3351	4.71501	2.38728
M_TRINITY_DN14127_c0_g1_i1_1_H_TRINITY_DN23732_c1_g1_i1_2	67.7009	0.531705	5.00848	6.33363	2.66303	5.48606e-07	3.72405e-06	0.569888	0.673886	5.36581	2.73819
M_TRINITY_DN1412_c0_g1_i1_1_H_TRINITY_DN21128_c0_g1_i1_1	25.3017	0.840826	-2.11294	0.291867	-1.77662	0.0346055	0.0775587	4.39712	3.32738	0.678755	1.54593
M_TRINITY_DN14132_c0_g1_i1_1_H_TRINITY_DN3279_c0_g1_i1_1	18.6035	1.16929	-0.135564	0.895948	-0.158513	0.892166	0.926076	0.975393	1.57956	2.06482	0.27822
M_TRINITY_DN14134_c0_g1_i1_1_H_TRINITY_DN16056_c0_g1_i1_2	77.1244	0.391635	0.615512	1.18186	0.241056	0.538217	0.651729	4.35825	5.4519	5.17073	6.38009
M_TRINITY_DN14137_c0_g1_i1_1_H_TRINITY_DN18625_c0_g1_i1_1	43.4849	0.556156	-2.59216	0.368147	-1.44165	0.00953753	0.0262495	3.05691	3.9455	1.26933	1.31648
M_TRINITY_DN14139_c0_g1_i1_1_H_TRINITY_DN15183_c0_g1_i2_2	105.518	0.368728	2.86147	2.07787	1.0551	0.00421684	0.0129419	7.13673	5.90592	10.9745	16.1421
M_TRINITY_DN14143_c0_g1_i1_1_H_TRINITY_DN6989_c0_g1_i1_2	19.4469	0.994301	2.53001	5.7183	2.51559	0.0114061	0.0305823	0.54867	0.656532	2.29204	4.70584
M_TRINITY_DN14145_c0_g1_i1_1_H_TRINITY_DN32092_c0_g1_i1_2	11.5216	1.35439	-0.469773	0.643381	-0.636255	0.638517	0.735037	2.66263	0.686688	0.776145	1.43293
M_TRINITY_DN14148_c0_g1_i1_1_H_TRINITY_DN20136_c0_g1_i2_1	21.0316	0.911458	-2.84155	0.166091	-2.58996	0.00448944	0.0136526	1.72442	1.53082	0.287803	0.253308
M_TRINITY_DN14149_c0_g1_i1_1_H_TRINITY_DN24167_c2_g3_i1_2	24.3684	2.79665	0.00417795	1.00813	0.0116843	0.996666	0.997746	3.49272	1.85983	5.52524	0
M_TRINITY_DN14152_c0_g1_i1_1_H_TRINITY_DN30602_c0_g1_i1_2	30.8091	0.762307	0.448925	1.2677	0.342219	0.653486	0.747305	2.7222	1.86846	1.85593	3.94609
M_TRINITY_DN14153_c0_g1_i1_1_H_TRINITY_DN33617_c0_g1_i1_1	18.6643	1.27218	-3.09013	0.0655522	-3.93121	0.00200068	0.00675909	2.20403	3.61616	0	0.351951
M_TRINITY_DN14155_c0_g1_i1_2_H_TRINITY_DN11976_c0_g1_i1_2	25.0241	0.789474	0.718159	1.48141	0.566968	0.472659	0.593632	1.70808	1.24715	2.63505	1.77443
M_TRINITY_DN14159_c0_g1_i1_2_H_TRINITY_DN23650_c1_g5_i1_2	37.3666	0.659826	1.80827	2.2865	1.19314	0.0705646	0.138975	1.82875	1.7468	5.47801	2.84718
M_TRINITY_DN14160_c0_g1_i1_1_H_TRINITY_DN20483_c0_g1_i1_2	135.767	0.271086	0.13958	1.02657	0.0378382	0.888992	0.923897	3.20028	3.59316	3.46137	3.54115
M_TRINITY_DN14164_c0_g1_i1_1_H_TRINITY_DN2220_c0_g1_i1_1	8.60208	1.97971	-2.09523	0.0564082	-4.14795	0.0361506	0.0804134	2.29664	0.489797	0	0.134702
M_TRINITY_DN14167_c0_g1_i1_1_H_TRINITY_DN21035_c0_g1_i1_2	69.4684	0.432813	3.95487	3.2755	1.71172	7.65771e-05	0.000365266	0.593736	0.811577	2.08358	2.44616
M_TRINITY_DN14168_c0_g1_i1_2_H_TRINITY_DN14480_c0_g1_i1_1	15.5391	1.83408	-4.02535	0.00599177	-7.3828	5.68913e-05	0.000277739	4.29974	2.9515	0	0
M_TRINITY_DN14169_c0_g1_i1_1_H_TRINITY_DN9663_c0_g1_i1_2	39.8153	0.781704	-0.262445	0.867446	-0.205154	0.792979	0.853845	3.55559	5.02182	1.48538	5.90934
M_TRINITY_DN14170_c0_g1_i5_2_H_TRINITY_DN12520_c0_g1_i2_1	17.2415	1.21661	-1.96971	0.189941	-2.39638	0.0488711	0.102913	3.43873	1.43689	0.85388	0.112403
M_TRINITY_DN14176_c0_g1_i1_1_H_TRINITY_DN16409_c0_g1_i1_1	19.0969	0.984842	-0.632329	0.649434	-0.622744	0.527172	0.642174	3.68133	1.43636	1.76376	1.58734
M_TRINITY_DN14177_c0_g1_i1_2_H_TRINITY_DN12325_c0_g1_i1_1	32.868	0.749495	-0.785107	0.665065	-0.588433	0.432391	0.556157	1.54625	1.9566	1.72145	0.656626
M_TRINITY_DN14178_c0_g1_i1_1_H_TRINITY_DN19924_c0_g1_i1_1	21.8867	1.0898	-4.00848	0.0484128	-4.36847	6.11096e-05	0.000296881	3.75701	4.6223	0.251667	0.174821
M_TRINITY_DN14178_c0_g1_i1_2_H_TRINITY_DN22423_c0_g1_i2_2	289.757	0.266925	1.11581	1.2293	0.297838	0.264504	0.387312	6.10698	11.003	11.1705	9.74113
M_TRINITY_DN14183_c0_g1_i1_2_H_TRINITY_DN29818_c0_g2_i4_1	231.705	0.281436	-2.28741	0.640043	-0.643759	0.0221718	0.0534709	3.7056	4.31412	3.26871	1.9108
M_TRINITY_DN14186_c1_g1_i1_1_H_TRINITY_DN7455_c0_g1_i1_1	14.3739	1.45958	-1.80456	0.161108	-2.6339	0.0711431	0.139921	1.96079	3.06271	0	0.807568
M_TRINITY_DN14189_c0_g1_i1_1_H_TRINITY_DN25830_c0_g3_i1_1	30.6635	1.03933	0.127429	1.09615	0.132441	0.898601	0.930427	5.73151	0.690825	2.31573	4.95196
M_TRINITY_DN1418_c0_g1_i1_1_H_TRINITY_DN19021_c0_g1_i1_2	29.918	1.21935	2.19522	6.39408	2.67674	0.0281475	0.0653652	0	1.52645	5.14148	4.28812
M_TRINITY_DN14190_c0_g1_i1_2_H_TRINITY_DN33552_c0_g1_i1_1	28.8658	0.897255	-0.884383	0.576936	-0.793517	0.376489	0.503601	2.54158	1.12214	1.64387	0.512785
M_TRINITY_DN14193_c0_g1_i1_1_H_TRINITY_DN12039_c0_g1_i1_2	12.2551	2.12918	3.33408	137.078	7.09885	0.000855833	0.00320253	0	0	5.15182	0.753208
M_TRINITY_DN14199_c0_g1_i1_1_H_TRINITY_DN2619_c0_g1_i1_1	16.7814	1.5184	-0.760018	0.449375	-1.15401	0.447244	0.570168	1.95348	2.26127	0	1.85661
M_TRINITY_DN14199_c0_g1_i1_2_H_TRINITY_DN7434_c0_g1_i1_1	54.6289	0.567328	0.704935	1.31944	0.39993	0.48085	0.601209	3.70835	4.08606	7.27887	3.23827
M_TRINITY_DN14204_c0_g1_i1_2_H_TRINITY_DN15256_c0_g1_i1_1	22.1192	1.43298	-1.23593	0.292991	-1.77107	0.216484	0.333144	3.99179	3.16645	2.20909	0
M_TRINITY_DN14212_c0_g1_i1_2_H_TRINITY_DN33900_c0_g1_i1_1	27.874	0.992913	-2.42084	0.188982	-2.40368	0.0154848	0.0396639	3.13104	6.68589	1.62976	0.290875
M_TRINITY_DN14213_c0_g1_i1_1_H_TRINITY_DN15229_c0_g1_i1_2	64.0753	0.449957	0.612941	1.21066	0.275797	0.539916	0.653232	2.27646	1.75602	2.18584	2.7253
M_TRINITY_DN14214_c0_g1_i1_1_H_TRINITY_DN19756_c0_g1_i1_1	22.8822	0.940017	-0.992356	0.523829	-0.932832	0.321024	0.447838	2.57355	1.83478	0.521925	1.74567
M_TRINITY_DN14217_c0_g2_i1_1_H_TRINITY_DN15942_c0_g1_i1_1	26.3676	0.755908	-1.70104	0.410135	-1.28583	0.088935	0.167087	2.48103	3.00217	1.31424	0.906799
M_TRINITY_DN14220_c0_g1_i1_1_H_TRINITY_DN2050_c0_g1_i1_2	9.49133	1.34877	-0.124881	0.889807	-0.168436	0.900617	0.931519	1.52456	0.893692	1.52743	0.698238
M_TRINITY_DN14220_c0_g1_i1_2_H_TRINITY_DN23793_c0_g1_i1_2	108.231	0.34426	1.26988	1.35395	0.43717	0.204126	0.318834	3.5314	4.60788	6.42597	4.57899
M_TRINITY_DN14227_c0_g1_i2_1_H_TRINITY_DN18116_c0_g1_i1_2	1858.52	0.077138	15.0561	2.23674	1.1614	3.14819e-51	1.70116e-49	52.085	55.4512	116.162	124.618
M_TRINITY_DN14228_c0_g1_i1_2_H_TRINITY_DN10117_c0_g1_i1_1	40.8558	0.790281	-1.47724	0.445213	-1.16743	0.139612	0.23809	4.50521	2.83574	0.649584	2.63862
M_TRINITY_DN1422_c0_g1_i1_2_H_TRINITY_DN31956_c0_g1_i1_2	22.6726	1.38489	1.67254	4.98049	2.31629	0.0944184	0.175494	0	1.22185	1.8652	3.86358
M_TRINITY_DN14232_c0_g1_i1_1_H_TRINITY_DN19858_c0_g1_i1_1	76.6853	0.53146	-1.78674	0.517783	-0.949581	0.0739791	0.144342	5.58892	3.04487	1.49561	2.98163
M_TRINITY_DN14238_c0_g1_i1_2_H_TRINITY_DN7295_c0_g1_i2_2	27.1739	0.951452	1.84923	3.3857	1.75945	0.0644245	0.128987	0.30327	0.854572	2.97489	0.96494
M_TRINITY_DN14240_c0_g1_i1_1_H_TRINITY_DN9960_c0_g1_i1_1	14.5651	1.10247	-0.0423295	0.96817	-0.0466671	0.966236	0.976544	0.636138	1.7764	1.06652	1.18681
M_TRINITY_DN14243_c0_g1_i1_2_H_TRINITY_DN12434_c0_g1_i1_2	42.3255	0.587974	0.0833073	1.03454	0.0489825	0.933607	0.954003	2.7107	4.79534	4.25558	3.57376
M_TRINITY_DN14245_c0_g1_i1_2_H_TRINITY_DN27153_c1_g1_i2_2	18.1725	1.18543	-1.56341	0.276757	-1.85331	0.117957	0.209542	3.70415	3.02814	1.68301	0.227203
M_TRINITY_DN14254_c0_g1_i1_1_H_TRINITY_DN30421_c0_g1_i1_1	47.5018	0.55684	-3.51423	0.257588	-1.95686	0.000441036	0.00177386	3.0089	4.52888	0.967729	0.961745
M_TRINITY_DN14255_c0_g2_i1_1_H_TRINITY_DN5193_c0_g1_i1_2	25.1354	1.38121	1.76299	5.40786	2.43506	0.0779015	0.150561	1.09112	0	1.29408	4.71613
M_TRINITY_DN14256_c0_g1_i1_1_H_TRINITY_DN30670_c0_g1_i1_2	19.8805	1.15429	1.10041	2.41194	1.2702	0.271153	0.3945	2.26039	0.41788	1.94038	4.64295
M_TRINITY_DN14258_c0_g1_i1_1_H_TRINITY_DN3495_c0_g1_i1_2	39.4933	0.694742	3.14647	4.55038	2.18599	0.00165252	0.00572634	0.61735	1.58506	4.03123	5.54188
M_TRINITY_DN1425_c0_g1_i1_2_H_TRINITY_DN30273_c0_g1_i1_1	13.1876	1.69648	0.539902	1.88679	0.915935	0.589265	0.695072	0	2.16578	1.84046	2.16512
M_TRINITY_DN14265_c0_g1_i1_2_H_TRINITY_DN23259_c0_g2_i1_1	32.6889	0.696324	-3.05309	0.229102	-2.12594	0.00226501	0.0075335	4.54048	5.3659	0.90775	1.30217
M_TRINITY_DN14266_c0_g1_i1_2_H_TRINITY_DN31458_c0_g1_i1_1	21.2008	1.01487	-1.62885	0.317963	-1.65307	0.103345	0.188696	2.05393	5.04984	1.6782	0.598182
M_TRINITY_DN14267_c0_g1_i1_2_H_TRINITY_DN3842_c0_g1_i1_2	25.9198	0.758312	0.150076	1.08208	0.113804	0.880705	0.917515	2.30722	3.61673	3.49398	2.83142
M_TRINITY_DN14271_c0_g1_i1_1_H_TRINITY_DN18293_c0_g1_i1_2	1325.2	0.0845626	4.72924	1.31943	0.399917	2.2536e-06	1.40258e-05	62.1489	61.617	82.8321	81.1839
M_TRINITY_DN14272_c0_g1_i1_2_H_TRINITY_DN10414_c0_g1_i1_1	16.9276	1.08765	-1.2182	0.399155	-1.32498	0.223148	0.340738	1.52181	3.41751	1.41657	0.502575
M_TRINITY_DN14282_c0_g1_i1_2_H_TRINITY_DN8844_c0_g1_i1_1	20.1202	1.04131	-2.60019	0.153082	-2.70762	0.00931708	0.025735	1.98507	3.57968	0.698733	0.20043
M_TRINITY_DN14284_c0_g1_i1_1_H_TRINITY_DN9512_c0_g1_i1_2	16.8258	0.984765	1.78055	3.37159	1.75343	0.0749854	0.145925	0.442236	0.426482	1.27366	1.61204
M_TRINITY_DN14291_c0_g1_i1_1_H_TRINITY_DN9448_c0_g1_i1_1	25.2319	0.914224	0.0861936	1.05614	0.0788003	0.931313	0.952633	2.66243	0.808408	2.39529	1.44886
M_TRINITY_DN14297_c0_g1_i1_2_H_TRINITY_DN31023_c0_g1_i1_2	15.5738	1.26028	1.40868	3.42318	1.77534	0.158928	0.262754	1.23376	0.296588	1.03852	4.32413
M_TRINITY_DN14298_c0_g1_i1_2_H_TRINITY_DN8851_c0_g1_i1_1	9.82007	2.0511	-1.1871	0.184939	-2.43487	0.235186	0.354633	4.02296	0	0.508304	0.3655
M_TRINITY_DN14301_c0_g1_i1_1_H_TRINITY_DN9406_c0_g1_i1_2	16.2568	1.48861	1.53277	4.86251	2.2817	0.125333	0.219311	1.21677	0	2.12729	4.16567
M_TRINITY_DN1432_c0_g1_i1_1_H_TRINITY_DN13433_c0_g1_i1_2	50.9928	0.581528	1.73072	2.00897	1.00646	0.0835023	0.159147	1.47492	3.50396	4.51074	5.26758
M_TRINITY_DN14330_c0_g1_i3_1_H_TRINITY_DN24417_c0_g1_i3_2	233.414	0.234734	2.43016	1.48498	0.570441	0.0150921	0.0388042	4.76663	5.65537	8.95017	6.62556
M_TRINITY_DN14333_c1_g1_i1_1_H_TRINITY_DN9850_c0_g1_i1_1	48.4453	1.5413	-5.85336	0.00192388	-9.02177	4.81738e-09	4.1898e-08	5.6402	8.01606	0	0
M_TRINITY_DN14343_c0_g1_i1_1_H_TRINITY_DN27514_c0_g1_i1_1	30.8895	0.792673	-2.24967	0.290527	-1.78325	0.0244698	0.0581049	1.97856	5.18624	0.940909	1.07302
M_TRINITY_DN14344_c0_g1_i1_2_H_TRINITY_DN2076_c0_g1_i1_2	20.7044	1.70615	0.918683	2.96373	1.56741	0.358261	0.485466	0.376959	1.86268	0	6.6243
M_TRINITY_DN14346_c0_g1_i1_2_H_TRINITY_DN11101_c0_g1_i1_1	22.6104	0.852392	-1.7224	0.361443	-1.46816	0.0849969	0.161317	2.49773	2.54969	0.614127	1.14871
M_TRINITY_DN1434_c0_g1_i1_1_H_TRINITY_DN28562_c0_g1_i1_2	27.9685	0.817033	0.478165	1.31101	0.390677	0.632533	0.730029	0.463058	1.34344	1.09245	1.23325
M_TRINITY_DN1434_c0_g1_i1_2_H_TRINITY_DN30306_c0_g1_i1_2	9.6418	1.456	0.791513	2.2229	1.15245	0.428645	0.552956	0.21094	1.08484	1.28077	1.55262
M_TRINITY_DN14350_c0_g1_i1_1_H_TRINITY_DN11243_c0_g2_i2_1	29.7588	0.687314	-1.42657	0.506804	-0.980499	0.153705	0.256241	2.82751	2.62108	1.39867	1.38146
M_TRINITY_DN14351_c0_g1_i1_2_H_TRINITY_DN994_c0_g1_i1_2	70.113	0.424521	0.855746	1.28635	0.363282	0.392138	0.519105	2.72584	2.5436	3.96662	2.82346
M_TRINITY_DN14352_c0_g1_i1_1_H_TRINITY_DN30570_c0_g1_i1_2	24.4126	0.833882	0.265666	1.16597	0.221534	0.790496	0.851846	1.33324	2.19237	2.70333	1.38664
M_TRINITY_DN14356_c0_g1_i1_2_H_TRINITY_DN8776_c0_g1_i1_1	59.4806	0.502139	-2.57686	0.407835	-1.29394	0.00997028	0.0273074	7.30456	4.66868	2.48843	2.46585
M_TRINITY_DN14357_c0_g1_i1_1_H_TRINITY_DN25370_c0_g1_i1_2	68.7475	0.440862	-0.280034	0.917986	-0.123456	0.779451	0.843457	2.86824	2.85688	2.06452	3.1601
M_TRINITY_DN14358_c0_g1_i1_1_H_TRINITY_DN10683_c0_g1_i1_2	27.4737	0.809327	2.31047	3.65513	1.86992	0.0208623	0.0508372	0.263831	0.651656	1.94899	1.35871
M_TRINITY_DN14371_c0_g1_i1_1_H_TRINITY_DN22256_c0_g1_i1_1	124.199	0.394296	-4.23847	0.31399	-1.67121	2.25052e-05	0.000118591	12.1321	7.45138	2.48998	3.66659
M_TRINITY_DN14378_c0_g1_i1_2_H_TRINITY_DN14360_c0_g1_i1_1	43.0935	1.56081	-5.67301	0.00216042	-8.85447	1.40308e-08	1.15805e-07	10.7074	7.78809	0	0
M_TRINITY_DN1437_c0_g1_i1_2_H_TRINITY_DN26558_c1_g1_i9_1	292.091	0.193783	2.30143	1.36224	0.445978	0.0213675	0.0518318	4.86598	4.44926	6.00035	6.72728
M_TRINITY_DN14383_c0_g1_i1_1_H_TRINITY_DN28137_c0_g1_i1_1	7.41543	2.311	-2.73189	0.0125741	-6.3134	0.00629714	0.0183224	0.993317	2.72173	5.25327e-61	0
M_TRINITY_DN14384_c0_g1_i1_1_H_TRINITY_DN5602_c0_g1_i1_2	22.297	0.905927	2.34716	4.36612	2.12635	0.0189173	0.046876	0.602901	1.23454	3.14666	4.69878
M_TRINITY_DN14384_c0_g1_i1_2_H_TRINITY_DN27772_c2_g1_i2_1	49.9993	0.518646	-2.97008	0.343785	-1.54042	0.00297717	0.00955248	5.25585	7.22985	2.24316	2.0944
M_TRINITY_DN14386_c0_g1_i7_1_H_TRINITY_DN29058_c2_g1_i4_1	2494.77	0.0605025	7.17815	1.35125	0.434296	7.06604e-13	8.69773e-12	22.0811	24.3817	31.506	31.3727
M_TRINITY_DN14388_c0_g1_i1_1_H_TRINITY_DN32700_c0_g1_i1_2	9.97229	1.47998	1.28476	3.73582	1.90142	0.198875	0.312849	0.630116	0.118301	1.22644	1.44887
M_TRINITY_DN14389_c0_g1_i1_1_H_TRINITY_DN17010_c0_g1_i1_1	50.5101	0.49228	-1.28448	0.645137	-0.632324	0.198974	0.312906	2.0651	2.34029	1.35188	1.48388
M_TRINITY_DN14392_c0_g1_i1_2_H_TRINITY_DN273_c0_g1_i1_1	58.554	2.66661	-0.719015	0.264744	-1.91733	0.472132	0.593237	5.0518	9.54072	6.9977e-16	3.77297
M_TRINITY_DN14393_c0_g1_i1_1_H_TRINITY_DN10193_c0_g1_i1_2	55.8817	1.5257	6.09338	628.894	9.29667	1.10554e-09	1.03715e-08	0	0	5.82491	7.72133
M_TRINITY_DN14393_c0_g1_i1_2_H_TRINITY_DN20734_c0_g1_i2_1	33.573	0.742	-1.78353	0.399597	-1.32338	0.0744998	0.14515	2.19607	4.49037	0.907887	1.72263
M_TRINITY_DN14394_c0_g1_i1_2_H_TRINITY_DN31294_c0_g1_i1_1	85.4803	0.507315	-2.19089	0.462822	-1.11147	0.0284598	0.0659625	4.68845	3.33215	1.08336	2.61705
M_TRINITY_DN14401_c0_g1_i2_2_H_TRINITY_DN16496_c0_g1_i1_1	18.5489	1.03749	-0.574536	0.66155	-0.596077	0.565605	0.675684	1.03258	3.72037	1.42822	1.69513
M_TRINITY_DN14403_c0_g1_i1_1_H_TRINITY_DN6260_c0_g1_i1_2	11.3124	1.72163	0.935597	3.0541	1.61075	0.349481	0.476436	0	1.42618	2.53112	1.72328
M_TRINITY_DN14405_c0_g1_i1_2_H_TRINITY_DN42_c0_g1_i1_1	8.60817	2.34456	-2.78593	0.0108079	-6.53177	0.00533749	0.0158751	3.63808	0.55965	0	0
M_TRINITY_DN14408_c0_g1_i1_1_H_TRINITY_DN28535_c0_g4_i1_1	31.0599	1.60898	-5.20879	0.003	-8.38082	1.90078e-07	1.37145e-06	2.20875	2.73779	0	0
M_TRINITY_DN14415_c1_g1_i1_1_H_TRINITY_DN13197_c0_g1_i1_2	13.5101	1.10692	0.405134	1.36457	0.448451	0.685379	0.772787	1.71704	1.0675	1.67597	2.24713
M_TRINITY_DN14420_c0_g1_i1_1_H_TRINITY_DN29057_c0_g1_i1_2	6.15602	2.07468	1.68598	11.297	3.49787	0.0917995	0.17151	0	0.188116	1.09263	0.764987
M_TRINITY_DN1442_c0_g1_i1_1_H_TRINITY_DN28392_c1_g4_i1_2	48.4965	0.578265	2.13708	2.35512	1.2358	0.0325911	0.0737229	0.974946	2.07879	3.27017	3.8725
M_TRINITY_DN14430_c0_g1_i2_2_H_TRINITY_DN21649_c0_g1_i1_1	94.2133	1.48851	-6.70554	0.000989335	-9.98125	2.00663e-11	2.20685e-10	4.37008	6.22776	0	0
M_TRINITY_DN14433_c0_g1_i1_1_H_TRINITY_DN13365_c0_g1_i1_1	69.2982	0.418371	-3.78379	0.333781	-1.58303	0.000154461	0.000691483	5.00123	5.58034	1.6758	1.85629
M_TRINITY_DN14434_c0_g1_i1_2_H_TRINITY_DN4896_c0_g1_i1_1	19.6404	0.953442	-0.78552	0.595038	-0.748947	0.432149	0.555967	1.02729	2.12866	1.25998	0.645714
M_TRINITY_DN14436_c0_g1_i1_2_H_TRINITY_DN254_c0_g1_i1_1	15.5333	1.56389	-0.633982	0.502963	-0.991477	0.526093	0.641277	2.38728	2.35857	0	2.31414
M_TRINITY_DN14438_c0_g1_i1_1_H_TRINITY_DN30860_c0_g1_i1_1	10.3274	1.69542	-1.7716	0.124687	-3.00361	0.0764609	0.148247	2.31447	2.03004	0.625846	0
M_TRINITY_DN14442_c0_g1_i7_2_H_TRINITY_DN21246_c0_g1_i7_2	450.456	0.148518	-2.62963	0.762841	-0.390547	0.00854774	0.0239302	11.5358	13.0501	10.0184	8.82098
M_TRINITY_DN14444_c0_g1_i1_1_H_TRINITY_DN18989_c0_g1_i1_2	50.2766	0.53278	0.237475	1.09166	0.126522	0.812288	0.868772	1.56751	1.51971	1.27122	2.11129
M_TRINITY_DN14447_c0_g1_i1_2_H_TRINITY_DN10257_c0_g1_i1_2	34.343	2.60471	1.00133	6.09729	2.60817	0.316668	0.443436	2.32951	0	12.2338	2.28084
M_TRINITY_DN14448_c0_g1_i1_1_H_TRINITY_DN29625_c0_g1_i1_2	29.427	0.770874	0.870779	1.59246	0.671261	0.383875	0.51056	2.28735	1.94921	4.72156	2.10858
M_TRINITY_DN14450_c0_g1_i1_1_H_TRINITY_DN9239_c0_g1_i1_1	38.9167	0.659637	-0.202329	0.91164	-0.133464	0.839659	0.889016	2.00442	2.05669	2.59675	1.17115
M_TRINITY_DN14453_c0_g1_i1_1_H_TRINITY_DN6976_c0_g1_i1_1	20.6955	0.847487	0.221997	1.13929	0.188139	0.824317	0.877707	1.10581	1.31714	1.20783	1.59687
M_TRINITY_DN14453_c0_g1_i1_2_H_TRINITY_DN14318_c0_g1_i2_1	16.2526	1.12903	-0.481681	0.685945	-0.543834	0.630033	0.72807	1.41426	1.6847	0.389884	1.69734
M_TRINITY_DN14458_c0_g1_i1_1_H_TRINITY_DN30356_c0_g1_i1_1	13.4523	1.08899	0.0902	1.07046	0.0982267	0.928128	0.950569	1.25065	0.984469	1.45233	0.967952
M_TRINITY_DN14458_c0_g1_i1_2_H_TRINITY_DN30864_c0_g1_i1_1	10.2559	1.58139	-1.1856	0.272648	-1.87489	0.235782	0.355287	0.320147	3.42545	0.428174	0.620296
M_TRINITY_DN14461_c0_g1_i1_1_H_TRINITY_DN15515_c0_g1_i1_1	11.8398	1.68015	-1.3473	0.208242	-2.26367	0.177883	0.287114	2.67334	1.44756	0.837825	0
M_TRINITY_DN14467_c0_g1_i1_1_H_TRINITY_DN32420_c0_g1_i1_2	24.2476	0.833209	1.34652	2.17639	1.12194	0.178134	0.287395	1.18903	0.622888	2.31282	1.71965
M_TRINITY_DN14470_c0_g1_i1_2_H_TRINITY_DN33411_c0_g1_i1_1	13.6181	1.13314	-1.20731	0.387414	-1.36805	0.227313	0.345581	2.50838	2.16065	0.58272	1.23645
M_TRINITY_DN14471_c0_g1_i1_1_H_TRINITY_DN31744_c0_g1_i1_2	8.704	2.14851	1.87475	16.3128	4.02793	0.0608268	0.123084	0	0.196729	2.77966	0.161929
M_TRINITY_DN14473_c0_g1_i1_2_H_TRINITY_DN11528_c0_g1_i1_1	26.8118	1.28093	-4.40995	0.0199311	-5.64884	1.03396e-05	5.7758e-05	3.30709	4.19966	0.162893	0
M_TRINITY_DN1447_c0_g1_i1_2_H_TRINITY_DN6250_c0_g1_i1_1	13.7418	2.06279	-3.49356	0.00677065	-7.20649	0.000476627	0.00190447	4.74974	0.750016	0	0
M_TRINITY_DN14482_c0_g1_i1_2_H_TRINITY_DN14514_c0_g1_i1_1	28.7822	0.724764	-0.6531	0.720293	-0.473344	0.513692	0.630473	2.84655	1.87065	1.83813	1.62613
M_TRINITY_DN14485_c0_g1_i1_2_H_TRINITY_DN9219_c0_g1_i1_1	220.943	0.230827	-2.01743	0.724131	-0.465677	0.0436506	0.0940296	8.43617	11.5617	7.43629	6.99762
M_TRINITY_DN14491_c0_g1_i1_1_H_TRINITY_DN3019_c0_g1_i1_2	40.5657	0.653545	1.28383	1.78886	0.839043	0.1992	0.313229	2.33501	2.37342	5.84946	2.6098
M_TRINITY_DN14492_c0_g1_i1_2_H_TRINITY_DN18780_c0_g1_i2_2	99.7184	0.406844	3.43731	2.63618	1.39845	0.000587512	0.00229201	2.22736	4.5701	8.52943	9.14174
M_TRINITY_DN14495_c0_g1_i1_1_H_TRINITY_DN28233_c0_g1_i1_1	33.5353	2.52466	-0.62691	0.333849	-1.58273	0.530719	0.645024	3.28195	5.43067	0	2.88494
M_TRINITY_DN14495_c0_g1_i1_2_H_TRINITY_DN31392_c0_g1_i1_1	20.5009	1.79662	-4.33222	0.00453916	-7.78336	1.47614e-05	8.03595e-05	6.43268	2.24142	0	0
M_TRINITY_DN14499_c0_g1_i1_1_H_TRINITY_DN22853_c3_g1_i2_1	95.5628	0.381061	0.98049	1.29561	0.373627	0.326844	0.454159	2.19071	2.88109	3.98495	2.58709
M_TRINITY_DN14501_c0_g1_i1_2_H_TRINITY_DN15479_c0_g1_i1_1	23.1089	0.919735	-3.24257	0.126543	-2.9823	0.00118458	0.00426991	3.14446	2.86368	0.570143	0.270595
M_TRINITY_DN14503_c0_g1_i1_1_H_TRINITY_DN22869_c0_g2_i1_1	154.68	0.253002	-2.43011	0.65301	-0.614822	0.0150943	0.0388066	3.20017	3.53943	2.19708	2.21645
M_TRINITY_DN14505_c0_g1_i1_2_H_TRINITY_DN6678_c0_g1_i1_1	28.1213	0.84395	-0.96864	0.567431	-0.817483	0.332725	0.459812	3.79755	2.27018	2.55169	0.938935
M_TRINITY_DN14506_c0_g2_i1_1_H_TRINITY_DN29557_c2_g2_i5_1	2737.55	0.0575133	-14.438	0.562381	-0.830379	2.98195e-47	1.45862e-45	22.0245	23.8432	12.9439	12.8966
M_TRINITY_DN14507_c0_g1_i1_2_H_TRINITY_DN31368_c0_g1_i1_1	30.1423	0.959035	-0.465567	0.733824	-0.446495	0.641526	0.737337	1.08438	3.17326	2.50523	0.555966
M_TRINITY_DN14508_c0_g1_i1_1_H_TRINITY_DN21503_c0_g2_i1_2	85.4013	0.496801	7.05429	11.3497	3.50458	1.73485e-12	2.07738e-11	0.396368	0.180634	2.89336	3.85824
M_TRINITY_DN14511_c0_g1_i1_1_H_TRINITY_DN1297_c0_g1_i1_1	32.7527	0.671493	0.704474	1.38804	0.473049	0.481137	0.601392	2.42824	1.94118	3.69676	2.49364
M_TRINITY_DN14511_c0_g2_i1_1_H_TRINITY_DN29804_c0_g1_i21_1	42.1975	0.698351	-1.9455	0.389949	-1.35864	0.0517149	0.107734	2.14989	1.73005	1.17711	0.392214
M_TRINITY_DN14512_c0_g1_i1_1_H_TRINITY_DN18707_c0_g1_i1_1	44.666	0.551504	-2.65106	0.362972	-1.46207	0.00802389	0.0226393	3.7025	3.33642	1.40912	1.1364
M_TRINITY_DN14515_c0_g1_i1_1_H_TRINITY_DN26846_c0_g3_i1_2	28.6877	0.769025	2.80615	4.46295	2.158	0.0050138	0.0150258	0.636251	0.33694	2.30828	2.30451
M_TRINITY_DN14519_c0_g1_i1_2_H_TRINITY_DN4894_c0_g1_i1_1	30.8868	0.691997	-1.60007	0.46418	-1.10724	0.109584	0.197576	2.60202	2.13349	0.937023	1.28169
M_TRINITY_DN14521_c0_g1_i1_1_H_TRINITY_DN20749_c0_g1_i1_1	44.1268	0.609377	-0.380349	0.851586	-0.231776	0.703687	0.787292	1.73857	3.46472	2.59284	1.77566
M_TRINITY_DN14521_c0_g2_i1_1_H_TRINITY_DN21046_c0_g1_i1_1	42.1432	0.608596	-0.404714	0.843052	-0.246307	0.685688	0.773019	3.646	2.08137	2.51616	2.3422
M_TRINITY_DN14522_c0_g1_i1_1_H_TRINITY_DN17255_c0_g1_i2_1	43.9159	0.723786	-0.280008	0.868943	-0.202666	0.779471	0.843457	1.44543	4.8399	2.00572	3.37983
M_TRINITY_DN14526_c0_g1_i1_1_H_TRINITY_DN26249_c5_g1_i1_2	1219.2	0.0887325	9.45413	1.78867	0.838889	3.25705e-21	6.57028e-20	33.746	33.305	60.9136	59.5852
M_TRINITY_DN14527_c0_g1_i1_1_H_TRINITY_DN7760_c0_g1_i1_1	15.0769	1.20345	-1.33183	0.329239	-1.60279	0.182916	0.293277	1.08532	3.34219	0.307709	1.0666
M_TRINITY_DN14536_c0_g1_i1_1_H_TRINITY_DN31196_c0_g1_i1_1	8.69179	1.41746	-0.730363	0.487927	-1.03526	0.465168	0.586871	0.695885	1.18538	0.299128	0.591958
M_TRINITY_DN14540_c0_g1_i1_1_H_TRINITY_DN20859_c0_g1_i1_1	44.1974	0.544902	-2.00886	0.468256	-1.09463	0.0445518	0.0955124	4.51423	4.07048	2.1826	1.90663
M_TRINITY_DN14541_c0_g2_i1_2_H_TRINITY_DN11380_c0_g2_i1_2	51.0441	0.634353	3.26826	4.20828	2.07323	0.00108211	0.00394425	0.575077	1.04056	4.63646	2.09683
M_TRINITY_DN14546_c0_g1_i1_1_H_TRINITY_DN12913_c0_g1_i1_1	10.5135	1.34405	-1.1742	0.334903	-1.57819	0.240315	0.360353	0.832938	2.22399	0.39894	0.683987
M_TRINITY_DN14553_c0_g1_i1_1_H_TRINITY_DN20540_c0_g1_i1_1	60.8211	0.615861	-0.661087	0.754118	-0.407138	0.508557	0.625769	4.61754	3.76841	1.53272	4.76341
M_TRINITY_DN14555_c0_g1_i1_2_H_TRINITY_DN9741_c0_g1_i1_2	14.0156	4.62601	0.827607	14.2069	3.82852	0.407893	0.533891	0.390175	0	0	6.48379
M_TRINITY_DN14559_c0_g1_i1_1_H_TRINITY_DN12566_c0_g1_i1_2	33.7044	0.94629	2.53263	5.2656	2.3966	0.0113212	0.0303983	1.22148	0.162597	4.18217	3.13581
M_TRINITY_DN14565_c0_g1_i1_1_H_TRINITY_DN24269_c0_g1_i1_2	318.519	0.189557	3.1084	1.50443	0.589218	0.00188106	0.00641433	8.28908	10.1602	15.1523	12.6599
M_TRINITY_DN14565_c0_g1_i1_2_H_TRINITY_DN30835_c0_g1_i1_1	24.9432	0.808696	-1.06863	0.549351	-0.864199	0.285236	0.409903	3.26513	2.40983	2.10053	1.14991
M_TRINITY_DN14572_c0_g2_i1_2_H_TRINITY_DN429_c0_g1_i1_1	22.6511	0.922229	-0.39297	0.777865	-0.362409	0.694341	0.779482	1.62624	3.70337	1.21649	2.85836
M_TRINITY_DN14574_c0_g1_i1_2_H_TRINITY_DN26625_c2_g3_i1_1	1492.9	0.0825585	-18.5473	0.34598	-1.53124	8.57331e-77	7.82472e-75	49.1587	51.2956	16.8713	17.9048
M_TRINITY_DN14575_c0_g1_i2_2_H_TRINITY_DN24543_c2_g1_i1_1	24.9326	1.675	-4.8139	0.00373862	-8.06328	1.48011e-06	9.47577e-06	2.55973	4.38626	0	0
M_TRINITY_DN14578_c0_g1_i1_2_H_TRINITY_DN4383_c0_g1_i1_2	54.9177	0.479724	1.80173	1.8205	0.864335	0.0715872	0.140564	3.91	3.2115	6.824	6.18837
M_TRINITY_DN14581_c0_g1_i1_1_H_TRINITY_DN29021_c0_g1_i1_2	11.7618	1.62382	1.48679	5.33051	2.41427	0.137071	0.234754	0.884261	0	2.96204	1.74934
M_TRINITY_DN14584_c0_g1_i1_1_H_TRINITY_DN14015_c0_g1_i1_1	34.5315	2.511	-0.820683	0.239693	-2.06074	0.411827	0.537679	8.92268	3.63106	0	3.01417
M_TRINITY_DN14585_c0_g1_i1_1_H_TRINITY_DN15399_c0_g1_i1_2	44.7268	0.676099	2.44193	3.14049	1.65099	0.0146088	0.0377529	0.734221	0.476053	2.77291	1.16115
M_TRINITY_DN14588_c0_g1_i1_1_H_TRINITY_DN19306_c0_g1_i1_2	30.5887	0.750829	2.20198	3.14555	1.65331	0.0276664	0.0643979	1.00227	0.560443	1.99873	2.96802
M_TRINITY_DN14590_c0_g1_i2_1_H_TRINITY_DN15397_c0_g1_i1_1	20.4762	1.08984	-2.06543	0.210079	-2.251	0.0388821	0.0854545	2.88144	1.46481	0.801807	0.145926
M_TRINITY_DN14593_c0_g1_i1_1_H_TRINITY_DN29634_c0_g1_i1_2	16.0691	1.67451	2.40302	16.267	4.02388	0.0162602	0.0413531	0.430192	0	0.613435	6.42156
M_TRINITY_DN14594_c0_g1_i1_1_H_TRINITY_DN22024_c0_g1_i1_1	71.9443	0.431462	-2.76649	0.437201	-1.19363	0.00566641	0.0167321	2.41892	2.94786	0.935999	1.39631
M_TRINITY_DN14602_c0_g1_i1_2_H_TRINITY_DN32974_c0_g1_i1_1	24.5419	0.839775	-1.01328	0.55443	-0.850923	0.310929	0.437322	2.92217	2.38823	0.920922	2.03227
M_TRINITY_DN14604_c0_g1_i1_1_H_TRINITY_DN24269_c0_g2_i1_1	33.4714	0.704923	0.742796	1.43755	0.523613	0.457605	0.579847	2.24394	1.76722	3.91866	1.93023
M_TRINITY_DN14605_c0_g1_i1_1_H_TRINITY_DN14851_c0_g2_i1_2	26.1956	0.82131	0.934005	1.70185	0.767108	0.350301	0.477272	0.867479	1.22865	1.06243	2.39568
M_TRINITY_DN14610_c0_g1_i1_1_H_TRINITY_DN26085_c0_g1_i3_2	442.141	0.146719	-4.1687	0.654458	-0.611628	3.06336e-05	0.000157771	10.778	11.1013	7.56102	6.83865
M_TRINITY_DN14613_c0_g1_i1_1_H_TRINITY_DN3554_c0_g1_i1_1	94.4119	0.419734	-5.62075	0.194896	-2.35922	1.90134e-08	1.54544e-07	2.53355	2.67806	0.331653	0.663705
M_TRINITY_DN14616_c0_g1_i1_1_H_TRINITY_DN13411_c0_g1_i1_2	7.9854	2.13592	0.239995	1.42663	0.512611	0.810334	0.867132	0	1.41145	0.23311	1.61398
M_TRINITY_DN14619_c0_g1_i1_1_H_TRINITY_DN17872_c0_g2_i1_1	46.1527	0.670903	-1.13008	0.591243	-0.758177	0.258441	0.380761	3.95838	2.57835	2.86651	1.05718
M_TRINITY_DN14622_c0_g1_i1_2_H_TRINITY_DN17136_c0_g1_i1_1	8.71576	1.80164	-0.985299	0.292164	-1.77515	0.324477	0.45152	1.20606	1.44127	0	0.794767
M_TRINITY_DN14627_c0_g1_i1_2_H_TRINITY_DN24820_c9_g3_i1_1	19.1023	1.13193	-1.30403	0.359467	-1.47607	0.192225	0.304649	1.91811	1.85933	1.20845	0.189401
M_TRINITY_DN14635_c0_g1_i1_2_H_TRINITY_DN26214_c2_g2_i3_2	242.292	0.259878	6.09816	2.99962	1.58478	1.07295e-09	1.00865e-08	4.23107	3.83658	14.5933	9.89256
M_TRINITY_DN14636_c0_g1_i1_1_H_TRINITY_DN21227_c0_g2_i1_2	94.1594	0.383833	1.73397	1.58618	0.665557	0.0829227	0.158244	2.95827	5.02677	6.71536	5.9463
M_TRINITY_DN14637_c0_g1_i1_2_H_TRINITY_DN27791_c2_g1_i6_1	205.785	0.24044	-5.78265	0.381464	-1.39038	7.35322e-09	6.2607e-08	12.8869	12.428	5.48414	4.27353
M_TRINITY_DN14640_c0_g1_i1_2_H_TRINITY_DN33272_c0_g1_i1_1	18.5986	1.55831	-1.34529	0.233845	-2.09638	0.178532	0.287837	4.72839	1.26189	1.48919	0
M_TRINITY_DN14644_c0_g1_i1_2_H_TRINITY_DN33607_c0_g1_i1_1	18.8023	1.38957	-1.45461	0.246339	-2.02128	0.145777	0.246107	2.29015	2.01943	0	1.01447
M_TRINITY_DN14645_c0_g1_i1_1_H_TRINITY_DN21016_c1_g1_i1_1	18.7306	1.06274	-1.27755	0.390202	-1.35771	0.201409	0.31584	3.81982	1.37391	1.47362	0.683403
M_TRINITY_DN14647_c0_g1_i1_1_H_TRINITY_DN28820_c0_g1_i1_2	90.4699	0.562768	3.41878	3.79469	1.92398	0.00062902	0.00243758	4.61019	1.61206	8.69138	15.3336
M_TRINITY_DN14650_c0_g1_i1_2_H_TRINITY_DN30693_c0_g1_i1_1	46.6104	0.571685	-2.24003	0.411626	-1.28059	0.0250887	0.059325	3.20755	5.1377	2.07884	1.38619
M_TRINITY_DN14652_c0_g1_i1_1_H_TRINITY_DN31333_c0_g1_i1_2	22.7307	0.869354	2.51297	4.54619	2.18466	0.0119721	0.0319056	0.449752	0.385483	2.44429	1.54358
M_TRINITY_DN14655_c0_g1_i1_1_H_TRINITY_DN18765_c0_g1_i1_2	33.0829	0.782996	4.0063	8.79641	3.13692	6.16772e-05	0.000299395	0.239227	0.27761	1.51366	2.9029
M_TRINITY_DN14656_c0_g1_i1_1_H_TRINITY_DN15383_c0_g1_i1_1	42.3622	0.684775	-3.54515	0.185871	-2.42763	0.000392392	0.00159905	2.05007	3.11314	0.263439	0.66438
M_TRINITY_DN14659_c0_g1_i1_1_H_TRINITY_DN14127_c0_g1_i1_2	16.792	1.1826	1.01463	2.29725	1.19991	0.310281	0.436724	0.819845	1.31658	0.78266	4.21376
M_TRINITY_DN14660_c0_g1_i1_1_H_TRINITY_DN27382_c2_g1_i1_1	159.902	0.292565	-6.21008	0.28384	-1.81685	5.29573e-10	5.14383e-09	5.88323	6.06716	1.36215	1.99814
M_TRINITY_DN14664_c0_g1_i1_1_H_TRINITY_DN3642_c0_g1_i1_2	26.6086	1.2869	2.09988	6.50858	2.70234	0.0357393	0.0796406	0	1.56182	6.66263	3.12427
M_TRINITY_DN14667_c0_g2_i1_1_H_TRINITY_DN30412_c0_g1_i1_1	33.4514	0.740658	-2.40008	0.29166	-1.77764	0.0163915	0.041641	5.70573	5.19	0.938701	2.27675
M_TRINITY_DN14668_c0_g1_i1_2_H_TRINITY_DN31785_c0_g1_i1_1	17.1772	0.975755	-1.42343	0.381852	-1.38892	0.154612	0.257395	2.75943	1.87694	0.884587	0.920196
M_TRINITY_DN14674_c0_g1_i1_2_H_TRINITY_DN16740_c0_g1_i1_2	91.4506	0.354973	-0.733622	0.834847	-0.260416	0.463179	0.585151	2.15854	2.95028	2.20363	2.08177
M_TRINITY_DN14678_c0_g1_i1_1_H_TRINITY_DN27450_c2_g2_i1_2	205.213	0.241519	7.75865	3.66512	1.87386	8.58382e-15	1.20982e-13	1.52513	1.51851	6.16716	5.05632
M_TRINITY_DN14678_c0_g1_i1_2_H_TRINITY_DN11183_c0_g1_i1_2	17.2321	1.33786	2.82147	13.6871	3.77475	0.00478037	0.0144056	0.462626	0	4.31826	2.64939
M_TRINITY_DN1467_c0_g2_i1_1_H_TRINITY_DN22267_c0_g1_i1_2	243.011	0.281236	1.71095	1.39589	0.481182	0.0870898	0.164425	8.999	13.7616	12.7405	18.7665
M_TRINITY_DN14680_c0_g1_i1_2_H_TRINITY_DN23259_c0_g1_i1_1	59.5691	0.58673	-4.10535	0.188321	-2.40873	4.03696e-05	0.000203281	3.01893	4.02278	0.348641	0.955169
M_TRINITY_DN14681_c0_g1_i1_1_H_TRINITY_DN28029_c0_g2_i1_2	29.5528	0.778416	1.1485	1.85834	0.894012	0.250762	0.372535	0.657379	1.74697	1.99382	2.34915
M_TRINITY_DN14686_c0_g1_i1_2_H_TRINITY_DN2079_c0_g1_i1_1	45.06	0.817342	-0.460169	0.77051	-0.376115	0.645395	0.740904	5.25605	3.37455	1.01128	5.63745
M_TRINITY_DN14688_c0_g1_i3_2_H_TRINITY_DN29809_c0_g5_i1_1	18.5609	1.04249	-0.798272	0.561674	-0.832194	0.424713	0.549639	1.25479	3.22898	1.76349	0.745527
M_TRINITY_DN14689_c0_g1_i1_2_H_TRINITY_DN10392_c0_g1_i1_2	64.3917	0.590637	3.21461	3.72868	1.89867	0.00130624	0.00465518	1.37532	2.39617	4.04396	9.81283
M_TRINITY_DN14692_c0_g1_i1_1_H_TRINITY_DN29657_c1_g1_i2_1	257.277	0.232047	-3.78025	0.544425	-0.877194	0.000156673	0.000700233	3.93729	3.91709	1.77717	2.4852
M_TRINITY_DN14698_c0_g1_i1_1_H_TRINITY_DN16583_c0_g2_i1_1	21.4933	0.843051	-1.18662	0.499868	-1.00038	0.235378	0.354868	2.88229	3.47316	1.89397	1.3169
M_TRINITY_DN14700_c0_g1_i1_1_H_TRINITY_DN32382_c0_g1_i1_1	9.63277	2.51015	-0.2306	0.669501	-0.578842	0.817625	0.872538	2.6979	0	1.8557	0
M_TRINITY_DN14703_c0_g1_i1_1_H_TRINITY_DN31304_c0_g1_i1_2	75.4435	0.429777	1.50676	1.56653	0.647573	0.131871	0.227835	4.65628	4.99517	5.8921	9.2933
M_TRINITY_DN14703_c0_g1_i1_2_H_TRINITY_DN8509_c0_g1_i1_1	24.576	1.17084	0.76933	1.86705	0.900761	0.441698	0.564699	3.64497	0.263034	3.1616	4.40502
M_TRINITY_DN14706_c0_g1_i1_1_H_TRINITY_DN5619_c0_g1_i1_1	10.9384	1.31884	-1.41903	0.273294	-1.87147	0.15589	0.25906	2.15825	1.67531	0.299935	0.806174
M_TRINITY_DN14710_c0_g1_i1_1_H_TRINITY_DN13504_c0_g1_i1_1	59.5583	0.558103	1.15427	1.56287	0.6442	0.24839	0.369978	2.94852	4.61951	8.14059	3.74048
M_TRINITY_DN1471_c0_g1_i1_2_H_TRINITY_DN24706_c3_g2_i1_2	373.4	0.172803	-2.77229	0.717445	-0.47906	0.0055663	0.0164657	7.85896	8.96812	6.67328	5.45057
M_TRINITY_DN14723_c0_g1_i1_2_H_TRINITY_DN7272_c0_g1_i1_1	9.67882	1.8307	-0.311598	0.673411	-0.570441	0.755346	0.826192	1.18878	1.38961	0	1.63863
M_TRINITY_DN14726_c0_g1_i1_2_H_TRINITY_DN9109_c0_g1_i1_1	44.487	0.84402	0.306456	1.19636	0.258655	0.759257	0.828809	5.88525	1.58077	7.08824	2.21367
M_TRINITY_DN14729_c0_g1_i1_1_H_TRINITY_DN26104_c3_g3_i1_2	189.741	0.335817	7.09949	5.2203	2.38413	1.25214e-12	1.51206e-11	1.6549	0.881279	6.07367	7.42741
M_TRINITY_DN1472_c0_g1_i1_1_H_TRINITY_DN29994_c1_g1_i2_1	43.3059	2.3703	-1.21497	0.135856	-2.87984	0.224377	0.342264	4.19938	9.62326	0	1.80513
M_TRINITY_DN14731_c0_g1_i1_2_H_TRINITY_DN19770_c0_g1_i2_1	72.1476	0.43158	-1.11617	0.716125	-0.481717	0.264349	0.387122	3.42384	2.63303	2.53249	1.8597
M_TRINITY_DN14732_c0_g1_i1_1_H_TRINITY_DN17388_c0_g2_i1_1	23.2853	1.04149	-0.552157	0.671255	-0.575067	0.580841	0.688313	0.761653	2.40352	1.7089	0.427732
M_TRINITY_DN14733_c0_g1_i1_1_H_TRINITY_DN27101_c2_g5_i1_2	47.848	0.510714	-0.998738	0.702189	-0.51007	0.317922	0.444605	5.06664	5.78526	4.15172	3.44652
M_TRINITY_DN14739_c0_g1_i1_1_H_TRINITY_DN5313_c0_g1_i1_1	13.4109	1.89688	-3.77931	0.00694934	-7.16891	0.000157264	0.000702664	2.73265	4.07508	0	0
M_TRINITY_DN1473_c0_g1_i1_2_H_TRINITY_DN30733_c0_g1_i1_2	8.97308	1.78638	1.46209	6.11288	2.61185	0.143716	0.243563	0	0.593829	2.19144	1.46262
M_TRINITY_DN14740_c0_g1_i1_2_H_TRINITY_DN32189_c0_g1_i1_2	37.0221	0.950249	5.48047	36.9579	5.20781	4.24205e-08	3.32087e-07	0.0390183	0.0935659	2.70539	2.18375
M_TRINITY_DN14749_c0_g1_i1_1_H_TRINITY_DN15647_c0_g1_i1_1	68.6912	0.6737	-5.1214	0.0914871	-3.45029	3.03277e-07	2.1317e-06	2.14261	2.08265	0.0463912	0.331201
M_TRINITY_DN14750_c0_g1_i4_1_H_TRINITY_DN17351_c1_g1_i2_1	17.8294	0.953186	-1.11431	0.478921	-1.06214	0.265148	0.38795	1.79182	1.93571	0.691423	1.16262
M_TRINITY_DN14752_c0_g1_i1_2_H_TRINITY_DN11423_c0_g1_i1_1	53.4723	0.556937	-3.13991	0.297564	-1.74873	0.00169002	0.00583602	4.78334	2.78779	1.15224	1.09873
M_TRINITY_DN14759_c0_g1_i1_2_H_TRINITY_DN20932_c0_g1_i1_1	123.604	0.332679	-1.79987	0.660312	-0.598779	0.0718812	0.141021	3.4581	5.34847	3.21232	2.61181
M_TRINITY_DN14761_c0_g1_i1_2_H_TRINITY_DN29377_c5_g1_i1_1	78.2444	0.573266	-2.60721	0.354873	-1.49463	0.0091283	0.0252997	7.00102	3.46427	1.11528	2.61884
M_TRINITY_DN14761_c0_g2_i1_1_H_TRINITY_DN2863_c0_g1_i1_1	41.3764	0.694806	-2.10201	0.36337	-1.46049	0.0355523	0.0793006	3.84002	4.16595	2.19007	0.752935
M_TRINITY_DN14763_c0_g1_i1_1_H_TRINITY_DN5062_c0_g1_i1_1	45.4212	0.52393	-0.889663	0.723908	-0.466121	0.373647	0.50112	2.37536	2.6543	1.73785	1.9193
M_TRINITY_DN14772_c0_g1_i1_1_H_TRINITY_DN12579_c0_g1_i1_2	34.7247	0.731165	2.27246	3.16355	1.66154	0.0230589	0.0552453	0.58202	1.41152	2.46567	3.67259
M_TRINITY_DN14776_c0_g1_i1_1_H_TRINITY_DN29658_c0_g1_i1_2	76.9127	0.388174	2.91997	2.19384	1.13346	0.00350062	0.0109998	1.52404	1.35697	3.24225	3.08069
M_TRINITY_DN14780_c0_g1_i1_2_H_TRINITY_DN14788_c0_g1_i1_2	54.3126	0.512805	2.69123	2.60282	1.38008	0.00711898	0.0203703	3.08045	3.83259	11.0418	7.17155
M_TRINITY_DN14783_c0_g2_i1_2_H_TRINITY_DN33944_c0_g1_i1_1	7.44907	2.25906	-2.79834	0.0125027	-6.32161	0.00513655	0.015343	1.98844	1.60961	0	0
M_TRINITY_DN14795_c0_g1_i1_1_H_TRINITY_DN7836_c0_g1_i1_2	21.6801	1.41256	1.14991	3.08296	1.62431	0.25018	0.371863	2.25669	0	3.75613	3.33344
M_TRINITY_DN1479_c0_g1_i1_1_H_TRINITY_DN26882_c0_g4_i3_1	155.505	0.34798	-1.85329	0.639534	-0.644907	0.0638408	0.128041	4.0544	3.7489	1.74495	3.23758
M_TRINITY_DN14802_c0_g1_i2_1_H_TRINITY_DN19685_c1_g1_i1_1	22.4446	1.10613	-1.07435	0.438799	-1.18837	0.282665	0.40733	1.07812	4.11142	0.371361	1.83073
M_TRINITY_DN14802_c0_g2_i1_2_H_TRINITY_DN26177_c0_g3_i1_2	27.4201	0.998919	-0.62137	0.650356	-0.620698	0.534356	0.648261	1.76228	3.58474	0.525769	2.96588
M_TRINITY_DN14804_c0_g1_i1_2_H_TRINITY_DN26977_c0_g4_i1_1	47.8623	0.634009	-0.677985	0.74234	-0.429849	0.497781	0.616158	6.06063	2.99898	2.5278	4.25659
M_TRINITY_DN14808_c0_g1_i1_2_H_TRINITY_DN13988_c0_g1_i1_1	19.3573	1.24875	-0.999098	0.421141	-1.24762	0.317747	0.444442	3.54713	1.89366	2.28004	0.195377
M_TRINITY_DN14812_c0_g1_i1_1_H_TRINITY_DN22991_c0_g1_i1_1	250.853	0.202677	-3.07987	0.648771	-0.624219	0.00207092	0.00695869	4.30365	5.24177	3.00256	3.17715
M_TRINITY_DN14815_c0_g1_i1_2_H_TRINITY_DN14768_c0_g1_i1_2	43.2896	0.634297	4.44569	7.06106	2.81989	8.76111e-06	4.94854e-05	0.425552	0.871308	4.40878	4.82693
M_TRINITY_DN14816_c0_g1_i1_1_H_TRINITY_DN9787_c0_g1_i1_2	26.5173	0.734313	0.185611	1.09908	0.136296	0.85275	0.897827	1.93083	2.68775	2.40006	2.61715
M_TRINITY_DN14817_c0_g1_i1_2_H_TRINITY_DN30426_c0_g1_i1_1	12.3651	1.59966	-1.27901	0.242156	-2.04599	0.200892	0.315261	1.71998	1.05442	0	0.632675
M_TRINITY_DN14818_c0_g1_i1_1_H_TRINITY_DN27668_c0_g4_i1_1	98.5178	0.554421	-1.436	0.575885	-0.796147	0.151003	0.252905	2.65559	8.05401	2.05856	3.97267
M_TRINITY_DN14819_c0_g1_i1_2_H_TRINITY_DN7845_c0_g1_i1_1	22.0013	1.06436	-1.64479	0.297166	-1.75066	0.100013	0.18386	4.58885	1.94874	0.333142	1.56642
M_TRINITY_DN14820_c0_g1_i1_1_H_TRINITY_DN3964_c0_g1_i1_1	9.31411	2.0334	-0.838326	0.306796	-1.70465	0.401848	0.528245	3.38797	0	0.464545	0.652579
M_TRINITY_DN14826_c0_g1_i1_2_H_TRINITY_DN15141_c0_g1_i1_1	11.2581	2.12638	-3.25216	0.00828481	-6.91531	0.00114532	0.00414587	0.828965	4.36184	0	0
M_TRINITY_DN14828_c0_g1_i2_2_H_TRINITY_DN13600_c0_g1_i1_1	17.1745	1.14706	-1.34473	0.343294	-1.54248	0.178713	0.288074	1.36222	3.58884	0.35538	1.28563
M_TRINITY_DN14830_c0_g1_i1_1_H_TRINITY_DN12421_c0_g1_i2_2	38.7145	0.770706	0.392941	1.23357	0.302842	0.694363	0.779482	3.12575	1.32144	3.9948	1.61408
M_TRINITY_DN14835_c0_g1_i1_2_H_TRINITY_DN13207_c0_g1_i1_2	32.4577	0.85322	1.15452	1.9794	0.985061	0.248287	0.369897	2.27984	2.07703	7.07443	1.71361
M_TRINITY_DN14837_c0_g1_i1_1_H_TRINITY_DN4998_c0_g1_i1_1	50.657	0.611922	-1.9609	0.435299	-1.19992	0.0498903	0.104612	5.96401	9.84955	4.8667	2.09476
M_TRINITY_DN1483_c0_g1_i1_1_H_TRINITY_DN30398_c0_g1_i1_1	18.1533	0.972039	-1.32738	0.408876	-1.29027	0.184383	0.295029	1.26914	1.89911	0.444856	0.852808
M_TRINITY_DN14842_c0_g1_i1_2_H_TRINITY_DN23641_c0_g1_i1_1	50.0405	0.576989	-2.89981	0.313566	-1.67316	0.0037339	0.0116387	3.6525	3.15897	0.700156	1.40644
M_TRINITY_DN14847_c0_g1_i1_1_H_TRINITY_DN16605_c0_g1_i1_1	21.3472	1.81724	-4.31524	0.00435888	-7.84183	1.59428e-05	8.62673e-05	8.03354	2.17055	0	0
M_TRINITY_DN14855_c0_g1_i1_1_H_TRINITY_DN16404_c0_g1_i2_1	28.5823	0.792243	1.20998	1.94342	0.958597	0.226287	0.344458	1.80828	0.804619	2.28351	2.79606
M_TRINITY_DN14864_c0_g2_i1_1_H_TRINITY_DN28616_c0_g1_i1_2	25.8243	0.770881	0.988518	1.69587	0.76203	0.322899	0.449742	1.45468	1.12817	1.80116	2.6291
M_TRINITY_DN14864_c1_g1_i1_1_H_TRINITY_DN4904_c0_g1_i1_2	15.8989	1.3071	0.628075	1.76658	0.820955	0.529955	0.644462	0.265795	2.04643	0.964426	3.00441
M_TRINITY_DN14865_c0_g1_i1_2_H_TRINITY_DN26281_c2_g1_i1_1	111.8	0.310477	-0.750342	0.850885	-0.232964	0.453048	0.575681	2.60966	3.31058	2.52458	2.52586
M_TRINITY_DN14867_c0_g1_i1_2_H_TRINITY_DN17070_c0_g1_i1_1	11.0863	2.03141	-3.39355	0.00840984	-6.89371	0.000689919	0.00264787	1.51848	3.50958	0	0
M_TRINITY_DN14869_c0_g1_i1_2_H_TRINITY_DN7090_c0_g1_i1_2	14.9155	1.18908	-0.209389	0.841491	-0.24898	0.834145	0.885056	1.87896	1.32964	0.516236	2.25084
M_TRINITY_DN14871_c0_g1_i1_2_H_TRINITY_DN24589_c0_g1_i1_1	10.6691	2.05471	-3.3293	0.00872422	-6.84076	0.000870645	0.00324902	3.0486	1.48823	0	0
M_TRINITY_DN14871_c0_g1_i2_1_H_TRINITY_DN8389_c0_g1_i1_2	24.6756	0.800033	1.56881	2.38684	1.2551	0.116692	0.20786	0.694604	0.847099	2.3542	1.40312
M_TRINITY_DN14872_c0_g1_i1_1_H_TRINITY_DN26393_c0_g3_i1_1	118.564	0.363433	-2.21097	0.572942	-0.803539	0.0270379	0.063146	12.6382	9.37603	7.68198	5.10693
M_TRINITY_DN14875_c0_g1_i1_2_H_TRINITY_DN27993_c0_g1_i1_1	83.1499	0.468094	-1.09028	0.70205	-0.510354	0.27559	0.399406	4.24091	7.97507	5.37079	3.17087
M_TRINITY_DN1487_c0_g1_i1_1_H_TRINITY_DN16786_c0_g2_i1_2	24.7048	0.76082	0.60653	1.37693	0.46146	0.544163	0.656937	1.97276	2.16326	2.6135	3.05205
M_TRINITY_DN14883_c0_g1_i1_2_H_TRINITY_DN32525_c0_g1_i1_1	17.8489	0.917416	-0.41835	0.766416	-0.383801	0.675691	0.765294	2.24166	1.92975	1.66992	1.63598
M_TRINITY_DN14883_c0_g2_i1_2_H_TRINITY_DN30572_c0_g1_i1_2	32.7468	0.645579	0.383717	1.18733	0.247719	0.701188	0.78526	1.37201	1.34596	1.78581	1.43887
M_TRINITY_DN14887_c0_g1_i1_2_H_TRINITY_DN4347_c0_g1_i1_2	47.929	0.555208	1.77282	1.97833	0.984283	0.0762591	0.147923	1.62345	2.31561	4.78329	3.00647
M_TRINITY_DN1488_c0_g1_i1_1_H_TRINITY_DN24099_c0_g2_i1_2	65.6632	0.505874	2.40283	2.32226	1.21553	0.0162687	0.041364	2.79578	1.42689	5.36542	4.66498
M_TRINITY_DN14894_c0_g1_i1_2_H_TRINITY_DN16298_c0_g1_i1_2	48.7483	0.563882	-0.96265	0.686428	-0.54282	0.335723	0.462994	3.16804	5.37543	3.56492	2.34374
M_TRINITY_DN14905_c0_g1_i1_2_H_TRINITY_DN13386_c0_g2_i1_2	15.9055	1.34804	0.312917	1.33962	0.421824	0.754344	0.825427	0.135789	2.10171	1.12085	1.86669
M_TRINITY_DN14906_c0_g1_i1_1_H_TRINITY_DN20926_c0_g1_i2_2	15.1607	1.56733	1.04391	3.10833	1.63614	0.296529	0.421865	1.32891	4.68358e-20	1.62041	2.74003
M_TRINITY_DN14907_c0_g1_i1_2_H_TRINITY_DN22135_c0_g1_i1_1	47.3981	0.558041	0.426419	1.17932	0.237959	0.669803	0.760582	1.80233	3.30768	2.72193	3.23113
M_TRINITY_DN14911_c0_g1_i1_2_H_TRINITY_DN5089_c0_g1_i1_2	22.0149	1.018	0.226499	1.1733	0.230576	0.820813	0.875035	3.72995	0.995482	3.83007	1.81889
M_TRINITY_DN14913_c0_g1_i1_1_H_TRINITY_DN22141_c0_g1_i1_2	47.658	0.613501	1.49497	1.8884	0.917165	0.134923	0.231969	0.792988	2.00722	2.54998	2.64163
M_TRINITY_DN14920_c0_g1_i2_2_H_TRINITY_DN6410_c0_g1_i1_2	55.5482	0.490625	-0.0116621	0.996042	-0.0057217	0.990695	0.993283	3.63827	3.15402	2.80616	3.9625
M_TRINITY_DN14921_c0_g1_i1_2_H_TRINITY_DN27205_c0_g3_i1_2	27.4689	0.837539	2.43722	4.11607	2.04127	0.0148007	0.0381795	0.7045	1.44435	3.03881	5.92103
M_TRINITY_DN14928_c0_g1_i1_2_H_TRINITY_DN31964_c0_g1_i1_2	17.6263	1.21013	0.558875	1.59805	0.676309	0.576247	0.684463	0.302376	2.8746	2.57434	2.32
M_TRINITY_DN14930_c0_g1_i1_1_H_TRINITY_DN16400_c0_g1_i1_2	14.537	1.17697	1.01307	2.28525	1.19235	0.311026	0.437386	0.787307	1.3095	3.74408	1.12961
M_TRINITY_DN14930_c0_g1_i1_2_H_TRINITY_DN12306_c0_g1_i1_1	27.9547	0.747805	-0.227852	0.888603	-0.170389	0.819761	0.874194	2.2515	1.38593	1.80343	1.48856
M_TRINITY_DN14935_c0_g1_i1_2_H_TRINITY_DN30274_c0_g1_i1_1	16.5482	1.42799	-1.49486	0.227723	-2.13465	0.134951	0.231977	1.73947	1.94076	0	0.826877
M_TRINITY_DN14938_c0_g1_i1_2_H_TRINITY_DN33787_c0_g1_i1_1	23.7019	0.820054	-0.822019	0.626723	-0.6741	0.411066	0.536897	3.36493	2.10039	1.95919	1.53696
M_TRINITY_DN14939_c0_g1_i1_2_H_TRINITY_DN27173_c2_g1_i9_2	107.281	0.363459	-1.08587	0.760664	-0.394669	0.277536	0.401659	2.60159	1.78252	1.54735	1.8099
M_TRINITY_DN1493_c0_g1_i1_1_H_TRINITY_DN29930_c2_g1_i10_1	1367.74	0.101319	-4.93404	0.707149	-0.499914	8.05443e-07	5.34036e-06	11.2857	10.7496	7.38368	8.24053
M_TRINITY_DN14941_c0_g2_i1_1_H_TRINITY_DN25561_c1_g4_i1_2	265.206	0.224831	6.12191	2.59619	1.3764	9.24618e-10	8.75098e-09	2.66054	3.87106	9.01538	7.90416
M_TRINITY_DN14943_c0_g1_i1_2_H_TRINITY_DN17177_c0_g1_i1_2	27.4599	1.04887	3.55227	13.2311	3.72586	0.000381925	0.00156043	0.440691	0.268218	8.37904	1.98993
M_TRINITY_DN14945_c0_g1_i1_1_H_TRINITY_DN19343_c0_g1_i1_2	67.4824	0.435703	1.54176	1.593	0.671747	0.123133	0.216448	0.992727	1.28559	2.08897	1.51842
M_TRINITY_DN14949_c0_g1_i1_2_H_TRINITY_DN29129_c0_g1_i1_2	31.7821	0.798539	-0.458032	0.776062	-0.365756	0.64693	0.742039	3.06525	3.96565	1.33323	4.12435
M_TRINITY_DN14951_c0_g1_i1_1_H_TRINITY_DN11805_c0_g1_i1_2	64.912	0.437168	1.74612	1.69743	0.763348	0.0807897	0.154983	1.6986	1.65657	2.48861	3.21847
M_TRINITY_DN14958_c0_g1_i1_1_H_TRINITY_DN519_c0_g1_i1_2	26.7569	0.907603	2.37444	4.45384	2.15505	0.0175754	0.044091	0.328714	0.972857	1.72571	3.95153
M_TRINITY_DN14964_c0_g1_i1_1_H_TRINITY_DN16436_c0_g1_i1_1	14.5043	1.13575	-2.30208	0.163278	-2.6146	0.0213305	0.051763	1.50336	1.08783	0.23947	0.169674
M_TRINITY_DN14964_c0_g1_i1_2_H_TRINITY_DN26574_c2_g2_i3_1	228.893	0.222805	-4.10065	0.530842	-0.913646	4.11996e-05	0.000207112	4.05031	3.98686	2.41146	1.9042
M_TRINITY_DN14964_c0_g2_i1_1_H_TRINITY_DN12808_c0_g1_i1_1	47.7965	0.640058	-0.506322	0.79881	-0.324076	0.61263	0.714517	3.76449	4.82122	5.07988	1.86989
M_TRINITY_DN14964_c1_g1_i1_2_H_TRINITY_DN16698_c0_g1_i1_2	23.6295	1.29996	1.96118	5.85413	2.54946	0.0498585	0.104573	0.413981	0.98343	7.67587	0.431047
M_TRINITY_DN14966_c0_g1_i1_2_H_TRINITY_DN32151_c0_g1_i1_1	53.4701	0.595083	-0.0326518	0.986622	-0.0194305	0.973952	0.981989	2.00692	2.92039	1.44552	3.37995
M_TRINITY_DN14970_c0_g1_i1_2_H_TRINITY_DN28442_c0_g1_i3_2	2523.96	0.0609123	10.6377	1.56696	0.647965	1.99063e-26	5.11075e-25	16.3478	18.1506	27.0656	27.0456
M_TRINITY_DN14973_c0_g1_i1_2_H_TRINITY_DN31670_c0_g1_i1_2	20.2168	1.78444	4.38362	226.337	7.82233	1.16723e-05	6.4624e-05	0	0	7.20857	2.69928
M_TRINITY_DN14974_c0_g1_i2_2_H_TRINITY_DN15714_c0_g1_i1_2	102.19	0.473492	-0.0465993	0.984822	-0.0220644	0.962833	0.973959	1.80596	3.9043	1.97892	3.56274
M_TRINITY_DN14975_c0_g1_i1_2_H_TRINITY_DN5042_c0_g1_i1_2	34.0897	0.695377	0.481844	1.26143	0.335063	0.629917	0.727964	1.25468	1.50838	2.37528	1.14038
M_TRINITY_DN14977_c0_g1_i1_1_H_TRINITY_DN16003_c0_g1_i1_1	46.1303	0.598142	-1.78567	0.476952	-1.06808	0.0741528	0.144624	3.08834	2.13597	0.928632	1.56949
M_TRINITY_DN14981_c0_g1_i1_2_H_TRINITY_DN862_c0_g1_i1_2	19.5926	0.921084	-1.48327	0.387908	-1.36621	0.138004	0.235965	2.85896	3.66325	1.64514	0.923566
M_TRINITY_DN14985_c0_g1_i2_1_H_TRINITY_DN25462_c0_g4_i1_2	51.3283	0.496329	-0.120043	0.959543	-0.059581	0.904449	0.934115	3.23968	4.26583	3.3113	3.93874
M_TRINITY_DN14986_c0_g1_i1_2_H_TRINITY_DN28624_c0_g1_i1_2	35.2921	0.835172	2.35574	3.91075	1.96744	0.018486	0.046013	0.283347	1.36886	2.32994	3.93511
M_TRINITY_DN14986_c0_g2_i1_1_H_TRINITY_DN16109_c0_g1_i1_1	37.4689	0.617027	-0.465465	0.819489	-0.287204	0.641599	0.737337	2.41001	1.69525	1.81922	1.59548
M_TRINITY_DN14987_c0_g1_i1_2_H_TRINITY_DN6579_c0_g1_i1_2	9.33446	1.39855	0.190193	1.20246	0.265994	0.849158	0.895619	1.44649	0.562	1.02701	1.43182
M_TRINITY_DN14989_c0_g1_i1_2_H_TRINITY_DN4865_c0_g1_i1_1	8.52207	1.73729	0.159407	1.21162	0.276936	0.873348	0.912327	0.741256	0.576904	1.55601	0.110687
M_TRINITY_DN14990_c0_g1_i1_1_H_TRINITY_DN1462_c0_g1_i1_2	14.8148	1.43283	2.47626	11.6971	3.54807	0.0132766	0.0348272	0.342503	0	1.7416	2.92515
M_TRINITY_DN14990_c0_g1_i1_2_H_TRINITY_DN28685_c0_g1_i1_2	11.1743	1.7785	0.355889	1.55073	0.632949	0.721924	0.800989	1.92477	0	1.67557	1.52136
M_TRINITY_DN14994_c0_g1_i2_1_H_TRINITY_DN19726_c0_g2_i1_2	31.3596	0.977795	1.77953	3.34038	1.74001	0.0751533	0.146195	2.00408	0.217379	3.05653	4.64158
M_TRINITY_DN14995_c0_g1_i6_2_H_TRINITY_DN20766_c0_g2_i5_2	1746.12	0.0841528	4.32453	1.28692	0.363921	1.52859e-05	8.29133e-05	66.7063	63.2097	82.9213	84.9824
M_TRINITY_DN14997_c0_g1_i1_2_H_TRINITY_DN4941_c0_g1_i1_2	8.55739	1.80514	1.87183	10.403	3.37892	0.0612303	0.1238	0.000106973	0.308512	1.59333	2.07072
M_TRINITY_DN15003_c0_g1_i1_1_H_TRINITY_DN33197_c0_g1_i1_1	12.2149	1.57982	-2.56839	0.0600542	-4.05759	0.0102173	0.0278921	1.7382	3.89594	0	0.286666
M_TRINITY_DN15011_c0_g1_i1_1_H_TRINITY_DN31224_c0_g1_i1_1	24.3715	1.25459	-1.88959	0.193357	-2.37066	0.0588124	0.119712	3.96025	3.94429	0	1.49056
M_TRINITY_DN15012_c0_g1_i1_2_H_TRINITY_DN13531_c0_g1_i1_2	19.927	0.965501	2.22254	4.42557	2.14586	0.026247	0.0616357	0.517288	1.26267	3.21106	4.64326
M_TRINITY_DN15013_c0_g1_i1_2_H_TRINITY_DN30137_c2_g2_i2_1	30.9843	0.934557	-0.309118	0.818533	-0.288888	0.757232	0.827499	2.54779	5.59778	5.47177	1.11731
M_TRINITY_DN15019_c0_g1_i1_2_H_TRINITY_DN32304_c0_g1_i1_1	36.3044	1.67191	-5.14664	0.00256874	-8.60472	2.65191e-07	1.87544e-06	3.59533	13.3158	0	0
M_TRINITY_DN15021_c0_g1_i1_2_H_TRINITY_DN21386_c0_g1_i1_2	153.07	0.308559	-0.522508	0.894266	-0.161225	0.601317	0.704872	6.52958	4.50707	4.75141	5.24229
M_TRINITY_DN15028_c0_g1_i1_1_H_TRINITY_DN19786_c0_g1_i1_2	89.8449	0.35335	3.36811	2.28172	1.19012	0.000756857	0.00287711	1.11939	1.29623	2.89963	2.57876
M_TRINITY_DN15030_c0_g1_i1_1_H_TRINITY_DN24024_c1_g1_i1_2	296.228	0.231072	5.8533	2.5536	1.35253	4.819e-09	4.18999e-08	5.07602	5.60318	16.1984	11.1707
M_TRINITY_DN15034_c0_g1_i1_1_H_TRINITY_DN34961_c0_g1_i1_1	27.7612	2.96427	0.0988493	1.2252	0.293016	0.921258	0.945709	0	5.66808	5.87665	0.951959
M_TRINITY_DN15035_c0_g1_i1_1_H_TRINITY_DN29546_c0_g1_i1_1	20.0899	1.02437	-1.37999	0.375367	-1.41363	0.167589	0.273791	1.6243	1.91464	1.12336	0.238772
M_TRINITY_DN15036_c0_g1_i1_2_H_TRINITY_DN16009_c0_g1_i1_2	139.318	0.334168	1.00124	1.26101	0.334583	0.31671	0.443473	11.8312	7.47923	12.4236	12.1187
M_TRINITY_DN15041_c0_g1_i1_2_H_TRINITY_DN5763_c0_g1_i1_1	14.3074	1.10492	-1.69905	0.272189	-1.87732	0.0893093	0.167674	2.4383	1.66047	0.661495	0.469575
M_TRINITY_DN15043_c0_g1_i1_1_H_TRINITY_DN10122_c0_g1_i1_2	18.5478	1.14191	0.704032	1.74586	0.803939	0.481413	0.601661	0.556885	2.70896	4.03015	1.63853
M_TRINITY_DN15044_c0_g1_i1_2_H_TRINITY_DN12854_c0_g1_i1_1	3493.53	0.0512609	10.0031	1.42679	0.512769	1.47663e-23	3.33367e-22	30.3402	31.9917	44.4205	44.7055
M_TRINITY_DN15044_c0_g2_i1_2_H_TRINITY_DN15838_c0_g2_i1_2	655.755	0.187961	3.32757	1.5427	0.625453	0.000876082	0.00326646	18.9271	30.6449	37.6841	38.3412
M_TRINITY_DN15045_c0_g1_i1_2_H_TRINITY_DN4283_c0_g1_i1_2	19.0016	0.946499	1.36477	2.44826	1.29175	0.172325	0.280091	0.841474	0.492976	2.0812	1.24595
M_TRINITY_DN1504_c0_g1_i1_1_H_TRINITY_DN15283_c0_g1_i1_2	48.1799	0.908253	0.896702	1.75861	0.814432	0.369878	0.497425	3.53895	1.09339	7.18182	1.24058
M_TRINITY_DN15052_c0_g1_i2_2_H_TRINITY_DN19073_c0_g2_i1_1	45.0575	0.623021	-3.90891	0.184881	-2.43533	9.2713e-05	0.000435571	2.37998	3.20335	0.702695	0.356995
M_TRINITY_DN15056_c0_g1_i1_2_H_TRINITY_DN27912_c2_g5_i2_2	67.9151	0.494601	0.699173	1.27087	0.345812	0.484444	0.604364	3.11383	1.93092	3.97587	2.49393
M_TRINITY_DN15058_c0_g1_i1_1_H_TRINITY_DN17566_c0_g1_i1_1	51.6687	2.4913	-1.24976	0.11554	-3.11354	0.211386	0.327438	4.68269	8.60304	1.57661	2.49046e-85
M_TRINITY_DN15058_c0_g1_i1_2_H_TRINITY_DN12474_c0_g1_i1_1	23.7638	0.819209	-0.755663	0.651101	-0.619046	0.449851	0.572541	2.39134	3.31249	2.38757	1.37278
M_TRINITY_DN15059_c0_g1_i1_2_H_TRINITY_DN23670_c0_g1_i1_2	100.06	0.414674	6.41059	6.31293	2.65831	1.44956e-10	1.49223e-09	0.898905	0.557081	5.47374	3.91129
M_TRINITY_DN1505_c0_g1_i1_2_H_TRINITY_DN31125_c0_g1_i1_1	25.1244	0.803921	1.94471	2.95548	1.56339	0.0518098	0.107909	0.775001	1.41671	2.97037	3.44732
M_TRINITY_DN15064_c0_g1_i1_2_H_TRINITY_DN33985_c0_g1_i1_1	6.93998	2.31908	-2.68198	0.0134176	-6.21973	0.00731876	0.0208761	1.7778	1.26648	0	0
M_TRINITY_DN15065_c0_g2_i1_1_H_TRINITY_DN24281_c0_g1_i1_2	160.097	0.255996	2.97888	1.69652	0.762581	0.00289304	0.00932151	2.68705	3.09794	5.28906	4.5768
M_TRINITY_DN15066_c0_g1_i1_1_H_TRINITY_DN3865_c0_g1_i1_2	33.586	0.901837	1.49863	2.55181	1.35152	0.13397	0.230781	0.829428	0.858943	3.63972	0.698915
M_TRINITY_DN15066_c0_g1_i1_2_H_TRINITY_DN8876_c0_g1_i1_2	29.5799	0.773048	0.958431	1.67123	0.740913	0.337845	0.465042	1.15894	2.40218	3.78221	2.17576
M_TRINITY_DN15067_c0_g1_i1_2_H_TRINITY_DN26296_c1_g2_i1_2	13528.5	0.0322555	17.189	1.4686	0.554441	3.20755e-66	2.40655e-64	188.442	209.502	297.079	288.35
M_TRINITY_DN15068_c0_g1_i1_2_H_TRINITY_DN19927_c1_g1_i1_1	47.3842	0.517557	-0.0834866	0.970494	-0.0432091	0.933465	0.95389	2.22685	2.79427	2.69754	2.18511
M_TRINITY_DN15072_c0_g1_i1_2_H_TRINITY_DN4638_c0_g1_i1_1	63.5328	0.449928	-0.963404	0.740483	-0.433462	0.335345	0.462625	2.82932	3.37041	1.8675	2.67064
M_TRINITY_DN15073_c0_g1_i1_1_H_TRINITY_DN27756_c0_g6_i1_2	32.4612	2.56504	0.79465	4.10764	2.03831	0.426817	0.55156	0	2.72462	3.44971	7.54559
M_TRINITY_DN15079_c0_g1_i1_1_H_TRINITY_DN9362_c0_g2_i1_1	51.029	0.550461	-0.395077	0.86007	-0.217475	0.692786	0.778354	2.67128	2.98303	3.23907	1.65516
M_TRINITY_DN15079_c0_g1_i2_2_H_TRINITY_DN2972_c0_g1_i1_1	15.7813	1.06107	-2.24045	0.192472	-2.37728	0.025062	0.0592759	2.22331	1.91379	0.433849	0.30792
M_TRINITY_DN15080_c0_g1_i1_1_H_TRINITY_DN16376_c0_g1_i2_1	38.921	0.591896	-1.63639	0.511011	-0.968575	0.101757	0.18654	2.67999	3.62839	1.55956	1.64381
M_TRINITY_DN15081_c0_g1_i1_2_H_TRINITY_DN9525_c0_g1_i1_2	43.7806	0.561316	2.1105	2.27309	1.18466	0.0348153	0.0779245	1.1884	1.53635	3.56356	2.65128
M_TRINITY_DN15081_c0_g2_i1_2_H_TRINITY_DN11838_c0_g1_i1_2	14.6313	1.57244	1.06577	3.19507	1.67585	0.286529	0.411156	0.169056	1.00194	0.225275	3.20466
M_TRINITY_DN15084_c0_g1_i1_1_H_TRINITY_DN26569_c1_g3_i2_2	128.413	0.389203	0.659812	1.19483	0.256801	0.509375	0.626588	3.2118	6.40097	4.7324	6.59538
M_TRINITY_DN15084_c0_g1_i1_2_H_TRINITY_DN32591_c0_g1_i1_1	8575.67	0.0343741	-20.5458	0.612914	-0.706243	8.39713e-94	9.74328e-92	297.314	312.967	190.768	184.437
M_TRINITY_DN15087_c0_g1_i1_1_H_TRINITY_DN25314_c1_g2_i1_2	66.1349	0.452769	4.44358	4.03317	2.01192	8.84741e-06	4.99163e-05	0.867526	1.25874	4.61129	4.01678
M_TRINITY_DN15090_c0_g1_i1_1_H_TRINITY_DN18119_c0_g1_i1_2	51.9445	0.48194	0.939944	1.36888	0.452997	0.347246	0.47457	4.92969	4.83874	6.44958	6.90462
M_TRINITY_DN15091_c0_g1_i1_1_H_TRINITY_DN19250_c1_g1_i1_1	31.161	1.01904	-3.92489	0.0625162	-3.99963	8.67695e-05	0.000409899	6.13779	4.48886	1.12024e-27	0.653553
M_TRINITY_DN15092_c0_g1_i1_2_H_TRINITY_DN20863_c0_g1_i1_2	184.003	0.245894	-3.69041	0.533127	-0.907449	0.000223896	0.000965645	11.9723	10.4125	6.07466	5.93467
M_TRINITY_DN15094_c0_g1_i2_2_H_TRINITY_DN21796_c1_g1_i2_2	798.29	0.115351	-0.645647	0.949687	-0.074476	0.518508	0.634866	10.7016	10.3544	10.5692	9.55244
M_TRINITY_DN15096_c0_g1_i1_1_H_TRINITY_DN15579_c0_g2_i1_1	43.3127	0.757448	-0.620232	0.722068	-0.469793	0.535105	0.648932	3.1299	6.14593	1.37479	5.08623
M_TRINITY_DN15104_c0_g1_i1_1_H_TRINITY_DN26096_c2_g1_i1_1	44.9746	0.543391	-2.80333	0.347888	-1.5233	0.00505776	0.0151318	2.45561	2.56132	0.970902	0.802661
M_TRINITY_DN15105_c0_g1_i1_1_H_TRINITY_DN12903_c0_g1_i1_2	19.8374	1.38205	1.79426	5.57808	2.47977	0.072771	0.142414	1.14105	0	4.38121	2.24193
M_TRINITY_DN15111_c0_g1_i1_1_H_TRINITY_DN28775_c0_g1_i1_2	7.24914	1.52282	0.958551	2.75052	1.4597	0.337785	0.464991	0.369707	0.428429	0.797331	1.2089
M_TRINITY_DN15115_c0_g1_i1_2_H_TRINITY_DN4995_c0_g1_i1_1	37.6632	2.58552	-0.609042	0.335715	-1.57469	0.542496	0.655605	4.54583	8.8321	0	4.41345
M_TRINITY_DN15115_c0_g3_i1_1_H_TRINITY_DN25101_c0_g1_i1_2	115.886	0.409576	0.571344	1.1761	0.234009	0.567766	0.677423	3.26478	3.28047	5.28758	2.50698
M_TRINITY_DN15116_c0_g1_i1_1_H_TRINITY_DN5482_c0_g1_i1_2	21.1812	0.901146	2.50909	4.79341	2.26105	0.0121044	0.0322042	0.230289	0.38304	1.32605	1.56418
M_TRINITY_DN15117_c0_g1_i1_2_H_TRINITY_DN34197_c0_g1_i1_1	29.0815	1.14187	-3.78462	0.0500138	-4.32153	0.000153942	0.000689365	7.58501	4.19381	0.652242	0
M_TRINITY_DN15118_c1_g1_i1_1_H_TRINITY_DN28577_c2_g1_i12_1	438.789	0.160459	-3.82426	0.653547	-0.613636	0.000131167	0.000597385	23.6622	21.1475	14.5984	14.8226
M_TRINITY_DN15120_c0_g1_i1_1_H_TRINITY_DN21836_c0_g1_i1_1	46.7238	0.528312	-2.13031	0.458354	-1.12547	0.0331462	0.0747469	3.43116	4.1718	1.91076	1.55276
M_TRINITY_DN15122_c0_g1_i1_2_H_TRINITY_DN13170_c0_g1_i1_1	17.2801	1.12004	-0.546999	0.653988	-0.612663	0.58438	0.691052	1.607	2.62858	0.42982	2.17878
M_TRINITY_DN15124_c0_g1_i1_1_H_TRINITY_DN33853_c0_g1_i1_1	10.8009	1.83319	-1.41143	0.166384	-2.58742	0.158118	0.261777	3.16375	0.387201	0	0.608089
M_TRINITY_DN15124_c0_g2_i1_1_H_TRINITY_DN7902_c0_g1_i1_2	9.57765	1.79063	1.14838	4.15928	2.05633	0.25081	0.372563	0.847758	0	2.73886	1.15094
M_TRINITY_DN15128_c0_g1_i1_2_H_TRINITY_DN24723_c5_g2_i1_2	39.8842	0.724477	2.48173	3.47727	1.79796	0.0130746	0.0343577	0.377921	1.33507	3.02855	2.72711
M_TRINITY_DN15130_c0_g1_i1_1_H_TRINITY_DN29380_c0_g2_i1_1	41.9437	0.661027	-5.10366	0.0964777	-3.37366	3.3314e-07	2.32504e-06	7.73335	9.40556	0.658881	0.937951
M_TRINITY_DN15130_c0_g1_i1_2_H_TRINITY_DN1066_c0_g1_i1_2	61.5102	0.430616	0.641905	1.21118	0.276415	0.520935	0.636909	1.89858	2.1019	2.44224	2.41996
M_TRINITY_DN15132_c0_g1_i1_2_H_TRINITY_DN19435_c0_g1_i1_1	53.3346	0.667254	-1.76379	0.442301	-1.1769	0.0777667	0.15034	3.80772	1.23312	1.23717	1.05928
M_TRINITY_DN15134_c0_g1_i1_2_H_TRINITY_DN19591_c0_g2_i1_1	42.7683	2.55198	-1.20571	0.118507	-3.07696	0.227928	0.346323	13.9594	2.60851	0	2.00888
M_TRINITY_DN15138_c0_g1_i1_2_H_TRINITY_DN20722_c0_g3_i1_2	68.6199	0.40455	1.79267	1.65316	0.725226	0.0730254	0.142816	2.66035	2.90631	4.64056	4.55474
M_TRINITY_DN15139_c0_g1_i2_1_H_TRINITY_DN22912_c1_g1_i1_1	177.079	0.268856	-6.48302	0.298749	-1.743	8.9906e-11	9.41058e-10	6.31199	5.92103	1.58054	2.08288
M_TRINITY_DN15140_c0_g1_i1_2_H_TRINITY_DN26594_c0_g1_i1_1	56.8113	0.521353	-1.32151	0.620295	-0.688975	0.186331	0.297477	3.08112	2.91486	1.29099	2.42705
M_TRINITY_DN15143_c0_g1_i1_1_H_TRINITY_DN9104_c0_g1_i1_1	8.76767	1.9969	-1.79402	0.083477	-3.58248	0.0728096	0.142459	3.13509	0.343869	0	0.292463
M_TRINITY_DN15145_c0_g1_i1_2_H_TRINITY_DN26490_c2_g1_i1_2	172.537	0.277953	2.23118	1.53705	0.620163	0.0256695	0.0604645	2.58495	3.875	5.37408	4.50628
M_TRINITY_DN15147_c0_g1_i1_2_H_TRINITY_DN33524_c0_g1_i1_1	50.2539	0.534978	-0.682532	0.776394	-0.36514	0.494902	0.613728	1.74083	2.44498	1.99798	1.26379
M_TRINITY_DN15152_c0_g1_i1_2_H_TRINITY_DN15876_c0_g1_i2_2	1097.37	0.10633	1.12987	1.08684	0.120139	0.258531	0.380856	66.4836	71.958	81.988	69.1655
M_TRINITY_DN15156_c0_g1_i1_2_H_TRINITY_DN34948_c0_g1_i1_1	10.6755	1.69891	-1.50568	0.16981	-2.558	0.13215	0.228172	1.0703	3.41199	0	0.69613
M_TRINITY_DN15162_c0_g1_i1_1_H_TRINITY_DN17648_c0_g1_i2_1	29.8496	0.689201	-1.31824	0.532728	-0.90853	0.187425	0.29881	2.18684	2.01193	1.06113	1.18586
M_TRINITY_DN15162_c0_g1_i1_2_H_TRINITY_DN3071_c0_g1_i1_1	23.5498	0.906671	-1.13758	0.489233	-1.03141	0.255298	0.377263	3.98718	1.43688	1.42341	1.36455
M_TRINITY_DN15162_c0_g2_i1_2_H_TRINITY_DN2845_c0_g1_i1_1	11.6755	1.19268	0.342649	1.32746	0.408672	0.731863	0.808392	1.41969	0.826876	1.73373	1.19691
M_TRINITY_DN15163_c0_g1_i1_1_H_TRINITY_DN26617_c1_g1_i2_2	231.633	0.247276	5.99403	2.79371	1.48218	2.04702e-09	1.86034e-08	1.92034	1.73577	5.95206	4.35972
M_TRINITY_DN15166_c1_g1_i1_2_H_TRINITY_DN24693_c1_g1_i1_1	89.4956	0.360264	-4.27622	0.34375	-1.54057	1.9009e-05	0.000101435	2.72559	3.25153	1.00078	1.05217
M_TRINITY_DN15170_c0_g1_i1_2_H_TRINITY_DN15831_c0_g1_i1_2	23.0414	0.805566	1.2907	2.05586	1.03974	0.196808	0.310362	1.07072	1.52115	2.76874	2.64553
M_TRINITY_DN15174_c0_g1_i1_2_H_TRINITY_DN27061_c1_g3_i1_2	50.9397	0.529633	-0.867979	0.727132	-0.459711	0.385406	0.512163	2.99341	4.14899	3.17814	2.00369
M_TRINITY_DN15179_c0_g1_i1_2_H_TRINITY_DN20491_c0_g1_i3_1	991.172	0.101166	0.160116	1.01129	0.0161983	0.87279	0.91203	75.8992	84.6151	77.7861	84.5263
M_TRINITY_DN15183_c0_g1_i1_1_H_TRINITY_DN31746_c0_g1_i1_1	46.4797	0.662503	-0.48857	0.79903	-0.323679	0.625146	0.724177	1.94179	5.02706	1.97857	3.48284
M_TRINITY_DN15183_c0_g1_i1_2_H_TRINITY_DN17005_c0_g1_i1_2	25.6944	0.834442	1.42234	2.27657	1.18686	0.154926	0.257875	2.00187	0.8684	3.8803	2.86091
M_TRINITY_DN15187_c0_g1_i1_2_H_TRINITY_DN6096_c0_g1_i1_1	5.84931	2.17237	-0.556761	0.432422	-1.20949	0.577691	0.685498	1.02186	0.668903	0.802366	0
M_TRINITY_DN15195_c0_g1_i2_1_H_TRINITY_DN23991_c2_g2_i1_1	18.1604	1.0228	-1.58569	0.324918	-1.62185	0.112809	0.20217	4.07938	1.65411	0.890571	0.974767
M_TRINITY_DN15196_c0_g1_i1_1_H_TRINITY_DN7263_c0_g1_i1_1	87.6361	0.36636	4.19541	2.90196	1.53703	2.72382e-05	0.000141514	4.27051	4.12588	13.312	11.322
M_TRINITY_DN15197_c0_g1_i1_1_H_TRINITY_DN28649_c0_g1_i1_1	787.523	0.111941	-3.38733	0.768874	-0.37918	0.000705759	0.00269829	7.88674	8.55864	6.73096	5.97255
M_TRINITY_DN15206_c0_g1_i1_1_H_TRINITY_DN18909_c0_g1_i1_1	106.394	0.328445	-1.88242	0.651452	-0.61827	0.0597796	0.121285	2.24122	3.01243	1.78857	1.64048
M_TRINITY_DN15209_c0_g1_i1_1_H_TRINITY_DN599_c0_g1_i1_2	14.6932	1.61327	0.766322	2.35591	1.23629	0.443485	0.566507	1.27818	0	1.22383	1.99757
M_TRINITY_DN15216_c0_g1_i1_1_H_TRINITY_DN18787_c0_g1_i1_2	70.131	0.456185	2.18245	1.99391	0.995603	0.029076	0.0671288	3.47339	3.1351	8.34982	5.10178
M_TRINITY_DN15225_c0_g1_i1_2_H_TRINITY_DN16885_c0_g1_i1_2	27.022	0.967551	0.353705	1.26771	0.342228	0.72356	0.802131	3.27032	2.3422	1.17264	5.92844
M_TRINITY_DN15227_c0_g1_i1_2_H_TRINITY_DN19741_c1_g1_i1_1	26.157	0.984248	-1.53864	0.350041	-1.51441	0.123892	0.217462	3.76637	3.17554	0.349495	2.08064
M_TRINITY_DN15228_c0_g1_i1_1_H_TRINITY_DN15208_c0_g1_i1_1	11.963	1.42731	0.224	1.24809	0.319716	0.822758	0.876422	0.797845	1.17493	0.275124	2.19928
M_TRINITY_DN15233_c0_g1_i1_2_H_TRINITY_DN24162_c0_g5_i1_1	23.377	1.35098	-1.31437	0.292055	-1.77569	0.188721	0.300393	6.59589	0.431787	1.83428	0.332872
M_TRINITY_DN15234_c0_g1_i1_1_H_TRINITY_DN15778_c0_g1_i1_1	39.4076	0.618224	-0.697873	0.74152	-0.431442	0.485256	0.60505	4.50486	4.74517	2.4279	4.35997
M_TRINITY_DN15235_c0_g1_i1_2_H_TRINITY_DN7535_c0_g1_i1_1	29.0819	2.68986	-0.488061	0.402534	-1.31282	0.625506	0.724462	2.87121	7.13829	4.0524	0
M_TRINITY_DN15239_c0_g1_i1_1_H_TRINITY_DN10751_c0_g1_i2_1	48.8726	0.887017	-6.31287	0.0206227	-5.59963	2.73901e-10	2.73591e-09	3.29078	3.1017	0.035645	0.0985324
M_TRINITY_DN15240_c0_g1_i1_2_H_TRINITY_DN32380_c0_g1_i1_1	79.9453	0.404985	1.52348	1.53367	0.616987	0.127639	0.222319	5.44751	7.74195	8.60624	11.385
M_TRINITY_DN15241_c0_g1_i1_1_H_TRINITY_DN27244_c0_g1_i3_1	238.597	0.212784	-1.05587	0.85579	-0.224672	0.291029	0.416196	6.74069	7.13628	5.35163	6.47937
M_TRINITY_DN15243_c0_g1_i1_2_H_TRINITY_DN20734_c0_g1_i1_2	137.858	0.322075	4.63431	2.81394	1.49259	3.58138e-06	2.15849e-05	2.3232	1.66801	5.10773	6.20378
M_TRINITY_DN15244_c0_g1_i1_2_H_TRINITY_DN31418_c0_g1_i1_1	8.08107	2.5675	-0.727031	0.274209	-1.86665	0.467207	0.588773	0	2.6872	0	0.717719
M_TRINITY_DN15246_c0_g1_i1_2_H_TRINITY_DN5970_c0_g1_i2_2	27.9007	0.86738	0.241327	1.15615	0.209322	0.809302	0.866528	3.92005	1.21915	3.08456	3.04248
M_TRINITY_DN15248_c0_g1_i1_2_H_TRINITY_DN6759_c0_g1_i1_1	17.1783	1.47965	-2.58911	0.0702688	-3.83097	0.00962242	0.026444	5.68662	1.71848	0.524355	0
M_TRINITY_DN15249_c0_g1_i1_1_H_TRINITY_DN15790_c0_g1_i1_2	12.2859	1.86723	3.01364	49.4249	5.62716	0.0025813	0.00843786	0	0.0388909	0.915448	1.1307
M_TRINITY_DN15249_c0_g1_i1_2_H_TRINITY_DN15867_c0_g1_i1_1	1848.55	0.0733357	-5.6959	0.74861	-0.417713	1.22719e-08	1.02105e-07	85.1039	95.7835	66.6023	68.845
M_TRINITY_DN15258_c0_g1_i1_2_H_TRINITY_DN9409_c0_g2_i1_1	8.87434	1.85896	-0.931796	0.300998	-1.73218	0.351442	0.478596	1.52745	1.8116	1.10576	0
M_TRINITY_DN15267_c0_g2_i1_1_H_TRINITY_DN33085_c0_g1_i1_1	20.9843	0.977048	-3.29835	0.107124	-3.22265	0.000972532	0.0035872	3.32697	2.5394	0.372257	0.263866
M_TRINITY_DN15271_c0_g1_i1_1_H_TRINITY_DN11894_c0_g1_i1_1	32.6375	0.772987	-0.919893	0.610869	-0.711065	0.357629	0.48485	4.05987	2.87627	1.17841	3.0994
M_TRINITY_DN15272_c0_g1_i2_1_H_TRINITY_DN30776_c0_g1_i1_2	19.9596	0.905005	1.05862	1.94269	0.958055	0.289773	0.414797	1.08028	1.47193	1.76205	3.10135
M_TRINITY_DN15274_c0_g1_i1_1_H_TRINITY_DN27710_c6_g1_i14_2	265.7	0.227334	12.296	6.94173	2.7953	9.52084e-35	3.34919e-33	1.77578	1.41263	11.5467	10.9417
M_TRINITY_DN15276_c0_g1_i1_1_H_TRINITY_DN26968_c2_g1_i1_1	9.38731	1.73151	-1.35345	0.197031	-2.3435	0.175912	0.284578	1.61142	1.07462	0	0.512232
M_TRINITY_DN15276_c0_g1_i1_2_H_TRINITY_DN20097_c0_g1_i1_2	229.841	0.230776	-2.47079	0.673524	-0.570199	0.0134813	0.0352962	16.0744	16.5025	9.45146	12.4634
M_TRINITY_DN15281_c0_g1_i1_2_H_TRINITY_DN20329_c0_g1_i1_1	99.0199	0.400166	-0.471301	0.877458	-0.188599	0.637426	0.734102	2.73238	2.36053	1.6183	2.82705
M_TRINITY_DN15285_c0_g1_i2_2_H_TRINITY_DN34817_c0_g1_i1_1	12.4669	1.60407	-2.36137	0.072403	-3.78781	0.0182074	0.0454555	1.7403	3.89891	0.404204	0
M_TRINITY_DN15286_c0_g1_i1_1_H_TRINITY_DN23541_c1_g2_i1_2	13.9725	1.95886	3.72097	156.377	7.28888	0.000198456	0.000863892	0	0	3.83448	1.11153
M_TRINITY_DN15288_c0_g1_i1_1_H_TRINITY_DN6874_c0_g1_i1_2	18.7583	0.943117	1.08271	2.0295	1.02112	0.278936	0.403276	1.22357	0.68585	2.11686	1.86343
M_TRINITY_DN15294_c0_g1_i1_2_H_TRINITY_DN7118_c0_g1_i1_2	10.0696	1.80548	2.01554	12.4582	3.63902	0.0438478	0.0943191	0	0.288412	0.653021	2.88229
M_TRINITY_DN15295_c0_g1_i1_2_H_TRINITY_DN12203_c0_g1_i1_1	51.568	0.617066	-0.220811	0.909878	-0.136255	0.825239	0.878346	4.32968	3.40225	1.98226	4.98506
M_TRINITY_DN15299_c0_g1_i1_1_H_TRINITY_DN32792_c0_g1_i1_1	38.0558	0.691895	-2.9955	0.237735	-2.07257	0.00273995	0.00888176	1.47854	3.18393	0.569718	0.517116
M_TRINITY_DN15300_c0_g1_i1_1_H_TRINITY_DN29205_c0_g1_i1_2	64.3702	0.427799	2.62281	2.17654	1.12203	0.00872083	0.0243238	1.16484	1.19841	2.48632	2.69657
M_TRINITY_DN15303_c0_g1_i1_1_H_TRINITY_DN29086_c3_g5_i1_1	31.505	0.743569	-1.38335	0.490181	-1.02861	0.166558	0.27242	3.84716	2.17229	1.13901	1.84743
M_TRINITY_DN15311_c0_g1_i1_2_H_TRINITY_DN19177_c0_g1_i1_1	787.863	0.110511	-4.76291	0.694308	-0.526353	1.90817e-06	1.20234e-05	24.7955	26.3932	17.0462	18.5
M_TRINITY_DN15313_c0_g1_i1_2_H_TRINITY_DN24214_c0_g2_i1_1	8.40277	2.5236	-0.862289	0.221277	-2.17607	0.388528	0.515512	2.29943	1.46693e-58	0	0.501217
M_TRINITY_DN15315_c0_g1_i1_1_H_TRINITY_DN16235_c0_g1_i1_2	52.4204	0.90302	0.154359	1.10144	0.139389	0.877327	0.915078	0.640264	7.78153	4.28867	4.74414
M_TRINITY_DN15318_c0_g1_i1_2_H_TRINITY_DN28510_c3_g2_i1_2	17.6863	1.00724	2.21895	4.7077	2.23502	0.0264903	0.0621144	0.732559	0.442498	2.65104	2.93686
M_TRINITY_DN15319_c0_g1_i1_1_H_TRINITY_DN3651_c0_g1_i1_2	12.041	1.50527	1.60145	5.317	2.41061	0.109277	0.197192	0.35497	0.222029	0.25383	3.02527
M_TRINITY_DN15321_c0_g1_i1_1_H_TRINITY_DN28676_c0_g1_i2_1	212.018	0.214668	-2.73971	0.665206	-0.588126	0.00614943	0.0179564	3.32386	3.69208	2.4611	2.22579
M_TRINITY_DN15323_c0_g1_i1_2_H_TRINITY_DN24942_c0_g2_i1_1	37.7843	0.731576	-1.71104	0.419936	-1.25176	0.0870734	0.164415	3.63282	4.86081	0.900739	2.62534
M_TRINITY_DN15324_c0_g1_i1_1_H_TRINITY_DN2726_c0_g1_i1_2	12.4872	1.30773	1.21688	3.01332	1.59135	0.22365	0.341399	0.582068	0.279846	2.2381	0.559647
M_TRINITY_DN15327_c0_g1_i1_1_H_TRINITY_DN27493_c6_g1_i4_2	1160.48	0.0928302	3.33233	1.23914	0.309341	0.000861209	0.00322022	22.6362	25.3478	28.7225	30.7236
M_TRINITY_DN15327_c0_g1_i1_2_H_TRINITY_DN18320_c0_g1_i2_1	13.2845	1.20035	-2.13868	0.168735	-2.56717	0.0324612	0.0734844	1.26836	1.5358	0.160188	0.329325
M_TRINITY_DN15330_c0_g1_i1_2_H_TRINITY_DN32357_c0_g1_i1_1	16.75	1.11006	-0.987402	0.467786	-1.09608	0.323446	0.450378	1.04662	3.82245	0.943408	1.31186
M_TRINITY_DN15330_c0_g1_i2_1_H_TRINITY_DN30140_c0_g1_i1_2	13.7771	1.26817	1.93703	5.48877	2.45648	0.0527416	0.109416	0.649021	0.261943	1.46744	3.56389
M_TRINITY_DN15330_c1_g1_i1_1_H_TRINITY_DN32843_c0_g1_i1_2	20.847	1.22998	0.707473	1.82789	0.870178	0.479272	0.599837	0.592514	1.7391	0.418142	3.77921
M_TRINITY_DN15332_c0_g1_i1_1_H_TRINITY_DN19289_c0_g2_i1_2	34.418	0.640311	1.30291	1.78296	0.834271	0.192604	0.305068	1.61165	1.79097	3.57913	2.57233
M_TRINITY_DN15334_c0_g1_i1_1_H_TRINITY_DN28471_c0_g2_i2_1	14.4676	1.12837	-1.03613	0.444687	-1.16914	0.300141	0.425669	2.27388	1.66851	0.496762	1.22455
M_TRINITY_DN15336_c0_g1_i1_2_H_TRINITY_DN29578_c1_g1_i1_1	2997.33	0.0545242	-3.72856	0.868564	-0.203297	0.000192577	0.000841482	15.5167	16.361	14.0782	13.6899
M_TRINITY_DN15337_c0_g1_i1_2_H_TRINITY_DN11142_c0_g1_i1_1	29.4886	1.01233	-1.22185	0.424277	-1.23692	0.221763	0.339285	3.55536	1.38724	0.275184	1.79806
M_TRINITY_DN1533_c0_g1_i1_2_H_TRINITY_DN5683_c0_g1_i1_1	28.389	1.68125	-4.9071	0.00328465	-8.25005	9.24341e-07	6.08022e-06	3.90634	10.1386	0	0
M_TRINITY_DN15340_c0_g1_i1_1_H_TRINITY_DN27514_c1_g3_i1_1	77.7198	1.50555	-6.44643	0.00119776	-9.70544	1.14514e-10	1.19114e-09	4.9208	3.45727	0	0
M_TRINITY_DN15344_c0_g1_i1_2_H_TRINITY_DN16207_c0_g1_i1_2	49.0878	0.57422	2.19083	2.39167	1.25802	0.028464	0.0659673	0.978609	1.95915	4.06294	2.91199
M_TRINITY_DN15347_c0_g1_i1_1_H_TRINITY_DN28673_c1_g1_i1_1	615.566	0.136857	2.01455	1.21059	0.275705	0.0439523	0.0944751	5.87503	6.47271	8.20263	6.82036
M_TRINITY_DN15348_c0_g1_i1_1_H_TRINITY_DN8672_c0_g1_i1_2	21.1128	1.34536	0.932367	2.38563	1.25437	0.351147	0.478228	1.76367	0.120182	0.970552	3.51835
M_TRINITY_DN15349_c0_g1_i1_1_H_TRINITY_DN18058_c0_g1_i2_1	14.9595	1.08551	-2.10304	0.205489	-2.28287	0.0354623	0.079137	1.64008	2.17689	0.475882	0.335341
M_TRINITY_DN15351_c0_g1_i1_1_H_TRINITY_DN29332_c1_g1_i12_1	4976.39	0.0446352	-16.9781	0.59139	-0.757818	1.19374e-64	8.69484e-63	62.125	66.9272	39.1837	37.3716
M_TRINITY_DN15351_c0_g1_i1_2_H_TRINITY_DN32370_c0_g1_i1_2	27.702	0.766092	-0.449867	0.787505	-0.34464	0.652806	0.746834	2.71625	1.51354	1.94244	1.46627
M_TRINITY_DN15353_c0_g1_i1_2_H_TRINITY_DN19519_c0_g1_i1_1	16.913	1.38269	-2.09625	0.134115	-2.89845	0.0360604	0.0802462	3.30662	1.83701	0	0.65531
M_TRINITY_DN15355_c0_g1_i1_1_H_TRINITY_DN24129_c0_g1_i1_2	25.2894	0.774036	1.71298	2.5069	1.32591	0.0867169	0.163864	1.37242	1.29968	2.87802	3.82381
M_TRINITY_DN15355_c0_g1_i1_2_H_TRINITY_DN18501_c0_g1_i1_2	769.199	0.120497	-2.03156	0.843935	-0.244796	0.0421984	0.0914936	13.3281	15.6222	11.565	12.82
M_TRINITY_DN15355_c0_g2_i1_1_H_TRINITY_DN13722_c0_g1_i1_1	11.2923	1.253	-1.6356	0.241584	-2.0494	0.101923	0.186753	2.51478	1.8682	0.430638	0.608277
M_TRINITY_DN15364_c0_g1_i1_1_H_TRINITY_DN16301_c0_g1_i1_2	47.4295	0.66451	0.675236	1.36481	0.448701	0.499526	0.617551	1.043	3.06174	3.29964	2.17829
M_TRINITY_DN15374_c0_g1_i1_1_H_TRINITY_DN13407_c0_g1_i1_2	31.4163	0.765945	3.43746	6.20275	2.63291	0.000587187	0.00229119	0.325973	0.495532	1.91153	3.28515
M_TRINITY_DN15374_c0_g1_i1_2_H_TRINITY_DN34007_c0_g1_i1_1	36.5172	0.886398	-2.44921	0.22206	-2.17098	0.0143168	0.0371362	3.96986	8.71535	2.34756	0.413082
M_TRINITY_DN15379_c0_g1_i1_2_H_TRINITY_DN14177_c0_g2_i1_2	43.9214	0.647126	2.52528	3.1041	1.63417	0.0115606	0.0309663	2.02412	3.38946	5.65562	11.1066
M_TRINITY_DN15380_c0_g2_i1_1_H_TRINITY_DN9454_c0_g1_i1_1	16.1464	1.04933	-1.11357	0.44488	-1.16851	0.265462	0.388297	1.03517	1.59576	0.378384	0.805942
M_TRINITY_DN15382_c0_g1_i1_2_H_TRINITY_DN30892_c0_g1_i1_2	24.749	0.960423	0.930412	1.85779	0.893589	0.352158	0.479245	0.709506	1.8568	3.65334	1.16216
M_TRINITY_DN15391_c0_g1_i1_1_H_TRINITY_DN24408_c1_g2_i1_1	57.3585	0.516124	-4.30587	0.21429	-2.22237	1.66329e-05	8.96996e-05	4.72267	3.49095	1.02123	0.775786
M_TRINITY_DN15392_c0_g1_i1_2_H_TRINITY_DN9836_c0_g1_i1_1	22.8851	0.806479	-1.40572	0.455751	-1.13368	0.159808	0.263872	1.77693	2.06874	0.810678	0.911504
M_TRINITY_DN15393_c0_g1_i1_1_H_TRINITY_DN30780_c0_g1_i1_2	37.2624	0.66829	1.09209	1.65845	0.729836	0.274791	0.398535	2.6622	1.33031	2.94311	3.76341
M_TRINITY_DN15394_c0_g1_i1_1_H_TRINITY_DN14274_c0_g1_i1_2	179.995	0.280541	0.204227	1.04051	0.0572941	0.838176	0.888087	12.559	9.1217	12.2578	10.5849
M_TRINITY_DN15395_c0_g1_i1_2_H_TRINITY_DN18311_c0_g1_i1_2	171.689	0.253129	1.29067	1.25415	0.326707	0.196817	0.310362	3.47416	4.54157	4.79559	5.20117
M_TRINITY_DN15396_c0_g1_i1_1_H_TRINITY_DN9103_c0_g1_i1_2	333.143	0.242984	6.83562	3.16223	1.66094	8.16535e-12	9.22407e-11	10.6018	9.65219	25.7154	38.5467
M_TRINITY_DN15399_c0_g1_i1_2_H_TRINITY_DN9239_c0_g1_i1_2	9.64516	2.45838	0.470493	2.22939	1.15665	0.638003	0.734587	1.33513	0	0	2.9249
M_TRINITY_DN15400_c0_g1_i1_1_H_TRINITY_DN17596_c0_g1_i2_2	1027	0.0931526	3.14572	1.22521	0.293032	0.00165677	0.00573841	19.7611	20.4615	24.3419	25.0462
M_TRINITY_DN15401_c0_g1_i1_1_H_TRINITY_DN20544_c0_g1_i1_2	33.6055	0.785446	2.04506	3.04467	1.60629	0.0408486	0.0890312	1.37947	0.745815	1.93914	4.51207
M_TRINITY_DN15401_c0_g1_i1_2_H_TRINITY_DN28298_c0_g1_i1_1	23.2617	1.4854	-0.79065	0.443058	-1.17443	0.429148	0.553415	1.49096	6.08141	0	3.21875
M_TRINITY_DN15403_c0_g1_i2_1_H_TRINITY_DN20411_c0_g1_i1_1	31.1186	0.810386	-1.92095	0.339924	-1.55671	0.0547376	0.112847	1.9737	4.65492	1.49532	0.71488
M_TRINITY_DN15405_c0_g1_i1_1_H_TRINITY_DN16215_c0_g1_i1_1	25.5826	0.800445	-2.50402	0.249251	-2.00433	0.0122792	0.0325952	3.21077	4.53786	1.13617	0.792241
M_TRINITY_DN15407_c0_g1_i1_1_H_TRINITY_DN15734_c0_g1_i1_2	1156.29	0.0875328	-3.29016	0.819038	-0.287997	0.00100129	0.00368103	27.6204	28.155	23.1959	22.6485
M_TRINITY_DN15409_c0_g1_i1_1_H_TRINITY_DN32653_c0_g1_i1_2	8.98846	2.12369	3.13507	100.98	6.65792	0.00171813	0.00592012	0	0	2.06343	2.04609
M_TRINITY_DN15412_c0_g1_i1_2_H_TRINITY_DN16951_c0_g1_i1_2	70.8908	1.72936	0.55871	1.9537	0.966212	0.57636	0.684538	6.41489	3.55353	0.811602	18.7528
M_TRINITY_DN15417_c0_g1_i1_2_H_TRINITY_DN34795_c0_g1_i1_1	32.6752	0.691096	-2.79509	0.262124	-1.93168	0.00518848	0.0154796	2.18573	1.64417	0.522893	0.462608
M_TRINITY_DN15420_c0_g1_i1_2_H_TRINITY_DN28509_c1_g1_i1_1	758.802	0.110432	1.95375	1.16131	0.215756	0.0507313	0.106069	15.0189	15.9358	18.8728	17.2508
M_TRINITY_DN15421_c0_g1_i1_1_H_TRINITY_DN20171_c0_g1_i1_2	56.8737	0.547271	5.97122	9.63225	3.26787	2.35492e-09	2.1234e-08	0.320959	0.554301	4.07469	4.19227
M_TRINITY_DN15424_c0_g1_i1_1_H_TRINITY_DN33374_c0_g1_i1_1	22.5738	0.980701	-1.52374	0.354944	-1.49434	0.127573	0.222244	3.35692	1.61793	1.34267	0.477289
M_TRINITY_DN15428_c0_g1_i1_1_H_TRINITY_DN1413_c0_g1_i1_1	39.0759	1.004	-0.511134	0.700676	-0.51318	0.609257	0.711672	3.44057	6.76312	0.545194	6.41266
M_TRINITY_DN15429_c0_g1_i1_1_H_TRINITY_DN16160_c0_g1_i1_1	22.7926	1.02429	-2.55677	0.162795	-2.61887	0.0105649	0.0286946	1.9839	5.71647	0.887304	0.318494
M_TRINITY_DN15430_c0_g2_i1_1_H_TRINITY_DN19340_c0_g1_i1_2	45.6583	0.561689	4.1892	5.10896	2.35303	2.79936e-05	0.000145036	0.575962	0.561862	2.87309	3.10823
M_TRINITY_DN15431_c0_g1_i1_1_H_TRINITY_DN9279_c0_g1_i1_2	70.8029	0.435393	0.665159	1.22231	0.289606	0.505949	0.623424	1.6122	1.83606	1.64698	2.54627
M_TRINITY_DN15432_c0_g1_i1_2_H_TRINITY_DN4549_c0_g1_i1_2	15.1393	1.85278	3.99772	169.705	7.40688	6.3955e-05	0.000309949	0	0	4.54011	2.62799
M_TRINITY_DN15434_c0_g1_i1_1_H_TRINITY_DN27943_c3_g2_i1_2	44.4045	0.746581	0.779884	1.49718	0.582246	0.435459	0.558977	2.09286	4.92049	7.86252	2.61981
M_TRINITY_DN15434_c0_g1_i1_2_H_TRINITY_DN28910_c0_g2_i1_1	32.687	0.756335	-3.96987	0.124779	-3.00255	7.19123e-05	0.000345493	5.08202	4.67612	0.388811	0.82555
M_TRINITY_DN15439_c0_g1_i1_2_H_TRINITY_DN2355_c0_g1_i1_2	34.9389	0.715391	2.24353	3.04196	1.605	0.0248629	0.0589028	1.25479	0.83487	4.40326	2.23936
M_TRINITY_DN1543_c0_g1_i1_1_H_TRINITY_DN19278_c0_g1_i2_1	18.1949	1.7816	-0.533752	0.517298	-0.950932	0.593513	0.698377	3.55478	0	1.69585	0.294875
M_TRINITY_DN15440_c0_g1_i1_2_H_TRINITY_DN16238_c0_g1_i1_1	29.7211	1.06369	-1.93126	0.240772	-2.05426	0.0534504	0.110616	2.60178	2.3059	0.0819206	1.09995
M_TRINITY_DN15444_c0_g1_i1_1_H_TRINITY_DN9990_c0_g1_i1_1	12.8109	1.11969	-0.842283	0.520115	-0.943097	0.39963	0.525999	1.9637	1.98814	0.910963	1.25726
M_TRINITY_DN15450_c0_g1_i1_1_H_TRINITY_DN30090_c0_g4_i1_1	71.5072	0.767375	-0.975339	0.595242	-0.748451	0.329392	0.456619	6.65482	10.8419	9.34282	1.22607
M_TRINITY_DN15457_c0_g1_i1_1_H_TRINITY_DN10838_c0_g1_i1_2	24.5504	0.958666	1.8969	3.52712	1.81849	0.0578416	0.118154	0.965939	0.226898	2.72192	1.7389
M_TRINITY_DN15457_c0_g1_i1_2_H_TRINITY_DN15272_c0_g1_i1_1	18.6974	1.53361	-1.10235	0.309802	-1.69058	0.270309	0.39354	4.57862	2.07902	2.12906	0
M_TRINITY_DN15459_c0_g1_i1_1_H_TRINITY_DN28048_c3_g1_i1_2	753.692	0.120394	5.6073	1.59669	0.675085	2.0551e-08	1.66499e-07	11.3644	12.7846	18.1741	20.3528
M_TRINITY_DN15460_c0_g1_i1_2_H_TRINITY_DN28954_c1_g4_i1_1	17.0228	0.965651	-0.449486	0.740183	-0.434047	0.653081	0.747063	1.62657	2.95358	1.74065	1.66781
M_TRINITY_DN15463_c0_g1_i1_1_H_TRINITY_DN12220_c0_g1_i1_1	94.3425	0.408346	3.45831	2.6614	1.41219	0.000543574	0.00213942	4.90823	3.00141	9.44321	11.9097
M_TRINITY_DN15465_c0_g1_i1_1_H_TRINITY_DN19049_c0_g1_i1_2	105.999	0.339572	-0.771378	0.833967	-0.261938	0.440483	0.563429	2.65107	2.0253	1.98996	1.94951
M_TRINITY_DN15466_c0_g1_i1_1_H_TRINITY_DN19841_c0_g1_i1_1	20.4783	0.857653	-0.808443	0.61841	-0.693364	0.418836	0.544384	1.10276	1.49297	0.838468	0.72546
M_TRINITY_DN15466_c0_g2_i1_1_H_TRINITY_DN3695_c0_g1_i1_2	20.7205	0.881289	1.06506	1.9167	0.938622	0.286851	0.411519	0.620752	1.26317	1.87046	1.66247
M_TRINITY_DN15466_c0_g4_i1_1_H_TRINITY_DN3489_c0_g1_i1_1	20.4771	0.879997	-1.41782	0.421127	-1.24767	0.156244	0.259405	3.33749	3.02226	1.11045	1.59218
M_TRINITY_DN15467_c0_g1_i1_1_H_TRINITY_DN14363_c0_g1_i1_2	25.969	0.804969	0.439282	1.27775	0.353608	0.660457	0.753241	2.58066	1.42435	2.14715	3.0402
M_TRINITY_DN15470_c0_g1_i1_1_H_TRINITY_DN1182_c0_g1_i1_2	45.9702	0.760938	2.33572	3.42793	1.77734	0.0195059	0.0480757	0.657981	2.49279	3.31069	7.25629
M_TRINITY_DN15472_c0_g1_i1_1_H_TRINITY_DN11100_c0_g1_i1_2	27.4674	0.864483	0.757728	1.57466	0.655043	0.448614	0.571452	2.69374	1.03036	4.02965	2.05406
M_TRINITY_DN15474_c0_g1_i1_2_H_TRINITY_DN33775_c0_g1_i1_1	35.2604	0.639514	-1.2136	0.583938	-0.776113	0.224901	0.342854	5.58002	3.90635	2.81359	2.73677
M_TRINITY_DN15477_c0_g1_i1_1_H_TRINITY_DN28212_c0_g2_i1_1	1276.13	0.0883221	5.36111	1.38848	0.473505	8.27102e-08	6.27156e-07	74.4135	77.1462	101.911	108.948
M_TRINITY_DN15477_c0_g1_i1_2_H_TRINITY_DN22744_c0_g1_i1_1	1539.44	0.0815424	-5.17886	0.746236	-0.422297	2.23244e-07	1.59843e-06	33.9325	37.9014	28.0948	25.6745
M_TRINITY_DN15481_c0_g1_i1_1_H_TRINITY_DN30025_c0_g1_i1_2	91.0022	0.35196	4.16869	2.76487	1.46721	3.06361e-05	0.000157771	1.52967	1.59951	4.47947	4.13177
M_TRINITY_DN15483_c0_g1_i1_2_H_TRINITY_DN17647_c0_g1_i1_2	1976.69	0.0674628	-7.76019	0.69567	-0.523524	8.48039e-15	1.1958e-13	88.9225	96.9763	64.1851	65.2704
M_TRINITY_DN15488_c0_g1_i1_2_H_TRINITY_DN8682_c0_g1_i1_2	55.2882	0.504326	3.25583	3.12098	1.642	0.00113063	0.00410013	0.828607	1.37742	3.59963	3.18031
M_TRINITY_DN15494_c0_g1_i1_1_H_TRINITY_DN20223_c0_g1_i1_2	729.807	0.120987	-2.36062	0.820398	-0.285605	0.0182446	0.0455297	25.3746	29.8311	23.9707	21.4355
M_TRINITY_DN15495_c0_g1_i1_2_H_TRINITY_DN27097_c3_g1_i1_1	10.5127	2.03638	-3.34859	0.00885675	-6.81901	0.000812241	0.00305891	1.83286	1.22003	0	0
M_TRINITY_DN15496_c0_g1_i3_2_H_TRINITY_DN12934_c0_g1_i5_1	42.5613	0.585186	-1.14501	0.628489	-0.670041	0.252207	0.374006	2.52789	2.2006	1.16975	1.81594
M_TRINITY_DN15497_c0_g1_i1_1_H_TRINITY_DN20014_c0_g1_i1_1	50.6159	0.589805	-5.57207	0.102491	-3.28643	2.5173e-08	2.01815e-07	1.67848	2.27295	0.181318	0.219292
M_TRINITY_DN15499_c0_g1_i10_1_H_TRINITY_DN18774_c0_g1_i1_2	85.0421	0.359297	0.525476	1.13982	0.188802	0.599253	0.703361	2.04601	1.88133	2.2873	2.1915
M_TRINITY_DN15499_c0_g1_i1_2_H_TRINITY_DN17694_c0_g1_i2_1	258.694	0.234056	2.59798	1.52422	0.608074	0.00937727	0.0258657	10.1216	9.04354	17.0601	12.471
M_TRINITY_DN15500_c0_g1_i1_2_H_TRINITY_DN34901_c0_g1_i1_1	31.612	0.860636	-1.80539	0.340615	-1.55379	0.071013	0.139711	6.13512	4.33436	0.673583	2.863
M_TRINITY_DN15501_c0_g1_i1_2_H_TRINITY_DN13115_c0_g1_i1_1	47.073	0.739984	-2.74888	0.244156	-2.03412	0.00598002	0.017537	3.66281	6.85457	0.516772	1.98444
M_TRINITY_DN15504_c0_g1_i1_2_H_TRINITY_DN20232_c0_g1_i1_1	31.4927	1.16861	-2.73085	0.109478	-3.19129	0.0063172	0.0183675	3.232	9.96797	0	1.37173
M_TRINITY_DN15508_c0_g1_i1_1_H_TRINITY_DN15403_c0_g1_i1_2	35.7253	0.710948	0.978489	1.61962	0.695655	0.327832	0.455089	2.31873	1.38207	4.06998	2.05936
M_TRINITY_DN15509_c0_g1_i1_1_H_TRINITY_DN23982_c0_g2_i1_2	73.4059	0.425412	1.20895	1.4283	0.514303	0.226682	0.344867	5.77198	7.137	7.41909	10.9221
M_TRINITY_DN15509_c0_g2_i1_1_H_TRINITY_DN23982_c0_g1_i1_2	55.8754	0.492617	3.16837	2.95016	1.56079	0.00153295	0.00536792	1.96496	1.52191	4.86519	5.52437
M_TRINITY_DN15512_c0_g1_i1_2_H_TRINITY_DN3637_c0_g1_i2_1	20.3482	0.905538	-0.505672	0.728042	-0.457905	0.613087	0.714788	1.42555	2.53726	1.86913	1.09753
M_TRINITY_DN15525_c0_g1_i2_1_H_TRINITY_DN18307_c0_g1_i1_1	278.368	0.18815	3.02967	1.48456	0.570032	0.00244823	0.00806006	11.8127	11.1877	16.9267	17.409
M_TRINITY_DN15526_c0_g1_i1_1_H_TRINITY_DN511_c0_g1_i1_2	21.4757	0.892931	2.20646	3.91827	1.97022	0.0273519	0.0637798	0.54867	0.806237	2.08379	3.33106
M_TRINITY_DN15527_c0_g1_i1_1_H_TRINITY_DN30640_c0_g1_i1_1	35.9722	0.642892	-1.37318	0.542311	-0.882807	0.169696	0.276569	1.34784	1.9381	0.737704	1.04319
M_TRINITY_DN15528_c0_g1_i1_1_H_TRINITY_DN11135_c0_g1_i1_2	91.746	0.398971	2.13044	1.80248	0.849983	0.0331354	0.0747282	1.35679	2.19479	3.72222	2.6395
M_TRINITY_DN15529_c0_g1_i1_1_H_TRINITY_DN7757_c0_g1_i1_1	19.8861	0.966357	-0.981485	0.518183	-0.948465	0.326354	0.453646	1.21991	1.82845	0.435647	1.14838
M_TRINITY_DN15530_c0_g1_i1_1_H_TRINITY_DN15265_c0_g1_i1_2	10.6467	1.9945	2.72949	43.5308	5.44396	0.00634317	0.0184269	0.095923	0	0.881895	2.47304
M_TRINITY_DN15532_c0_g1_i1_2_H_TRINITY_DN15190_c0_g1_i1_1	44.2572	0.611161	-1.99818	0.428922	-1.22121	0.045697	0.0975251	4.73364	3.40227	2.34049	1.24344
M_TRINITY_DN15537_c0_g1_i1_2_H_TRINITY_DN16436_c0_g1_i1_2	24.0919	1.36223	1.46863	4.00169	2.00061	0.141934	0.24121	0	2.32341	4.82448	3.95831
M_TRINITY_DN15543_c0_g1_i1_1_H_TRINITY_DN25090_c0_g1_i2_2	300.122	0.217686	1.0868	1.1782	0.236582	0.277123	0.401178	4.94008	4.27916	6.24871	4.73556
M_TRINITY_DN15548_c0_g1_i1_1_H_TRINITY_DN32434_c0_g1_i1_1	24.5113	1.33934	-1.92962	0.166729	-2.58442	0.0536543	0.110959	6.25168	3.3949	1.74333	0
M_TRINITY_DN15549_c0_g1_i1_1_H_TRINITY_DN13809_c0_g1_i1_2	93.5568	0.345413	-1.32012	0.729011	-0.455987	0.186795	0.29798	5.12767	4.57878	3.3927	3.68377
M_TRINITY_DN15552_c0_g1_i1_2_H_TRINITY_DN30132_c0_g1_i1_1	29.1616	0.758714	-1.44955	0.466583	-1.09979	0.147184	0.247848	4.40001	3.75163	1.26477	2.49938
M_TRINITY_DN15555_c0_g1_i1_1_H_TRINITY_DN22911_c0_g1_i1_1	30.2824	0.73415	-1.10907	0.568715	-0.814223	0.267401	0.390426	1.68176	2.49133	1.53418	0.829052
M_TRINITY_DN1555_c0_g1_i1_1_H_TRINITY_DN27206_c0_g2_i4_1	194.63	0.235701	-4.9743	0.443668	-1.17245	6.54843e-07	4.3934e-06	4.64833	5.45116	2.43184	2.06837
M_TRINITY_DN15560_c0_g1_i1_2_H_TRINITY_DN8289_c0_g1_i1_2	13.074	1.46153	1.21025	3.40774	1.76881	0.226185	0.344338	0.41658	1.02331	4.71116	0.408396
M_TRINITY_DN15568_c0_g1_i1_2_H_TRINITY_DN31999_c0_g1_i1_1	38.8449	0.610719	-2.56509	0.337615	-1.56655	0.0103148	0.0281199	3.8689	3.28321	1.01104	1.367
M_TRINITY_DN15569_c0_g1_i1_1_H_TRINITY_DN19956_c0_g3_i2_2	57.9681	0.48668	1.79344	1.83125	0.872831	0.0729025	0.142595	1.61437	1.32285	3.20354	2.20595
M_TRINITY_DN15571_c0_g1_i1_1_H_TRINITY_DN25160_c1_g2_i1_2	50.98	0.517788	2.99656	2.93139	1.55158	0.00273045	0.00885381	1.18268	0.865828	3.21982	2.86822
M_TRINITY_DN15572_c0_g1_i1_1_H_TRINITY_DN26245_c2_g1_i1_1	27.0788	0.920456	-1.60143	0.359972	-1.47404	0.109282	0.197192	2.28071	2.42126	1.46237	0.329929
M_TRINITY_DN15577_c0_g1_i1_1_H_TRINITY_DN21121_c0_g1_i1_2	250.609	0.213286	1.25362	1.20362	0.267381	0.209979	0.325696	9.67211	8.7454	10.2934	11.9741
M_TRINITY_DN15578_c0_g1_i1_1_H_TRINITY_DN11640_c0_g1_i1_2	266.132	0.201713	0.875315	1.13019	0.176563	0.381403	0.508265	16.5356	18.8299	18.219	21.6598
M_TRINITY_DN15579_c0_g1_i1_1_H_TRINITY_DN28211_c3_g1_i1_1	41.2756	0.949565	-0.204242	0.874214	-0.193942	0.838164	0.888087	2.27978	2.23358	3.63504	0.365754
M_TRINITY_DN15585_c0_g1_i1_1_H_TRINITY_DN28457_c5_g6_i1_2	66.0941	0.439579	1.45632	1.55851	0.640169	0.145303	0.245599	1.10418	1.64846	2.31887	1.93866
M_TRINITY_DN15585_c0_g1_i1_2_H_TRINITY_DN16283_c0_g1_i1_2	22.3334	0.881469	2.18283	3.79499	1.9241	0.0290485	0.0670777	0.479625	0.972121	3.20179	2.31867
M_TRINITY_DN15586_c0_g1_i1_1_H_TRINITY_DN26967_c0_g1_i2_1	347.907	0.169569	0.58422	1.07108	0.0990653	0.559072	0.669911	7.56884	8.25908	9.16064	7.8871
M_TRINITY_DN15586_c0_g1_i2_2_H_TRINITY_DN29281_c0_g1_i1_2	18.2575	0.945086	1.27527	2.30575	1.20524	0.202215	0.316606	0.89601	0.797454	1.50559	2.42636
M_TRINITY_DN15589_c0_g1_i1_1_H_TRINITY_DN15813_c0_g1_i1_1	36.4199	0.667907	-0.0740093	0.966317	-0.0494313	0.941003	0.959105	1.69168	2.21874	2.54463	1.23854
M_TRINITY_DN15589_c0_g1_i1_2_H_TRINITY_DN32894_c0_g1_i1_2	6.86985	3.09707	2.02607	77.4324	6.27487	0.0427578	0.0924787	0	0	0	3.34679
M_TRINITY_DN15596_c0_g1_i1_1_H_TRINITY_DN24690_c0_g1_i1_1	6517.09	0.0405376	-10.9122	0.735933	-0.442353	1.00815e-27	2.72136e-26	176.033	194.22	138.978	134.104
M_TRINITY_DN15598_c0_g1_i1_1_H_TRINITY_DN21211_c0_g1_i1_2	213.271	0.223502	4.59266	2.03703	1.02647	4.37633e-06	2.59889e-05	1.90555	2.34524	4.11239	4.4965
M_TRINITY_DN15601_c1_g1_i1_1_H_TRINITY_DN6962_c0_g1_i1_2	24.6162	0.863675	0.6202	1.4496	0.535651	0.535126	0.648932	0.596163	1.32453	0.982592	1.7531
M_TRINITY_DN15602_c0_g2_i1_1_H_TRINITY_DN26183_c0_g1_i1_2	261.181	0.226524	3.12459	1.63331	0.707795	0.00178055	0.00610849	6.18393	5.35658	8.38786	10.5375
M_TRINITY_DN15607_c0_g1_i1_1_H_TRINITY_DN28048_c2_g3_i1_2	1328.87	0.0959872	-1.93244	0.879351	-0.185489	0.0533053	0.110381	68.0169	63.3588	59.0849	57.0878
M_TRINITY_DN15610_c0_g1_i1_2_H_TRINITY_DN30750_c0_g1_i1_2	22.5643	1.10971	1.09874	2.32833	1.21929	0.271879	0.395319	1.589	0.229098	2.93873	1.45345
M_TRINITY_DN15611_c0_g1_i1_1_H_TRINITY_DN626_c0_g1_i1_2	52.7065	0.5217	1.03094	1.4518	0.537842	0.302569	0.428416	1.63183	2.94969	3.12348	3.45482
M_TRINITY_DN15612_c0_g1_i1_2_H_TRINITY_DN13930_c0_g1_i1_1	24.3955	0.945728	-1.42775	0.39222	-1.35027	0.153363	0.255812	1.50544	4.58958	0.744722	1.63995
M_TRINITY_DN15612_c0_g1_i2_1_H_TRINITY_DN19556_c0_g1_i2_1	658.75	0.115471	0.862595	1.07148	0.0996044	0.38836	0.515335	11.8699	13.1753	13.4401	13.411
M_TRINITY_DN15613_c0_g1_i1_1_H_TRINITY_DN31459_c0_g1_i1_1	8.99416	1.44303	-0.807333	0.445963	-1.165	0.419475	0.545076	1.24498	1.07992	0.270979	0.808662
M_TRINITY_DN15613_c0_g1_i1_2_H_TRINITY_DN26792_c3_g2_i4_2	890.467	0.420621	-0.430443	0.882059	-0.181053	0.666873	0.758204	11.2972	21.0056	15.7473	12.5821
M_TRINITY_DN15615_c0_g1_i1_1_H_TRINITY_DN16030_c0_g1_i1_1	25.9412	1.2495	-2.38639	0.126588	-2.98179	0.0170146	0.0429251	0.722874	10.277	1.0071	0.355941
M_TRINITY_DN15616_c0_g2_i1_2_H_TRINITY_DN14113_c0_g1_i1_2	50.8473	0.492802	-0.466832	0.852602	-0.230056	0.64062	0.736524	2.73198	3.53315	2.80682	2.50057
M_TRINITY_DN15620_c0_g1_i1_2_H_TRINITY_DN27578_c2_g4_i2_1	84.4621	0.424436	-5.0048	0.229376	-2.12422	5.59203e-07	3.78654e-06	8.50817	8.42551	2.54161	1.44657
M_TRINITY_DN15621_c0_g1_i2_1_H_TRINITY_DN34158_c0_g1_i1_1	15.7049	1.40974	-1.67446	0.194716	-2.36056	0.09404	0.174889	0.396724	5.09888	0.611573	0.414241
M_TRINITY_DN15622_c0_g1_i1_2_H_TRINITY_DN31810_c0_g1_i1_1	18.5909	0.943279	-0.896014	0.556637	-0.845191	0.370245	0.497829	3.15254	1.96538	1.75954	1.22523
M_TRINITY_DN15624_c0_g1_i1_1_H_TRINITY_DN21235_c0_g1_i2_1	60.5609	0.548799	-1.94243	0.47764	-1.066	0.0520848	0.108391	3.09411	1.66045	1.42253	0.917704
M_TRINITY_DN15629_c0_g1_i1_2_H_TRINITY_DN28787_c0_g1_i1_2	28.2757	0.852711	1.18764	2.0177	1.01271	0.234977	0.354407	1.56971	1.57209	1.50031	4.74935
M_TRINITY_DN15631_c0_g1_i1_1_H_TRINITY_DN26128_c0_g3_i1_2	116.843	0.304458	3.95091	2.302	1.20289	7.78536e-05	0.000370941	2.89878	3.50043	7.56541	7.18417
M_TRINITY_DN15631_c0_g1_i1_2_H_TRINITY_DN30636_c0_g1_i1_1	40.3923	2.55759	-0.667803	0.306091	-1.70797	0.50426	0.621906	5.93475	4.70689	0	3.2468
M_TRINITY_DN15632_c0_g1_i2_2_H_TRINITY_DN7479_c0_g1_i1_2	15.3451	1.60138	1.45178	5.01017	2.32486	0.146562	0.247014	1.11477	5.24429e-27	4.77808	1.09766
M_TRINITY_DN15634_c0_g1_i1_1_H_TRINITY_DN7728_c0_g1_i1_1	15.0303	1.57395	-0.702542	0.464656	-1.10577	0.482341	0.602544	2.85211	2.26115	0	2.29509
M_TRINITY_DN15634_c0_g1_i1_2_H_TRINITY_DN10149_c0_g1_i2_1	22.7488	0.832184	-0.534725	0.73459	-0.44499	0.59284	0.697777	2.41087	1.50129	1.37603	1.5536
M_TRINITY_DN15635_c0_g1_i1_1_H_TRINITY_DN21215_c0_g1_i2_2	602.005	0.128248	3.33966	1.34565	0.428306	0.00083881	0.00314748	8.11002	9.06129	11.0299	12.0637
M_TRINITY_DN15638_c0_g1_i1_1_H_TRINITY_DN21198_c2_g1_i2_2	554.742	0.133444	8.01913	2.09959	1.07011	1.065e-15	1.60614e-14	4.10996	4.73235	9.02284	9.53506
M_TRINITY_DN1563_c0_g1_i1_1_H_TRINITY_DN2940_c0_g1_i1_2	13.5449	1.37665	1.08992	2.8293	1.50044	0.275747	0.399572	1.1573	0.480374	0.549738	4.16849
M_TRINITY_DN15640_c0_g1_i1_1_H_TRINITY_DN27088_c4_g2_i3_2	45.2932	0.603794	2.66035	3.04471	1.6063	0.00780599	0.0220936	1.02803	1.33766	4.70306	2.49843
M_TRINITY_DN15640_c1_g1_i1_1_H_TRINITY_DN31265_c0_g1_i1_1	47.1443	0.574377	-1.83335	0.481953	-1.05304	0.0667501	0.13287	8.49915	5.48657	4.01376	2.84293
M_TRINITY_DN15643_c0_g1_i2_1_H_TRINITY_DN21706_c0_g1_i1_2	135.402	0.280869	2.51681	1.63229	0.706894	0.0118421	0.0316212	2.08351	2.60209	3.99871	3.65108
M_TRINITY_DN15649_c0_g1_i1_1_H_TRINITY_DN9309_c0_g1_i1_2	37.7532	0.873483	1.74051	2.86852	1.52031	0.0817693	0.156492	0.264676	1.60439	3.15286	2.02022
M_TRINITY_DN1564_c0_g1_i1_1_H_TRINITY_DN14307_c0_g1_i1_1	21.4775	0.939931	-1.75656	0.318409	-1.65105	0.0789922	0.152208	1.37028	3.30233	0.913758	0.532312
[truncated: 27,938 more rows]
