# Supplementary material for: Integrative Metabolic and Transcriptomic Profiling in Camellia oleifera and Camellia meiocarpa Uncover Potential Mechanisms That Govern Triacylglycerol Degradation during Seed Desiccation
Source: Plants (Basel). 2023 Jul 8;12(14):2591. doi: 10.3390/plants12142591 (PMC10385360; doi:10.3390/plants12142591)
Supplement: Supplementary file 1 [file plants-12-02591-s001.zip › Supplementary Table S9.xlsx]

## Sheet: Sheet1
Supplementary Table S9. RBH gene list from C. oleifera cv Min 43.
gene_id	BaseMean	lfcSE	stat	FoldChange	log2FoldChange	p-value	q-value	Expression_M2_1	Expression_M2_2	Expression_M7_1	Expression_M7_2	NR.id	NR.annotation	Swissprot.id	Swissprot.annotation	KEGG.id	KO	KEGG.gene.name	KEGG.description	Pathway	Pathway.definition	KOG.id	KOG.defination	KOG.code	KOG.categories	KOG.class	eggNOG.abbreviation	eggNOG.id	eggNOG.description	GO.annotation	Pfam.IDs	Pfam.Description	iTAK_type	Family
M_TRINITY_DN10005_c0_g1_i1_1_H_TRINITY_DN2520_c0_g1_i1_2	19.0975	0.944749	-0.0533618	0.96566	-0.0504135	0.957444	0.9713	2.14437	1.05113	1.73267	1.33657	XP_028090046.1	pentatricopeptide repeat-containing protein At1g62260, mitochondrial [Camellia sinensis]	O04590|PPR88_ARATH	Pentatricopeptide repeat-containing protein At1g62260, mitochondrial F19K23.18 OS=Arabidopsis thaliana (Mouse-ear cress) GN=F19K23.18 PE=2 SV=1	--	--	--	--	--	--	KOG4197	FOG: PPR repeat	[R]	POORLY CHARACTERIZED	General function prediction only	S	ENOG410Z7Z7	Pentatricopeptide repeat-containing protein	--	PF01535.20,PF13041.6,PF12854.7,PF13812.6	PPR repeat|PPR repeat family|PPR repeat|Pentatricopeptide repeat domain
M_TRINITY_DN10008_c0_g1_i1_2_H_TRINITY_DN29152_c0_g1_i1_2	19.9959	1.40066	-2.40591	0.0967319	-3.36986	0.0161322	0.038247	1.83949	5.23928	0	0.633101	--	--	--	--	--	--	--	--	--	--	--	--	--	--	--	--	--	--	--	--	--
M_TRINITY_DN10012_c0_g1_i1_2_H_TRINITY_DN27012_c9_g1_i1_1	7.35726	2.23973	-2.79877	0.0129717	-6.26848	0.00512977	0.0142135	2.23487	0.878815	0	0	XP_028090121.1	uncharacterized protein LOC114290413 [Camellia sinensis]	--	--	--	--	--	--	--	--	--	--	--	--	--	--	--	--	--	--	--
M_TRINITY_DN10033_c0_g1_i1_1_H_TRINITY_DN24788_c5_g2_i1_2	18.3637	1.34478	3.45973	25.1518	4.65259	0.000540711	0.00191919	0	0.278207	3.86223	3.49907	THF99162.1	hypothetical protein TEA_010613 [Camellia sinensis var. sinensis]	--	--	--	--	--	--	--	--	--	--	--	--	--	--	--	--	--	--	--
M_TRINITY_DN10041_c0_g1_i1_1_H_TRINITY_DN12095_c0_g1_i1_1	53.2538	0.705608	4.67247	9.82822	3.29693	2.97601e-06	1.62137e-05	0.250783	1.18383	7.37919	6.5469	--	--	--	--	--	--	--	--	--	--	--	--	--	--	--	--	--	--	--	--	--
M_TRINITY_DN10042_c0_g1_i2_1_H_TRINITY_DN26637_c0_g2_i1_1	54.7358	0.726243	0.242867	1.13005	0.17638	0.808108	0.865599	2.3304	8.63437	4.72329	7.65708	--	--	--	--	--	--	--	--	--	--	--	--	--	--	--	--	--	--	--	--	--
M_TRINITY_DN10059_c0_g1_i1_1_H_TRINITY_DN27628_c0_g2_i2_1	195.556	0.263536	-0.376182	0.933591	-0.0991375	0.706782	0.78592	16.6306	11.9878	13.2957	13.2119	--	--	--	--	--	--	--	--	--	--	--	--	--	--	--	--	--	--	--	--	--
M_TRINITY_DN1005_c0_g1_i1_2_H_TRINITY_DN30594_c0_g1_i1_1	22.1211	0.968105	-0.681141	0.633134	-0.659417	0.495782	0.606053	4.48138	1.46739	1.95773	1.77353	XP_028075336.1	autophagy-related protein 18f-like [Camellia sinensis]	--	--	--	--	--	--	--	--	--	--	--	--	--	--	--	--	--	--	--
M_TRINITY_DN10060_c0_g1_i1_2_H_TRINITY_DN309_c0_g1_i1_2	9.52434	1.4853	-1.11611	0.31693	-1.65776	0.264373	0.374359	0.408008	1.79161	0.140936	0.579998	XP_028118400.1	probable beta-D-xylosidase 5 [Camellia sinensis]	Q9LJN4|BXL5_ARATH	Probable beta-D-xylosidase 5 MMB12.15 OS=Arabidopsis thaliana (Mouse-ear cress) GN=MMB12.15 PE=2 SV=2	81/120(67.50)	K15920	XYL4	xylan 1,4-beta-xylosidase [EC:3.2.1.37]	ko00520	Amino sugar and nucleotide sugar metabolism	--	--	--	--	--	G	COG1472	hydrolase family 3	Cellular Component: extracellular region (GO:0005576);|Cellular Component: cell wall (GO:0005618);|Molecular Function: xylan 1,4-beta-xylosidase activity (GO:0009044);|Cellular Component: plant-type cell wall (GO:0009505);|Biological Process: arabinan catabolic process (GO:0031222);|Biological Process: xylan catabolic process (GO:0045493);|Molecular Function: alpha-L-arabinofuranosidase activity …	PF01915.22	Glycosyl hydrolase family 3 C-terminal domain
M_TRINITY_DN10063_c0_g1_i1_1_H_TRINITY_DN15987_c0_g1_i1_1	21.3079	1.59224	0.841246	2.53058	1.33947	0.40021	0.51543	0	2.75752	1.73603	5.19119	--	--	--	--	--	--	--	--	--	--	--	--	--	--	--	--	--	--	--	--	--
M_TRINITY_DN10066_c0_g1_i1_1_H_TRINITY_DN14251_c0_g1_i1_1	25.8817	1.62022	0.890104	2.71729	1.44217	0.37341	0.488566	0	2.93533	1.12803	6.84554	--	--	--	--	--	--	--	--	--	--	--	--	--	--	--	--	--	--	--	--	--
M_TRINITY_DN10067_c0_g1_i1_2_H_TRINITY_DN27949_c2_g1_i1_2	29.7158	0.91314	-1.54377	0.376395	-1.40968	0.122643	0.204328	2.21612	3.47911	0.420439	1.74106	XP_028066307.1	OTU domain-containing protein DDB_G0284757-like isoform X1 [Camellia sinensis]	Q8LBW2|OTU9_ARATH	OVARIAN TUMOR DOMAIN-containing deubiquitinating enzyme 9 F21E1.170 OS=Arabidopsis thaliana (Mouse-ear cress) GN=F21E1.170 PE=1 SV=1	--	--	--	--	--	--	KOG2605	OTU (ovarian tumor)-like cysteine protease	[TO]	CELLULAR PROCESSES AND SIGNALING|CELLULAR PROCESSES AND SIGNALING	Signal transduction mechanisms |Posttranslational modification, protein turnover, chaperones	O	ENOG410XNYW	OTU domain containing	--	--	--
M_TRINITY_DN10068_c0_g1_i1_2_H_TRINITY_DN27180_c2_g3_i1_1	52.7621	0.910719	-0.734131	0.629123	-0.668587	0.462869	0.576122	2.0023	12.5865	2.31662	6.81823	--	--	--	--	--	--	--	--	--	--	--	--	--	--	--	--	--	--	--	--	--
M_TRINITY_DN10070_c0_g1_i1_1_H_TRINITY_DN16451_c0_g1_i1_1	392.33	0.155919	5.65189	1.84195	0.881236	1.58693e-08	1.16364e-07	15.1026	16.3125	27.6036	29.84	XP_028060503.1	acyl-coenzyme A thioesterase 13-like isoform X2 [Camellia sinensis]	--	--	--	--	--	--	--	--	KOG3328	HGG motif-containing thioesterase	[R]	POORLY CHARACTERIZED	General function prediction only	Q	COG2050	thioesterase Superfamily protein	--	PF03061.22	Thioesterase superfamily
M_TRINITY_DN10075_c0_g1_i1_2_H_TRINITY_DN12905_c0_g1_i1_1	32.7635	1.18701	-1.36075	0.326414	-1.61522	0.173592	0.26985	1.39849	7.63545	0.287004	2.66723	--	--	--	--	--	--	--	--	--	--	--	--	--	--	--	--	--	--	--	--	--
M_TRINITY_DN10081_c0_g1_i1_1_H_TRINITY_DN5699_c0_g1_i1_2	42.6615	0.648599	0.627692	1.32604	0.407121	0.530205	0.636944	2.36276	3.00718	2.26181	4.73696	XP_028066093.1	protein PROTON GRADIENT REGULATION 5, chloroplastic [Camellia sinensis]	Q9SL05|PGR5_ARATH	Protein PROTON GRADIENT REGULATION 5, chloroplastic T20G20.3 OS=Arabidopsis thaliana (Mouse-ear cress) GN=T20G20.3 PE=1 SV=1	--	--	--	--	--	--	--	--	--	--	--	S	ENOG411252E	protein PROTON GRADIENT REGULATION 5	Molecular Function: electron transfer activity (GO:0009055);|Biological Process: response to water deprivation (GO:0009414);|Cellular Component: chloroplast (GO:0009507);|Cellular Component: chloroplast thylakoid (GO:0009534);|Cellular Component: chloroplast thylakoid membrane (GO:0009535);|Biological Process: response to high light intensity (GO:0009644);|Biological Process: photosynthetic elect…	--	--
M_TRINITY_DN10092_c0_g1_i1_1_H_TRINITY_DN11007_c0_g1_i2_2	21.9864	1.11766	0.178257	1.14809	0.199231	0.858521	0.901658	3.62256	0.711989	1.38709	3.53788	XP_028119166.1	uncharacterized protein LOC114316680 [Camellia sinensis]	--	--	--	--	--	--	--	--	--	--	--	--	--	--	--	--	--	--	--
M_TRINITY_DN10099_c0_g1_i1_1_H_TRINITY_DN13179_c0_g1_i1_2	21.9807	0.974766	0.753017	1.66326	0.734015	0.45144	0.564927	1.18716	0.952978	0.81714	2.71797	--	--	--	--	--	--	--	--	--	--	--	--	--	--	--	--	--	--	--	--	--
M_TRINITY_DN10101_c0_g1_i2_1_H_TRINITY_DN12835_c0_g1_i2_1	24.4897	0.827126	1.26788	2.06866	1.0487	0.20484	0.307255	0.933571	1.69485	2.29056	3.04754	--	--	--	--	--	--	--	--	--	--	--	--	--	--	--	--	--	--	--	--	--
M_TRINITY_DN10116_c0_g2_i1_2_H_TRINITY_DN30684_c0_g1_i1_2	27.9871	1.01885	-0.00504577	0.996443	-0.00514089	0.995974	0.99704	0.562538	2.35545	2.0436	0.797362	XP_028113292.1	uncharacterized protein LOC114311349 [Camellia sinensis]	Q9XID5|PSI1_ARATH	Protein PSK SIMULATOR 1 F23M19.3 OS=Arabidopsis thaliana (Mouse-ear cress) GN=F23M19.3 PE=1 SV=2	--	--	--	--	--	--	--	--	--	--	--	S	ENOG410ZS09	Protein of unknown function (DUF668)	--	PF05003.12	Protein of unknown function (DUF668)
M_TRINITY_DN10120_c0_g1_i1_2_H_TRINITY_DN9967_c0_g1_i1_1	8.28549	1.89014	-0.677325	0.411728	-1.28024	0.4982	0.60836	0.713309	1.58319	0.895014	0	XP_028053802.1	sugar transporter ERD6-like 7 [Camellia sinensis]	P93051|ERDL7_ARATH	Sugar transporter ERD6-like 7 T9J23.17 OS=Arabidopsis thaliana (Mouse-ear cress) GN=T9J23.17 PE=2 SV=2	--	--	--	--	--	--	KOG0254	Predicted transporter (major facilitator superfamily)	[R]	POORLY CHARACTERIZED	General function prediction only	G	ENOG410XNQK	Transporter	Molecular Function: carbohydrate:proton symporter activity (GO:0005351);|Molecular Function: glucose transmembrane transporter activity (GO:0005355);|Cellular Component: vacuole (GO:0005773);|Cellular Component: vacuolar membrane (GO:0005774);|Cellular Component: integral component of plasma membrane (GO:0005887);|Biological Process: zinc ion transport (GO:0006829);|Biological Process: hexose tra…	--	--
M_TRINITY_DN10126_c0_g1_i1_1_H_TRINITY_DN8935_c0_g1_i1_2	19.0567	1.21266	2.31784	7.01651	2.81075	0.0204582	0.0467696	0.58699	0.145906	4.12613	1.21277	--	--	--	--	--	--	--	--	--	--	--	--	--	--	--	--	--	--	--	--	--
M_TRINITY_DN10129_c0_g1_i1_2_H_TRINITY_DN8261_c0_g1_i1_1	13.9553	1.5219	-1.83437	0.144413	-2.79173	0.0665994	0.124809	1.40811	2.33129	0	0.520544	XP_028094546.1	probable disease resistance protein RPP1 [Camellia sinensis]	A0A290U7C4|ROQ1_NICBE	Disease resistance protein Roq1 ROQ1 OS=Nicotiana benthamiana GN=ROQ1 PE=1 SV=1	--	--	--	--	--	--	--	--	--	--	--	S	ENOG4112BMQ	TMV resistance protein N-like	--	--	--
M_TRINITY_DN10134_c0_g1_i1_1_H_TRINITY_DN25353_c2_g4_i1_2	99.761	0.531827	0.926292	1.407	0.492627	0.354294	0.468884	12.9273	6.3012	8.37865	18.5935	--	--	--	--	--	--	--	--	--	--	--	--	--	--	--	--	--	--	--	--	--
M_TRINITY_DN10139_c0_g1_i1_1_H_TRINITY_DN18352_c0_g1_i2_2	91.4173	0.616656	1.79119	2.15032	1.10455	0.0732624	0.134956	5.60713	1.41436	7.93099	6.97676	--	--	--	--	--	--	--	--	--	--	--	--	--	--	--	--	--	--	--	--	--
M_TRINITY_DN10140_c0_g1_i1_1_H_TRINITY_DN25940_c1_g1_i8_1	20.3314	1.63906	1.19003	3.86517	1.95053	0.234033	0.340565	0	1.80345	1.04151	6.08275	--	--	--	--	--	--	--	--	--	--	--	--	--	--	--	--	--	--	--	--	--
M_TRINITY_DN10141_c0_g1_i1_2_H_TRINITY_DN28400_c1_g1_i21_2	14.3324	2.15332	-3.35781	0.00665912	-7.23045	0.00078563	0.00268135	5.83328	0.469391	0	0	--	--	--	--	--	--	--	--	--	--	--	--	--	--	--	--	--	--	--	--	--
M_TRINITY_DN10143_c0_g1_i1_2_H_TRINITY_DN23582_c1_g3_i1_2	22.0725	1.44143	-1.58588	0.205052	-2.28594	0.112767	0.190999	2.76173	4.97948	1.60014	0	--	--	--	--	--	--	--	--	--	--	--	--	--	--	--	--	--	--	--	--	--
M_TRINITY_DN10156_c0_g1_i1_2_H_TRINITY_DN33724_c0_g1_i1_1	20.8832	1.04623	-1.44377	0.350984	-1.51052	0.148803	0.238666	4.00319	1.05993	0.75363	1.01652	--	--	--	--	--	--	--	--	--	--	--	--	--	--	--	--	--	--	--	--	--
M_TRINITY_DN10161_c0_g1_i1_1_H_TRINITY_DN7186_c0_g1_i1_1	26.0188	0.869282	0.0938764	1.05819	0.081605	0.925207	0.948791	1.09482	2.73841	1.62733	2.4127	XP_028061323.1	PH, RCC1 and FYVE domains-containing protein 1-like isoform X1 [Camellia sinensis]	--	--	--	--	--	--	--	--	--	--	--	--	--	--	--	--	--	--	--
M_TRINITY_DN10162_c0_g1_i1_1_H_TRINITY_DN19320_c0_g1_i1_1	35.5061	3.13664	0.250299	1.72321	0.785098	0.802356	0.860708	0.625315	4.86174	0	9.52418	--	--	--	--	--	--	--	--	--	--	--	--	--	--	--	--	--	--	--	--	--
M_TRINITY_DN1016_c0_g1_i1_1_H_TRINITY_DN28020_c2_g6_i1_1	66.9776	0.443116	-2.18624	0.510945	-0.96876	0.0287979	0.0622097	4.26953	4.35059	2.42768	1.90868	XP_028056146.1	nuclear pore complex protein NUP98A-like [Camellia sinensis]	Q8RY25|NU98A_ARATH	Nuclear pore complex protein NUP98A F14N23.29 OS=Arabidopsis thaliana (Mouse-ear cress) GN=F14N23.29 PE=1 SV=1	129/195(66.15)	K14297	NUP98, ADAR2, NUP116	nuclear pore complex protein Nup98-Nup96	ko03013	RNA transport	KOG0845	Nuclear pore complex, Nup98 component (sc Nup145/Nup100/Nup116)	[YU]	CELLULAR PROCESSES AND SIGNALING|CELLULAR PROCESSES AND SIGNALING	Nuclear structure |Intracellular trafficking, secretion, and vesicular transport	U	ENOG4110027	nuclear pore complex protein	Biological Process: posttranscriptional tethering of RNA polymerase II gene DNA at nuclear periphery (GO:0000973);|Molecular Function: RNA binding (GO:0003723);|Cellular Component: nucleus (GO:0005634);|Cellular Component: nuclear envelope (GO:0005635);|Cellular Component: cytoplasm (GO:0005737);|Biological Process: RNA export from nucleus (GO:0006405);|Biological Process: mRNA export from nucleu…	PF04096.14	Nucleoporin autopeptidase
M_TRINITY_DN10172_c0_g1_i1_2_H_TRINITY_DN32007_c0_g1_i1_2	22.6636	1.70634	-4.62507	0.00421002	-7.89196	3.74475e-06	2.00587e-05	4.38774	3.64437	0	0	--	--	--	--	--	--	--	--	--	--	--	--	--	--	--	--	--	--	--	--	--
M_TRINITY_DN10176_c0_g1_i1_2_H_TRINITY_DN9777_c0_g1_i1_1	20.6946	1.41201	-1.94769	0.148635	-2.75016	0.0514519	0.101067	5.54823	3.04419	1.27042	0	--	--	--	--	--	--	--	--	--	--	--	--	--	--	--	--	--	--	--	--	--
M_TRINITY_DN10181_c0_g1_i1_1_H_TRINITY_DN19215_c0_g1_i1_1	53.3587	0.921274	0.124412	1.08269	0.114617	0.900989	0.932376	6.10044	2.25239	1.08705	7.93968	--	--	--	--	--	--	--	--	--	--	--	--	--	--	--	--	--	--	--	--	--
M_TRINITY_DN10186_c0_g1_i1_2_H_TRINITY_DN65_c0_g1_i1_1	44.5691	0.783062	-1.49395	0.444467	-1.16985	0.13519	0.221084	4.47621	1.92787	2.05648	0.741456	XP_028107087.1	putative pentatricopeptide repeat-containing protein At1g74580 [Camellia sinensis]	Q9CA58|PP120_ARATH	Putative pentatricopeptide repeat-containing protein At1g74580 F1M20.26 OS=Arabidopsis thaliana (Mouse-ear cress) GN=F1M20.26 PE=3 SV=1	--	--	--	--	--	--	KOG4197	FOG: PPR repeat	[R]	POORLY CHARACTERIZED	General function prediction only	S	ENOG410Z7Z7	Pentatricopeptide repeat-containing protein	--	PF13041.6,PF01535.20,PF12854.7	PPR repeat family|PPR repeat|PPR repeat
M_TRINITY_DN1018_c0_g1_i1_1_H_TRINITY_DN32825_c0_g1_i1_1	18.9052	1.45518	1.70657	5.59201	2.48337	0.0879011	0.156443	0.997973	0	2.45773	2.85082	XP_028081045.1	pentatricopeptide repeat-containing protein At2g17210-like [Camellia sinensis]	Q9SII7|PP159_ARATH	Pentatricopeptide repeat-containing protein At2g17210 T23A1.7 OS=Arabidopsis thaliana (Mouse-ear cress) GN=T23A1.7 PE=3 SV=2	--	--	--	--	--	--	KOG4197	FOG: PPR repeat	[R]	POORLY CHARACTERIZED	General function prediction only	S	ENOG410Z7Z7	Pentatricopeptide repeat-containing protein	--	PF01535.20,PF13041.6,PF12854.7	PPR repeat|PPR repeat family|PPR repeat
M_TRINITY_DN10199_c0_g1_i1_1_H_TRINITY_DN23771_c0_g1_i2_2	12.7343	2.0411	3.5259	146.698	7.1967	0.000422054	0.00153648	0	0	4.82628	1.24976	XP_028108383.1	probable inactive receptor-like protein kinase At3g56050 isoform X3 [Camellia sinensis]	--	--	--	--	--	--	--	--	--	--	--	--	--	T	COG0515	Serine Threonine protein kinase	--	--	--
M_TRINITY_DN10200_c0_g1_i1_1_H_TRINITY_DN21622_c0_g1_i10_2	34.6021	0.908772	1.38956	2.3996	1.26279	0.164663	0.258806	2.67111	1.66997	8.38787	1.90954	--	--	--	--	--	--	--	--	--	--	--	--	--	--	--	--	--	--	--	--	--
M_TRINITY_DN10201_c0_g1_i1_2_H_TRINITY_DN3_c0_g1_i1_1	14.0929	2.15714	-3.3406	0.00677231	-7.20614	0.000835966	0.00283762	5.45066	0.53552	0	0	--	--	--	--	--	--	--	--	--	--	--	--	--	--	--	--	--	--	--	--	--
M_TRINITY_DN1020_c0_g1_i1_2_H_TRINITY_DN6811_c0_g1_i1_2	46.9451	0.58859	1.01978	1.51596	0.600235	0.307831	0.421659	4.06238	2.79967	3.95058	6.36092	--	--	--	--	--	--	--	--	--	--	--	--	--	--	--	--	--	--	--	--	--
M_TRINITY_DN10210_c0_g1_i1_2_H_TRINITY_DN31636_c0_g1_i1_2	32.9319	0.785267	0.252669	1.14744	0.198413	0.800524	0.859458	3.23643	2.56978	1.84718	4.92116	--	--	--	--	--	--	--	--	--	--	--	--	--	--	--	--	--	--	--	--	--
M_TRINITY_DN10220_c0_g1_i1_1_H_TRINITY_DN14971_c0_g2_i1_2	52.8439	0.541942	0.636993	1.27034	0.345213	0.52413	0.631699	1.29897	1.74971	1.47667	2.3821	XP_028088471.1	protein ROOT PRIMORDIUM DEFECTIVE 1 [Camellia sinensis]	Q689D6|RPD1_ARATH	Protein ROOT PRIMORDIUM DEFECTIVE 1 F17M5 OS=Arabidopsis thaliana (Mouse-ear cress) GN=F17M5 PE=1 SV=1	--	--	--	--	--	--	--	--	--	--	--	S	ENOG410YAEM	Plant organelle RNA recognition domain	Biological Process: negative regulation of cell proliferation (GO:0008285);|Biological Process: lateral root morphogenesis (GO:0010102);	PF11955.8	Plant organelle RNA recognition domain
M_TRINITY_DN10222_c0_g1_i1_2_H_TRINITY_DN20596_c0_g1_i2_1	21.2225	1.18515	-1.25968	0.355296	-1.49291	0.207786	0.310584	1.18704	4.75646	1.66591	0.407724	XP_028094281.1	phytosulfokine receptor 1-like [Camellia sinensis]	Q8LPB4|PSKR1_DAUCA	Phytosulfokine receptor 1 PSKR OS=Daucus carota (Wild carrot) GN=PSKR PE=1 SV=1	--	--	--	--	--	--	--	--	--	--	--	T	COG0515	Serine Threonine protein kinase	Molecular Function: protein serine/threonine kinase activity (GO:0004674);|Molecular Function: ATP binding (GO:0005524);|Cellular Component: plasma membrane (GO:0005886);|Cellular Component: integral component of membrane (GO:0016021);	--	--
M_TRINITY_DN10223_c0_g1_i1_1_H_TRINITY_DN28083_c3_g2_i9_2	16.9204	1.72996	0.719074	2.3685	1.24397	0.472095	0.584686	2.09577	0	0.831784	4.07829	--	--	--	--	--	--	--	--	--	--	--	--	--	--	--	--	--	--	--	--	--
M_TRINITY_DN10225_c0_g1_i1_2_H_TRINITY_DN31787_c0_g1_i1_1	19.7388	0.934838	-0.822775	0.586758	-0.769161	0.410636	0.525555	0.911331	1.75094	0.898721	0.660272	--	--	--	--	--	--	--	--	--	--	--	--	--	--	--	--	--	--	--	--	--
M_TRINITY_DN10238_c0_g1_i1_1_H_TRINITY_DN15854_c0_g1_i1_2	21.7957	1.58085	2.4235	14.2333	3.8312	0.0153718	0.0366826	0.645637	0	0.719861	7.88281	--	--	--	--	--	--	--	--	--	--	--	--	--	--	--	--	--	--	--	--	--
M_TRINITY_DN10243_c0_g1_i1_1_H_TRINITY_DN28343_c1_g1_i12_2	8.52709	2.43078	2.72381	98.4278	6.62099	0.00645329	0.0174096	2.72999e-39	4.59864e-49	0.213369	2.61537	XP_028096630.1	uncharacterized protein LOC114296532 [Camellia sinensis]	--	--	--	--	--	--	--	--	--	--	--	--	--	--	--	--	--	--	--
M_TRINITY_DN10244_c0_g1_i1_1_H_TRINITY_DN15047_c0_g1_i1_2	38.0303	0.708234	4.79709	10.5375	3.39746	1.60991e-06	9.13168e-06	0.277074	0.396967	3.5221	3.55034	--	--	--	--	--	--	--	--	--	--	--	--	--	--	--	--	--	--	--	--	--
M_TRINITY_DN1024_c0_g1_i1_2_H_TRINITY_DN9422_c0_g1_i1_1	27.4703	0.754732	-2.24129	0.309589	-1.69157	0.0250073	0.0551801	4.54454	4.84784	1.49729	1.40625	--	--	--	--	--	--	--	--	--	--	--	--	--	--	--	--	--	--	--	--	--
M_TRINITY_DN10257_c0_g2_i1_1_H_TRINITY_DN13703_c0_g1_i1_2	27.221	0.740587	0.387292	1.21995	0.286824	0.69854	0.779361	2.01681	1.8146	2.01011	2.67724	XP_028076896.1	uncharacterized protein LOC114278937 [Camellia sinensis]	--	--	--	--	--	--	--	--	--	--	--	--	--	K	ENOG4112993	Transcription termination factor nusG family protein	--	--	--
M_TRINITY_DN10268_c0_g1_i1_1_H_TRINITY_DN26409_c1_g5_i1_2	26.3528	0.973196	0.602048	1.50099	0.58591	0.547142	0.652255	1.20354	3.50433	5.10033	1.95859	--	--	--	--	--	--	--	--	--	--	--	--	--	--	--	--	--	--	--	--	--
M_TRINITY_DN1026_c0_g1_i1_2_H_TRINITY_DN6771_c0_g1_i1_1	13.5621	1.49808	-2.67409	0.0622412	-4.00599	0.00749327	0.0197873	3.40591	2.6698	0.417894	0	XP_028067539.1	lysine-specific demethylase JMJ706-like isoform X2 [Camellia sinensis]	Q336N8|JM706_ORYSJ	Lysine-specific demethylase JMJ706 OSJNBa0035H01.2 OS=Oryza sativa subsp. japonica (Rice) GN=OSJNBa0035H01.2 PE=2 SV=1	--	--	--	--	--	--	KOG1246	DNA-binding protein jumonji/RBP2/SMCY, contains JmjC domain	[R]	POORLY CHARACTERIZED	General function prediction only	S	ENOG41104I0	jumonji domain protein	Cellular Component: heterochromatin (GO:0000792);|Molecular Function: DNA-binding transcription repressor activity, RNA polymerase II-specific (GO:0001227);|Molecular Function: chromatin binding (GO:0003682);|Cellular Component: nucleus (GO:0005634);|Molecular Function: histone demethylase activity (GO:0032452);|Molecular Function: histone demethylase activity (H3-K9 specific) (GO:0032454);|Molec…	PF02373.22	JmjC domain, hydroxylase
M_TRINITY_DN10271_c0_g1_i1_2_H_TRINITY_DN13441_c0_g1_i1_1	13.7868	1.65438	-1.03574	0.304917	-1.71351	0.300324	0.413643	1.58099	3.03599	1.37613	0	XP_028110753.1	uncharacterized protein LOC114309242 [Camellia sinensis]	--	--	--	--	--	--	--	--	--	--	--	--	--	--	--	--	--	--	--
M_TRINITY_DN10275_c0_g1_i1_1_H_TRINITY_DN7810_c0_g1_i1_2	23.9327	1.03151	2.93709	8.16596	3.02962	0.00331311	0.00963638	0.449006	0.0733211	1.61572	2.73472	XP_028089244.1	uncharacterized protein LOC114289679 [Camellia sinensis]	--	--	--	--	--	--	--	--	KOG1075	FOG: Reverse transcriptase	[R]	POORLY CHARACTERIZED	General function prediction only	S	ENOG410Y65V	Retrotransposon protein	--	PF14111.6	Domain of unknown function (DUF4283)
M_TRINITY_DN10283_c0_g1_i1_2_H_TRINITY_DN25795_c0_g5_i1_2	11.302	1.96296	-3.50917	0.00844117	-6.88834	0.000449516	0.00162597	1.42824	1.6324	0	0	XP_028059591.1	uncharacterized protein LOC114263290 [Camellia sinensis]	--	--	--	--	--	--	--	--	--	--	--	--	--	--	--	--	--	--	--
M_TRINITY_DN10287_c0_g1_i1_1_H_TRINITY_DN14698_c0_g1_i1_2	6.79643	1.9438	1.58769	8.4923	3.08616	0.112357	0.190477	0.358711	0	2.09795	0.744869	XP_028098070.1	probable protein phosphatase 2C 15 [Camellia sinensis]	Q9M9C6|P2C15_ARATH	Probable protein phosphatase 2C 15 T2E12.9 OS=Arabidopsis thaliana (Mouse-ear cress) GN=T2E12.9 PE=2 SV=1	--	--	--	--	--	--	KOG0698	Serine/threonine protein phosphatase	[T]	CELLULAR PROCESSES AND SIGNALING	Signal transduction mechanisms	T	COG0631	Phosphatase	Molecular Function: protein serine/threonine phosphatase activity (GO:0004722);|Molecular Function: metal ion binding (GO:0046872);	--	--
M_TRINITY_DN10287_c0_g2_i1_1_H_TRINITY_DN16203_c0_g1_i1_2	12.6795	1.60304	1.45892	5.05848	2.3387	0.144587	0.233254	0	0.833129	1.9682	2.41131	XP_028098070.1	probable protein phosphatase 2C 15 [Camellia sinensis]	Q0JMD4|P2C03_ORYSJ	Probable protein phosphatase 2C 3 OsJ_001929 OS=Oryza sativa subsp. japonica (Rice) GN=OsJ_001929 PE=2 SV=2	--	--	--	--	--	--	KOG0698	Serine/threonine protein phosphatase	[T]	CELLULAR PROCESSES AND SIGNALING	Signal transduction mechanisms	T	COG0631	Phosphatase	Molecular Function: protein serine/threonine phosphatase activity (GO:0004722);|Molecular Function: metal ion binding (GO:0046872);	PF00481.21	Protein phosphatase 2C
M_TRINITY_DN10291_c0_g1_i1_2_H_TRINITY_DN19066_c0_g1_i1_1	9.42639	1.493	-1.09599	0.321677	-1.63632	0.273081	0.383627	2.29649	0.564173	0.19374	0.677562	XP_028111833.1	kinesin-like protein KIN-14I isoform X1 [Camellia sinensis]	Q10MN5|KN14F_ORYSJ	Kinesin-like protein KIN-14F OsJ_10528 OS=Oryza sativa subsp. japonica (Rice) GN=OsJ_10528 PE=2 SV=2	--	--	--	--	--	--	KOG0239	Kinesin (KAR3 subfamily)	[Z]	CELLULAR PROCESSES AND SIGNALING	Cytoskeleton	Z	COG5059	Kinesin family member	Molecular Function: microtubule motor activity (GO:0003777);|Molecular Function: ATP binding (GO:0005524);|Cellular Component: kinesin complex (GO:0005871);|Cellular Component: microtubule (GO:0005874);|Biological Process: microtubule-based movement (GO:0007018);|Molecular Function: microtubule binding (GO:0008017);|Molecular Function: ATPase activity (GO:0016887);	--	--
M_TRINITY_DN10292_c0_g1_i1_1_H_TRINITY_DN27005_c1_g1_i2_1	9.99044	1.27159	0.351947	1.36371	0.447533	0.724878	0.800304	0.581413	1.16028	1.57931	0.861827	XP_022039651.1	alcohol dehydrogenase 1-like isoform X1 [Helianthus annuus]	P14674|ADH2_SOLTU	Alcohol dehydrogenase 2 ADH2 OS=Solanum tuberosum (Potato) GN=ADH2 PE=2 SV=1	97/102(95.10)	K18857	ADH1	alcohol dehydrogenase class-P [EC:1.1.1.1]	ko00010|ko00071|ko00350|ko00592	Glycolysis / Gluconeogenesis|Fatty acid degradation|Tyrosine metabolism|alpha-Linolenic acid metabolism	KOG0022	Alcohol dehydrogenase, class III	[Q]	METABOLISM	Secondary metabolites biosynthesis, transport and catabolism	C	COG1062	alcohol dehydrogenase	Molecular Function: alcohol dehydrogenase (NAD) activity (GO:0004022);|Cellular Component: cytoplasm (GO:0005737);|Molecular Function: zinc ion binding (GO:0008270);	PF08240.12	Alcohol dehydrogenase GroES-like domain
M_TRINITY_DN10295_c0_g1_i1_2_H_TRINITY_DN15640_c0_g1_i2_2	20.6022	0.889598	-1.16773	0.48673	-1.03881	0.242917	0.350494	1.54095	2.51415	0.964809	0.941336	XP_028083019.1	bromodomain-containing protein 9-like isoform X2 [Camellia sinensis]	--	--	--	--	--	--	--	--	KOG0955	PHD finger protein BR140/LIN-49	[R]	POORLY CHARACTERIZED	General function prediction only	BK	COG5076	bromodomain	--	--	--
M_TRINITY_DN10310_c0_g1_i1_1_H_TRINITY_DN11559_c0_g1_i1_1	33.8398	0.762245	-0.566175	0.741457	-0.431564	0.571275	0.672886	4.56688	2.10831	1.91888	2.98003	--	--	--	--	--	--	--	--	--	--	--	--	--	--	--	--	--	--	--	--	--
M_TRINITY_DN1031_c0_g1_i1_1_H_TRINITY_DN5590_c0_g1_i1_1	10.6505	1.99233	3.48339	122.791	6.94006	0.000495106	0.00177413	0	0	2.67399	2.38221	--	--	--	--	--	--	--	--	--	--	--	--	--	--	--	--	--	--	--	--	--
M_TRINITY_DN10320_c0_g1_i1_2_H_TRINITY_DN12611_c0_g1_i1_1	232.918	0.283601	1.48348	1.33859	0.420717	0.137947	0.224501	15.3623	9.41122	16.4574	16.441	XP_028082389.1	protein kish [Camellia sinensis]	G2TRS3|KISH_SCHPO	Protein kish SPBC530.16 OS=Schizosaccharomyces pombe (strain 972 / ATCC 24843) (Fission yeast) GN=SPBC530.16 PE=2 SV=1	--	--	--	--	--	--	KOG3808	Uncharacterized conserved protein	[S]	POORLY CHARACTERIZED	Function unknown	S	ENOG4112243	Transmembrane protein 167A	Cellular Component: Golgi membrane (GO:0000139);|Cellular Component: endoplasmic reticulum membrane (GO:0005789);|Biological Process: protein secretion (GO:0009306);|Cellular Component: integral component of membrane (GO:0016021);|Biological Process: vesicle-mediated transport (GO:0016192);|Biological Process: intracellular transport (GO:0046907);	--	--
M_TRINITY_DN10330_c0_g1_i1_1_H_TRINITY_DN4289_c0_g1_i1_1	33.8028	0.684454	3.17987	4.52048	2.17648	0.00147341	0.00471935	0.950852	1.15074	4.35206	4.94975	XP_028070402.1	uncharacterized protein LOC114272882 isoform X3 [Camellia sinensis]	--	--	--	--	--	--	--	--	--	--	--	--	--	--	--	--	--	--	--
M_TRINITY_DN10334_c0_g1_i1_2_H_TRINITY_DN31055_c0_g1_i1_1	26.2731	0.8281	-1.75471	0.365243	-1.45307	0.0793098	0.143742	2.68537	5.02087	1.57386	1.17813	XP_028095232.1	ABC transporter B family member 26, chloroplastic isoform X4 [Camellia sinensis]	Q8RY46|AB26B_ARATH	ABC transporter B family member 26, chloroplastic F24J13.18 OS=Arabidopsis thaliana (Mouse-ear cress) GN=F24J13.18 PE=1 SV=1	101/121(83.47)	K05656	ABCB9, TAPL	ATP-binding cassette, subfamily B (MDR/TAP), member 9	ko02010	ABC transporters	KOG0058	Peptide exporter, ABC superfamily	[U]	CELLULAR PROCESSES AND SIGNALING	Intracellular trafficking, secretion, and vesicular transport	V	COG1132	(ABC) transporter	Molecular Function: transporter activity (GO:0005215);|Molecular Function: ATP binding (GO:0005524);|Cellular Component: chloroplast (GO:0009507);|Cellular Component: chloroplast envelope (GO:0009941);|Cellular Component: integral component of membrane (GO:0016021);|Cellular Component: chloroplast membrane (GO:0031969);|Molecular Function: ATPase activity, coupled to transmembrane movement of sub…	PF00005.27	ABC transporter
M_TRINITY_DN1034_c0_g1_i1_2_H_TRINITY_DN12410_c1_g1_i1_2	28.5828	1.80086	-4.56803	0.00333893	-8.2264	4.92323e-06	2.58485e-05	10.9182	2.26321	0	0	--	--	--	--	--	--	--	--	--	--	--	--	--	--	--	--	--	--	--	--	--
M_TRINITY_DN10356_c0_g1_i1_2_H_TRINITY_DN29272_c0_g1_i1_2	33.9482	0.665562	0.0103285	1.00478	0.00687427	0.991759	0.99425	1.7151	2.19519	1.65764	2.28686	XP_021969148.1	probable phospholipid hydroperoxide glutathione peroxidase isoform X1 [Helianthus annuus]	O23968|GPX4_HELAN	Probable phospholipid hydroperoxide glutathione peroxidase GPXHA-2 OS=Helianthus annuus (Common sunflower) GN=GPXHA-2 PE=2 SV=1	167/167(100.00)	K00432	gpx, btuE, bsaA	glutathione peroxidase [EC:1.11.1.9]	ko00480|ko00590	Glutathione metabolism|Arachidonic acid metabolism	KOG1651	Glutathione peroxidase	[O]	CELLULAR PROCESSES AND SIGNALING	Posttranslational modification, protein turnover, chaperones	O	COG0386	glutathione peroxidase	Molecular Function: glutathione peroxidase activity (GO:0004602);|Cellular Component: cytoplasm (GO:0005737);|Biological Process: response to oxidative stress (GO:0006979);|Molecular Function: phospholipid-hydroperoxide glutathione peroxidase activity (GO:0047066);	PF00255.19,PF00578.21,PF08534.10	Glutathione peroxidase|AhpC/TSA family|Redoxin
M_TRINITY_DN10369_c0_g1_i1_1_H_TRINITY_DN13394_c0_g1_i1_1	33.8861	0.752503	1.39106	2.06591	1.04678	0.164208	0.258185	1.74235	2.80465	6.18905	3.15114	--	--	--	--	--	--	--	--	--	--	--	--	--	--	--	--	--	--	--	--	--
M_TRINITY_DN10369_c0_g1_i1_2_H_TRINITY_DN15592_c0_g1_i1_2	12.7469	1.6745	-2.06293	0.091228	-3.45438	0.0391191	0.0804198	1.02643	4.65945	0.552517	0	XP_028065305.1	uncharacterized protein At2g29880-like [Camellia sinensis]	--	--	--	--	--	--	--	--	--	--	--	--	--	--	--	--	--	--	--
M_TRINITY_DN10378_c0_g1_i1_1_H_TRINITY_DN14841_c0_g1_i2_2	16.7304	1.07281	1.24439	2.52275	1.33499	0.213355	0.317124	1.67337	0.526394	2.99162	2.47879	--	--	--	--	--	--	--	--	--	--	--	--	--	--	--	--	--	--	--	--	--
M_TRINITY_DN1037_c0_g1_i1_1_H_TRINITY_DN32037_c0_g1_i1_1	11.4885	1.64141	1.44446	5.17283	2.37095	0.148609	0.238443	0	0.832049	2.18174	1.79802	--	--	--	--	--	--	--	--	--	--	--	--	--	--	--	--	--	--	--	--	--
M_TRINITY_DN10387_c0_g1_i1_1_H_TRINITY_DN31575_c0_g1_i1_1	21.3877	0.990866	1.41268	2.63861	1.39978	0.157749	0.250079	0.781606	0.944453	1.05607	3.47532	--	--	--	--	--	--	--	--	--	--	--	--	--	--	--	--	--	--	--	--	--
M_TRINITY_DN1038_c0_g1_i1_2_H_TRINITY_DN5903_c0_g1_i1_1	17.7889	1.14197	-0.593902	0.624937	-0.678218	0.552578	0.657069	3.02171	0.794151	1.66032	0.670153	--	--	--	--	--	--	--	--	--	--	--	--	--	--	--	--	--	--	--	--	--
M_TRINITY_DN10390_c0_g1_i1_1_H_TRINITY_DN25888_c3_g4_i1_1	20.8437	0.917837	0.58124	1.44742	0.533484	0.561078	0.66438	1.69856	0.910198	1.39142	2.36313	XP_028059536.1	uncharacterized protein LOC114263229 isoform X3 [Camellia sinensis]	--	--	--	--	--	--	--	--	--	--	--	--	--	S	ENOG410Y762		--	--	--
M_TRINITY_DN10393_c0_g1_i1_1_H_TRINITY_DN30899_c0_g1_i1_2	26.4038	1.17927	0.703399	1.77707	0.8295	0.481807	0.593329	3.63198	0.901589	0.964962	7.1473	--	--	--	--	--	--	--	--	--	--	--	--	--	--	--	--	--	--	--	--	--
M_TRINITY_DN10394_c0_g1_i1_2_H_TRINITY_DN4306_c0_g1_i1_2	32.7632	0.752465	0.15027	1.08153	0.113073	0.880551	0.917839	1.93599	3.37223	3.65022	2.03946	--	--	--	--	--	--	--	--	--	--	--	--	--	--	--	--	--	--	--	--	--
M_TRINITY_DN10408_c0_g1_i1_2_H_TRINITY_DN4893_c0_g1_i1_1	196.764	0.230473	-5.81209	0.39515	-1.33953	6.16995e-09	4.71721e-08	11.6095	10.9041	4.36876	4.46946	THG21367.1	hypothetical protein TEA_003670 [Camellia sinensis var. sinensis]	--	--	--	--	--	--	--	--	--	--	--	--	--	S	ENOG410YC00		--	--	--
M_TRINITY_DN10410_c0_g1_i1_1_H_TRINITY_DN16629_c0_g1_i1_2	4.7902	2.59091	2.23306	55.1644	5.78567	0.0255447	0.0561919	0	0	1.88763	0.349078	--	--	--	--	--	--	--	--	--	--	--	--	--	--	--	--	--	--	--	--	--
M_TRINITY_DN10412_c0_g1_i1_2_H_TRINITY_DN32452_c0_g1_i1_1	15.8821	1.50034	-1.78765	0.155817	-2.68207	0.0738331	0.135784	4.08967	2.51039	1.06274	0	--	--	--	--	--	--	--	--	--	--	--	--	--	--	--	--	--	--	--	--	--
M_TRINITY_DN10414_c0_g1_i1_1_H_TRINITY_DN21323_c0_g1_i3_2	63.0839	1.00376	1.10932	2.16369	1.1135	0.267291	0.377599	2.50521	5.18698	15.1741	1.04206	--	--	--	--	--	--	--	--	--	--	--	--	--	--	--	--	--	--	--	--	--
M_TRINITY_DN10418_c0_g1_i1_2_H_TRINITY_DN34339_c0_g1_i1_1	39.5267	1.00401	-5.17411	0.0273019	-5.19486	2.29004e-07	1.45687e-06	3.50178	3.24234	0.20556	0	--	--	--	--	--	--	--	--	--	--	--	--	--	--	--	--	--	--	--	--	--
M_TRINITY_DN10420_c0_g1_i1_1_H_TRINITY_DN29215_c0_g5_i1_1	234.747	0.769755	-2.44595	0.271161	-1.88278	0.0144473	0.0347589	27.9798	51.7748	15.3167	6.00636	--	--	--	--	--	--	--	--	--	--	--	--	--	--	--	--	--	--	--	--	--
M_TRINITY_DN10421_c0_g1_i1_2_H_TRINITY_DN18290_c0_g1_i2_1	14.7678	1.89041	-3.84811	0.00645892	-7.27449	0.000119032	0.000487065	1.84094	3.82765	0	0	XP_028109544.1	LOW QUALITY PROTEIN: uncharacterized protein LOC114308202 [Camellia sinensis]	--	--	--	--	--	--	--	--	--	--	--	--	--	S	ENOG410ZDTR		--	--	--
M_TRINITY_DN10426_c0_g1_i1_1_H_TRINITY_DN18436_c0_g1_i2_2	23.9152	0.817071	1.52542	2.37245	1.24638	0.127154	0.2106	1.20107	0.769029	2.26479	2.52163	XP_028064111.1	uncharacterized protein LOC114267289 [Camellia sinensis]	--	--	--	--	--	--	--	--	--	--	--	--	--	--	--	--	--	--	--
M_TRINITY_DN10430_c0_g1_i1_1_H_TRINITY_DN32923_c0_g1_i1_2	20.7983	0.849019	1.12672	1.94074	0.956604	0.259862	0.369581	1.57525	1.5413	2.83597	3.05777	--	--	--	--	--	--	--	--	--	--	--	--	--	--	--	--	--	--	--	--	--
M_TRINITY_DN10432_c0_g1_i1_1_H_TRINITY_DN378_c0_g1_i1_2	7.69708	2.10315	0.759717	3.02681	1.5978	0.447424	0.560933	0.84582	0	0.227575	2.46597	XP_028087175.1	F-box/kelch-repeat protein At3g06240-like [Camellia sinensis]	--	--	--	--	--	--	--	--	--	--	--	--	--	--	--	--	--	--	--
M_TRINITY_DN10433_c0_g1_i1_2_H_TRINITY_DN28375_c1_g1_i1_1	22.9986	0.896196	-2.67927	0.189314	-2.40115	0.00737836	0.0195419	4.35793	4.46404	1.02347	0.568384	--	--	--	--	--	--	--	--	--	--	--	--	--	--	--	--	--	--	--	--	--
M_TRINITY_DN10435_c0_g1_i1_2_H_TRINITY_DN10066_c1_g1_i1_2	65.1909	0.637635	-5.33676	0.0945417	-3.40291	9.46232e-08	6.32766e-07	13.433	8.77515	0.489465	1.59621	--	--	--	--	--	--	--	--	--	--	--	--	--	--	--	--	--	--	--	--	--
M_TRINITY_DN10436_c0_g1_i1_1_H_TRINITY_DN2007_c0_g1_i1_1	27.2796	0.853919	2.01498	3.2958	1.72063	0.0439067	0.0886367	0.981408	1.17998	2.05716	4.99607	XP_028097559.1	transcriptional corepressor LEUNIG_HOMOLOG-like [Camellia sinensis]	O48847|LUH_ARATH	Transcriptional corepressor LEUNIG_HOMOLOG F24L7.16 OS=Arabidopsis thaliana (Mouse-ear cress) GN=F24L7.16 PE=1 SV=1	--	--	--	--	--	--	KOG0266	WD40 repeat-containing protein	[R]	POORLY CHARACTERIZED	General function prediction only	S	ENOG410XP3K	Positively regulates the activity of the minus-end directed microtubule motor protein dynein. May enhance dynein- mediated microtubule sliding by targeting dynein to the microtubule plus end. Required for	Biological Process: response to hypoxia (GO:0001666);|Molecular Function: transcription coactivator activity (GO:0003713);|Cellular Component: nucleus (GO:0005634);|Biological Process: regulation of transcription, DNA-templated (GO:0006355);|Biological Process: cellular response to DNA damage stimulus (GO:0006974);|Biological Process: response to oxidative stress (GO:0006979);|Biological Process:…	--	--
M_TRINITY_DN10436_c0_g1_i1_2_H_TRINITY_DN679_c0_g1_i2_1	25.694	0.984036	-2.80409	0.147693	-2.75932	0.0050459	0.0140109	3.51857	3.22717	0.173973	0.863573	THG18855.1	hypothetical protein TEA_005634 [Camellia sinensis var. sinensis]	--	--	--	--	--	--	--	--	--	--	--	--	--	--	--	--	--	--	--
M_TRINITY_DN10438_c0_g1_i1_2_H_TRINITY_DN7355_c0_g1_i1_2	35.8293	0.671921	-0.728391	0.712311	-0.489421	0.466374	0.579449	2.28158	3.00144	1.40761	2.39121	--	--	--	--	--	--	--	--	--	--	--	--	--	--	--	--	--	--	--	--	--
M_TRINITY_DN10444_c0_g1_i1_2_H_TRINITY_DN34167_c0_g1_i1_1	10.0162	1.24569	-0.18201	0.854571	-0.226728	0.855575	0.899574	0.791478	1.16982	0.54797	1.02408	KAE8023592.1	hypothetical protein FH972_009269 [Carpinus fangiana]	P80470|PSBY_SPIOL	Photosystem II protein psbY-2, chloroplastic PSBY OS=Spinacia oleracea (Spinach) GN=PSBY PE=1 SV=2	99/128(77.34)	K02723	psbY	photosystem II PsbY protein	ko00195	Photosynthesis	--	--	--	--	--	I	ENOG4111UZP	photosystem II core complex proteins psbY	Cellular Component: photosystem II (GO:0009523);|Cellular Component: chloroplast thylakoid membrane (GO:0009535);|Biological Process: photosynthesis (GO:0015979);|Cellular Component: integral component of membrane (GO:0016021);|Molecular Function: manganese ion binding (GO:0030145);	PF06298.11	Photosystem II protein Y (PsbY)
M_TRINITY_DN10460_c0_g1_i1_2_H_TRINITY_DN31393_c0_g1_i1_2	8.74148	2.54635	-1.1144	0.139889	-2.83765	0.26511	0.375119	2.71061	0	0.388801	0	--	--	--	--	--	--	--	--	--	--	--	--	--	--	--	--	--	--	--	--	--
M_TRINITY_DN10464_c0_g1_i1_1_H_TRINITY_DN28553_c0_g1_i1_2	22.9543	0.871357	2.3388	4.10656	2.03793	0.0193456	0.0445929	0.952055	0.547961	3.22695	2.88684	XP_028057806.1	uncharacterized protein LOC114261709 [Camellia sinensis]	--	--	--	--	--	--	--	--	--	--	--	--	--	S	ENOG4111D5R		--	PF14380.6	Wall-associated receptor kinase C-terminal
M_TRINITY_DN10464_c0_g2_i1_1_H_TRINITY_DN32094_c0_g1_i1_2	8.28506	2.11889	3.10444	95.5361	6.57797	0.00190637	0.00592661	0	0	1.18005	1.30811	XP_028057806.1	uncharacterized protein LOC114261709 [Camellia sinensis]	--	--	--	--	--	--	--	--	--	--	--	--	--	S	ENOG410YCYM	Pentatricopeptide repeat-containing protein	--	PF13947.6	Wall-associated receptor kinase galacturonan-binding
M_TRINITY_DN10469_c0_g1_i1_2_H_TRINITY_DN2373_c0_g1_i1_2	15.3531	1.38735	-0.582359	0.571199	-0.807934	0.560325	0.663645	4.09028	0.503278	0.452688	2.18066	--	--	--	--	--	--	--	--	--	--	--	--	--	--	--	--	--	--	--	--	--
M_TRINITY_DN10474_c0_g1_i1_1_H_TRINITY_DN7043_c0_g1_i1_2	19.4042	0.902757	0.892151	1.74763	0.805396	0.372312	0.487426	0.848401	0.961839	1.21821	1.89486	XP_028119567.1	myb-related protein 330-like [Camellia sinensis]	P81395|MYB30_ANTMA	Myb-related protein 330 MYB330 OS=Antirrhinum majus (Garden snapdragon) GN=MYB330 PE=2 SV=1	--	--	--	--	--	--	KOG0048	Transcription factor, Myb superfamily	[K]	INFORMATION STORAGE AND PROCESSING	Transcription	K	COG5147	Myblike DNAbinding domain containing protein	Molecular Function: DNA binding (GO:0003677);|Cellular Component: nucleus (GO:0005634);	PF00249.31	Myb-like DNA-binding domain	0F	MYB-related
M_TRINITY_DN10506_c0_g1_i1_1_H_TRINITY_DN13734_c0_g1_i1_1	31.9123	2.77943	0.290484	1.75003	0.80738	0.771446	0.837325	0.000231638	2.24284	2.75641	1.08733	--	--	--	--	--	--	--	--	--	--	--	--	--	--	--	--	--	--	--	--	--
M_TRINITY_DN10511_c0_g1_i1_1_H_TRINITY_DN17054_c0_g1_i1_2	149.17	0.388374	3.77551	2.76314	1.46631	0.000159679	0.000637778	2.21091	4.69729	9.74503	9.20664	XP_028059724.1	probable RNA-binding protein EIF1AD [Camellia sinensis]	--	--	--	--	--	--	--	--	KOG2925	Predicted translation initiation factor related to eIF-1A	[J]	INFORMATION STORAGE AND PROCESSING	Translation, ribosomal structure and biogenesis	J	ENOG4111N6Z	eukaryotic translation initiation factor 1A domain containing	--	PF01176.19	Translation initiation factor 1A / IF-1
M_TRINITY_DN10513_c0_g1_i1_1_H_TRINITY_DN28766_c0_g1_i2_1	40.6188	0.758998	1.26832	1.94889	0.962651	0.204684	0.307082	2.98149	0.915732	3.3072	4.32806	--	--	--	--	--	--	--	--	--	--	--	--	--	--	--	--	--	--	--	--	--
M_TRINITY_DN10514_c0_g1_i1_1_H_TRINITY_DN4266_c0_g1_i1_2	23.3713	1.3747	0.924209	2.41247	1.27051	0.355378	0.470089	1.55477	1.13151	0.199904	6.36203	THF98218.1	hypothetical protein TEA_029960 [Camellia sinensis var. sinensis]	Q9C8R8|NMAT1_ARATH	Nuclear intron maturase 1, mitochondrial T1P2.4 OS=Arabidopsis thaliana (Mouse-ear cress) GN=T1P2.4 PE=1 SV=1	--	--	--	--	--	--	KOG1075	FOG: Reverse transcriptase	[R]	POORLY CHARACTERIZED	General function prediction only	L	COG3344	RNA-directed DNA polymerase	Biological Process: Group II intron splicing (GO:0000373);|Biological Process: Group III intron splicing (GO:0000374);|Molecular Function: endonuclease activity (GO:0004519);|Cellular Component: mitochondrion (GO:0005739);|Biological Process: intron homing (GO:0006314);|Biological Process: regulation of cellular amino acid metabolic process (GO:0006521);|Biological Process: mitochondrion organiza…	--	--
M_TRINITY_DN10515_c0_g1_i1_1_H_TRINITY_DN25624_c0_g1_i1_2	189.87	0.252368	0.00994047	1.00174	0.00250866	0.992069	0.994528	5.76614	5.35493	6.11823	4.91038	XP_028095003.1	pentatricopeptide repeat-containing protein At4g21190 isoform X2 [Camellia sinensis]	Q8LG95|PP332_ARATH	Pentatricopeptide repeat-containing protein At4g21190 F7J7.130 OS=Arabidopsis thaliana (Mouse-ear cress) GN=F7J7.130 PE=2 SV=1	--	--	--	--	--	--	--	--	--	--	--	S	ENOG4111QZ6	Pentatricopeptide repeat-containing protein	--	PF13041.6,PF01535.20	PPR repeat family|PPR repeat
M_TRINITY_DN10519_c0_g1_i1_2_H_TRINITY_DN29256_c0_g1_i1_2	55.7002	0.502706	-1.07596	0.687347	-0.540889	0.281947	0.393548	5.3972	5.59119	4.39837	3.08931	XP_028083140.1	uncharacterized protein LOC114284441 isoform X2 [Camellia sinensis]	--	--	--	--	--	--	--	--	--	--	--	--	--	--	--	--	--	--	--
M_TRINITY_DN10520_c0_g1_i1_1_H_TRINITY_DN9815_c0_g1_i1_1	129.367	0.316215	-0.54051	0.888278	-0.170917	0.588846	0.687952	14.0021	10.8349	11.7271	10.0049	THF95266.1	hypothetical protein TEA_020061 [Camellia sinensis var. sinensis]	--	--	--	--	--	--	--	--	--	--	--	--	--	--	--	--	--	--	--
M_TRINITY_DN1052_c0_g1_i1_1_H_TRINITY_DN31683_c0_g1_i1_1	8.30832	2.00131	0.296807	1.50943	0.594003	0.766614	0.833471	1.0713	0.518532	0	2.40787	--	--	--	--	--	--	--	--	--	--	--	--	--	--	--	--	--	--	--	--	--
M_TRINITY_DN10531_c0_g1_i1_1_H_TRINITY_DN5965_c0_g1_i1_2	22.8005	1.17679	4.21685	31.1761	4.96237	2.47737e-05	0.000115647	0.107054	0.0530365	2.17787	1.95517	XP_028075444.1	UDP-glycosyltransferase 74B1-like [Camellia sinensis]	O48676|U74B1_ARATH	UDP-glycosyltransferase 74B1 F3I6.2 OS=Arabidopsis thaliana (Mouse-ear cress) GN=F3I6.2 PE=1 SV=1	183/255(71.76)	K11820	UGT74B1	N-hydroxythioamide S-beta-glucosyltransferase [EC:2.4.1.195]	ko00380|ko00966	Tryptophan metabolism|Glucosinolate biosynthesis	KOG1192	UDP-glucuronosyl and UDP-glucosyl transferase	[GC]	METABOLISM|METABOLISM	Carbohydrate transport and metabolism |Energy production and conversion	S	COG1819	Transferase	Molecular Function: UDP-glycosyltransferase activity (GO:0008194);|Biological Process: glucosinolate biosynthetic process (GO:0019761);|Biological Process: defense response to bacterium (GO:0042742);|Cellular Component: intracellular membrane-bounded organelle (GO:0043231);|Molecular Function: thiohydroximate beta-D-glucosyltransferase activity (GO:0047251);|Biological Process: defense response b…	PF00201.18	UDP-glucoronosyl and UDP-glucosyl transferase
M_TRINITY_DN10533_c0_g1_i1_1_H_TRINITY_DN22676_c0_g1_i1_2	13.0564	1.11729	1.40371	2.96564	1.56834	0.160405	0.253416	0.571972	0.75404	1.44704	2.40732	THG17949.1	hypothetical protein TEA_016525 [Camellia sinensis var. sinensis]	--	--	--	--	--	--	--	--	--	--	--	--	--	--	--	--	--	--	--
M_TRINITY_DN10535_c0_g1_i1_1_H_TRINITY_DN28115_c3_g3_i5_1	77.8328	0.395996	-2.26052	0.537689	-0.895156	0.0237891	0.0529982	3.77365	4.48813	2.16297	2.20975	XP_028060917.1	polyadenylate-binding protein 3-like [Camellia sinensis]	Q05196|PABP5_ARATH	Polyadenylate-binding protein 5 F14O23.15 OS=Arabidopsis thaliana (Mouse-ear cress) GN=F14O23.15 PE=1 SV=3	229/299(76.59)	K13126	PABPC	polyadenylate-binding protein	ko03013|ko03015|ko03018	RNA transport|mRNA surveillance pathway|RNA degradation	KOG0123	Polyadenylate-binding protein (RRM superfamily)	[AJ]	INFORMATION STORAGE AND PROCESSING|INFORMATION STORAGE AND PROCESSING	RNA processing and modification |Translation, ribosomal structure and biogenesis	S	ENOG410XR5X	poly(A) binding protein, cytoplasmic	Biological Process: nuclear-transcribed mRNA poly(A) tail shortening (GO:0000289);|Molecular Function: RNA binding (GO:0003723);|Molecular Function: mRNA 3'-UTR binding (GO:0003730);|Cellular Component: nucleus (GO:0005634);|Cellular Component: cytoplasm (GO:0005737);|Cellular Component: cytosol (GO:0005829);|Biological Process: translational initiation (GO:0006413);|Biological Process: regulatio…	PF00076.22,PF16842.5	RNA recognition motif. (a.k.a. RRM, RBD, or RNP domain)|Occluded RNA-recognition motif
M_TRINITY_DN10536_c0_g1_i1_1_H_TRINITY_DN18479_c0_g1_i1_2	424.837	0.170325	3.11367	1.44427	0.530336	0.00184776	0.00576716	7.48056	7.37542	11.5486	9.7073	XP_028117897.1	uncharacterized protein LOC114315483 [Camellia sinensis]	--	--	--	--	--	--	--	--	KOG1267	Mitochondrial transcription termination factor, mTERF	[KR]	INFORMATION STORAGE AND PROCESSING|POORLY CHARACTERIZED	Transcription |General function prediction only	S	ENOG410XT49	mitochondrial transcription termination	--	PF02536.14	mTERF
M_TRINITY_DN10538_c0_g1_i1_1_H_TRINITY_DN13111_c0_g2_i1_1	20.4075	1.43209	1.66849	5.23953	2.38944	0.0952177	0.166836	0.140446	0.686382	3.98639	0.307771	THG20403.1	hypothetical protein TEA_004110 [Camellia sinensis var. sinensis]	C0LGP4|Y3475_ARATH	Probable LRR receptor-like serine/threonine-protein kinase At3g47570 F1P2.120 OS=Arabidopsis thaliana (Mouse-ear cress) GN=F1P2.120 PE=2 SV=1	--	--	--	--	--	--	--	--	--	--	--	S	COG4886	leucine Rich Repeat	--	--	--
M_TRINITY_DN10544_c0_g1_i1_1_H_TRINITY_DN6352_c0_g1_i1_1	318.257	0.17584	-4.64868	0.567453	-0.817427	3.3406e-06	1.80522e-05	41.9096	45.7225	23.5567	25.7646	KAA8530290.1	hypothetical protein F0562_004999 [Nyssa sinensis]	--	--	--	--	--	--	--	--	--	--	--	--	--	--	--	--	--	--	--
M_TRINITY_DN10545_c0_g1_i1_1_H_TRINITY_DN13275_c0_g1_i1_1	20.1827	0.939167	0.870837	1.76279	0.817862	0.383843	0.499053	0.919451	1.10743	2.43364	1.16597	XP_030958992.1	uncharacterized protein LOC115980941 [Quercus lobata]	--	--	--	--	--	--	--	--	--	--	--	--	--	K	ENOG41128X0	calmodulin-binding transcription activator	--	--	--
M_TRINITY_DN10548_c0_g1_i1_1_H_TRINITY_DN26068_c2_g1_i1_2	30.1248	1.34018	0.598005	1.74283	0.801435	0.549837	0.654695	4.54213	0.321147	0.932801	7.5633	THG11103.1	hypothetical protein TEA_027746 [Camellia sinensis var. sinensis]	Q8L7I2|SBT36_ARATH	Subtilisin-like protease SBT3.6 F3H7.3 OS=Arabidopsis thaliana (Mouse-ear cress) GN=F3H7.3 PE=2 SV=1	--	--	--	--	--	--	--	--	--	--	--	O	COG1404	peptidase (S8 and S53, subtilisin, kexin, sedolisin	Molecular Function: serine-type endopeptidase activity (GO:0004252);|Cellular Component: extracellular region (GO:0005576);	PF17766.1	Fibronectin type-III domain
M_TRINITY_DN10552_c0_g1_i1_2_H_TRINITY_DN18956_c0_g1_i1_1	76.1658	0.392441	0.568301	1.16718	0.223025	0.56983	0.671688	3.31928	3.13041	3.8499	3.59283	THG22294.1	hypothetical protein TEA_009427 [Camellia sinensis var. sinensis]	Q9FH16|PR1G2_ARATH	PRA1 family protein G2 K24C1.4 OS=Arabidopsis thaliana (Mouse-ear cress) GN=K24C1.4 PE=2 SV=1	--	--	--	--	--	--	KOG3142	Prenylated rab acceptor 1	[U]	CELLULAR PROCESSES AND SIGNALING	Intracellular trafficking, secretion, and vesicular transport	U	COG5130	Prenylated RAB acceptor	Cellular Component: endoplasmic reticulum (GO:0005783);|Cellular Component: endoplasmic reticulum membrane (GO:0005789);|Cellular Component: integral component of membrane (GO:0016021);|Biological Process: vesicle-mediated transport (GO:0016192);	PF03208.19	PRA1 family protein
M_TRINITY_DN10554_c0_g1_i1_1_H_TRINITY_DN32271_c0_g1_i1_1	43.6555	0.632148	0.846492	1.44905	0.535108	0.397278	0.512535	1.30137	2.59838	2.5336	3.1032	--	--	--	--	--	--	--	--	--	--	--	--	--	--	--	--	--	--	--	--	--
M_TRINITY_DN10559_c0_g1_i1_1_H_TRINITY_DN14152_c0_g1_i1_1	156.59	0.287889	2.04927	1.50521	0.589962	0.0404359	0.0826558	2.44179	2.39489	4.09132	3.08981	XP_028061327.1	pentatricopeptide repeat-containing protein At1g26900, mitochondrial [Camellia sinensis]	Q9ZVG8|PPR60_ARATH	Pentatricopeptide repeat-containing protein At1g26900, mitochondrial T2P11.9 OS=Arabidopsis thaliana (Mouse-ear cress) GN=T2P11.9 PE=2 SV=1	--	--	--	--	--	--	KOG4197	FOG: PPR repeat	[R]	POORLY CHARACTERIZED	General function prediction only	S	ENOG410Z7Z7	Pentatricopeptide repeat-containing protein	--	PF01535.20,PF13041.6,PF12854.7,PF13812.6,PF17177.4	PPR repeat|PPR repeat family|PPR repeat|Pentatricopeptide repeat domain|Pentacotripeptide-repeat region of PRORP
M_TRINITY_DN10562_c0_g1_i1_1_H_TRINITY_DN19254_c0_g1_i1_2	135.995	0.28282	-0.159607	0.969196	-0.0451402	0.87319	0.912263	2.50434	2.4329	2.14274	2.60154	XP_028077575.1	LOW QUALITY PROTEIN: IRK-interacting protein-like [Camellia sinensis]	Q9LXU9|IRKI_ARATH	IRK-interacting protein T24H18.70 OS=Arabidopsis thaliana (Mouse-ear cress) GN=T24H18.70 PE=1 SV=1	--	--	--	--	--	--	--	--	--	--	--	S	ENOG410Y9VT	expressed protein	--	--	--
M_TRINITY_DN10563_c0_g2_i1_1_H_TRINITY_DN19134_c0_g1_i1_1	19.267	0.962346	-0.324814	0.805198	-0.312584	0.745322	0.815923	2.08414	0.941198	1.317	1.07466	--	--	--	--	--	--	--	--	--	--	--	--	--	--	--	--	--	--	--	--	--
M_TRINITY_DN10569_c0_g1_i1_1_H_TRINITY_DN17592_c0_g1_i1_2	27.9876	0.822658	1.5911	2.47758	1.30893	0.111588	0.189423	2.37777	1.38785	6.00876	3.23392	--	--	--	--	--	--	--	--	--	--	--	--	--	--	--	--	--	--	--	--	--
M_TRINITY_DN10573_c0_g1_i1_1_H_TRINITY_DN16532_c0_g1_i1_2	36.6074	0.732448	1.20023	1.83923	0.879104	0.230051	0.336061	1.2564	2.94853	4.34451	3.27097	--	--	--	--	--	--	--	--	--	--	--	--	--	--	--	--	--	--	--	--	--
M_TRINITY_DN10575_c0_g1_i1_1_H_TRINITY_DN22238_c0_g1_i1_1	86.8222	0.46717	-0.540796	0.839357	-0.252644	0.588648	0.687844	3.2978	3.08998	3.52637	1.78773	XP_028067381.1	protein PALE CRESS, chloroplastic isoform X1 [Camellia sinensis]	Q39089|PAC_ARATH	Protein PALE CRESS, chloroplastic F11L15.2 OS=Arabidopsis thaliana (Mouse-ear cress) GN=F11L15.2 PE=2 SV=1	--	--	--	--	--	--	--	--	--	--	--	S	ENOG4111FTZ		Molecular Function: RNA binding (GO:0003723);|Cellular Component: amyloplast (GO:0009501);|Cellular Component: chloroplast (GO:0009507);|Cellular Component: chromoplast (GO:0009509);|Cellular Component: etioplast (GO:0009513);|Cellular Component: proplastid (GO:0009537);|Cellular Component: chloroplast stroma (GO:0009570);|Biological Process: chloroplast organization (GO:0009658);|Biological Proc…	--	--
M_TRINITY_DN10576_c0_g1_i1_1_H_TRINITY_DN10165_c0_g1_i1_2	37.0986	0.776029	1.46732	2.2018	1.13868	0.14229	0.230254	2.82214	1.56584	2.6905	6.96588	--	--	--	--	--	--	--	--	--	--	--	--	--	--	--	--	--	--	--	--	--
M_TRINITY_DN10582_c0_g1_i1_1_H_TRINITY_DN33973_c0_g1_i1_1	22.7484	1.45286	1.35043	3.89599	1.96199	0.176877	0.273777	0	2.14177	3.86157	4.47018	--	--	--	--	--	--	--	--	--	--	--	--	--	--	--	--	--	--	--	--	--
M_TRINITY_DN10585_c0_g1_i1_1_H_TRINITY_DN13469_c0_g1_i2_2	15.1005	1.34195	0.093153	1.09051	0.125007	0.925782	0.949185	0.213943	1.82892	1.41346	0.705348	XP_028065620.1	polyadenylate-binding protein 6-like [Camellia sinensis]	--	--	55/153(35.95)	K13126	PABPC	polyadenylate-binding protein	ko03013|ko03015|ko03018	RNA transport|mRNA surveillance pathway|RNA degradation	--	--	--	--	--	--	--	--	--	--	--
M_TRINITY_DN10587_c0_g2_i1_1_H_TRINITY_DN10340_c0_g1_i1_2	21.1826	0.993195	3.38109	10.2538	3.35809	0.000721976	0.00248736	0.184133	0.362721	3.35936	2.47515	KZN02232.1	hypothetical protein DCAR_010986 [Daucus carota subsp. sativus]	--	--	--	--	--	--	--	--	--	--	--	--	--	--	--	--	--	PF13041.6,PF12854.7,PF13812.6,PF01535.20,PF17177.4	PPR repeat family|PPR repeat|Pentatricopeptide repeat domain|PPR repeat|Pentacotripeptide-repeat region of PRORP
M_TRINITY_DN10591_c0_g1_i1_1_H_TRINITY_DN32651_c0_g1_i1_2	43.3574	0.64762	1.29581	1.78905	0.83919	0.195042	0.295924	2.69303	3.44474	7.15964	3.64293	XP_028115940.1	pentatricopeptide repeat-containing protein At5g47360 [Camellia sinensis]	Q9LVS3|PP422_ARATH	Pentatricopeptide repeat-containing protein At5g47360 MQL5.22 OS=Arabidopsis thaliana (Mouse-ear cress) GN=MQL5.22 PE=2 SV=1	--	--	--	--	--	--	KOG4197	FOG: PPR repeat	[R]	POORLY CHARACTERIZED	General function prediction only	S	ENOG410Z7Z7	Pentatricopeptide repeat-containing protein	--	--	--
M_TRINITY_DN10594_c0_g1_i1_1_H_TRINITY_DN27084_c1_g1_i2_1	25.188	0.977663	2.06602	4.05547	2.01987	0.0388267	0.0799175	1.86328	0.606935	3.03526	6.74714	--	--	--	--	--	--	--	--	--	--	--	--	--	--	--	--	--	--	--	--	--
M_TRINITY_DN10601_c0_g1_i1_2_H_TRINITY_DN4207_c0_g2_i1_2	33.8143	0.750836	-1.83062	0.385687	-1.3745	0.0671568	0.125699	4.97418	2.76807	1.84259	1.12404	--	--	--	--	--	--	--	--	--	--	--	--	--	--	--	--	--	--	--	--	--
M_TRINITY_DN10603_c0_g1_i1_2_H_TRINITY_DN11949_c0_g1_i1_2	12.6887	4.59345	-0.482272	0.215343	-2.21529	0.629613	0.722385	0	4.88693	0	1.02536	--	--	--	--	--	--	--	--	--	--	--	--	--	--	--	--	--	--	--	--	--
M_TRINITY_DN10616_c0_g1_i1_2_H_TRINITY_DN32110_c0_g1_i1_2	85.4879	0.448798	-0.102096	0.968739	-0.0458203	0.918681	0.944168	2.34511	4.34265	3.35365	3.07689	XP_028111595.1	LOW QUALITY PROTEIN: adenylate kinase 5, chloroplastic [Camellia sinensis]	Q8VYL1|KAD5_ARATH	Adenylate kinase 5, chloroplastic T25C13.50 OS=Arabidopsis thaliana (Mouse-ear cress) GN=T25C13.50 PE=1 SV=1	220/253(86.96)	K00939	adk, AK	adenylate kinase [EC:2.7.4.3]	ko00230|ko00730	Purine metabolism|Thiamine metabolism	KOG3078	Adenylate kinase	[F]	METABOLISM	Nucleotide transport and metabolism	F	COG0563	Catalyzes the reversible transfer of the terminal phosphate group between ATP and AMP. Plays an important role in cellular energy homeostasis and in adenine nucleotide metabolism (By similarity)	Molecular Function: adenylate kinase activity (GO:0004017);|Molecular Function: ATP binding (GO:0005524);|Cellular Component: chloroplast (GO:0009507);|Cellular Component: chloroplast thylakoid (GO:0009534);|Cellular Component: chloroplast thylakoid membrane (GO:0009535);|Cellular Component: chloroplast envelope (GO:0009941);	PF09353.10	Domain of unknown function (DUF1995)
M_TRINITY_DN10618_c0_g1_i1_1_H_TRINITY_DN32251_c0_g1_i1_1	22.5992	1.04023	1.36247	2.67081	1.41728	0.173051	0.269198	1.3831	0.799045	4.61624	1.2036	THF96039.1	hypothetical protein TEA_010806 [Camellia sinensis var. sinensis]	--	--	--	--	--	--	--	--	--	--	--	--	--	--	--	--	--	--	--
M_TRINITY_DN10621_c0_g1_i1_2_H_TRINITY_DN32405_c0_g1_i1_2	32.5325	0.704315	-0.667707	0.721826	-0.470276	0.504321	0.613856	2.59448	1.87665	1.24019	1.97426	XP_028097749.1	probable serine/threonine-protein kinase WNK11 isoform X1 [Camellia sinensis]	Q6ICW6|WNK11_ARATH	Probable serine/threonine-protein kinase WNK11 MWC10.1 OS=Arabidopsis thaliana (Mouse-ear cress) GN=MWC10.1 PE=2 SV=1	--	--	--	--	--	--	KOG0584	Serine/threonine protein kinase	[R]	POORLY CHARACTERIZED	General function prediction only	T	ENOG410XQWZ	WNK lysine deficient protein kinase	Molecular Function: protein serine/threonine kinase activity (GO:0004674);|Molecular Function: ATP binding (GO:0005524);|Cellular Component: cytoplasm (GO:0005737);|Biological Process: protein phosphorylation (GO:0006468);|Biological Process: intracellular signal transduction (GO:0035556);	PF00069.25,PF07714.17	Protein kinase domain|Protein tyrosine kinase
M_TRINITY_DN10625_c0_g1_i1_1_H_TRINITY_DN17897_c1_g1_i2_1	51.2004	0.618291	0.823995	1.42353	0.509468	0.409943	0.524847	2.62303	5.0783	6.69513	4.08988	--	--	--	--	--	--	--	--	--	--	--	--	--	--	--	--	--	--	--	--	--
M_TRINITY_DN10633_c0_g1_i1_1_H_TRINITY_DN15817_c0_g1_i1_1	44.6626	0.553344	-1.30076	0.607196	-0.719766	0.193341	0.293882	2.08562	2.42219	1.42806	1.33729	XP_028082367.1	uncharacterized protein LOC114283689 isoform X1 [Camellia sinensis]	--	--	--	--	--	--	--	--	--	--	--	--	--	S	ENOG41100XI		--	--	--
M_TRINITY_DN10636_c0_g1_i1_1_H_TRINITY_DN20485_c0_g2_i1_2	20.4191	0.872603	1.48742	2.45876	1.29793	0.136903	0.223227	1.02194	0.814286	2.23158	2.31469	XP_028098501.1	uncharacterized protein LOC114298171, partial [Camellia sinensis]	--	--	--	--	--	--	--	--	--	--	--	--	--	L	COG2801	Retrotransposon protein	--	--	--
M_TRINITY_DN10640_c0_g1_i1_1_H_TRINITY_DN28639_c3_g1_i2_1	28.7526	0.792834	-0.255543	0.868981	-0.202603	0.798303	0.858168	3.4793	1.85214	1.74307	2.90848	TXG59600.1	hypothetical protein EZV62_014173 [Acer yangbiense]	Q9ZT94|POLR2_ARATH	Endonuclease RE2 T4I9.16 OS=Arabidopsis thaliana (Mouse-ear cress) GN=T4I9.16 PE=4 SV=1	--	--	--	--	--	--	KOG0017	FOG: Transposon-encoded proteins with TYA, reverse transcriptase, integrase domains in various combinations	[R]	POORLY CHARACTERIZED	General function prediction only	L	COG2801	Retrotransposon protein	Cellular Component: retrotransposon nucleocapsid (GO:0000943);|Molecular Function: nucleic acid binding (GO:0003676);|Molecular Function: RNA-directed DNA polymerase activity (GO:0003964);|Molecular Function: aspartic-type endopeptidase activity (GO:0004190);|Molecular Function: endonuclease activity (GO:0004519);|Biological Process: DNA recombination (GO:0006310);|Biological Process: DNA integra…	--	--
M_TRINITY_DN10656_c0_g1_i1_1_H_TRINITY_DN29978_c0_g1_i1_2	38.4171	0.624351	1.63003	2.0247	1.01771	0.103095	0.177685	0.855696	1.23836	2.22456	1.99575	THG09921.1	hypothetical protein TEA_023578 [Camellia sinensis var. sinensis]	Q9LY77|ACA12_ARATH	Calcium-transporting ATPase 12, plasma membrane-type MAA21_10 OS=Arabidopsis thaliana (Mouse-ear cress) GN=MAA21_10 PE=2 SV=1	--	--	--	--	--	--	KOG0204	Calcium transporting ATPase	[P]	METABOLISM	Inorganic ion transport and metabolism	P	ENOG410XNNC	ATPase, Ca transporting, plasma membrane	Molecular Function: calcium-transporting ATPase activity (GO:0005388);|Molecular Function: calmodulin binding (GO:0005516);|Molecular Function: ATP binding (GO:0005524);|Cellular Component: integral component of plasma membrane (GO:0005887);|Molecular Function: metal ion binding (GO:0046872);	PF00690.26	Cation transporter/ATPase, N-terminus
M_TRINITY_DN10660_c0_g1_i1_1_H_TRINITY_DN19869_c0_g1_i1_2	25.0508	0.938396	1.23862	2.23817	1.16232	0.215485	0.319475	0.785487	1.53002	1.29983	3.79067	PSS33587.1	Leaf rust 10 disease-resistance locus receptor-like protein kinase [Actinidia chinensis var. chinensis]	--	--	--	--	--	--	--	--	--	--	--	--	--	--	--	--	--	--	--
M_TRINITY_DN10662_c0_g1_i1_2_H_TRINITY_DN33261_c0_g1_i1_1	13.6399	1.15568	-1.11923	0.407968	-1.29347	0.263043	0.372935	2.45469	2.09836	1.32613	0.476082	XP_021987366.1	transcription factor MYB14 [Helianthus annuus]	--	--	--	--	--	--	--	--	--	--	--	--	--	--	--	--	--	--	--
M_TRINITY_DN10663_c0_g1_i1_2_H_TRINITY_DN11571_c0_g2_i1_1	29.6448	0.883223	-0.395843	0.784792	-0.349617	0.692221	0.774418	1.57355	4.13727	1.31137	3.06707	--	--	--	--	--	--	--	--	--	--	--	--	--	--	--	--	--	--	--	--	--
M_TRINITY_DN10665_c0_g1_i1_1_H_TRINITY_DN15985_c0_g1_i1_1	16.2513	1.29968	0.411173	1.44833	0.534394	0.680946	0.765207	1.72134	0.953918	3.33163	0.361775	--	--	--	--	--	--	--	--	--	--	--	--	--	--	--	--	--	--	--	--	--
M_TRINITY_DN10666_c0_g1_i1_1_H_TRINITY_DN18665_c0_g1_i1_1	25.7259	0.889755	-0.318919	0.821447	-0.28376	0.749788	0.819823	1.95252	2.679	2.79359	1.0173	--	--	--	--	--	--	--	--	--	--	--	--	--	--	--	--	--	--	--	--	--
M_TRINITY_DN10668_c0_g1_i1_1_H_TRINITY_DN30748_c0_g1_i1_2	16.1514	1.41459	0.674986	1.93835	0.95483	0.499685	0.609676	1.14081	0.0482348	1.17183	1.09102	XP_028054314.1	uncharacterized protein LOC114258543 isoform X2 [Camellia sinensis]	--	--	--	--	--	--	--	--	--	--	--	--	--	I	ENOG4111BKR		--	--	--
M_TRINITY_DN10670_c0_g1_i1_1_H_TRINITY_DN9300_c0_g1_i1_2	8.39761	1.45018	0.548034	1.73477	0.794745	0.583669	0.683799	0.833984	0.530488	0.476491	1.79366	THG10078.1	hypothetical protein TEA_028149 [Camellia sinensis var. sinensis]	Q9LFL5|PP390_ARATH	Pentatricopeptide repeat-containing protein At5g16860 F2K13_10 OS=Arabidopsis thaliana (Mouse-ear cress) GN=F2K13_10 PE=2 SV=1	--	--	--	--	--	--	KOG4197	FOG: PPR repeat	[R]	POORLY CHARACTERIZED	General function prediction only	S	ENOG410Z7Z7	Pentatricopeptide repeat-containing protein	--	PF13041.6,PF01535.20,PF13812.6	PPR repeat family|PPR repeat|Pentatricopeptide repeat domain
M_TRINITY_DN10672_c0_g1_i1_2_H_TRINITY_DN19160_c0_g1_i1_1	40.1783	0.607587	-0.490674	0.813308	-0.298127	0.623657	0.717339	2.60829	2.41831	1.59185	2.48746	XP_028109558.1	kinesin-like protein KIN-7E isoform X1 [Camellia sinensis]	Q7X7H4|KN7F_ORYSJ	Kinesin-like protein KIN-7F OsJ_15615 OS=Oryza sativa subsp. japonica (Rice) GN=OsJ_15615 PE=1 SV=2	--	--	--	--	--	--	--	--	--	--	--	Z	COG5059	Kinesin family member	Molecular Function: microtubule motor activity (GO:0003777);|Molecular Function: ATP binding (GO:0005524);|Cellular Component: kinesin complex (GO:0005871);|Cellular Component: microtubule (GO:0005874);|Biological Process: microtubule-based movement (GO:0007018);|Molecular Function: microtubule binding (GO:0008017);|Molecular Function: ATPase activity (GO:0016887);	--	--
M_TRINITY_DN10673_c0_g1_i1_2_H_TRINITY_DN24441_c1_g1_i2_1	17.0673	1.02831	-0.626777	0.639705	-0.644521	0.530806	0.637558	2.98921	1.72532	0.922553	2.06329	THG05674.1	hypothetical protein TEA_013324 [Camellia sinensis var. sinensis]	--	--	--	--	--	--	--	--	--	--	--	--	--	--	--	--	--	--	--
M_TRINITY_DN10685_c0_g1_i1_2_H_TRINITY_DN32165_c0_g1_i1_1	31.082	0.85605	-0.684614	0.666158	-0.586064	0.493587	0.604073	4.16931	3.76069	4.01463	1.19621	XP_028093340.1	uncharacterized protein LOC114293463 [Camellia sinensis]	--	--	--	--	--	--	--	--	KOG1075	FOG: Reverse transcriptase	[R]	POORLY CHARACTERIZED	General function prediction only	S	ENOG41103T7		--	--	--
M_TRINITY_DN10691_c0_g1_i1_2_H_TRINITY_DN19127_c0_g1_i1_1	17.3493	1.384	-3.16794	0.0478804	-4.38442	0.00153525	0.00488812	4.39638	3.25714	0.306549	0	--	--	--	--	--	--	--	--	--	--	--	--	--	--	--	--	--	--	--	--	--
M_TRINITY_DN10692_c0_g1_i1_2_H_TRINITY_DN26989_c2_g2_i1_1	49.1443	1.06193	-0.768205	0.568101	-0.81578	0.442365	0.556282	5.31004	5.15078	0.286507	5.75681	THF98204.1	hypothetical protein TEA_016567 [Camellia sinensis var. sinensis]	F4KF16|OFT38_ARATH	O-fucosyltransferase 38 MUB3.12 OS=Arabidopsis thaliana (Mouse-ear cress) GN=MUB3.12 PE=2 SV=1	--	--	--	--	--	--	--	--	--	--	--	S	ENOG410XTG2	DUF246 domain-containing protein	--	--	--
M_TRINITY_DN10695_c0_g1_i1_2_H_TRINITY_DN11161_c0_g1_i1_2	31.4165	0.672697	-0.53927	0.777673	-0.362765	0.589701	0.688628	1.99374	2.10902	1.56395	1.59741	--	--	--	--	--	--	--	--	--	--	--	--	--	--	--	--	--	--	--	--	--
M_TRINITY_DN10697_c0_g1_i1_1_H_TRINITY_DN19298_c0_g1_i1_2	21.7118	0.965038	-0.232097	0.856199	-0.223983	0.816463	0.871585	0.779537	2.14574	0.895154	1.57942	XP_028067368.1	RNA demethylase ALKBH10B-like [Camellia sinensis]	Q9ZT92|AK10B_ARATH	RNA demethylase ALKBH10B T4I9.18 OS=Arabidopsis thaliana (Mouse-ear cress) GN=T4I9.18 PE=1 SV=1	--	--	--	--	--	--	KOG4176	Uncharacterized conserved protein	[S]	POORLY CHARACTERIZED	Function unknown	L	COG3145	Alkylated DNA repair protein	Molecular Function: mRNA binding (GO:0003729);|Biological Process: mRNA catabolic process (GO:0006402);|Biological Process: vegetative to reproductive phase transition of meristem (GO:0010228);|Molecular Function: demethylase activity (GO:0032451);|Molecular Function: metal ion binding (GO:0046872);|Molecular Function: dioxygenase activity (GO:0051213);|Biological Process: response to karrikin (G…	--	--
M_TRINITY_DN10698_c0_g1_i1_1_H_TRINITY_DN15645_c0_g1_i1_2	14.2854	1.50643	2.82167	19.036	4.25066	0.00477739	0.0133567	0.347073	0	1.97588	3.93788	THG16318.1	hypothetical protein TEA_022582 [Camellia sinensis var. sinensis]	--	--	--	--	--	--	--	--	--	--	--	--	--	--	--	--	--	--	--
M_TRINITY_DN10698_c0_g2_i1_1_H_TRINITY_DN24578_c2_g2_i1_2	22.8842	1.13939	1.64764	3.67389	1.87731	0.0994275	0.172495	0.148308	1.31483	3.06145	2.26149	--	--	--	--	--	--	--	--	--	--	--	--	--	--	--	--	--	--	--	--	--
M_TRINITY_DN10704_c0_g1_i1_2_H_TRINITY_DN30269_c0_g1_i1_1	9.6559	1.57953	-0.773627	0.428698	-1.22197	0.439151	0.553227	0.22639	2.142	0.762161	0.223873	--	--	--	--	--	--	--	--	--	--	--	--	--	--	--	--	--	--	--	--	--
M_TRINITY_DN10705_c0_g1_i1_1_H_TRINITY_DN28924_c2_g2_i5_1	60.0444	0.663691	1.23613	1.76591	0.820409	0.21641	0.320513	4.23246	4.05623	10.8804	3.46297	--	--	--	--	--	--	--	--	--	--	--	--	--	--	--	--	--	--	--	--	--
M_TRINITY_DN10714_c0_g1_i1_1_H_TRINITY_DN5046_c0_g1_i1_2	43.7769	2.62142	0.757942	3.96381	1.98689	0.448485	0.561794	0	2.71697	4.13955	6.59361	--	--	--	--	--	--	--	--	--	--	--	--	--	--	--	--	--	--	--	--	--
M_TRINITY_DN10718_c0_g1_i1_1_H_TRINITY_DN1766_c0_g1_i1_2	10.6539	1.84808	0.641468	2.2744	1.18548	0.521219	0.629052	0	1.53544	2.52193	0.825891	XP_028051562.1	pentatricopeptide repeat-containing protein At3g09040, mitochondrial-like [Camellia sinensis]	Q9SY02|PP301_ARATH	Pentatricopeptide repeat-containing protein At4g02750 T5J8.5 OS=Arabidopsis thaliana (Mouse-ear cress) GN=T5J8.5 PE=3 SV=1	--	--	--	--	--	--	KOG4197	FOG: PPR repeat	[R]	POORLY CHARACTERIZED	General function prediction only	S	ENOG410Z7Z7	Pentatricopeptide repeat-containing protein	--	PF01535.20	PPR repeat
M_TRINITY_DN10719_c0_g1_i1_1_H_TRINITY_DN5816_c0_g1_i1_2	51.7933	0.560643	0.791444	1.3601	0.443718	0.428685	0.542875	2.92048	2.79859	4.85052	2.79764	--	--	--	--	--	--	--	--	--	--	--	--	--	--	--	--	--	--	--	--	--
M_TRINITY_DN1071_c0_g1_i1_1_H_TRINITY_DN19309_c0_g1_i1_2	19.8247	0.949379	0.882075	1.78686	0.837423	0.377736	0.492697	1.73491	0.73182	2.11894	2.158	--	--	--	--	--	--	--	--	--	--	--	--	--	--	--	--	--	--	--	--	--
M_TRINITY_DN10720_c0_g1_i1_1_H_TRINITY_DN14588_c0_g1_i1_2	23.7576	0.840986	0.922783	1.71243	0.776048	0.35612	0.470946	1.3585	0.708252	1.63525	1.94744	XP_028108894.1	uncharacterized protein LOC114307694 isoform X1 [Camellia sinensis]	--	--	--	--	--	--	--	--	--	--	--	--	--	S	ENOG41119PW	cysteine histidine-rich C1 domain-containing protein	--	PF03107.16,PF00130.22	C1 domain|Phorbol esters/diacylglycerol binding domain (C1 domain)
M_TRINITY_DN10721_c0_g1_i1_1_H_TRINITY_DN18734_c0_g1_i1_1	37.2741	1.03175	5.11417	38.762	5.27657	3.15116e-07	1.9687e-06	0	0.416051	6.59507	9.14882	--	--	--	--	--	--	--	--	--	--	--	--	--	--	--	--	--	--	--	--	--
M_TRINITY_DN10723_c0_g1_i1_1_H_TRINITY_DN8724_c0_g1_i1_2	12.3435	1.31767	1.71333	4.78196	2.2576	0.086652	0.154634	0.516757	0.1308	0.928526	2.43726	XP_028097050.1	uncharacterized protein LOC114296924 [Camellia sinensis]	--	--	--	--	--	--	--	--	--	--	--	--	--	--	--	--	--	--	--
M_TRINITY_DN10725_c0_g1_i2_1_H_TRINITY_DN3580_c0_g1_i1_1	30.4494	2.66765	0.502434	2.53207	1.34032	0.615362	0.710506	3.79343	0	6.42655	2.95804	--	--	--	--	--	--	--	--	--	--	--	--	--	--	--	--	--	--	--	--	--
M_TRINITY_DN10731_c0_g1_i1_2_H_TRINITY_DN3214_c0_g1_i1_1	39.4639	2.86218	0.0250704	1.051	0.0717561	0.979999	0.986838	1.93051	3.43271	0	5.72633	--	--	--	--	--	--	--	--	--	--	--	--	--	--	--	--	--	--	--	--	--
M_TRINITY_DN10734_c0_g1_i1_2_H_TRINITY_DN17131_c0_g1_i1_1	42.8398	0.582406	-0.347166	0.869229	-0.202191	0.728467	0.803111	4.96751	3.53103	3.3907	3.92195	--	--	--	--	--	--	--	--	--	--	--	--	--	--	--	--	--	--	--	--	--
M_TRINITY_DN10743_c0_g1_i1_2_H_TRINITY_DN2156_c0_g1_i1_1	34.3773	0.996189	-1.0872	0.472027	-1.08306	0.276948	0.388017	6.86001	1.13403	1.23192	2.49583	--	--	--	--	--	--	--	--	--	--	--	--	--	--	--	--	--	--	--	--	--
M_TRINITY_DN10749_c1_g1_i1_1_H_TRINITY_DN29206_c0_g2_i1_1	47.7633	0.689187	2.79943	3.80878	1.92933	0.00511932	0.0141894	2.78432	1.53161	4.96578	11.2963	--	--	--	--	--	--	--	--	--	--	--	--	--	--	--	--	--	--	--	--	--
M_TRINITY_DN10750_c0_g2_i1_1_H_TRINITY_DN738_c0_g1_i1_1	25.5247	0.983955	2.25605	4.65847	2.21986	0.0240672	0.0535042	1.15503	0.278487	2.29189	4.4818	XP_028067387.1	uncharacterized protein LOC114270161 [Camellia sinensis]	--	--	--	--	--	--	--	--	--	--	--	--	--	S	ENOG410YM4H		--	--	--
M_TRINITY_DN10751_c0_g1_i1_1_H_TRINITY_DN12838_c0_g1_i1_2	25.931	0.816481	-2.22937	0.283174	-1.82024	0.0257893	0.0566383	2.38212	3.76889	0.973775	0.78763	--	--	--	--	--	--	--	--	--	--	--	--	--	--	--	--	--	--	--	--	--
M_TRINITY_DN10758_c0_g1_i1_1_H_TRINITY_DN8793_c0_g1_i1_2	30.2168	0.797225	2.65831	4.34474	2.11927	0.00785343	0.0206147	0.477362	0.451932	1.31797	2.78462	XP_028127239.1	protein STICHEL [Camellia sinensis]	O64728|STI_ARATH	Protein STICHEL T8K22.22 OS=Arabidopsis thaliana (Mouse-ear cress) GN=T8K22.22 PE=1 SV=2	--	--	--	--	--	--	KOG0989	Replication factor C, subunit RFC4	[L]	INFORMATION STORAGE AND PROCESSING	Replication, recombination and repair	L	COG2812	dna polymerase iii subunits gamma and tau	Molecular Function: DNA binding (GO:0003677);|Molecular Function: DNA-directed DNA polymerase activity (GO:0003887);|Molecular Function: ATP binding (GO:0005524);|Cellular Component: nucleus (GO:0005634);|Cellular Component: DNA replication factor C complex (GO:0005663);|Cellular Component: plasma membrane (GO:0005886);|Biological Process: DNA-dependent DNA replication (GO:0006261);|Cellular Comp…	--	--
M_TRINITY_DN1075_c0_g1_i1_2_H_TRINITY_DN27442_c6_g1_i1_2	33.6022	0.829013	-4.7356	0.0657951	-3.92588	2.18408e-06	1.2149e-05	4.83459	6.21216	0.361041	0.37412	--	--	--	--	--	--	--	--	--	--	--	--	--	--	--	--	--	--	--	--	--
M_TRINITY_DN10761_c0_g1_i1_1_H_TRINITY_DN18536_c0_g1_i1_2	688.459	0.115891	-2.28862	0.832066	-0.265231	0.0221013	0.0498481	33.9624	34.2766	28.7358	27.5742	KAA8525160.1	hypothetical protein F0562_006976 [Nyssa sinensis]	--	--	--	--	--	--	--	--	--	--	--	--	--	S	ENOG4111CUV		--	--	--
M_TRINITY_DN1076_c0_g1_i1_1_H_TRINITY_DN34186_c0_g1_i1_1	47.7116	0.990165	0.863387	1.80863	0.854896	0.387925	0.503288	0.611141	6.43154	4.23566	8.41037	--	--	--	--	--	--	--	--	--	--	--	--	--	--	--	--	--	--	--	--	--
M_TRINITY_DN10772_c0_g1_i1_2_H_TRINITY_DN32724_c0_g1_i1_1	18.2173	1.53112	-1.18638	0.283911	-1.81649	0.235472	0.342177	3.87302	2.91291	1.89315	0	XP_028088647.1	uncharacterized protein LOC114289173 [Camellia sinensis]	--	--	--	--	--	--	--	--	--	--	--	--	--	--	--	--	--	--	--
M_TRINITY_DN10778_c0_g1_i1_2_H_TRINITY_DN31158_c0_g1_i1_1	33.0034	0.725416	-0.885307	0.640728	-0.642216	0.375991	0.490891	2.74223	1.53346	1.09771	1.59575	--	--	--	--	--	--	--	--	--	--	--	--	--	--	--	--	--	--	--	--	--
M_TRINITY_DN10779_c0_g1_i1_2_H_TRINITY_DN15703_c0_g1_i1_1	19.1933	1.07283	-2.65344	0.139015	-2.84669	0.00796769	0.0208615	4.4822	1.84294	0.457011	0.426961	--	--	--	--	--	--	--	--	--	--	--	--	--	--	--	--	--	--	--	--	--
M_TRINITY_DN10780_c0_g1_i1_2_H_TRINITY_DN26502_c2_g3_i1_2	30.8451	0.722429	-0.2347	0.889117	-0.169554	0.814441	0.870281	4.92285	2.89413	3.45913	3.48668	--	--	--	--	--	--	--	--	--	--	--	--	--	--	--	--	--	--	--	--	--
M_TRINITY_DN10782_c0_g1_i1_1_H_TRINITY_DN30736_c0_g1_i1_2	103.071	0.426098	8.95005	14.0608	3.8136	3.5532e-19	5.58584e-18	0.349085	0.279945	4.7791	4.12545	THG01632.1	hypothetical protein TEA_023019 [Camellia sinensis var. sinensis]	P0DO21|GIP2_NICBE	Probable aspartic proteinase GIP2 Niben101Scf03191g04002 OS=Nicotiana benthamiana GN=Niben101Scf03191g04002 PE=1 SV=1	--	--	--	--	--	--	KOG1339	Aspartyl protease	[O]	CELLULAR PROCESSES AND SIGNALING	Posttranslational modification, protein turnover, chaperones	O	ENOG410XNV7	aspartic	--	PF14541.6,PF14543.6	Xylanase inhibitor C-terminal|Xylanase inhibitor N-terminal
M_TRINITY_DN10783_c0_g1_i1_1_H_TRINITY_DN13936_c0_g1_i1_1	42.2319	0.746624	0.788324	1.50377	0.588582	0.430507	0.544791	2.04787	0.633723	1.86831	2.11045	XP_028055164.1	serine/threonine-protein phosphatase 6 regulatory ankyrin repeat subunit B-like [Camellia sinensis]	--	--	--	--	--	--	--	--	KOG0504	FOG: Ankyrin repeat	[R]	POORLY CHARACTERIZED	General function prediction only	S	COG0666	Ankyrin Repeat	--	--	--
M_TRINITY_DN10784_c0_g1_i1_1_H_TRINITY_DN24781_c0_g1_i2_1	64.0466	0.50529	-0.485692	0.843573	-0.245415	0.627186	0.720345	3.29234	5.90419	3.86317	3.80181	KAA8531906.1	hypothetical protein F0562_006377 [Nyssa sinensis]	Q6NQL6|LPPE2_ARATH	Lipid phosphate phosphatase epsilon 2, chloroplastic K1F13.10 OS=Arabidopsis thaliana (Mouse-ear cress) GN=K1F13.10 PE=1 SV=1	69/104(66.35)	K07252	DOLPP1	dolichyldiphosphatase [EC:3.6.1.43]	ko00510	N-Glycan biosynthesis	KOG3146	Dolichyl pyrophosphate phosphatase and related acid phosphatases	[I]	METABOLISM	Lipid transport and metabolism	S	ENOG410YGRX	PAP2 superfamily	Biological Process: protein N-linked glycosylation (GO:0006487);|Biological Process: diacylglycerol biosynthetic process (GO:0006651);|Molecular Function: phosphatidate phosphatase activity (GO:0008195);|Biological Process: lipid biosynthetic process (GO:0008610);|Cellular Component: chloroplast (GO:0009507);|Cellular Component: chloroplast inner membrane (GO:0009706);|Cellular Component: integra…	--	--
M_TRINITY_DN10786_c0_g1_i1_1_H_TRINITY_DN30261_c0_g1_i1_2	16.7244	1.19972	2.86271	10.8113	3.43446	0.00420034	0.0118945	0.204282	0.209747	3.30107	1.18915	XP_028124146.1	uncharacterized protein LOC114321197 [Camellia sinensis]	F4I9E1|NFD4_ARATH	Protein NUCLEAR FUSION DEFECTIVE 4 T8E3.15 OS=Arabidopsis thaliana (Mouse-ear cress) GN=T8E3.15 PE=3 SV=1	--	--	--	--	--	--	--	--	--	--	--	S	ENOG410Y8WV	nodulin family	Biological Process: karyogamy (GO:0000741);|Cellular Component: mitochondrion (GO:0005739);|Biological Process: response to salt stress (GO:0009651);|Biological Process: polar nucleus fusion (GO:0010197);|Cellular Component: integral component of membrane (GO:0016021);	PF06813.13	Nodulin-like
M_TRINITY_DN10786_c0_g1_i1_2_H_TRINITY_DN8223_c0_g1_i1_2	11.3465	1.6551	-1.41208	0.197904	-2.33713	0.157926	0.25028	2.5545	1.67916	0.784414	0	--	--	--	--	--	--	--	--	--	--	--	--	--	--	--	--	--	--	--	--	--
M_TRINITY_DN10787_c0_g1_i1_1_H_TRINITY_DN32300_c0_g1_i1_1	43.1673	0.652494	1.86946	2.32916	1.21981	0.0615595	0.117013	1.16383	1.00816	1.63564	3.46444	XP_028062255.1	protein NLP7-like [Camellia sinensis]	Q8RWY4|NLP6_ARATH	Protein NLP6 F1N19.10 OS=Arabidopsis thaliana (Mouse-ear cress) GN=F1N19.10 PE=2 SV=2	--	--	--	--	--	--	--	--	--	--	--	S	ENOG4110HDW	RWP-RK domain-containing protein	Molecular Function: DNA binding (GO:0003677);|Molecular Function: DNA-binding transcription factor activity (GO:0003700);|Cellular Component: nucleus (GO:0005634);	PF02042.15	RWP-RK domain	1R	RWP-RK
M_TRINITY_DN10787_c0_g1_i1_2_H_TRINITY_DN15436_c0_g1_i1_2	54.9423	0.760508	-0.225658	0.887849	-0.171614	0.821468	0.87546	4.52848	7.321	1.92651	8.66136	--	--	--	--	--	--	--	--	--	--	--	--	--	--	--	--	--	--	--	--	--
M_TRINITY_DN1078_c0_g1_i1_2_H_TRINITY_DN27763_c2_g1_i1_2	32.2597	1.26797	-4.6717	0.0164749	-5.92359	2.98723e-06	1.62689e-05	2.43	3.67881	0.115387	0	--	--	--	--	--	--	--	--	--	--	--	--	--	--	--	--	--	--	--	--	--
M_TRINITY_DN10791_c0_g1_i1_1_H_TRINITY_DN9821_c0_g1_i2_2	16.0115	1.82087	4.13468	184.656	7.5287	3.55455e-05	0.000161424	0	0	3.03605	3.70407	XP_028096083.1	uncharacterized protein LOC114296004 isoform X1 [Camellia sinensis]	--	--	--	--	--	--	--	--	--	--	--	--	--	--	--	--	--	--	--
M_TRINITY_DN10792_c0_g1_i1_2_H_TRINITY_DN23025_c0_g1_i2_1	5.62121	2.38772	-2.46304	0.0169677	-5.88106	0.0137763	0.03337	0.765036	1.81311	0	0	--	--	--	--	--	--	--	--	--	--	--	--	--	--	--	--	--	--	--	--	--
M_TRINITY_DN10792_c0_g1_i2_1_H_TRINITY_DN19452_c0_g1_i1_1	1538.48	0.0835219	0.899251	1.05344	0.0751071	0.368519	0.483731	28.4354	27.2491	29.5014	28.6568	XP_028102012.1	B3 domain-containing transcription factor VRN1-like isoform X1 [Camellia sinensis]	Q8L3W1|VRN1_ARATH	B3 domain-containing transcription factor VRN1 K13E13.10 OS=Arabidopsis thaliana (Mouse-ear cress) GN=K13E13.10 PE=1 SV=1	--	--	--	--	--	--	--	--	--	--	--	K	ENOG410YZ3E	B3 domain-containing transcription factor	Molecular Function: DNA binding (GO:0003677);|Cellular Component: nucleoplasm (GO:0005654);|Biological Process: regulation of flower development (GO:0009909);|Biological Process: vernalization response (GO:0010048);|Molecular Function: sequence-specific DNA binding (GO:0043565);	PF02362.21	B3 DNA binding domain	1R:2R	B3|B3
M_TRINITY_DN10796_c0_g1_i1_1_H_TRINITY_DN22553_c0_g1_i1_1	21.4161	0.968543	0.50699	1.40546	0.491041	0.612162	0.707868	1.02352	2.18352	1.34264	3.11229	XP_028106326.1	transcription initiation factor TFIID subunit 14b-like [Camellia sinensis]	Q9FH40|TA14B_ARATH	Transcription initiation factor TFIID subunit 14b K2N11.8 OS=Arabidopsis thaliana (Mouse-ear cress) GN=K2N11.8 PE=1 SV=1	--	--	--	--	--	--	KOG3149	Transcription initiation factor IIF, auxiliary subunit	[K]	INFORMATION STORAGE AND PROCESSING	Transcription	K	COG5033	myeloid lymphoid or mixed-lineage leukemia (trithorax homolog, Drosophila)	Cellular Component: nucleus (GO:0005634);|Cellular Component: cytoplasm (GO:0005737);|Biological Process: DNA repair (GO:0006281);|Biological Process: regulation of transcription, DNA-templated (GO:0006355);|Biological Process: flower development (GO:0009908);|Biological Process: regulation of flower development (GO:0009909);|Biological Process: cell differentiation (GO:0030154);|Cellular Compone…	--	--
M_TRINITY_DN10799_c0_g1_i1_1_H_TRINITY_DN23184_c0_g1_i2_1	36.8455	0.872717	-0.254371	0.85738	-0.221994	0.799209	0.858751	1.02605	4.59904	1.99888	2.78496	XP_028071811.1	methylsterol monooxygenase 2-2-like isoform X1 [Camellia sinensis]	--	--	--	--	--	--	--	--	--	--	--	--	--	--	--	--	--	--	--
M_TRINITY_DN1079_c0_g1_i1_1_H_TRINITY_DN31982_c0_g1_i1_1	19.6704	1.0879	0.635737	1.6151	0.69162	0.524948	0.632507	0.965118	1.2162	0.604104	2.89462	XP_028086366.1	pentatricopeptide repeat-containing protein At3g62890-like [Camellia sinensis]	Q9SZK1|PP355_ARATH	Pentatricopeptide repeat-containing protein At4g38010 F20D10.130 OS=Arabidopsis thaliana (Mouse-ear cress) GN=F20D10.130 PE=3 SV=1	--	--	--	--	--	--	KOG4197	FOG: PPR repeat	[R]	POORLY CHARACTERIZED	General function prediction only	S	ENOG410Z7Z7	Pentatricopeptide repeat-containing protein	--	PF01535.20,PF13041.6,PF12854.7,PF13812.6	PPR repeat|PPR repeat family|PPR repeat|Pentatricopeptide repeat domain
M_TRINITY_DN10800_c0_g1_i1_1_H_TRINITY_DN25646_c0_g3_i3_1	45.1707	0.791817	0.435417	1.26995	0.34477	0.66326	0.750207	1.50883	4.46132	5.22831	2.15845	XP_028091567.1	protein ANTI-SILENCING 1-like isoform X1 [Camellia sinensis]	Q9LYE3|ASI1_ARATH	Protein ANTI-SILENCING 1 F15N18_60 OS=Arabidopsis thaliana (Mouse-ear cress) GN=F15N18_60 PE=4 SV=2	--	--	--	--	--	--	--	--	--	--	--	S	ENOG410YFGH	BAH domain	Molecular Function: chromatin binding (GO:0003682);|Molecular Function: RNA binding (GO:0003723);|Biological Process: chromatin organization (GO:0006325);|Biological Process: regulation of histone methylation (GO:0031060);|Biological Process: negative regulation of chromatin silencing (GO:0031936);|Biological Process: regulation of DNA methylation (GO:0044030);|Biological Process: regulation of h…	--	--
M_TRINITY_DN10802_c0_g1_i1_1_H_TRINITY_DN18132_c0_g2_i1_2	24.7769	1.03292	-0.0453965	0.96802	-0.0468908	0.963791	0.975689	2.46314	0.928335	2.61352	0.660727	XP_028098624.1	protein WVD2-like 1 isoform X2 [Camellia sinensis]	--	--	--	--	--	--	--	--	--	--	--	--	--	--	--	--	--	--	--
M_TRINITY_DN10812_c0_g1_i1_1_H_TRINITY_DN27403_c2_g2_i16_2	32.9754	1.05208	4.27028	22.5128	4.49267	1.95224e-05	9.29596e-05	0	0.451218	5.07503	5.52568	XP_028089746.1	protein NLP7-like isoform X7 [Camellia sinensis]	--	--	--	--	--	--	--	--	--	--	--	--	--	--	--	--	--	--	--
M_TRINITY_DN1081_c0_g1_i1_1_H_TRINITY_DN29172_c0_g1_i1_1	24.0669	0.786278	0.508167	1.31911	0.399561	0.611336	0.707189	1.54818	1.38852	1.67424	2.15583	XP_028074693.1	uncharacterized protein LOC114277068 [Camellia sinensis]	--	--	--	--	--	--	--	--	KOG0715	Molecular chaperone (DnaJ superfamily)	[O]	CELLULAR PROCESSES AND SIGNALING	Posttranslational modification, protein turnover, chaperones	O	COG0484	ATP binding to DnaK triggers the release of the substrate protein, thus completing the reaction cycle. Several rounds of ATP-dependent interactions between DnaJ, DnaK and GrpE are required for fully efficient folding. Also involved, together with DnaK and GrpE, in the DNA replication of plasmids through activation of initiation proteins (By similarity)	--	--	--
M_TRINITY_DN10822_c0_g1_i2_1_H_TRINITY_DN27894_c0_g1_i1_2	79.7289	0.47731	-0.810433	0.76481	-0.386828	0.417691	0.532422	4.25882	2.946	3.42082	2.01602	THG07899.1	hypothetical protein TEA_021071 [Camellia sinensis var. sinensis]	--	--	--	--	--	--	--	--	--	--	--	--	--	S	ENOG4111J3D		--	--	--
M_TRINITY_DN10824_c0_g1_i1_1_H_TRINITY_DN28123_c3_g4_i1_1	15.5847	1.09895	1.6031	3.39105	1.76173	0.108913	0.18586	0.947221	0.472088	1.57821	3.13355	--	--	--	--	--	--	--	--	--	--	--	--	--	--	--	--	--	--	--	--	--
M_TRINITY_DN10824_c0_g1_i1_2_H_TRINITY_DN18193_c0_g1_i1_2	14.4565	1.08822	-1.32054	0.369324	-1.43704	0.186654	0.285529	0.987123	1.99365	0.581904	0.485848	ANN22414.1	phosphate transporter PHO1-like protein [Camellia oleifera]	Q6R8G7|PHO13_ARATH	Phosphate transporter PHO1 homolog 3 F16A14.26 OS=Arabidopsis thaliana (Mouse-ear cress) GN=F16A14.26 PE=2 SV=2	--	--	--	--	--	--	KOG1162	Predicted small molecule transporter	[U]	CELLULAR PROCESSES AND SIGNALING	Intracellular trafficking, secretion, and vesicular transport	T	COG5409	Xenotropic and polytropic retrovirus receptor 1	Cellular Component: Golgi apparatus (GO:0005794);|Cellular Component: trans-Golgi network (GO:0005802);|Cellular Component: plasma membrane (GO:0005886);|Biological Process: phosphate ion transport (GO:0006817);|Molecular Function: phosphate ion transmembrane transporter activity (GO:0015114);|Cellular Component: integral component of membrane (GO:0016021);|Biological Process: cellular response t…	PF03105.19	SPX domain
M_TRINITY_DN10828_c0_g1_i1_1_H_TRINITY_DN17838_c0_g2_i1_1	29.0039	0.761979	1.97755	2.84188	1.50685	0.04798	0.0954244	0.928305	0.89167	3.18643	1.96789	XP_028085234.1	uncharacterized protein LOC114286280 [Camellia sinensis]	--	--	--	--	--	--	--	--	KOG1075	FOG: Reverse transcriptase	[R]	POORLY CHARACTERIZED	General function prediction only	S	ENOG410Y65V	Retrotransposon protein	--	--	--
M_TRINITY_DN1082_c0_g1_i1_2_H_TRINITY_DN31408_c0_g1_i1_1	16.1154	1.93744	-3.81978	0.00591831	-7.4006	0.000133571	0.000541741	1.33241	5.23805	0	0	--	--	--	--	--	--	--	--	--	--	--	--	--	--	--	--	--	--	--	--	--
M_TRINITY_DN10831_c0_g1_i1_1_H_TRINITY_DN2046_c0_g1_i1_2	37.3224	0.772041	0.703783	1.45735	0.54335	0.481568	0.593107	5.38733	1.86743	4.13809	6.43485	--	--	--	--	--	--	--	--	--	--	--	--	--	--	--	--	--	--	--	--	--
M_TRINITY_DN10834_c0_g1_i1_1_H_TRINITY_DN31374_c0_g1_i1_2	31.3379	1.25998	4.79185	65.6914	6.03763	1.65252e-06	9.35385e-06	0	0.130491	4.45603	4.40256	--	--	--	--	--	--	--	--	--	--	--	--	--	--	--	--	--	--	--	--	--
M_TRINITY_DN10835_c0_g1_i1_1_H_TRINITY_DN25418_c1_g3_i1_2	21.9135	1.67609	1.15427	3.82287	1.93466	0.24839	0.356747	1.91715	0	0.717717	6.51311	--	--	--	--	--	--	--	--	--	--	--	--	--	--	--	--	--	--	--	--	--
M_TRINITY_DN10836_c0_g1_i1_1_H_TRINITY_DN28637_c2_g1_i6_1	143.118	0.277827	4.28653	2.28297	1.19091	1.8149e-05	8.70429e-05	2.0539	2.06213	4.25908	5.06369	XP_028118308.1	phosphate transporter PHO1 homolog 3-like [Camellia sinensis]	Q6R8G5|PHO15_ARATH	Phosphate transporter PHO1 homolog 5 T18E12.9 OS=Arabidopsis thaliana (Mouse-ear cress) GN=T18E12.9 PE=2 SV=2	--	--	--	--	--	--	KOG1162	Predicted small molecule transporter	[U]	CELLULAR PROCESSES AND SIGNALING	Intracellular trafficking, secretion, and vesicular transport	T	COG5409	Xenotropic and polytropic retrovirus receptor 1	Cellular Component: endosome (GO:0005768);|Cellular Component: Golgi apparatus (GO:0005794);|Cellular Component: trans-Golgi network (GO:0005802);|Cellular Component: plasma membrane (GO:0005886);|Biological Process: phosphate ion transport (GO:0006817);|Molecular Function: phosphate ion transmembrane transporter activity (GO:0015114);|Cellular Component: integral component of membrane (GO:001602…	PF03124.14	EXS family
M_TRINITY_DN10836_c0_g1_i1_2_H_TRINITY_DN27905_c0_g1_i16_2	20.7213	0.964029	-1.17813	0.455097	-1.13575	0.238743	0.345876	4.60575	1.78038	1.39989	1.51268	--	--	--	--	--	--	--	--	--	--	--	--	--	--	--	--	--	--	--	--	--
M_TRINITY_DN10839_c0_g1_i1_2_H_TRINITY_DN15323_c0_g1_i1_1	4.58057	2.09209	-1.06959	0.212027	-2.23768	0.284804	0.396608	0.853443	0.886276	0.402622	0	--	--	--	--	--	--	--	--	--	--	--	--	--	--	--	--	--	--	--	--	--
M_TRINITY_DN10840_c0_g1_i1_2_H_TRINITY_DN12586_c0_g1_i1_2	20.2021	1.76328	-1.35997	0.189726	-2.39801	0.173839	0.27015	0.476805	7.47787	1.52629	0	--	--	--	--	--	--	--	--	--	--	--	--	--	--	--	--	--	--	--	--	--
M_TRINITY_DN10840_c0_g1_i2_1_H_TRINITY_DN4905_c0_g2_i1_1	17.4884	1.45698	0.4061	1.507	0.591678	0.684669	0.768094	0.0770616	1.6082	1.63648	0.795038	--	--	--	--	--	--	--	--	--	--	--	--	--	--	--	--	--	--	--	--	--
M_TRINITY_DN10842_c0_g1_i1_1_H_TRINITY_DN16962_c0_g1_i1_2	138.938	0.286716	3.00314	1.81636	0.861048	0.00267211	0.00797901	4.39594	3.70859	7.55343	7.00688	XP_028089031.1	uncharacterized protein LOC114289484 [Camellia sinensis]	--	--	--	--	--	--	--	--	--	--	--	--	--	S	ENOG410Y60C		--	--	--
M_TRINITY_DN10843_c0_g1_i1_1_H_TRINITY_DN4164_c0_g1_i1_1	41.6026	0.635597	-0.532252	0.790974	-0.338298	0.594552	0.69286	1.36414	2.54196	1.46103	1.61082	XP_028078433.1	uncharacterized protein LOC114280287 [Camellia sinensis]	--	--	--	--	--	--	--	--	--	--	--	--	--	S	ENOG4111IWH	PWWP domain containing 2A	--	PF00855.17	PWWP domain
M_TRINITY_DN10845_c0_g1_i1_2_H_TRINITY_DN11384_c0_g1_i1_1	90.9595	0.372292	-0.649336	0.845723	-0.241742	0.516121	0.624562	3.99034	4.0722	3.79757	2.94033	--	--	--	--	--	--	--	--	--	--	--	--	--	--	--	--	--	--	--	--	--
M_TRINITY_DN10847_c0_g1_i1_1_H_TRINITY_DN32079_c0_g1_i1_2	26.8214	1.00076	0.896768	1.86277	0.897448	0.369843	0.485064	1.08974	3.09628	5.8142	1.80027	--	--	--	--	--	--	--	--	--	--	--	--	--	--	--	--	--	--	--	--	--
M_TRINITY_DN10850_c0_g1_i1_1_H_TRINITY_DN12847_c0_g1_i1_2	393.17	0.175677	-11.7195	0.240008	-2.05884	1.01285e-31	2.69243e-30	37.6744	35.0033	9.18907	8.09698	XP_028126316.1	uncharacterized protein LOC114323057 [Camellia sinensis]	--	--	--	--	--	--	--	--	--	--	--	--	--	S	ENOG410ZEJB	Pollen proteins Ole e I like	--	--	--
M_TRINITY_DN10852_c0_g1_i1_1_H_TRINITY_DN12866_c0_g1_i1_1	37.4072	0.740648	2.59291	3.78538	1.92044	0.00951666	0.0243318	1.25363	0.559799	2.6607	4.17118	XP_028081154.1	gamma-glutamyl peptidase 5-like [Camellia sinensis]	O82225|GGP5_ARATH	Gamma-glutamyl peptidase 5 At2g23970 OS=Arabidopsis thaliana (Mouse-ear cress) GN=At2g23970 PE=2 SV=1	--	--	--	--	--	--	KOG3179	Predicted glutamine synthetase	[F]	METABOLISM	Nucleotide transport and metabolism	F	COG0518	Catalyzes the synthesis of GMP from XMP (By similarity)	Cellular Component: cytosol (GO:0005829);|Molecular Function: peptidase activity (GO:0008233);	--	--
M_TRINITY_DN10859_c0_g1_i1_2_H_TRINITY_DN30802_c0_g1_i1_2	25.375	1.07761	-0.782058	0.557579	-0.842752	0.434181	0.548577	3.83122	2.73996	0.384387	3.19125	--	--	--	--	--	--	--	--	--	--	--	--	--	--	--	--	--	--	--	--	--
M_TRINITY_DN10860_c0_g1_i1_1_H_TRINITY_DN29322_c0_g1_i1_2	43.7914	0.874158	1.57014	2.58927	1.37255	0.116384	0.195828	0.621613	1.39786	4.20687	0.949554	XP_028110057.1	pentatricopeptide repeat-containing protein At3g16010 isoform X1 [Camellia sinensis]	Q9LW84|PP236_ARATH	Pentatricopeptide repeat-containing protein At3g16010 MSL1.5 OS=Arabidopsis thaliana (Mouse-ear cress) GN=MSL1.5 PE=2 SV=1	--	--	--	--	--	--	KOG4197	FOG: PPR repeat	[R]	POORLY CHARACTERIZED	General function prediction only	S	ENOG410Z7Z7	Pentatricopeptide repeat-containing protein	--	PF13041.6,PF12854.7,PF01535.20,PF13812.6,PF17177.4	PPR repeat family|PPR repeat|PPR repeat|Pentatricopeptide repeat domain|Pentacotripeptide-repeat region of PRORP
M_TRINITY_DN10863_c0_g1_i1_1_H_TRINITY_DN32689_c0_g1_i1_1	30.2465	0.990153	3.07191	8.23439	3.04166	0.00212695	0.0065236	0.23968	0.9403	2.43415	7.22049	XP_028118865.1	probable disease resistance protein At5g63020 [Camellia sinensis]	O64973|RPS5_ARATH	Disease resistance protein RPS5 T28K15.5 OS=Arabidopsis thaliana (Mouse-ear cress) GN=T28K15.5 PE=1 SV=2	89/136(65.44)	K13459	RPS2	disease resistance protein RPS2	ko04626	Plant-pathogen interaction	KOG4658	Apoptotic ATPase	[T]	CELLULAR PROCESSES AND SIGNALING	Signal transduction mechanisms	S	COG4886	leucine Rich Repeat	--	PF00931.22	NB-ARC domain
M_TRINITY_DN10864_c0_g1_i1_1_H_TRINITY_DN7045_c0_g1_i1_2	28.4597	0.908961	2.22401	4.06017	2.02154	0.0261476	0.057358	0.651817	1.91578	6.93721	3.5103	--	--	--	--	--	--	--	--	--	--	--	--	--	--	--	--	--	--	--	--	--
M_TRINITY_DN10864_c0_g1_i1_2_H_TRINITY_DN26977_c0_g5_i1_1	47.2668	0.69438	-1.50305	0.485085	-1.04369	0.132826	0.217944	1.80715	4.64419	1.20812	1.89068	--	--	--	--	--	--	--	--	--	--	--	--	--	--	--	--	--	--	--	--	--
M_TRINITY_DN10871_c0_g1_i1_1_H_TRINITY_DN21639_c0_g2_i2_1	13.2772	1.17531	0.6234	1.66173	0.732688	0.533021	0.639455	1.79054	0.58353	1.83221	1.96063	--	--	--	--	--	--	--	--	--	--	--	--	--	--	--	--	--	--	--	--	--
M_TRINITY_DN10871_c0_g1_i1_2_H_TRINITY_DN19290_c0_g1_i1_2	12.1546	2.10678	-3.31912	0.00785241	-6.99265	0.000903006	0.00304173	4.72046	0.859405	0	0	XP_028087458.1	uncharacterized protein LOC114288172 [Camellia sinensis]	--	--	--	--	--	--	--	--	--	--	--	--	--	--	--	--	--	--	--
M_TRINITY_DN10873_c0_g1_i1_2_H_TRINITY_DN8446_c0_g1_i1_1	24.3596	0.827565	-1.67361	0.382885	-1.38502	0.0942079	0.165464	1.04428	1.69693	0.527888	0.510665	XP_028051644.1	pentatricopeptide repeat-containing protein At1g74900, mitochondrial [Camellia sinensis]	Q9S7R4|PP125_ARATH	Pentatricopeptide repeat-containing protein At1g74900, mitochondrial F25A4.13 OS=Arabidopsis thaliana (Mouse-ear cress) GN=F25A4.13 PE=2 SV=1	--	--	--	--	--	--	KOG4197	FOG: PPR repeat	[R]	POORLY CHARACTERIZED	General function prediction only	S	ENOG410Z7Z7	Pentatricopeptide repeat-containing protein	--	PF13041.6,PF12854.7,PF01535.20,PF13812.6,PF17177.4	PPR repeat family|PPR repeat|PPR repeat|Pentatricopeptide repeat domain|Pentacotripeptide-repeat region of PRORP
M_TRINITY_DN10874_c0_g1_i1_2_H_TRINITY_DN28694_c0_g1_i1_2	21.9445	1.12042	-1.67882	0.271498	-1.88099	0.0931875	0.163979	1.13917	6.28033	1.07282	0.829802	--	--	--	--	--	--	--	--	--	--	--	--	--	--	--	--	--	--	--	--	--
M_TRINITY_DN10878_c0_g1_i1_1_H_TRINITY_DN1893_c0_g1_i1_1	13.471	4.78892	1.51992	155.288	7.27881	0.12853	0.212327	0	0	6.31132	0	--	--	--	--	--	--	--	--	--	--	--	--	--	--	--	--	--	--	--	--	--
M_TRINITY_DN10878_c0_g1_i1_2_H_TRINITY_DN4190_c0_g1_i1_1	10.756	2.07306	-3.28852	0.00886728	-6.81729	0.00100714	0.00335811	1.10233	3.52447	0	0	XP_028120938.1	uncharacterized protein LOC114318284 [Camellia sinensis]	--	--	--	--	--	--	--	--	--	--	--	--	--	S	ENOG410YPR3		--	--	--
M_TRINITY_DN10879_c0_g1_i1_1_H_TRINITY_DN13781_c0_g1_i1_2	59.6457	0.667207	0.856874	1.48629	0.571713	0.391514	0.506819	4.02733	6.08116	10.9973	3.66598	--	--	--	--	--	--	--	--	--	--	--	--	--	--	--	--	--	--	--	--	--
M_TRINITY_DN10880_c0_g1_i1_1_H_TRINITY_DN21435_c0_g1_i1_1	153.179	0.280598	-3.10691	0.546467	-0.871795	0.00189051	0.00588344	5.60217	7.16818	3.32654	3.55758	XP_028111683.1	probable transcription factor At5g61620 isoform X1 [Camellia sinensis]	Q9FKF9|M5162_ARATH	Probable transcription factor At5g61620 K11J9.15 OS=Arabidopsis thaliana (Mouse-ear cress) GN=K11J9.15 PE=3 SV=1	--	--	--	--	--	--	--	--	--	--	--	K	ENOG4111IMA	Transcription factor	Molecular Function: DNA binding (GO:0003677);|Molecular Function: DNA-binding transcription factor activity (GO:0003700);|Cellular Component: nucleus (GO:0005634);|Biological Process: regulation of transcription, DNA-templated (GO:0006355);|Molecular Function: zinc ion binding (GO:0008270);	PF00249.31	Myb-like DNA-binding domain	0F	MYB-related
M_TRINITY_DN10883_c0_g1_i1_1_H_TRINITY_DN18226_c0_g1_i1_2	440.625	0.153143	1.82671	1.21398	0.279749	0.0677431	0.126572	7.81128	7.22451	8.3975	9.71029	KAA8547341.1	hypothetical protein F0562_003795 [Nyssa sinensis]	O23215|PBRP1_ARATH	Plant-specific TFIIB-related protein 1 C7A10.710 OS=Arabidopsis thaliana (Mouse-ear cress) GN=C7A10.710 PE=2 SV=1	379/534(70.97)	K03124	TFIIB, GTF2B, SUA7, tfb	transcription initiation factor TFIIB	ko03022	Basal transcription factors	KOG1597	Transcription initiation factor TFIIB	[K]	INFORMATION STORAGE AND PROCESSING	Transcription	K	COG1405	Stabilizes TBP binding to an archaeal box-A promoter. Also responsible for recruiting RNA polymerase II to the pre- initiation complex (DNA-TBP-TFIIB) (By similarity)	Molecular Function: rDNA binding (GO:0000182);|Cellular Component: nucleus (GO:0005634);|Biological Process: regulation of transcription, DNA-templated (GO:0006355);|Cellular Component: plastid outer membrane (GO:0009527);|Cellular Component: chloroplast outer membrane (GO:0009707);|Molecular Function: TBP-class protein binding (GO:0017025);|Molecular Function: metal ion binding (GO:0046872);|Bio…	PF00382.19	Transcription factor TFIIB repeat
M_TRINITY_DN10884_c0_g1_i1_2_H_TRINITY_DN28759_c0_g1_i1_2	28.696	0.889887	-3.02795	0.154477	-2.69453	0.00246219	0.00742851	2.49313	4.59445	0.321614	0.786224	XP_028082434.1	pentatricopeptide repeat-containing protein At1g71490-like isoform X2 [Camellia sinensis]	Q9C9I6|PP116_ARATH	Pentatricopeptide repeat-containing protein At1g71490 F26A9.13 OS=Arabidopsis thaliana (Mouse-ear cress) GN=F26A9.13 PE=2 SV=1	--	--	--	--	--	--	KOG4197	FOG: PPR repeat	[R]	POORLY CHARACTERIZED	General function prediction only	S	ENOG410Z7Z7	Pentatricopeptide repeat-containing protein	--	PF01535.20,PF13041.6,PF12854.7,PF13812.6	PPR repeat|PPR repeat family|PPR repeat|Pentatricopeptide repeat domain
M_TRINITY_DN10885_c0_g1_i1_2_H_TRINITY_DN2550_c0_g1_i1_1	24.6185	0.831518	-2.77569	0.201935	-2.30804	0.00550841	0.0151458	1.62438	1.87635	0.302447	0.40342	XP_028052204.1	LRR receptor-like serine/threonine-protein kinase GHR1 [Camellia sinensis]	C0LGQ9|GHR1_ARATH	LRR receptor-like serine/threonine-protein kinase GHR1 T13K14.100 OS=Arabidopsis thaliana (Mouse-ear cress) GN=T13K14.100 PE=1 SV=2	--	--	--	--	--	--	--	--	--	--	--	S	COG4886	leucine Rich Repeat	--	PF07714.17,PF00069.25	Protein tyrosine kinase|Protein kinase domain
M_TRINITY_DN10888_c0_g1_i1_2_H_TRINITY_DN6514_c0_g1_i1_1	40.1221	0.593403	0.121856	1.0514	0.0723096	0.903013	0.933676	1.48237	1.61387	1.78809	1.43521	XP_028072906.1	uncharacterized protein LOC114275104 [Camellia sinensis]	--	--	--	--	--	--	--	--	KOG4374	RNA-binding protein Bicaudal-C	[A]	INFORMATION STORAGE AND PROCESSING	RNA processing and modification	S	ENOG41122EE	Sterile alpha motif (SAM) domain-containing protein	--	PF07647.17,PF00536.30	SAM domain (Sterile alpha motif)|SAM domain (Sterile alpha motif)
M_TRINITY_DN10890_c0_g1_i1_1_H_TRINITY_DN27634_c0_g2_i1_1	452.392	0.156964	0.181488	1.01994	0.0284871	0.855985	0.89972	9.60771	8.35954	9.33239	8.85077	XP_028078753.1	glycosyltransferase BC10 [Camellia sinensis]	Q65XS5|BC10_ORYSJ	Glycosyltransferase BC10 OsJ_17281 OS=Oryza sativa subsp. japonica (Rice) GN=OsJ_17281 PE=1 SV=1	--	--	--	--	--	--	--	--	--	--	--	S	ENOG410YDIX	Core-2/I-Branching enzyme	--	PF02485.21	Core-2/I-Branching enzyme
M_TRINITY_DN10893_c0_g1_i1_1_H_TRINITY_DN32946_c0_g1_i1_1	51.821	0.600992	5.66322	10.5821	3.40355	1.48557e-08	1.09307e-07	0.417776	0.605134	5.93431	5.00172	THG16792.1	hypothetical protein TEA_029436 [Camellia sinensis var. sinensis]	--	--	--	--	--	--	--	--	--	--	--	--	--	--	--	--	--	--	--
M_TRINITY_DN10897_c0_g1_i1_1_H_TRINITY_DN15117_c0_g1_i2_2	23.004	0.962661	0.7242	1.62131	0.697159	0.468943	0.581796	1.91104	0.934566	3.28075	1.34903	--	--	--	--	--	--	--	--	--	--	--	--	--	--	--	--	--	--	--	--	--
M_TRINITY_DN10897_c0_g1_i1_2_H_TRINITY_DN29494_c0_g4_i1_1	34.6252	3.03048	-0.545856	0.317713	-1.6542	0.585165	0.685016	0.683254	10.8253	3.54775	0	--	--	--	--	--	--	--	--	--	--	--	--	--	--	--	--	--	--	--	--	--
M_TRINITY_DN10899_c0_g1_i1_1_H_TRINITY_DN18793_c0_g1_i1_1	61.7226	0.468962	-1.82319	0.552863	-0.855007	0.0682743	0.127374	2.31891	3.04834	1.33617	1.59117	XP_028058713.1	leucine-rich repeat receptor-like protein kinase PXC1 [Camellia sinensis]	Q9SJQ1|PXC1_ARATH	Leucine-rich repeat receptor-like protein kinase PXC1 At2g36570 OS=Arabidopsis thaliana (Mouse-ear cress) GN=At2g36570 PE=1 SV=1	--	--	--	--	--	--	--	--	--	--	--	T	ENOG4111API	Leucine-rich repeat receptor-like protein kinase	--	PF13855.6,PF12799.7	Leucine rich repeat|Leucine Rich repeats (2 copies)
M_TRINITY_DN10899_c0_g2_i1_1_H_TRINITY_DN18411_c0_g1_i1_2	11.7355	1.14973	0.70777	1.75777	0.813747	0.479088	0.59088	1.19522	0.764831	1.37359	1.92541	THG09168.1	hypothetical protein TEA_004244 [Camellia sinensis var. sinensis]	--	--	--	--	--	--	--	--	--	--	--	--	--	--	--	--	--	PF13855.6,PF12799.7	Leucine rich repeat|Leucine Rich repeats (2 copies)
M_TRINITY_DN10901_c0_g1_i1_1_H_TRINITY_DN25093_c0_g1_i6_1	46.7003	0.596291	3.034	3.50435	1.80915	0.00241335	0.00730325	0.801197	0.95978	3.72495	2.40859	--	--	--	--	--	--	--	--	--	--	--	--	--	--	--	--	--	--	--	--	--
M_TRINITY_DN10902_c0_g1_i1_2_H_TRINITY_DN17288_c0_g1_i1_1	66.3605	0.463499	-2.48233	0.450451	-1.15056	0.0130526	0.0318957	5.34557	4.69529	1.78251	2.71566	XP_028057186.1	uncharacterized protein LOC114261176 isoform X2 [Camellia sinensis]	P93092|ACP1_CASGL	Acyl carrier protein 1, chloroplastic ACP1 OS=Casuarina glauca (Swamp oak) GN=ACP1 PE=2 SV=1	--	--	--	--	--	--	KOG1748	Acyl carrier protein/NADH-ubiquinone oxidoreductase, NDUFAB1/SDAP subunit	[CIQ]	METABOLISM|METABOLISM|METABOLISM	Energy production and conversion |Lipid transport and metabolism |Secondary metabolites biosynthesis, transport and catabolism	I	COG0236	Carrier of the growing fatty acid chain in fatty acid biosynthesis (By similarity)	Biological Process: fatty acid biosynthetic process (GO:0006633);|Cellular Component: chloroplast (GO:0009507);|Molecular Function: phosphopantetheine binding (GO:0031177);	PF00550.25	Phosphopantetheine attachment site
M_TRINITY_DN10907_c0_g1_i1_2_H_TRINITY_DN18381_c0_g1_i1_1	81.5125	0.431478	-2.16263	0.523721	-0.93313	0.0305693	0.0654601	4.10515	3.89417	1.54246	2.64598	XP_028119173.1	protein FAR1-RELATED SEQUENCE 6-like isoform X1 [Camellia sinensis]	Q9SZL8|FRS5_ARATH	Protein FAR1-RELATED SEQUENCE 5 F20D10.300 OS=Arabidopsis thaliana (Mouse-ear cress) GN=F20D10.300 PE=1 SV=1	--	--	--	--	--	--	--	--	--	--	--	--	--	--	Cellular Component: nucleus (GO:0005634);|Biological Process: regulation of transcription, DNA-templated (GO:0006355);|Molecular Function: zinc ion binding (GO:0008270);	PF03101.15	FAR1 DNA-binding domain	2F	FAR1
M_TRINITY_DN1090_c0_g1_i1_2_H_TRINITY_DN32079_c0_g1_i1_1	39.719	0.782039	-2.27118	0.291961	-1.77615	0.0231359	0.0517606	3.92163	2.90333	1.48158	0.427251	KAA3462932.1	F420-non-reducing hydrogenase subunit G [Gossypium australe]	--	--	--	--	--	--	--	--	--	--	--	--	--	--	--	--	--	--	--
M_TRINITY_DN10910_c0_g1_i1_2_H_TRINITY_DN30304_c0_g1_i1_1	152.002	0.296525	-2.37375	0.61392	-0.703878	0.0176084	0.0411858	14.39	11.4439	6.72416	8.95088	XP_028059593.1	putative lipid-transfer protein DIR1, partial [Camellia sinensis]	--	--	--	--	--	--	--	--	--	--	--	--	--	U	ENOG4111CDV	Protease inhibitor seed storage lipid transfer protein	--	PF14368.6	Probable lipid transfer
M_TRINITY_DN10912_c0_g1_i1_2_H_TRINITY_DN11505_c0_g1_i1_2	53.1374	0.506222	-0.887987	0.732287	-0.449519	0.374548	0.489647	2.57301	2.17442	1.50692	1.95454	--	--	--	--	--	--	--	--	--	--	--	--	--	--	--	--	--	--	--	PF01442.18,PF12732.7,PF04513.12	Apolipoprotein A1/A4/E domain|YtxH-like protein|Baculovirus polyhedron envelope protein, PEP, C terminus
M_TRINITY_DN10915_c0_g1_i1_1_H_TRINITY_DN163_c0_g1_i1_2	11.6116	1.78719	1.11755	3.99245	1.99728	0.263758	0.373598	0	1.03097	3.34169	0.770602	THG13175.1	hypothetical protein TEA_028726 [Camellia sinensis var. sinensis]	Q9C6T2|PPR68_ARATH	Pentatricopeptide repeat-containing protein At1g31920 F5M6.8 OS=Arabidopsis thaliana (Mouse-ear cress) GN=F5M6.8 PE=2 SV=1	--	--	--	--	--	--	KOG4197	FOG: PPR repeat	[R]	POORLY CHARACTERIZED	General function prediction only	S	ENOG410Z7Z7	Pentatricopeptide repeat-containing protein	--	PF01535.20,PF13041.6,PF12854.7,PF13812.6	PPR repeat|PPR repeat family|PPR repeat|Pentatricopeptide repeat domain
M_TRINITY_DN10919_c0_g1_i1_2_H_TRINITY_DN28694_c0_g1_i1_1	105.16	0.374943	0.498281	1.13826	0.186827	0.618286	0.712859	5.2925	3.64826	5.58018	4.52369	XP_028115724.1	uncharacterized protein LOC114313548 [Camellia sinensis]	--	--	--	--	--	--	--	--	--	--	--	--	--	S	ENOG410YHFB		--	--	--
M_TRINITY_DN10924_c0_g1_i1_1_H_TRINITY_DN15134_c0_g2_i1_1	30.3086	0.710464	0.920995	1.57389	0.654334	0.357053	0.472033	0.896351	0.939697	1.14844	1.75951	XP_021992624.1	allene oxide cyclase, chloroplastic-like [Helianthus annuus]	A2XID3|AOC_ORYSI	Allene oxide cyclase, chloroplastic OsI_12194 OS=Oryza sativa subsp. indica (Rice) GN=OsI_12194 PE=2 SV=1	248/248(100.00)	K10525	AOC	allene oxide cyclase [EC:5.3.99.6]	ko00592	alpha-Linolenic acid metabolism	--	--	--	--	--	S	ENOG4111X07	allene oxide cyclase	Biological Process: unsaturated fatty acid biosynthetic process (GO:0006636);|Biological Process: circadian rhythm (GO:0007623);|Cellular Component: chloroplast (GO:0009507);|Biological Process: response to wounding (GO:0009611);|Biological Process: response to insect (GO:0009625);|Biological Process: response to blue light (GO:0009637);|Biological Process: response to absence of light (GO:000964…	PF06351.11	Allene oxide cyclase
M_TRINITY_DN10926_c0_g1_i1_1_H_TRINITY_DN22054_c0_g1_i1_1	34.5305	0.81368	0.426694	1.27208	0.347192	0.669603	0.755809	0.984561	3.29095	2.3417	3.13266	XP_028092543.1	probable methyltransferase PMT11 isoform X1 [Camellia sinensis]	Q8RWB7|PMT12_ARATH	Probable methyltransferase At1g29790 F1N18.26 OS=Arabidopsis thaliana (Mouse-ear cress) GN=F1N18.26 PE=2 SV=1	--	--	--	--	--	--	--	--	--	--	--	S	ENOG4111F5T	Pfam:DUF248	--	--	--
M_TRINITY_DN10927_c0_g1_i1_2_H_TRINITY_DN4549_c0_g1_i1_1	35.0871	0.798425	-4.40066	0.0875591	-3.5136	1.07921e-05	5.37129e-05	3.86964	4.07275	0.171925	0.482156	--	--	--	--	--	--	--	--	--	--	--	--	--	--	--	--	--	--	--	--	--
M_TRINITY_DN10928_c0_g1_i2_1_H_TRINITY_DN21625_c0_g1_i1_2	282.066	0.18344	-2.5883	0.719568	-0.474797	0.00964497	0.0245989	12.2236	12.3234	8.27559	9.25357	XP_028124346.1	uncharacterized protein LOC114321372 [Camellia sinensis]	--	--	--	--	--	--	--	--	--	--	--	--	--	S	ENOG410XW0X	Protein of unknown function (DUF3143)	--	PF11341.8	Protein of unknown function (DUF3143)
M_TRINITY_DN1092_c0_g1_i1_2_H_TRINITY_DN12749_c0_g1_i1_1	8.86127	2.96107	-2.2076	0.0107698	-6.53686	0.0272722	0.0594417	3.88088	0	0	0	--	--	--	--	--	--	--	--	--	--	--	--	--	--	--	--	--	--	--	--	--
M_TRINITY_DN10931_c0_g1_i1_1_H_TRINITY_DN27119_c0_g4_i2_2	12.9809	4.78908	1.5088	149.683	7.22577	0.13135	0.215961	0	0	0	5.97052	--	--	--	--	--	--	--	--	--	--	--	--	--	--	--	--	--	--	--	--	--
M_TRINITY_DN10937_c0_g1_i1_1_H_TRINITY_DN29293_c2_g2_i14_1	54.3462	2.71263	-0.679194	0.278856	-1.84241	0.497015	0.607228	6.2273	10.5492	4.52463	2.49961e-30	--	--	--	--	--	--	--	--	--	--	--	--	--	--	--	--	--	--	--	--	--
M_TRINITY_DN10937_c0_g1_i1_2_H_TRINITY_DN15525_c0_g1_i1_1	321.668	0.194234	-2.31028	0.732685	-0.448734	0.0208727	0.0475247	12.5621	12.84	7.96368	10.5156	XP_028109362.1	TLC domain-containing protein At5g14285-like [Camellia sinensis]	Q8GYK7|Y5285_ARATH	TLC domain-containing protein At5g14285 F18O22_70 OS=Arabidopsis thaliana (Mouse-ear cress) GN=F18O22_70 PE=2 SV=1	--	--	--	--	--	--	--	--	--	--	--	U	ENOG4111S22	TLC	Cellular Component: integral component of membrane (GO:0016021);	PF03798.16	TLC domain
M_TRINITY_DN10938_c0_g1_i1_1_H_TRINITY_DN12538_c0_g1_i1_2	127.682	0.304593	1.97602	1.5177	0.601883	0.0481519	0.0956583	3.77055	3.26329	4.66909	5.89237	XP_028068275.1	probable histone chaperone ASF1A [Camellia sinensis]	Q9LS09|ASF1B_ARATH	Histone chaperone ASF1B F16F17.110 OS=Arabidopsis thaliana (Mouse-ear cress) GN=F16F17.110 PE=1 SV=1	--	--	--	--	--	--	KOG3265	Histone chaperone involved in gene silencing	[KB]	INFORMATION STORAGE AND PROCESSING|INFORMATION STORAGE AND PROCESSING	Transcription |Chromatin structure and dynamics	BK	COG5137	ASF1 anti-silencing function 1 homolog	Biological Process: double-strand break repair via homologous recombination (GO:0000724);|Cellular Component: nucleus (GO:0005634);|Cellular Component: cytoplasm (GO:0005737);|Biological Process: chromatin assembly or disassembly (GO:0006333);|Biological Process: regulation of cell size (GO:0008361);|Biological Process: DNA mediated transformation (GO:0009294);|Biological Process: trichome branch…	PF04729.13	ASF1 like histone chaperone
M_TRINITY_DN10947_c0_g1_i1_2_H_TRINITY_DN18890_c0_g1_i3_2	21.9074	1.2632	-3.13062	0.0644985	-3.95459	0.00174437	0.00547701	4.47252	3.23172	0.481267	0	XP_028083155.1	uncharacterized protein LOC114284461 [Camellia sinensis]	--	--	--	--	--	--	--	--	KOG0017	FOG: Transposon-encoded proteins with TYA, reverse transcriptase, integrase domains in various combinations	[R]	POORLY CHARACTERIZED	General function prediction only	--	--	--	--	--	--
M_TRINITY_DN10950_c0_g1_i1_2_H_TRINITY_DN8717_c0_g1_i1_2	38.5078	0.757991	-0.524884	0.758985	-0.397857	0.599664	0.69731	4.16342	5.74431	5.52286	1.93376	--	--	--	--	--	--	--	--	--	--	--	--	--	--	--	--	--	--	--	--	--
M_TRINITY_DN10952_c0_g1_i1_1_H_TRINITY_DN17222_c0_g2_i1_1	25.6089	1.01262	1.66604	3.22002	1.68707	0.0957056	0.167514	0.335442	1.6782	2.50845	3.94581	XP_028052918.1	uncharacterized protein LOC114257363 [Camellia sinensis]	--	--	--	--	--	--	--	--	--	--	--	--	--	S	ENOG410YA6Y	expressed protein	--	--	--
M_TRINITY_DN10958_c0_g1_i1_1_H_TRINITY_DN12594_c0_g1_i2_1	1614.26	0.0923649	-8.47693	0.581169	-0.782971	2.31206e-17	3.27673e-16	72.1094	68.3776	37.3593	43.6761	XP_028089792.1	uncharacterized protein LOC114290100 [Camellia sinensis]	Q93V51|PSE1_ARATH	Protein LEAD-SENSITIVE 1 MHF15.11 OS=Arabidopsis thaliana (Mouse-ear cress) GN=MHF15.11 PE=2 SV=1	--	--	--	--	--	--	--	--	--	--	--	S	ENOG410XNRZ	NC domain-containing protein	--	PF04970.13	Lecithin retinol acyltransferase
M_TRINITY_DN10959_c0_g1_i1_2_H_TRINITY_DN29916_c0_g1_i1_2	46.2943	0.598131	-3.1333	0.272793	-1.87412	0.00172855	0.00543248	5.23659	4.36639	1.62444	1.00636	RVW63734.1	LINE-1 retrotransposable element ORF2 protein [Vitis vinifera]	--	--	--	--	--	--	--	--	--	--	--	--	--	S	ENOG410YZ0H	UV radiation resistance	--	--	--
M_TRINITY_DN10960_c0_g1_i1_1_H_TRINITY_DN28646_c1_g1_i1_1	34.3699	0.709955	3.39899	5.32628	2.41313	0.000676353	0.00234339	0.566997	0.436282	2.9121	2.18921	XP_028094559.1	uncharacterized protein LOC114294626 [Camellia sinensis]	P0C2F6|RNHX1_ARATH	Putative ribonuclease H protein At1g65750 F1E22.12 OS=Arabidopsis thaliana (Mouse-ear cress) GN=F1E22.12 PE=3 SV=1	--	--	--	--	--	--	KOG1075	FOG: Reverse transcriptase	[R]	POORLY CHARACTERIZED	General function prediction only	S	ENOG410Y65V	Retrotransposon protein	Molecular Function: nucleic acid binding (GO:0003676);|Molecular Function: RNA-DNA hybrid ribonuclease activity (GO:0004523);|Molecular Function: metal ion binding (GO:0046872);	--	--
M_TRINITY_DN10964_c0_g1_i1_1_H_TRINITY_DN12547_c0_g1_i1_2	50.7687	0.61802	5.88924	12.4638	3.63967	3.87975e-09	3.02419e-08	0.492869	0.470134	5.29492	6.6413	XP_028122082.1	protein DETOXIFICATION 16-like isoform X1 [Camellia sinensis]	Q9FHB6|DTX16_ARATH	Protein DETOXIFICATION 16 K24M7.20 OS=Arabidopsis thaliana (Mouse-ear cress) GN=K24M7.20 PE=2 SV=1	--	--	--	--	--	--	KOG1347	Uncharacterized membrane protein, predicted efflux pump	[R]	POORLY CHARACTERIZED	General function prediction only	V	COG0534	Mate efflux family protein	Cellular Component: vacuolar membrane (GO:0005774);|Biological Process: drug transmembrane transport (GO:0006855);|Biological Process: response to nematode (GO:0009624);|Molecular Function: drug transmembrane transporter activity (GO:0015238);|Molecular Function: antiporter activity (GO:0015297);|Cellular Component: integral component of membrane (GO:0016021);	PF01554.18	MatE
M_TRINITY_DN10967_c0_g1_i1_1_H_TRINITY_DN29984_c1_g2_i1_1	61.3224	0.679852	-1.21061	0.56525	-0.823039	0.226043	0.331434	5.02605	10.5939	6.32464	2.26687	XP_028091625.1	uncharacterized protein LOC114291941 [Camellia sinensis]	--	--	--	--	--	--	--	--	--	--	--	--	--	S	ENOG410ZK22	Uncharacterized conserved protein (DUF2215)	--	--	--
M_TRINITY_DN10969_c0_g1_i1_1_H_TRINITY_DN22960_c0_g1_i2_1	220.941	0.297161	-2.32798	0.619087	-0.691786	0.019913	0.0457083	11.2284	10.7311	4.84739	8.69271	XP_028114871.1	uncharacterized protein LOC114312775 [Camellia sinensis]	--	--	--	--	--	--	--	--	--	--	--	--	--	C	COG1773	rubredoxin	--	PF00301.20	Rubredoxin
M_TRINITY_DN1096_c0_g1_i1_1_H_TRINITY_DN23052_c0_g1_i1_1	11.6067	1.44541	-0.177406	0.83716	-0.256425	0.85919	0.902175	0.81657	1.90762	0.209116	2.12252	XP_028104714.1	structural maintenance of chromosomes flexible hinge domain-containing protein GMI1-like [Camellia sinensis]	--	--	--	--	--	--	--	--	--	--	--	--	--	--	--	--	--	--	--
M_TRINITY_DN10970_c0_g1_i2_1_H_TRINITY_DN19618_c0_g1_i1_2	578.745	0.163529	-3.48309	0.673811	-0.569584	0.000495668	0.00177532	22.1636	17.3482	13.3457	13.0483	PSS13636.1	E3 ubiquitin-protein like [Actinidia chinensis var. chinensis]	Q9M022|AIRP2_ARATH	E3 ubiquitin-protein ligase AIRP2 F7A7_40 OS=Arabidopsis thaliana (Mouse-ear cress) GN=F7A7_40 PE=1 SV=1	--	--	--	--	--	--	KOG1039	Predicted E3 ubiquitin ligase	[O]	CELLULAR PROCESSES AND SIGNALING	Posttranslational modification, protein turnover, chaperones	S	ENOG410XRM0	Ring finger protein	Molecular Function: ubiquitin-protein transferase activity (GO:0004842);|Cellular Component: cytosol (GO:0005829);|Biological Process: ubiquitin-dependent protein catabolic process (GO:0006511);|Biological Process: response to salt stress (GO:0009651);|Biological Process: response to abscisic acid (GO:0009737);|Biological Process: positive regulation of abscisic acid-activated signaling pathway (…	PF13920.6,PF13639.6	Zinc finger, C3HC4 type (RING finger)|Ring finger domain
M_TRINITY_DN10971_c0_g1_i1_1_H_TRINITY_DN16598_c0_g1_i1_2	32.4457	0.864361	4.24276	12.7046	3.66728	2.20788e-05	0.000104089	0.410521	0.165183	4.23643	2.72237	XP_028069054.1	uncharacterized protein LOC114271648 [Camellia sinensis]	--	--	--	--	--	--	--	--	--	--	--	--	--	S	ENOG410ZEKY		--	--	--
M_TRINITY_DN10972_c0_g1_i1_1_H_TRINITY_DN31164_c0_g1_i1_1	16.1834	1.72402	0.284317	1.40461	0.490167	0.776168	0.840924	1.90702e-23	2.57796	1.06517	2.48729	TXG69312.1	hypothetical protein EZV62_004247 [Acer yangbiense]	--	--	--	--	--	--	--	--	--	--	--	--	--	--	--	--	--	PF13041.6,PF12854.7,PF01535.20,PF13812.6,PF17177.4	PPR repeat family|PPR repeat|PPR repeat|Pentatricopeptide repeat domain|Pentacotripeptide-repeat region of PRORP
M_TRINITY_DN10972_c0_g2_i1_1_H_TRINITY_DN11560_c0_g2_i1_1	54.6004	0.494835	1.59435	1.7278	0.788938	0.110858	0.188417	1.73977	1.91542	2.72409	3.53355	THG10348.1	hypothetical protein TEA_004156 [Camellia sinensis var. sinensis]	Q9SSR4|PPR77_ARATH	Pentatricopeptide repeat-containing protein At1g52620 F6D8.16 OS=Arabidopsis thaliana (Mouse-ear cress) GN=F6D8.16 PE=2 SV=1	--	--	--	--	--	--	KOG4197	FOG: PPR repeat	[R]	POORLY CHARACTERIZED	General function prediction only	S	ENOG410Z7Z7	Pentatricopeptide repeat-containing protein	--	PF13041.6,PF12854.7,PF01535.20,PF13812.6	PPR repeat family|PPR repeat|PPR repeat|Pentatricopeptide repeat domain
M_TRINITY_DN10972_c0_g3_i1_1_H_TRINITY_DN5670_c0_g1_i1_2	10.9419	1.88521	-0.411319	0.584218	-0.775422	0.680839	0.765116	2.60567	0.635595	1.88265	0	--	--	--	--	--	--	--	--	--	--	--	--	--	--	--	--	--	--	--	--	--
M_TRINITY_DN10975_c0_g1_i1_1_H_TRINITY_DN19175_c0_g1_i1_1	19.3648	0.922444	0.867324	1.74117	0.800057	0.385765	0.500943	0.970358	1.24545	2.34135	1.41695	XP_026428071.1	subtilisin-like protease SBT1.7 [Papaver somniferum]	Q9FLI4|SBT13_ARATH	Subtilisin-like protease SBT1.3 MIO24.12 OS=Arabidopsis thaliana (Mouse-ear cress) GN=MIO24.12 PE=2 SV=1	--	--	--	--	--	--	--	--	--	--	--	O	COG1404	peptidase (S8 and S53, subtilisin, kexin, sedolisin	Molecular Function: serine-type endopeptidase activity (GO:0004252);|Cellular Component: extracellular region (GO:0005576);	--	--
M_TRINITY_DN10977_c0_g1_i1_2_H_TRINITY_DN7432_c0_g1_i1_1	65.8143	0.485923	-3.73735	0.283995	-1.81606	0.000185968	0.000733193	6.6971	9.71051	2.52083	2.10069	--	--	--	--	--	--	--	--	--	--	--	--	--	--	--	--	--	--	--	--	--
M_TRINITY_DN10979_c0_g1_i1_1_H_TRINITY_DN20244_c0_g1_i2_2	106.876	0.345811	-0.953519	0.795681	-0.329738	0.340327	0.455006	4.66773	3.75539	3.62759	3.00116	XP_028103752.1	protein MAINTENANCE OF PSII UNDER HIGH LIGHT 1 [Camellia sinensis]	Q9FL44|MPH1_ARATH	Protein MAINTENANCE OF PSII UNDER HIGH LIGHT 1 MOJ9.19 OS=Arabidopsis thaliana (Mouse-ear cress) GN=MOJ9.19 PE=1 SV=1	--	--	--	--	--	--	--	--	--	--	--	S	ENOG4111PN6		Cellular Component: chloroplast (GO:0009507);|Cellular Component: chloroplast thylakoid membrane (GO:0009535);|Cellular Component: thylakoid (GO:0009579);|Biological Process: response to cytokinin (GO:0009735);|Cellular Component: integral component of membrane (GO:0016021);|Biological Process: regulation of protein complex stability (GO:0061635);	--	--
M_TRINITY_DN10983_c0_g1_i1_1_H_TRINITY_DN20242_c0_g1_i1_2	166.728	0.280535	-0.0915137	0.982362	-0.0256728	0.927084	0.950285	4.28038	3.11368	3.46181	3.75383	THG11840.1	hypothetical protein TEA_000395 [Camellia sinensis var. sinensis]	--	--	--	--	--	--	--	--	--	--	--	--	--	Z	ENOG410YI57	IQ-domain	--	PF00612.27,PF13178.6	IQ calmodulin-binding motif|Protein of unknown function (DUF4005)
M_TRINITY_DN10987_c0_g1_i1_1_H_TRINITY_DN27197_c1_g3_i6_2	18.7965	0.911354	0.890355	1.75495	0.811428	0.373276	0.488453	0.646599	0.933909	1.53976	1.20655	XP_028051233.1	ankyrin repeat domain-containing protein 50 [Camellia sinensis]	--	--	--	--	--	--	--	--	KOG0504	FOG: Ankyrin repeat	[R]	POORLY CHARACTERIZED	General function prediction only	S	COG0666	Ankyrin Repeat	--	PF12796.7,PF13606.6,PF13857.6,PF13637.6,PF00023.30	Ankyrin repeats (3 copies)|Ankyrin repeat|Ankyrin repeats (many copies)|Ankyrin repeats (many copies)|Ankyrin repeat
M_TRINITY_DN10987_c0_g1_i1_2_H_TRINITY_DN406_c0_g1_i1_2	26.7479	0.966397	-0.502971	0.713968	-0.48607	0.614985	0.710202	2.90616	2.1762	2.89771	0.632805	PSR97863.1	Protein like [Actinidia chinensis var. chinensis]	Q9LNF4|P2C13_ARATH	Probable protein phosphatase 2C 13 F21D18.27 OS=Arabidopsis thaliana (Mouse-ear cress) GN=F21D18.27 PE=2 SV=2	--	--	--	--	--	--	KOG0698	Serine/threonine protein phosphatase	[T]	CELLULAR PROCESSES AND SIGNALING	Signal transduction mechanisms	T	COG0631	Phosphatase	Molecular Function: protein serine/threonine phosphatase activity (GO:0004722);|Molecular Function: metal ion binding (GO:0046872);	--	--
M_TRINITY_DN10988_c0_g1_i1_1_H_TRINITY_DN14199_c0_g1_i1_1	49.1081	0.527564	2.47149	2.4689	1.30387	0.0134552	0.0327245	1.91408	1.64309	4.17399	4.57965	--	--	--	--	--	--	--	--	--	--	--	--	--	--	--	--	--	--	--	--	--
M_TRINITY_DN10989_c0_g1_i1_1_H_TRINITY_DN31747_c0_g1_i1_1	63.9514	0.613842	0.215692	1.09612	0.132401	0.829228	0.880864	2.07543	1.19846	1.01365	2.58234	XP_028074876.1	kinesin-like protein KIN-8B isoform X3 [Camellia sinensis]	Q9SCJ4|KN8B_ARATH	Kinesin-like protein KIN-8B T9C5.240 OS=Arabidopsis thaliana (Mouse-ear cress) GN=T9C5.240 PE=2 SV=1	--	--	--	--	--	--	KOG0242	Kinesin-like protein	[Z]	CELLULAR PROCESSES AND SIGNALING	Cytoskeleton	Z	COG5059	Kinesin family member	Molecular Function: microtubule motor activity (GO:0003777);|Molecular Function: ATP binding (GO:0005524);|Cellular Component: kinesin complex (GO:0005871);|Cellular Component: microtubule (GO:0005874);|Biological Process: microtubule-based movement (GO:0007018);|Molecular Function: microtubule binding (GO:0008017);|Molecular Function: ATP-dependent microtubule motor activity, plus-end-directed (…	--	--
M_TRINITY_DN10991_c0_g1_i1_1_H_TRINITY_DN29331_c0_g1_i1_2	23.1774	0.951856	-0.586267	0.679224	-0.558042	0.557696	0.661635	0.859468	2.70924	1.33727	1.00106	THG05937.1	hypothetical protein TEA_012499 [Camellia sinensis var. sinensis]	Q9SJM1|ACR10_ARATH	ACT domain-containing protein ACR10 At2g36840 OS=Arabidopsis thaliana (Mouse-ear cress) GN=At2g36840 PE=2 SV=1	--	--	--	--	--	--	--	--	--	--	--	S	ENOG410YUMM	ACT domain containing protein, expressed	--	--	--
M_TRINITY_DN10992_c0_g1_i1_1_H_TRINITY_DN24245_c0_g1_i2_1	49.783	0.628608	-0.211067	0.912137	-0.132678	0.832835	0.883579	2.61154	5.52006	4.37462	2.9893	--	--	--	--	--	--	--	--	--	--	--	--	--	--	--	--	--	--	--	--	--
M_TRINITY_DN10992_c0_g1_i1_2_H_TRINITY_DN22057_c0_g1_i1_1	403.937	0.17141	8.07831	2.61118	1.3847	6.56685e-16	8.51273e-15	6.29897	5.19304	14.2382	15.5353	XP_028062789.1	pentatricopeptide repeat-containing protein At3g13160, mitochondrial-like [Camellia sinensis]	Q9LK57|PP226_ARATH	Pentatricopeptide repeat-containing protein At3g13160, mitochondrial MJG19.11 OS=Arabidopsis thaliana (Mouse-ear cress) GN=MJG19.11 PE=1 SV=1	--	--	--	--	--	--	KOG4197	FOG: PPR repeat	[R]	POORLY CHARACTERIZED	General function prediction only	S	ENOG410Z7Z7	Pentatricopeptide repeat-containing protein	--	PF13041.6,PF12854.7,PF01535.20,PF13812.6,PF17177.4	PPR repeat family|PPR repeat|PPR repeat|Pentatricopeptide repeat domain|Pentacotripeptide-repeat region of PRORP
M_TRINITY_DN10995_c0_g1_i1_1_H_TRINITY_DN25888_c3_g1_i1_1	24.8872	1.60189	0.979687	2.96771	1.56935	0.32724	0.441632	0	2.87404	6.89986	1.33553	XP_028059532.1	uncharacterized protein LOC114263229 isoform X1 [Camellia sinensis]	--	--	--	--	--	--	--	--	--	--	--	--	--	S	ENOG410Y762		--	--	--
M_TRINITY_DN10999_c0_g1_i1_2_H_TRINITY_DN6432_c0_g1_i2_2	140.633	0.276231	-1.55336	0.742732	-0.429087	0.120337	0.201113	6.76946	6.03278	4.76938	4.6353	XP_028110158.1	mediator of RNA polymerase II transcription subunit 18 isoform X2 [Camellia sinensis]	Q9SJZ6|MED18_ARATH	Mediator of RNA polymerase II transcription subunit 18 F14M13.23 OS=Arabidopsis thaliana (Mouse-ear cress) GN=F14M13.23 PE=1 SV=1	--	--	--	--	--	--	KOG3264	Uncharacterized conserved protein	[S]	POORLY CHARACTERIZED	Function unknown	K	ENOG410ZUU9	Mediator of RNA polymerase II transcription subunit	Molecular Function: transcription coregulator activity (GO:0003712);|Cellular Component: nucleus (GO:0005634);|Biological Process: regulation of transcription, DNA-templated (GO:0006355);|Biological Process: regulation of transcription by RNA polymerase II (GO:0006357);|Biological Process: termination of RNA polymerase II transcription (GO:0006369);|Biological Process: defense response (GO:000695…	--	--
M_TRINITY_DN109_c0_g1_i1_1_H_TRINITY_DN3389_c0_g1_i1_1	20.7088	1.18557	0.535629	1.55296	0.635024	0.592215	0.690864	3.40101	0.486303	3.83085	2.04248	--	--	--	--	--	--	--	--	--	--	--	--	--	--	--	--	--	--	--	--	--
M_TRINITY_DN11000_c0_g1_i1_1_H_TRINITY_DN10038_c0_g1_i1_2	23.5898	0.823792	1.00008	1.77013	0.823858	0.317272	0.431208	1.00284	0.625892	1.5096	1.32753	XP_028117550.1	pentatricopeptide repeat-containing protein At1g08070, chloroplastic-like [Camellia sinensis]	Q9FI80|PP425_ARATH	Pentatricopeptide repeat-containing protein At5g48910 K19E20.2 OS=Arabidopsis thaliana (Mouse-ear cress) GN=K19E20.2 PE=2 SV=1	--	--	--	--	--	--	KOG4197	FOG: PPR repeat	[R]	POORLY CHARACTERIZED	General function prediction only	S	ENOG410Z7Z7	Pentatricopeptide repeat-containing protein	--	PF14432.6,PF01535.20	DYW family of nucleic acid deaminases|PPR repeat
M_TRINITY_DN11000_c0_g1_i1_2_H_TRINITY_DN24253_c0_g2_i1_2	38.6766	1.11626	-1.02877	0.451133	-1.14838	0.303588	0.417213	1.29782	4.78031	2.44998	0.224077	--	--	--	--	--	--	--	--	--	--	--	--	--	--	--	--	--	--	--	--	--
M_TRINITY_DN11003_c0_g1_i1_2_H_TRINITY_DN34708_c0_g1_i1_1	26.6619	1.28071	-2.31969	0.127552	-2.97085	0.0203576	0.0465538	6.79664	4.04251	0	1.38804	--	--	--	--	--	--	--	--	--	--	--	--	--	--	--	--	--	--	--	--	--
M_TRINITY_DN11004_c0_g1_i1_2_H_TRINITY_DN15987_c0_g1_i1_2	10.4262	1.67737	-2.52047	0.053372	-4.22777	0.0117197	0.0291236	1.909	2.22685	0.242166	0	--	--	--	--	--	--	--	--	--	--	--	--	--	--	--	--	--	--	--	--	--
M_TRINITY_DN11004_c0_g1_i2_1_H_TRINITY_DN15984_c0_g1_i1_2	26.4073	0.839332	1.19989	2.00988	1.00711	0.230181	0.336136	1.49484	0.644014	2.11543	2.18428	XP_028125322.1	uncharacterized protein LOC114322241 [Camellia sinensis]	--	--	--	--	--	--	--	--	--	--	--	--	--	S	ENOG4111K5V	Reverse transcriptase (RNA-dependent DNA polymerase)	--	--	--
M_TRINITY_DN11007_c0_g1_i3_1_H_TRINITY_DN12157_c0_g1_i3_2	44.061	0.581367	-1.49191	0.548153	-0.86735	0.135722	0.221784	2.81818	3.88213	1.96803	1.66254	--	--	--	--	--	--	--	--	--	--	--	--	--	--	--	--	--	--	--	--	--
M_TRINITY_DN11009_c0_g1_i1_2_H_TRINITY_DN7425_c0_g1_i1_1	25.5441	0.85138	0.381363	1.25239	0.324685	0.702934	0.782892	1.45293	1.18699	2.28775	1.03463	XP_028080835.1	uncharacterized protein LOC114282382 isoform X2 [Camellia sinensis]	--	--	--	--	--	--	--	--	--	--	--	--	--	S	ENOG410XU9K		--	--	--
M_TRINITY_DN11010_c0_g1_i1_1_H_TRINITY_DN6924_c0_g1_i1_1	10.3998	1.79138	0.80842	2.72864	1.44818	0.418849	0.533498	0	0.876979	1.63967	0.796998	XP_028081959.1	homeobox-leucine zipper protein HAT5-like [Camellia sinensis]	--	--	--	--	--	--	--	--	--	--	--	--	--	K	ENOG410Z2UE	homeobox-leucine zipper protein	--	PF02183.18	Homeobox associated leucine zipper
M_TRINITY_DN11010_c0_g2_i1_1_H_TRINITY_DN31969_c0_g1_i1_1	18.0083	0.992677	1.61518	3.03849	1.60336	0.106271	0.182276	0.428436	0.875792	2.24112	1.72711	XP_028081959.1	homeobox-leucine zipper protein HAT5-like [Camellia sinensis]	Q8LC03|ATB13_ARATH	Homeobox-leucine zipper protein ATHB-13 T6C23.2 OS=Arabidopsis thaliana (Mouse-ear cress) GN=T6C23.2 PE=2 SV=2	--	--	--	--	--	--	KOG0483	Transcription factor HEX, contains HOX and HALZ domains	[K]	INFORMATION STORAGE AND PROCESSING	Transcription	K	ENOG410Z2UE	homeobox-leucine zipper protein	Molecular Function: DNA-binding transcription factor activity (GO:0003700);|Cellular Component: nucleus (GO:0005634);|Biological Process: response to sucrose (GO:0009744);|Biological Process: leaf morphogenesis (GO:0009965);|Molecular Function: sequence-specific DNA binding (GO:0043565);|Biological Process: cotyledon morphogenesis (GO:0048826);|Biological Process: primary root development (GO:008…	PF00046.29	Homeodomain	2R	HB-other
M_TRINITY_DN11011_c0_g1_i1_1_H_TRINITY_DN11345_c0_g1_i1_2	17.1841	1.14935	3.02557	11.1381	3.47743	0.00248163	0.00747962	0.272961	0.266131	3.98229	1.90197	XP_028110745.1	uncharacterized protein LOC114309237 isoform X2 [Camellia sinensis]	--	--	--	--	--	--	--	--	--	--	--	--	--	--	--	--	--	--	--
M_TRINITY_DN11014_c0_g1_i1_2_H_TRINITY_DN27176_c0_g2_i1_1	22.4871	0.891271	-1.92908	0.303689	-1.71934	0.0537206	0.104672	3.99996	3.17369	1.41448	0.746708	--	--	--	--	--	--	--	--	--	--	--	--	--	--	--	--	--	--	--	--	--
M_TRINITY_DN11015_c0_g1_i1_1_H_TRINITY_DN3572_c0_g1_i1_2	25.4265	0.798548	2.07308	3.15023	1.65546	0.0381644	0.0786679	0.488564	0.523665	1.81653	1.32108	XP_028078616.1	calcium uniporter protein 2, mitochondrial-like isoform X2 [Camellia sinensis]	O64823|MCU2_ARATH	Calcium uniporter protein 2, mitochondrial F27L4.3 OS=Arabidopsis thaliana (Mouse-ear cress) GN=F27L4.3 PE=2 SV=1	--	--	--	--	--	--	KOG2966	Uncharacterized conserved protein	[R]	POORLY CHARACTERIZED	General function prediction only	S	ENOG410Y3YU	Coiled-coil domain containing 109B	Molecular Function: calcium channel activity (GO:0005262);|Cellular Component: mitochondrial inner membrane (GO:0005743);|Molecular Function: uniporter activity (GO:0015292);|Cellular Component: integral component of membrane (GO:0016021);|Biological Process: mitochondrial calcium ion homeostasis (GO:0051560);	PF04678.13	Mitochondrial calcium uniporter
M_TRINITY_DN11017_c0_g1_i1_1_H_TRINITY_DN9612_c0_g1_i1_2	16.6595	1.44703	2.03806	7.72281	2.94913	0.0415439	0.0845838	0.477171	0	1.8356	2.07684	THG18700.1	hypothetical protein TEA_028323 [Camellia sinensis var. sinensis]	--	--	--	--	--	--	--	--	--	--	--	--	--	--	--	--	--	--	--
M_TRINITY_DN11018_c0_g1_i1_1_H_TRINITY_DN7060_c0_g1_i1_1	103.876	0.356829	-1.56202	0.679539	-0.557373	0.118284	0.198302	4.66202	6.52901	3.82365	3.68027	--	--	--	--	--	--	--	--	--	--	--	--	--	--	--	--	--	--	--	--	--
M_TRINITY_DN11021_c0_g1_i1_1_H_TRINITY_DN32914_c0_g1_i1_1	32.4958	0.66121	0.570294	1.29871	0.377084	0.568478	0.670529	0.983001	1.04378	1.22853	1.42424	XP_028125240.1	DNA polymerase lambda [Camellia sinensis]	Q9FNY4|DPOLL_ARATH	DNA polymerase lambda T10O24.13 OS=Arabidopsis thaliana (Mouse-ear cress) GN=T10O24.13 PE=1 SV=1	255/297(85.86)	K03512	POLL	DNA polymerase lambda [EC:2.7.7.7 4.2.99.-]	ko03410|ko03450	Base excision repair|Non-homologous end-joining	KOG2534	DNA polymerase IV (family X)	[L]	INFORMATION STORAGE AND PROCESSING	Replication, recombination and repair	L	COG1796	DNA polymerase	Molecular Function: DNA binding (GO:0003677);|Molecular Function: DNA-directed DNA polymerase activity (GO:0003887);|Cellular Component: nucleus (GO:0005634);|Biological Process: DNA replication (GO:0006260);|Biological Process: nucleotide-excision repair (GO:0006289);|Biological Process: double-strand break repair (GO:0006302);|Biological Process: double-strand break repair via nonhomologous end…	PF14792.6,PF14791.6,PF10391.9,PF14716.6	DNA polymerase beta palm|DNA polymerase beta thumb|Fingers domain of DNA polymerase lambda|Helix-hairpin-helix domain
M_TRINITY_DN11021_c0_g1_i1_2_H_TRINITY_DN27465_c3_g1_i2_1	16.4774	1.00392	-0.411013	0.751255	-0.412625	0.681063	0.76531	1.11424	1.57162	1.2454	0.716681	--	--	--	--	--	--	--	--	--	--	--	--	--	--	--	--	--	--	--	--	--
M_TRINITY_DN11022_c0_g1_i1_1_H_TRINITY_DN19795_c0_g1_i1_1	3903.97	0.0535317	-4.94386	0.832399	-0.264653	7.65892e-07	4.54764e-06	177.577	178.812	142.746	151.45	XP_028067576.1	non-specific lipid-transfer protein [Camellia sinensis]	Q9FMN0|SCP2_ARATH	Sterol carrier protein 2 MBD2.8 OS=Arabidopsis thaliana (Mouse-ear cress) GN=MBD2.8 PE=2 SV=1	--	--	--	--	--	--	KOG4170	2-enoyl-CoA hydratase/3-hydroxyacyl-CoA dehydrogenase/Peroxisomal 3-ketoacyl-CoA-thiolase, sterol-binding domain and related enzymes	[I]	METABOLISM	Lipid transport and metabolism	S	ENOG4111SAE	sterol binding	--	PF02036.17	SCP-2 sterol transfer family
M_TRINITY_DN11024_c0_g1_i1_2_H_TRINITY_DN27307_c4_g3_i2_1	16.7513	1.17008	-1.37485	0.327897	-1.60868	0.169179	0.264349	3.24024	0.772019	0.546669	0.712845	THG04369.1	hypothetical protein TEA_025706 [Camellia sinensis var. sinensis]	Q9C585|UBP8_ARATH	Ubiquitin carboxyl-terminal hydrolase 8 T6G21.4 OS=Arabidopsis thaliana (Mouse-ear cress) GN=T6G21.4 PE=2 SV=2	--	--	--	--	--	--	--	--	--	--	--	O	COG5560	ubiquitin carboxyl-terminal hydrolase	Biological Process: ubiquitin-dependent protein catabolic process (GO:0006511);|Biological Process: protein deubiquitination (GO:0016579);|Molecular Function: thiol-dependent ubiquitinyl hydrolase activity (GO:0036459);	--	--
M_TRINITY_DN11029_c0_g1_i1_1_H_TRINITY_DN24418_c3_g1_i5_2	53.7314	0.523277	2.01229	2.07482	1.05298	0.0441895	0.0891355	3.3422	2.75616	7.17485	5.26427	--	--	--	--	--	--	--	--	--	--	--	--	--	--	--	--	--	--	--	--	--
M_TRINITY_DN11034_c0_g1_i1_1_H_TRINITY_DN12118_c0_g1_i1_2	351	0.177142	1.96941	1.27356	0.348865	0.0489055	0.0968917	8.60256	8.32456	9.55664	11.8128	XP_028120966.1	putative F-box/LRR-repeat protein At3g18150 isoform X1 [Camellia sinensis]	Q9LYZ2|FBL80_ARATH	Putative F-box/LRR-repeat protein At5g02930 F9G14.240 OS=Arabidopsis thaliana (Mouse-ear cress) GN=F9G14.240 PE=4 SV=1	--	--	--	--	--	--	--	--	--	--	--	--	--	--	--	PF08387.10	FBD
M_TRINITY_DN1103_c0_g1_i1_1_H_TRINITY_DN20336_c0_g2_i1_2	41.5596	0.817503	1.32752	2.12174	1.08525	0.184337	0.282909	0.782705	3.07617	3.00525	5.05671	XP_028107268.1	putative calcium-transporting ATPase 13, plasma membrane-type [Camellia sinensis]	Q9LIK7|ACA13_ARATH	Putative calcium-transporting ATPase 13, plasma membrane-type F5N5.8 OS=Arabidopsis thaliana (Mouse-ear cress) GN=F5N5.8 PE=3 SV=1	--	--	--	--	--	--	KOG0204	Calcium transporting ATPase	[P]	METABOLISM	Inorganic ion transport and metabolism	P	ENOG410XNNC	ATPase, Ca transporting, plasma membrane	Molecular Function: calcium-transporting ATPase activity (GO:0005388);|Molecular Function: calmodulin binding (GO:0005516);|Molecular Function: ATP binding (GO:0005524);|Cellular Component: integral component of plasma membrane (GO:0005887);|Molecular Function: metal ion binding (GO:0046872);	PF00689.21	Cation transporting ATPase, C-terminus
M_TRINITY_DN11040_c0_g1_i2_1_H_TRINITY_DN22201_c1_g2_i1_2	18.4644	1.1306	3.17987	12.0851	3.59516	0.00147342	0.00471935	0.149455	0.290525	3.64147	1.9012	XP_028100949.1	probable beta-1,4-xylosyltransferase IRX14 [Camellia sinensis]	Q653F4|IRX14_ORYSJ	Probable beta-1,4-xylosyltransferase IRX14 OsJ_22428 OS=Oryza sativa subsp. japonica (Rice) GN=OsJ_22428 PE=2 SV=1	--	--	--	--	--	--	KOG1476	Beta-1,3-glucuronyltransferase B3GAT1/SQV-8	[O]	CELLULAR PROCESSES AND SIGNALING	Posttranslational modification, protein turnover, chaperones	S	ENOG410XP79	glucuronosyltransferase	--	--	--
M_TRINITY_DN11046_c0_g1_i1_1_H_TRINITY_DN17682_c0_g1_i1_2	103.885	0.360648	1.65043	1.51071	0.595226	0.0988546	0.17174	2.39737	3.40505	3.92078	4.79595	XP_028065815.1	probable E3 ubiquitin-protein ligase RNF217 [Camellia sinensis]	Q9LVX0|ARI3_ARATH	Probable E3 ubiquitin-protein ligase ARI3 MGF10.7 OS=Arabidopsis thaliana (Mouse-ear cress) GN=MGF10.7 PE=2 SV=1	--	--	--	--	--	--	KOG1812	Predicted E3 ubiquitin ligase	[O]	CELLULAR PROCESSES AND SIGNALING	Posttranslational modification, protein turnover, chaperones	S	ENOG410XS1H	RING finger) protein	Cellular Component: ubiquitin ligase complex (GO:0000151);|Biological Process: protein polyubiquitination (GO:0000209);|Cellular Component: cytoplasm (GO:0005737);|Biological Process: ubiquitin-dependent protein catabolic process (GO:0006511);|Molecular Function: ubiquitin conjugating enzyme binding (GO:0031624);|Biological Process: positive regulation of proteasomal ubiquitin-dependent protein c…	PF01485.21	IBR domain, a half RING-finger domain
M_TRINITY_DN11048_c0_g1_i1_1_H_TRINITY_DN32704_c0_g1_i1_2	14.5611	1.48664	2.00999	7.93442	2.98812	0.0444325	0.089523	0	0.729422	2.83312	3.26678	TXG46720.1	hypothetical protein EZV62_027794 [Acer yangbiense]	P92543|M1110_ARATH	Uncharacterized mitochondrial protein AtMg01110 AtMg01110 OS=Arabidopsis thaliana (Mouse-ear cress) GN=AtMg01110 PE=4 SV=1	--	--	--	--	--	--	--	--	--	--	--	S	ENOG410YZGZ	Mitovirus RNA-dependent RNA polymerase	Cellular Component: mitochondrion (GO:0005739);	--	--
M_TRINITY_DN11050_c0_g1_i1_1_H_TRINITY_DN28788_c0_g1_i1_2	19.922	0.880997	1.32487	2.24576	1.16721	0.185215	0.283849	1.01867	0.826893	2.14798	1.82125	XP_028051142.1	zinc finger BED domain-containing protein DAYSLEEPER-like isoform X2 [Camellia sinensis]	Q9M2N5|DSLE_ARATH	Zinc finger BED domain-containing protein DAYSLEEPER T27B3.40 OS=Arabidopsis thaliana (Mouse-ear cress) GN=T27B3.40 PE=1 SV=1	--	--	--	--	--	--	KOG1121	Tam3-transposase (Ac family)	[L]	INFORMATION STORAGE AND PROCESSING	Replication, recombination and repair	S	ENOG4111I2V	Zinc finger, BED-type containing 4	Molecular Function: DNA binding (GO:0003677);|Cellular Component: nucleus (GO:0005634);|Cellular Component: cytosol (GO:0005829);|Biological Process: post-embryonic development (GO:0009791);|Molecular Function: metal ion binding (GO:0046872);|Molecular Function: protein dimerization activity (GO:0046983);	PF05699.14,PF14372.6	hAT family C-terminal dimerisation region|Domain of unknown function (DUF4413)
M_TRINITY_DN11052_c0_g1_i1_2_H_TRINITY_DN7563_c0_g1_i1_2	124.74	0.332824	-1.78222	0.662887	-0.593165	0.0747138	0.137097	4.08725	3.47701	2.01328	2.96643	XP_028057989.1	putative pentatricopeptide repeat-containing protein At1g19290 [Camellia sinensis]	Q9LN69|PPR50_ARATH	Putative pentatricopeptide repeat-containing protein At1g19290 F18O14.1 OS=Arabidopsis thaliana (Mouse-ear cress) GN=F18O14.1 PE=3 SV=2	--	--	--	--	--	--	KOG4197	FOG: PPR repeat	[R]	POORLY CHARACTERIZED	General function prediction only	S	ENOG410Z7Z7	Pentatricopeptide repeat-containing protein	--	PF13041.6,PF12854.7,PF01535.20,PF13812.6,PF17177.4	PPR repeat family|PPR repeat|PPR repeat|Pentatricopeptide repeat domain|Pentacotripeptide-repeat region of PRORP
M_TRINITY_DN11053_c0_g1_i1_2_H_TRINITY_DN31260_c0_g1_i1_2	10.711	1.33301	-0.812963	0.47182	-1.08369	0.416239	0.531091	0.621059	1.29638	0.719414	0.217622	XP_028073300.1	LOW QUALITY PROTEIN: protein translocase subunit SECA2, chloroplastic [Camellia sinensis]	D8WUA4|SECA2_ARATH	Protein translocase subunit SECA2, chloroplastic F8K7.6 OS=Arabidopsis thaliana (Mouse-ear cress) GN=F8K7.6 PE=1 SV=1	154/181(85.08)	K03070	secA	preprotein translocase subunit SecA [EC:7.4.2.8]	ko03060	Protein export	--	--	--	--	--	U	COG0653	Part of the Sec protein translocase complex. Interacts with the SecYEG preprotein conducting channel. Has a central role in coupling the hydrolysis of ATP to the transfer of proteins into and across the cell membrane, serving	Molecular Function: ATP binding (GO:0005524);|Biological Process: protein targeting (GO:0006605);|Biological Process: chloroplast organization (GO:0009658);|Cellular Component: chloroplast envelope (GO:0009941);|Biological Process: regulation of photosynthesis (GO:0010109);|Molecular Function: ATPase-coupled protein transmembrane transporter activity (GO:0015462);|Biological Process: protein impo…	--	--
M_TRINITY_DN11056_c0_g1_i1_1_H_TRINITY_DN12_c0_g1_i1_1	38.4352	0.839864	-0.675391	0.674908	-0.567237	0.499427	0.609461	1.95029	1.08433	0.409257	1.63219	XP_028076666.1	DExH-box ATP-dependent RNA helicase DExH15 chloroplastic isoform X2 [Camellia sinensis]	B9DFG3|ISE2_ARATH	DExH-box ATP-dependent RNA helicase DExH15 chloroplastic F20P5.20 OS=Arabidopsis thaliana (Mouse-ear cress) GN=F20P5.20 PE=1 SV=2	--	--	--	--	--	--	KOG0947	Cytoplasmic exosomal RNA helicase SKI2, DEAD-box superfamily	[A]	INFORMATION STORAGE AND PROCESSING	RNA processing and modification	L	COG4581	helicase	Biological Process: Group II intron splicing (GO:0000373);|Molecular Function: RNA binding (GO:0003723);|Molecular Function: RNA helicase activity (GO:0003724);|Molecular Function: ATP binding (GO:0005524);|Biological Process: mRNA processing (GO:0006397);|Cellular Component: chloroplast (GO:0009507);|Cellular Component: chloroplast stroma (GO:0009570);|Biological Process: embryo development endi…	--	--
M_TRINITY_DN11058_c0_g1_i1_1_H_TRINITY_DN16935_c0_g1_i1_2	253.257	0.229696	6.62038	2.86926	1.52068	3.58272e-11	3.35434e-10	2.23332	2.52064	5.82164	7.71097	TKS02682.1	hypothetical protein D5086_0000160830 [Populus alba]	--	--	--	--	--	--	--	--	--	--	--	--	--	--	--	--	--	--	--
M_TRINITY_DN11058_c0_g1_i1_2_H_TRINITY_DN32271_c0_g1_i1_2	64.7806	0.477088	0.195213	1.06668	0.0931338	0.845226	0.892424	3.69746	4.14159	5.03709	3.27792	KAE9460029.1	hypothetical protein C3L33_08101, partial [Rhododendron williamsianum]	--	--	44/79(55.70)	K01051	E3.1.1.11	pectinesterase [EC:3.1.1.11]	ko00040	Pentose and glucuronate interconversions	--	--	--	--	--	G	COG4677	pectinesterase	--	--	--
M_TRINITY_DN11060_c0_g1_i1_1_H_TRINITY_DN789_c0_g1_i1_1	26.4246	0.74626	0.139785	1.07498	0.104316	0.88883	0.923766	1.42813	1.29144	1.27977	1.6355	KAE8010254.1	hypothetical protein FH972_006639 [Carpinus fangiana]	Q8LD26|DRMH3_ARATH	Dormancy-associated protein homolog 3 F14G9.17 OS=Arabidopsis thaliana (Mouse-ear cress) GN=F14G9.17 PE=1 SV=1	--	--	--	--	--	--	--	--	--	--	--	S	ENOG410YZ0W	Dormancy auxin associated	--	PF05564.12	Dormancy/auxin associated protein
M_TRINITY_DN11067_c0_g1_i1_2_H_TRINITY_DN8891_c0_g1_i1_2	37.4977	0.635647	-2.32926	0.358342	-1.48059	0.019845	0.0455698	4.16428	3.89802	1.59044	1.25115	THG20211.1	hypothetical protein TEA_028766 [Camellia sinensis var. sinensis]	--	--	--	--	--	--	--	--	--	--	--	--	--	--	--	--	--	--	--
M_TRINITY_DN11072_c0_g1_i1_2_H_TRINITY_DN28746_c0_g1_i1_2	38.5408	0.670606	-0.503642	0.791277	-0.337745	0.614513	0.709794	2.16906	1.61346	1.86404	1.06894	XP_028118554.1	putative late blight resistance protein homolog R1B-8 [Camellia sinensis]	Q60CZ8|R1A10_SOLDE	Putative late blight resistance protein homolog R1A-10 PGEC472P22.11 OS=Solanum demissum (Wild potato) GN=PGEC472P22.11 PE=3 SV=1	--	--	--	--	--	--	--	--	--	--	--	S	COG4886	leucine Rich Repeat	Molecular Function: ATP binding (GO:0005524);|Cellular Component: cytoplasm (GO:0005737);|Biological Process: plant-type hypersensitive response (GO:0009626);|Cellular Component: membrane (GO:0016020);|Molecular Function: ADP binding (GO:0043531);	--	--
M_TRINITY_DN11080_c0_g1_i1_2_H_TRINITY_DN17757_c0_g1_i1_2	206.116	0.265875	-1.33348	0.782119	-0.35454	0.182374	0.280418	5.5644	6.54104	5.41489	3.9648	XP_028077268.1	protein SAWADEE HOMEODOMAIN HOMOLOG 2-like [Camellia sinensis]	Q8RWJ7|SHH2_ARATH	Protein SAWADEE HOMEODOMAIN HOMOLOG 2 MYF24.10 OS=Arabidopsis thaliana (Mouse-ear cress) GN=MYF24.10 PE=2 SV=1	--	--	--	--	--	--	--	--	--	--	--	K	ENOG410Y94E	HOX	Molecular Function: DNA binding (GO:0003677);|Molecular Function: chromatin binding (GO:0003682);|Cellular Component: nucleus (GO:0005634);	PF16719.5	SAWADEE domain
M_TRINITY_DN11084_c0_g1_i1_2_H_TRINITY_DN1934_c0_g1_i1_2	27.9484	0.928249	-4.40003	0.0589518	-4.08432	1.08237e-05	5.38613e-05	5.64288	5.9426	0.316071	0.351785	--	--	--	--	--	--	--	--	--	--	--	--	--	--	--	--	--	--	--	--	--
M_TRINITY_DN11089_c0_g1_i1_2_H_TRINITY_DN22649_c0_g1_i1_2	488.98	0.138991	1.08156	1.10982	0.150327	0.279449	0.390848	13.2485	13.2455	14.9474	14.1688	XP_028095218.1	uncharacterized protein LOC114295213 [Camellia sinensis]	--	--	--	--	--	--	--	--	--	--	--	--	--	S	ENOG4111P77		--	PF07719.17	Tetratricopeptide repeat
M_TRINITY_DN11095_c0_g1_i1_1_H_TRINITY_DN27375_c1_g4_i1_2	50.7229	0.760926	-0.877501	0.629504	-0.667713	0.380214	0.495325	2.72843	6.6111	1.3994	4.47553	--	--	--	--	--	--	--	--	--	--	--	--	--	--	--	--	--	--	--	--	--
M_TRINITY_DN11097_c0_g1_i1_1_H_TRINITY_DN21323_c1_g1_i2_2	21.1859	0.969433	1.57567	2.88287	1.5275	0.115103	0.194088	1.97214	0.667199	3.10013	4.2435	--	--	--	--	--	--	--	--	--	--	--	--	--	--	--	--	--	--	--	--	--
M_TRINITY_DN11099_c0_g1_i1_2_H_TRINITY_DN28002_c2_g2_i2_2	10.1486	1.89831	-1.62591	0.117728	-3.08648	0.103969	0.178995	3.65787	0.443669	0.445622	0	--	--	--	--	--	--	--	--	--	--	--	--	--	--	--	--	--	--	--	--	--
M_TRINITY_DN1109_c0_g1_i1_1_H_TRINITY_DN34922_c0_g1_i1_1	48.8828	0.554623	4.23775	5.09948	2.35035	2.25773e-05	0.000106205	0.378918	0.360358	1.7543	2.02479	XP_028079440.1	anthocyanidin 3-O-glucosyltransferase 5-like [Camellia sinensis]	Q40287|UFOG5_MANES	Anthocyanidin 3-O-glucosyltransferase 5 UGT73A5 OS=Manihot esculenta (Cassava) (Jatropha manihot) GN=UGT73A5 PE=2 SV=1	294/483(60.87)	K12356	UGT72E	coniferyl-alcohol glucosyltransferase [EC:2.4.1.111]	ko00940	Phenylpropanoid biosynthesis	KOG1192	UDP-glucuronosyl and UDP-glucosyl transferase	[GC]	METABOLISM|METABOLISM	Carbohydrate transport and metabolism |Energy production and conversion	S	COG1819	Transferase	Biological Process: anthocyanin-containing compound biosynthetic process (GO:0009718);|Molecular Function: anthocyanidin 3-O-glucosyltransferase activity (GO:0047213);	PF00201.18	UDP-glucoronosyl and UDP-glucosyl transferase
M_TRINITY_DN110_c0_g1_i1_1_H_TRINITY_DN19055_c0_g1_i1_1	63.5391	2.60506	1.04542	6.60421	2.72339	0.295829	0.408769	5.37252e-06	3.45762	13.7251	8.71478	RKF73168.1	hypothetical protein GcM1_245076 [Golovinomyces cichoracearum]	A6MMW3|PETG_ILLOL	Cytochrome b6-f complex subunit 5 petG OS=Illicium oligandrum (Star anise) GN=petG PE=3 SV=1	--	--	--	--	--	--	--	--	--	--	--	C	ENOG410XUPY	Component of the cytochrome b6-f complex, which mediates electron transfer between photosystem II (PSII) and photosystem I (PSI), cyclic electron flow around PSI, and state transitions. PetG is required for either the stability or assembly of the cytochrome b6-f complex (By similarity)	Cellular Component: cytochrome b6f complex (GO:0009512);|Cellular Component: chloroplast thylakoid membrane (GO:0009535);|Biological Process: photosynthesis (GO:0015979);|Cellular Component: integral component of membrane (GO:0016021);|Biological Process: cytochrome complex assembly (GO:0017004);|Molecular Function: electron transporter, transferring electrons within cytochrome b6/f complex of ph…	--	--
M_TRINITY_DN11102_c0_g1_i2_2_H_TRINITY_DN6525_c0_g1_i1_2	29.7965	0.739738	-2.22493	0.319554	-1.64587	0.0260858	0.0572309	2.63386	3.29942	0.785211	1.12797	THF94079.1	hypothetical protein TEA_018413 [Camellia sinensis var. sinensis]	O82485|OPT7_ARATH	Oligopeptide transporter 7 T12H20.7 OS=Arabidopsis thaliana (Mouse-ear cress) GN=T12H20.7 PE=2 SV=1	--	--	--	--	--	--	KOG2262	Sexual differentiation process protein ISP4	[T]	CELLULAR PROCESSES AND SIGNALING	Signal transduction mechanisms	S	ENOG410XNZC	oligo-peptide transporter	Cellular Component: integral component of plasma membrane (GO:0005887);|Biological Process: protein transport (GO:0015031);|Cellular Component: membrane (GO:0016020);|Molecular Function: oligopeptide transmembrane transporter activity (GO:0035673);	PF03169.15	OPT oligopeptide transporter protein
M_TRINITY_DN11103_c0_g1_i1_1_H_TRINITY_DN25681_c2_g1_i3_2	34.3264	0.901707	0.542484	1.40363	0.489161	0.587485	0.686872	1.94905	4.62748	1.93777	7.34028	--	--	--	--	--	--	--	--	--	--	--	--	--	--	--	--	--	--	--	--	--
M_TRINITY_DN11105_c0_g1_i1_1_H_TRINITY_DN16435_c0_g1_i1_1	66.2749	0.641238	4.12264	6.24885	2.64359	3.74559e-05	0.000169202	0.460847	1.33843	7.3144	4.05974	RVW57198.1	hypothetical protein CK203_103338 [Vitis vinifera]	--	--	--	--	--	--	--	--	--	--	--	--	--	S	ENOG410YR55		--	PF14009.6	Domain of unknown function (DUF4228)
M_TRINITY_DN11105_c0_g1_i1_2_H_TRINITY_DN3366_c0_g1_i1_1	718.351	0.149521	2.82154	1.33967	0.42188	0.00477936	0.0133597	34.5876	34.3079	50.5345	40.7967	XP_028055623.1	uncharacterized protein LOC114259799 [Camellia sinensis]	--	--	--	--	--	--	--	--	--	--	--	--	--	S	ENOG410ZHG0		--	--	--
M_TRINITY_DN1110_c0_g1_i1_2_H_TRINITY_DN16959_c0_g1_i2_1	1753.9	0.0852295	2.50588	1.15956	0.213575	0.0122146	0.0301905	85.8281	93.3804	105.203	100.743	XP_028067502.1	60S ribosomal protein L35a-3 [Camellia sinensis]	Q9C912|R35A3_ARATH	60S ribosomal protein L35a-3 F1O17.6 OS=Arabidopsis thaliana (Mouse-ear cress) GN=F1O17.6 PE=3 SV=1	107/112(95.54)	K02917	RP-L35Ae, RPL35A	large subunit ribosomal protein L35Ae	ko03010	Ribosome	KOG0887	60S ribosomal protein L35A/L37	[J]	INFORMATION STORAGE AND PROCESSING	Translation, ribosomal structure and biogenesis	J	COG2451	Ribosomal protein	Biological Process: cytoplasmic translation (GO:0002181);|Molecular Function: structural constituent of ribosome (GO:0003735);|Cellular Component: cytosolic large ribosomal subunit (GO:0022625);|Biological Process: ribosomal large subunit biogenesis (GO:0042273);	PF01247.18	Ribosomal protein L35Ae
M_TRINITY_DN11114_c0_g1_i1_2_H_TRINITY_DN7519_c0_g1_i2_2	16.7639	1.29073	-0.782924	0.49636	-1.01054	0.433672	0.548107	0.822524	3.13371	0.309884	1.67151	THG03455.1	hypothetical protein TEA_004825 [Camellia sinensis var. sinensis]	--	--	--	--	--	--	--	--	--	--	--	--	--	--	--	--	--	--	--
M_TRINITY_DN11117_c0_g1_i1_2_H_TRINITY_DN31619_c0_g1_i1_2	27.2231	1.08651	-1.359	0.359344	-1.47656	0.174147	0.270488	6.35748	0.938052	0.931923	1.67061	--	--	--	--	--	--	--	--	--	--	--	--	--	--	--	--	--	--	--	--	--
M_TRINITY_DN11119_c0_g1_i1_2_H_TRINITY_DN30309_c0_g1_i1_1	70.2393	0.543784	-1.15578	0.64685	-0.628497	0.247769	0.356088	3.98615	3.78471	1.44279	3.59353	--	--	--	--	--	--	--	--	--	--	--	--	--	--	--	--	--	--	--	--	--
M_TRINITY_DN1111_c0_g1_i1_2_H_TRINITY_DN13586_c0_g1_i1_2	12.2362	1.17709	-1.33525	0.33641	-1.57171	0.181796	0.279712	1.70376	2.62302	0.518707	0.902188	XP_021977097.1	glucan endo-1,3-beta-glucosidase-like isoform X1 [Helianthus annuus]	Q94G86|ALL9_OLEEU	Glucan endo-1,3-beta-D-glucosidase OLE9 OS=Olea europaea (Common olive) GN=OLE9 PE=1 SV=1	--	--	--	--	--	--	--	--	--	--	--	G	ENOG410YCVQ	glucan endo-1-3-beta-glucosidase	Cellular Component: extracellular region (GO:0005576);|Biological Process: (1->3)-beta-D-glucan catabolic process (GO:0006076);|Molecular Function: protein homodimerization activity (GO:0042803);|Molecular Function: glucan endo-1,3-beta-D-glucosidase activity (GO:0042973);	PF00332.18,PF07983.13	Glycosyl hydrolases family 17|X8 domain
M_TRINITY_DN11123_c0_g1_i1_1_H_TRINITY_DN11589_c0_g2_i1_1	24.772	0.933985	1.12086	2.06604	1.04687	0.262348	0.372214	2.66675	0.787348	4.13165	3.04125	XP_028076721.1	exocyst complex component EXO70B1-like [Camellia sinensis]	--	--	--	--	--	--	--	--	--	--	--	--	--	--	--	--	--	--	--
M_TRINITY_DN11132_c0_g1_i1_2_H_TRINITY_DN30994_c0_g1_i1_1	20.16	0.890529	-1.29197	0.450456	-1.15054	0.196366	0.297436	1.78121	2.0487	0.986551	0.715101	XP_028080035.1	uncharacterized protein LOC114281679 isoform X2 [Camellia sinensis]	--	--	--	--	--	--	--	--	--	--	--	--	--	S	ENOG4110UCC		--	--	--
M_TRINITY_DN11136_c0_g1_i1_2_H_TRINITY_DN31446_c0_g1_i1_2	39.9988	0.719563	-2.80338	0.247036	-2.01721	0.00505702	0.0140362	4.25393	3.62752	0.488383	1.41662	--	--	--	--	--	--	--	--	--	--	--	--	--	--	--	--	--	--	--	--	--
M_TRINITY_DN11142_c0_g1_i1_1_H_TRINITY_DN27655_c0_g4_i1_1	22.7485	0.965888	0.661995	1.5577	0.639413	0.507974	0.617099	0.769944	2.30548	2.83619	1.78967	XP_028090755.1	LOW QUALITY PROTEIN: CBL-interacting serine/threonine-protein kinase 24-like [Camellia sinensis]	Q69Q47|CIPKO_ORYSJ	CBL-interacting protein kinase 24 P0029C06.1 OS=Oryza sativa subsp. japonica (Rice) GN=P0029C06.1 PE=1 SV=1	--	--	--	--	--	--	KOG0583	Serine/threonine protein kinase	[T]	CELLULAR PROCESSES AND SIGNALING	Signal transduction mechanisms	T	COG0515	Serine Threonine protein kinase	Molecular Function: protein serine/threonine kinase activity (GO:0004674);|Molecular Function: ATP binding (GO:0005524);|Cellular Component: nucleus (GO:0005634);|Cellular Component: cytoplasm (GO:0005737);|Biological Process: protein phosphorylation (GO:0006468);|Biological Process: response to salt stress (GO:0009651);|Cellular Component: plant-type vacuole membrane (GO:0009705);|Biological Pro…	PF03822.14	NAF domain
M_TRINITY_DN11146_c0_g1_i1_2_H_TRINITY_DN32695_c0_g1_i1_2	16.4737	1.20689	-1.2387	0.354785	-1.49498	0.215455	0.319447	0.897326	2.41518	0.227575	0.929841	THG13975.1	hypothetical protein TEA_024844 [Camellia sinensis var. sinensis]	Q8H1Z0|CER3_ARATH	Very-long-chain aldehyde decarbonylase CER3 MTI20.3 OS=Arabidopsis thaliana (Mouse-ear cress) GN=MTI20.3 PE=1 SV=1	--	--	--	--	--	--	--	--	--	--	--	S	ENOG410Y1F6	WAX2 C-terminal domain	Molecular Function: sphingosine hydroxylase activity (GO:0000170);|Molecular Function: iron ion binding (GO:0005506);|Cellular Component: endoplasmic reticulum membrane (GO:0005789);|Cellular Component: plasma membrane (GO:0005886);|Biological Process: cuticle hydrocarbon biosynthetic process (GO:0006723);|Biological Process: wax biosynthetic process (GO:0010025);|Cellular Component: membrane (GO…	--	--
M_TRINITY_DN11150_c0_g1_i1_1_H_TRINITY_DN25619_c0_g2_i2_2	65.9805	0.558759	-2.5391	0.374038	-1.41874	0.0111138	0.027798	7.23875	4.25315	1.42094	2.84339	XP_028090770.1	inactive protein kinase SELMODRAFT_444075-like isoform X1 [Camellia sinensis]	--	--	--	--	--	--	--	--	--	--	--	--	--	--	--	--	--	--	--
M_TRINITY_DN11154_c0_g1_i2_1_H_TRINITY_DN30508_c0_g1_i1_1	15.4828	1.08916	1.27835	2.625	1.39232	0.201127	0.303007	1.15239	0.395216	2.36421	1.82619	XP_028102331.1	ABC transporter A family member 2-like isoform X2 [Camellia sinensis]	Q9FKF2|AB11A_ARATH	ABC transporter A family member 11 K11J9.22 OS=Arabidopsis thaliana (Mouse-ear cress) GN=K11J9.22 PE=3 SV=1	--	--	--	--	--	--	KOG0059	Lipid exporter ABCA1 and related proteins, ABC superfamily	[IR]	METABOLISM|POORLY CHARACTERIZED	Lipid transport and metabolism |General function prediction only	S	ENOG410XXUP	(ABC) transporter	Molecular Function: ATP binding (GO:0005524);|Cellular Component: integral component of membrane (GO:0016021);|Molecular Function: ATPase activity, coupled to transmembrane movement of substances (GO:0042626);	--	--
M_TRINITY_DN11158_c0_g1_i1_2_H_TRINITY_DN25811_c3_g2_i6_2	25.6199	1.2202	-4.07741	0.0317904	-4.97526	4.55405e-05	0.000202243	1.82243	1.35433	0.0915888	0	XP_028099266.1	uncharacterized protein LOC114298836 [Camellia sinensis]	P0C2F6|RNHX1_ARATH	Putative ribonuclease H protein At1g65750 F1E22.12 OS=Arabidopsis thaliana (Mouse-ear cress) GN=F1E22.12 PE=3 SV=1	--	--	--	--	--	--	KOG1075	FOG: Reverse transcriptase	[R]	POORLY CHARACTERIZED	General function prediction only	S	ENOG410Y65V	Retrotransposon protein	Molecular Function: nucleic acid binding (GO:0003676);|Molecular Function: RNA-DNA hybrid ribonuclease activity (GO:0004523);|Molecular Function: metal ion binding (GO:0046872);	--	--
M_TRINITY_DN1115_c0_g1_i1_2_H_TRINITY_DN21056_c0_g1_i1_1	20.2131	0.873272	-0.966605	0.557054	-0.84411	0.333741	0.448344	2.19982	1.76673	0.985087	1.19402	--	--	--	--	--	--	--	--	--	--	--	--	--	--	--	--	--	--	--	--	--
M_TRINITY_DN11160_c0_g1_i1_2_H_TRINITY_DN29891_c1_g1_i1_1	19.9454	0.911093	-1.99037	0.284518	-1.81341	0.0465504	0.0930448	1.29816	1.71701	0.477481	0.39606	--	--	--	--	--	--	--	--	--	--	--	--	--	--	--	--	--	--	--	--	--
M_TRINITY_DN11161_c0_g1_i1_1_H_TRINITY_DN17397_c0_g1_i1_2	27.5549	1.18496	1.70723	4.06429	2.023	0.0877785	0.15628	1.67189	0.839044	0.782141	9.37055	--	--	--	--	--	--	--	--	--	--	--	--	--	--	--	--	--	--	--	--	--
M_TRINITY_DN11164_c0_g1_i1_2_H_TRINITY_DN28178_c2_g2_i1_1	38.942	0.641335	-1.72931	0.463593	-1.10907	0.0837532	0.150273	3.57253	3.77542	1.24129	2.15387	KAF3442161.1	hypothetical protein FNV43_RR16077 [Rhamnella rubrinervis]	--	--	--	--	--	--	--	--	--	--	--	--	--	S	ENOG41107MQ		--	--	--
M_TRINITY_DN11172_c0_g1_i1_1_H_TRINITY_DN28273_c1_g1_i4_1	26.5796	0.788791	-0.554601	0.738431	-0.437464	0.579168	0.679776	2.6518	3.15115	1.48214	2.73839	--	--	--	--	--	--	--	--	--	--	--	--	--	--	--	--	--	--	--	--	--
M_TRINITY_DN11174_c0_g1_i1_1_H_TRINITY_DN3949_c0_g1_i1_2	10.6085	1.82461	0.975225	3.43285	1.77941	0.329449	0.443642	0.949354	0	2.58979	0.773761	XP_028085003.1	ABC transporter G family member 12-like [Camellia sinensis]	Q8RWI9|AB15G_ARATH	ABC transporter G family member 15 MSA6.13 OS=Arabidopsis thaliana (Mouse-ear cress) GN=MSA6.13 PE=2 SV=2	--	--	--	--	--	--	KOG0061	Transporter, ABC superfamily (Breast cancer resistance protein)	[Q]	METABOLISM	Secondary metabolites biosynthesis, transport and catabolism	V	COG1131	(ABC) transporter	Molecular Function: ATP binding (GO:0005524);|Cellular Component: plasma membrane (GO:0005886);|Cellular Component: integral component of membrane (GO:0016021);|Molecular Function: ATPase activity, coupled to transmembrane movement of substances (GO:0042626);|Biological Process: transmembrane transport (GO:0055085);|Biological Process: response to karrikin (GO:0080167);	PF00005.27	ABC transporter
M_TRINITY_DN11176_c0_g1_i1_2_H_TRINITY_DN19193_c0_g1_i1_1	66.5774	0.604875	-2.1041	0.413878	-1.27272	0.0353693	0.0739556	6.07725	4.08866	2.99037	1.15925	--	--	--	--	--	--	--	--	--	--	--	--	--	--	--	--	--	--	--	--	--
M_TRINITY_DN11184_c0_g1_i1_2_H_TRINITY_DN9110_c0_g1_i1_1	31.7872	0.951105	-2.53325	0.188235	-2.40939	0.0113009	0.0282071	5.38168	3.45123	1.41464	0.242759	--	--	--	--	--	--	--	--	--	--	--	--	--	--	--	--	--	--	--	--	--
M_TRINITY_DN11194_c0_g1_i1_2_H_TRINITY_DN3970_c0_g1_i1_1	24.9416	1.24017	-3.67299	0.0425378	-4.55511	0.000239733	0.000923274	3.72006	1.77315	0	0.207057	XP_028058454.1	uncharacterized protein LOC114262299 [Camellia sinensis]	--	--	--	--	--	--	--	--	KOG0017	FOG: Transposon-encoded proteins with TYA, reverse transcriptase, integrase domains in various combinations	[R]	POORLY CHARACTERIZED	General function prediction only	--	--	--	--	--	--
M_TRINITY_DN11198_c1_g1_i1_2_H_TRINITY_DN19216_c0_g1_i1_2	24.0498	0.818191	-1.37286	0.459056	-1.12326	0.169797	0.265145	2.27568	2.83082	1.3554	0.936536	--	--	--	--	--	--	--	--	--	--	--	--	--	--	--	--	--	--	--	--	--
M_TRINITY_DN11201_c0_g1_i1_1_H_TRINITY_DN8098_c0_g1_i1_2	14.6964	1.97837	3.74352	169.609	7.40607	0.000181459	0.00071683	0	0	0.810589	3.44952	XP_028082943.1	pentatricopeptide repeat-containing protein At3g49710 [Camellia sinensis]	Q9M2Y7|PP274_ARATH	Pentatricopeptide repeat-containing protein At3g49710 T16K5.60 OS=Arabidopsis thaliana (Mouse-ear cress) GN=T16K5.60 PE=2 SV=1	--	--	--	--	--	--	KOG4197	FOG: PPR repeat	[R]	POORLY CHARACTERIZED	General function prediction only	S	ENOG410Z7Z7	Pentatricopeptide repeat-containing protein	--	PF13041.6,PF01535.20,PF12854.7,PF13812.6	PPR repeat family|PPR repeat|PPR repeat|Pentatricopeptide repeat domain
M_TRINITY_DN11206_c0_g1_i1_1_H_TRINITY_DN34045_c0_g1_i1_1	22.3881	1.0798	1.15298	2.37017	1.24499	0.248919	0.357345	1.42827	0.470427	0.953029	3.51937	XP_028057136.1	uncharacterized protein LOC114261122 [Camellia sinensis]	--	--	--	--	--	--	--	--	--	--	--	--	--	S	ENOG410YB32		--	--	--
M_TRINITY_DN11207_c0_g1_i1_1_H_TRINITY_DN27382_c1_g1_i1_1	21.5288	1.42518	1.66411	5.17533	2.37165	0.0960906	0.168031	0	1.53581	3.27411	4.46531	--	--	--	--	--	--	--	--	--	--	--	--	--	--	--	--	--	--	--	--	--
M_TRINITY_DN11214_c0_g1_i1_1_H_TRINITY_DN28104_c2_g2_i5_1	27.6325	1.00314	-0.553229	0.680673	-0.554967	0.580106	0.680531	5.11076	0.959624	2.1991	1.85522	--	--	--	--	--	--	--	--	--	--	--	--	--	--	--	--	--	--	--	--	--
M_TRINITY_DN11215_c0_g1_i1_1_H_TRINITY_DN6021_c0_g1_i1_2	33.0904	0.735633	2.01166	2.78919	1.47985	0.0442554	0.0892382	1.73242	1.29477	2.98463	5.62476	--	--	--	--	--	--	--	--	--	--	--	--	--	--	--	--	--	--	--	--	--
M_TRINITY_DN11215_c0_g1_i1_2_H_TRINITY_DN30938_c0_g1_i1_2	20.292	0.971109	0.350592	1.26616	0.340463	0.725894	0.801152	1.20704	1.50646	2.45668	0.894275	--	--	--	--	--	--	--	--	--	--	--	--	--	--	--	--	--	--	--	--	--
M_TRINITY_DN1121_c0_g1_i1_1_H_TRINITY_DN15776_c0_g2_i1_2	36.2651	0.673952	2.68844	3.51099	1.81188	0.00717873	0.019088	0.790274	0.472846	2.0846	2.29697	XP_028104073.1	probable esterase KAI2 [Camellia sinensis]	Q9SZU7|KAI2_ARATH	Probable esterase KAI2 F6G17.120 OS=Arabidopsis thaliana (Mouse-ear cress) GN=F6G17.120 PE=1 SV=1	--	--	--	--	--	--	--	--	--	--	--	S	COG0596	Alpha beta hydrolase	Cellular Component: nucleus (GO:0005634);|Cellular Component: cytosol (GO:0005829);|Biological Process: photomorphogenesis (GO:0009640);|Biological Process: de-etiolation (GO:0009704);|Molecular Function: hydrolase activity (GO:0016787);|Biological Process: response to karrikin (GO:0080167);	PF00561.20,PF12697.7,PF12146.8	alpha/beta hydrolase fold|Alpha/beta hydrolase family|Serine aminopeptidase, S33
M_TRINITY_DN11223_c0_g1_i1_2_H_TRINITY_DN25631_c1_g3_i1_2	49.2729	2.81492	-0.261859	0.599939	-0.737111	0.793431	0.854249	5.98162	8.28782	0	8.63423	--	--	--	--	--	--	--	--	--	--	--	--	--	--	--	--	--	--	--	--	--
M_TRINITY_DN11225_c0_g1_i1_2_H_TRINITY_DN33725_c0_g1_i1_1	22.1506	0.893721	-2.0027	0.289201	-1.78986	0.0452091	0.0907821	2.73568	3.61489	1.19126	0.6333	--	--	--	--	--	--	--	--	--	--	--	--	--	--	--	--	--	--	--	--	--
M_TRINITY_DN11229_c0_g1_i1_2_H_TRINITY_DN32692_c0_g1_i1_1	26.5988	0.872097	-2.64912	0.201621	-2.31028	0.00807028	0.0210932	2.07808	2.66599	0.680665	0.289725	THF98928.1	hypothetical protein TEA_011127 [Camellia sinensis var. sinensis]	--	--	--	--	--	--	--	--	--	--	--	--	--	--	--	--	--	--	--
M_TRINITY_DN11230_c0_g1_i1_2_H_TRINITY_DN5563_c0_g1_i1_2	30.0491	1.11034	0.344596	1.30371	0.382619	0.730398	0.804451	0.563104	3.78263	1.22332	4.35785	--	--	--	--	--	--	--	--	--	--	--	--	--	--	--	--	--	--	--	--	--
M_TRINITY_DN11232_c0_g1_i1_2_H_TRINITY_DN32308_c0_g1_i1_1	12.111	2.15517	-3.24269	0.00787481	-6.98854	0.00118406	0.00388054	0.695887	4.88769	0	0	--	--	--	--	--	--	--	--	--	--	--	--	--	--	--	--	--	--	--	--	--
M_TRINITY_DN11234_c0_g1_i1_1_H_TRINITY_DN19001_c0_g2_i2_1	21.6075	0.859853	0.0530167	1.0321	0.0455866	0.957719	0.97148	2.29544	1.75688	2.48387	1.58513	XP_028121359.1	uncharacterized protein LOC114318621 [Camellia sinensis]	--	--	--	--	--	--	--	--	--	--	--	--	--	--	--	--	--	--	--
M_TRINITY_DN11248_c0_g1_i1_2_H_TRINITY_DN29262_c0_g1_i1_2	9.09786	1.79554	-0.77745	0.379995	-1.39595	0.436893	0.551101	1.49303	1.49928	0	1.10955	--	--	--	--	--	--	--	--	--	--	--	--	--	--	--	--	--	--	--	--	--
M_TRINITY_DN1124_c0_g1_i1_1_H_TRINITY_DN28418_c0_g1_i1_1	47.5783	0.659142	0.698308	1.37581	0.460284	0.484984	0.596358	4.26437	4.12174	3.14901	8.29909	--	--	--	--	--	--	--	--	--	--	--	--	--	--	--	--	--	--	--	--	--
M_TRINITY_DN11250_c0_g1_i1_2_H_TRINITY_DN12384_c0_g2_i1_1	13.3457	1.95105	-3.65365	0.00714689	-7.12847	0.000258539	0.00098631	1.73919	4.41163	0	0	--	--	--	--	--	--	--	--	--	--	--	--	--	--	--	--	--	--	--	--	--
M_TRINITY_DN11253_c0_g1_i1_2_H_TRINITY_DN9230_c0_g1_i1_2	13.2303	1.49238	0.657115	1.97338	0.980666	0.511107	0.619885	0.492483	1.03249	0.159411	2.84489	--	--	--	--	--	--	--	--	--	--	--	--	--	--	--	--	--	--	--	--	--
M_TRINITY_DN11254_c0_g1_i1_1_H_TRINITY_DN26105_c1_g5_i1_2	21.1579	1.82399	4.34726	243.766	7.92935	1.37847e-05	6.72979e-05	0	0	6.5245	2.06313	--	--	--	--	--	--	--	--	--	--	--	--	--	--	--	--	--	--	--	--	--
M_TRINITY_DN11254_c0_g1_i2_2_H_TRINITY_DN14761_c1_g1_i1_2	48.2132	0.689884	-1.91438	0.400341	-1.3207	0.0555716	0.107543	10.4201	3.92966	3.09995	2.58402	--	--	--	--	--	--	--	--	--	--	--	--	--	--	--	--	--	--	--	--	--
M_TRINITY_DN11255_c0_g1_i1_1_H_TRINITY_DN21797_c0_g2_i1_1	6.79167	1.95404	1.92305	13.5265	3.75772	0.0544733	0.105828	0	0.22383	2.0025	0.745287	XP_028076041.1	UDP-glycosyltransferase 91D1-like [Camellia sinensis]	Q9LTA3|U91C1_ARATH	UDP-glycosyltransferase 91C1 K2I5.5 OS=Arabidopsis thaliana (Mouse-ear cress) GN=K2I5.5 PE=1 SV=1	--	--	--	--	--	--	KOG1192	UDP-glucuronosyl and UDP-glucosyl transferase	[GC]	METABOLISM|METABOLISM	Carbohydrate transport and metabolism |Energy production and conversion	S	COG1819	Transferase	Cellular Component: cytosol (GO:0005829);|Molecular Function: UDP-glycosyltransferase activity (GO:0008194);|Cellular Component: intracellular membrane-bounded organelle (GO:0043231);|Molecular Function: quercetin 3-O-glucosyltransferase activity (GO:0080043);|Molecular Function: quercetin 7-O-glucosyltransferase activity (GO:0080044);	--	--
M_TRINITY_DN1125_c0_g1_i1_1_H_TRINITY_DN29587_c1_g3_i2_1	22.5685	0.987077	-0.594119	0.665984	-0.586441	0.552433	0.656949	4.80993	1.38386	1.7247	2.39142	XP_028073194.1	coiled-coil domain-containing protein SCD2-like isoform X3 [Camellia sinensis]	Q8RWD5|SCD2_ARATH	Coiled-coil domain-containing protein SCD2 T21J18.130 OS=Arabidopsis thaliana (Mouse-ear cress) GN=T21J18.130 PE=1 SV=1	--	--	--	--	--	--	--	--	--	--	--	S	ENOG410ZI6D		Biological Process: cytokinesis by cell plate formation (GO:0000911);|Cellular Component: plasma membrane (GO:0005886);|Biological Process: multidimensional cell growth (GO:0009825);|Cellular Component: clathrin-coated vesicle (GO:0030136);|Biological Process: regulation of growth (GO:0040008);	--	--
M_TRINITY_DN11261_c0_g1_i1_2_H_TRINITY_DN1822_c0_g1_i1_1	38.4586	0.827793	-1.0749	0.539691	-0.889794	0.282419	0.39406	5.69139	1.48233	1.8971	1.93096	--	--	--	--	--	--	--	--	--	--	--	--	--	--	--	--	--	--	--	--	--
M_TRINITY_DN11280_c0_g1_i1_2_H_TRINITY_DN6007_c0_g1_i1_2	24.943	0.936627	-1.62913	0.347266	-1.52589	0.103286	0.177962	6.05735	2.17455	1.0988	1.81362	--	--	--	--	--	--	--	--	--	--	--	--	--	--	--	--	--	--	--	--	--
M_TRINITY_DN11283_c0_g1_i1_1_H_TRINITY_DN20032_c0_g2_i1_2	61.2151	0.512788	1.17431	1.518	0.602175	0.240269	0.347561	4.49876	4.15125	8.14516	4.86076	--	--	--	--	--	--	--	--	--	--	--	--	--	--	--	--	--	--	--	--	--
M_TRINITY_DN11287_c0_g1_i1_1_H_TRINITY_DN21945_c0_g2_i2_1	13.5443	1.12788	1.83665	4.20333	2.07153	0.0662611	0.124308	0.609479	0.305812	2.20478	1.73677	THG03002.1	hypothetical protein TEA_005691 [Camellia sinensis var. sinensis]	--	--	--	--	--	--	--	--	--	--	--	--	--	--	--	--	--	--	--
M_TRINITY_DN11287_c0_g1_i1_2_H_TRINITY_DN13305_c0_g1_i1_1	12.4831	1.20084	-0.39521	0.719675	-0.474582	0.692688	0.774752	0.419508	1.12824	0.68552	0.406561	--	--	--	--	--	--	--	--	--	--	--	--	--	--	--	--	--	--	--	--	--
M_TRINITY_DN11297_c0_g1_i1_1_H_TRINITY_DN17965_c0_g1_i1_2	17.9219	1.15083	2.2178	5.86571	2.55231	0.0265685	0.0581535	0.855397	0.29313	4.77926	1.73907	THF95487.1	hypothetical protein TEA_003561 [Camellia sinensis var. sinensis]	--	--	--	--	--	--	--	--	--	--	--	--	--	S	ENOG41123CA	Plant protein of unknown function (DUF946)	--	PF06101.11	Vacuolar protein sorting-associated protein 62
M_TRINITY_DN11297_c0_g1_i1_2_H_TRINITY_DN13278_c0_g1_i1_1	26.7507	1.19079	-3.34274	0.0633512	-3.98048	0.000829568	0.00281846	4.55654	7.15518	0.744754	0	--	--	--	--	--	--	--	--	--	--	--	--	--	--	--	--	--	--	--	--	--
M_TRINITY_DN11304_c0_g1_i1_2_H_TRINITY_DN17928_c0_g1_i1_1	24.9794	0.945671	-1.55984	0.359709	-1.4751	0.118798	0.19904	3.54451	3.45682	0.520052	2.03636	--	--	--	--	--	--	--	--	--	--	--	--	--	--	--	--	--	--	--	--	--
M_TRINITY_DN11307_c0_g1_i1_1_H_TRINITY_DN24081_c0_g2_i1_1	14.5462	1.68603	1.74735	7.70654	2.94608	0.0805763	0.145605	0.845391	7.41546e-07	0.837473	5.22408	--	--	--	--	--	--	--	--	--	--	--	--	--	--	--	--	--	--	--	--	--
M_TRINITY_DN11307_c0_g1_i1_2_H_TRINITY_DN26364_c1_g2_i1_2	50.6298	0.671356	-2.09482	0.377259	-1.40637	0.0361866	0.0753068	3.92992	9.39645	1.75639	3.15985	--	--	--	--	--	--	--	--	--	--	--	--	--	--	--	--	--	--	--	--	--
M_TRINITY_DN11315_c0_g1_i1_2_H_TRINITY_DN15368_c0_g1_i1_1	21.758	1.17046	-2.00877	0.195985	-2.35119	0.0445611	0.0897277	1.29439	5.65933	0.328124	1.06284	--	--	--	--	--	--	--	--	--	--	--	--	--	--	--	--	--	--	--	--	--
M_TRINITY_DN11318_c0_g1_i1_1_H_TRINITY_DN24297_c1_g2_i1_2	38.9828	0.734694	5.1879	14.0404	3.81152	2.12684e-07	1.35824e-06	0.286138	0.365589	4.68338	4.15471	XP_028106676.1	uncharacterized protein LOC114305741 [Camellia sinensis]	--	--	--	--	--	--	--	--	--	--	--	--	--	--	--	--	--	--	--
M_TRINITY_DN11319_c0_g1_i1_2_H_TRINITY_DN21996_c0_g1_i1_1	142.06	0.289633	0.0919177	1.01862	0.0266223	0.926763	0.949996	4.10942	3.28511	3.8941	3.56766	XP_028108301.1	dof zinc finger protein DOF1.7-like [Camellia sinensis]	Q9SUA9|DOF44_ARATH	Dof zinc finger protein DOF4.4 T13K14.210 OS=Arabidopsis thaliana (Mouse-ear cress) GN=T13K14.210 PE=3 SV=1	--	--	--	--	--	--	--	--	--	--	--	S	ENOG41119KX	Dof domain, zinc finger	Molecular Function: DNA binding (GO:0003677);|Molecular Function: DNA-binding transcription factor activity (GO:0003700);|Cellular Component: nucleus (GO:0005634);|Biological Process: regulation of transcription, DNA-templated (GO:0006355);|Biological Process: fruit development (GO:0010154);|Biological Process: positive regulation of transcription, DNA-templated (GO:0045893);|Molecular Function: …	PF02701.15	Dof domain, zinc finger	0F	C2C2-Dof
M_TRINITY_DN11325_c0_g1_i1_2_H_TRINITY_DN9168_c0_g1_i1_2	23.5706	1.83925	-4.32193	0.00404644	-7.94913	1.54667e-05	7.50444e-05	1.85417	8.43484	0	0	--	--	--	--	--	--	--	--	--	--	--	--	--	--	--	--	--	--	--	--	--
M_TRINITY_DN11337_c0_g1_i1_1_H_TRINITY_DN16931_c0_g1_i1_2	21.3343	1.75985	1.63518	7.34956	2.87766	0.102012	0.176173	0	0.977403	0.337188	7.19876	--	--	--	--	--	--	--	--	--	--	--	--	--	--	--	--	--	--	--	--	--
M_TRINITY_DN11342_c0_g1_i1_2_H_TRINITY_DN31078_c0_g1_i1_1	6.08496	1.9881	-0.742383	0.359501	-1.47593	0.457855	0.570951	0.763634	1.00009	0.628405	0	THF95203.1	hypothetical protein TEA_023652 [Camellia sinensis var. sinensis]	--	--	--	--	--	--	--	--	KOG0716	Molecular chaperone (DnaJ superfamily)	[O]	CELLULAR PROCESSES AND SIGNALING	Posttranslational modification, protein turnover, chaperones	C	COG1141	Ferredoxin	--	--	--
M_TRINITY_DN11350_c0_g1_i1_2_H_TRINITY_DN1678_c0_g1_i1_1	16.2524	1.05702	-2.25835	0.191166	-2.38711	0.0239241	0.0532573	1.86111	2.55805	0.512705	0.347454	XP_028052432.1	uncharacterized protein LOC114256937 [Camellia sinensis]	--	--	--	--	--	--	--	--	--	--	--	--	--	--	--	--	--	--	--
M_TRINITY_DN11353_c0_g1_i1_2_H_TRINITY_DN27598_c3_g1_i1_2	39.8274	0.753302	-1.03423	0.582735	-0.779089	0.301027	0.414479	5.0673	2.06587	2.59822	1.50115	XP_028057989.1	putative pentatricopeptide repeat-containing protein At1g19290 [Camellia sinensis]	--	--	--	--	--	--	--	--	--	--	--	--	--	--	--	--	--	--	--
M_TRINITY_DN11356_c0_g1_i1_1_H_TRINITY_DN28656_c0_g1_i1_2	14.2153	1.10556	1.31922	2.74819	1.45848	0.187095	0.286136	1.14484	0.459961	2.3691	1.93129	XP_028059261.1	D-ribulose kinase isoform X1 [Camellia sinensis]	Q8L794|XK1_ARATH	D-ribulose kinase F3K23.13 OS=Arabidopsis thaliana (Mouse-ear cress) GN=F3K23.13 PE=1 SV=1	70/95(73.68)	K22935	XK1, psk	D-ribulokinase [EC:2.7.1.47]	ko00040	Pentose and glucuronate interconversions	--	--	--	--	--	G	COG1070	Carbohydrate kinase	Molecular Function: ATP binding (GO:0005524);|Cellular Component: cytoplasm (GO:0005737);|Cellular Component: chloroplast (GO:0009507);|Cellular Component: plastid (GO:0009536);|Biological Process: phosphorylation (GO:0016310);|Molecular Function: D-ribulokinase activity (GO:0019150);	--	--
M_TRINITY_DN11356_c0_g1_i1_2_H_TRINITY_DN34298_c0_g1_i1_1	62.223	0.45787	-0.822039	0.770364	-0.376387	0.411054	0.526023	2.30529	2.2386	1.93547	1.52326	THG19735.1	hypothetical protein TEA_028287 [Camellia sinensis var. sinensis]	--	--	--	--	--	--	--	--	--	--	--	--	--	--	--	--	--	--	--
M_TRINITY_DN1135_c0_g1_i1_1_H_TRINITY_DN20081_c0_g1_i1_2	31.0696	0.907515	0.110989	1.07231	0.100724	0.911625	0.939633	5.48975	1.2141	3.4972	3.59051	THG15226.1	hypothetical protein TEA_013849 [Camellia sinensis var. sinensis]	--	--	--	--	--	--	--	--	--	--	--	--	--	--	--	--	--	--	--
M_TRINITY_DN11365_c0_g2_i1_1_H_TRINITY_DN16015_c0_g1_i1_2	16.7877	1.04757	1.60548	3.20837	1.68184	0.108389	0.185135	0.533824	0.864404	1.46065	2.95518	KAA8523022.1	hypothetical protein F0562_009445 [Nyssa sinensis]	Q9LJJ1|PP259_ARATH	Putative pentatricopeptide repeat-containing protein At3g28640 MZN14.11 OS=Arabidopsis thaliana (Mouse-ear cress) GN=MZN14.11 PE=3 SV=1	--	--	--	--	--	--	KOG4197	FOG: PPR repeat	[R]	POORLY CHARACTERIZED	General function prediction only	S	ENOG410Z7Z7	Pentatricopeptide repeat-containing protein	--	PF01535.20,PF13041.6	PPR repeat|PPR repeat family
M_TRINITY_DN11370_c0_g1_i1_2_H_TRINITY_DN17853_c0_g1_i1_2	29.2944	1.28347	-2.25166	0.13491	-2.88994	0.0243437	0.0540106	5.56116	3.40083	1.18843	0	--	--	--	--	--	--	--	--	--	--	--	--	--	--	--	--	--	--	--	--	--
M_TRINITY_DN11371_c0_g1_i1_1_H_TRINITY_DN25956_c1_g1_i1_1	55.2064	0.489144	1.71159	1.7866	0.837215	0.0869716	0.15513	3.01786	2.68485	4.54668	5.55027	--	--	--	--	--	--	--	--	--	--	--	--	--	--	--	--	--	--	--	--	--
M_TRINITY_DN11376_c0_g1_i2_1_H_TRINITY_DN13876_c0_g1_i2_2	14.7228	1.57202	-0.309712	0.71357	-0.486874	0.75678	0.825238	0.03989	1.46021	0.338265	0.738996	XP_028110441.1	beta-fructofuranosidase, soluble isoenzyme I-like, partial [Camellia sinensis]	P80065|INVB_DAUCA	Beta-fructofuranosidase, soluble isoenzyme I INV*DC4 OS=Daucus carota (Wild carrot) GN=INV*DC4 PE=1 SV=2	171/279(61.29)	K01193	INV, sacA	beta-fructofuranosidase [EC:3.2.1.26]	ko00052|ko00500	Galactose metabolism|Starch and sucrose metabolism	KOG0228	Beta-fructofuranosidase (invertase)	[G]	METABOLISM	Carbohydrate transport and metabolism	G	COG1621	Hydrolase	Molecular Function: sucrose alpha-glucosidase activity (GO:0004575);|Cellular Component: vacuolar lumen (GO:0005775);|Biological Process: carbohydrate metabolic process (GO:0005975);|Cellular Component: integral component of membrane (GO:0016021);	PF00251.20,PF11837.8	Glycosyl hydrolases family 32 N-terminal domain|Domain of unknown function (DUF3357)
M_TRINITY_DN11380_c0_g1_i1_1_H_TRINITY_DN18258_c0_g1_i1_2	109.702	0.326529	0.216272	1.05017	0.070619	0.828776	0.880671	4.40227	4.6417	5.16323	4.26851	XP_028118569.1	uncharacterized protein LOC114316103 [Camellia sinensis]	--	--	--	--	--	--	--	--	--	--	--	--	--	S	ENOG410ZW88	Protein of unknown function (DUF3119)	--	PF11317.8	Protein of unknown function (DUF3119)
M_TRINITY_DN11386_c0_g1_i1_2_H_TRINITY_DN3956_c0_g1_i1_1	11.9674	1.75828	-1.01781	0.289252	-1.7896	0.308768	0.422609	2.97201	0.907472	1.09221	0	XP_028106812.1	protein MIZU-KUSSEI 1-like [Camellia sinensis]	O22227|MIZ1_ARATH	Protein MIZU-KUSSEI 1 T32G6.18 OS=Arabidopsis thaliana (Mouse-ear cress) GN=T32G6.18 PE=1 SV=1	--	--	--	--	--	--	--	--	--	--	--	S	ENOG411142I	Protein of unknown function, DUF617	Cellular Component: cytoplasm (GO:0005737);|Cellular Component: endoplasmic reticulum (GO:0005783);|Cellular Component: endoplasmic reticulum membrane (GO:0005789);|Biological Process: chloroplast organization (GO:0009658);|Biological Process: hydrotropism (GO:0010274);|Cellular Component: membrane (GO:0016020);|Cellular Component: cortical endoplasmic reticulum (GO:0032541);	PF04759.13	Protein of unknown function, DUF617
M_TRINITY_DN11392_c0_g1_i1_2_H_TRINITY_DN8517_c0_g1_i1_2	25.3346	0.875236	-1.08032	0.519236	-0.945539	0.279998	0.391357	1.84154	3.31062	1.83665	0.896248	--	--	--	--	--	--	--	--	--	--	--	--	--	--	--	--	--	--	--	--	--
M_TRINITY_DN11393_c0_g1_i1_2_H_TRINITY_DN11064_c0_g2_i1_1	40.5354	0.741892	0.755338	1.47466	0.560379	0.450046	0.563537	0.619532	1.88948	1.93257	1.75274	XP_028083025.1	disease resistance protein RPP13-like [Camellia sinensis]	Q9FJK8|RP8L4_ARATH	Probable disease resistance RPP8-like protein 4 K15N18.9 OS=Arabidopsis thaliana (Mouse-ear cress) GN=K15N18.9 PE=2 SV=1	--	--	--	--	--	--	KOG4658	Apoptotic ATPase	[T]	CELLULAR PROCESSES AND SIGNALING	Signal transduction mechanisms	S	COG4886	leucine Rich Repeat	--	PF13855.6	Leucine rich repeat
M_TRINITY_DN11399_c0_g1_i1_2_H_TRINITY_DN17623_c1_g2_i1_1	32.3284	0.806082	-3.18436	0.168771	-2.56686	0.00145072	0.00465663	2.31904	4.97037	0.652151	0.605167	THF98357.1	hypothetical protein TEA_027383 [Camellia sinensis var. sinensis]	--	--	--	--	--	--	--	--	--	--	--	--	--	--	--	--	--	--	--
M_TRINITY_DN1139_c0_g1_i1_1_H_TRINITY_DN32572_c0_g1_i1_1	63.6483	0.463834	3.1385	2.74298	1.45574	0.00169817	0.00534935	2.23692	1.64586	5.21544	5.47529	XP_028068153.1	serine/threonine protein phosphatase 2A 55 kDa regulatory subunit B beta isoform-like isoform X1 [Camellia sinensis]	A2X2K3|2ABB_ORYSI	Serine/threonine protein phosphatase 2A 55 kDa regulatory subunit B beta isoform OsI_006296 OS=Oryza sativa subsp. indica (Rice) GN=OsI_006296 PE=2 SV=2	35/45(77.78)	K04354	PPP2R2	serine/threonine-protein phosphatase 2A regulatory subunit B	ko03015	mRNA surveillance pathway	--	--	--	--	--	T	COG5170	protein phosphatase type 2A regulator activity	Cellular Component: protein phosphatase type 2A complex (GO:0000159);|Molecular Function: protein phosphatase regulator activity (GO:0019888);	--	--
M_TRINITY_DN11403_c0_g1_i1_1_H_TRINITY_DN16669_c0_g1_i1_1	13.9073	1.26097	0.782073	1.98092	0.986173	0.434172	0.548577	0.305929	1.89378	1.65935	2.68711	THG14579.1	hypothetical protein TEA_004985 [Camellia sinensis var. sinensis]	--	--	--	--	--	--	--	--	--	--	--	--	--	--	--	--	--	--	--
M_TRINITY_DN11405_c0_g1_i1_2_H_TRINITY_DN28718_c2_g2_i2_1	19.6984	1.03275	-1.98257	0.241903	-2.0475	0.0474152	0.0944768	3.32366	1.69272	0.336403	0.857267	--	--	--	--	--	--	--	--	--	--	--	--	--	--	--	--	--	--	--	--	--
M_TRINITY_DN11406_c0_g1_i1_2_H_TRINITY_DN6875_c0_g1_i1_2	12.4545	1.56845	-1.75886	0.147759	-2.75868	0.0786018	0.142744	1.93735	2.13786	0.562064	0	--	--	--	--	--	--	--	--	--	--	--	--	--	--	--	--	--	--	--	--	--
M_TRINITY_DN11411_c0_g1_i1_2_H_TRINITY_DN17576_c0_g1_i1_2	45.8789	0.766291	-1.70133	0.405083	-1.30371	0.0888815	0.157813	2.81753	1.92274	1.48514	0.412367	XP_028124686.1	aquaporin AQPAn.G-like [Camellia sinensis]	Q7XLR1|PIP26_ORYSJ	Probable aquaporin PIP2-6 OSJNBb0093G06.10 OS=Oryza sativa subsp. japonica (Rice) GN=OSJNBb0093G06.10 PE=2 SV=2	--	--	--	--	--	--	KOG0223	Aquaporin (major intrinsic protein family)	[G]	METABOLISM	Carbohydrate transport and metabolism	G	COG0580	Channel that permits osmotically driven movement of water in both directions. It is involved in the osmoregulation and in the maintenance of cell turgor during volume expansion in rapidly growing cells. It mediates rapid entry or exit of water in response to abrupt changes in osmolarity (By similarity)	Cellular Component: vacuole (GO:0005773);|Cellular Component: plasma membrane (GO:0005886);|Biological Process: response to water deprivation (GO:0009414);|Cellular Component: plasmodesma (GO:0009506);|Molecular Function: water channel activity (GO:0015250);|Cellular Component: integral component of membrane (GO:0016021);	PF00230.20	Major intrinsic protein
M_TRINITY_DN11416_c0_g1_i1_2_H_TRINITY_DN13493_c0_g1_i1_2	12.3901	1.39416	-0.135335	0.877409	-0.188679	0.892347	0.926229	1.24934	1.05617	0.184463	1.80537	XP_028056474.1	ribonuclease J isoform X5 [Camellia sinensis]	Q84W56|RNJ_ARATH	Ribonuclease J MLE2.5 OS=Arabidopsis thaliana (Mouse-ear cress) GN=MLE2.5 PE=1 SV=1	--	--	--	--	--	--	KOG4282	Transcription factor GT-2 and related proteins, contains trihelix DNA-binding/SANT domain	[K]	INFORMATION STORAGE AND PROCESSING	Transcription	S	COG0595	Metallo-Beta-Lactamase	--	--	--
M_TRINITY_DN11419_c0_g1_i1_2_H_TRINITY_DN29016_c3_g1_i1_1	11.5192	1.96214	-3.52468	0.00828143	-6.9159	0.000423994	0.00154242	2.3324	3.26983	0	0	--	--	--	--	--	--	--	--	--	--	--	--	--	--	--	--	--	--	--	--	--
M_TRINITY_DN1141_c0_g1_i1_1_H_TRINITY_DN14756_c0_g2_i1_2	45.94	0.832012	0.976066	1.75576	0.812098	0.329032	0.443322	5.11637	1.04949	6.33155	4.30049	--	--	--	--	--	--	--	--	--	--	--	--	--	--	--	--	--	--	--	--	--
M_TRINITY_DN11420_c0_g2_i1_2_H_TRINITY_DN33597_c0_g1_i1_1	19.3407	1.40202	-1.61533	0.208091	-2.26471	0.10624	0.182254	5.92545	0.411572	0.417353	0.888015	--	--	--	--	--	--	--	--	--	--	--	--	--	--	--	--	--	--	--	--	--
M_TRINITY_DN11421_c0_g1_i1_2_H_TRINITY_DN32812_c0_g1_i1_1	18.382	1.55051	-2.92279	0.0432305	-4.53181	0.00346914	0.0100405	5.72835	1.05503	0	0.322388	--	--	--	--	--	--	--	--	--	--	--	--	--	--	--	--	--	--	--	--	--
M_TRINITY_DN11424_c0_g1_i1_1_H_TRINITY_DN32642_c0_g1_i1_2	21.9087	0.937346	1.38821	2.4644	1.30123	0.165073	0.259355	0.755399	2.19604	3.74897	3.39191	--	--	--	--	--	--	--	--	--	--	--	--	--	--	--	--	--	--	--	--	--
M_TRINITY_DN1142_c0_g1_i1_1_H_TRINITY_DN15902_c0_g1_i2_1	12.3944	1.66833	-1.00514	0.31275	-1.67692	0.314827	0.428687	2.01914	2.00769	1.19819	0	THG16718.1	hypothetical protein TEA_021787 [Camellia sinensis var. sinensis]	--	--	--	--	--	--	--	--	--	--	--	--	--	--	--	--	--	--	--
M_TRINITY_DN1142_c0_g1_i1_2_H_TRINITY_DN18910_c0_g1_i1_1	54.4756	0.530058	-4.19495	0.214111	-2.22357	2.72935e-05	0.000126561	4.70636	3.80227	0.964867	0.880138	XP_028081779.1	uncharacterized protein LOC114283148 [Camellia sinensis]	--	--	--	--	--	--	--	--	--	--	--	--	--	S	ENOG41113DC		--	--	--
M_TRINITY_DN1143_c0_g1_i1_2_H_TRINITY_DN24509_c2_g1_i1_1	16.6391	1.00162	-1.82919	0.280844	-1.83216	0.0673713	0.125988	2.07302	1.72061	0.653504	0.41054	XP_028054329.1	uncharacterized protein LOC114258558 [Camellia sinensis]	--	--	--	--	--	--	--	--	KOG0017	FOG: Transposon-encoded proteins with TYA, reverse transcriptase, integrase domains in various combinations	[R]	POORLY CHARACTERIZED	General function prediction only	L	COG2801	Retrotransposon protein	--	PF13456.6,PF00075.24	Reverse transcriptase-like|RNase H
M_TRINITY_DN11446_c0_g1_i1_1_H_TRINITY_DN16465_c0_g1_i1_2	31.4323	0.702932	-0.820562	0.67045	-0.576799	0.411896	0.526812	3.52028	4.42647	2.09708	3.24943	--	--	--	--	--	--	--	--	--	--	--	--	--	--	--	--	--	--	--	--	--
M_TRINITY_DN11449_c0_g1_i1_1_H_TRINITY_DN6406_c0_g1_i1_2	24.4617	0.899106	3.42562	8.45613	3.08	0.000613388	0.00214736	0.40522	0.82128	5.78594	4.60201	--	--	--	--	--	--	--	--	--	--	--	--	--	--	--	--	--	--	--	--	--
M_TRINITY_DN11451_c0_g2_i1_2_H_TRINITY_DN30868_c0_g1_i1_1	42.9889	3.08272	-0.199936	0.65232	-0.616348	0.84153	0.88962	7.90308	0.958189	5.684	0	--	--	--	--	--	--	--	--	--	--	--	--	--	--	--	--	--	--	--	--	--
M_TRINITY_DN11453_c0_g1_i1_2_H_TRINITY_DN16922_c0_g1_i1_1	27.3405	0.780783	-1.97141	0.344067	-1.53924	0.0486775	0.0965294	3.48707	2.19789	0.980001	1.00481	XP_028088810.1	probable inactive receptor kinase At2g26730 isoform X1 [Camellia sinensis]	Q9SCT4|IMK2_ARATH	Probably inactive leucine-rich repeat receptor-like protein kinase IMK2 T18N14.120 OS=Arabidopsis thaliana (Mouse-ear cress) GN=T18N14.120 PE=1 SV=1	--	--	--	--	--	--	--	--	--	--	--	T	ENOG410YETE	receptor-like protein kinase	--	--	--
M_TRINITY_DN11454_c0_g1_i1_2_H_TRINITY_DN30720_c0_g1_i1_2	29.4219	1.1992	0.579852	1.61929	0.69536	0.562014	0.665172	1.19278	4.07474	7.64406	0.746435	--	--	--	--	--	--	--	--	--	--	--	--	--	--	--	--	--	--	--	--	--
M_TRINITY_DN11456_c0_g1_i1_2_H_TRINITY_DN12496_c0_g1_i1_1	15.8583	1.00871	-1.01636	0.491338	-1.02521	0.309459	0.423322	2.36851	1.86492	1.24266	0.798531	XP_028073358.1	protein PHR1-LIKE 3-like isoform X1 [Camellia sinensis]	F4I274|PHL8_ARATH	Myb family transcription factor PHL8 F24J1.30 OS=Arabidopsis thaliana (Mouse-ear cress) GN=F24J1.30 PE=2 SV=1	--	--	--	--	--	--	--	--	--	--	--	K	ENOG4111ACN	Myb-like DNA-binding domain	Molecular Function: DNA binding (GO:0003677);|Molecular Function: DNA-binding transcription factor activity (GO:0003700);|Cellular Component: nucleus (GO:0005634);|Biological Process: regulation of transcription, DNA-templated (GO:0006355);	PF14379.6	MYB-CC type transfactor, LHEQLE motif
M_TRINITY_DN11465_c0_g1_i1_1_H_TRINITY_DN26797_c1_g1_i1_1	10.9216	1.98712	0.277839	1.46622	0.552099	0.781136	0.844747	0.282797	1.40344	8.06275e-07	2.43381	--	--	--	--	--	--	--	--	--	--	--	--	--	--	--	--	--	--	--	--	--
M_TRINITY_DN11470_c0_g1_i1_1_H_TRINITY_DN26263_c2_g4_i1_1	6.54661	2.69338	0.24016	1.56574	0.646842	0.810206	0.867225	0	1.21935	0	1.91986	THF95830.1	hypothetical protein TEA_013507 [Camellia sinensis var. sinensis]	--	--	--	--	--	--	--	--	--	--	--	--	--	--	--	--	--	--	--
M_TRINITY_DN11471_c0_g1_i1_2_H_TRINITY_DN25614_c0_g1_i1_1	18.241	1.86039	-4.07405	0.00522878	-7.57931	4.62028e-05	0.00020485	2.07034	6.18361	0	0	--	--	--	--	--	--	--	--	--	--	--	--	--	--	--	--	--	--	--	--	--
M_TRINITY_DN11481_c0_g1_i1_2_H_TRINITY_DN7866_c0_g1_i1_2	61.8533	0.559647	-1.8239	0.492864	-1.02074	0.0681676	0.127207	4.21108	2.54752	2.09745	1.19207	AFC37245.1	chalcone isomerase [Camellia chekiangoleosa]	Q9M1X2|FAP1_ARATH	Fatty-acid-binding protein 1 F16M2.20 OS=Arabidopsis thaliana (Mouse-ear cress) GN=F16M2.20 PE=1 SV=1	--	--	--	--	--	--	--	--	--	--	--	O	ENOG410Y9JB	chalcone isomerase	Molecular Function: fatty acid binding (GO:0005504);|Cellular Component: mitochondrion (GO:0005739);|Biological Process: fatty acid metabolic process (GO:0006631);|Cellular Component: chloroplast (GO:0009507);|Cellular Component: plastid (GO:0009536);|Cellular Component: chloroplast stroma (GO:0009570);|Cellular Component: chloroplast envelope (GO:0009941);|Molecular Function: intramolecular lyas…	PF16036.5	Chalcone isomerase-like
M_TRINITY_DN11485_c0_g1_i1_2_H_TRINITY_DN3995_c0_g1_i1_1	19.7425	1.0553	-3.11549	0.102394	-3.28779	0.00183638	0.00573464	2.38274	2.70955	0.391922	0.13612	XP_028071092.1	uncharacterized protein LOC114273489 isoform X2 [Camellia sinensis]	--	--	--	--	--	--	--	--	KOG0017	FOG: Transposon-encoded proteins with TYA, reverse transcriptase, integrase domains in various combinations	[R]	POORLY CHARACTERIZED	General function prediction only	L	COG2801	Retrotransposon protein	--	--	--
M_TRINITY_DN1148_c0_g1_i1_1_H_TRINITY_DN4839_c0_g1_i1_2	25.795	0.82096	2.13071	3.36179	1.74923	0.033113	0.0700203	0.898497	0.504817	2.03922	2.56867	XP_028124466.1	pentatricopeptide repeat-containing protein At1g71210, mitochondrial [Camellia sinensis]	Q8GZA6|PP113_ARATH	Pentatricopeptide repeat-containing protein At1g71210, mitochondrial F23N20.20 OS=Arabidopsis thaliana (Mouse-ear cress) GN=F23N20.20 PE=1 SV=1	--	--	--	--	--	--	KOG4197	FOG: PPR repeat	[R]	POORLY CHARACTERIZED	General function prediction only	S	ENOG410Z7Z7	Pentatricopeptide repeat-containing protein	--	PF13041.6,PF12854.7,PF01535.20,PF13812.6	PPR repeat family|PPR repeat|PPR repeat|Pentatricopeptide repeat domain
M_TRINITY_DN1148_c0_g1_i1_2_H_TRINITY_DN17950_c0_g1_i1_1	193.826	0.26718	-8.0115	0.226799	-2.14052	1.13318e-15	1.4458e-14	14.5239	11.6748	3.08033	2.78209	XP_028116758.1	peroxiredoxin Q, chloroplastic-like [Camellia sinensis]	Q6QPJ6|PRXQ_POPJC	Peroxiredoxin Q, chloroplastic PRXQ OS=Populus jackii (Balm of Gilead) (Populus deltoides x Populus balsamifera) GN=PRXQ PE=1 SV=1	--	--	--	--	--	--	KOG0855	Alkyl hydroperoxide reductase, thiol specific antioxidant and related enzymes	[O]	CELLULAR PROCESSES AND SIGNALING	Posttranslational modification, protein turnover, chaperones	O	COG1225	alkyl hydroperoxide reductase Thiol specific antioxidant Mal allergen	Molecular Function: peroxidase activity (GO:0004601);|Cellular Component: chloroplast thylakoid lumen (GO:0009543);|Biological Process: cell redox homeostasis (GO:0045454);|Molecular Function: peroxiredoxin activity (GO:0051920);	PF00578.21,PF08534.10	AhpC/TSA family|Redoxin
M_TRINITY_DN11492_c0_g1_i1_1_H_TRINITY_DN11380_c0_g1_i1_2	13.3777	1.70599	1.8168	8.57089	3.09945	0.0692481	0.128877	2.78635e-15	0.521319	3.70595	0.692631	--	--	--	--	--	--	--	--	--	--	--	--	--	--	--	--	--	--	--	--	--
M_TRINITY_DN11499_c0_g1_i1_1_H_TRINITY_DN29881_c0_g1_i4_1	23.3073	1.01739	0.279714	1.21805	0.284578	0.779697	0.843639	0.812729	3.15791	1.55573	3.22839	XP_028063728.1	probable LRR receptor-like serine/threonine-protein kinase At1g06840 isoform X2 [Camellia sinensis]	C0LGU1|Y5374_ARATH	Probable LRR receptor-like serine/threonine-protein kinase At5g37450 T25O11.15 OS=Arabidopsis thaliana (Mouse-ear cress) GN=T25O11.15 PE=1 SV=1	--	--	--	--	--	--	--	--	--	--	--	T	COG0515	Serine Threonine protein kinase	Molecular Function: protein serine/threonine kinase activity (GO:0004674);|Molecular Function: ATP binding (GO:0005524);|Cellular Component: integral component of membrane (GO:0016021);	--	--
M_TRINITY_DN11500_c0_g1_i1_1_H_TRINITY_DN6174_c0_g1_i1_2	119.747	1.81427	0.31754	1.49082	0.576103	0.750834	0.820487	3.67783	16.8924	28.2936	1.35912	--	--	--	--	--	--	--	--	--	--	--	--	--	--	--	--	--	--	--	--	--
M_TRINITY_DN11501_c0_g1_i1_2_H_TRINITY_DN23455_c0_g1_i3_2	8.22585	2.13082	-3.01768	0.0115969	-6.43012	0.00254718	0.00764945	1.57325	2.3276	0	0	--	--	--	--	--	--	--	--	--	--	--	--	--	--	--	--	--	--	--	--	--
M_TRINITY_DN11506_c0_g1_i1_2_H_TRINITY_DN10951_c0_g2_i1_2	34.0284	0.867596	-0.517239	0.732675	-0.448755	0.604989	0.701501	0.919452	3.24918	1.88022	1.12585	KAA8548393.1	hypothetical protein F0562_000077 [Nyssa sinensis]	F4JTS8|NOV_ARATH	Protein NO VEIN F18A5.130 OS=Arabidopsis thaliana (Mouse-ear cress) GN=F18A5.130 PE=1 SV=1	--	--	--	--	--	--	--	--	--	--	--	S	ENOG410XPG4		--	--	--
M_TRINITY_DN11509_c0_g1_i1_2_H_TRINITY_DN29016_c1_g1_i1_1	44.9791	0.561429	-2.25593	0.415654	-1.26654	0.0240752	0.0535178	2.96194	3.62871	1.28614	1.43717	--	--	--	--	--	--	--	--	--	--	--	--	--	--	--	--	--	--	--	--	--
M_TRINITY_DN11511_c0_g1_i1_1_H_TRINITY_DN22994_c0_g1_i1_2	21.3452	1.07046	-0.372248	0.758659	-0.398477	0.709708	0.788354	1.03615	4.45399	1.25998	2.84701	--	--	--	--	--	--	--	--	--	--	--	--	--	--	--	--	--	--	--	--	--
M_TRINITY_DN11518_c0_g1_i1_2_H_TRINITY_DN28076_c1_g1_i1_1	14.4338	1.26824	-1.21865	0.342567	-1.54554	0.222976	0.328044	0.823261	3.37662	1.03329	0.436053	XP_028070528.1	probable leucine-rich repeat receptor-like protein kinase At5g49770 isoform X4 [Camellia sinensis]	--	--	--	--	--	--	--	--	--	--	--	--	--	--	--	--	--	--	--
M_TRINITY_DN11519_c0_g1_i1_1_H_TRINITY_DN30905_c0_g1_i1_2	19.0778	1.03925	0.106272	1.07956	0.110444	0.915366	0.941926	1.55053	1.74695	0.753397	2.8246	--	--	--	--	--	--	--	--	--	--	--	--	--	--	--	--	--	--	--	--	--
M_TRINITY_DN1151_c0_g1_i1_1_H_TRINITY_DN14750_c0_g1_i1_1	4.25255	2.16952	0.846877	3.57346	1.83732	0.397063	0.512302	0	0.418236	0.430513	0.93858	THG20696.1	hypothetical protein TEA_005803 [Camellia sinensis var. sinensis]	Q8S8N4|Y2685_ARATH	Probably inactive receptor-like protein kinase At2g46850 F19D11.13 OS=Arabidopsis thaliana (Mouse-ear cress) GN=F19D11.13 PE=3 SV=1	--	--	--	--	--	--	KOG1187	Serine/threonine protein kinase	[T]	CELLULAR PROCESSES AND SIGNALING	Signal transduction mechanisms	T	COG0515	Serine Threonine protein kinase	--	--	--
M_TRINITY_DN11520_c0_g1_i1_1_H_TRINITY_DN4914_c0_g1_i1_1	50.4239	0.52565	0.710527	1.29548	0.373488	0.477378	0.589283	2.04331	1.52374	2.14874	2.43745	XP_028124632.1	F-box/FBD/LRR-repeat protein At1g16930-like [Camellia sinensis]	Q8H1R7|FDL27_ARATH	F-box/FBD/LRR-repeat protein At4g26340 T25K17.150 OS=Arabidopsis thaliana (Mouse-ear cress) GN=T25K17.150 PE=2 SV=1	--	--	--	--	--	--	--	--	--	--	--	S	ENOG410YZFH	F-box LRR-repeat protein	--	PF08387.10	FBD
M_TRINITY_DN11520_c0_g1_i3_2_H_TRINITY_DN14198_c0_g1_i2_1	89.2248	0.356086	-1.15423	0.752099	-0.411005	0.248407	0.356747	4.60632	4.42431	3.16742	3.57552	--	--	--	--	--	--	--	--	--	--	--	--	--	--	--	--	--	--	--	--	--
M_TRINITY_DN11526_c0_g1_i1_2_H_TRINITY_DN28115_c2_g1_i9_1	18.9345	1.55114	-0.829733	0.409794	-1.28703	0.40669	0.521485	3.25771	3.12793	0	2.56807	--	--	--	--	--	--	--	--	--	--	--	--	--	--	--	--	--	--	--	--	--
M_TRINITY_DN11527_c0_g1_i1_1_H_TRINITY_DN23041_c0_g1_i1_1	40.0789	1.06376	1.13393	2.30734	1.20623	0.256824	0.365972	3.7348	1.03275	1.19689	9.6212	XP_028055198.1	disease resistance protein RPM1-like [Camellia sinensis]	--	--	--	--	--	--	--	--	--	--	--	--	--	S	ENOG410Y65V	Retrotransposon protein	--	--	--
M_TRINITY_DN11530_c0_g2_i1_1_H_TRINITY_DN387_c0_g1_i1_2	36.5427	0.798141	1.44345	2.22234	1.15208	0.148894	0.238772	1.24546	0.781693	1.13694	3.37158	XP_028066503.1	putative pentatricopeptide repeat-containing protein At3g16890, mitochondrial [Camellia sinensis]	Q9LSQ2|PP239_ARATH	Putative pentatricopeptide repeat-containing protein At3g16890, mitochondrial K14A17.14 OS=Arabidopsis thaliana (Mouse-ear cress) GN=K14A17.14 PE=3 SV=1	--	--	--	--	--	--	KOG4197	FOG: PPR repeat	[R]	POORLY CHARACTERIZED	General function prediction only	S	ENOG410Z7Z7	Pentatricopeptide repeat-containing protein	--	PF13041.6,PF12854.7,PF01535.20	PPR repeat family|PPR repeat|PPR repeat
M_TRINITY_DN11532_c0_g1_i1_1_H_TRINITY_DN22072_c2_g2_i1_2	52.4516	0.770079	1.24847	1.94723	0.961425	0.211857	0.315253	3.99226	1.76343	8.3757	2.57867	--	--	--	--	--	--	--	--	--	--	--	--	--	--	--	--	--	--	--	--	--
M_TRINITY_DN11534_c0_g1_i1_2_H_TRINITY_DN4380_c0_g1_i1_2	43.521	0.57723	-2.58395	0.355634	-1.49153	0.00976749	0.0248691	5.17423	4.37258	1.68718	1.6321	--	--	--	--	--	--	--	--	--	--	--	--	--	--	--	--	--	--	--	--	--
M_TRINITY_DN11538_c0_g1_i1_1_H_TRINITY_DN13363_c0_g1_i1_1	6.65018	1.49265	0.147504	1.16487	0.220172	0.882734	0.919441	0.827128	0.553823	0.456812	1.17676	XP_022015554.1	probable WRKY transcription factor 40 [Helianthus annuus]	Q6IEK5|WRK76_ORYSI	WRKY transcription factor WRKY76 OsI_31379 OS=Oryza sativa subsp. indica (Rice) GN=OsI_31379 PE=2 SV=1	--	--	--	--	--	--	--	--	--	--	--	K	ENOG410YHES	WRKY transcription factor	Molecular Function: DNA-binding transcription factor activity (GO:0003700);|Cellular Component: nucleus (GO:0005634);|Biological Process: response to bacterium (GO:0009617);|Biological Process: response to fungus (GO:0009620);|Biological Process: response to chitin (GO:0010200);|Molecular Function: sequence-specific DNA binding (GO:0043565);	PF03106.15	WRKY DNA -binding domain	0R	WRKY
M_TRINITY_DN11541_c0_g1_i1_1_H_TRINITY_DN18922_c0_g1_i1_1	35.3893	1.10653	3.76627	17.9698	4.1675	0.000165706	0.000660003	0	0.503604	3.13078	6.42987	--	--	--	--	--	--	--	--	--	--	--	--	--	--	--	--	--	--	--	--	--
M_TRINITY_DN11545_c0_g1_i2_1_H_TRINITY_DN28379_c2_g1_i2_1	41.7537	0.582237	0.946318	1.46508	0.550982	0.343986	0.458529	1.12777	1.43948	1.73445	2.02625	XP_028069599.1	LOW QUALITY PROTEIN: helicase and polymerase-containing protein TEBICHI-like [Camellia sinensis]	Q588V7|TEB_ARATH	Helicase and polymerase-containing protein TEBICHI F4D11.100 OS=Arabidopsis thaliana (Mouse-ear cress) GN=F4D11.100 PE=2 SV=1	--	--	--	--	--	--	KOG0950	DNA polymerase theta/eta, DEAD-box superfamily	[R]	POORLY CHARACTERIZED	General function prediction only	L	COG0749	DNA polymerase	Molecular Function: DNA binding (GO:0003677);|Molecular Function: DNA-directed DNA polymerase activity (GO:0003887);|Molecular Function: helicase activity (GO:0004386);|Molecular Function: ATP binding (GO:0005524);|Cellular Component: cytoplasm (GO:0005737);|Biological Process: DNA-dependent DNA replication (GO:0006261);|Biological Process: cell cycle (GO:0007049);|Molecular Function: 5'-3' exonu…	PF00271.31	Helicase conserved C-terminal domain
M_TRINITY_DN11549_c0_g1_i1_1_H_TRINITY_DN12414_c0_g1_i1_2	23.7491	0.997766	1.83858	3.56642	1.83448	0.0659765	0.12389	1.0551	0.587183	1.32642	4.53889	XP_028110480.1	uncharacterized protein LOC114308991 [Camellia sinensis]	--	--	--	--	--	--	--	--	--	--	--	--	--	S	ENOG410Y5XX		--	--	--
M_TRINITY_DN1154_c0_g1_i1_1_H_TRINITY_DN24318_c0_g1_i1_1	18.5424	1.11177	-1.01065	0.458946	-1.1236	0.312185	0.425982	2.51847	3.52384	2.30882	0.526803	--	--	--	--	--	--	--	--	--	--	--	--	--	--	--	--	--	--	--	--	--
M_TRINITY_DN11552_c0_g1_i1_1_H_TRINITY_DN28688_c0_g1_i1_2	9.23743	1.7373	1.4326	5.61336	2.48886	0.151971	0.24281	0	0.459422	1.50035	0.986494	XP_028084886.1	serine/threonine-protein kinase CTR1 isoform X3 [Camellia sinensis]	--	--	--	--	--	--	--	--	--	--	--	--	--	--	--	--	--	--	--
M_TRINITY_DN11553_c0_g1_i1_2_H_TRINITY_DN10796_c0_g1_i1_1	11.1509	1.20145	-0.753113	0.534095	-0.904831	0.451382	0.564902	0.674003	1.36751	0.503041	0.524841	XP_028069028.1	2-hydroxyisoflavanone dehydratase-like [Camellia sinensis]	Q5NUF4|HIDM_GLYEC	2-hydroxyisoflavanone dehydratase HIDM OS=Glycyrrhiza echinata (Licorice) GN=HIDM PE=1 SV=1	--	--	--	--	--	--	KOG1515	Arylacetamide deacetylase	[V]	CELLULAR PROCESSES AND SIGNALING	Defense mechanisms	I	COG0657	alpha beta hydrolase fold-3 domain protein	Biological Process: isoflavonoid biosynthetic process (GO:0009717);|Biological Process: flavonoid biosynthetic process (GO:0009813);|Molecular Function: 2-hydroxyisoflavanone dehydratase activity (GO:0033987);|Biological Process: isoflavonoid metabolic process (GO:0046287);|Molecular Function: carboxylic ester hydrolase activity (GO:0052689);	PF07859.13,PF00135.28	alpha/beta hydrolase fold|Carboxylesterase family
M_TRINITY_DN11554_c0_g1_i1_1_H_TRINITY_DN27896_c3_g2_i1_2	40.7127	0.638623	0.721679	1.37638	0.460881	0.470492	0.583209	1.90045	3.63965	3.70918	3.806	--	--	--	--	--	--	--	--	--	--	--	--	--	--	--	--	--	--	--	--	--
M_TRINITY_DN11556_c0_g1_i1_1_H_TRINITY_DN20772_c0_g1_i1_1	79.4523	0.730336	1.0864	1.7332	0.793436	0.277303	0.388405	4.06217	0.711933	4.80942	3.38337	--	--	--	--	--	--	--	--	--	--	--	--	--	--	--	--	--	--	--	--	--
M_TRINITY_DN11559_c0_g1_i1_1_H_TRINITY_DN31871_c0_g1_i1_2	29.7345	0.877044	2.20637	3.824	1.93508	0.0273581	0.0595895	1.66656	0.63062	2.9085	5.77832	--	--	--	--	--	--	--	--	--	--	--	--	--	--	--	--	--	--	--	--	--
M_TRINITY_DN11560_c0_g1_i1_1_H_TRINITY_DN30818_c0_g1_i1_2	14.2349	1.84776	0.733309	2.55794	1.35498	0.46337	0.57656	0.614933	0.879463	3.78817	0	--	--	--	--	--	--	--	--	--	--	--	--	--	--	--	--	--	--	--	--	--
M_TRINITY_DN11561_c0_g1_i1_1_H_TRINITY_DN18853_c0_g1_i1_1	100.132	0.344937	-1.4837	0.701354	-0.511785	0.137887	0.224441	6.83483	8.37539	5.49897	5.05971	XP_028072159.1	protein SAMBA-like [Camellia sinensis]	Q9C613|SAMBA_ARATH	Protein SAMBA F27G20.14 OS=Arabidopsis thaliana (Mouse-ear cress) GN=F27G20.14 PE=1 SV=1	--	--	--	--	--	--	--	--	--	--	--	S	ENOG410Z6S4		Biological Process: pollen development (GO:0009555);|Biological Process: microsporogenesis (GO:0009556);|Molecular Function: anaphase-promoting complex binding (GO:0010997);|Biological Process: positive regulation of protein catabolic process (GO:0045732);|Biological Process: negative regulation of organ growth (GO:0046621);	--	--
M_TRINITY_DN11561_c0_g1_i1_2_H_TRINITY_DN17096_c0_g1_i1_1	4.5212	2.08383	-1.11176	0.200723	-2.31672	0.266241	0.376399	0.838263	0.844129	0	0.318812	RVW78765.1	Transposon Ty3-I Gag-Pol polyprotein [Vitis vinifera]	Q9UR07|TF211_SCHPO	Transposon Tf2-11 polyprotein SPBC1289.17 OS=Schizosaccharomyces pombe (strain 972 / ATCC 24843) (Fission yeast) GN=SPBC1289.17 PE=3 SV=1	--	--	--	--	--	--	KOG0017	FOG: Transposon-encoded proteins with TYA, reverse transcriptase, integrase domains in various combinations	[R]	POORLY CHARACTERIZED	General function prediction only	L	COG2801	Retrotransposon protein	Molecular Function: DNA binding (GO:0003677);|Molecular Function: RNA binding (GO:0003723);|Molecular Function: DNA-directed DNA polymerase activity (GO:0003887);|Molecular Function: RNA-directed DNA polymerase activity (GO:0003964);|Molecular Function: aspartic-type endopeptidase activity (GO:0004190);|Molecular Function: endonuclease activity (GO:0004519);|Cellular Component: nucleus (GO:000563…	--	--
M_TRINITY_DN11574_c0_g1_i1_1_H_TRINITY_DN6533_c0_g1_i1_1	18.0727	1.27082	2.02198	5.93638	2.56958	0.0431779	0.0873953	0.727538	0.356407	5.39959	0.803909	--	--	--	--	--	--	--	--	--	--	--	--	--	--	--	--	--	--	--	--	--
M_TRINITY_DN11576_c0_g1_i1_1_H_TRINITY_DN4936_c0_g1_i1_1	92.5626	0.390989	-5.55739	0.221768	-2.17288	2.73837e-08	1.95433e-07	17.7751	14.6995	3.13324	3.96804	--	--	--	--	--	--	--	--	--	--	--	--	--	--	--	--	--	--	--	--	--
M_TRINITY_DN11576_c0_g2_i1_1_H_TRINITY_DN12347_c0_g1_i2_2	97.5669	0.371033	-6.08965	0.20885	-2.25946	1.13158e-09	9.28215e-09	15.6567	13.5803	3.00603	2.97639	--	--	--	--	--	--	--	--	--	--	--	--	--	--	--	--	--	--	--	--	--
M_TRINITY_DN11577_c0_g1_i1_1_H_TRINITY_DN9474_c0_g1_i1_2	11.6049	1.25934	1.87305	5.12948	2.35881	0.0610614	0.116282	0.405181	0.265278	2.28661	1.21585	THG01413.1	hypothetical protein TEA_015287 [Camellia sinensis var. sinensis]	O80888|M3K17_ARATH	Mitogen-activated protein kinase kinase kinase 17 T26B15.7 OS=Arabidopsis thaliana (Mouse-ear cress) GN=T26B15.7 PE=1 SV=1	--	--	--	--	--	--	KOG0198	MEKK and related serine/threonine protein kinases	[T]	CELLULAR PROCESSES AND SIGNALING	Signal transduction mechanisms	T	ENOG410XQGS	mitogen-activated protein kinase kinase kinase	Molecular Function: protein serine/threonine kinase activity (GO:0004674);|Molecular Function: MAP kinase kinase kinase activity (GO:0004709);|Molecular Function: ATP binding (GO:0005524);|Cellular Component: nucleus (GO:0005634);|Cellular Component: cytoplasm (GO:0005737);|Biological Process: response to osmotic stress (GO:0006970);|Biological Process: response to abscisic acid (GO:0009737);|Bio…	PF00069.25	Protein kinase domain
M_TRINITY_DN11579_c0_g1_i1_2_H_TRINITY_DN21921_c0_g1_i2_2	7.00434	1.51726	-0.53519	0.569584	-0.81202	0.592518	0.691137	0.817363	1.10534	0.25607	0.921511	--	--	--	--	--	--	--	--	--	--	--	--	--	--	--	--	--	--	--	--	--
M_TRINITY_DN1157_c0_g1_i1_1_H_TRINITY_DN3487_c0_g1_i1_2	77.0872	0.511798	1.62587	1.78029	0.832116	0.103977	0.178999	4.09708	1.8534	4.7586	5.78037	--	--	--	--	--	--	--	--	--	--	--	--	--	--	--	--	--	--	--	--	--
M_TRINITY_DN11580_c0_g1_i1_1_H_TRINITY_DN300_c0_g1_i1_1	18.3489	0.997705	0.582532	1.49609	0.581195	0.560209	0.66356	1.94462	0.877781	2.67078	1.5668	XP_028116080.1	uncharacterized protein LOC114313858 isoform X4 [Camellia sinensis]	--	--	--	--	--	--	--	--	--	--	--	--	--	L	COG1193	muts2 protein	--	--	--
M_TRINITY_DN11582_c0_g2_i1_1_H_TRINITY_DN32886_c0_g1_i1_1	10.1198	1.43064	0.638366	1.88331	0.913271	0.523236	0.630895	0.318637	1.24245	2.211	0.694659	--	--	--	--	--	--	--	--	--	--	--	--	--	--	--	--	--	--	--	--	--
M_TRINITY_DN11588_c0_g1_i1_2_H_TRINITY_DN4933_c0_g1_i1_2	16.6931	1.2954	-1.60349	0.23698	-2.07716	0.108827	0.185724	2.14634	1.4075	0.723228	0.0832447	XP_028102653.1	probable histone H2A variant 1 [Camellia sinensis]	Q8H7Y8|H2AV1_ORYSJ	Probable histone H2A variant 1 OJ1607A12.10 OS=Oryza sativa subsp. japonica (Rice) GN=OJ1607A12.10 PE=2 SV=1	--	--	--	--	--	--	KOG1757	Histone 2A	[B]	INFORMATION STORAGE AND PROCESSING	Chromatin structure and dynamics	B	COG5262	histone h2a	Cellular Component: nucleosome (GO:0000786);|Cellular Component: nuclear chromatin (GO:0000790);|Molecular Function: DNA binding (GO:0003677);|Biological Process: chromatin organization (GO:0006325);|Molecular Function: protein heterodimerization activity (GO:0046982);	PF00125.24,PF16211.5	Core histone H2A/H2B/H3/H4|C-terminus of histone H2A
M_TRINITY_DN11592_c0_g1_i1_1_H_TRINITY_DN12813_c0_g1_i1_2	13.9754	1.54948	1.85919	7.36547	2.88078	0.0630004	0.119308	0.650019	0	1.68424	3.2339	--	--	--	--	--	--	--	--	--	--	--	--	--	--	--	--	--	--	--	--	--
M_TRINITY_DN11594_c0_g1_i1_2_H_TRINITY_DN24276_c0_g1_i1_2	47.0646	0.542531	-0.177325	0.935491	-0.0962045	0.859253	0.902205	3.4345	2.67684	2.54132	3.10337	XP_028124285.1	pentatricopeptide repeat-containing protein At1g15510, chloroplastic [Camellia sinensis]	--	--	--	--	--	--	--	--	--	--	--	--	--	S	ENOG410Z7Z7	Pentatricopeptide repeat-containing protein	--	--	--
M_TRINITY_DN11599_c0_g1_i1_1_H_TRINITY_DN33793_c0_g1_i1_1	45.3078	0.596551	0.258794	1.11295	0.154384	0.795794	0.856024	2.82359	2.68747	2.18701	3.94757	--	--	--	--	--	--	--	--	--	--	--	--	--	--	--	--	--	--	--	--	--
M_TRINITY_DN115_c0_g1_i1_2_H_TRINITY_DN30894_c0_g1_i1_2	70.008	0.444269	-1.30479	0.669114	-0.579676	0.191966	0.29222	3.14176	3.07543	1.64775	2.51453	--	--	--	--	--	--	--	--	--	--	--	--	--	--	--	--	--	--	--	--	--
M_TRINITY_DN11600_c0_g1_i1_1_H_TRINITY_DN21146_c0_g1_i1_1	159.453	0.274103	0.361221	1.07104	0.0990118	0.717934	0.794658	7.3922	5.73893	6.94881	7.00207	XP_028064400.1	CASP-like protein 2B1 [Camellia sinensis]	A7R385|CSPLC_VITVI	CASP-like protein 2B1 GSVIVT00013502001 OS=Vitis vinifera (Grape) GN=GSVIVT00013502001 PE=2 SV=1	--	--	--	--	--	--	--	--	--	--	--	S	ENOG410YHDU	CASP-like protein	Cellular Component: plasma membrane (GO:0005886);|Cellular Component: integral component of membrane (GO:0016021);	PF04535.12	Domain of unknown function (DUF588)
M_TRINITY_DN11601_c0_g1_i1_1_H_TRINITY_DN4055_c0_g1_i1_2	30.3071	0.734987	1.702	2.37998	1.25095	0.0887547	0.157615	1.09487	0.879781	1.78338	2.90994	XP_028086366.1	pentatricopeptide repeat-containing protein At3g62890-like [Camellia sinensis]	B8YEK4|OGR1_ORYSJ	Pentatricopeptide repeat-containing protein OGR1, mitochondrial Os12g0270200 OS=Oryza sativa subsp. japonica (Rice) GN=Os12g0270200 PE=2 SV=1	--	--	--	--	--	--	KOG4197	FOG: PPR repeat	[R]	POORLY CHARACTERIZED	General function prediction only	S	ENOG410Z7Z7	Pentatricopeptide repeat-containing protein	Cellular Component: mitochondrion (GO:0005739);|Biological Process: mRNA processing (GO:0006397);|Molecular Function: zinc ion binding (GO:0008270);|Biological Process: RNA modification (GO:0009451);|Biological Process: mitochondrial mRNA modification (GO:0080156);	PF14432.6	DYW family of nucleic acid deaminases
M_TRINITY_DN11605_c0_g1_i1_2_H_TRINITY_DN9595_c0_g1_i1_1	22.7907	1.26909	-3.78121	0.0359299	-4.79867	0.000156071	0.000624784	6.03932	4.18236	0.385591	0	--	--	--	--	--	--	--	--	--	--	--	--	--	--	--	--	--	--	--	--	--
M_TRINITY_DN11606_c0_g1_i2_1_H_TRINITY_DN21736_c0_g1_i1_2	119.851	0.359994	2.22023	1.74022	0.799268	0.0264034	0.0578429	3.5007	2.43052	5.82882	4.40876	--	--	--	--	--	--	--	--	--	--	--	--	--	--	--	--	--	--	--	--	--
M_TRINITY_DN11612_c0_g1_i1_2_H_TRINITY_DN19035_c0_g2_i1_1	17.4015	1.6052	-0.72321	0.447235	-1.1609	0.469551	0.582357	1.71615	1.92574	1.61252	0	XP_028099416.1	uncharacterized protein LOC114298962 isoform X6 [Camellia sinensis]	--	--	--	--	--	--	--	--	KOG1829	Uncharacterized conserved protein, contains C1, PH and RUN domains	[T]	CELLULAR PROCESSES AND SIGNALING	Signal transduction mechanisms	S	ENOG410YNKJ		--	--	--
M_TRINITY_DN11617_c0_g1_i1_2_H_TRINITY_DN28368_c3_g2_i1_1	28.9653	1.18935	-3.14288	0.0749478	-3.73797	0.00167294	0.00528156	2.12625	4.19674	0	0.463214	XP_028115033.1	uncharacterized protein LOC114312942 [Camellia sinensis]	--	--	--	--	--	--	--	--	--	--	--	--	--	--	--	--	--	PF13966.6	zinc-binding in reverse transcriptase
M_TRINITY_DN11622_c0_g1_i1_1_H_TRINITY_DN27463_c0_g1_i1_1	16.5682	1.4698	1.99986	7.67086	2.93939	0.0455156	0.0912752	0.846446	0	3.98479	2.49578	XP_028058903.1	uncharacterized protein LOC114262730 isoform X1 [Camellia sinensis]	--	--	--	--	--	--	--	--	--	--	--	--	--	S	ENOG410XP5A	Glycine-rich protein	--	--	--
M_TRINITY_DN11625_c0_g1_i1_1_H_TRINITY_DN26645_c1_g7_i1_2	36.0946	2.72754	0.468758	2.42596	1.27856	0.639243	0.73041	2.18048	4.41201e-13	1.62811	3.69137	THG19680.1	hypothetical protein TEA_013945 [Camellia sinensis var. sinensis]	--	--	--	--	--	--	--	--	--	--	--	--	--	--	--	--	--	--	--
M_TRINITY_DN11626_c0_g1_i1_2_H_TRINITY_DN18766_c0_g1_i1_1	12.9983	1.32643	-0.675412	0.537417	-0.895886	0.499414	0.609461	1.65484	2.28796	0.301343	1.88122	XP_028077670.1	putative disease resistance protein At1g50180 [Camellia sinensis]	P0DI18|DRL45_ARATH	Probable disease resistance protein RDL6 T4M14.7 OS=Arabidopsis thaliana (Mouse-ear cress) GN=T4M14.7 PE=3 SV=1	--	--	--	--	--	--	KOG4658	Apoptotic ATPase	[T]	CELLULAR PROCESSES AND SIGNALING	Signal transduction mechanisms	S	COG4886	leucine Rich Repeat	--	--	--
M_TRINITY_DN11626_c0_g1_i2_1_H_TRINITY_DN11602_c0_g1_i1_1	35.7826	0.64972	0.220427	1.10436	0.143216	0.825538	0.878422	1.84451	1.52967	2.0913	1.54078	XP_011075430.1	microtubule-associated protein 70-2 isoform X1 [Sesamum indicum]	Q6Z746|MP702_ORYSJ	Microtubule-associated protein 70-2 P0487D09.19-1 OS=Oryza sativa subsp. japonica (Rice) GN=P0487D09.19-1 PE=2 SV=1	--	--	--	--	--	--	--	--	--	--	--	S	ENOG410ZDCM	Microtubule-associated protein	Cellular Component: cytoplasm (GO:0005737);|Cellular Component: microtubule (GO:0005874);|Biological Process: cytoskeleton organization (GO:0007010);|Molecular Function: microtubule binding (GO:0008017);	PF07058.11	Microtubule-associated protein 70
M_TRINITY_DN11634_c0_g1_i2_2_H_TRINITY_DN3075_c0_g1_i1_2	29.0949	0.722797	0.108185	1.0557	0.0781957	0.913849	0.941081	2.76647	2.37057	2.19493	3.1763	XP_028064233.1	auxin-responsive protein SAUR50-like [Camellia sinensis]	O65695|SAU50_ARATH	Auxin-responsive protein SAUR50 T4L20.340 OS=Arabidopsis thaliana (Mouse-ear cress) GN=T4L20.340 PE=1 SV=1	--	--	--	--	--	--	--	--	--	--	--	S	ENOG410Z28U	auxin-induced protein	Biological Process: auxin-activated signaling pathway (GO:0009734);|Biological Process: regulation of growth (GO:0040008);	PF02519.14	Auxin responsive protein
M_TRINITY_DN1163_c0_g1_i1_1_H_TRINITY_DN2539_c0_g1_i1_1	60.5086	0.750837	1.02073	1.70102	0.766399	0.307384	0.421235	1.61236	7.93058	6.60094	9.55168	--	--	--	--	--	--	--	--	--	--	--	--	--	--	--	--	--	--	--	--	--
M_TRINITY_DN11643_c0_g1_i1_1_H_TRINITY_DN9045_c0_g1_i1_1	694.862	0.13656	-8.06174	0.466221	-1.10091	7.52137e-16	9.71224e-15	38.1968	33.2525	17.1151	15.9004	XP_028051407.1	outer envelope pore protein 24A, chloroplastic-like [Camellia sinensis]	Q1H5C9|OP24A_ARATH	Outer envelope pore protein 24A, chloroplastic F27F5.25 OS=Arabidopsis thaliana (Mouse-ear cress) GN=F27F5.25 PE=1 SV=1	--	--	--	--	--	--	--	--	--	--	--	U	ENOG410YICA	High-conductance voltage-dependent solute channel with a slight selectivity for cations transporting triosephosphates, dicarboxylic acids, ATP, inorganic phosphate (Pi), sugars, and positively or negatively charged amino acids (By similarity)	Cellular Component: plastid (GO:0009536);|Molecular Function: porin activity (GO:0015288);|Molecular Function: voltage-gated cation channel activity (GO:0022843);|Cellular Component: integral component of chloroplast outer membrane (GO:0031359);|Cellular Component: etioplast membrane (GO:0034426);|Biological Process: regulation of ion transmembrane transport (GO:0034765);|Cellular Component: pore…	--	--
M_TRINITY_DN11644_c0_g1_i1_2_H_TRINITY_DN10943_c0_g1_i1_1	34.47	0.865281	-0.784798	0.624568	-0.67907	0.432572	0.546928	2.62893	2.90499	2.75618	0.674261	--	--	--	--	--	--	--	--	--	--	--	--	--	--	--	--	--	--	--	--	--
M_TRINITY_DN11646_c0_g1_i1_1_H_TRINITY_DN30212_c0_g1_i1_2	106.902	0.390037	6.11184	5.21924	2.38384	9.84916e-10	8.12807e-09	0.822201	1.0872	5.7177	4.18888	XP_028051446.1	short-chain dehydrogenase TIC 32, chloroplastic [Camellia sinensis]	A0A078ISJ6|TC32B_BRANA	Short-chain dehydrogenase TIC 32 B, chloroplastic GSBRNA2T00007890001 OS=Brassica napus (Rape) GN=GSBRNA2T00007890001 PE=3 SV=1	--	--	--	--	--	--	KOG1208	Dehydrogenases with different specificities (related to short-chain alcohol dehydrogenases)	[Q]	METABOLISM	Secondary metabolites biosynthesis, transport and catabolism	S	COG1028	Dehydrogenase reductase	--	PF00106.25,PF13561.6,PF08659.10	short chain dehydrogenase|Enoyl-(Acyl carrier protein) reductase|KR domain
M_TRINITY_DN11646_c0_g1_i1_2_H_TRINITY_DN12366_c0_g2_i1_1	43.309	0.558617	-0.282564	0.896363	-0.157845	0.777511	0.841924	1.68248	2.00908	1.59274	1.66567	XP_021993255.1	xyloglucan endotransglucosylase/hydrolase protein 15-like [Helianthus annuus]	Q38911|XTH15_ARATH	Xyloglucan endotransglucosylase/hydrolase protein 15 dl3105c OS=Arabidopsis thaliana (Mouse-ear cress) GN=dl3105c PE=1 SV=1	--	--	--	--	--	--	--	--	--	--	--	G	COG2273	hydrolase family 16	Cellular Component: cell wall (GO:0005618);|Biological Process: response to far red light (GO:0010218);|Biological Process: xyloglucan metabolic process (GO:0010411);|Molecular Function: xyloglucan:xyloglucosyl transferase activity (GO:0016762);|Molecular Function: xyloglucan-specific endo-beta-1,4-glucanase activity (GO:0033946);|Biological Process: cell wall biogenesis (GO:0042546);|Cellular Co…	PF00722.21,PF06955.12	Glycosyl hydrolases family 16|Xyloglucan endo-transglycosylase (XET) C-terminus
M_TRINITY_DN11648_c0_g1_i1_1_H_TRINITY_DN28547_c1_g2_i2_1	31.4326	1.04016	-0.466754	0.71425	-0.485498	0.640676	0.731545	3.63907	4.6457	0.575411	5.2865	--	--	--	--	--	--	--	--	--	--	--	--	--	--	--	--	--	--	--	--	--
M_TRINITY_DN11649_c0_g1_i1_2_H_TRINITY_DN31366_c0_g1_i1_2	19.4795	1.07498	-2.12526	0.205241	-2.28461	0.0335652	0.0708065	1.77753	3.62041	0.234815	0.85177	XP_028088697.1	xanthotoxin 5-hydroxylase CYP82C4-like [Camellia sinensis]	Q9SZ46|C82C4_ARATH	Xanthotoxin 5-hydroxylase CYP82C4 F10N7.250 OS=Arabidopsis thaliana (Mouse-ear cress) GN=F10N7.250 PE=1 SV=1	--	--	--	--	--	--	KOG0156	Cytochrome P450 CYP2 subfamily	[Q]	METABOLISM	Secondary metabolites biosynthesis, transport and catabolism	Q	COG2124	Cytochrome p450	Molecular Function: monooxygenase activity (GO:0004497);|Molecular Function: iron ion binding (GO:0005506);|Cellular Component: membrane (GO:0016020);|Cellular Component: integral component of membrane (GO:0016021);|Molecular Function: oxidoreductase activity, acting on paired donors, with incorporation or reduction of molecular oxygen, NAD(P)H as one donor, and incorporation of one atom of oxyge…	PF00067.22	Cytochrome P450
M_TRINITY_DN11650_c0_g1_i1_1_H_TRINITY_DN5388_c0_g1_i1_2	17.6187	1.10003	1.69554	3.64304	1.86514	0.0899738	0.159336	0.720921	0.216512	1.15247	2.34694	--	--	--	--	--	--	--	--	--	--	--	--	--	--	--	--	--	--	--	--	--
M_TRINITY_DN11650_c0_g1_i1_2_H_TRINITY_DN14078_c0_g1_i1_2	25.3027	0.769477	-1.25414	0.512266	-0.965036	0.209789	0.31286	2.39357	2.53308	1.28246	1.17255	--	--	--	--	--	--	--	--	--	--	--	--	--	--	--	--	--	--	--	--	--
M_TRINITY_DN11653_c0_g1_i1_1_H_TRINITY_DN19601_c1_g1_i1_1	24.6581	0.892998	0.0167871	1.01045	0.0149909	0.986606	0.991201	1.67024	1.78282	2.52591	0.895179	--	--	--	--	--	--	--	--	--	--	--	--	--	--	--	--	--	--	--	--	--
M_TRINITY_DN11658_c0_g1_i1_1_H_TRINITY_DN25951_c0_g1_i3_2	16.4228	1.19751	2.83981	10.5612	3.4007	0.00451397	0.0126937	0.290258	0.142732	3.48992	1.5308	XP_028094095.1	phosphoribulokinase, chloroplastic-like [Camellia sinensis]	P26302|KPPR_WHEAT	Phosphoribulokinase, chloroplastic . OS=Triticum aestivum (Wheat) GN=. PE=2 SV=1	61/88(69.32)	K00855	PRK, prkB	phosphoribulokinase [EC:2.7.1.19]	ko00710	Carbon fixation in photosynthetic organisms	KOG4203	Armadillo/beta-Catenin/plakoglobin	[TZ]	CELLULAR PROCESSES AND SIGNALING|CELLULAR PROCESSES AND SIGNALING	Signal transduction mechanisms |Cytoskeleton	F	COG0572	uridine kinase	Molecular Function: ATP binding (GO:0005524);|Molecular Function: phosphoribulokinase activity (GO:0008974);|Cellular Component: chloroplast (GO:0009507);|Biological Process: reductive pentose-phosphate cycle (GO:0019253);	--	--
M_TRINITY_DN11659_c0_g1_i1_1_H_TRINITY_DN19374_c0_g2_i1_2	81.5821	0.389484	2.02714	1.72852	0.789538	0.0426483	0.0864812	1.52911	1.88839	3.03733	2.77262	XP_028084300.1	putative F-box protein At1g65770 isoform X4 [Camellia sinensis]	Q9SHX9|FB72_ARATH	Putative F-box protein At1g65770 F1E22.13 OS=Arabidopsis thaliana (Mouse-ear cress) GN=F1E22.13 PE=4 SV=1	--	--	--	--	--	--	--	--	--	--	--	S	ENOG41116IX	F-box domain containing protein	Biological Process: negative regulation of L-ascorbic acid biosynthetic process (GO:2000083);	PF03478.18,PF00646.33	Protein of unknown function (DUF295)|F-box domain
M_TRINITY_DN11660_c0_g1_i1_1_H_TRINITY_DN23081_c0_g1_i1_1	16.0346	1.40479	0.201584	1.21688	0.283182	0.840242	0.88881	0.540395	2.3868	0.291658	3.27455	KAA8518734.1	hypothetical protein F0562_016491 [Nyssa sinensis]	Q93ZS1|LPAH2_ARATH	P-loop NTPase domain-containing protein LPA1 homolog 2 T14D3.30 OS=Arabidopsis thaliana (Mouse-ear cress) GN=T14D3.30 PE=2 SV=1	--	--	--	--	--	--	--	--	--	--	--	G	COG2074	2-Phosphoglycerate kinase	--	--	--
M_TRINITY_DN11666_c0_g1_i1_2_H_TRINITY_DN24415_c3_g4_i1_2	79.8565	0.56574	-0.506658	0.819811	-0.286637	0.612395	0.70804	3.97169	6.65103	2.40063	6.28539	--	--	--	--	--	--	--	--	--	--	--	--	--	--	--	--	--	--	--	--	--
M_TRINITY_DN11669_c0_g1_i1_1_H_TRINITY_DN1514_c0_g1_i1_2	31.9704	0.729515	0.165576	1.08733	0.12079	0.868491	0.909066	1.47578	1.38865	1.0493	2.05692	THG03453.1	hypothetical protein TEA_013971 [Camellia sinensis var. sinensis]	O49730|MRAY_ARATH	Phospho-N-acetylmuramoyl-pentapeptide-transferase homolog T9A21.120 OS=Arabidopsis thaliana (Mouse-ear cress) GN=T9A21.120 PE=2 SV=3	154/252(61.11)	K01000	mraY	phospho-N-acetylmuramoyl-pentapeptide-transferase [EC:2.7.8.13]	ko01502	Vancomycin resistance	--	--	--	--	--	J	COG0100	Located on the platform of the 30S subunit, it bridges several disparate RNA helices of the 16S rRNA. Forms part of the Shine-Dalgarno cleft in the 70S ribosome (By similarity)	Cellular Component: integral component of plasma membrane (GO:0005887);|Molecular Function: phospho-N-acetylmuramoyl-pentapeptide-transferase activity (GO:0008963);|Molecular Function: phosphotransferase activity, for other substituted phosphate groups (GO:0016780);|Biological Process: cell wall macromolecule biosynthetic process (GO:0044038);|Biological Process: cell wall organization (GO:007155…	--	--
M_TRINITY_DN11673_c0_g1_i1_1_H_TRINITY_DN30470_c0_g1_i1_2	143.133	0.308045	0.530197	1.11986	0.163325	0.595975	0.693952	11.5058	8.87975	9.72945	12.9108	XP_028076928.1	uncharacterized protein LOC114278976 [Camellia sinensis]	--	--	--	--	--	--	--	--	--	--	--	--	--	S	ENOG4111AYD		--	--	--
M_TRINITY_DN11676_c0_g1_i1_1_H_TRINITY_DN16445_c0_g1_i1_2	51.2253	0.575838	1.1881	1.60676	0.684156	0.234792	0.341404	3.74425	1.92321	4.24108	4.80023	--	--	--	--	--	--	--	--	--	--	--	--	--	--	--	--	--	--	--	--	--
M_TRINITY_DN11677_c0_g1_i2_2_H_TRINITY_DN15569_c0_g1_i1_1	98.9067	0.380662	-0.381392	0.904266	-0.145181	0.702913	0.782892	2.35751	3.63072	2.76901	2.61999	THG13708.1	hypothetical protein TEA_022205 [Camellia sinensis var. sinensis]	P0C7R2|LI2P2_ARATH	Octanoyltransferase LIP2p2, chloroplastic F16N3.14 OS=Arabidopsis thaliana (Mouse-ear cress) GN=F16N3.14 PE=1 SV=1	200/310(64.52)	K03801	lipB	lipoyl(octanoyl) transferase [EC:2.3.1.181]	ko00785	Lipoic acid metabolism	KOG0325	Lipoyltransferase	[CH]	METABOLISM|METABOLISM	Energy production and conversion |Coenzyme transport and metabolism	H	COG0321	Catalyzes the transfer of endogenously produced octanoic acid from octanoyl-acyl-carrier-protein onto the lipoyl domains of lipoate-dependent enzymes. Lipoyl-ACP can also act as a substrate although octanoyl-ACP is likely to be the physiological substrate (By similarity)	Biological Process: protein lipoylation (GO:0009249);|Cellular Component: chloroplast (GO:0009507);|Molecular Function: lipoyl(octanoyl) transferase activity (GO:0033819);|Molecular Function: octanoyl transferase activity (acting on glycine-cleavage complex H protein) (GO:0102555);	PF03099.19	Biotin/lipoate A/B protein ligase family
M_TRINITY_DN11679_c0_g1_i1_1_H_TRINITY_DN27820_c2_g1_i1_2	15.1495	1.11582	2.71513	8.1658	3.02959	0.00662504	0.017804	0.214473	0.1645	1.44673	1.36131	THG04663.1	hypothetical protein TEA_003474 [Camellia sinensis var. sinensis]	--	--	--	--	--	--	--	--	--	--	--	--	--	--	--	--	--	--	--
M_TRINITY_DN1167_c0_g1_i1_1_H_TRINITY_DN21972_c0_g1_i2_1	43.1451	0.687761	-0.142167	0.934472	-0.0977771	0.886948	0.922322	6.00794	2.44611	4.41903	3.44674	XP_028079401.1	uncharacterized protein LOC114281142 [Camellia sinensis]	--	--	--	--	--	--	--	--	--	--	--	--	--	--	--	--	--	--	--
M_TRINITY_DN11687_c0_g1_i1_1_H_TRINITY_DN32434_c0_g1_i1_2	31.072	0.842672	2.47503	4.24462	2.08563	0.0133227	0.0324339	1.88965	0.702974	3.86313	7.06986	--	--	--	--	--	--	--	--	--	--	--	--	--	--	--	--	--	--	--	--	--
M_TRINITY_DN11689_c0_g1_i1_1_H_TRINITY_DN16642_c0_g2_i1_2	5.5391	2.41364	2.48411	63.8118	5.99575	0.0129876	0.0317655	0	0	1.77164	0.661178	XP_028062705.1	uncharacterized protein LOC114266020 [Camellia sinensis]	--	--	--	--	--	--	--	--	--	--	--	--	--	L	COG0258	Structure-specific nuclease with 5'-flap endonuclease and 5'-3' exonuclease activities involved in DNA replication and repair. During DNA replication, cleaves the 5'-overhanging flap structure that is generated by displacement synthesis when DNA polymerase encounters the 5'-end of a downstream Okazaki fragment. It enters the flap from the 5'-end and then tracks to cleave the flap base, leaving a …	--	PF01367.20	5'-3' exonuclease, C-terminal SAM fold
M_TRINITY_DN11689_c0_g1_i1_2_H_TRINITY_DN12183_c0_g1_i1_2	12.9239	1.14603	-1.0397	0.437839	-1.19153	0.298478	0.411637	1.75725	1.19379	0.839466	0.44584	XP_028118481.1	pentatricopeptide repeat-containing protein At2g29760, chloroplastic-like isoform X2 [Camellia sinensis]	Q9SIT7|PP151_ARATH	Pentatricopeptide repeat-containing protein At2g13600 T10F5.14 OS=Arabidopsis thaliana (Mouse-ear cress) GN=T10F5.14 PE=3 SV=1	--	--	--	--	--	--	KOG4197	FOG: PPR repeat	[R]	POORLY CHARACTERIZED	General function prediction only	S	ENOG410Z7Z7	Pentatricopeptide repeat-containing protein	--	PF01535.20	PPR repeat
M_TRINITY_DN11691_c0_g1_i1_1_H_TRINITY_DN14644_c0_g1_i1_2	40.8433	0.641109	4.33895	6.87681	2.78174	1.43167e-05	6.97163e-05	1.06481	1.06745	6.56682	7.94392	--	--	--	--	--	--	--	--	--	--	--	--	--	--	--	--	--	--	--	--	--
M_TRINITY_DN11698_c0_g1_i1_2_H_TRINITY_DN31917_c0_g1_i1_1	44.208	0.650674	-3.48873	0.207326	-2.27003	0.000485325	0.00174244	6.74669	5.5514	1.70811	0.885075	--	--	--	--	--	--	--	--	--	--	--	--	--	--	--	--	--	--	--	--	--
M_TRINITY_DN11702_c0_g1_i2_1_H_TRINITY_DN10266_c0_g1_i1_2	4410.96	0.053718	4.4654	1.18089	0.239872	7.99192e-06	4.06067e-05	168.549	172.463	199.93	199.312	XP_028078041.1	SKP1-like protein 1B [Camellia sinensis]	Q9FHW7|SKP1B_ARATH	SKP1-like protein 1B MJC20.30 OS=Arabidopsis thaliana (Mouse-ear cress) GN=MJC20.30 PE=1 SV=1	144/157(91.72)	K03094	SKP1, CBF3D	S-phase kinase-associated protein 1	ko04120|ko04141	Ubiquitin mediated proteolysis|Protein processing in endoplasmic reticulum	KOG1724	SCF ubiquitin ligase, Skp1 component	[O]	CELLULAR PROCESSES AND SIGNALING	Posttranslational modification, protein turnover, chaperones	O	COG5201	ubiquitin-dependent protein catabolic process	Cellular Component: nucleus (GO:0005634);|Biological Process: ubiquitin-dependent protein catabolic process (GO:0006511);|Biological Process: chromosome segregation (GO:0007059);|Biological Process: auxin-activated signaling pathway (GO:0009734);|Biological Process: embryo development ending in seed dormancy (GO:0009793);|Biological Process: ethylene-activated signaling pathway (GO:0009873);|Biol…	PF03931.15,PF01466.19	Skp1 family, tetramerisation domain|Skp1 family, dimerisation domain
M_TRINITY_DN11704_c0_g1_i1_1_H_TRINITY_DN25907_c2_g1_i1_2	45.2095	0.687698	-0.246778	0.889022	-0.169709	0.80508	0.863071	5.0074	2.71855	4.55931	2.16992	--	--	--	--	--	--	--	--	--	--	--	--	--	--	--	--	--	--	--	--	--
M_TRINITY_DN11708_c0_g1_i1_1_H_TRINITY_DN7837_c0_g1_i1_2	26.9881	1.07882	0.63208	1.60425	0.681903	0.527335	0.634617	1.40894	1.39953	0.473658	4.06556	THG06085.1	hypothetical protein TEA_027047 [Camellia sinensis var. sinensis]	--	--	--	--	--	--	--	--	--	--	--	--	--	--	--	--	--	--	--
M_TRINITY_DN1170_c0_g1_i1_1_H_TRINITY_DN9176_c0_g1_i1_1	16.9703	1.34106	1.19945	3.0494	1.60852	0.230355	0.336275	0.0819259	0.890512	1.69408	1.22546	XP_028082767.1	protein FIZZY-RELATED 3 [Camellia sinensis]	Q8LPL5|FZR3_ARATH	Protein FIZZY-RELATED 3 MAC12.21 OS=Arabidopsis thaliana (Mouse-ear cress) GN=MAC12.21 PE=1 SV=1	194/209(92.82)	K03364	CDH1	cell division cycle 20-like protein 1, cofactor of APC complex	ko04120	Ubiquitin mediated proteolysis	KOG0305	Anaphase promoting complex, Cdc20, Cdh1, and Ama1 subunits	[DO]	CELLULAR PROCESSES AND SIGNALING|CELLULAR PROCESSES AND SIGNALING	Cell cycle control, cell division, chromosome partitioning |Posttranslational modification, protein turnover, chaperones	S	COG2319	wd repeat	--	--	--
M_TRINITY_DN1171_c0_g1_i1_2_H_TRINITY_DN29947_c2_g4_i1_1	13.6001	1.91822	-3.73036	0.00701355	-7.15564	0.000191208	0.000751278	1.85956	3.68234	0	0	--	--	--	--	--	--	--	--	--	--	--	--	--	--	--	--	--	--	--	--	--
M_TRINITY_DN11721_c0_g1_i1_2_H_TRINITY_DN33348_c0_g1_i1_1	27.7828	1.38023	-1.49307	0.239686	-2.06078	0.135418	0.22136	4.58062	4.5522	2.13294	0	KAA8516417.1	hypothetical protein F0562_016710 [Nyssa sinensis]	--	--	--	--	--	--	--	--	--	--	--	--	--	K	ENOG410YMPH	transcription, DNA-dependent	--	--	--
M_TRINITY_DN11722_c0_g2_i1_2_H_TRINITY_DN10287_c0_g1_i1_2	30.3224	1.11314	-0.353475	0.761297	-0.393469	0.723732	0.799397	2.15376	2.30537	3.092	0.285049	XP_028107271.1	nuclear intron maturase 3, mitochondrial [Camellia sinensis]	Q9LZA5|NMAT3_ARATH	Nuclear intron maturase 3, mitochondrial F8F6.260 OS=Arabidopsis thaliana (Mouse-ear cress) GN=F8F6.260 PE=3 SV=2	--	--	--	--	--	--	KOG1075	FOG: Reverse transcriptase	[R]	POORLY CHARACTERIZED	General function prediction only	L	COG3344	RNA-directed DNA polymerase	Biological Process: Group II intron splicing (GO:0000373);|Molecular Function: DNA binding (GO:0003677);|Molecular Function: RNA-directed DNA polymerase activity (GO:0003964);|Molecular Function: endonuclease activity (GO:0004519);|Cellular Component: mitochondrion (GO:0005739);|Biological Process: intron homing (GO:0006314);|Molecular Function: metal ion binding (GO:0046872);|Biological Process:…	PF01348.21	Type II intron maturase
M_TRINITY_DN11726_c0_g1_i1_1_H_TRINITY_DN13464_c0_g1_i1_1	39.1031	3.12472	0.598556	3.65613	1.87032	0.549469	0.654361	0.695666	3.40463	0	14.9759	--	--	--	--	--	--	--	--	--	--	--	--	--	--	--	--	--	--	--	--	--
M_TRINITY_DN11730_c0_g1_i1_1_H_TRINITY_DN33266_c0_g1_i1_1	45.4015	0.811505	1.01328	1.7682	0.822281	0.310927	0.424808	2.12007	0.681759	3.48819	1.38066	KAE9458312.1	hypothetical protein C3L33_09807, partial [Rhododendron williamsianum]	Q9SJB4|GDL34_ARATH	GDSL esterase/lipase At2g04570 T1O3.2 OS=Arabidopsis thaliana (Mouse-ear cress) GN=T1O3.2 PE=2 SV=1	--	--	--	--	--	--	--	--	--	--	--	S	COG3240	GDSL esterase lipase	Cellular Component: extracellular region (GO:0005576);|Biological Process: lipid catabolic process (GO:0016042);|Molecular Function: hydrolase activity, acting on ester bonds (GO:0016788);	--	--
M_TRINITY_DN11733_c0_g1_i1_1_H_TRINITY_DN33603_c0_g1_i1_1	11.4816	1.89576	1.48271	7.01699	2.81085	0.138152	0.224786	0.46081	0	0.217113	2.90958	--	--	--	--	--	--	--	--	--	--	--	--	--	--	--	--	--	--	--	--	--
M_TRINITY_DN11735_c0_g1_i1_2_H_TRINITY_DN16337_c0_g1_i1_2	15.4773	1.84797	-0.886278	0.321342	-1.63782	0.375468	0.490465	5.09225	0.415881	1.70502	0	--	--	--	--	--	--	--	--	--	--	--	--	--	--	--	--	--	--	--	--	--
M_TRINITY_DN11740_c0_g1_i1_2_H_TRINITY_DN28600_c1_g1_i8_1	9.05633	1.76278	-2.27485	0.0620657	-4.01006	0.0229151	0.0513547	2.28915	1.41322	0.268929	0	--	--	--	--	--	--	--	--	--	--	--	--	--	--	--	--	--	--	--	--	--
M_TRINITY_DN11746_c0_g1_i1_2_H_TRINITY_DN16998_c0_g1_i1_1	65.9597	0.430914	1.26064	1.45723	0.543225	0.20744	0.31013	4.06054	4.68419	6.19841	6.53472	XP_028097644.1	CBL-interacting protein kinase 23-like isoform X2 [Camellia sinensis]	Q93VD3|CIPKN_ARATH	CBL-interacting serine/threonine-protein kinase 23 F12P21.6 OS=Arabidopsis thaliana (Mouse-ear cress) GN=F12P21.6 PE=1 SV=1	--	--	--	--	--	--	KOG0583	Serine/threonine protein kinase	[T]	CELLULAR PROCESSES AND SIGNALING	Signal transduction mechanisms	T	COG0515	Serine Threonine protein kinase	Molecular Function: protein serine/threonine kinase activity (GO:0004674);|Molecular Function: potassium channel activity (GO:0005267);|Molecular Function: ATP binding (GO:0005524);|Cellular Component: nucleus (GO:0005634);|Cellular Component: cytoplasm (GO:0005737);|Cellular Component: cytosol (GO:0005829);|Cellular Component: plasma membrane (GO:0005886);|Biological Process: protein phosphoryla…	--	--
M_TRINITY_DN11749_c0_g1_i1_2_H_TRINITY_DN27425_c1_g4_i1_2	18.1577	1.29345	-0.999029	0.40833	-1.29219	0.317781	0.431688	4.53703	0.544738	1.50973	0.574481	XP_028085522.1	uncharacterized protein LOC114286545 [Camellia sinensis]	--	--	--	--	--	--	--	--	--	--	--	--	--	--	--	--	--	--	--
M_TRINITY_DN11755_c0_g1_i1_1_H_TRINITY_DN16014_c0_g1_i1_1	18.5744	1.01536	0.931025	1.92562	0.945326	0.351841	0.466503	1.08145	1.37757	1.19402	3.5593	--	--	--	--	--	--	--	--	--	--	--	--	--	--	--	--	--	--	--	--	--
M_TRINITY_DN11759_c0_g1_i1_2_H_TRINITY_DN34236_c0_g1_i1_1	28.1176	1.12489	-1.83022	0.240017	-2.05879	0.0672175	0.125755	9.36337	1.11505	1.16609	1.28329	--	--	--	--	--	--	--	--	--	--	--	--	--	--	--	--	--	--	--	--	--
M_TRINITY_DN11764_c0_g1_i1_2_H_TRINITY_DN33129_c0_g1_i1_1	17.4693	1.78852	-4.20259	0.00546182	-7.5164	2.63882e-05	0.00012259	3.37816	2.74938	0	0	--	--	--	--	--	--	--	--	--	--	--	--	--	--	--	--	--	--	--	--	--
M_TRINITY_DN11767_c0_g1_i1_1_H_TRINITY_DN5288_c0_g1_i1_2	29.6542	0.812068	4.00008	9.5027	3.24834	6.33212e-05	0.000273654	0.244076	0.318971	2.35285	3.11488	XP_028098815.1	GPN-loop GTPase 3-like isoform X1 [Camellia sinensis]	P0CN94|GPN3_CRYNJ	GPN-loop GTPase 3 CNB04680 OS=MYA-565) (Filobasidiella neoformans) GN=CNB04680 PE=3 SV=1	--	--	--	--	--	--	KOG1534	Putative transcription factor FET5	[K]	INFORMATION STORAGE AND PROCESSING	Transcription	S	ENOG410XPBZ	GPN-loop GTPase 3	Molecular Function: GTPase activity (GO:0003924);|Molecular Function: GTP binding (GO:0005525);	PF03029.17	Conserved hypothetical ATP binding protein
M_TRINITY_DN11771_c0_g1_i1_2_H_TRINITY_DN11109_c0_g1_i1_2	114.154	0.315496	-1.36561	0.741828	-0.430844	0.172061	0.268013	7.02986	7.26944	5.64052	4.8618	XP_028088741.1	sigma intracellular receptor 2-like [Camellia sinensis]	--	--	--	--	--	--	--	--	--	--	--	--	--	S	ENOG411240R	Protein of unknown function (DUF2781)	--	PF10914.8	Protein of unknown function (DUF2781)
M_TRINITY_DN11777_c0_g1_i1_2_H_TRINITY_DN16375_c0_g1_i1_1	11.1665	1.88086	-1.36731	0.168204	-2.57171	0.171529	0.267337	3.87066	0.377982	0.692557	0	--	--	--	--	--	--	--	--	--	--	--	--	--	--	--	--	--	--	--	--	--
M_TRINITY_DN11782_c0_g1_i1_1_H_TRINITY_DN5244_c0_g1_i1_2	61.7972	0.456455	2.09813	1.94221	0.957702	0.0358934	0.0748007	3.09368	2.69482	5.84607	5.22373	XP_028057958.1	vinorine synthase-like [Camellia sinensis]	I3PLR4|AT1_PAPSO	(13S,14R)-1,13-dihydroxy-N-methylcanadine 13-O-acetyltransferase AT1 AT1 OS=Papaver somniferum (Opium poppy) GN=AT1 PE=1 SV=1	--	--	--	--	--	--	--	--	--	--	--	S	ENOG4111CPX	Transferase family	--	--	--
M_TRINITY_DN11782_c0_g1_i1_2_H_TRINITY_DN31360_c0_g1_i1_1	28.5688	1.23133	-2.61571	0.107261	-3.22081	0.00890432	0.0229742	2.11296	3.5801	0	0.626161	--	--	--	--	--	--	--	--	--	--	--	--	--	--	--	--	--	--	--	--	--
M_TRINITY_DN11785_c0_g1_i2_2_H_TRINITY_DN34375_c0_g1_i1_1	36.3024	0.719942	-0.596604	0.742509	-0.42952	0.550772	0.655497	2.36313	1.43504	1.84276	0.95892	THG13569.1	hypothetical protein TEA_007832 [Camellia sinensis var. sinensis]	--	--	--	--	--	--	--	--	--	--	--	--	--	--	--	--	--	--	--
M_TRINITY_DN11786_c0_g1_i1_1_H_TRINITY_DN33591_c0_g1_i1_1	8.28988	1.4335	-0.0416355	0.959474	-0.0596845	0.966789	0.977399	0.676037	0.804647	0.303973	1.10104	XP_028120401.1	uncharacterized protein LOC114317816 [Camellia sinensis]	--	--	--	--	--	--	--	--	--	--	--	--	--	S	ENOG410YRFU	transposon protein	--	--	--
M_TRINITY_DN11787_c0_g1_i1_2_H_TRINITY_DN14555_c0_g1_i1_2	14.9775	1.14299	-2.49528	0.138497	-2.85208	0.0125857	0.0309551	2.12794	3.47551	0.505688	0.281598	XP_028126661.1	dirigent protein 9-like [Camellia sinensis]	O80630|DIR9_ARATH	Dirigent protein 9 F12L6.9 OS=Arabidopsis thaliana (Mouse-ear cress) GN=F12L6.9 PE=2 SV=1	--	--	--	--	--	--	--	--	--	--	--	S	ENOG410YFRA	Disease resistance-responsive	Cellular Component: apoplast (GO:0048046);	PF03018.14	Dirigent-like protein
M_TRINITY_DN11791_c0_g1_i1_1_H_TRINITY_DN1208_c0_g1_i1_1	48.984	0.643853	2.88101	3.61739	1.85495	0.003964	0.0113065	0.816375	0.905077	4.19485	1.9866	XP_028062023.1	thermospermine synthase ACAULIS5 [Camellia sinensis]	Q9S7X6|ACL5_ARATH	Thermospermine synthase ACAULIS5 T20D1.50 OS=Arabidopsis thaliana (Mouse-ear cress) GN=T20D1.50 PE=1 SV=1	--	--	--	--	--	--	KOG1562	Spermidine synthase	[E]	METABOLISM	Amino acid transport and metabolism	E	COG0421	Catalyzes the production of spermidine from putrescine and decarboxylated S-adenosylmethionine (dcSAM), which serves as an aminopropyl donor (By similarity)	Cellular Component: cytoplasm (GO:0005737);|Biological Process: polyamine biosynthetic process (GO:0006596);|Biological Process: auxin polar transport (GO:0009926);|Biological Process: phloem or xylem histogenesis (GO:0010087);|Molecular Function: thermospermine synthase activity (GO:0010487);|Molecular Function: spermine synthase activity (GO:0016768);|Biological Process: xylem vessel member cel…	PF01564.17	Spermine/spermidine synthase domain
M_TRINITY_DN11795_c0_g1_i1_1_H_TRINITY_DN27162_c0_g6_i1_2	23.5099	0.856216	1.50037	2.43622	1.28464	0.133518	0.21878	0.725787	0.569966	1.08936	1.9915	--	--	--	--	--	--	--	--	--	--	--	--	--	--	--	--	--	--	--	--	--
M_TRINITY_DN11795_c0_g1_i1_2_H_TRINITY_DN25796_c0_g1_i1_1	5.80771	2.76321	-1.19497	0.101394	-3.30196	0.232097	0.338258	2.14477	0	0.237961	0	XP_028079666.1	G-type lectin S-receptor-like serine/threonine-protein kinase At1g34300 [Camellia sinensis]	Q9XID3|Y1343_ARATH	G-type lectin S-receptor-like serine/threonine-protein kinase At1g34300 F23M19.5 OS=Arabidopsis thaliana (Mouse-ear cress) GN=F23M19.5 PE=1 SV=1	--	--	--	--	--	--	--	--	--	--	--	T	COG0515	Serine Threonine protein kinase	--	--	--
M_TRINITY_DN117_c0_g1_i1_2_H_TRINITY_DN14140_c0_g1_i1_1	109.194	0.356937	-0.00606891	0.9985	-0.00216622	0.995158	0.996623	3.73088	3.88124	2.93941	4.60376	--	--	--	--	--	--	--	--	--	--	--	--	--	--	--	--	--	--	--	--	--
M_TRINITY_DN11800_c0_g1_i1_1_H_TRINITY_DN13060_c1_g1_i1_1	32.1184	0.788999	0.482209	1.30176	0.380462	0.629658	0.722395	2.23802	1.60177	3.42558	1.456	XP_028067834.1	uncharacterized protein LOC114270500 [Camellia sinensis]	--	--	--	--	--	--	--	--	KOG1075	FOG: Reverse transcriptase	[R]	POORLY CHARACTERIZED	General function prediction only	S	ENOG410XS82	Retrotransposon protein	--	--	--
M_TRINITY_DN11801_c0_g1_i1_1_H_TRINITY_DN25824_c0_g1_i1_1	17.4721	1.06958	1.54657	3.14745	1.65418	0.121967	0.203451	0.296182	0.98683	2.10389	1.79966	AWI98014.1	lipoxygenase 10 [Camellia sinensis]	Q9LUW0|LOX5_ARATH	Linoleate 9S-lipoxygenase 5 MCB17.13 OS=Arabidopsis thaliana (Mouse-ear cress) GN=MCB17.13 PE=1 SV=2	83/114(72.81)	K15718	LOX1_5	linoleate 9S-lipoxygenase [EC:1.13.11.58]	ko00591	Linoleic acid metabolism	--	--	--	--	--	S	ENOG410YN4N	Plant lipoxygenase may be involved in a number of diverse aspects of plant physiology including growth and development, pest resistance, and senescence or responses to wounding (By similarity)	Cellular Component: chloroplast (GO:0009507);|Biological Process: lateral root formation (GO:0010311);|Biological Process: oxylipin biosynthetic process (GO:0031408);|Biological Process: lipid oxidation (GO:0034440);|Molecular Function: metal ion binding (GO:0046872);|Biological Process: root development (GO:0048364);|Biological Process: negative regulation of defense response to insect (GO:19003…	PF00305.19	Lipoxygenase
M_TRINITY_DN11802_c0_g1_i1_2_H_TRINITY_DN4698_c0_g1_i1_2	85.2927	0.383217	-3.40883	0.404351	-1.30632	0.000652425	0.002271	7.14351	8.30745	2.79131	3.37857	--	--	--	--	--	--	--	--	--	--	--	--	--	--	--	--	--	--	--	--	--
M_TRINITY_DN11803_c0_g1_i1_2_H_TRINITY_DN3023_c0_g1_i1_1	15.5127	1.377	-0.841127	0.448062	-1.15823	0.400277	0.515438	2.88186	0.8031	1.49599	0.175635	XP_028060157.1	putative pentatricopeptide repeat-containing protein At3g11460, mitochondrial [Camellia sinensis]	Q9CAY1|PP223_ARATH	Putative pentatricopeptide repeat-containing protein At3g11460, mitochondrial F24K9.13 OS=Arabidopsis thaliana (Mouse-ear cress) GN=F24K9.13 PE=1 SV=1	--	--	--	--	--	--	KOG4197	FOG: PPR repeat	[R]	POORLY CHARACTERIZED	General function prediction only	S	ENOG410Z7Z7	Pentatricopeptide repeat-containing protein	--	PF13041.6,PF01535.20	PPR repeat family|PPR repeat
M_TRINITY_DN11808_c0_g1_i1_1_H_TRINITY_DN22921_c0_g1_i5_1	7.26015	2.04541	1.01196	4.19849	2.06987	0.311556	0.425319	0	0.667913	2.32519	0.388768	XP_028099389.1	uncharacterized protein LOC114298935 [Camellia sinensis]	--	--	--	--	--	--	--	--	--	--	--	--	--	--	--	--	--	PF13966.6	zinc-binding in reverse transcriptase
M_TRINITY_DN11809_c0_g1_i1_1_H_TRINITY_DN28422_c1_g3_i1_2	39.9396	0.674113	-0.665722	0.732666	-0.448772	0.505589	0.614974	2.29248	2.74504	1.11379	2.53556	XP_028125888.1	GABA transporter 1-like isoform X3 [Camellia sinensis]	F4HW02|GAT1_ARATH	GABA transporter 1 T23G18.9 OS=Arabidopsis thaliana (Mouse-ear cress) GN=T23G18.9 PE=1 SV=1	--	--	--	--	--	--	KOG1303	Amino acid transporters	[E]	METABOLISM	Amino acid transport and metabolism	E	COG0814	amino acid transport	Biological Process: amino acid transmembrane transport (GO:0003333);|Cellular Component: plasma membrane (GO:0005886);|Molecular Function: amino acid transmembrane transporter activity (GO:0015171);|Molecular Function: gamma-aminobutyric acid transmembrane transporter activity (GO:0015185);|Biological Process: gamma-aminobutyric acid transport (GO:0015812);|Cellular Component: integral component …	PF01490.18	Transmembrane amino acid transporter protein
M_TRINITY_DN11810_c0_g1_i1_1_H_TRINITY_DN31526_c0_g1_i1_1	18.2667	0.961538	2.27182	4.54551	2.18444	0.0230973	0.0516934	0.418686	0.554818	2.05395	2.58889	XP_028057414.1	uncharacterized protein LOC114261341 [Camellia sinensis]	--	--	--	--	--	--	--	--	--	--	--	--	--	S	ENOG4111QDI	Alpha beta hydrolase fold protein	--	--	--
M_TRINITY_DN11810_c0_g1_i1_2_H_TRINITY_DN29785_c1_g1_i1_1	18.9063	1.40908	-1.97032	0.145962	-2.77633	0.048802	0.0967185	3.23727	3.84797	0.981058	0	--	--	--	--	--	--	--	--	--	--	--	--	--	--	--	--	--	--	--	--	--
M_TRINITY_DN11814_c0_g1_i1_2_H_TRINITY_DN30817_c0_g1_i1_2	38.192	1.0381	-4.67797	0.0345252	-4.85621	2.89726e-06	1.58105e-05	9.88547	5.42732	0	0.57195	--	--	--	--	--	--	--	--	--	--	--	--	--	--	--	--	--	--	--	--	--
M_TRINITY_DN11816_c0_g1_i1_1_H_TRINITY_DN19538_c0_g1_i2_2	23.9587	1.19807	0.869593	2.05884	1.04183	0.384523	0.499763	2.8008	0.909972	0.880937	6.71582	THG01972.1	hypothetical protein TEA_002538 [Camellia sinensis var. sinensis]	Q9M2J9|BET11_ARATH	Bet1-like SNARE 1-1 F9D24.80 OS=Arabidopsis thaliana (Mouse-ear cress) GN=F9D24.80 PE=1 SV=1	38/54(70.37)	K08504	BET1	blocked early in transport 1	ko04130	SNARE interactions in vesicular transport	KOG3385	V-SNARE	[U]	CELLULAR PROCESSES AND SIGNALING	Intracellular trafficking, secretion, and vesicular transport	U	ENOG4111W10	Blocked early in transport 1 homolog (S	Cellular Component: Golgi membrane (GO:0000139);|Cellular Component: nucleus (GO:0005634);|Cellular Component: endoplasmic reticulum membrane (GO:0005789);|Cellular Component: plasma membrane (GO:0005886);|Biological Process: protein transport (GO:0015031);|Cellular Component: integral component of membrane (GO:0016021);|Biological Process: vesicle-mediated transport (GO:0016192);	--	--
M_TRINITY_DN11816_c0_g1_i1_2_H_TRINITY_DN14307_c0_g2_i1_1	32.7291	0.77163	-2.08809	0.327318	-1.61123	0.0367894	0.0762961	4.89192	2.33469	1.33483	1.07202	--	--	--	--	--	--	--	--	--	--	--	--	--	--	--	--	--	--	--	--	--
M_TRINITY_DN11818_c0_g1_i1_2_H_TRINITY_DN26813_c2_g1_i2_2	12.5306	1.10446	0.553567	1.52773	0.61139	0.579875	0.680393	1.2649	1.06934	2.11753	1.48651	--	--	--	--	--	--	--	--	--	--	--	--	--	--	--	--	--	--	--	--	--
M_TRINITY_DN11819_c0_g1_i1_2_H_TRINITY_DN28924_c2_g3_i1_1	23.6653	1.67841	-0.0545295	0.938532	-0.0915226	0.956513	0.970784	5.31675	0	1.22748	3.76449	--	--	--	--	--	--	--	--	--	--	--	--	--	--	--	--	--	--	--	--	--
M_TRINITY_DN1181_c0_g1_i1_2_H_TRINITY_DN3943_c0_g1_i1_1	29.6833	1.34718	-1.90345	0.169072	-2.56429	0.0569822	0.109727	7.33919	3.33584	1.75282	0	--	--	--	--	--	--	--	--	--	--	--	--	--	--	--	--	--	--	--	--	--
M_TRINITY_DN11826_c0_g1_i1_1_H_TRINITY_DN6455_c0_g1_i1_1	10.4282	2.26053	3.05605	120.118	6.90831	0.00224272	0.00683317	0	0	4.14799	0.483755	XP_028125548.1	ABC transporter C family member 8 [Camellia sinensis]	Q8LGU1|AB8C_ARATH	ABC transporter C family member 8 MXL8.11 OS=Arabidopsis thaliana (Mouse-ear cress) GN=MXL8.11 PE=2 SV=3	--	--	--	--	--	--	KOG0054	Multidrug resistance-associated protein/mitoxantrone resistance protein, ABC superfamily	[Q]	METABOLISM	Secondary metabolites biosynthesis, transport and catabolism	V	COG1132	(ABC) transporter	Cellular Component: plant-type vacuole (GO:0000325);|Molecular Function: ATP binding (GO:0005524);|Cellular Component: vacuolar membrane (GO:0005774);|Molecular Function: xenobiotic transmembrane transporting ATPase activity (GO:0008559);|Cellular Component: membrane (GO:0016020);|Cellular Component: integral component of membrane (GO:0016021);|Molecular Function: ATPase activity, coupled to tran…	--	--
M_TRINITY_DN11827_c0_g2_i1_1_H_TRINITY_DN23775_c0_g1_i1_2	75.1714	1.50399	6.4888	866.529	9.7591	8.65246e-11	7.88148e-10	0	6.48737e-68	3.99112	3.40593	XP_028070927.1	uncharacterized protein LOC114273367 isoform X1 [Camellia sinensis]	--	--	--	--	--	--	--	--	--	--	--	--	--	S	ENOG410YZWQ		--	--	--
M_TRINITY_DN11830_c0_g1_i1_2_H_TRINITY_DN7752_c0_g1_i1_1	8.09835	1.80757	-2.12275	0.0699755	-3.83701	0.033775	0.0711639	1.02337	0.779973	0.139764	5.17082e-27	--	--	--	--	--	--	--	--	--	--	--	--	--	--	--	--	--	--	--	--	--
M_TRINITY_DN11831_c0_g1_i1_2_H_TRINITY_DN870_c0_g1_i1_1	138.037	0.280348	-2.43117	0.623486	-0.681572	0.0150503	0.0360043	4.30824	4.66107	2.55593	3.01039	--	--	--	--	--	--	--	--	--	--	--	--	--	--	--	--	--	--	--	--	--
M_TRINITY_DN11832_c0_g1_i1_1_H_TRINITY_DN16587_c0_g1_i2_2	16.8636	1.43576	3.5666	34.7942	5.12077	0.00036164	0.00133472	0.0537932	0.0540446	1.20841	2.39891	XP_028102009.1	pollen-specific leucine-rich repeat extensin-like protein 1 [Camellia sinensis]	Q9XIL9|PLRX3_ARATH	Pollen-specific leucine-rich repeat extensin-like protein 3 F19G14.12 OS=Arabidopsis thaliana (Mouse-ear cress) GN=F19G14.12 PE=2 SV=1	--	--	--	--	--	--	--	--	--	--	--	S	ENOG410Y973	leucine-rich repeat extensin-like protein	Molecular Function: structural constituent of cell wall (GO:0005199);|Cellular Component: extracellular region (GO:0005576);|Cellular Component: cell wall (GO:0005618);|Biological Process: cell wall organization (GO:0071555);	--	--
M_TRINITY_DN11836_c0_g1_i1_2_H_TRINITY_DN34581_c0_g1_i1_1	42.5468	0.810727	-1.18268	0.514475	-0.958828	0.236937	0.343807	7.50905	5.5589	1.251	5.5439	--	--	--	--	--	--	--	--	--	--	--	--	--	--	--	--	--	--	--	--	--
M_TRINITY_DN11837_c0_g1_i1_1_H_TRINITY_DN33648_c0_g1_i1_1	2.25329	2.47015	0.468098	2.22881	1.15627	0.639715	0.730754	0	0.347267	0.308656	0.386347	--	--	--	--	--	--	--	--	--	--	--	--	--	--	--	--	--	--	--	--	--
M_TRINITY_DN11837_c0_g1_i1_2_H_TRINITY_DN1631_c0_g1_i1_2	52.398	0.714872	-4.00569	0.137399	-2.86356	6.18356e-05	0.000267582	8.91135	7.52286	1.79596	0.428452	--	--	--	--	--	--	--	--	--	--	--	--	--	--	--	--	--	--	--	--	--
M_TRINITY_DN11839_c0_g1_i1_1_H_TRINITY_DN24576_c0_g1_i1_1	36.5304	1.09417	0.731745	1.74189	0.800652	0.464324	0.577502	0.902631	3.75877	6.96055	0.960332	--	--	--	--	--	--	--	--	--	--	--	--	--	--	--	--	--	--	--	--	--
M_TRINITY_DN11845_c0_g1_i1_2_H_TRINITY_DN27392_c1_g1_i1_2	13.4309	1.11828	-0.685037	0.58802	-0.766063	0.493321	0.603815	1.13064	1.98152	1.19201	0.619567	XP_028096155.1	uncharacterized protein LOC114296056 isoform X1 [Camellia sinensis]	--	--	--	--	--	--	--	--	--	--	--	--	--	S	ENOG410YAWI		--	--	--
M_TRINITY_DN11846_c0_g1_i1_1_H_TRINITY_DN24739_c0_g2_i1_2	44.1587	0.917097	1.56835	2.71006	1.43833	0.1168	0.196342	0.743174	3.22455	2.41409	8.32548	--	--	--	--	--	--	--	--	--	--	--	--	--	--	--	--	--	--	--	--	--
M_TRINITY_DN11850_c0_g1_i1_2_H_TRINITY_DN26438_c1_g1_i1_1	304.92	0.193698	-2.60947	0.704441	-0.505449	0.00906836	0.0233291	17.5461	15.4431	12.1757	10.8336	XP_028099423.1	uncharacterized protein LOC114298964 isoform X5 [Camellia sinensis]	--	--	--	--	--	--	--	--	--	--	--	--	--	S	ENOG4112D44		--	--	--
M_TRINITY_DN11857_c0_g1_i1_1_H_TRINITY_DN21533_c0_g3_i1_2	11.7022	1.16444	0.290015	1.26374	0.337704	0.771805	0.837624	0.629822	1.10813	1.3802	0.844814	--	--	--	--	--	--	--	--	--	--	--	--	--	--	--	--	--	--	--	--	--
M_TRINITY_DN11857_c0_g1_i2_2_H_TRINITY_DN31812_c0_g1_i1_1	482.14	0.974205	-7.75897	0.00530357	-7.55882	8.56243e-15	1.03301e-13	17.7933	19.3465	0.0278971	0.165927	ANB66343.1	terpene synthase [Camellia sinensis]	A0A167V661|TPS8_CAMSI	Valerianol synthase TPS8 TPS8 OS=Camellia sinensis (Tea) GN=TPS8 PE=1 SV=2	--	--	--	--	--	--	--	--	--	--	--	S	ENOG410YBXH	synthase	--	PF03936.16,PF01397.21	Terpene synthase family, metal binding domain|Terpene synthase, N-terminal domain
M_TRINITY_DN11859_c0_g1_i1_2_H_TRINITY_DN15252_c0_g1_i1_1	30.4431	0.756085	0.0470822	1.02498	0.0355981	0.962448	0.974649	1.47294	2.56711	2.45676	1.65689	--	--	--	--	--	--	--	--	--	--	--	--	--	--	--	--	--	--	--	--	--
M_TRINITY_DN11864_c0_g1_i1_2_H_TRINITY_DN26030_c0_g1_i4_1	7.65747	3.04126	-2.08039	0.0124562	-6.32699	0.0374902	0.077513	0	3.5353	0	0	--	--	--	--	--	--	--	--	--	--	--	--	--	--	--	--	--	--	--	--	--
M_TRINITY_DN11866_c0_g1_i1_2_H_TRINITY_DN808_c0_g1_i1_1	54.0055	0.818537	-1.26883	0.486804	-1.03859	0.2045	0.306869	3.82008	3.21198	0.476059	2.95823	--	--	--	--	--	--	--	--	--	--	--	--	--	--	--	--	--	--	--	--	--
M_TRINITY_DN1186_c0_g1_i1_1_H_TRINITY_DN1693_c0_g1_i1_2	28.5921	0.934473	3.54952	9.96538	3.31692	0.000385941	0.00141482	0.738032	0.246774	6.14644	3.18283	XP_028061873.1	LOW QUALITY PROTEIN: pentatricopeptide repeat-containing protein At1g34160-like [Camellia sinensis]	B8YEK4|OGR1_ORYSJ	Pentatricopeptide repeat-containing protein OGR1, mitochondrial Os12g0270200 OS=Oryza sativa subsp. japonica (Rice) GN=Os12g0270200 PE=2 SV=1	--	--	--	--	--	--	KOG4197	FOG: PPR repeat	[R]	POORLY CHARACTERIZED	General function prediction only	S	ENOG410Z7Z7	Pentatricopeptide repeat-containing protein	Cellular Component: mitochondrion (GO:0005739);|Biological Process: mRNA processing (GO:0006397);|Molecular Function: zinc ion binding (GO:0008270);|Biological Process: RNA modification (GO:0009451);|Biological Process: mitochondrial mRNA modification (GO:0080156);	PF14432.6	DYW family of nucleic acid deaminases
M_TRINITY_DN1186_c0_g2_i1_2_H_TRINITY_DN467_c0_g1_i1_2	27.8469	0.96837	-0.648399	0.647122	-0.62789	0.516727	0.625068	5.84507	1.3068	2.52138	2.00624	--	--	--	--	--	--	--	--	--	--	--	--	--	--	--	--	--	--	--	--	--
M_TRINITY_DN11873_c0_g1_i1_1_H_TRINITY_DN12224_c0_g1_i1_1	36.9347	0.738825	0.536903	1.31647	0.396677	0.591335	0.69007	1.87326	3.5588	2.33191	4.7631	THF95253.1	hypothetical protein TEA_009890 [Camellia sinensis var. sinensis]	--	--	--	--	--	--	--	--	--	--	--	--	--	--	--	--	--	--	--
M_TRINITY_DN11873_c0_g1_i1_2_H_TRINITY_DN16271_c0_g1_i1_1	51.5336	0.623987	-1.7891	0.461252	-1.11637	0.0735995	0.135467	1.72692	1.11284	0.860168	0.421356	XP_028104267.1	LRR receptor-like serine/threonine-protein kinase [Camellia sinensis]	C0LGR3|RGI3_ARATH	LRR receptor-like serine/threonine-protein kinase RGI3 M3E9.30 OS=Arabidopsis thaliana (Mouse-ear cress) GN=M3E9.30 PE=1 SV=1	--	--	--	--	--	--	--	--	--	--	--	S	COG4886	leucine Rich Repeat	--	PF00069.25,PF07714.17,PF13855.6,PF12799.7	Protein kinase domain|Protein tyrosine kinase|Leucine rich repeat|Leucine Rich repeats (2 copies)
M_TRINITY_DN11875_c0_g1_i2_2_H_TRINITY_DN12370_c0_g2_i1_2	15.4565	1.88922	-3.88535	0.00617095	-7.34029	0.000102182	0.000423791	1.49094	3.65474	0	0	--	--	--	--	--	--	--	--	--	--	--	--	--	--	--	--	--	--	--	--	--
M_TRINITY_DN11876_c0_g1_i1_1_H_TRINITY_DN518_c0_g1_i1_2	24.7665	1.1069	0.890357	1.98005	0.985537	0.373274	0.488453	1.43165	0.444783	0.63886	3.09319	--	--	--	--	--	--	--	--	--	--	--	--	--	--	--	--	--	--	--	--	--
M_TRINITY_DN11881_c0_g1_i1_2_H_TRINITY_DN29696_c0_g1_i1_2	16.3537	1.85125	-4.00862	0.00583535	-7.42096	6.10741e-05	0.000264746	4.98947	2.45852	0	0	--	--	--	--	--	--	--	--	--	--	--	--	--	--	--	--	--	--	--	--	--
M_TRINITY_DN11883_c0_g1_i2_2_H_TRINITY_DN2817_c0_g1_i1_2	8.5208	1.73393	-1.67057	0.134283	-2.89666	0.0948057	0.166289	0.9513	1.31679	0	0.278071	--	--	--	--	--	--	--	--	--	--	--	--	--	--	--	--	--	--	--	--	--
M_TRINITY_DN11886_c0_g1_i1_1_H_TRINITY_DN32375_c0_g1_i1_2	124.341	0.489854	3.03407	2.8016	1.48625	0.00241281	0.00730234	8.73103	4.25001	23.848	12.1924	--	--	--	--	--	--	--	--	--	--	--	--	--	--	--	--	--	--	--	--	--
M_TRINITY_DN11887_c0_g1_i1_1_H_TRINITY_DN28007_c0_g1_i5_2	14.7189	1.22418	2.10732	5.97832	2.57974	0.0350898	0.0735251	0.204572	0.618995	3.21067	1.55605	XP_028052750.1	heavy metal-associated isoprenylated plant protein 39-like [Camellia sinensis]	O03982|HIP39_ARATH	Heavy metal-associated isoprenylated plant protein 39 F22L4.5 OS=Arabidopsis thaliana (Mouse-ear cress) GN=F22L4.5 PE=2 SV=1	--	--	--	--	--	--	KOG1603	Copper chaperone	[P]	METABOLISM	Inorganic ion transport and metabolism	S	COG2608	heavy metal transport detoxification protein	Biological Process: metal ion transport (GO:0030001);|Molecular Function: metal ion binding (GO:0046872);	--	--
M_TRINITY_DN11887_c0_g1_i1_2_H_TRINITY_DN14670_c0_g1_i1_2	23.0487	1.30135	-0.0691533	0.939527	-0.0899927	0.944868	0.962423	0.381695	3.62399	3.07617	0.628288	XP_028077651.1	pentatricopeptide repeat-containing protein At2g21090 [Camellia sinensis]	Q9SKQ4|PP167_ARATH	Pentatricopeptide repeat-containing protein At2g21090 F26H11.15 OS=Arabidopsis thaliana (Mouse-ear cress) GN=F26H11.15 PE=2 SV=1	--	--	--	--	--	--	KOG4197	FOG: PPR repeat	[R]	POORLY CHARACTERIZED	General function prediction only	S	ENOG410Z7Z7	Pentatricopeptide repeat-containing protein	--	--	--
M_TRINITY_DN11888_c0_g1_i1_2_H_TRINITY_DN29091_c1_g1_i1_1	46.6087	0.861328	-3.25759	0.143006	-2.80585	0.00112364	0.00370364	1.51694	2.98	0.0894695	0.560276	XP_028089653.1	transcription factor bHLH57-like isoform X4 [Camellia sinensis]	Q700E4|BH067_ARATH	Transcription factor bHLH67 F21F14.120 OS=Arabidopsis thaliana (Mouse-ear cress) GN=F21F14.120 PE=2 SV=1	--	--	--	--	--	--	--	--	--	--	--	K	ENOG41115JJ	Transcription factor	Molecular Function: DNA binding (GO:0003677);|Molecular Function: DNA-binding transcription factor activity (GO:0003700);|Cellular Component: nucleus (GO:0005634);|Biological Process: regulation of transcription, DNA-templated (GO:0006355);|Molecular Function: protein dimerization activity (GO:0046983);	PF00010.26	Helix-loop-helix DNA-binding domain	0F	bHLH
M_TRINITY_DN11894_c0_g1_i1_1_H_TRINITY_DN21252_c0_g1_i1_1	48.14	0.802041	1.96761	2.98576	1.5781	0.0491135	0.0972587	3.51803	2.00738	12.7128	3.2992	--	--	--	--	--	--	--	--	--	--	--	--	--	--	--	--	--	--	--	--	--
M_TRINITY_DN11895_c0_g1_i1_1_H_TRINITY_DN24576_c0_g2_i1_1	33.569	0.916928	3.75519	10.8772	3.44324	0.000173212	0.000687248	0.70112	0.69884	3.4204	11.3515	--	--	--	--	--	--	--	--	--	--	--	--	--	--	--	--	--	--	--	--	--
M_TRINITY_DN11897_c0_g1_i1_1_H_TRINITY_DN7960_c0_g1_i2_2	144.917	0.481186	-1.82551	0.543968	-0.878408	0.0679248	0.126809	6.89874	18.9862	7.88046	6.00377	--	--	--	--	--	--	--	--	--	--	--	--	--	--	--	--	--	--	--	--	--
M_TRINITY_DN11898_c0_g1_i1_1_H_TRINITY_DN22034_c1_g1_i1_1	25.2141	1.10246	0.391904	1.34916	0.432059	0.695129	0.776376	4.40805	0.507855	3.00531	3.59219	--	--	--	--	--	--	--	--	--	--	--	--	--	--	--	--	--	--	--	--	--
M_TRINITY_DN1189_c0_g1_i1_1_H_TRINITY_DN19732_c0_g1_i1_2	49.9551	0.622826	-0.540583	0.791857	-0.336689	0.588795	0.68792	5.96284	4.91996	5.83178	2.70744	--	--	--	--	--	--	--	--	--	--	--	--	--	--	--	--	--	--	--	--	--
M_TRINITY_DN11903_c0_g1_i1_2_H_TRINITY_DN4673_c0_g1_i1_1	39.2521	0.993429	-1.33113	0.399873	-1.32239	0.183145	0.281446	3.12601	3.67064	2.43444	0.217453	--	--	--	--	--	--	--	--	--	--	--	--	--	--	--	--	--	--	--	--	--
M_TRINITY_DN11907_c0_g1_i1_2_H_TRINITY_DN18245_c0_g1_i5_1	109.965	0.358803	-2.29833	0.564619	-0.82465	0.0215427	0.0487943	5.3974	8.00706	3.78753	3.70958	XP_028053268.1	TATA-binding protein-associated factor 2N-like [Camellia sinensis]	O13801|YE04_SCHPO	Uncharacterized RNA-binding protein C17H9.04c SPAC17H9.04c OS=Schizosaccharomyces pombe (strain 972 / ATCC 24843) (Fission yeast) GN=SPAC17H9.04c PE=1 SV=1	--	--	--	--	--	--	KOG4198	RNA-binding Ran Zn-finger protein and related proteins	[R]	POORLY CHARACTERIZED	General function prediction only	S	ENOG410YNCK	zinc finger	Molecular Function: RNA binding (GO:0003723);|Cellular Component: nucleolus (GO:0005730);|Molecular Function: metal ion binding (GO:0046872);	PF00641.18	Zn-finger in Ran binding protein and others
M_TRINITY_DN11908_c0_g1_i1_2_H_TRINITY_DN8712_c0_g1_i1_1	481.847	0.186991	2.02322	1.29983	0.378324	0.0430502	0.087184	11.5306	10.7078	16.2582	12.3687	XP_028079116.1	glucose-induced degradation protein 8 homolog isoform X3 [Camellia sinensis]	Q84WK5|GID8_ARATH	Protein GID8 homolog F11P17.12 OS=Arabidopsis thaliana (Mouse-ear cress) GN=F11P17.12 PE=1 SV=1	--	--	--	--	--	--	KOG2659	LisH motif-containing protein	[Z]	CELLULAR PROCESSES AND SIGNALING	Cytoskeleton	S	ENOG410XRG3	GID complex subunit 8 homolog (S. cerevisiae)	Cellular Component: cytoplasm (GO:0005737);	PF10607.9	CTLH/CRA C-terminal to LisH motif domain
M_TRINITY_DN11912_c0_g1_i1_1_H_TRINITY_DN27444_c6_g1_i2_1	39.3926	0.613617	-2.11259	0.407164	-1.29632	0.034636	0.0727111	4.85583	6.3757	2.19067	2.29773	--	--	--	--	--	--	--	--	--	--	--	--	--	--	--	--	--	--	--	--	--
M_TRINITY_DN11913_c1_g1_i1_1_H_TRINITY_DN28484_c0_g1_i4_2	19.2521	0.970671	0.516703	1.41573	0.501548	0.605364	0.701804	0.733982	1.579	1.13381	2.10359	XP_028058302.1	uncharacterized protein LOC114262142 [Camellia sinensis]	--	--	--	--	--	--	--	--	--	--	--	--	--	--	--	--	--	--	--
M_TRINITY_DN11915_c0_g1_i1_2_H_TRINITY_DN13280_c0_g1_i1_2	33.2443	0.701466	-2.36752	0.316278	-1.66074	0.0179077	0.0417618	3.23615	2.58214	0.706935	1.13177	XP_028053988.1	pentatricopeptide repeat-containing protein At2g30780-like [Camellia sinensis]	A3ABE1|PPR5_ORYSJ	Pentatricopeptide repeat-containing protein PPR5 homolog, chloroplastic OsJ_08397 OS=Oryza sativa subsp. japonica (Rice) GN=OsJ_08397 PE=3 SV=2	--	--	--	--	--	--	--	--	--	--	--	S	ENOG410Z7Z7	Pentatricopeptide repeat-containing protein	Biological Process: mRNA processing (GO:0006397);|Biological Process: regulation of translation (GO:0006417);|Biological Process: RNA splicing (GO:0008380);|Cellular Component: chloroplast (GO:0009507);	PF13041.6,PF13812.6,PF01535.20	PPR repeat family|Pentatricopeptide repeat domain|PPR repeat
M_TRINITY_DN11916_c0_g1_i1_1_H_TRINITY_DN29754_c0_g1_i1_2	53.3669	0.562104	0.894093	1.41674	0.502573	0.371272	0.486518	2.72116	4.7825	6.00711	4.4723	--	--	--	--	--	--	--	--	--	--	--	--	--	--	--	--	--	--	--	--	--
M_TRINITY_DN11918_c0_g1_i1_1_H_TRINITY_DN20291_c0_g1_i1_1	15.892	1.17589	-0.487111	0.672316	-0.572788	0.62618	0.719494	1.63634	0.460114	0.387394	0.995136	XP_028070311.1	IQ domain-containing protein IQM6-like [Camellia sinensis]	Q9LHN9|IQM2_ARATH	IQ domain-containing protein IQM2 K20M4.4 OS=Arabidopsis thaliana (Mouse-ear cress) GN=K20M4.4 PE=2 SV=1	--	--	--	--	--	--	--	--	--	--	--	S	ENOG410XYNX	Calmodulin-binding	Cellular Component: nucleus (GO:0005634);|Cellular Component: cytoplasm (GO:0005737);	--	--
M_TRINITY_DN11921_c0_g1_i1_2_H_TRINITY_DN27863_c2_g4_i1_2	17.1092	0.937189	-0.667125	0.64832	-0.625222	0.504693	0.614219	1.94013	1.69163	1.06797	1.19834	--	--	--	--	--	--	--	--	--	--	--	--	--	--	--	--	--	--	--	--	--
M_TRINITY_DN11923_c0_g1_i1_2_H_TRINITY_DN3007_c0_g1_i1_1	29.0747	0.784576	-3.17618	0.177765	-2.49195	0.00149228	0.00477059	2.90342	3.89353	0.48923	0.71227	--	--	--	--	--	--	--	--	--	--	--	--	--	--	--	--	--	--	--	--	--
M_TRINITY_DN11925_c1_g1_i1_2_H_TRINITY_DN26792_c1_g1_i1_2	21.1073	1.35724	-2.47915	0.0970723	-3.3648	0.0131694	0.0321445	2.86337	6.07791	0.893139	0	GAY35815.1	hypothetical protein CUMW_018710 [Citrus unshiu]	Q9M9W8|PLDZ2_ARATH	Phospholipase D zeta 2 F18C1.10 OS=Arabidopsis thaliana (Mouse-ear cress) GN=F18C1.10 PE=1 SV=2	31/52(59.62)	K01115	PLD1_2	phospholipase D1/2 [EC:3.1.4.4]	ko00564|ko00565|ko04144	Glycerophospholipid metabolism|Ether lipid metabolism|Endocytosis	KOG1329	Phospholipase D1	[I]	METABOLISM	Lipid transport and metabolism	I	COG1502	Catalyzes the reversible phosphatidyl group transfer from one phosphatidylglycerol molecule to another to form cardiolipin (CL) (diphosphatidylglycerol) and glycerol (By similarity)	Molecular Function: phospholipase D activity (GO:0004630);|Cellular Component: vacuole (GO:0005773);|Biological Process: phosphatidic acid biosynthetic process (GO:0006654);|Biological Process: cellular response to nitrogen starvation (GO:0006995);|Biological Process: lipid biosynthetic process (GO:0008610);|Biological Process: phospholipid catabolic process (GO:0009395);|Biological Process: resp…	--	--
M_TRINITY_DN11926_c0_g1_i1_2_H_TRINITY_DN20910_c0_g1_i1_1	456.468	0.169959	2.15603	1.28916	0.366436	0.0310816	0.0664099	23.8414	22.9633	25.973	33.9549	THG12732.1	hypothetical protein TEA_026859 [Camellia sinensis var. sinensis]	Q8GWU7|SKI34_ARATH	Protein SKIP34 K19O4 OS=Arabidopsis thaliana (Mouse-ear cress) GN=K19O4 PE=1 SV=1	--	--	--	--	--	--	--	--	--	--	--	S	ENOG411168Z		--	--	--
M_TRINITY_DN11927_c0_g1_i1_1_H_TRINITY_DN29641_c1_g6_i1_1	9.55643	1.38778	1.81375	5.72423	2.51708	0.0697162	0.129571	0.483227	0.25931	2.44796	1.32789	THG06614.1	hypothetical protein TEA_005237 [Camellia sinensis var. sinensis]	--	--	--	--	--	--	--	--	--	--	--	--	--	--	--	--	--	--	--
M_TRINITY_DN11932_c0_g1_i1_2_H_TRINITY_DN29584_c0_g1_i1_2	13.4731	1.87214	-1.54101	0.135373	-2.88499	0.123314	0.205229	0.320323	4.38682	0.615807	0	--	--	--	--	--	--	--	--	--	--	--	--	--	--	--	--	--	--	--	--	--
M_TRINITY_DN11935_c0_g1_i1_1_H_TRINITY_DN19810_c1_g2_i1_1	21.3659	1.26341	3.03481	14.2632	3.83423	0.00240684	0.00728648	1.44507e-05	0.437314	2.90353	2.8464	QGW58451.1	ribulose-1,5-bisphosphate carboxylase/oxygenase small subunit 1 [Camellia oleifera]	P31333|RBS_GOSHI	Ribulose bisphosphate carboxylase small chain, chloroplastic RBCS OS=Gossypium hirsutum (Upland cotton) (Gossypium mexicanum) GN=RBCS PE=3 SV=2	62/80(77.50)	K01602	rbcS	ribulose-bisphosphate carboxylase small chain [EC:4.1.1.39]	ko00630|ko00710	Glyoxylate and dicarboxylate metabolism|Carbon fixation in photosynthetic organisms	--	--	--	--	--	C	COG4451	RuBisCO catalyzes two reactions the carboxylation of D- ribulose 1,5-bisphosphate, the primary event in carbon dioxide fixation, as well as the oxidative fragmentation of the pentose substrate. Both reactions occur simultaneously and in competition at the same active site	Molecular Function: monooxygenase activity (GO:0004497);|Cellular Component: chloroplast (GO:0009507);|Biological Process: photorespiration (GO:0009853);|Molecular Function: ribulose-bisphosphate carboxylase activity (GO:0016984);|Biological Process: reductive pentose-phosphate cycle (GO:0019253);	--	--
M_TRINITY_DN11936_c0_g1_i1_1_H_TRINITY_DN20554_c0_g1_i2_1	8.19635	1.33405	0.047725	1.04512	0.0636673	0.961935	0.97447	0.735949	0.72969	0.935955	0.518862	--	--	--	--	--	--	--	--	--	--	--	--	--	--	--	--	--	--	--	--	--
M_TRINITY_DN11939_c0_g1_i1_2_H_TRINITY_DN2144_c0_g1_i1_2	5.2618	2.04853	-1.20975	0.179466	-2.47822	0.226373	0.33173	0.647102	1.27024	0.341151	0	--	--	--	--	--	--	--	--	--	--	--	--	--	--	--	--	--	--	--	--	--
M_TRINITY_DN11942_c0_g1_i1_1_H_TRINITY_DN17063_c0_g1_i2_1	227.921	0.305979	10.7764	9.83103	3.29734	4.45102e-27	9.92755e-26	3.35629	1.72829	23.5521	25.8632	--	--	--	--	--	--	--	--	--	--	--	--	--	--	--	--	--	--	--	--	--
M_TRINITY_DN11945_c0_g1_i1_1_H_TRINITY_DN17056_c0_g1_i1_1	7209.12	0.0491839	-12.775	0.646927	-0.628326	2.26048e-37	7.221e-36	266.641	255.815	163.235	171.951	XP_028061604.1	reticulon-like protein B2 [Camellia sinensis]	Q9SUT9|RTNLB_ARATH	Reticulon-like protein B2 F8L21.10 OS=Arabidopsis thaliana (Mouse-ear cress) GN=F8L21.10 PE=1 SV=1	--	--	--	--	--	--	KOG1792	Reticulon	[U]	CELLULAR PROCESSES AND SIGNALING	Intracellular trafficking, secretion, and vesicular transport	U	ENOG410XPKH	Reticulon	Cellular Component: endoplasmic reticulum (GO:0005783);|Cellular Component: endoplasmic reticulum membrane (GO:0005789);|Cellular Component: Golgi apparatus (GO:0005794);|Cellular Component: plasma membrane (GO:0005886);|Cellular Component: integral component of cytoplasmic side of endoplasmic reticulum membrane (GO:0071458);|Cellular Component: endoplasmic reticulum tubular network (GO:0071782);…	PF02453.17	Reticulon
M_TRINITY_DN11951_c0_g1_i1_1_H_TRINITY_DN28243_c0_g1_i1_1	18.9803	1.09348	1.84402	4.04572	2.0164	0.0651803	0.122711	0.586854	0.737579	1.08481	4.15202	--	--	--	--	--	--	--	--	--	--	--	--	--	--	--	--	--	--	--	--	--
M_TRINITY_DN11952_c0_g1_i2_2_H_TRINITY_DN28406_c1_g1_i1_1	29.9708	0.78202	-1.32375	0.487949	-1.0352	0.185587	0.284288	3.09715	1.50483	0.997702	1.21064	XP_028094463.1	receptor-like protein Cf-9 [Camellia sinensis]	O49879|CF0_SOLLC	Receptor-like protein Cf-9 homolog Solyc01g006550.2.1 OS=Solanum lycopersicum (Tomato) (Lycopersicon esculentum) GN=Solyc01g006550.2.1 PE=2 SV=2	--	--	--	--	--	--	KOG0619	FOG: Leucine rich repeat	[R]	POORLY CHARACTERIZED	General function prediction only	S	COG4886	leucine Rich Repeat	Cellular Component: plasma membrane (GO:0005886);|Cellular Component: integral component of membrane (GO:0016021);	--	--
M_TRINITY_DN11956_c0_g1_i1_1_H_TRINITY_DN22373_c0_g1_i2_1	38.4462	0.762823	2.26788	3.31725	1.72999	0.0233367	0.0521434	0.513505	1.44725	3.93155	2.51944	XP_028101353.1	glycosyltransferase BC10-like [Camellia sinensis]	Q65XS5|BC10_ORYSJ	Glycosyltransferase BC10 OsJ_17281 OS=Oryza sativa subsp. japonica (Rice) GN=OsJ_17281 PE=1 SV=1	--	--	--	--	--	--	--	--	--	--	--	S	ENOG41116B8	Core-2/I-Branching enzyme	--	PF02485.21	Core-2/I-Branching enzyme
M_TRINITY_DN1195_c0_g1_i1_1_H_TRINITY_DN32206_c0_g1_i1_2	23.0424	0.816269	-0.0144557	0.991854	-0.0117997	0.988466	0.992246	1.75623	1.5234	1.87766	1.36746	XP_028077451.1	uncharacterized protein LOC114279412 [Camellia sinensis]	--	--	59/104(56.73)	K01834	PGAM, gpmA	2,3-bisphosphoglycerate-dependent phosphoglycerate mutase [EC:5.4.2.11]	ko00010|ko00260	Glycolysis / Gluconeogenesis|Glycine, serine and threonine metabolism	--	--	--	--	--	--	--	--	--	--	--
M_TRINITY_DN11961_c0_g1_i1_1_H_TRINITY_DN14085_c0_g1_i1_1	647.926	0.194383	25.0402	29.1897	4.86739	2.23226e-138	3.48e-136	1.1319	0.948511	30.9299	29.2222	THG10905.1	hypothetical protein TEA_015787 [Camellia sinensis var. sinensis]	--	--	--	--	--	--	--	--	--	--	--	--	--	--	--	--	--	--	--
M_TRINITY_DN11965_c0_g1_i1_1_H_TRINITY_DN34678_c0_g1_i1_1	13.2476	1.90828	0.438655	1.78643	0.837078	0.660911	0.74837	1.42481	0.346285	0	3.08853	--	--	--	--	--	--	--	--	--	--	--	--	--	--	--	--	--	--	--	--	--
M_TRINITY_DN1196_c0_g2_i1_2_H_TRINITY_DN3811_c0_g1_i1_1	11.2599	1.2412	-1.92163	0.191429	-2.38512	0.0546525	0.106114	1.96577	1.39075	0.285081	0.333169	THG12316.1	hypothetical protein TEA_001503 [Camellia sinensis var. sinensis]	--	--	--	--	--	--	--	--	--	--	--	--	--	S	ENOG410XV58	Protein of unknown function (DUF3754)	--	--	--
M_TRINITY_DN11971_c0_g1_i2_1_H_TRINITY_DN8914_c0_g1_i1_1	33.6725	0.727392	0.19275	1.10206	0.140205	0.847155	0.893829	1.50655	1.47657	1.01462	2.23965	XP_028092298.1	S-type anion channel SLAH2-like isoform X1 [Camellia sinensis]	Q9FLV9|SLAH3_ARATH	S-type anion channel SLAH3 MZF18.9 OS=Arabidopsis thaliana (Mouse-ear cress) GN=MZF18.9 PE=1 SV=1	--	--	--	--	--	--	--	--	--	--	--	P	ENOG4111I0D	C4-dicarboxylate transporter malic acid transport protein	Cellular Component: plasma membrane (GO:0005886);|Biological Process: chloride transport (GO:0006821);|Biological Process: cellular ion homeostasis (GO:0006873);|Molecular Function: voltage-gated anion channel activity (GO:0008308);|Biological Process: response to water deprivation (GO:0009414);|Biological Process: response to salt stress (GO:0009651);|Cellular Component: integral component of me…	--	--
M_TRINITY_DN11972_c0_g1_i1_1_H_TRINITY_DN19915_c0_g1_i1_1	223.046	0.216074	-7.30762	0.334717	-1.57898	2.71908e-13	2.9988e-12	13.5906	13.6065	4.29513	4.70411	THG02701.1	hypothetical protein TEA_003060 [Camellia sinensis var. sinensis]	Q9M015|Y5161_ARATH	Uncharacterized protein At5g01610 F7A7.130 OS=Arabidopsis thaliana (Mouse-ear cress) GN=F7A7.130 PE=1 SV=1	--	--	--	--	--	--	--	--	--	--	--	S	ENOG410YDTS	Protein of unknown function, DUF538	--	PF04398.12	Protein of unknown function, DUF538
M_TRINITY_DN11972_c0_g1_i1_2_H_TRINITY_DN13956_c0_g2_i1_1	13.2737	1.08842	-1.43145	0.339616	-1.55802	0.152301	0.243195	2.06943	1.84098	0.598847	0.674024	XP_028061248.1	uncharacterized protein LOC114264754 [Camellia sinensis]	--	--	--	--	--	--	--	--	KOG1075	FOG: Reverse transcriptase	[R]	POORLY CHARACTERIZED	General function prediction only	S	ENOG410Y65V	Retrotransposon protein	--	--	--
M_TRINITY_DN11973_c0_g1_i1_1_H_TRINITY_DN29974_c0_g1_i1_2	14.9643	1.30861	1.40684	3.58258	1.841	0.159476	0.252228	0.194799	0.996231	1.00357	3.08142	--	--	--	--	--	--	--	--	--	--	--	--	--	--	--	--	--	--	--	--	--
M_TRINITY_DN11974_c0_g1_i1_2_H_TRINITY_DN31307_c0_g1_i1_2	38.1227	0.813006	-5.32026	0.0498798	-4.3254	1.0362e-07	6.88929e-07	5.72893	5.49673	0.274134	0.274645	--	--	--	--	--	--	--	--	--	--	--	--	--	--	--	--	--	--	--	--	--
M_TRINITY_DN11976_c0_g1_i1_2_H_TRINITY_DN34559_c0_g1_i1_1	12.499	1.60697	-1.90681	0.11956	-3.06419	0.0565447	0.109067	3.16852	1.30098	0.514089	0	XP_028124064.1	uncharacterized protein LOC114321118 [Camellia sinensis]	--	--	--	--	--	--	--	--	--	--	--	--	--	S	ENOG410Y00J		--	--	--
M_TRINITY_DN11977_c0_g1_i1_1_H_TRINITY_DN21667_c1_g2_i2_2	68.6331	0.427564	0.809088	1.27098	0.345937	0.418465	0.533113	3.03904	2.44029	3.51737	3.38895	--	--	--	--	--	--	--	--	--	--	--	--	--	--	--	--	--	--	--	--	--
M_TRINITY_DN11978_c0_g1_i1_2_H_TRINITY_DN14979_c0_g1_i1_1	90.9079	0.360723	-2.4785	0.538101	-0.894051	0.0131937	0.032188	7.14522	8.0031	3.70433	4.40827	--	--	--	--	--	--	--	--	--	--	--	--	--	--	--	--	--	--	--	--	--
M_TRINITY_DN11979_c0_g1_i1_1_H_TRINITY_DN13910_c0_g1_i1_2	30.7922	0.881804	1.12429	1.98812	0.991404	0.26089	0.370584	0.603993	1.77916	3.13735	1.48318	XP_028122139.1	pentatricopeptide repeat-containing protein At3g47530-like [Camellia sinensis]	Q9SN85|PP267_ARATH	Pentatricopeptide repeat-containing protein At3g47530 F1P2.80 OS=Arabidopsis thaliana (Mouse-ear cress) GN=F1P2.80 PE=2 SV=1	--	--	--	--	--	--	KOG4197	FOG: PPR repeat	[R]	POORLY CHARACTERIZED	General function prediction only	S	ENOG410Z7Z7	Pentatricopeptide repeat-containing protein	--	--	--
M_TRINITY_DN11984_c0_g1_i2_1_H_TRINITY_DN7764_c0_g1_i1_2	14.3632	1.67945	0.728558	2.33525	1.22358	0.466272	0.579346	1.90999	0	1.88504	2.60548	--	--	--	--	--	--	--	--	--	--	--	--	--	--	--	--	--	--	--	--	--
M_TRINITY_DN11985_c0_g1_i1_2_H_TRINITY_DN16440_c0_g1_i1_1	5.70377	1.95383	-1.38616	0.153008	-2.70832	0.165698	0.260118	1.11686	0.985749	0	0.371598	--	--	--	--	--	--	--	--	--	--	--	--	--	--	--	--	--	--	--	--	--
M_TRINITY_DN11988_c0_g1_i1_2_H_TRINITY_DN186_c0_g1_i1_2	40.7373	0.617447	-0.788457	0.713591	-0.48683	0.430429	0.544716	2.63591	2.96	1.49482	2.51698	XP_028097040.1	uncharacterized methyltransferase C3H7.11-like isoform X4 [Camellia sinensis]	O74386|YNVB_SCHPO	Uncharacterized methyltransferase C3H7.11 SPBC3H7.11 OS=Schizosaccharomyces pombe (strain 972 / ATCC 24843) (Fission yeast) GN=SPBC3H7.11 PE=3 SV=1	--	--	--	--	--	--	KOG2361	Predicted methyltransferase	[R]	POORLY CHARACTERIZED	General function prediction only	S	ENOG410XSAE	methyltransferase like 6	Cellular Component: nucleus (GO:0005634);|Cellular Component: cytosol (GO:0005829);|Biological Process: tRNA methylation (GO:0030488);|Molecular Function: tRNA (cytosine-3-)-methyltransferase activity (GO:0052735);	PF08242.12,PF13649.6	Methyltransferase domain|Methyltransferase domain
M_TRINITY_DN11996_c0_g1_i1_1_H_TRINITY_DN27227_c0_g1_i2_1	78.5795	0.410695	0.673837	1.21146	0.276741	0.500415	0.610393	4.28874	5.09556	4.72516	6.58724	--	--	--	--	--	--	--	--	--	--	--	--	--	--	--	--	--	--	--	--	--
M_TRINITY_DN1199_c0_g1_i1_1_H_TRINITY_DN23574_c0_g1_i1_2	23.2397	1.25705	3.35106	18.5385	4.21245	0.00080504	0.0027426	0.507942	0	3.1635	6.10428	--	--	--	--	--	--	--	--	--	--	--	--	--	--	--	--	--	--	--	--	--
M_TRINITY_DN119_c0_g1_i1_2_H_TRINITY_DN10415_c0_g1_i1_1	22.0868	1.16963	-1.03565	0.431871	-1.21133	0.300368	0.413684	4.83312	2.1887	2.66378	0.312521	--	--	--	--	--	--	--	--	--	--	--	--	--	--	--	--	--	--	--	--	--
M_TRINITY_DN12000_c0_g1_i1_1_H_TRINITY_DN26239_c0_g1_i4_1	11.0432	1.53488	0.35001	1.45118	0.537222	0.726331	0.801495	1.43197	0.455351	0.202548	2.65173	--	--	--	--	--	--	--	--	--	--	--	--	--	--	--	--	--	--	--	--	--
M_TRINITY_DN12001_c0_g1_i1_1_H_TRINITY_DN23544_c0_g1_i1_1	42.2109	0.63144	1.78591	2.18509	1.12769	0.0741139	0.136239	1.68477	0.898422	2.55635	3.01138	XP_028087136.1	protein DETOXIFICATION 51-like [Camellia sinensis]	Q9SZE2|DTX51_ARATH	Protein DETOXIFICATION 51 F19B15.170 OS=Arabidopsis thaliana (Mouse-ear cress) GN=F19B15.170 PE=2 SV=1	--	--	--	--	--	--	KOG1347	Uncharacterized membrane protein, predicted efflux pump	[R]	POORLY CHARACTERIZED	General function prediction only	V	COG0534	Mate efflux family protein	Cellular Component: late endosome (GO:0005770);|Biological Process: drug transmembrane transport (GO:0006855);|Biological Process: defense response (GO:0006952);|Cellular Component: endosome membrane (GO:0010008);|Biological Process: root morphogenesis (GO:0010015);|Biological Process: auxin homeostasis (GO:0010252);|Molecular Function: drug transmembrane transporter activity (GO:0015238);|Molecu…	PF01554.18	MatE
M_TRINITY_DN12001_c0_g1_i1_2_H_TRINITY_DN25940_c0_g1_i1_1	8.86644	1.89634	-0.415565	0.579125	-0.788054	0.677729	0.762519	0.607859	1.34324	0	1.1445	--	--	--	--	--	--	--	--	--	--	--	--	--	--	--	--	--	--	--	--	--
M_TRINITY_DN12004_c0_g1_i1_2_H_TRINITY_DN30451_c0_g1_i1_2	29.5	0.895298	-1.39625	0.42043	-1.25006	0.162639	0.256338	4.61966	4.51175	3.02873	0.789932	--	--	--	--	--	--	--	--	--	--	--	--	--	--	--	--	--	--	--	--	--
M_TRINITY_DN12005_c0_g1_i1_1_H_TRINITY_DN16571_c0_g2_i1_2	19.4154	1.16433	0.521576	1.52339	0.607286	0.601966	0.699118	0.373254	2.61222	2.51133	1.94372	--	--	--	--	--	--	--	--	--	--	--	--	--	--	--	--	--	--	--	--	--
M_TRINITY_DN12006_c0_g1_i1_1_H_TRINITY_DN24991_c0_g1_i2_1	45.6032	0.566647	-0.504743	0.820166	-0.286011	0.613739	0.709228	5.09193	3.63954	3.82574	3.27206	XP_028097126.1	uncharacterized protein LOC114296993 isoform X3 [Camellia sinensis]	--	--	--	--	--	--	--	--	KOG1043	Ca2+-binding transmembrane protein LETM1/MRS7	[S]	POORLY CHARACTERIZED	Function unknown	S	ENOG410XRSP	Leucine zipper-ef-hand containing transmembrane protein	--	PF07766.13	LETM1-like protein
M_TRINITY_DN12010_c0_g1_i1_1_H_TRINITY_DN22657_c1_g2_i1_2	28.2017	0.782796	2.17535	3.25544	1.70285	0.0296042	0.0637002	1.03239	0.541883	2.67661	2.39093	XP_028055840.1	uncharacterized protein LOC114260007 [Camellia sinensis]	--	--	--	--	--	--	--	--	KOG1166	Mitotic checkpoint serine/threonine protein kinase	[D]	CELLULAR PROCESSES AND SIGNALING	Cell cycle control, cell division, chromosome partitioning	T	ENOG410XQ67	Budding uninhibited by benzimidazoles 1 homolog	--	--	--
M_TRINITY_DN12011_c0_g1_i1_1_H_TRINITY_DN25538_c0_g1_i1_2	29.9277	0.847445	1.69771	2.71079	1.43871	0.089563	0.158762	1.90071	0.625962	2.63311	4.18995	XP_028106757.1	zinc finger CCCH domain-containing protein 62-like [Camellia sinensis]	Q338N2|C3H62_ORYSJ	Zinc finger CCCH domain-containing protein 62 OsJ_030157 OS=Oryza sativa subsp. japonica (Rice) GN=OsJ_030157 PE=4 SV=2	--	--	--	--	--	--	--	--	--	--	--	S	ENOG410YC7U	zinc finger CCCH domain-containing protein	Molecular Function: DNA binding (GO:0003677);|Molecular Function: metal ion binding (GO:0046872);	PF02037.27	SAP domain
M_TRINITY_DN12015_c0_g1_i1_1_H_TRINITY_DN27390_c0_g1_i1_1	35.1158	0.787722	1.63667	2.444	1.28924	0.101698	0.175712	1.48747	0.551056	1.86217	3.19612	THG06443.1	hypothetical protein TEA_008019 [Camellia sinensis var. sinensis]	Q0WRB2|P2C73_ARATH	Probable protein phosphatase 2C 73 F14I23.90 OS=Arabidopsis thaliana (Mouse-ear cress) GN=F14I23.90 PE=2 SV=1	--	--	--	--	--	--	KOG0698	Serine/threonine protein phosphatase	[T]	CELLULAR PROCESSES AND SIGNALING	Signal transduction mechanisms	T	COG0631	Phosphatase	Biological Process: microtubule cytoskeleton organization (GO:0000226);|Molecular Function: protein serine/threonine phosphatase activity (GO:0004722);|Cellular Component: plasma membrane (GO:0005886);|Biological Process: protein dephosphorylation (GO:0006470);|Biological Process: drought recovery (GO:0009819);|Biological Process: negative regulation of growth (GO:0045926);|Molecular Function: me…	--	--
M_TRINITY_DN12017_c0_g1_i1_1_H_TRINITY_DN30127_c2_g1_i5_1	18.4024	1.19102	-0.339728	0.755434	-0.404623	0.734061	0.807198	3.259	0.707604	2.21871	0.779591	XP_028126047.1	phosphoinositide phospholipase C 2-like [Camellia sinensis]	--	--	--	--	--	--	--	--	--	--	--	--	--	--	--	--	--	--	--
M_TRINITY_DN12017_c0_g1_i1_2_H_TRINITY_DN19792_c0_g1_i1_1	21.6917	0.913656	-2.82114	0.167525	-2.57755	0.00478528	0.0133738	3.44423	4.63608	0.653809	0.705505	--	--	--	--	--	--	--	--	--	--	--	--	--	--	--	--	--	--	--	--	--
M_TRINITY_DN12018_c0_g1_i1_1_H_TRINITY_DN4554_c0_g1_i1_1	28.1519	1.03967	1.12987	2.25743	1.17468	0.258533	0.367934	0.41568	2.0538	3.88408	1.47994	XP_028058018.1	uncharacterized protein LOC114261900 [Camellia sinensis]	--	--	--	--	--	--	--	--	--	--	--	--	--	S	ENOG4112AMG		--	PF10044.9	Retinal tissue protein
M_TRINITY_DN12020_c0_g1_i1_2_H_TRINITY_DN18506_c0_g1_i1_1	18.4484	1.10562	-2.90564	0.107878	-3.21253	0.00366503	0.0105361	2.18583	3.97094	0.230198	0.506221	XP_028122704.1	uncharacterized protein LOC114319840 [Camellia sinensis]	--	--	--	--	--	--	--	--	--	--	--	--	--	L	COG2801	Retrotransposon protein	--	--	--
M_TRINITY_DN12021_c0_g1_i1_1_H_TRINITY_DN16036_c0_g1_i1_2	191.066	0.272155	0.523476	1.10379	0.142467	0.600643	0.698084	10.9349	9.28312	9.11505	13.0885	--	--	--	--	--	--	--	--	--	--	--	--	--	--	--	--	--	--	--	--	--
M_TRINITY_DN12021_c0_g1_i1_2_H_TRINITY_DN20544_c1_g1_i1_2	38.5932	0.697689	0.0898312	1.0444	0.0626742	0.928421	0.951239	2.60089	2.57587	3.69694	1.6661	THF96264.1	hypothetical protein TEA_000202 [Camellia sinensis var. sinensis]	Q39214|RPM1_ARATH	Disease resistance protein RPM1 F17A9.20 OS=Arabidopsis thaliana (Mouse-ear cress) GN=F17A9.20 PE=1 SV=1	108/173(62.43)	K13457	RPM1, RPS3	disease resistance protein RPM1	ko04626	Plant-pathogen interaction	KOG4658	Apoptotic ATPase	[T]	CELLULAR PROCESSES AND SIGNALING	Signal transduction mechanisms	S	COG4886	leucine Rich Repeat	--	PF00931.22,PF13191.6	NB-ARC domain|AAA ATPase domain
M_TRINITY_DN1202_c0_g1_i1_1_H_TRINITY_DN24620_c0_g1_i2_1	24.8397	0.813555	2.57411	4.26984	2.09418	0.0100497	0.0254814	0.477195	0.468599	1.70254	2.22534	XP_028078958.1	uncharacterized protein LOC114280769 [Camellia sinensis]	--	--	--	--	--	--	--	--	KOG0702	Predicted GTPase-activating protein	[T]	CELLULAR PROCESSES AND SIGNALING	Signal transduction mechanisms	U	ENOG41122WA	ArfGAP with FG repeats	--	--	--
M_TRINITY_DN1202_c0_g1_i1_2_H_TRINITY_DN29592_c0_g1_i1_2	14.3326	1.05838	-0.691258	0.602231	-0.731612	0.489403	0.600435	0.932798	1.01831	0.404151	0.745138	--	--	--	--	--	--	--	--	--	--	--	--	--	--	--	--	--	--	--	--	--
M_TRINITY_DN12031_c0_g1_i1_2_H_TRINITY_DN10772_c0_g1_i1_2	58.8076	0.559115	-0.395193	0.857995	-0.220958	0.692701	0.774752	1.5101	3.18472	1.85638	2.13569	XP_028091979.1	pentatricopeptide repeat-containing protein At2g45350, chloroplastic [Camellia sinensis]	O22137|PP202_ARATH	Pentatricopeptide repeat-containing protein At2g45350, chloroplastic F4L23.14 OS=Arabidopsis thaliana (Mouse-ear cress) GN=F4L23.14 PE=1 SV=2	--	--	--	--	--	--	KOG4197	FOG: PPR repeat	[R]	POORLY CHARACTERIZED	General function prediction only	S	ENOG410Z7Z7	Pentatricopeptide repeat-containing protein	--	PF13041.6,PF01535.20,PF12854.7,PF13812.6	PPR repeat family|PPR repeat|PPR repeat|Pentatricopeptide repeat domain
M_TRINITY_DN12032_c0_g1_i1_1_H_TRINITY_DN9459_c0_g1_i1_1	44.7265	0.637269	1.48165	1.92413	0.944208	0.138434	0.225147	1.71159	1.96018	2.31856	4.84786	--	--	--	--	--	--	--	--	--	--	--	--	--	--	--	--	--	--	--	--	--
M_TRINITY_DN12034_c0_g1_i1_1_H_TRINITY_DN16852_c0_g1_i1_1	27.5077	0.840777	1.6109	2.55692	1.35441	0.107201	0.183619	0.6944	1.6283	2.21713	3.78991	XP_028068720.1	uncharacterized protein LOC114271294 [Camellia sinensis]	--	--	--	--	--	--	--	--	KOG4585	Predicted transposase	[L]	INFORMATION STORAGE AND PROCESSING	Replication, recombination and repair	S	ENOG411206Y	transposon protein	--	PF13359.6,PF01609.21	DDE superfamily endonuclease|Transposase DDE domain
M_TRINITY_DN12039_c0_g1_i1_1_H_TRINITY_DN15374_c0_g1_i1_2	34.8085	0.708751	1.75774	2.3715	1.2458	0.0787915	0.143002	0.549847	1.0223	1.55324	2.15505	XP_028062017.1	ankyrin repeat-containing protein ITN1-like [Camellia sinensis]	--	--	--	--	--	--	--	--	--	--	--	--	--	S	COG0666	Ankyrin Repeat	--	PF13962.6,PF13637.6,PF12796.7,PF13857.6	Domain of unknown function|Ankyrin repeats (many copies)|Ankyrin repeats (3 copies)|Ankyrin repeats (many copies)
M_TRINITY_DN12041_c0_g1_i1_1_H_TRINITY_DN28182_c1_g2_i1_1	60.2339	0.661858	0.733269	1.3999	0.48532	0.463394	0.57656	2.19585	3.9275	2.20107	6.42142	--	--	--	--	--	--	--	--	--	--	--	--	--	--	--	--	--	--	--	--	--
M_TRINITY_DN12052_c0_g1_i1_2_H_TRINITY_DN16978_c0_g1_i1_2	1206.4	0.0935077	1.5862	1.10828	0.148321	0.112695	0.190921	56.797	52.7158	60.5042	59.8085	XP_028071047.1	uncharacterized protein At2g27730, mitochondrial [Camellia sinensis]	Q9ZUX4|UMP2_ARATH	Uncharacterized protein At2g27730, mitochondrial F15K20.17 OS=Arabidopsis thaliana (Mouse-ear cress) GN=F15K20.17 PE=1 SV=1	--	--	--	--	--	--	--	--	--	--	--	S	ENOG410Y847		Molecular Function: copper ion binding (GO:0005507);|Cellular Component: nucleolus (GO:0005730);|Cellular Component: mitochondrion (GO:0005739);|Cellular Component: mitochondrial respiratory chain complex I (GO:0005747);|Cellular Component: vacuole (GO:0005773);|Biological Process: photorespiration (GO:0009853);|Cellular Component: mitochondrial membrane (GO:0031966);|Cellular Component: respirat…	--	--
M_TRINITY_DN12053_c0_g1_i1_1_H_TRINITY_DN14042_c0_g1_i2_2	25.4845	1.04054	-1.06257	0.464693	-1.10565	0.287977	0.400006	2.61939	3.14737	0.35528	2.30038	--	--	--	--	--	--	--	--	--	--	--	--	--	--	--	--	--	--	--	--	--
M_TRINITY_DN12053_c0_g1_i1_2_H_TRINITY_DN2470_c0_g1_i1_2	27.1014	0.749885	-1.1467	0.550992	-0.859897	0.251504	0.360175	3.00864	2.51987	1.64319	1.35964	XP_028082367.1	uncharacterized protein LOC114283689 isoform X1 [Camellia sinensis]	--	--	--	--	--	--	--	--	--	--	--	--	--	S	ENOG41100XI		--	--	--
M_TRINITY_DN12056_c0_g1_i1_1_H_TRINITY_DN27574_c0_g1_i1_1	34.2404	0.665772	0.0932518	1.04397	0.0620844	0.925704	0.949137	1.90477	1.8316	2.31856	1.57921	--	--	--	--	--	--	--	--	--	--	--	--	--	--	--	--	--	--	--	--	--
M_TRINITY_DN12058_c0_g1_i1_1_H_TRINITY_DN18231_c0_g2_i1_2	9.61357	1.71208	1.88082	9.31861	3.22011	0.0599967	0.114597	0	0.419208	1.2519	2.89737	XP_028076297.1	pentatricopeptide repeat-containing protein At4g02750-like [Camellia sinensis]	Q9FFG8|PP417_ARATH	Pentatricopeptide repeat-containing protein At5g44230 MLN1.16 OS=Arabidopsis thaliana (Mouse-ear cress) GN=MLN1.16 PE=2 SV=1	--	--	--	--	--	--	KOG4197	FOG: PPR repeat	[R]	POORLY CHARACTERIZED	General function prediction only	S	ENOG410Z7Z7	Pentatricopeptide repeat-containing protein	--	--	--
M_TRINITY_DN1205_c0_g1_i1_1_H_TRINITY_DN29477_c0_g1_i1_2	23.7346	0.953714	2.02945	3.82514	1.93551	0.0424126	0.0860848	0.602191	1.74614	5.394	3.47132	XP_028069954.1	putative pentatricopeptide repeat-containing protein At5g06400, mitochondrial [Camellia sinensis]	--	--	--	--	--	--	--	--	--	--	--	--	--	S	ENOG410Z7Z7	Pentatricopeptide repeat-containing protein	--	--	--
M_TRINITY_DN12069_c0_g1_i1_1_H_TRINITY_DN28180_c1_g2_i1_2	39.9363	0.868376	1.47618	2.43156	1.28188	0.139895	0.227092	2.52243	0.710513	2.08551	5.74188	--	--	--	--	--	--	--	--	--	--	--	--	--	--	--	--	--	--	--	--	--
M_TRINITY_DN12070_c0_g1_i1_1_H_TRINITY_DN2677_c0_g1_i1_2	28.6076	0.747619	1.8199	2.5679	1.36059	0.0687744	0.128107	0.533548	0.460741	1.01407	1.5612	TMW84313.1	hypothetical protein EJD97_025442 [Solanum chilense]	--	--	--	--	--	--	--	--	--	--	--	--	--	--	--	--	--	--	--
M_TRINITY_DN12071_c0_g1_i1_1_H_TRINITY_DN13308_c0_g1_i1_2	42.6069	0.696505	3.80031	6.26335	2.64694	0.000144514	0.00058226	0.418412	0.912614	3.14767	5.08027	XP_028085003.1	ABC transporter G family member 12-like [Camellia sinensis]	Q8RWI9|AB15G_ARATH	ABC transporter G family member 15 MSA6.13 OS=Arabidopsis thaliana (Mouse-ear cress) GN=MSA6.13 PE=2 SV=2	--	--	--	--	--	--	KOG0061	Transporter, ABC superfamily (Breast cancer resistance protein)	[Q]	METABOLISM	Secondary metabolites biosynthesis, transport and catabolism	V	COG1131	(ABC) transporter	Molecular Function: ATP binding (GO:0005524);|Cellular Component: plasma membrane (GO:0005886);|Cellular Component: integral component of membrane (GO:0016021);|Molecular Function: ATPase activity, coupled to transmembrane movement of substances (GO:0042626);|Biological Process: transmembrane transport (GO:0055085);|Biological Process: response to karrikin (GO:0080167);	--	--
M_TRINITY_DN12071_c0_g2_i1_1_H_TRINITY_DN14631_c0_g1_i1_2	35.8915	0.650021	2.00036	2.46276	1.30028	0.0454611	0.0911842	1.15461	1.33875	3.39569	2.68246	XP_028085003.1	ABC transporter G family member 12-like [Camellia sinensis]	Q8RWI9|AB15G_ARATH	ABC transporter G family member 15 MSA6.13 OS=Arabidopsis thaliana (Mouse-ear cress) GN=MSA6.13 PE=2 SV=2	--	--	--	--	--	--	KOG0061	Transporter, ABC superfamily (Breast cancer resistance protein)	[Q]	METABOLISM	Secondary metabolites biosynthesis, transport and catabolism	V	COG1131	(ABC) transporter	Molecular Function: ATP binding (GO:0005524);|Cellular Component: plasma membrane (GO:0005886);|Cellular Component: integral component of membrane (GO:0016021);|Molecular Function: ATPase activity, coupled to transmembrane movement of substances (GO:0042626);|Biological Process: transmembrane transport (GO:0055085);|Biological Process: response to karrikin (GO:0080167);	PF01061.24	ABC-2 type transporter
M_TRINITY_DN12074_c0_g1_i1_2_H_TRINITY_DN1971_c0_g1_i1_2	602.634	0.169783	-0.246309	0.971429	-0.0418192	0.805443	0.863331	32.2287	31.4798	25.5782	35.9391	RZB84167.1	Histone H2A isoform B [Glycine soja]	Q2HU65|H2A2_MEDTR	Probable histone H2A.2 MtrDRAFT_AC149210g4v1 OS=Medicago truncatula (Barrel medic) (Medicago tribuloides) GN=MtrDRAFT_AC149210g4v1 PE=3 SV=1	--	--	--	--	--	--	KOG1756	Histone 2A	[B]	INFORMATION STORAGE AND PROCESSING	Chromatin structure and dynamics	B	COG5262	histone h2a	Cellular Component: nucleosome (GO:0000786);|Molecular Function: DNA binding (GO:0003677);|Cellular Component: nucleus (GO:0005634);|Molecular Function: protein heterodimerization activity (GO:0046982);	PF16211.5,PF00125.24	C-terminus of histone H2A|Core histone H2A/H2B/H3/H4
M_TRINITY_DN12075_c0_g1_i1_1_H_TRINITY_DN22301_c0_g1_i2_2	45.0254	0.975377	2.13169	4.22573	2.0792	0.0330324	0.0698746	0.17679	2.24547	3.63766	6.675	--	--	--	--	--	--	--	--	--	--	--	--	--	--	--	--	--	--	--	--	--
M_TRINITY_DN12079_c0_g1_i1_2_H_TRINITY_DN28523_c6_g2_i1_2	3.817	2.7615	-1.92699	0.0250092	-5.3214	0.0539805	0.105096	1.50369	0.248497	0	0	XP_028069682.1	uncharacterized protein LOC114272217 [Camellia sinensis]	Q9ZT94|POLR2_ARATH	Endonuclease RE2 T4I9.16 OS=Arabidopsis thaliana (Mouse-ear cress) GN=T4I9.16 PE=4 SV=1	--	--	--	--	--	--	KOG0017	FOG: Transposon-encoded proteins with TYA, reverse transcriptase, integrase domains in various combinations	[R]	POORLY CHARACTERIZED	General function prediction only	S	ENOG410XS4D	Retrotransposon protein	Cellular Component: retrotransposon nucleocapsid (GO:0000943);|Molecular Function: nucleic acid binding (GO:0003676);|Molecular Function: RNA-directed DNA polymerase activity (GO:0003964);|Molecular Function: aspartic-type endopeptidase activity (GO:0004190);|Molecular Function: endonuclease activity (GO:0004519);|Biological Process: DNA recombination (GO:0006310);|Biological Process: DNA integra…	--	--
M_TRINITY_DN1207_c0_g1_i1_2_H_TRINITY_DN31522_c0_g1_i1_1	35.7369	0.634525	0.524221	1.25931	0.332631	0.600125	0.697725	2.10177	1.65708	2.13242	2.49554	THG18161.1	hypothetical protein TEA_018766 [Camellia sinensis var. sinensis]	Q8W1W6|MYB33_ARATH	Transcription factor MYB33 K16F4.6 OS=Arabidopsis thaliana (Mouse-ear cress) GN=K16F4.6 PE=2 SV=1	--	--	--	--	--	--	--	--	--	--	--	K	COG5147	Myblike DNAbinding domain containing protein	Molecular Function: DNA-binding transcription factor activity (GO:0003700);|Cellular Component: nucleus (GO:0005634);|Biological Process: negative regulation of cell proliferation (GO:0008285);|Biological Process: response to ethylene (GO:0009723);|Biological Process: response to cytokinin (GO:0009735);|Biological Process: response to gibberellin (GO:0009739);|Biological Process: gibberellic acid…	--	--
M_TRINITY_DN12083_c0_g1_i1_2_H_TRINITY_DN32523_c0_g1_i1_1	13.5243	1.1654	-0.82756	0.512479	-0.964437	0.407919	0.522771	1.1936	1.28256	0.278573	0.984397	XP_028082767.1	protein FIZZY-RELATED 3 [Camellia sinensis]	Q8LPL5|FZR3_ARATH	Protein FIZZY-RELATED 3 MAC12.21 OS=Arabidopsis thaliana (Mouse-ear cress) GN=MAC12.21 PE=1 SV=1	171/177(96.61)	K03364	CDH1	cell division cycle 20-like protein 1, cofactor of APC complex	ko04120	Ubiquitin mediated proteolysis	KOG0305	Anaphase promoting complex, Cdc20, Cdh1, and Ama1 subunits	[DO]	CELLULAR PROCESSES AND SIGNALING|CELLULAR PROCESSES AND SIGNALING	Cell cycle control, cell division, chromosome partitioning |Posttranslational modification, protein turnover, chaperones	S	COG2319	wd repeat	--	PF00400.32,PF12894.7	WD domain, G-beta repeat|Anaphase-promoting complex subunit 4 WD40 domain
M_TRINITY_DN12088_c0_g1_i1_1_H_TRINITY_DN3362_c0_g1_i1_1	16.652	1.78697	0.912426	3.09615	1.63047	0.361545	0.476561	1.81539	0	0.581606	5.00809	--	--	--	--	--	--	--	--	--	--	--	--	--	--	--	--	--	--	--	--	--
M_TRINITY_DN12093_c0_g1_i1_1_H_TRINITY_DN25761_c3_g1_i4_1	47.5842	0.802904	0.114426	1.06575	0.0918733	0.9089	0.938013	4.76486	6.15877	2.02498	9.64153	--	--	--	--	--	--	--	--	--	--	--	--	--	--	--	--	--	--	--	--	--
M_TRINITY_DN12095_c0_g1_i1_1_H_TRINITY_DN29027_c0_g1_i1_1	150.273	0.284263	0.721428	1.15275	0.205075	0.470646	0.583328	8.06611	8.11222	10.3522	8.1151	XP_028118775.1	uncharacterized protein LOC114316303 [Camellia sinensis]	--	--	--	--	--	--	--	--	--	--	--	--	--	--	--	--	--	PF08213.11	Mitochondrial domain of unknown function (DUF1713)
M_TRINITY_DN1209_c0_g1_i1_2_H_TRINITY_DN2565_c0_g1_i1_1	28.2837	1.74366	-4.7092	0.0033742	-8.21124	2.48685e-06	1.37008e-05	8.49448	2.67477	0	0	--	--	--	--	--	--	--	--	--	--	--	--	--	--	--	--	--	--	--	--	--
M_TRINITY_DN12104_c0_g1_i1_1_H_TRINITY_DN15588_c0_g1_i2_1	10.4791	1.37921	1.03221	2.68261	1.42364	0.301972	0.415531	0.566115	0.187472	0.458398	1.51773	--	--	--	--	--	--	--	--	--	--	--	--	--	--	--	--	--	--	--	--	--
M_TRINITY_DN12106_c0_g1_i1_1_H_TRINITY_DN27818_c0_g3_i1_1	41.9512	0.777079	-0.189286	0.90307	-0.14709	0.849869	0.89565	4.50563	1.89589	1.6021	4.18615	XP_028125562.1	uncharacterized protein LOC114322461 isoform X5 [Camellia sinensis]	--	--	--	--	--	--	--	--	--	--	--	--	--	J	ENOG410XP07	eukaryotic translation initiation factor 2c	--	--	--
M_TRINITY_DN12108_c0_g1_i1_2_H_TRINITY_DN3308_c0_g1_i1_1	23.2058	1.07881	-1.38847	0.35407	-1.49789	0.164994	0.259246	2.10099	3.07958	0.223113	1.60878	XP_028109544.1	LOW QUALITY PROTEIN: uncharacterized protein LOC114308202 [Camellia sinensis]	P92523|M860_ARATH	Uncharacterized mitochondrial protein AtMg00860 AtMg00860 OS=Arabidopsis thaliana (Mouse-ear cress) GN=AtMg00860 PE=4 SV=1	--	--	--	--	--	--	KOG0017	FOG: Transposon-encoded proteins with TYA, reverse transcriptase, integrase domains in various combinations	[R]	POORLY CHARACTERIZED	General function prediction only	L	COG2801	Retrotransposon protein	Cellular Component: mitochondrion (GO:0005739);	--	--
M_TRINITY_DN12111_c0_g1_i1_1_H_TRINITY_DN6347_c0_g1_i1_2	25.1944	0.802767	2.13187	3.27478	1.7114	0.0330174	0.0698478	0.496646	0.534434	1.99403	1.44204	THG03699.1	hypothetical protein TEA_021819 [Camellia sinensis var. sinensis]	Q9XE58|SCL14_ARATH	Scarecrow-like protein 14 F22G5.9 OS=Arabidopsis thaliana (Mouse-ear cress) GN=F22G5.9 PE=1 SV=2	--	--	--	--	--	--	--	--	--	--	--	K	ENOG410YMPH	transcription, DNA-dependent	Molecular Function: DNA-binding transcription factor activity (GO:0003700);|Cellular Component: nucleus (GO:0005634);|Cellular Component: cytosol (GO:0005829);|Biological Process: regulation of transcription, DNA-templated (GO:0006355);|Biological Process: response to xenobiotic stimulus (GO:0009410);|Biological Process: response to chitin (GO:0010200);|Molecular Function: sequence-specific DNA b…	PF03514.14	GRAS domain family	0F	GRAS
M_TRINITY_DN12111_c0_g1_i1_2_H_TRINITY_DN17988_c0_g1_i1_1	40.6268	0.677289	-1.97965	0.394803	-1.3408	0.0477428	0.0950474	2.80271	4.79346	1.86443	1.10663	--	--	--	--	--	--	--	--	--	--	--	--	--	--	--	--	--	--	--	--	--
M_TRINITY_DN12112_c0_g1_i1_1_H_TRINITY_DN7023_c0_g1_i1_1	26.2346	0.780186	2.19743	3.28162	1.71441	0.0279894	0.0607439	1.28313	1.26823	3.50189	4.80086	XP_028113904.1	uncharacterized protein LOC114311941 [Camellia sinensis]	--	--	--	--	--	--	--	--	KOG0017	FOG: Transposon-encoded proteins with TYA, reverse transcriptase, integrase domains in various combinations	[R]	POORLY CHARACTERIZED	General function prediction only	--	--	--	--	--	--
M_TRINITY_DN12113_c0_g1_i1_2_H_TRINITY_DN31123_c0_g1_i1_1	31.2483	1.15306	-0.536632	0.651226	-0.618771	0.591522	0.69018	1.94525	6.17213	0.491826	4.82476	--	--	--	--	--	--	--	--	--	--	--	--	--	--	--	--	--	--	--	--	--
M_TRINITY_DN12115_c0_g1_i1_2_H_TRINITY_DN26408_c2_g2_i1_2	63.6181	0.48761	-2.98986	0.364026	-1.45788	0.00279109	0.00828919	3.35576	3.4039	0.92001	1.53754	--	--	--	--	--	--	--	--	--	--	--	--	--	--	--	--	--	--	--	--	--
M_TRINITY_DN12117_c0_g1_i1_1_H_TRINITY_DN22427_c0_g1_i1_1	298.558	0.179685	-1.19998	0.861177	-0.215619	0.230146	0.336101	10.7451	11.9452	9.57233	9.80883	XP_028051775.1	protein LOW PSII ACCUMULATION 2, chloroplastic isoform X1 [Camellia sinensis]	F4KDA6|LPA2_ARATH	Protein LOW PSII ACCUMULATION 2, chloroplastic K17N15.9 OS=Arabidopsis thaliana (Mouse-ear cress) GN=K17N15.9 PE=1 SV=1	--	--	--	--	--	--	KOG2090	Metalloendopeptidase family - mitochondrial intermediate peptidase	[O]	CELLULAR PROCESSES AND SIGNALING	Posttranslational modification, protein turnover, chaperones	S	ENOG410YS92		Cellular Component: chloroplast (GO:0009507);|Cellular Component: chloroplast thylakoid (GO:0009534);|Cellular Component: chloroplast thylakoid membrane (GO:0009535);|Cellular Component: integral component of membrane (GO:0016021);	--	--
M_TRINITY_DN12119_c0_g1_i1_1_H_TRINITY_DN28613_c1_g3_i1_1	82.5322	0.379201	0.258329	1.07026	0.0979585	0.796153	0.856309	2.81853	2.45728	2.58615	3.04301	XP_028098985.1	homeobox-leucine zipper protein HAT9-like [Camellia sinensis]	P46604|HAT22_ARATH	Homeobox-leucine zipper protein HAT22 T28I19.70 OS=Arabidopsis thaliana (Mouse-ear cress) GN=T28I19.70 PE=1 SV=1	--	--	--	--	--	--	KOG0483	Transcription factor HEX, contains HOX and HALZ domains	[K]	INFORMATION STORAGE AND PROCESSING	Transcription	K	ENOG410Z2UE	homeobox-leucine zipper protein	Molecular Function: DNA-binding transcription factor activity (GO:0003700);|Cellular Component: nucleus (GO:0005634);|Biological Process: response to water deprivation (GO:0009414);|Biological Process: response to cytokinin (GO:0009735);|Biological Process: response to abscisic acid (GO:0009737);|Biological Process: abscisic acid-activated signaling pathway (GO:0009738);|Molecular Function: seque…	PF00046.29,PF02183.18	Homeodomain|Homeobox associated leucine zipper	0R	HB-HD-ZIP
M_TRINITY_DN12121_c0_g1_i1_2_H_TRINITY_DN11725_c0_g2_i1_2	46.8052	1.04725	-1.39859	0.362318	-1.46467	0.161935	0.255413	11.3271	1.26345	0.973661	3.64209	--	--	--	--	--	--	--	--	--	--	--	--	--	--	--	--	--	--	--	--	--
M_TRINITY_DN12123_c0_g1_i1_1_H_TRINITY_DN31116_c0_g1_i1_1	78.8678	0.408109	0.470768	1.14245	0.192125	0.637806	0.72927	2.22944	1.83447	1.95255	2.63291	XP_028126623.1	myosin-9-like isoform X1 [Camellia sinensis]	--	--	--	--	--	--	--	--	--	--	--	--	--	S	ENOG410ZATQ		--	--	--
M_TRINITY_DN12124_c0_g1_i1_1_H_TRINITY_DN27599_c0_g1_i7_2	33.7843	0.833594	-0.331451	0.825709	-0.276295	0.740304	0.812153	3.19542	1.45366	2.7269	1.07102	XP_028108570.1	uncharacterized protein LOC114307365 [Camellia sinensis]	--	--	--	--	--	--	--	--	--	--	--	--	--	S	ENOG410YJAK	Inner centromere protein, ARK binding region	--	--	--
M_TRINITY_DN12124_c0_g1_i1_2_H_TRINITY_DN11067_c0_g1_i1_1	21.1239	0.955271	-1.72645	0.31881	-1.64923	0.0842656	0.151005	2.16879	2.11966	0.368053	1.05301	XP_028061543.1	uncharacterized protein LOC114265009 isoform X1 [Camellia sinensis]	--	--	--	--	--	--	--	--	KOG1968	Replication factor C, subunit RFC1 (large subunit)	[L]	INFORMATION STORAGE AND PROCESSING	Replication, recombination and repair	L	COG0470	DNA polymerase III subunit delta'	--	--	--
M_TRINITY_DN12125_c0_g1_i1_1_H_TRINITY_DN24037_c1_g4_i1_1	46.8095	0.56476	0.753975	1.34333	0.425815	0.450864	0.564342	2.28007	3.33675	3.20741	4.20969	PIA44783.1	hypothetical protein AQUCO_01700404v1 [Aquilegia coerulea]	Q9M1V3|PP296_ARATH	Pentatricopeptide repeat-containing protein At3g63370, chloroplastic F16M2_220 OS=Arabidopsis thaliana (Mouse-ear cress) GN=F16M2_220 PE=2 SV=2	--	--	--	--	--	--	KOG4197	FOG: PPR repeat	[R]	POORLY CHARACTERIZED	General function prediction only	S	ENOG410Z7Z7	Pentatricopeptide repeat-containing protein	--	--	--
M_TRINITY_DN12127_c0_g1_i1_1_H_TRINITY_DN3525_c0_g1_i1_1	35.6128	0.77873	2.44912	3.7508	1.9072	0.0143208	0.0344878	0.409455	1.14216	3.18109	2.55023	--	--	--	--	--	--	--	--	--	--	--	--	--	--	--	--	--	--	--	--	--
M_TRINITY_DN1212_c0_g1_i1_2_H_TRINITY_DN15923_c0_g1_i1_1	73.7634	0.655039	-1.45496	0.516538	-0.953053	0.145681	0.234626	3.3734	4.64021	0.8062	3.32367	XP_028121753.1	uncharacterized protein LOC114318966 [Camellia sinensis]	--	--	--	--	--	--	--	--	--	--	--	--	--	--	--	--	--	--	--
M_TRINITY_DN12136_c0_g1_i1_1_H_TRINITY_DN9075_c0_g1_i1_2	93.1469	0.733571	-1.38592	0.494255	-1.01667	0.16577	0.260204	21.2572	5.05278	3.17963	9.80907	--	--	--	--	--	--	--	--	--	--	--	--	--	--	--	--	--	--	--	--	--
M_TRINITY_DN1213_c0_g1_i1_1_H_TRINITY_DN16937_c0_g1_i1_1	103.937	0.652864	-2.26064	0.359511	-1.47589	0.0237813	0.0529866	6.51233	19.21	2.23888	7.0096	--	--	--	--	--	--	--	--	--	--	--	--	--	--	--	--	--	--	--	--	--
M_TRINITY_DN12147_c0_g1_i1_2_H_TRINITY_DN13454_c0_g1_i1_2	714.087	0.128631	14.2806	3.5725	1.83693	2.89012e-46	1.16586e-44	10.4178	9.42092	36.0869	34.0789	XP_028105236.1	desiccation-related protein PCC13-62-like [Camellia sinensis]	P22242|DRPE_CRAPL	Desiccation-related protein PCC13-62 . OS=Craterostigma plantagineum (Blue gem) (Torenia plantagineum) GN=. PE=2 SV=1	--	--	--	--	--	--	--	--	--	--	--	S	ENOG4111989		Biological Process: cellular response to desiccation (GO:0071465);|Biological Process: cellular response to salt (GO:1902075);	PF13668.6	Ferritin-like domain
M_TRINITY_DN12148_c0_g1_i1_2_H_TRINITY_DN19533_c1_g1_i1_1	25.451	0.896885	-1.21276	0.470509	-1.08771	0.225222	0.330571	3.46332	1.77954	1.67442	0.74165	XP_028083283.1	uncharacterized protein LOC114284540 [Camellia sinensis]	--	--	--	--	--	--	--	--	KOG0017	FOG: Transposon-encoded proteins with TYA, reverse transcriptase, integrase domains in various combinations	[R]	POORLY CHARACTERIZED	General function prediction only	L	COG2801	Retrotransposon protein	--	--	--
M_TRINITY_DN12152_c0_g1_i1_1_H_TRINITY_DN32579_c0_g1_i1_2	56.1214	0.63847	2.64946	3.23015	1.6916	0.00806212	0.0210774	1.30547	0.551709	2.13204	3.8066	XP_028073379.1	UDP-glycosyltransferase 91A1-like [Camellia sinensis]	Q940V3|U91A1_ARATH	UDP-glycosyltransferase 91A1 T9I22.3 OS=Arabidopsis thaliana (Mouse-ear cress) GN=T9I22.3 PE=2 SV=1	--	--	--	--	--	--	KOG1192	UDP-glucuronosyl and UDP-glucosyl transferase	[GC]	METABOLISM|METABOLISM	Carbohydrate transport and metabolism |Energy production and conversion	S	COG1819	Transferase	Molecular Function: UDP-glycosyltransferase activity (GO:0008194);|Cellular Component: intracellular membrane-bounded organelle (GO:0043231);|Molecular Function: quercetin 3-O-glucosyltransferase activity (GO:0080043);|Molecular Function: quercetin 7-O-glucosyltransferase activity (GO:0080044);	--	--
M_TRINITY_DN12152_c0_g1_i1_2_H_TRINITY_DN32002_c0_g1_i1_2	12.8391	1.53099	-2.31677	0.0855587	-3.54694	0.0205163	0.0468739	2.74451	1.48405	0	0.343297	--	--	--	--	--	--	--	--	--	--	--	--	--	--	--	--	--	--	--	--	--
M_TRINITY_DN12153_c0_g1_i1_1_H_TRINITY_DN27968_c1_g1_i1_1	56.5321	0.580438	-0.688993	0.757902	-0.399918	0.490828	0.601591	9.00182	5.44313	3.77378	7.11433	--	--	--	--	--	--	--	--	--	--	--	--	--	--	--	--	--	--	--	--	--
M_TRINITY_DN12154_c0_g1_i1_1_H_TRINITY_DN11795_c0_g1_i1_2	35.3561	0.7045	3.49191	5.50237	2.46005	0.000479572	0.00172448	0.766304	0.465697	3.58244	3.08059	XP_028067277.1	SUPPRESSOR OF GAMMA RESPONSE 1-like [Camellia sinensis]	Q6NQK2|NAC8_ARATH	SUPPRESSOR OF GAMMA RESPONSE 1 F14G11.2 OS=Arabidopsis thaliana (Mouse-ear cress) GN=F14G11.2 PE=1 SV=1	--	--	--	--	--	--	--	--	--	--	--	S	ENOG410YADT	Nac domain-containing protein	Biological Process: DNA damage checkpoint (GO:0000077);|Molecular Function: DNA-binding transcription factor activity (GO:0003700);|Cellular Component: nucleus (GO:0005634);|Biological Process: response to gamma radiation (GO:0010332);|Biological Process: regulation of meiotic nuclear division (GO:0040020);|Molecular Function: sequence-specific DNA binding (GO:0043565);|Molecular Function: transc…	--	--
M_TRINITY_DN12159_c0_g1_i1_1_H_TRINITY_DN25645_c0_g1_i9_2	34.9001	0.814765	1.4097	2.21695	1.14858	0.158628	0.251179	1.79863	1.94606	6.10579	1.99297	XP_028123524.1	zinc finger BED domain-containing protein RICESLEEPER 2-like [Camellia sinensis]	P08770|TRA1_MAIZE	Putative AC transposase . OS=Zea mays (Maize) GN=. PE=2 SV=2	--	--	--	--	--	--	KOG1121	Tam3-transposase (Ac family)	[L]	INFORMATION STORAGE AND PROCESSING	Replication, recombination and repair	S	ENOG4111T8J	transposon protein	Molecular Function: DNA binding (GO:0003677);|Cellular Component: nucleus (GO:0005634);|Biological Process: DNA recombination (GO:0006310);|Biological Process: transposition (GO:0032196);|Molecular Function: protein dimerization activity (GO:0046983);	--	--
M_TRINITY_DN12160_c0_g1_i1_2_H_TRINITY_DN19475_c0_g1_i2_1	1212.08	0.115278	5.01073	1.49239	0.577626	5.4224e-07	3.29082e-06	19.1206	21.0194	31.6542	27.6735	XP_028113891.1	uncharacterized protein LOC114311923 [Camellia sinensis]	Q08I43|ERI1_SCHPO	3'-5' exonuclease eri1 pi077 OS=Schizosaccharomyces pombe (strain 972 / ATCC 24843) (Fission yeast) GN=pi077 PE=1 SV=1	--	--	--	--	--	--	KOG0542	Predicted exonuclease	[L]	INFORMATION STORAGE AND PROCESSING	Replication, recombination and repair	S	COG5018	ERI1 exoribonuclease family member	Molecular Function: 3'-5'-exoribonuclease activity (GO:0000175);|Biological Process: exonucleolytic trimming to generate mature 3'-end of 5.8S rRNA from tricistronic rRNA transcript (SSU-rRNA, 5.8S rRNA, LSU-rRNA) (GO:0000467);|Biological Process: DNA catabolic process, exonucleolytic (GO:0000738);|Molecular Function: double-stranded RNA binding (GO:0003725);|Cellular Component: nucleolus (GO:000…	PF00929.24	Exonuclease
M_TRINITY_DN12162_c0_g1_i1_1_H_TRINITY_DN17447_c0_g1_i1_1	41.1484	0.873413	2.21115	3.81383	1.93124	0.0270258	0.0589689	2.09253	0.572119	2.59561	7.55675	--	--	--	--	--	--	--	--	--	--	--	--	--	--	--	--	--	--	--	--	--
M_TRINITY_DN12165_c0_g1_i1_1_H_TRINITY_DN19684_c0_g1_i2_2	52.6682	0.677261	0.904765	1.52918	0.612763	0.36559	0.480982	1.72004	4.91205	3.78974	6.38487	XP_028118463.1	uncharacterized protein LOC114316011 [Camellia sinensis]	--	--	--	--	--	--	--	--	--	--	--	--	--	S	ENOG410YAE8		--	PF12767.7	Transcriptional regulator of RNA polII, SAGA, subunit
M_TRINITY_DN12166_c0_g1_i1_1_H_TRINITY_DN30486_c0_g1_i1_1	46.1236	0.647137	-0.45281	0.816186	-0.29303	0.650686	0.739841	2.78788	4.2286	3.76646	1.90537	XP_028081883.1	uncharacterized protein LOC114283264 [Camellia sinensis]	--	--	--	--	--	--	--	--	--	--	--	--	--	S	ENOG410Y2WM	Ternary complex factor MIP1	--	PF04784.14	Protein of unknown function, DUF547
M_TRINITY_DN12172_c1_g1_i1_1_H_TRINITY_DN26359_c2_g1_i1_2	4.77482	2.84256	1.12862	9.24184	3.20818	0.259057	0.368505	9.73471e-64	0.160098	1.25897	0	KMP02570.1	hypothetical protein CIRG_10393 [Coccidioides immitis RMSCC 2394]	--	--	--	--	--	--	--	--	--	--	--	--	--	--	--	--	--	--	--
M_TRINITY_DN12174_c0_g1_i1_1_H_TRINITY_DN31878_c0_g1_i1_2	104.618	0.413048	3.01905	2.3735	1.24701	0.00253567	0.00762177	1.77589	0.934456	3.11937	3.24316	--	--	--	--	--	--	--	--	--	--	--	--	--	--	--	--	--	--	--	--	--
M_TRINITY_DN12176_c0_g1_i1_2_H_TRINITY_DN29010_c7_g4_i1_1	35.3379	0.792593	-1.10341	0.545421	-0.874557	0.269848	0.380286	4.80329	4.26598	1.13428	3.79393	--	--	--	--	--	--	--	--	--	--	--	--	--	--	--	--	--	--	--	--	--
M_TRINITY_DN12177_c0_g1_i1_1_H_TRINITY_DN27609_c0_g1_i2_2	38.1248	0.736428	0.850544	1.54367	0.626364	0.395023	0.51046	0.889565	2.41973	2.68426	2.3157	XP_028118768.1	polyribonucleotide nucleotidyltransferase 2, mitochondrial [Camellia sinensis]	Q9S7G6|PNP2_ARATH	Polyribonucleotide nucleotidyltransferase 2, mitochondrial T15N1.70 OS=Arabidopsis thaliana (Mouse-ear cress) GN=T15N1.70 PE=2 SV=1	61/88(69.32)	K00962	pnp, PNPT1	polyribonucleotide nucleotidyltransferase [EC:2.7.7.8]	ko03018	RNA degradation	KOG1067	Predicted RNA-binding polyribonucleotide nucleotidyltransferase	[R]	POORLY CHARACTERIZED	General function prediction only	J	COG1185	Involved in mRNA degradation. Hydrolyzes single-stranded polyribonucleotides processively in the 3'- to 5'-direction (By similarity)	Molecular Function: 3'-5'-exoribonuclease activity (GO:0000175);|Biological Process: mitochondrial RNA catabolic process (GO:0000957);|Biological Process: mitochondrial mRNA catabolic process (GO:0000958);|Biological Process: mitochondrial RNA processing (GO:0000963);|Biological Process: mitochondrial RNA 3'-end processing (GO:0000965);|Molecular Function: RNA binding (GO:0003723);|Molecular Func…	--	--
M_TRINITY_DN12179_c0_g1_i1_1_H_TRINITY_DN17566_c0_g1_i1_2	26.5348	4.58762	0.73742	10.4325	3.38301	0.460867	0.574084	0	1.04306	0	11.2494	--	--	--	--	--	--	--	--	--	--	--	--	--	--	--	--	--	--	--	--	--
M_TRINITY_DN12179_c0_g1_i2_2_H_TRINITY_DN32544_c0_g1_i1_2	53.3692	0.668011	-2.34944	0.336936	-1.56945	0.0188016	0.0435109	7.4685	6.443	3.45628	1.12288	--	--	--	--	--	--	--	--	--	--	--	--	--	--	--	--	--	--	--	--	--
M_TRINITY_DN12182_c0_g1_i1_2_H_TRINITY_DN23259_c0_g2_i1_2	26.3838	1.66261	-4.8787	0.00361599	-8.11139	1.06785e-06	6.22453e-06	6.03564	6.59047	0	0	--	--	--	--	--	--	--	--	--	--	--	--	--	--	--	--	--	--	--	--	--
M_TRINITY_DN12183_c0_g1_i1_1_H_TRINITY_DN9606_c0_g1_i1_2	18.9426	1.1237	-0.21776	0.843993	-0.244698	0.827616	0.879914	0.667415	2.62226	0.754498	2.02944	--	--	--	--	--	--	--	--	--	--	--	--	--	--	--	--	--	--	--	--	--
M_TRINITY_DN12184_c0_g1_i1_1_H_TRINITY_DN27207_c3_g2_i6_2	27.7013	1.03426	0.518621	1.45034	0.536391	0.604025	0.700817	1.06318	1.04252	0.396761	2.72721	XP_018810515.1	PREDICTED: uncharacterized protein LOC108983364 [Juglans regia]	P0C2F6|RNHX1_ARATH	Putative ribonuclease H protein At1g65750 F1E22.12 OS=Arabidopsis thaliana (Mouse-ear cress) GN=F1E22.12 PE=3 SV=1	--	--	--	--	--	--	KOG1075	FOG: Reverse transcriptase	[R]	POORLY CHARACTERIZED	General function prediction only	S	ENOG410Y65V	Retrotransposon protein	Molecular Function: nucleic acid binding (GO:0003676);|Molecular Function: RNA-DNA hybrid ribonuclease activity (GO:0004523);|Molecular Function: metal ion binding (GO:0046872);	--	--
M_TRINITY_DN12184_c0_g1_i1_2_H_TRINITY_DN28388_c0_g4_i1_2	5.93559	2.11754	-1.26601	0.155951	-2.68083	0.205508	0.307964	0.352122	2.13305	0.325491	0	--	--	--	--	--	--	--	--	--	--	--	--	--	--	--	--	--	--	--	--	--
M_TRINITY_DN12186_c0_g1_i1_1_H_TRINITY_DN32098_c0_g1_i1_1	17.6356	1.00996	0.896706	1.87337	0.905635	0.369876	0.485065	1.12361	0.859282	1.10937	2.60976	--	--	--	--	--	--	--	--	--	--	--	--	--	--	--	--	--	--	--	--	--
M_TRINITY_DN12188_c0_g1_i1_2_H_TRINITY_DN12174_c0_g2_i1_2	61.6735	0.470916	0.210787	1.07123	0.099263	0.833054	0.883748	2.27773	1.60447	2.06421	2.05789	XP_028111415.1	uncharacterized protein LOC114309792 isoform X1 [Camellia sinensis]	--	--	--	--	--	--	--	--	KOG4393	Predicted pseudouridylate synthase	[AJ]	INFORMATION STORAGE AND PROCESSING|INFORMATION STORAGE AND PROCESSING	RNA processing and modification |Translation, ribosomal structure and biogenesis	J	COG0101	Formation of pseudouridine at positions 38, 39 and 40 in the anticodon stem and loop of transfer RNAs (By similarity)	--	PF01416.20	tRNA pseudouridine synthase
M_TRINITY_DN12192_c0_g1_i1_1_H_TRINITY_DN15629_c0_g1_i1_1	18.0022	1.01979	2.12297	4.48463	2.16499	0.0337567	0.0711432	0.414828	1.06809	2.84486	3.60915	--	--	--	--	--	--	--	--	--	--	--	--	--	--	--	--	--	--	--	--	--
M_TRINITY_DN12194_c0_g1_i1_1_H_TRINITY_DN17058_c0_g1_i1_1	21.4644	0.852524	0.1983	1.12432	0.169055	0.84281	0.890581	1.13258	1.73267	1.41504	1.74892	XP_028076651.1	vacuolar protein sorting-associated protein 9A-like isoform X2 [Camellia sinensis]	Q9LT31|VPS9A_ARATH	Vacuolar protein sorting-associated protein 9A MMB12.26 OS=Arabidopsis thaliana (Mouse-ear cress) GN=MMB12.26 PE=1 SV=1	--	--	--	--	--	--	KOG2319	Vacuolar assembly/sorting protein VPS9	[U]	CELLULAR PROCESSES AND SIGNALING	Intracellular trafficking, secretion, and vesicular transport	S	ENOG410YDJ2		Biological Process: cell plate assembly (GO:0000919);|Molecular Function: Rho guanyl-nucleotide exchange factor activity (GO:0005089);|Molecular Function: GTPase activator activity (GO:0005096);|Molecular Function: GTP binding (GO:0005525);|Cellular Component: nucleus (GO:0005634);|Cellular Component: cytosol (GO:0005829);|Biological Process: embryo development ending in seed dormancy (GO:0009793…	--	--
M_TRINITY_DN12195_c0_g1_i1_2_H_TRINITY_DN32684_c0_g1_i1_1	19.1226	1.47251	-3.07523	0.0433352	-4.52832	0.0021034	0.00645667	4.6882	1.3091	0.287209	0	--	--	--	--	--	--	--	--	--	--	--	--	--	--	--	--	--	--	--	--	--
M_TRINITY_DN12195_c0_g2_i1_2_H_TRINITY_DN1929_c0_g1_i1_1	20.1803	1.146	-0.158342	0.88181	-0.18146	0.874188	0.913006	0.757683	4.36213	1.40935	3.14181	--	--	--	--	--	--	--	--	--	--	--	--	--	--	--	--	--	--	--	--	--
M_TRINITY_DN12196_c0_g1_i1_2_H_TRINITY_DN20891_c0_g1_i1_1	501.26	0.164077	1.23989	1.15144	0.203437	0.215017	0.318909	27.8756	23.7856	31.3781	27.4842	XP_028052271.1	uncharacterized protein LOC114256791 [Camellia sinensis]	--	--	--	--	--	--	--	--	--	--	--	--	--	--	--	--	--	--	--
M_TRINITY_DN12197_c0_g1_i1_1_H_TRINITY_DN30838_c0_g1_i1_2	22.8655	0.81053	-0.412916	0.79296	-0.334681	0.679668	0.764167	1.70423	1.37548	1.18432	1.18873	--	--	--	--	--	--	--	--	--	--	--	--	--	--	--	--	--	--	--	--	--
M_TRINITY_DN12198_c0_g1_i1_2_H_TRINITY_DN18211_c0_g1_i1_1	436.391	0.163818	-12.6797	0.236981	-2.07715	7.66719e-37	2.41573e-35	26.2512	27.9597	6.72663	6.01502	XP_028113877.1	NDR1/HIN1-like protein 12 [Camellia sinensis]	Q9SJ54|NHL12_ARATH	NDR1/HIN1-like protein 12 F11F19.13 OS=Arabidopsis thaliana (Mouse-ear cress) GN=F11F19.13 PE=2 SV=1	--	--	--	--	--	--	--	--	--	--	--	S	ENOG410YH2V	Late embryogenesis abundant protein	Biological Process: defense response (GO:0006952);|Cellular Component: plasmodesma (GO:0009506);|Cellular Component: integral component of membrane (GO:0016021);|Cellular Component: anchored component of plasma membrane (GO:0046658);	--	--
M_TRINITY_DN12202_c0_g1_i1_1_H_TRINITY_DN14457_c0_g1_i1_2	789.355	0.150501	4.26192	1.55987	0.641422	2.0268e-05	9.62805e-05	44.9933	51.34	81.8884	66.7536	THG23283.1	hypothetical protein TEA_020248 [Camellia sinensis var. sinensis]	--	--	--	--	--	--	--	--	--	--	--	--	--	--	--	--	--	--	--
M_TRINITY_DN12206_c0_g1_i1_2_H_TRINITY_DN11028_c0_g1_i1_1	32.1566	1.26786	-2.06198	0.163311	-2.61431	0.0392099	0.0805679	3.96106	2.68196	0	1.11404	--	--	--	--	--	--	--	--	--	--	--	--	--	--	--	--	--	--	--	--	--
M_TRINITY_DN12209_c0_g1_i1_2_H_TRINITY_DN18114_c0_g1_i1_2	12.5222	1.58877	-2.44306	0.0678517	-3.88147	0.0145633	0.0350126	1.22453	2.71043	0.297405	0	XP_028104674.1	pentatricopeptide repeat-containing protein At2g03880, mitochondrial [Camellia sinensis]	Q9SI53|PP147_ARATH	Pentatricopeptide repeat-containing protein At2g03880, mitochondrial T18C20.8 OS=Arabidopsis thaliana (Mouse-ear cress) GN=T18C20.8 PE=2 SV=1	--	--	--	--	--	--	KOG4197	FOG: PPR repeat	[R]	POORLY CHARACTERIZED	General function prediction only	S	ENOG410Z7Z7	Pentatricopeptide repeat-containing protein	--	PF01535.20,PF13041.6,PF12854.7,PF13812.6	PPR repeat|PPR repeat family|PPR repeat|Pentatricopeptide repeat domain
M_TRINITY_DN1220_c0_g1_i1_2_H_TRINITY_DN27185_c0_g1_i2_2	37.7089	0.817601	-3.71415	0.121861	-3.03669	0.000203889	0.000795985	3.68887	1.95245	0.171106	0.48774	--	--	--	--	--	--	--	--	--	--	--	--	--	--	--	--	--	--	--	--	--
M_TRINITY_DN12210_c0_g1_i1_1_H_TRINITY_DN25273_c2_g1_i2_2	49.8365	0.721764	0.0963716	1.04939	0.0695575	0.923225	0.947473	2.51173	8.60775	6.43445	5.01939	--	--	--	--	--	--	--	--	--	--	--	--	--	--	--	--	--	--	--	--	--
M_TRINITY_DN12214_c0_g1_i1_1_H_TRINITY_DN11747_c0_g1_i1_2	24.4617	1.0848	2.08735	4.80441	2.26436	0.0368567	0.0764037	0.399296	1.03493	1.32769	5.8485	XP_006453388.1	uncharacterized protein LOC18054127 [Citrus clementina]	--	--	--	--	--	--	--	--	--	--	--	--	--	S	ENOG410Z7H4		--	PF05553.11	Cotton fibre expressed protein
M_TRINITY_DN12214_c0_g1_i1_2_H_TRINITY_DN28220_c4_g2_i1_1	8.98158	2.08325	-3.14726	0.0106239	-6.55654	0.00164806	0.00521095	2.40424	1.72815	0	0	--	--	--	--	--	--	--	--	--	--	--	--	--	--	--	--	--	--	--	--	--
M_TRINITY_DN12229_c0_g1_i1_2_H_TRINITY_DN28581_c0_g1_i1_1	12.9189	1.9188	-3.69054	0.00738389	-7.0814	0.000223775	0.000866946	2.22657	3.53405	0	0	--	--	--	--	--	--	--	--	--	--	--	--	--	--	--	--	--	--	--	--	--
M_TRINITY_DN12233_c0_g1_i1_1_H_TRINITY_DN6357_c0_g1_i1_1	17.1995	0.981323	1.33738	2.48354	1.3124	0.1811	0.278956	0.808678	1.36786	3.09901	2.21287	XP_028063200.1	uncharacterized protein LOC114266492 [Camellia sinensis]	--	--	--	--	--	--	--	--	--	--	--	--	--	S	ENOG41117ZP		--	--	--
M_TRINITY_DN12238_c0_g1_i1_2_H_TRINITY_DN25770_c0_g4_i1_2	85.0897	0.3801	1.61077	1.52864	0.612252	0.107231	0.183649	4.72611	5.82667	7.31163	8.65574	--	--	--	--	--	--	--	--	--	--	--	--	--	--	--	--	--	--	--	--	--
M_TRINITY_DN12239_c0_g1_i1_1_H_TRINITY_DN31370_c0_g1_i1_1	15.8269	1.17055	1.41744	3.15838	1.65919	0.156353	0.248353	1.13733	0.277511	2.60508	1.76423	--	--	--	--	--	--	--	--	--	--	--	--	--	--	--	--	--	--	--	--	--
M_TRINITY_DN12241_c0_g1_i1_2_H_TRINITY_DN4633_c0_g1_i1_1	42.5071	0.641783	-2.4175	0.341153	-1.55151	0.0156275	0.0372305	5.58401	8.96776	1.95607	3.01261	--	--	--	--	--	--	--	--	--	--	--	--	--	--	--	--	--	--	--	--	--
M_TRINITY_DN12243_c0_g1_i1_1_H_TRINITY_DN27791_c2_g5_i1_1	50.2709	0.74899	0.431738	1.25125	0.323367	0.665932	0.752489	4.33554	1.31525	2.39425	4.62387	--	--	--	--	--	--	--	--	--	--	--	--	--	--	--	--	--	--	--	--	--
M_TRINITY_DN12244_c0_g1_i1_2_H_TRINITY_DN33307_c0_g1_i1_1	19.2755	1.16679	-1.52472	0.291382	-1.77902	0.12733	0.210834	1.03257	4.65322	0.533394	1.12834	--	--	--	--	--	--	--	--	--	--	--	--	--	--	--	--	--	--	--	--	--
M_TRINITY_DN12244_c0_g2_i1_2_H_TRINITY_DN24142_c0_g2_i1_1	44.3682	0.652669	-1.79278	0.444393	-1.17009	0.0730082	0.134595	3.05368	2.50233	1.6576	0.757354	--	--	--	--	--	--	--	--	--	--	--	--	--	--	--	--	--	--	--	--	--
M_TRINITY_DN12245_c0_g1_i1_1_H_TRINITY_DN13049_c0_g1_i1_2	16.1458	1.55658	1.27632	3.96326	1.98669	0.201844	0.303826	0	1.13035	1.91742	2.55909	--	--	--	--	--	--	--	--	--	--	--	--	--	--	--	--	--	--	--	--	--
M_TRINITY_DN12249_c0_g1_i1_1_H_TRINITY_DN22251_c0_g1_i2_1	21.128	1.24257	0.174516	1.16219	0.216848	0.86146	0.903961	0.199711	2.9198	1.58197	1.97416	XP_028083515.1	uncharacterized protein LOC114284766 [Camellia sinensis]	Q99315|YG31B_YEAST	Integrase p58 G5984 OS=Saccharomyces cerevisiae (strain ATCC 204508 / S288c) (Baker's yeast) GN=G5984 PE=1 SV=3	--	--	--	--	--	--	KOG0017	FOG: Transposon-encoded proteins with TYA, reverse transcriptase, integrase domains in various combinations	[R]	POORLY CHARACTERIZED	General function prediction only	L	COG2801	Retrotransposon protein	Cellular Component: retrotransposon nucleocapsid (GO:0000943);|Molecular Function: DNA binding (GO:0003677);|Molecular Function: RNA binding (GO:0003723);|Molecular Function: DNA-directed DNA polymerase activity (GO:0003887);|Molecular Function: RNA-directed DNA polymerase activity (GO:0003964);|Molecular Function: aspartic-type endopeptidase activity (GO:0004190);|Molecular Function: RNA-DNA hyb…	--	--
M_TRINITY_DN12250_c0_g1_i1_1_H_TRINITY_DN13750_c0_g1_i1_1	16.9057	1.59218	0.94268	2.83022	1.50091	0.345845	0.460388	3.03906e-05	1.23124	1.91563	1.59773	XP_028116437.1	uncharacterized protein LOC114314171 isoform X2 [Camellia sinensis]	--	--	--	--	--	--	--	--	--	--	--	--	--	S	ENOG410YREK	Domain-Containing protein	--	--	--
M_TRINITY_DN12255_c0_g1_i1_1_H_TRINITY_DN29533_c3_g3_i1_1	77.0587	0.430924	-1.19619	0.699566	-0.515467	0.231622	0.337729	8.15444	6.09178	4.09678	5.77073	--	--	--	--	--	--	--	--	--	--	--	--	--	--	--	--	--	--	--	--	--
M_TRINITY_DN12256_c0_g1_i1_2_H_TRINITY_DN18563_c0_g1_i1_2	1711.64	0.0773396	4.03161	1.24126	0.311803	5.53952e-05	0.000241986	81.3417	77.8082	94.4215	101.448	XP_011042848.1	PREDICTED: U6 snRNA-associated Sm-like protein LSm3 [Populus euphratica]	Q9LMN4|LSM3A_ARATH	Sm-like protein LSM3A F16F4.12 OS=Arabidopsis thaliana (Mouse-ear cress) GN=F16F4.12 PE=1 SV=1	91/91(100.00)	K12622	LSM3	U6 snRNA-associated Sm-like protein LSm3	ko03018|ko03040	RNA degradation|Spliceosome	KOG3460	Small nuclear ribonucleoprotein (snRNP) LSM3	[A]	INFORMATION STORAGE AND PROCESSING	RNA processing and modification	K	ENOG4111PB8	LSM3 homolog, U6 small nuclear RNA associated (S. cerevisiae)	Biological Process: mRNA splicing, via spliceosome (GO:0000398);|Cellular Component: P-body (GO:0000932);|Biological Process: nuclear-transcribed mRNA catabolic process (GO:0000956);|Molecular Function: RNA binding (GO:0003723);|Cellular Component: U6 snRNP (GO:0005688);|Biological Process: cytoplasmic mRNA processing body assembly (GO:0033962);|Cellular Component: U4/U6 x U5 tri-snRNP complex (G…	PF01423.22	LSM domain
M_TRINITY_DN12258_c0_g1_i1_1_H_TRINITY_DN25459_c4_g1_i1_1	54.6667	0.577122	-1.21174	0.615863	-0.699319	0.225614	0.330919	8.65497	4.97108	3.11672	5.17231	--	--	--	--	--	--	--	--	--	--	--	--	--	--	--	--	--	--	--	--	--
M_TRINITY_DN12259_c0_g1_i1_2_H_TRINITY_DN32526_c0_g1_i1_1	47.4239	0.523251	0.0874166	1.03221	0.0457409	0.93034	0.952358	2.27501	2.26595	2.21084	2.41226	XP_028106626.1	uncharacterized protein LOC114305701 [Camellia sinensis]	--	--	--	--	--	--	--	--	--	--	--	--	--	--	--	--	--	--	--
M_TRINITY_DN12265_c0_g1_i1_2_H_TRINITY_DN9218_c0_g1_i1_2	28.386	1.02879	-1.54322	0.332714	-1.58764	0.122778	0.204507	1.66646	3.81655	0.239734	1.57159	--	--	--	--	--	--	--	--	--	--	--	--	--	--	--	--	--	--	--	--	--
M_TRINITY_DN12267_c0_g1_i1_2_H_TRINITY_DN17859_c0_g1_i2_1	36.5581	0.624483	-1.37604	0.551215	-0.859312	0.16881	0.263882	1.96331	2.09816	1.17009	1.05525	--	--	--	--	--	--	--	--	--	--	--	--	--	--	--	--	--	--	--	--	--
M_TRINITY_DN12274_c0_g1_i1_1_H_TRINITY_DN6257_c0_g1_i1_1	32.8948	1.2915	2.43314	8.82991	3.1424	0.0149684	0.0358369	1.40238	1.50323e-20	8.99313	3.44573	--	--	--	--	--	--	--	--	--	--	--	--	--	--	--	--	--	--	--	--	--
M_TRINITY_DN12278_c0_g1_i1_2_H_TRINITY_DN18102_c0_g1_i1_2	1821.81	0.137083	0.402594	1.039	0.0551889	0.687247	0.770322	110.6	93.2951	89.9506	120.645	XP_028068979.1	protein BRICK 1 [Camellia sinensis]	Q94JY4|BRK1_ARATH	Protein BRICK 1 T9I22.8 OS=Arabidopsis thaliana (Mouse-ear cress) GN=T9I22.8 PE=1 SV=1	--	--	--	--	--	--	--	--	--	--	--	S	ENOG4111UHX	BRICK1, SCAR WAVE actin-nucleating complex subunit	Biological Process: cell morphogenesis (GO:0000902);|Cellular Component: cytoskeleton (GO:0005856);|Cellular Component: plasma membrane (GO:0005886);|Biological Process: regulation of actin polymerization or depolymerization (GO:0008064);|Biological Process: trichome morphogenesis (GO:0010090);|Biological Process: actin filament polymerization (GO:0030041);|Cellular Component: SCAR complex (GO:00…	--	--
M_TRINITY_DN12279_c0_g1_i2_1_H_TRINITY_DN3732_c0_g1_i1_1	62.1049	0.508962	3.72471	3.72112	1.89574	0.000195539	0.000766383	1.24393	2.21396	6.23732	6.54483	XP_028101404.1	uncharacterized protein LOC114300740 [Camellia sinensis]	--	--	--	--	--	--	--	--	--	--	--	--	--	--	--	--	--	--	--
M_TRINITY_DN12281_c0_g1_i1_1_H_TRINITY_DN8440_c0_g1_i1_2	27.1089	1.03928	3.25499	10.4313	3.38285	0.00113396	0.00373315	0.474706	0.117334	1.80973	4.67115	XP_028061855.1	putative ABC transporter C family member 15 isoform X2 [Camellia sinensis]	Q7GB25|AB5C_ARATH	ABC transporter C family member 5 F20D22.11 OS=Arabidopsis thaliana (Mouse-ear cress) GN=F20D22.11 PE=2 SV=2	--	--	--	--	--	--	KOG0054	Multidrug resistance-associated protein/mitoxantrone resistance protein, ABC superfamily	[Q]	METABOLISM	Secondary metabolites biosynthesis, transport and catabolism	V	COG1132	(ABC) transporter	Cellular Component: plant-type vacuole (GO:0000325);|Molecular Function: ATP binding (GO:0005524);|Cellular Component: vacuole (GO:0005773);|Cellular Component: vacuolar membrane (GO:0005774);|Molecular Function: sulfonylurea receptor activity (GO:0008281);|Molecular Function: xenobiotic transmembrane transporting ATPase activity (GO:0008559);|Biological Process: response to salt stress (GO:00096…	--	--
M_TRINITY_DN12282_c0_g1_i1_1_H_TRINITY_DN23057_c0_g2_i1_2	39.7981	0.607164	1.12125	1.60301	0.680784	0.262181	0.371995	1.81262	2.36548	2.85383	3.7663	THG11901.1	hypothetical protein TEA_001740 [Camellia sinensis var. sinensis]	--	--	--	--	--	--	--	--	--	--	--	--	--	--	--	--	--	--	--
M_TRINITY_DN12288_c0_g1_i1_1_H_TRINITY_DN19503_c0_g2_i2_1	25.3121	1.12893	0.492608	1.47031	0.556119	0.622289	0.716288	0.435278	4.39395	3.67879	3.40317	XP_028125936.1	ubiquitin carboxyl-terminal hydrolase 8-like [Camellia sinensis]	Q9C585|UBP8_ARATH	Ubiquitin carboxyl-terminal hydrolase 8 T6G21.4 OS=Arabidopsis thaliana (Mouse-ear cress) GN=T6G21.4 PE=2 SV=2	--	--	--	--	--	--	--	--	--	--	--	O	COG5560	ubiquitin carboxyl-terminal hydrolase	Biological Process: ubiquitin-dependent protein catabolic process (GO:0006511);|Biological Process: protein deubiquitination (GO:0016579);|Molecular Function: thiol-dependent ubiquitinyl hydrolase activity (GO:0036459);	--	--
M_TRINITY_DN12292_c0_g1_i1_2_H_TRINITY_DN34841_c0_g1_i1_1	24.3791	1.32876	-3.72438	0.0323792	-4.94879	0.000195796	0.000767088	1.94493	5.44105	0	0.232277	--	--	--	--	--	--	--	--	--	--	--	--	--	--	--	--	--	--	--	--	--
M_TRINITY_DN1229_c0_g1_i1_2_H_TRINITY_DN25100_c4_g3_i2_2	22.0503	1.65178	-1.69908	0.142941	-2.80651	0.0893038	0.158421	0.581102	7.56415	0	1.16909	--	--	--	--	--	--	--	--	--	--	--	--	--	--	--	--	--	--	--	--	--
M_TRINITY_DN12305_c0_g1_i1_1_H_TRINITY_DN24121_c0_g1_i1_1	27.1563	0.816966	0.712712	1.49719	0.582262	0.476024	0.588021	2.28812	1.74205	4.0341	1.9257	--	--	--	--	--	--	--	--	--	--	--	--	--	--	--	--	--	--	--	--	--
M_TRINITY_DN12305_c0_g1_i1_2_H_TRINITY_DN25069_c0_g3_i1_1	31.1697	0.795625	-2.33226	0.276317	-1.8556	0.019687	0.045266	4.34825	2.01594	0.865642	0.832668	--	--	--	--	--	--	--	--	--	--	--	--	--	--	--	--	--	--	--	--	--
M_TRINITY_DN12310_c0_g1_i1_1_H_TRINITY_DN9617_c0_g1_i1_1	20.097	1.26568	0.7331	1.90247	0.927871	0.463497	0.576641	2.28907	0.189617	2.10824	2.60776	XP_028069174.1	protein SHI RELATED SEQUENCE 1-like [Camellia sinensis]	Q9SD40|SRS1_ARATH	Protein SHI RELATED SEQUENCE 1 F24M12.100 OS=Arabidopsis thaliana (Mouse-ear cress) GN=F24M12.100 PE=1 SV=2	--	--	--	--	--	--	--	--	--	--	--	S	ENOG410YDRX	Domain of unknown function (DUF702)	Molecular Function: DNA binding (GO:0003677);|Cellular Component: nucleus (GO:0005634);|Biological Process: pollen development (GO:0009555);|Biological Process: auxin-activated signaling pathway (GO:0009734);|Biological Process: auxin biosynthetic process (GO:0009851);|Biological Process: positive regulation of transcription, DNA-templated (GO:0045893);|Molecular Function: metal ion binding (GO:0…	PF05142.12	Domain of unknown function (DUF702)	0F	SRS
M_TRINITY_DN12315_c0_g1_i1_2_H_TRINITY_DN28232_c0_g2_i1_1	51.1958	0.594535	-3.83774	0.20566	-2.28167	0.000124172	0.000506424	4.39043	3.66535	0.558014	1.10486	TQD85907.1	hypothetical protein C1H46_028524 [Malus baccata]	--	--	--	--	--	--	--	--	--	--	--	--	--	--	--	--	--	--	--
M_TRINITY_DN12317_c0_g1_i1_1_H_TRINITY_DN31880_c0_g1_i1_1	22.3129	1.14581	1.44466	3.14989	1.6553	0.148554	0.238368	0.357188	1.74191	5.16562	1.53001	--	--	--	--	--	--	--	--	--	--	--	--	--	--	--	--	--	--	--	--	--
M_TRINITY_DN12323_c0_g1_i1_2_H_TRINITY_DN19378_c0_g1_i1_1	207.109	0.234803	-6.92877	0.323784	-1.62689	4.24525e-12	4.28997e-11	10.853	11.0747	3.12669	3.91634	XP_028103838.1	36.4 kDa proline-rich protein-like [Camellia sinensis]	Q00451|PRF1_SOLLC	36.4 kDa proline-rich protein TPRP-F1 OS=Solanum lycopersicum (Tomato) (Lycopersicon esculentum) GN=TPRP-F1 PE=2 SV=1	--	--	--	--	--	--	--	--	--	--	--	U	ENOG41117UE	AAI	--	PF14547.6,PF14368.6	Hydrophobic seed protein|Probable lipid transfer
M_TRINITY_DN12324_c0_g1_i1_2_H_TRINITY_DN5036_c0_g1_i1_2	70.6377	0.41043	-0.995807	0.753297	-0.408709	0.319344	0.433379	1.74934	1.90325	1.37018	1.3545	XP_028126393.1	uncharacterized protein LOC114323108 [Camellia sinensis]	O65155|KELP_ARATH	RNA polymerase II transcriptional coactivator KELP F25I24.130 OS=Arabidopsis thaliana (Mouse-ear cress) GN=F25I24.130 PE=1 SV=1	--	--	--	--	--	--	--	--	--	--	--	K	ENOG410XUB8	RNA polymerase II transcriptional coactivator	Molecular Function: DNA binding (GO:0003677);|Molecular Function: transcription coactivator activity (GO:0003713);|Cellular Component: nucleus (GO:0005634);|Cellular Component: transcription factor complex (GO:0005667);|Biological Process: positive regulation of transcription initiation from RNA polymerase II promoter (GO:0060261);	PF02229.16,PF14223.6,PF00098.23	Transcriptional Coactivator p15 (PC4)|gag-polypeptide of LTR copia-type|Zinc knuckle
M_TRINITY_DN12325_c0_g1_i1_1_H_TRINITY_DN28447_c2_g1_i2_2	23.591	1.65892	0.938137	2.94097	1.55629	0.348174	0.462768	2.70773	0	6.72155	1.06228	--	--	--	--	--	--	--	--	--	--	--	--	--	--	--	--	--	--	--	--	--
M_TRINITY_DN12326_c0_g1_i1_2_H_TRINITY_DN26779_c4_g2_i1_1	7.86605	2.32009	-2.74334	0.0121341	-6.36479	0.0060817	0.0165218	2.90438	0.496093	0	0	THG21988.1	hypothetical protein TEA_017958 [Camellia sinensis var. sinensis]	B0F9L4|GOGC6_ARATH	Golgin candidate 6 MMJ24.8 OS=Arabidopsis thaliana (Mouse-ear cress) GN=MMJ24.8 PE=1 SV=2	--	--	--	--	--	--	KOG0946	ER-Golgi vesicle-tethering protein p115	[U]	CELLULAR PROCESSES AND SIGNALING	Intracellular trafficking, secretion, and vesicular transport	U	ENOG410XRCG	USO1 vesicle docking protein homolog (yeast)	Cellular Component: Golgi membrane (GO:0000139);|Cellular Component: endoplasmic reticulum (GO:0005783);|Cellular Component: Golgi apparatus (GO:0005794);|Cellular Component: Golgi stack (GO:0005795);|Cellular Component: cytosol (GO:0005829);|Biological Process: intracellular protein transport (GO:0006886);|Biological Process: ER to Golgi vesicle-mediated transport (GO:0006888);|Molecular Functio…	--	--
M_TRINITY_DN12332_c0_g1_i1_1_H_TRINITY_DN26242_c1_g1_i2_2	85.077	0.37153	0.702016	1.19816	0.26082	0.482669	0.594244	4.46785	3.78978	4.76736	5.05768	--	--	--	--	--	--	--	--	--	--	--	--	--	--	--	--	--	--	--	--	--
M_TRINITY_DN12338_c0_g1_i1_1_H_TRINITY_DN14973_c0_g2_i1_2	73.6053	0.446841	0.232676	1.07473	0.103969	0.816013	0.871205	5.39745	3.40811	4.69752	4.69388	XP_021978230.1	protein translation factor SUI1 homolog 2-like [Helianthus annuus]	Q94JV4|SUI12_ARATH	Protein translation factor SUI1 homolog 2 F20D21.53 OS=Arabidopsis thaliana (Mouse-ear cress) GN=F20D21.53 PE=3 SV=1	114/114(100.00)	K03113	EIF1, SUI1	translation initiation factor 1	ko03013	RNA transport	KOG1770	Translation initiation factor 1 (eIF-1/SUI1)	[J]	INFORMATION STORAGE AND PROCESSING	Translation, ribosomal structure and biogenesis	J	COG0023	translation initiation factor	Molecular Function: RNA binding (GO:0003723);|Molecular Function: translation initiation factor activity (GO:0003743);|Biological Process: regulation of translation (GO:0006417);	PF01253.22	Translation initiation factor SUI1
M_TRINITY_DN12343_c0_g1_i1_1_H_TRINITY_DN11518_c0_g1_i1_2	23.2977	0.856279	1.56037	2.5247	1.33611	0.118672	0.198862	1.46096	1.0596	2.26716	4.04401	--	--	--	--	--	--	--	--	--	--	--	--	--	--	--	--	--	--	--	--	--
M_TRINITY_DN12344_c0_g1_i1_2_H_TRINITY_DN18860_c1_g1_i1_2	18.3648	1.11768	-1.51668	0.308821	-1.69516	0.129347	0.213453	1.85563	4.96265	0.509629	1.62636	THG17270.1	hypothetical protein TEA_010474 [Camellia sinensis var. sinensis]	--	--	--	--	--	--	--	--	--	--	--	--	--	--	--	--	--	--	--
M_TRINITY_DN12350_c0_g1_i1_1_H_TRINITY_DN18748_c0_g2_i1_2	12.4561	1.27409	0.275463	1.27541	0.350963	0.782961	0.846019	1.16161	0.217054	0.819278	0.993455	XP_028124466.1	pentatricopeptide repeat-containing protein At1g71210, mitochondrial [Camellia sinensis]	Q8GZA6|PP113_ARATH	Pentatricopeptide repeat-containing protein At1g71210, mitochondrial F23N20.20 OS=Arabidopsis thaliana (Mouse-ear cress) GN=F23N20.20 PE=1 SV=1	--	--	--	--	--	--	KOG4197	FOG: PPR repeat	[R]	POORLY CHARACTERIZED	General function prediction only	S	ENOG410Z7Z7	Pentatricopeptide repeat-containing protein	--	--	--
M_TRINITY_DN12351_c0_g1_i1_1_H_TRINITY_DN25807_c0_g1_i10_1	34.9009	0.661838	2.02139	2.52772	1.33783	0.0432389	0.0874951	1.39563	1.67684	4.25857	3.3529	XP_028059274.1	transcription factor bHLH74-like isoform X2 [Camellia sinensis]	Q6NKN9|BH074_ARATH	Transcription factor bHLH74 T27I1.15 OS=Arabidopsis thaliana (Mouse-ear cress) GN=T27I1.15 PE=1 SV=1	--	--	--	--	--	--	--	--	--	--	--	K	ENOG4111DWU	Transcription factor	Molecular Function: DNA-binding transcription factor activity (GO:0003700);|Cellular Component: nucleus (GO:0005634);|Biological Process: regulation of transcription, DNA-templated (GO:0006355);|Biological Process: response to blue light (GO:0009637);|Biological Process: regulation of growth (GO:0040008);|Molecular Function: sequence-specific DNA binding (GO:0043565);|Molecular Function: protein …	--	--
M_TRINITY_DN12357_c0_g1_i1_1_H_TRINITY_DN29635_c1_g1_i1_1	31.554	0.952849	0.329803	1.24337	0.314252	0.741549	0.81325	1.95603	4.74732	6.537	1.65015	--	--	--	--	--	--	--	--	--	--	--	--	--	--	--	--	--	--	--	--	--
M_TRINITY_DN12361_c0_g1_i1_2_H_TRINITY_DN29723_c0_g1_i1_2	29.6595	1.06045	-1.10479	0.443938	-1.17157	0.269251	0.379597	1.10229	4.25513	0.395672	1.96776	XP_028117612.1	LOW QUALITY PROTEIN: O-fucosyltransferase 16 [Camellia sinensis]	--	--	--	--	--	--	--	--	--	--	--	--	--	--	--	--	--	--	--
M_TRINITY_DN12362_c1_g1_i1_1_H_TRINITY_DN19955_c0_g1_i1_1	199.536	0.23075	2.56609	1.50747	0.592125	0.0102852	0.026019	4.36562	5.2437	7.03916	7.32976	XP_028087417.1	myosin heavy chain IB isoform X1 [Camellia sinensis]	--	--	--	--	--	--	--	--	--	--	--	--	--	S	ENOG4111Q4H	Myosin tail	--	PF06017.13	Unconventional myosin tail, actin- and lipid-binding
M_TRINITY_DN12364_c0_g1_i1_1_H_TRINITY_DN25679_c4_g1_i2_1	65.8274	2.90033	0.667045	3.82286	1.93465	0.504743	0.614245	6.27597	0	4.63679	19.6057	--	--	--	--	--	--	--	--	--	--	--	--	--	--	--	--	--	--	--	--	--
M_TRINITY_DN12367_c0_g1_i1_1_H_TRINITY_DN3935_c0_g1_i1_2	85.677	0.464947	2.54479	2.27079	1.18319	0.0109343	0.0274039	2.2891	1.7451	3.15139	5.96209	--	--	--	--	--	--	--	--	--	--	--	--	--	--	--	--	--	--	--	--	--
M_TRINITY_DN12368_c0_g1_i1_2_H_TRINITY_DN22588_c0_g1_i1_2	8.02864	1.45333	-1.02438	0.356318	-1.48876	0.305657	0.419482	1.55723	1.00852	0.724813	0.196787	--	--	--	--	--	--	--	--	--	--	--	--	--	--	--	--	--	--	--	--	--
M_TRINITY_DN12370_c0_g1_i1_1_H_TRINITY_DN20274_c0_g1_i1_1	49.7345	0.77792	1.97689	2.90364	1.53786	0.0480543	0.0955214	2.93482	2.37111	2.94381	12.5275	--	--	--	--	--	--	--	--	--	--	--	--	--	--	--	--	--	--	--	--	--
M_TRINITY_DN12374_c0_g1_i1_2_H_TRINITY_DN34543_c0_g1_i1_1	17.1467	1.9467	-3.84709	0.00556605	-7.48913	0.000119528	0.000488758	5.03021	1.10255	0	0	--	--	--	--	--	--	--	--	--	--	--	--	--	--	--	--	--	--	--	--	--
M_TRINITY_DN12375_c0_g1_i1_2_H_TRINITY_DN6127_c0_g2_i1_1	43.4451	0.58418	-0.819718	0.717543	-0.478863	0.412377	0.527294	4.2196	2.84913	2.52001	2.51384	--	--	--	--	--	--	--	--	--	--	--	--	--	--	--	--	--	--	--	--	--
M_TRINITY_DN12379_c0_g1_i1_2_H_TRINITY_DN4557_c0_g1_i1_1	42.8515	2.41876	-1.11237	0.154905	-2.69054	0.265981	0.376067	6.32258	10.133	0	2.52977	--	--	--	--	--	--	--	--	--	--	--	--	--	--	--	--	--	--	--	--	--
M_TRINITY_DN12380_c0_g1_i1_2_H_TRINITY_DN28440_c0_g1_i1_1	69.3243	0.452975	-0.489727	0.857474	-0.221834	0.624327	0.717971	4.3967	3.16195	2.75742	3.64158	THG01539.1	hypothetical protein TEA_020290 [Camellia sinensis var. sinensis]	--	--	--	--	--	--	--	--	--	--	--	--	--	S	ENOG4111724		--	--	--
M_TRINITY_DN12381_c0_g1_i2_1_H_TRINITY_DN13586_c0_g1_i1_1	39.1925	0.714159	2.40117	3.28256	1.71482	0.0163426	0.0386827	0.547838	1.22229	3.4115	2.292	XP_028055242.1	glycosyl hydrolase 5 family protein-like [Camellia sinensis]	C0HLA0|GH5FP_CHAOB	Glycosyl hydrolase 5 family protein . OS=Chamaecyparis obtusa (Hinoki false-cypress) (Retinospora obtusa) GN=. PE=1 SV=1	--	--	--	--	--	--	--	--	--	--	--	G	ENOG410ZYM0	(glycosyl hydrolase family 5) protein	Molecular Function: hydrolase activity, hydrolyzing O-glycosyl compounds (GO:0004553);|Biological Process: carbohydrate metabolic process (GO:0005975);	--	--
M_TRINITY_DN12383_c0_g1_i1_1_H_TRINITY_DN6970_c0_g1_i1_2	50.1947	0.627597	4.44701	6.92076	2.79093	8.70727e-06	4.39134e-05	0.448487	1.10226	5.54311	5.28231	--	--	--	--	--	--	--	--	--	--	--	--	--	--	--	--	--	--	--	--	--
M_TRINITY_DN12384_c0_g1_i1_1_H_TRINITY_DN32383_c0_g1_i1_1	12.5334	1.83328	0.545617	2.00037	1.00027	0.585329	0.685154	4.02037e-37	1.59991	0.551366	2.5289	XP_028102058.1	uncharacterized protein LOC114301300 [Camellia sinensis]	--	--	--	--	--	--	--	--	--	--	--	--	--	S	ENOG410YSW3		--	--	--
M_TRINITY_DN12384_c0_g1_i1_2_H_TRINITY_DN13559_c0_g1_i1_1	8.87728	2.18836	-2.98872	0.0107435	-6.54039	0.00280148	0.00831388	0.622785	2.37456	0	0	--	--	--	--	--	--	--	--	--	--	--	--	--	--	--	--	--	--	--	--	--
M_TRINITY_DN12387_c0_g1_i1_2_H_TRINITY_DN27367_c0_g1_i10_1	20.3208	1.74398	-4.43495	0.00469559	-7.73448	9.20944e-06	4.62201e-05	5.0799	3.74906	0	0	--	--	--	--	--	--	--	--	--	--	--	--	--	--	--	--	--	--	--	--	--
M_TRINITY_DN12388_c0_g1_i1_2_H_TRINITY_DN32083_c0_g1_i1_1	12.1255	1.25309	-0.40932	0.700806	-0.512913	0.682305	0.76616	2.07247	0.750533	1.37356	0.587172	--	--	--	--	--	--	--	--	--	--	--	--	--	--	--	--	--	--	--	--	--
M_TRINITY_DN12389_c0_g1_i1_2_H_TRINITY_DN3211_c0_g1_i1_1	36.3388	0.995654	-1.06722	0.478775	-1.06258	0.285873	0.39773	5.10731	0.734575	1.70136	1.05189	--	--	--	--	--	--	--	--	--	--	--	--	--	--	--	--	--	--	--	--	--
M_TRINITY_DN12397_c0_g1_i1_1_H_TRINITY_DN19389_c0_g1_i1_2	40.8009	0.606219	0.533238	1.25115	0.323259	0.593869	0.692334	1.48404	1.92516	2.39627	1.80448	XP_028112510.1	S-adenosylmethionine carrier 1, chloroplastic/mitochondrial [Camellia sinensis]	Q94AG6|SAMC1_ARATH	S-adenosylmethionine carrier 1, chloroplastic/mitochondrial F23K16.90 OS=Arabidopsis thaliana (Mouse-ear cress) GN=F23K16.90 PE=1 SV=1	--	--	--	--	--	--	KOG0768	Mitochondrial carrier protein PET8	[C]	METABOLISM	Energy production and conversion	S	ENOG4110BII	mitochondrial carrier protein	Molecular Function: S-adenosyl-L-methionine transmembrane transporter activity (GO:0000095);|Cellular Component: mitochondrion (GO:0005739);|Cellular Component: mitochondrial inner membrane (GO:0005743);|Cellular Component: chloroplast (GO:0009507);|Cellular Component: plastid (GO:0009536);|Biological Process: chloroplast organization (GO:0009658);|Cellular Component: chloroplast envelope (GO:000…	PF00153.27	Mitochondrial carrier protein
M_TRINITY_DN12397_c0_g1_i1_2_H_TRINITY_DN28835_c2_g2_i2_1	15.2399	1.27869	-0.235815	0.811389	-0.301534	0.813576	0.869744	0.998724	3.03268	0.466591	2.78989	XP_028086489.1	uncharacterized protein LOC114287358 [Camellia sinensis]	--	--	--	--	--	--	--	--	--	--	--	--	--	S	ENOG410YC9P	Domain of unknown function (DUF239)	--	--	--
M_TRINITY_DN12398_c0_g1_i1_2_H_TRINITY_DN10363_c0_g1_i1_1	18.9683	1.07607	-1.22811	0.40011	-1.32153	0.219407	0.323937	0.711003	2.61424	0.556836	0.759462	XP_028058662.1	uncharacterized protein LOC114262502 [Camellia sinensis]	--	--	--	--	--	--	--	--	--	--	--	--	--	--	--	--	--	--	--
M_TRINITY_DN12399_c0_g1_i1_1_H_TRINITY_DN19319_c0_g1_i1_2	74.5832	0.449855	2.09594	1.92235	0.942869	0.0360876	0.0751425	2.41255	1.82632	4.7141	3.36807	--	--	--	--	--	--	--	--	--	--	--	--	--	--	--	--	--	--	--	--	--
M_TRINITY_DN12399_c0_g1_i2_2_H_TRINITY_DN717_c0_g1_i1_1	17.1526	1.11493	-2.97143	0.100626	-3.31293	0.00296418	0.00873697	2.88714	2.50837	0.329714	0.169057	OMO82839.1	hypothetical protein COLO4_22802 [Corchorus olitorius]	--	--	--	--	--	--	--	--	--	--	--	--	--	--	--	--	--	--	--
M_TRINITY_DN1239_c0_g1_i1_1_H_TRINITY_DN32202_c0_g1_i1_2	114.077	0.325121	-3.61841	0.442448	-1.17642	0.000296423	0.00111829	9.17014	7.55241	3.59059	3.743	--	--	--	--	--	--	--	--	--	--	--	--	--	--	--	--	--	--	--	--	--
M_TRINITY_DN1239_c0_g1_i1_2_H_TRINITY_DN15492_c0_g1_i1_1	75.3772	0.540099	-3.33576	0.286849	-1.80164	0.000850675	0.0028833	3.61685	8.06594	1.51409	1.79089	THG13908.1	hypothetical protein TEA_016063 [Camellia sinensis var. sinensis]	--	--	--	--	--	--	--	--	--	--	--	--	--	--	--	--	--	--	--
M_TRINITY_DN12403_c0_g1_i1_1_H_TRINITY_DN27698_c1_g2_i7_1	1778.9	0.111171	11.2965	2.38807	1.25585	1.36592e-29	3.33753e-28	72.1805	58.6639	156.385	153.474	THG00249.1	hypothetical protein TEA_000703 [Camellia sinensis var. sinensis]	--	--	--	--	--	--	--	--	--	--	--	--	--	--	--	--	--	--	--
M_TRINITY_DN12404_c0_g1_i1_1_H_TRINITY_DN29223_c0_g1_i1_2	20.6913	1.24482	1.11627	2.61996	1.38955	0.264309	0.374286	2.17109	0.312503	1.3893	5.13573	--	--	--	--	--	--	--	--	--	--	--	--	--	--	--	--	--	--	--	--	--
M_TRINITY_DN12407_c0_g1_i1_2_H_TRINITY_DN4022_c0_g1_i1_1	44.9214	0.644288	-3.66821	0.194335	-2.36338	0.000244251	0.000938381	5.85246	3.98067	1.1404	0.732969	PON83411.1	hypothetical protein TorRG33x02_208260 [Trema orientale]	--	--	--	--	--	--	--	--	--	--	--	--	--	--	--	--	--	--	--
M_TRINITY_DN12411_c0_g1_i1_1_H_TRINITY_DN19274_c0_g1_i1_2	29.914	0.746468	0.462281	1.27022	0.345078	0.64388	0.734195	2.59883	3.62032	4.8449	2.95672	--	--	--	--	--	--	--	--	--	--	--	--	--	--	--	--	--	--	--	--	--
M_TRINITY_DN12411_c0_g1_i1_2_H_TRINITY_DN4490_c0_g1_i2_1	37.6896	1.08385	-2.46784	0.156609	-2.67476	0.0135931	0.0330089	1.28809	10.6565	0.468229	1.40513	--	--	--	--	--	--	--	--	--	--	--	--	--	--	--	--	--	--	--	--	--
M_TRINITY_DN12412_c0_g1_i1_2_H_TRINITY_DN28349_c1_g1_i1_1	21.9598	1.38709	-2.0163	0.143908	-2.79678	0.0437688	0.0884119	1.83756	4.11079	0	0.827896	--	--	--	--	--	--	--	--	--	--	--	--	--	--	--	--	--	--	--	--	--
M_TRINITY_DN12417_c0_g1_i1_1_H_TRINITY_DN22413_c0_g1_i1_1	50.5578	0.665428	1.19157	1.73256	0.792906	0.233429	0.339851	1.94431	4.65171	4.02107	7.42603	--	--	--	--	--	--	--	--	--	--	--	--	--	--	--	--	--	--	--	--	--
M_TRINITY_DN12419_c0_g1_i1_1_H_TRINITY_DN13516_c0_g1_i1_1	44.1211	0.602052	-0.504936	0.810005	-0.303998	0.613603	0.709127	3.6231	2.15346	2.42272	2.22188	THF95144.1	hypothetical protein TEA_020325 [Camellia sinensis var. sinensis]	--	--	--	--	--	--	--	--	--	--	--	--	--	--	--	--	--	--	--
M_TRINITY_DN12420_c0_g1_i1_1_H_TRINITY_DN15926_c0_g1_i1_2	45.5636	0.739628	4.70107	11.1351	3.47704	2.58805e-06	1.42113e-05	0.164571	0.428493	3.8631	2.54731	XP_028055379.1	uncharacterized protein LOC114259552 [Camellia sinensis]	--	--	--	--	--	--	--	--	--	--	--	--	--	S	ENOG41116KI		--	--	--
M_TRINITY_DN12422_c0_g1_i1_2_H_TRINITY_DN29596_c0_g1_i1_2	40.6032	0.580204	-1.04741	0.656238	-0.607709	0.294913	0.407861	1.64594	1.68415	1.11688	1.05723	XP_024196177.1	uncharacterized protein LOC112199378 [Rosa chinensis]	P92520|M820_ARATH	Uncharacterized mitochondrial protein AtMg00820 At2g07683 OS=Arabidopsis thaliana (Mouse-ear cress) GN=At2g07683 PE=4 SV=1	--	--	--	--	--	--	KOG0017	FOG: Transposon-encoded proteins with TYA, reverse transcriptase, integrase domains in various combinations	[R]	POORLY CHARACTERIZED	General function prediction only	S	ENOG410Y066	Reverse transcriptase (RNA-dependent DNA polymerase)	Cellular Component: retrotransposon nucleocapsid (GO:0000943);|Cellular Component: mitochondrion (GO:0005739);	--	--
M_TRINITY_DN12424_c0_g1_i1_1_H_TRINITY_DN33422_c0_g1_i1_1	50.0104	0.565776	1.90986	2.11485	1.08055	0.0561514	0.108474	2.01844	1.48258	2.85449	4.48831	THG23473.1	hypothetical protein TEA_000166 [Camellia sinensis var. sinensis]	Q9SD62|Y3471_ARATH	Putative receptor-like protein kinase At3g47110 F13I12.160 OS=Arabidopsis thaliana (Mouse-ear cress) GN=F13I12.160 PE=3 SV=1	--	--	--	--	--	--	--	--	--	--	--	S	COG4886	leucine Rich Repeat	Molecular Function: protein serine/threonine kinase activity (GO:0004674);|Molecular Function: ATP binding (GO:0005524);|Cellular Component: plasma membrane (GO:0005886);|Cellular Component: integral component of membrane (GO:0016021);	PF00069.25,PF07714.17	Protein kinase domain|Protein tyrosine kinase
M_TRINITY_DN1242_c0_g1_i1_2_H_TRINITY_DN30752_c0_g1_i1_1	28.1653	1.0517	-1.92589	0.245628	-2.02546	0.0541182	0.105296	4.95325	4.89678	0.235044	2.1609	--	--	--	--	--	--	--	--	--	--	--	--	--	--	--	--	--	--	--	--	--
M_TRINITY_DN12430_c0_g1_i1_2_H_TRINITY_DN27976_c1_g4_i1_1	22.8116	4.57726	-0.412791	0.269909	-1.88945	0.67976	0.764196	6.55896	0	1.72849	0	--	--	--	--	--	--	--	--	--	--	--	--	--	--	--	--	--	--	--	--	--
M_TRINITY_DN12436_c0_g1_i1_2_H_TRINITY_DN34131_c0_g1_i1_1	7.19338	3.07889	-2.02567	0.0132598	-6.2368	0.0427988	0.0867334	0	3.32567	0	0	KHN48635.1	Pentatricopeptide repeat-containing protein, chloroplastic [Glycine soja]	--	--	--	--	--	--	--	--	--	--	--	--	--	S	ENOG410Z7Z7	Pentatricopeptide repeat-containing protein	--	PF13041.6,PF01535.20,PF12854.7,PF13812.6,PF17177.4	PPR repeat family|PPR repeat|PPR repeat|Pentatricopeptide repeat domain|Pentacotripeptide-repeat region of PRORP
M_TRINITY_DN12443_c0_g1_i1_2_H_TRINITY_DN29934_c0_g1_i1_2	13.6516	1.63509	-0.937515	0.345576	-1.53292	0.348494	0.463056	2.1823	1.70315	0	1.38431	--	--	--	--	--	--	--	--	--	--	--	--	--	--	--	--	--	--	--	--	--
M_TRINITY_DN12445_c0_g1_i1_2_H_TRINITY_DN2727_c0_g1_i1_2	32.3177	0.730555	1.46738	2.10235	1.072	0.142272	0.230238	2.8465	1.57013	5.28277	3.91938	--	--	--	--	--	--	--	--	--	--	--	--	--	--	--	--	--	--	--	--	--
M_TRINITY_DN12446_c0_g1_i1_1_H_TRINITY_DN21127_c0_g1_i1_1	5.16976	2.0781	1.02974	4.40729	2.13989	0.303134	0.416708	0.494721	0	1.32348	0.538159	XP_028065725.1	F-box protein CPR1-like isoform X1 [Camellia sinensis]	--	--	--	--	--	--	--	--	--	--	--	--	--	--	--	--	--	--	--
M_TRINITY_DN12448_c0_g1_i1_1_H_TRINITY_DN19663_c0_g1_i2_1	7.27456	2.11321	0.715443	2.85182	1.51188	0.474335	0.586492	0.37148	0.382705	2.2418	0	XP_028111841.1	uncharacterized protein LOC114310142 isoform X2 [Camellia sinensis]	--	--	--	--	--	--	--	--	--	--	--	--	--	--	--	--	--	--	--
M_TRINITY_DN12449_c0_g1_i2_1_H_TRINITY_DN30155_c0_g1_i1_2	24.4199	1.76981	4.5985	281.793	8.13849	4.25541e-06	2.25599e-05	0	0	2.59774	7.85283	--	--	--	--	--	--	--	--	--	--	--	--	--	--	--	--	--	--	--	--	--
M_TRINITY_DN12450_c2_g1_i1_1_H_TRINITY_DN28459_c0_g5_i1_1	9.78646	1.98108	0.57912	2.21496	1.14728	0.562508	0.665678	0.494649	0.99587	0	3.15374	XP_028102932.1	pentatricopeptide repeat-containing protein At5g62370 [Camellia sinensis]	--	--	--	--	--	--	--	--	--	--	--	--	--	--	--	--	--	--	--
M_TRINITY_DN12454_c0_g1_i1_1_H_TRINITY_DN13096_c0_g1_i1_1	2.23607	2.59389	0.419104	2.12448	1.08711	0.67514	0.760396	0.36094	4.61991e-21	0.177184	0.612301	XP_028073867.1	probable membrane-associated kinase regulator 1 [Camellia sinensis]	--	--	--	--	--	--	--	--	--	--	--	--	--	S	ENOG410YM95	membrane-associated kinase regulator	--	--	--
M_TRINITY_DN12457_c0_g1_i1_1_H_TRINITY_DN22546_c0_g3_i1_2	51.2662	0.860665	2.32464	4.00205	2.00074	0.020091	0.0460321	3.74119	0.474641	8.58872	8.21834	--	--	--	--	--	--	--	--	--	--	--	--	--	--	--	--	--	--	--	--	--
M_TRINITY_DN12459_c0_g1_i1_2_H_TRINITY_DN28904_c2_g2_i1_1	33.8927	0.696755	-0.900921	0.647198	-0.627721	0.367631	0.482861	3.27245	2.23916	2.10756	1.46188	--	--	--	--	--	--	--	--	--	--	--	--	--	--	--	--	--	--	--	--	--
M_TRINITY_DN12460_c0_g1_i1_1_H_TRINITY_DN30540_c0_g1_i1_2	10.4542	2.44487	1.54042	13.6054	3.76611	0.123459	0.205417	0.271897	0	0	3.94966	KAA8529287.1	hypothetical protein F0562_033914 [Nyssa sinensis]	Q9LIQ7|PP252_ARATH	Pentatricopeptide repeat-containing protein At3g24000, mitochondrial F14O13.19 OS=Arabidopsis thaliana (Mouse-ear cress) GN=F14O13.19 PE=3 SV=1	--	--	--	--	--	--	KOG4197	FOG: PPR repeat	[R]	POORLY CHARACTERIZED	General function prediction only	S	ENOG410Z7Z7	Pentatricopeptide repeat-containing protein	--	PF01535.20,PF13041.6	PPR repeat|PPR repeat family
M_TRINITY_DN12462_c0_g1_i1_2_H_TRINITY_DN29356_c0_g1_i1_2	21.1554	1.09805	-0.902005	0.503322	-0.990445	0.367054	0.482316	1.31459	2.28536	0.280234	1.56771	--	--	--	--	--	--	--	--	--	--	--	--	--	--	--	--	--	--	--	--	--
M_TRINITY_DN12464_c0_g1_i1_1_H_TRINITY_DN17944_c0_g1_i1_2	76.9656	0.504295	1.23001	1.53718	0.620287	0.218694	0.323066	4.23901	1.95308	4.60012	4.93732	--	--	--	--	--	--	--	--	--	--	--	--	--	--	--	--	--	--	--	--	--
M_TRINITY_DN12470_c0_g1_i1_2_H_TRINITY_DN19181_c0_g1_i1_1	31.0037	0.775719	-2.88442	0.212053	-2.2375	0.0039213	0.0111986	2.23303	3.89648	0.57834	0.728567	--	--	--	--	--	--	--	--	--	--	--	--	--	--	--	--	--	--	--	--	--
M_TRINITY_DN12474_c0_g1_i1_2_H_TRINITY_DN9185_c0_g2_i1_2	40.7616	2.2453	-1.46831	0.101758	-3.29679	0.14202	0.229943	7.78931	8.36917	1.57544	0	--	--	--	--	--	--	--	--	--	--	--	--	--	--	--	--	--	--	--	--	--
M_TRINITY_DN12482_c0_g1_i1_1_H_TRINITY_DN31484_c0_g1_i1_2	15.5971	0.983318	0.0021329	1.00145	0.00209732	0.998298	0.998632	1.71149	1.42312	1.75331	1.46555	THG01174.1	hypothetical protein TEA_015887 [Camellia sinensis var. sinensis]	Q9LN01|PPR21_ARATH	Pentatricopeptide repeat-containing protein At1g08070, chloroplastic T6D22.15 OS=Arabidopsis thaliana (Mouse-ear cress) GN=T6D22.15 PE=2 SV=1	--	--	--	--	--	--	KOG4197	FOG: PPR repeat	[R]	POORLY CHARACTERIZED	General function prediction only	S	ENOG410Z7Z7	Pentatricopeptide repeat-containing protein	--	PF14432.6	DYW family of nucleic acid deaminases
M_TRINITY_DN12483_c0_g1_i4_2_H_TRINITY_DN19431_c0_g1_i3_1	47.6519	0.634481	-1.10833	0.614202	-0.703216	0.267719	0.378087	2.53957	2.21956	1.97284	0.908409	THG13519.1	hypothetical protein TEA_012091 [Camellia sinensis var. sinensis]	--	--	--	--	--	--	--	--	--	--	--	--	--	S	ENOG4111468		--	--	--
M_TRINITY_DN12485_c0_g1_i1_2_H_TRINITY_DN25666_c0_g1_i1_2	15.3053	1.78822	0.380418	1.60244	0.680272	0.703635	0.78344	1.05088	1.46292	3.91978	0	--	--	--	--	--	--	--	--	--	--	--	--	--	--	--	--	--	--	--	--	--
M_TRINITY_DN12486_c0_g1_i1_1_H_TRINITY_DN4125_c0_g1_i1_2	29.0909	0.726025	0.971448	1.63048	0.705295	0.331325	0.445717	0.669183	0.809565	0.99575	1.44237	--	--	--	--	--	--	--	--	--	--	--	--	--	--	--	--	--	--	--	--	--
M_TRINITY_DN12486_c0_g2_i1_1_H_TRINITY_DN32607_c0_g1_i1_2	10.1451	1.42439	0.72253	2.04084	1.02917	0.469968	0.58273	1.27254	0.205383	1.84296	1.09751	--	--	--	--	--	--	--	--	--	--	--	--	--	--	--	--	--	--	--	--	--
M_TRINITY_DN1248_c0_g1_i1_2_H_TRINITY_DN21869_c0_g1_i1_1	17.2016	1.01872	-0.899673	0.529787	-0.916516	0.368294	0.483499	0.928489	2.15444	0.806349	0.854886	XP_028127295.1	sodium-dependent phosphate transport protein 1, chloroplastic-like [Camellia sinensis]	Q9SDI4|PHT41_ORYSJ	Probable anion transporter 1, chloroplastic OsJ_01311 OS=Oryza sativa subsp. japonica (Rice) GN=OsJ_01311 PE=2 SV=1	--	--	--	--	--	--	KOG2532	Permease of the major facilitator superfamily	[G]	METABOLISM	Carbohydrate transport and metabolism	G	ENOG410XPWC	solute carrier family 17	Molecular Function: inorganic phosphate transmembrane transporter activity (GO:0005315);|Biological Process: ion transport (GO:0006811);|Biological Process: response to light stimulus (GO:0009416);|Cellular Component: chloroplast thylakoid membrane (GO:0009535);|Cellular Component: plastid (GO:0009536);|Biological Process: response to nematode (GO:0009624);|Cellular Component: integral component …	PF07690.16	Major Facilitator Superfamily
M_TRINITY_DN1249_c0_g1_i1_1_H_TRINITY_DN16699_c0_g1_i1_1	32.8838	0.997289	0.187571	1.13844	0.187062	0.851213	0.896531	0.929141	6.48935	3.41742	4.9009	--	--	--	--	--	--	--	--	--	--	--	--	--	--	--	--	--	--	--	--	--
M_TRINITY_DN12501_c0_g1_i1_2_H_TRINITY_DN23589_c0_g1_i1_1	806.269	0.115222	-10.3278	0.438308	-1.18998	5.27737e-25	1.07093e-23	14.5006	16.213	6.59929	6.74947	XP_028062286.1	neutral ceramidase 2-like [Camellia sinensis]	F4HQM3|NCER1_ARATH	Neutral ceramidase 1 F22G5.28 OS=Arabidopsis thaliana (Mouse-ear cress) GN=F22G5.28 PE=2 SV=1	649/778(83.42)	K12349	ASAH2	neutral ceramidase [EC:3.5.1.23]	ko00600	Sphingolipid metabolism	KOG2232	Ceramidases	[T]	CELLULAR PROCESSES AND SIGNALING	Signal transduction mechanisms	S	ENOG410XQWE	Ceramidase	Cellular Component: extracellular region (GO:0005576);|Cellular Component: vacuolar membrane (GO:0005774);|Cellular Component: endoplasmic reticulum (GO:0005783);|Cellular Component: Golgi apparatus (GO:0005794);|Biological Process: sphingolipid metabolic process (GO:0006665);|Molecular Function: N-acylsphingosine amidohydrolase activity (GO:0017040);|Biological Process: cellular response to oxid…	PF04734.13,PF17048.5	Neutral/alkaline non-lysosomal ceramidase, N-terminal|Neutral/alkaline non-lysosomal ceramidase, C-terminal
M_TRINITY_DN12502_c0_g2_i1_1_H_TRINITY_DN20137_c1_g1_i2_1	18.4025	1.18108	0.998308	2.26432	1.17908	0.31813	0.432064	0.873746	1.75661	5.02318	0.933298	XP_028095103.1	LOW QUALITY PROTEIN: disease resistance protein RML1A-like [Camellia sinensis]	--	--	--	--	--	--	--	--	--	--	--	--	--	--	--	--	--	--	--
M_TRINITY_DN12504_c0_g1_i1_1_H_TRINITY_DN413_c0_g1_i1_2	54.2777	0.543535	2.46306	2.52934	1.33876	0.0137755	0.03337	1.66659	0.97314	3.28723	3.32507	--	--	--	--	--	--	--	--	--	--	--	--	--	--	--	--	--	--	--	--	--
M_TRINITY_DN12509_c0_g1_i1_1_H_TRINITY_DN18719_c0_g1_i1_1	138.385	0.295739	-2.30284	0.623716	-0.681039	0.0212877	0.0483227	4.66445	5.21221	2.60843	3.50734	--	--	--	--	--	--	--	--	--	--	--	--	--	--	--	--	--	--	--	--	--
M_TRINITY_DN12512_c0_g1_i1_1_H_TRINITY_DN18723_c0_g1_i1_2	17.9423	1.26263	0.906548	2.2109	1.14463	0.364646	0.47991	0.186117	1.88386	1.84641	2.76851	THG17837.1	hypothetical protein TEA_011377 [Camellia sinensis var. sinensis]	--	--	--	--	--	--	--	--	--	--	--	--	--	S	ENOG4111K7M	Protein of unknown function (DUF1644)	--	--	--
M_TRINITY_DN12513_c0_g1_i1_2_H_TRINITY_DN18130_c0_g1_i1_1	26.7018	1.09228	0.475884	1.43376	0.519799	0.634157	0.726068	2.72028	0.296514	1.80888	2.50754	THG05813.1	hypothetical protein TEA_026424 [Camellia sinensis var. sinensis]	--	--	--	--	--	--	--	--	--	--	--	--	--	S	ENOG410YEHN		--	--	--
M_TRINITY_DN12515_c0_g1_i1_1_H_TRINITY_DN14616_c0_g1_i1_2	74.641	0.866442	-0.185434	0.894611	-0.160668	0.852889	0.897818	12.9807	1.30151	6.15626	6.53599	--	--	--	--	--	--	--	--	--	--	--	--	--	--	--	--	--	--	--	--	--
M_TRINITY_DN12517_c0_g1_i1_2_H_TRINITY_DN28256_c0_g4_i1_1	70.5848	0.465637	-1.55277	0.605826	-0.723025	0.120479	0.201328	4.50493	3.46919	2.8305	1.93844	--	--	--	--	--	--	--	--	--	--	--	--	--	--	--	--	--	--	--	--	--
M_TRINITY_DN12520_c0_g1_i1_1_H_TRINITY_DN8975_c0_g1_i1_2	33.8491	0.78348	0.942441	1.66831	0.738383	0.345967	0.460448	1.56175	2.20498	1.74558	4.55215	XP_028094980.1	organelle RRM domain-containing protein 2, mitochondrial [Camellia sinensis]	Q9FX45|ORRM6_ARATH	Organelle RRM domain-containing protein 6, chloroplastic T9L24.48 OS=Arabidopsis thaliana (Mouse-ear cress) GN=T9L24.48 PE=1 SV=1	--	--	--	--	--	--	KOG0118	FOG: RRM domain	[R]	POORLY CHARACTERIZED	General function prediction only	S	COG0724	Rna-binding protein	Molecular Function: RNA binding (GO:0003723);|Biological Process: mRNA processing (GO:0006397);|Cellular Component: chloroplast (GO:0009507);|Biological Process: cytidine to uridine editing (GO:0016554);|Biological Process: chloroplast mRNA modification (GO:1900871);|Cellular Component: ribonucleoprotein complex (GO:1990904);	PF00076.22	RNA recognition motif. (a.k.a. RRM, RBD, or RNP domain)
M_TRINITY_DN12521_c0_g1_i1_2_H_TRINITY_DN15783_c0_g1_i1_2	43.983	0.55423	0.57135	1.24544	0.31666	0.567762	0.669999	1.7197	1.49446	2.02179	1.91935	XP_028089273.1	peptide-N4-(N-acetyl-beta-glucosaminyl)asparagine amidase A-like [Camellia sinensis]	P81898|PNAA_PRUDU	Peptide-N4-(N-acetyl-beta-glucosaminyl)asparagine amidase A heavy chain . OS=Prunus dulcis (Almond) (Amygdalus dulcis) GN=. PE=1 SV=2	--	--	--	--	--	--	--	--	--	--	--	S	ENOG410XR8Z	Peptide-N(4)-(N-acetyl-beta-glucosaminyl)asparagine amidase	Molecular Function: peptide-N4-(N-acetyl-beta-glucosaminyl)asparagine amidase activity (GO:0000224);	PF12222.8	Peptide N-acetyl-beta-D-glucosaminyl asparaginase amidase A
M_TRINITY_DN1252_c0_g1_i1_1_H_TRINITY_DN13305_c0_g1_i1_2	18.8138	0.999901	0.715325	1.64177	0.715254	0.474408	0.58651	1.2666	0.440133	1.49401	1.37004	XP_028084725.1	pentatricopeptide repeat-containing protein At2g13420, mitochondrial-like [Camellia sinensis]	Q0WP85|PP150_ARATH	Pentatricopeptide repeat-containing protein At2g13420, mitochondrial T26C18.1 OS=Arabidopsis thaliana (Mouse-ear cress) GN=T26C18.1 PE=2 SV=1	--	--	--	--	--	--	KOG4197	FOG: PPR repeat	[R]	POORLY CHARACTERIZED	General function prediction only	S	ENOG410Z7Z7	Pentatricopeptide repeat-containing protein	--	PF13041.6,PF01535.20,PF12854.7	PPR repeat family|PPR repeat|PPR repeat
M_TRINITY_DN12531_c0_g1_i1_1_H_TRINITY_DN19781_c0_g1_i1_2	13.4417	1.22815	1.09115	2.53167	1.34009	0.275208	0.386104	1.51329	0.296586	2.50505	2.0379	--	--	--	--	--	--	--	--	--	--	--	--	--	--	--	--	--	--	--	--	--
M_TRINITY_DN12533_c0_g1_i1_2_H_TRINITY_DN29104_c0_g1_i1_2	66.6734	0.432517	0.726948	1.24351	0.314417	0.467258	0.580187	2.33009	2.05365	2.43225	2.96651	THG00042.1	hypothetical protein TEA_017579 [Camellia sinensis var. sinensis]	Q9ZQE5|PP153_ARATH	Pentatricopeptide repeat-containing protein At2g15690, mitochondrial F9O13.24 OS=Arabidopsis thaliana (Mouse-ear cress) GN=F9O13.24 PE=1 SV=2	--	--	--	--	--	--	KOG4197	FOG: PPR repeat	[R]	POORLY CHARACTERIZED	General function prediction only	S	ENOG410Z7Z7	Pentatricopeptide repeat-containing protein	--	PF14432.6,PF01535.20,PF13041.6,PF12854.7	DYW family of nucleic acid deaminases|PPR repeat|PPR repeat family|PPR repeat
M_TRINITY_DN12538_c0_g1_i1_2_H_TRINITY_DN30259_c2_g4_i1_1	14.8183	1.05947	-0.9375	0.502344	-0.993252	0.348501	0.463056	0.891639	1.55829	0.690403	0.53542	THF99107.1	hypothetical protein TEA_021355 [Camellia sinensis var. sinensis]	--	--	--	--	--	--	--	--	--	--	--	--	--	--	--	--	--	--	--
M_TRINITY_DN12539_c0_g1_i1_1_H_TRINITY_DN13829_c0_g1_i1_2	20.9829	1.05416	2.07019	4.53879	2.18231	0.0384347	0.079187	0.923424	0.60761	5.12965	1.66969	XP_028095424.1	pentatricopeptide repeat-containing protein At4g19220, mitochondrial [Camellia sinensis]	O49680|PP324_ARATH	Pentatricopeptide repeat-containing protein At4g19220, mitochondrial T18B16.190 OS=Arabidopsis thaliana (Mouse-ear cress) GN=T18B16.190 PE=3 SV=2	--	--	--	--	--	--	KOG4197	FOG: PPR repeat	[R]	POORLY CHARACTERIZED	General function prediction only	S	ENOG410Z7Z7	Pentatricopeptide repeat-containing protein	--	PF01535.20,PF13041.6	PPR repeat|PPR repeat family
M_TRINITY_DN12539_c0_g1_i1_2_H_TRINITY_DN19170_c0_g1_i1_1	88.3118	0.427426	-5.83767	0.177369	-2.49517	5.29361e-09	4.07532e-08	13.8324	13.7416	3.03488	1.84665	XP_028114272.1	photosystem II 5 kDa protein, chloroplastic-like [Camellia sinensis]	B3EWI4|PST2_PETHY	Photosystem II 5 kDa protein, chloroplastic . OS=Petunia hybrida (Petunia) GN=. PE=1 SV=1	--	--	--	--	--	--	--	--	--	--	--	S	ENOG410Z5TB	Photosystem II 5 kDa protein	Cellular Component: photosystem II (GO:0009523);|Cellular Component: chloroplast thylakoid membrane (GO:0009535);|Biological Process: photosynthesis (GO:0015979);	--	--
M_TRINITY_DN1253_c0_g1_i1_1_H_TRINITY_DN34879_c0_g1_i1_1	31.9525	0.747739	1.68183	2.39093	1.25757	0.092601	0.16312	2.17262	2.17618	3.33699	6.97762	--	--	--	--	--	--	--	--	--	--	--	--	--	--	--	--	--	--	--	--	--
M_TRINITY_DN12542_c0_g1_i1_2_H_TRINITY_DN30411_c0_g1_i1_1	162.423	0.28495	-3.00765	0.552088	-0.85703	0.00263279	0.00787495	2.35461	3.23327	1.4981	1.55713	XP_028073177.1	uncharacterized protein LOC114275355 isoform X1 [Camellia sinensis]	Q9FH28|DNJ49_ARATH	Chaperone protein dnaJ 49 K19E20.16 OS=Arabidopsis thaliana (Mouse-ear cress) GN=K19E20.16 PE=2 SV=2	--	--	--	--	--	--	--	--	--	--	--	O	ENOG410Y94U	Domain of unknown function (DUF3444)	Cellular Component: integral component of membrane (GO:0016021);	PF11926.8,PF00226.31	Domain of unknown function (DUF3444)|DnaJ domain
M_TRINITY_DN12544_c0_g1_i1_2_H_TRINITY_DN4418_c0_g1_i1_1	36.2976	0.685076	-1.39513	0.515566	-0.955771	0.162976	0.256707	2.65146	4.14651	1.30614	2.13865	XP_028108408.1	uncharacterized protein LOC114307215 [Camellia sinensis]	--	--	--	--	--	--	--	--	--	--	--	--	--	--	--	--	--	--	--
M_TRINITY_DN12548_c0_g1_i1_1_H_TRINITY_DN17665_c0_g1_i1_2	106.038	0.368172	4.77034	3.37831	1.7563	1.83916e-06	1.03322e-05	1.04465	1.4869	3.70168	4.75198	XP_028080571.1	inhibitor of growth protein 1 homolog [Camellia sinensis]	--	--	--	--	--	--	--	--	--	--	--	--	--	S	ENOG410YRGG	expressed protein	--	PF07797.14	Protein of unknown function (DUF1639)
M_TRINITY_DN12548_c0_g1_i1_2_H_TRINITY_DN17330_c0_g1_i1_1	524.987	0.166032	0.496173	1.05876	0.0823807	0.619773	0.714243	29.5617	23.2738	26.2581	29.2637	XP_022845633.1	putative glycine-rich cell wall structural protein 1 [Olea europaea var. sylvestris]	--	--	--	--	--	--	--	--	--	--	--	--	--	S	ENOG410YXN1	Glycine-rich protein	--	--	--
M_TRINITY_DN12549_c0_g1_i1_1_H_TRINITY_DN18851_c0_g1_i1_1	25.1083	0.815163	0.135433	1.07953	0.1104	0.892269	0.926183	2.51199	1.44577	2.49418	1.86245	THG21071.1	hypothetical protein TEA_020556 [Camellia sinensis var. sinensis]	Q9SAA6|PPR34_ARATH	Pentatricopeptide repeat-containing protein At1g11710, mitochondrial F25C20.14 OS=Arabidopsis thaliana (Mouse-ear cress) GN=F25C20.14 PE=2 SV=1	--	--	--	--	--	--	KOG4197	FOG: PPR repeat	[R]	POORLY CHARACTERIZED	General function prediction only	--	--	--	--	--	--
M_TRINITY_DN12549_c0_g2_i1_2_H_TRINITY_DN17249_c0_g1_i1_1	36.3088	0.977814	-0.163049	0.895378	-0.159431	0.87048	0.910622	4.59821	2.67861	0.84062	5.78424	XP_028087889.1	uncharacterized protein LOC114288558 isoform X2 [Camellia sinensis]	--	--	--	--	--	--	--	--	--	--	--	--	--	S	ENOG410ZXAK		--	--	--
M_TRINITY_DN12554_c0_g1_i1_1_H_TRINITY_DN33557_c0_g1_i1_1	27.0334	1.93634	4.27764	311.475	8.28297	1.88887e-05	9.03159e-05	0	8.88337e-34	9.73569	0.872633	--	--	--	--	--	--	--	--	--	--	--	--	--	--	--	--	--	--	--	--	--
M_TRINITY_DN12556_c0_g1_i1_1_H_TRINITY_DN32341_c0_g1_i1_2	19.0846	1.90319	1.07203	4.11323	2.04027	0.283707	0.395432	0.203426	1.23385	5.75825	0	XP_028094775.1	pentatricopeptide repeat-containing protein At5g06540-like isoform X2 [Camellia sinensis]	Q9FJY7|PP449_ARATH	Pentatricopeptide repeat-containing protein At5g66520 K1F13.18 OS=Arabidopsis thaliana (Mouse-ear cress) GN=K1F13.18 PE=2 SV=1	--	--	--	--	--	--	KOG4197	FOG: PPR repeat	[R]	POORLY CHARACTERIZED	General function prediction only	S	COG1819	Transferase	--	--	--
M_TRINITY_DN12558_c0_g1_i1_2_H_TRINITY_DN16868_c0_g2_i1_1	62.5515	0.689893	-1.60962	0.463145	-1.11046	0.107482	0.184033	2.94892	4.22717	0.650674	2.65571	XP_028120752.1	lysM domain receptor-like kinase 4 [Camellia sinensis]	O64825|LYK4_ARATH	LysM domain receptor-like kinase 4 F27L4.5 OS=Arabidopsis thaliana (Mouse-ear cress) GN=F27L4.5 PE=1 SV=1	--	--	--	--	--	--	--	--	--	--	--	T	COG0515	Serine Threonine protein kinase	--	PF01476.20	LysM domain
M_TRINITY_DN12561_c0_g1_i1_1_H_TRINITY_DN11228_c0_g1_i1_2	14.0945	1.20932	0.571776	1.61492	0.691462	0.567474	0.66978	0.54948	1.64644	2.53824	0.918109	--	--	--	--	--	--	--	--	--	--	--	--	--	--	--	--	--	--	--	--	--
M_TRINITY_DN12561_c0_g2_i1_1_H_TRINITY_DN2936_c0_g1_i1_1	25.2885	0.828521	0.848438	1.62783	0.702949	0.396194	0.511489	0.951931	1.64688	1.56954	2.65877	XP_028113623.1	uncharacterized protein LOC114311676 [Camellia sinensis]	--	--	--	--	--	--	--	--	KOG0017	FOG: Transposon-encoded proteins with TYA, reverse transcriptase, integrase domains in various combinations	[R]	POORLY CHARACTERIZED	General function prediction only	L	COG2801	Retrotransposon protein	--	--	--
M_TRINITY_DN12563_c0_g1_i1_1_H_TRINITY_DN16048_c0_g1_i1_2	5.17193	2.77456	0.789965	4.56876	2.1918	0.429548	0.543738	1.92022e-25	0.403434	1.70832e-26	1.73929	--	--	--	--	--	--	--	--	--	--	--	--	--	--	--	--	--	--	--	--	--
M_TRINITY_DN12566_c0_g1_i2_1_H_TRINITY_DN25701_c1_g1_i5_2	36.1089	0.918129	0.761926	1.62399	0.699546	0.446104	0.559701	0.60881	3.1303	2.29855	3.79116	THG15188.1	hypothetical protein TEA_009961 [Camellia sinensis var. sinensis]	--	--	--	--	--	--	--	--	--	--	--	--	--	--	--	--	--	--	--
M_TRINITY_DN12579_c0_g1_i1_2_H_TRINITY_DN10064_c0_g1_i1_2	27.1005	0.79981	0.392443	1.24305	0.31388	0.694731	0.776268	3.67899	1.81421	3.21929	3.53975	--	--	--	--	--	--	--	--	--	--	--	--	--	--	--	--	--	--	--	--	--
M_TRINITY_DN12583_c0_g1_i1_1_H_TRINITY_DN33553_c0_g1_i1_1	43.1061	0.719649	0.392166	1.21607	0.282222	0.694936	0.776268	3.44793	1.2949	2.17221	3.58127	--	--	--	--	--	--	--	--	--	--	--	--	--	--	--	--	--	--	--	--	--
M_TRINITY_DN12586_c0_g1_i1_1_H_TRINITY_DN25209_c0_g2_i1_2	32.3844	0.765167	1.56237	2.2902	1.19548	0.1182	0.198183	0.736551	1.88363	2.94803	3.01499	XP_028072385.1	uncharacterized protein LOC114274612 [Camellia sinensis]	--	--	--	--	--	--	--	--	--	--	--	--	--	E	COG0520	cysteine desulfurase	--	--	--
M_TRINITY_DN12589_c0_g1_i1_2_H_TRINITY_DN29275_c0_g1_i1_2	7.64026	1.50239	-1.13631	0.306257	-1.70718	0.255826	0.364915	0.550816	1.45097	0.216445	0.471166	--	--	--	--	--	--	--	--	--	--	--	--	--	--	--	--	--	--	--	--	--
M_TRINITY_DN12593_c0_g1_i1_1_H_TRINITY_DN22257_c0_g1_i1_2	21.9434	0.856358	0.69107	1.50713	0.591803	0.489521	0.60053	2.10446	1.2833	2.37755	2.71486	XP_028108890.1	LOW QUALITY PROTEIN: pentatricopeptide repeat-containing protein At1g03560, mitochondrial-like [Camellia sinensis]	Q9LR67|PPR9_ARATH	Pentatricopeptide repeat-containing protein At1g03560, mitochondrial F21B7.18 OS=Arabidopsis thaliana (Mouse-ear cress) GN=F21B7.18 PE=2 SV=1	--	--	--	--	--	--	KOG4197	FOG: PPR repeat	[R]	POORLY CHARACTERIZED	General function prediction only	S	ENOG410Z7Z7	Pentatricopeptide repeat-containing protein	--	--	--
M_TRINITY_DN12597_c0_g1_i1_1_H_TRINITY_DN23263_c0_g2_i1_2	46.2714	0.677197	1.06857	1.65133	0.723633	0.285263	0.397065	3.72386	3.07458	3.05464	8.23061	YP_009578148.1	ribosomal protein L2 [Cynanchum auriculatum]	--	--	--	--	--	--	--	--	--	--	--	--	--	--	--	--	--	--	--
M_TRINITY_DN12598_c0_g1_i1_1_H_TRINITY_DN13532_c0_g1_i1_2	21.4666	0.851861	0.124772	1.07646	0.106288	0.900704	0.932126	1.41688	2.18107	1.81498	1.99685	XP_030964385.1	eukaryotic translation initiation factor 3 subunit G-like [Quercus lobata]	--	--	69/145(47.59)	K03248	EIF3G	translation initiation factor 3 subunit G	ko03013	RNA transport	KOG0122	Translation initiation factor 3, subunit g (eIF-3g)	[J]	INFORMATION STORAGE AND PROCESSING	Translation, ribosomal structure and biogenesis	J	ENOG410Y3CW	Component of the eukaryotic translation initiation factor 3 (eIF-3) complex	--	PF12353.8	Eukaryotic translation initiation factor 3 subunit G
M_TRINITY_DN1259_c0_g1_i1_2_H_TRINITY_DN6012_c0_g1_i1_1	63.6288	0.795769	-3.59586	0.137597	-2.86148	0.000323318	0.00120683	7.67577	4.14944	1.38504	0.193783	--	--	--	--	--	--	--	--	--	--	--	--	--	--	--	--	--	--	--	--	--
M_TRINITY_DN12601_c0_g1_i1_1_H_TRINITY_DN17842_c0_g1_i2_1	46.007	1.70099	5.32173	530.869	9.05221	1.02786e-07	6.83693e-07	0	0	2.79041	14.1646	--	--	--	--	--	--	--	--	--	--	--	--	--	--	--	--	--	--	--	--	--
M_TRINITY_DN12603_c0_g1_i1_2_H_TRINITY_DN225_c0_g1_i1_1	26.5197	0.995695	-0.690068	0.621102	-0.687097	0.490151	0.601045	4.09455	1.61041	0.720512	2.79714	--	--	--	--	--	--	--	--	--	--	--	--	--	--	--	--	--	--	--	--	--
M_TRINITY_DN12611_c0_g1_i1_2_H_TRINITY_DN32210_c0_g1_i1_1	14.2854	1.60555	-1.09608	0.295288	-1.75981	0.273046	0.383627	1.48708	2.30894	0	1.16713	--	--	--	--	--	--	--	--	--	--	--	--	--	--	--	--	--	--	--	--	--
M_TRINITY_DN12613_c0_g1_i1_2_H_TRINITY_DN32356_c0_g1_i1_1	13.4717	1.70388	-0.884641	0.351763	-1.50732	0.37635	0.491253	3.24795	1.07786	0	1.55287	--	--	--	--	--	--	--	--	--	--	--	--	--	--	--	--	--	--	--	--	--
M_TRINITY_DN12614_c0_g1_i1_1_H_TRINITY_DN17090_c0_g1_i1_2	37.2036	0.735865	1.21108	1.85471	0.891192	0.225864	0.331254	2.08263	0.892518	2.09899	3.4217	THF95779.1	hypothetical protein TEA_020453 [Camellia sinensis var. sinensis]	--	--	--	--	--	--	--	--	KOG3067	Translin family protein	[R]	POORLY CHARACTERIZED	General function prediction only	S	ENOG410XR87	Translin	--	PF01997.16	Translin family
M_TRINITY_DN12617_c0_g1_i1_2_H_TRINITY_DN19325_c0_g1_i1_2	21.2503	0.921273	-0.267544	0.84295	-0.246481	0.789051	0.850788	1.8864	2.71412	2.66836	1.23902	XP_028072540.1	helicase-like transcription factor CHR28 [Camellia sinensis]	--	--	--	--	--	--	--	--	--	--	--	--	--	--	--	--	--	--	--
M_TRINITY_DN12625_c0_g1_i1_1_H_TRINITY_DN15275_c0_g1_i1_1	13.1812	1.17533	0.81712	1.94583	0.960382	0.41386	0.528664	0.811828	1.03492	2.61451	0.912162	--	--	--	--	--	--	--	--	--	--	--	--	--	--	--	--	--	--	--	--	--
M_TRINITY_DN12626_c0_g1_i1_1_H_TRINITY_DN34520_c0_g1_i1_1	46.8387	0.556263	1.14407	1.55445	0.636405	0.252594	0.361436	3.39852	4.97572	6.32454	6.56008	--	--	--	--	--	--	--	--	--	--	--	--	--	--	--	--	--	--	--	--	--
M_TRINITY_DN12626_c1_g1_i2_1_H_TRINITY_DN30264_c1_g1_i1_1	88.8825	0.454178	-1.51179	0.621307	-0.686621	0.130588	0.215067	7.2801	5.77733	5.22811	2.81335	THG15718.1	hypothetical protein TEA_019765 [Camellia sinensis var. sinensis]	--	--	--	--	--	--	--	--	--	--	--	--	--	--	--	--	--	--	--
M_TRINITY_DN12628_c0_g1_i1_2_H_TRINITY_DN15666_c0_g1_i2_2	38.0374	1.07397	-5.18403	0.0210874	-5.56747	2.17146e-07	1.38555e-06	5.51122	5.80382	0.217052	0	--	--	--	--	--	--	--	--	--	--	--	--	--	--	--	--	--	--	--	--	--
M_TRINITY_DN12631_c0_g1_i2_2_H_TRINITY_DN19498_c0_g1_i1_2	416.603	0.169642	2.57475	1.35359	0.436786	0.0100313	0.0254417	24.9658	21.8113	33.1863	29.6389	KAA8536842.1	hypothetical protein F0562_029320 [Nyssa sinensis]	Q3E902|RS212_ARATH	40S ribosomal protein S21-2 T1G16.30 OS=Arabidopsis thaliana (Mouse-ear cress) GN=T1G16.30 PE=1 SV=2	76/81(93.83)	K02971	RP-S21e, RPS21	small subunit ribosomal protein S21e	ko03010	Ribosome	KOG3486	40S ribosomal protein S21	[J]	INFORMATION STORAGE AND PROCESSING	Translation, ribosomal structure and biogenesis	J	ENOG4112266	40S ribosomal protein S21	Biological Process: endonucleolytic cleavage in ITS1 to separate SSU-rRNA from 5.8S rRNA and LSU-rRNA from tricistronic rRNA transcript (SSU-rRNA, 5.8S rRNA, LSU-rRNA) (GO:0000447);|Biological Process: endonucleolytic cleavage to generate mature 3'-end of SSU-rRNA from (SSU-rRNA, 5.8S rRNA, LSU-rRNA) (GO:0000461);|Molecular Function: structural constituent of ribosome (GO:0003735);|Cellular Compo…	--	--
M_TRINITY_DN12633_c0_g1_i1_1_H_TRINITY_DN25051_c0_g1_i1_2	77.1551	0.588544	0.929276	1.46096	0.54692	0.352746	0.46731	9.79832	3.18926	8.79967	10.0954	--	--	--	--	--	--	--	--	--	--	--	--	--	--	--	--	--	--	--	--	--
M_TRINITY_DN12638_c0_g1_i1_2_H_TRINITY_DN17958_c0_g1_i1_1	69.3819	0.511529	-0.709025	0.777715	-0.362687	0.478309	0.590162	3.86186	2.27482	1.82763	2.93227	--	--	--	--	--	--	--	--	--	--	--	--	--	--	--	--	--	--	--	--	--
M_TRINITY_DN12640_c0_g1_i1_2_H_TRINITY_DN15836_c0_g1_i1_1	16.2107	1.90965	0.0836215	1.11705	0.159687	0.933357	0.954369	3.29947	0	0.3818	3.35586	--	--	--	--	--	--	--	--	--	--	--	--	--	--	--	--	--	--	--	--	--
M_TRINITY_DN12643_c0_g1_i1_1_H_TRINITY_DN20522_c0_g1_i1_1	7.77926	2.01546	0.225432	1.37016	0.454349	0.821643	0.875523	0.500268	1.01351	0	2.12071	--	--	--	--	--	--	--	--	--	--	--	--	--	--	--	--	--	--	--	--	--
M_TRINITY_DN12643_c0_g1_i3_2_H_TRINITY_DN16710_c0_g1_i2_2	47.4212	0.805909	-0.404045	0.797953	-0.325624	0.686179	0.769327	0.894575	3.82536	1.36659	2.35459	--	--	--	--	--	--	--	--	--	--	--	--	--	--	--	--	--	--	--	--	--
M_TRINITY_DN12648_c0_g1_i1_2_H_TRINITY_DN8935_c0_g1_i1_1	61.1744	0.550558	-3.71719	0.242066	-2.04653	0.000201453	0.000787351	3.58015	1.98241	0.638768	0.674381	XP_028124505.1	uncharacterized protein At5g41620-like isoform X2 [Camellia sinensis]	Q66GQ2|Y5162_ARATH	Uncharacterized protein At5g41620 MBK23.17 OS=Arabidopsis thaliana (Mouse-ear cress) GN=MBK23.17 PE=2 SV=2	--	--	--	--	--	--	--	--	--	--	--	S	ENOG410YF2F	intracellular protein transport protein	Cellular Component: plasma membrane (GO:0005886);|Cellular Component: chloroplast (GO:0009507);	--	--
M_TRINITY_DN12658_c0_g1_i1_1_H_TRINITY_DN30326_c0_g1_i1_2	41.0074	1.56198	4.76004	173.053	7.43507	1.93556e-06	1.08554e-05	0	0.0572257	3.60101	3.32891	XP_028094898.1	lysM domain receptor-like kinase 4 [Camellia sinensis]	O22808|LYK5_ARATH	Protein LYK5 F4P9.35 OS=Arabidopsis thaliana (Mouse-ear cress) GN=F4P9.35 PE=2 SV=1	--	--	--	--	--	--	--	--	--	--	--	T	COG0515	Serine Threonine protein kinase	Molecular Function: protein kinase activity (GO:0004672);|Molecular Function: ATP binding (GO:0005524);|Cellular Component: plasma membrane (GO:0005886);|Molecular Function: chitin binding (GO:0008061);|Cellular Component: integral component of membrane (GO:0016021);|Molecular Function: protein homodimerization activity (GO:0042803);|Biological Process: innate immune response (GO:0045087);|Biolog…	PF00069.25,PF07714.17	Protein kinase domain|Protein tyrosine kinase
M_TRINITY_DN12660_c0_g1_i1_1_H_TRINITY_DN30666_c0_g1_i1_2	36.1953	0.814438	0.27969	1.17104	0.227791	0.779715	0.843639	2.69387	5.2664	6.78263	2.41978	--	--	--	--	--	--	--	--	--	--	--	--	--	--	--	--	--	--	--	--	--
M_TRINITY_DN12664_c0_g1_i1_1_H_TRINITY_DN8565_c0_g1_i1_1	37.2702	0.877551	4.60775	16.4902	4.04353	4.07048e-06	2.16485e-05	0.390986	0.127819	3.01172	5.47927	THG08883.1	hypothetical protein TEA_021715 [Camellia sinensis var. sinensis]	O23266|PP308_ARATH	Pentatricopeptide repeat-containing protein At4g14050, mitochondrial dl3066c OS=Arabidopsis thaliana (Mouse-ear cress) GN=dl3066c PE=1 SV=3	--	--	--	--	--	--	KOG4197	FOG: PPR repeat	[R]	POORLY CHARACTERIZED	General function prediction only	S	ENOG410Z7Z7	Pentatricopeptide repeat-containing protein	--	PF01535.20,PF13041.6,PF12854.7	PPR repeat|PPR repeat family|PPR repeat
M_TRINITY_DN12666_c0_g1_i1_1_H_TRINITY_DN20448_c0_g1_i2_2	55.3088	0.490263	0.127506	1.04428	0.0625113	0.89854	0.93053	1.95548	2.56528	2.35086	2.38388	THF98911.1	hypothetical protein TEA_022118 [Camellia sinensis var. sinensis]	Q3ED65|MENG_ARATH	2-phytyl-1,4-beta-naphthoquinone methyltransferase, chloroplastic F26F24.24 OS=Arabidopsis thaliana (Mouse-ear cress) GN=F26F24.24 PE=1 SV=2	197/257(76.65)	K23095	MENG, menG	demethylphylloquinol methyltransferase [EC:2.1.1.329]	ko00130	Ubiquinone and other terpenoid-quinone biosynthesis	KOG1540	Ubiquinone biosynthesis methyltransferase COQ5	[H]	METABOLISM	Coenzyme transport and metabolism	H	COG2226	Methyltransferase required for the conversion of demethylmenaquinone (DMKH2) to menaquinone (MKH2)	Cellular Component: chloroplast (GO:0009507);|Biological Process: phylloquinone biosynthetic process (GO:0042372);|Molecular Function: 2-phytyl-1,4-naphthoquinone methyltransferase activity (GO:0052624);	PF01209.18,PF13847.6,PF13649.6,PF08241.12,PF08242.12,PF13489.6	ubiE/COQ5 methyltransferase family|Methyltransferase domain|Methyltransferase domain|Methyltransferase domain|Methyltransferase domain|Methyltransferase domain
M_TRINITY_DN1266_c0_g1_i1_1_H_TRINITY_DN24167_c6_g1_i1_2	26.6078	1.07827	1.01758	2.13942	1.09722	0.308878	0.422721	0.948208	1.26122	4.05131	0.607423	--	--	--	--	--	--	--	--	--	--	--	--	--	--	--	--	--	--	--	--	--
M_TRINITY_DN12671_c0_g2_i1_1_H_TRINITY_DN32137_c0_g1_i1_2	21.4857	1.34867	3.62329	29.5814	4.88662	0.000290881	0.00109808	0	0.263548	5.48365	2.42355	THG08518.1	hypothetical protein TEA_002151 [Camellia sinensis var. sinensis]	--	--	--	--	--	--	--	--	--	--	--	--	--	--	--	--	--	--	--
M_TRINITY_DN12672_c0_g1_i1_2_H_TRINITY_DN17226_c0_g2_i1_2	18.4083	1.42132	-0.778726	0.464317	-1.10682	0.436141	0.550385	0.370165	5.06752	2.09482	0.411207	--	--	--	--	--	--	--	--	--	--	--	--	--	--	--	--	--	--	--	--	--
M_TRINITY_DN12673_c0_g1_i1_2_H_TRINITY_DN11645_c0_g2_i1_2	50.7563	0.699067	-2.40367	0.312012	-1.68033	0.0162314	0.0384456	2.97858	6.68216	2.01952	0.955018	--	--	--	--	--	--	--	--	--	--	--	--	--	--	--	--	--	--	--	--	--
M_TRINITY_DN12676_c0_g1_i1_2_H_TRINITY_DN33536_c0_g1_i1_1	12.6645	1.9453	-3.62555	0.00753175	-7.0528	0.000288346	0.00108961	1.64248	3.27457	0	0	XP_028074190.1	heat stress transcription factor A-2-like [Camellia sinensis]	--	--	--	--	--	--	--	--	--	--	--	--	--	--	--	--	--	--	--
M_TRINITY_DN12680_c0_g1_i2_1_H_TRINITY_DN25008_c0_g2_i1_1	29.2728	0.742246	0.778674	1.49275	0.577968	0.436172	0.5504	1.21172	1.94856	1.93124	2.69321	THF99985.1	hypothetical protein TEA_017523 [Camellia sinensis var. sinensis]	Q5QLS7|MRL7_ORYSJ	Thioredoxin-like fold domain-containing protein MRL7 homolog, chloroplastic B1088C09.28 OS=Oryza sativa subsp. japonica (Rice) GN=B1088C09.28 PE=2 SV=1	--	--	--	--	--	--	--	--	--	--	--	S	ENOG410YAAY		Biological Process: regulation of transcription, DNA-templated (GO:0006355);|Cellular Component: chloroplast stroma (GO:0009570);|Biological Process: chloroplast organization (GO:0009658);|Cellular Component: chloroplast nucleoid (GO:0042644);	--	--
M_TRINITY_DN12683_c0_g1_i1_1_H_TRINITY_DN34574_c0_g1_i1_1	15.101	1.10576	1.77584	3.90047	1.96365	0.075759	0.138573	0.669995	0.297991	2.09547	1.45941	--	--	--	--	--	--	--	--	--	--	--	--	--	--	--	--	--	--	--	--	--
M_TRINITY_DN12686_c0_g1_i1_1_H_TRINITY_DN14768_c0_g1_i1_1	28.3999	0.730239	-0.12615	0.938143	-0.09212	0.899613	0.931265	2.7529	1.97679	2.23237	2.19155	--	--	--	--	--	--	--	--	--	--	--	--	--	--	--	--	--	--	--	--	--
M_TRINITY_DN12686_c0_g1_i1_2_H_TRINITY_DN22627_c1_g1_i1_1	45.7291	0.625271	-0.812208	0.70327	-0.50785	0.416672	0.531531	2.58432	3.23682	2.65681	1.34175	--	--	--	--	--	--	--	--	--	--	--	--	--	--	--	--	--	--	--	--	--
M_TRINITY_DN12687_c0_g1_i1_1_H_TRINITY_DN17175_c0_g1_i1_2	46.5741	0.59477	0.600749	1.28103	0.357308	0.548007	0.652983	2.45386	4.51485	4.25116	4.59117	XP_028115511.1	uncharacterized protein LOC114313329 [Camellia sinensis]	--	--	--	--	--	--	--	--	--	--	--	--	--	--	--	--	--	--	--
M_TRINITY_DN12688_c0_g1_i1_1_H_TRINITY_DN23643_c0_g2_i1_2	28.968	1.64144	5.10767	334.058	8.38396	3.26155e-07	2.0347e-06	0	0	4.81842	5.45944	XP_028119400.1	probable galacturonosyltransferase-like 9 [Camellia sinensis]	O48684|GATL8_ARATH	Probable galacturonosyltransferase-like 8 F3I6.10 OS=Arabidopsis thaliana (Mouse-ear cress) GN=F3I6.10 PE=2 SV=1	--	--	--	--	--	--	--	--	--	--	--	M	ENOG410ZJKS	galacturonosyltransferase-like 9-like	Cellular Component: Golgi membrane (GO:0000139);|Cellular Component: Golgi apparatus (GO:0005794);|Cellular Component: integral component of membrane (GO:0016021);|Biological Process: pectin biosynthetic process (GO:0045489);|Molecular Function: polygalacturonate 4-alpha-galacturonosyltransferase activity (GO:0047262);|Biological Process: cell wall organization (GO:0071555);	PF01501.20	Glycosyl transferase family 8
M_TRINITY_DN12690_c0_g1_i1_1_H_TRINITY_DN29211_c0_g1_i1_2	66.8818	0.534342	1.8712	1.99981	0.99986	0.0613175	0.116658	1.0408	2.07361	3.54073	2.59244	PSS01532.1	Outer envelope pore protein like [Actinidia chinensis var. chinensis]	Q0WMZ5|OP162_ARATH	Outer envelope pore protein 16-2, chloroplastic dl4120w OS=Arabidopsis thaliana (Mouse-ear cress) GN=dl4120w PE=2 SV=1	--	--	--	--	--	--	--	--	--	--	--	O	ENOG410YI0M	Mitochondrial import inner membrane translocase subunit Tim17 Tim22 Tim23 family protein	Cellular Component: plastid outer membrane (GO:0009527);|Molecular Function: amino acid transmembrane transporter activity (GO:0015171);|Molecular Function: porin activity (GO:0015288);|Cellular Component: integral component of chloroplast outer membrane (GO:0031359);|Biological Process: ion transmembrane transport (GO:0034220);|Molecular Function: protein homodimerization activity (GO:0042803);|…	--	--
M_TRINITY_DN12694_c0_g1_i1_1_H_TRINITY_DN12312_c0_g1_i1_2	90.7288	0.400887	4.36379	3.36215	1.74939	1.27831e-05	6.27973e-05	3.44157	2.33067	10.3154	9.07018	XP_028073000.1	uncharacterized protein LOC114275200 [Camellia sinensis]	--	--	--	--	--	--	--	--	--	--	--	--	--	S	ENOG41118J3		--	--	--
M_TRINITY_DN12694_c0_g1_i1_2_H_TRINITY_DN13904_c0_g1_i1_1	159.788	1.4089	1.32872	3.66046	1.87202	0.183942	0.282418	4.86184	8.0668	41.884	4.03951	--	--	--	--	--	--	--	--	--	--	--	--	--	--	--	--	--	--	--	--	--
M_TRINITY_DN12695_c0_g1_i1_2_H_TRINITY_DN18922_c0_g1_i1_2	835.295	0.153243	2.62593	1.32171	0.402405	0.00864118	0.0223957	38.7674	29.2025	44.8525	44.1989	XP_028095500.1	protein LSM12 homolog A-like [Camellia sinensis]	P38828|LSM12_YEAST	Protein LSM12 YHR121W OS=Saccharomyces cerevisiae (strain ATCC 204508 / S288c) (Baker's yeast) GN=YHR121W PE=1 SV=1	--	--	--	--	--	--	KOG4401	Uncharacterized conserved protein	[S]	POORLY CHARACTERIZED	Function unknown	S	ENOG410Y6A1	LSM12 homolog (S. cerevisiae)	Molecular Function: RNA binding (GO:0003723);|Cellular Component: nucleus (GO:0005634);|Cellular Component: cytoplasmic stress granule (GO:0010494);|Biological Process: RNA metabolic process (GO:0016070);	PF09793.9	Anticodon-binding domain
M_TRINITY_DN12698_c0_g1_i1_1_H_TRINITY_DN25486_c1_g1_i1_2	65.9414	0.738896	1.81266	2.5304	1.33937	0.0698844	0.129844	0.599193	2.99418	5.33093	3.61516	--	--	--	--	--	--	--	--	--	--	--	--	--	--	--	--	--	--	--	--	--
M_TRINITY_DN12703_c0_g1_i1_1_H_TRINITY_DN29391_c0_g1_i2_1	19.3987	0.907358	1.51186	2.58793	1.3718	0.13057	0.215056	0.737976	1.20655	2.47713	2.56047	--	--	--	--	--	--	--	--	--	--	--	--	--	--	--	--	--	--	--	--	--
M_TRINITY_DN12704_c0_g1_i1_2_H_TRINITY_DN33275_c0_g1_i1_1	62.4235	0.506227	-3.12533	0.33399	-1.58212	0.00177609	0.00556727	4.62443	6.73404	2.17639	1.58322	--	--	--	--	--	--	--	--	--	--	--	--	--	--	--	--	--	--	--	--	--
M_TRINITY_DN12705_c0_g1_i1_2_H_TRINITY_DN17061_c1_g1_i1_2	11.0881	1.27757	-1.35714	0.300648	-1.73385	0.174736	0.271219	2.3819	1.18101	0.334209	0.694628	--	--	--	--	--	--	--	--	--	--	--	--	--	--	--	--	--	--	--	--	--
M_TRINITY_DN12706_c0_g1_i1_2_H_TRINITY_DN16799_c0_g1_i1_1	87.1759	0.375679	-1.69911	0.64246	-0.638321	0.0892981	0.158421	6.43891	5.60325	3.40583	4.29677	--	--	--	--	--	--	--	--	--	--	--	--	--	--	--	--	--	--	--	--	--
M_TRINITY_DN12708_c0_g1_i1_1_H_TRINITY_DN20287_c0_g1_i1_2	21.4517	1.72167	4.61797	247.388	7.95063	3.87511e-06	2.06922e-05	0	0	4.65678	5.55325	XP_028074576.1	ABC transporter G family member 23 [Camellia sinensis]	Q3E9B8|AB23G_ARATH	ABC transporter G family member 23 F7K24.160 OS=Arabidopsis thaliana (Mouse-ear cress) GN=F7K24.160 PE=2 SV=1	--	--	--	--	--	--	KOG0061	Transporter, ABC superfamily (Breast cancer resistance protein)	[Q]	METABOLISM	Secondary metabolites biosynthesis, transport and catabolism	V	COG1131	(ABC) transporter	Molecular Function: ATP binding (GO:0005524);|Cellular Component: plasma membrane (GO:0005886);|Cellular Component: integral component of membrane (GO:0016021);|Molecular Function: ATPase activity, coupled to transmembrane movement of substances (GO:0042626);|Biological Process: transmembrane transport (GO:0055085);	PF01061.24	ABC-2 type transporter
M_TRINITY_DN12709_c0_g1_i1_2_H_TRINITY_DN20665_c0_g1_i1_1	18.2399	1.80527	-4.19798	0.00523183	-7.57847	2.69308e-05	0.000125015	4.80983	2.48408	0	0	--	--	--	--	--	--	--	--	--	--	--	--	--	--	--	--	--	--	--	--	--
M_TRINITY_DN12711_c0_g1_i1_2_H_TRINITY_DN23088_c0_g1_i2_1	511.721	0.145774	5.67606	1.77451	0.827422	1.37831e-08	1.01715e-07	13.5399	12.1173	21.0973	24.1065	XP_028092905.1	uncharacterized protein LOC114293077 [Camellia sinensis]	--	--	--	--	--	--	--	--	--	--	--	--	--	S	ENOG4111ZKX		--	--	--
M_TRINITY_DN12712_c0_g1_i1_2_H_TRINITY_DN16111_c0_g1_i1_1	97.6706	0.412775	-1.6418	0.625164	-0.677693	0.100632	0.174252	1.97762	3.42878	1.65245	1.69666	XP_028103131.1	probable glycosyltransferase At5g11130 isoform X2 [Camellia sinensis]	Q9FFN2|GLYT3_ARATH	Probable glycosyltransferase At5g03795 MED24 OS=Arabidopsis thaliana (Mouse-ear cress) GN=MED24 PE=3 SV=2	--	--	--	--	--	--	KOG1021	Acetylglucosaminyltransferase EXT1/exostosin 1	[GMW]	METABOLISM|CELLULAR PROCESSES AND SIGNALING|CELLULAR PROCESSES AND SIGNALING	Carbohydrate transport and metabolism |Cell wall/membrane/envelope biogenesis |Extracellular structures	S	ENOG410XTFH	Exostosin	Cellular Component: Golgi membrane (GO:0000139);|Biological Process: protein glycosylation (GO:0006486);|Cellular Component: integral component of membrane (GO:0016021);|Molecular Function: transferase activity, transferring glycosyl groups (GO:0016757);|Biological Process: cell wall organization (GO:0071555);	PF03016.15	Exostosin family
M_TRINITY_DN12715_c0_g1_i1_2_H_TRINITY_DN11579_c0_g1_i1_1	41.1708	0.755612	-3.9004	0.129661	-2.94719	9.60352e-05	0.000400463	4.84276	3.21097	0.778297	0.306273	--	--	--	--	--	--	--	--	--	--	--	--	--	--	--	--	--	--	--	--	--
M_TRINITY_DN12716_c0_g1_i2_2_H_TRINITY_DN2221_c0_g1_i1_1	39.4443	0.807252	-3.26286	0.161103	-2.63395	0.00110295	0.00364147	4.62013	1.65087	0.575542	0.439706	--	--	--	--	--	--	--	--	--	--	--	--	--	--	--	--	--	--	--	--	--
M_TRINITY_DN12718_c0_g1_i1_2_H_TRINITY_DN24450_c0_g1_i1_1	65.2113	0.455637	-1.71846	0.581159	-0.782996	0.0857123	0.15324	2.02864	1.96412	0.935747	1.37111	XP_028121070.1	mechanosensitive ion channel protein 10-like [Camellia sinensis]	Q9LYG9|MSL10_ARATH	Mechanosensitive ion channel protein 10 F14F18.230 OS=Arabidopsis thaliana (Mouse-ear cress) GN=F14F18.230 PE=1 SV=1	--	--	--	--	--	--	KOG4629	Predicted mechanosensitive ion channel	[M]	CELLULAR PROCESSES AND SIGNALING	Cell wall/membrane/envelope biogenesis	M	COG0668	Mechanosensitive ion channel	Cellular Component: plasma membrane (GO:0005886);|Biological Process: anion transport (GO:0006820);|Molecular Function: mechanosensitive ion channel activity (GO:0008381);|Biological Process: leaf senescence (GO:0010150);|Cellular Component: integral component of membrane (GO:0016021);|Biological Process: detection of mechanical stimulus (GO:0050982);|Biological Process: programmed cell death in …	--	--
M_TRINITY_DN1271_c0_g1_i1_1_H_TRINITY_DN30124_c2_g2_i1_1	21.807	1.36072	2.25308	8.37333	3.0658	0.0242541	0.0538597	0	0.627843	1.88513	3.44025	THG09471.1	hypothetical protein TEA_003934 [Camellia sinensis var. sinensis]	A0A290U7C4|ROQ1_NICBE	Disease resistance protein Roq1 ROQ1 OS=Nicotiana benthamiana GN=ROQ1 PE=1 SV=1	--	--	--	--	--	--	--	--	--	--	--	S	ENOG4112BMQ	TMV resistance protein N-like	--	PF00931.22	NB-ARC domain
M_TRINITY_DN12721_c0_g1_i1_1_H_TRINITY_DN30881_c0_g1_i1_1	34.6753	0.717167	2.25499	3.0678	1.6172	0.0241341	0.053633	1.29515	0.624873	2.81844	3.15465	XP_028097441.1	putative disease resistance protein At4g19050 [Camellia sinensis]	Q8VZC7|DRL36_ARATH	Probable disease resistance protein At5g45510 MFC19.18 OS=Arabidopsis thaliana (Mouse-ear cress) GN=MFC19.18 PE=1 SV=2	--	--	--	--	--	--	--	--	--	--	--	S	COG4886	leucine Rich Repeat	--	PF13855.6,PF12799.7	Leucine rich repeat|Leucine Rich repeats (2 copies)
M_TRINITY_DN12725_c0_g1_i1_1_H_TRINITY_DN24411_c1_g1_i3_1	10.92	1.23565	0.648149	1.74217	0.800886	0.516889	0.625188	0.50692	1.22433	1.16695	1.78069	THG03467.1	hypothetical protein TEA_022840 [Camellia sinensis var. sinensis]	--	--	--	--	--	--	--	--	--	--	--	--	--	--	--	--	--	--	--
M_TRINITY_DN12733_c0_g1_i1_1_H_TRINITY_DN13142_c0_g1_i1_2	8.43096	1.31853	-0.0229121	0.979278	-0.0302103	0.98172	0.987892	1.11303	0.742943	1.07692	0.754312	--	--	--	--	--	--	--	--	--	--	--	--	--	--	--	--	--	--	--	--	--
M_TRINITY_DN12734_c0_g1_i1_1_H_TRINITY_DN5192_c0_g1_i1_1	41.672	0.614792	0.340523	1.15617	0.209351	0.733463	0.806628	3.01989	2.79208	2.42541	4.1836	XP_028074492.1	2-oxoglutarate-dependent dioxygenase DAO-like [Camellia sinensis]	Q01IX6|DAO_ORYSI	2-oxoglutarate-dependent dioxygenase DAO OsI_16300 OS=Oryza sativa subsp. indica (Rice) GN=OsI_16300 PE=3 SV=1	79/146(54.11)	K23947	DAO	2-oxoglutarate-dependent dioxygenase [EC:1.14.11.-]	ko00380	Tryptophan metabolism	KOG0143	Iron/ascorbate family oxidoreductases	[QR]	METABOLISM|POORLY CHARACTERIZED	Secondary metabolites biosynthesis, transport and catabolism |General function prediction only	S	COG3491	2OGFe(II) oxygenase	Biological Process: auxin catabolic process (GO:0009852);|Molecular Function: metal ion binding (GO:0046872);|Molecular Function: dioxygenase activity (GO:0051213);	PF14226.6	non-haem dioxygenase in morphine synthesis N-terminal
M_TRINITY_DN12735_c0_g1_i1_2_H_TRINITY_DN30444_c0_g1_i1_1	57.2376	0.495571	-2.16835	0.474812	-1.07457	0.030132	0.0646949	3.90427	5.32033	2.26657	2.07519	--	--	--	--	--	--	--	--	--	--	--	--	--	--	--	--	--	--	--	--	--
M_TRINITY_DN12737_c0_g1_i1_1_H_TRINITY_DN20436_c0_g1_i1_2	13.064	1.28012	1.3471	3.30456	1.72446	0.177948	0.27512	0.11712	0.758035	1.10587	1.76004	--	--	--	--	--	--	--	--	--	--	--	--	--	--	--	--	--	--	--	--	--
M_TRINITY_DN1273_c0_g1_i1_2_H_TRINITY_DN10169_c0_g1_i1_2	26.5225	0.995879	-1.00071	0.501186	-0.996582	0.316969	0.430898	3.61768	3.45048	0.505372	2.9481	--	--	--	--	--	--	--	--	--	--	--	--	--	--	--	--	--	--	--	--	--
M_TRINITY_DN12742_c0_g1_i1_2_H_TRINITY_DN15611_c0_g1_i1_2	460.292	0.152194	2.49238	1.30073	0.379326	0.0126891	0.0311627	25.0477	21.8619	28.9298	31.6083	XP_028080906.1	protein Asterix [Camellia sinensis]	Q9SD88|ASTER_ARATH	Protein Asterix F13G24.160 OS=Arabidopsis thaliana (Mouse-ear cress) GN=F13G24.160 PE=3 SV=1	--	--	--	--	--	--	KOG3462	Predicted membrane protein	[S]	POORLY CHARACTERIZED	Function unknown	S	ENOG4111WDX	WD repeat domain 83 opposite strand	Cellular Component: integral component of membrane (GO:0016021);	PF03669.13	Uncharacterised protein family (UPF0139)
M_TRINITY_DN12743_c0_g1_i1_1_H_TRINITY_DN4946_c0_g1_i1_1	57.2348	0.483446	0.30327	1.10697	0.146614	0.761684	0.829528	2.8378	2.11658	2.67018	2.7764	XP_022040100.1	uncharacterized protein LOC110942633 [Helianthus annuus]	--	--	--	--	--	--	--	--	--	--	--	--	--	S	ENOG410Z7Z7	Pentatricopeptide repeat-containing protein	--	--	--
M_TRINITY_DN12747_c0_g1_i2_1_H_TRINITY_DN27018_c1_g1_i1_2	13.9813	1.30937	-0.102284	0.911346	-0.133929	0.918531	0.944113	1.71296	1.79185	2.78404	0.302502	XP_028116962.1	F-box/LRR-repeat protein At4g14096-like [Camellia sinensis]	--	--	--	--	--	--	--	--	--	--	--	--	--	--	--	--	--	--	--
M_TRINITY_DN12750_c0_g1_i1_1_H_TRINITY_DN25623_c0_g1_i1_1	91.8427	0.363382	0.639152	1.17467	0.232257	0.522724	0.630335	2.11395	1.77432	2.02412	2.50384	XP_028106402.1	uncharacterized protein LOC114305511 [Camellia sinensis]	--	--	--	--	--	--	--	--	--	--	--	--	--	S	ENOG41119MB		--	--	--
M_TRINITY_DN12751_c0_g1_i1_1_H_TRINITY_DN25943_c1_g3_i1_1	16.2205	1.00867	0.285184	1.22066	0.287657	0.775503	0.840358	1.25814	1.51203	2.2206	1.12612	XP_028118105.1	dymeclin-like isoform X1 [Camellia sinensis]	--	--	--	--	--	--	--	--	--	--	--	--	--	--	--	--	--	--	--
M_TRINITY_DN12753_c0_g1_i1_1_H_TRINITY_DN17325_c0_g1_i1_2	66.4564	0.50584	-0.0978757	0.966265	-0.0495095	0.922031	0.946571	8.64557	5.61539	5.22151	8.51635	XP_009758416.1	PREDICTED: uncharacterized protein LOC104211116 [Nicotiana sylvestris]	--	--	--	--	--	--	--	--	--	--	--	--	--	--	--	--	--	--	--
M_TRINITY_DN12756_c0_g1_i1_1_H_TRINITY_DN21166_c0_g1_i1_1	10.3984	1.26823	1.54278	3.88147	1.9566	0.122883	0.204648	0.659145	0.33604	1.6556	2.02193	XP_028111274.1	pentatricopeptide repeat-containing protein At4g26680, mitochondrial-like [Camellia sinensis]	--	--	--	--	--	--	--	--	--	--	--	--	--	--	--	--	--	--	--
M_TRINITY_DN12757_c0_g1_i1_1_H_TRINITY_DN10822_c0_g1_i1_1	48.1749	0.807683	0.0691061	1.03945	0.0558158	0.944905	0.962423	6.68774	4.6086	2.06741	9.78924	--	--	--	--	--	--	--	--	--	--	--	--	--	--	--	--	--	--	--	--	--
M_TRINITY_DN12758_c0_g1_i1_2_H_TRINITY_DN21349_c0_g1_i1_1	33.3472	0.727718	-2.28609	0.315645	-1.66363	0.0222493	0.050114	1.77884	3.08434	0.673911	0.883076	--	--	--	--	--	--	--	--	--	--	--	--	--	--	--	--	--	--	--	--	--
M_TRINITY_DN12759_c0_g1_i1_1_H_TRINITY_DN6680_c0_g2_i1_2	26.3169	0.806684	2.31228	3.64338	1.86528	0.0207623	0.0473167	0.801521	0.658263	3.10991	2.00154	XP_028061186.1	pentatricopeptide repeat-containing protein At3g18020 [Camellia sinensis]	--	--	--	--	--	--	--	--	--	--	--	--	--	--	--	--	--	PF13041.6,PF12854.7,PF01535.20,PF13812.6	PPR repeat family|PPR repeat|PPR repeat|Pentatricopeptide repeat domain
M_TRINITY_DN12761_c0_g1_i1_2_H_TRINITY_DN20830_c0_g1_i1_1	15.3426	1.13027	-1.38179	0.338726	-1.56181	0.167035	0.261722	1.27649	3.75312	0.764721	0.898566	--	--	--	--	--	--	--	--	--	--	--	--	--	--	--	--	--	--	--	--	--
M_TRINITY_DN12766_c0_g1_i1_2_H_TRINITY_DN25294_c0_g1_i1_2	34.1594	1.00937	-1.13358	0.452442	-1.14419	0.256971	0.366113	4.67189	1.80258	2.48062	0.396052	--	--	--	--	--	--	--	--	--	--	--	--	--	--	--	--	--	--	--	--	--
M_TRINITY_DN12768_c0_g1_i1_2_H_TRINITY_DN18075_c0_g1_i1_1	59.7643	0.600287	0.95915	1.49047	0.575765	0.337483	0.4521	1.52879	2.22328	3.8295	1.70358	XP_028115744.1	3-deoxy-manno-octulosonate cytidylyltransferase, mitochondrial-like [Camellia sinensis]	Q9C920|KDSB_ARATH	3-deoxy-manno-octulosonate cytidylyltransferase, mitochondrial F14G24.28 OS=Arabidopsis thaliana (Mouse-ear cress) GN=F14G24.28 PE=1 SV=1	--	--	--	--	--	--	--	--	--	--	--	M	COG1212	Activates KDO (a required 8-carbon sugar) for incorporation into bacterial lipopolysaccharide in Gram-negative bacteria (By similarity)	Cellular Component: mitochondrion (GO:0005739);|Cellular Component: cytosol (GO:0005829);|Molecular Function: 3-deoxy-manno-octulosonate cytidylyltransferase activity (GO:0008690);|Biological Process: pollen development (GO:0009555);|Biological Process: pollen tube growth (GO:0009860);|Cellular Component: integral component of mitochondrial outer membrane (GO:0031307);|Biological Process: CMP-ket…	PF02348.19,PF12804.7	Cytidylyltransferase|MobA-like NTP transferase domain
M_TRINITY_DN1276_c0_g1_i1_2_H_TRINITY_DN13613_c0_g2_i1_2	10.4692	1.21588	-0.869228	0.480672	-1.05688	0.384723	0.499914	0.950311	1.02747	0.604703	0.358939	XP_028121636.1	uncharacterized protein LOC114318860 [Camellia sinensis]	--	--	--	--	--	--	--	--	--	--	--	--	--	S	ENOG4111PZI	Plant-specific domain TIGR01615 family protein	--	PF04720.12	PDDEXK-like family of unknown function
M_TRINITY_DN12772_c0_g1_i1_1_H_TRINITY_DN22926_c0_g1_i1_2	30.8927	0.835006	-0.380736	0.802227	-0.317917	0.703399	0.783264	1.85597	2.72352	0.919971	2.78428	XP_028060218.1	uncharacterized protein LOC114263837 [Camellia sinensis]	--	--	--	--	--	--	--	--	KOG3478	Prefoldin subunit 6, KE2 family	[O]	CELLULAR PROCESSES AND SIGNALING	Posttranslational modification, protein turnover, chaperones	O	COG1382	Molecular chaperone capable of stabilizing a range of proteins. Seems to fulfill an ATP-independent, HSP70-like function in archaeal de novo protein folding (By similarity)	--	--	--
M_TRINITY_DN12773_c0_g1_i1_1_H_TRINITY_DN10577_c0_g1_i1_2	30.4352	0.71245	-0.162619	0.922833	-0.115858	0.870818	0.910694	1.6566	1.29666	1.58612	1.12606	XP_028090550.1	uncharacterized protein LOC114290777 isoform X1 [Camellia sinensis]	--	--	--	--	--	--	--	--	--	--	--	--	--	--	--	--	--	PF14111.6	Domain of unknown function (DUF4283)
M_TRINITY_DN12783_c0_g1_i1_1_H_TRINITY_DN25806_c1_g3_i1_1	21.035	0.892062	-0.396734	0.78246	-0.353911	0.691564	0.773868	2.05073	1.57947	0.986596	1.83699	--	--	--	--	--	--	--	--	--	--	--	--	--	--	--	--	--	--	--	--	--
M_TRINITY_DN12786_c0_g1_i1_1_H_TRINITY_DN11120_c0_g2_i1_2	25.8369	0.801792	0.710428	1.48413	0.569616	0.477439	0.589283	1.28206	0.935386	2.04732	1.23618	XP_028062157.1	U-box domain-containing protein 5-like [Camellia sinensis]	O48700|PUB6_ARATH	U-box domain-containing protein 6 F3I6.27 OS=Arabidopsis thaliana (Mouse-ear cress) GN=F3I6.27 PE=2 SV=2	--	--	--	--	--	--	KOG0167	FOG: Armadillo/beta-catenin-like repeats	[S]	POORLY CHARACTERIZED	Function unknown	S	ENOG410XRTN	U-box domain-containing protein	Molecular Function: ubiquitin-protein transferase activity (GO:0004842);|Cellular Component: nucleus (GO:0005634);|Cellular Component: cytoplasm (GO:0005737);|Cellular Component: chloroplast (GO:0009507);	PF04564.15	U-box domain
M_TRINITY_DN12790_c0_g1_i1_1_H_TRINITY_DN4009_c0_g1_i1_1	1127.81	0.0993613	-5.02169	0.707616	-0.498962	5.12176e-07	3.11848e-06	45.2336	42.5616	28.8685	32.7659	XP_028075734.1	uncharacterized protein LOC114277975 [Camellia sinensis]	--	--	--	--	--	--	--	--	--	--	--	--	--	S	ENOG410XQS3	AHNAK nucleoprotein	--	--	--
M_TRINITY_DN12795_c0_g1_i1_2_H_TRINITY_DN15129_c0_g1_i1_1	21.7821	1.00585	-0.122426	0.918186	-0.123142	0.902562	0.933403	2.08723	1.11606	0.653573	2.28852	XP_028110530.1	L10-interacting MYB domain-containing protein-like [Camellia sinensis]	--	--	--	--	--	--	--	--	--	--	--	--	--	--	--	--	--	--	--
M_TRINITY_DN12797_c0_g2_i1_1_H_TRINITY_DN4166_c0_g1_i1_1	30.8935	0.794439	0.576334	1.37351	0.457862	0.564389	0.667139	1.47158	0.990298	2.30151	1.07453	THG14777.1	hypothetical protein TEA_027322 [Camellia sinensis var. sinensis]	F4J2K2|FPGS2_ARATH	Folylpolyglutamate synthase T22K18.1 OS=Arabidopsis thaliana (Mouse-ear cress) GN=T22K18.1 PE=1 SV=1	189/256(73.83)	K01930	FPGS	folylpolyglutamate synthase [EC:6.3.2.17]	ko00790	Folate biosynthesis	KOG2525	Folylpolyglutamate synthase	[H]	METABOLISM	Coenzyme transport and metabolism	L	COG0708	Exodeoxyribonuclease III	Molecular Function: tetrahydrofolylpolyglutamate synthase activity (GO:0004326);|Molecular Function: ATP binding (GO:0005524);|Cellular Component: cytoplasm (GO:0005737);|Cellular Component: mitochondrial inner membrane (GO:0005743);|Cellular Component: mitochondrial matrix (GO:0005759);|Biological Process: one-carbon metabolic process (GO:0006730);|Biological Process: photorespiration (GO:000985…	--	--
M_TRINITY_DN12798_c0_g1_i1_1_H_TRINITY_DN21655_c0_g1_i1_1	25.1891	0.825083	0.109826	1.06482	0.0906153	0.912548	0.940319	1.05767	2.10869	1.76487	1.55981	--	--	--	--	--	--	--	--	--	--	--	--	--	--	--	--	--	--	--	--	--
M_TRINITY_DN12799_c0_g1_i1_1_H_TRINITY_DN34109_c0_g1_i1_1	12.5259	1.67868	1.04253	3.36374	1.75006	0.297168	0.410316	1.03307	1.46431e-46	1.90572	1.39445	XP_028082174.1	pentatricopeptide repeat-containing protein At3g62890 [Camellia sinensis]	Q683I9|PP295_ARATH	Pentatricopeptide repeat-containing protein At3g62890 F26K9_320 OS=Arabidopsis thaliana (Mouse-ear cress) GN=F26K9_320 PE=2 SV=1	--	--	--	--	--	--	KOG4197	FOG: PPR repeat	[R]	POORLY CHARACTERIZED	General function prediction only	S	ENOG410Z7Z7	Pentatricopeptide repeat-containing protein	--	PF13041.6,PF01535.20	PPR repeat family|PPR repeat
M_TRINITY_DN127_c0_g1_i1_1_H_TRINITY_DN28347_c1_g4_i2_1	15.9983	1.60686	1.39567	4.73266	2.24265	0.162814	0.25656	0	1.24935	4.28413	1.40723	--	--	--	--	--	--	--	--	--	--	--	--	--	--	--	--	--	--	--	--	--
M_TRINITY_DN12803_c0_g1_i1_2_H_TRINITY_DN26222_c0_g1_i1_1	43.8478	0.853412	-1.65822	0.374973	-1.41514	0.0972734	0.169693	3.40585	2.87839	1.97348	0.32555	XP_028121845.1	zinc finger protein CONSTANS-LIKE 9-like [Camellia sinensis]	Q9SSE5|COL9_ARATH	Zinc finger protein CONSTANS-LIKE 9 MLP3.10 OS=Arabidopsis thaliana (Mouse-ear cress) GN=MLP3.10 PE=1 SV=1	--	--	--	--	--	--	--	--	--	--	--	S	ENOG410YA5C	Zinc finger protein CONSTANS-LIKE	Molecular Function: DNA-binding transcription factor activity (GO:0003700);|Cellular Component: nucleus (GO:0005634);|Biological Process: regulation of transcription, DNA-templated (GO:0006355);|Biological Process: circadian rhythm (GO:0007623);|Molecular Function: zinc ion binding (GO:0008270);|Biological Process: negative regulation of long-day photoperiodism, flowering (GO:0048579);	PF06203.14	CCT motif
M_TRINITY_DN12804_c0_g3_i1_1_H_TRINITY_DN29048_c2_g1_i1_1	41.1224	0.671952	1.01263	1.60263	0.680438	0.311238	0.425096	1.81356	1.52289	1.65838	3.72431	--	--	--	--	--	--	--	--	--	--	--	--	--	--	--	--	--	--	--	--	--
M_TRINITY_DN12810_c0_g1_i1_2_H_TRINITY_DN4665_c0_g1_i1_1	51.4454	0.602437	0.051152	1.02159	0.0308159	0.959204	0.972345	2.39666	2.8534	3.601	1.73508	--	--	--	--	--	--	--	--	--	--	--	--	--	--	--	--	--	--	--	--	--
M_TRINITY_DN12811_c0_g1_i1_1_H_TRINITY_DN19399_c0_g1_i2_2	126.028	0.290968	0.280395	1.05818	0.081586	0.779174	0.843206	5.86538	6.68543	6.52408	6.6674	XP_028085862.1	cytochrome c oxidase assembly protein COX19-like [Camellia sinensis]	Q4P821|COX19_USTMA	Cytochrome c oxidase assembly protein COX19 UMAG_12241 OS=Ustilago maydis (strain 521 / FGSC 9021) (Corn smut fungus) GN=UMAG_12241 PE=3 SV=2	--	--	--	--	--	--	KOG3477	Putative cytochrome c oxidase, subunit COX19	[C]	METABOLISM	Energy production and conversion	O	ENOG41121W4	CytoChrome c oxidase assembly	Cellular Component: mitochondrial intermembrane space (GO:0005758);|Biological Process: mitochondrial respiratory chain complex IV assembly (GO:0033617);	--	--
M_TRINITY_DN12815_c0_g1_i1_2_H_TRINITY_DN13278_c0_g1_i1_2	11.9461	1.18176	-1.00191	0.440122	-1.18402	0.316386	0.430242	2.4327	1.20047	0.971611	0.69291	XP_028062999.1	putative receptor-like protein kinase At3g47110 [Camellia sinensis]	C0LGT6|EFR_ARATH	LRR receptor-like serine/threonine-protein kinase EFR F7C8.70 OS=Arabidopsis thaliana (Mouse-ear cress) GN=F7C8.70 PE=1 SV=1	--	--	--	--	--	--	--	--	--	--	--	T	COG0515	Serine Threonine protein kinase	--	PF13855.6	Leucine rich repeat
M_TRINITY_DN12818_c0_g1_i1_1_H_TRINITY_DN29138_c0_g1_i1_2	9.49837	1.46644	-0.00799335	0.991908	-0.0117217	0.993622	0.995685	1.8028	0.2972	1.37593	0.636922	XP_028069599.1	LOW QUALITY PROTEIN: helicase and polymerase-containing protein TEBICHI-like [Camellia sinensis]	Q588V7|TEB_ARATH	Helicase and polymerase-containing protein TEBICHI F4D11.100 OS=Arabidopsis thaliana (Mouse-ear cress) GN=F4D11.100 PE=2 SV=1	--	--	--	--	--	--	KOG0950	DNA polymerase theta/eta, DEAD-box superfamily	[R]	POORLY CHARACTERIZED	General function prediction only	L	COG0749	DNA polymerase	Molecular Function: DNA binding (GO:0003677);|Molecular Function: DNA-directed DNA polymerase activity (GO:0003887);|Molecular Function: helicase activity (GO:0004386);|Molecular Function: ATP binding (GO:0005524);|Cellular Component: cytoplasm (GO:0005737);|Biological Process: DNA-dependent DNA replication (GO:0006261);|Biological Process: cell cycle (GO:0007049);|Molecular Function: 5'-3' exonu…	--	--
M_TRINITY_DN1281_c0_g1_i2_2_H_TRINITY_DN28074_c0_g1_i1_1	51.1837	0.669031	0.197353	1.09584	0.132035	0.843552	0.8911	4.65459	6.98913	3.36907	9.41451	--	--	--	--	--	--	--	--	--	--	--	--	--	--	--	--	--	--	--	--	--
M_TRINITY_DN12821_c0_g1_i1_1_H_TRINITY_DN24533_c0_g1_i1_2	14.4422	1.89814	3.88733	166.422	7.3787	0.000101352	0.000420524	0	0	4.39976	2.25704	--	--	--	--	--	--	--	--	--	--	--	--	--	--	--	--	--	--	--	--	--
M_TRINITY_DN12822_c0_g1_i1_2_H_TRINITY_DN28550_c0_g2_i1_1	10.8146	1.96815	-0.811219	0.330656	-1.5966	0.41724	0.532028	2.5606	0.226045	0.922401	0	--	--	--	--	--	--	--	--	--	--	--	--	--	--	--	--	--	--	--	--	--
M_TRINITY_DN12823_c0_g1_i1_1_H_TRINITY_DN17162_c0_g1_i1_2	41.6024	0.653346	2.25208	2.77289	1.47139	0.024317	0.0539721	0.601889	1.25411	2.54213	2.57994	RDX63225.1	Trihelix transcription factor ASIL1, partial [Mucuna pruriens]	--	--	--	--	--	--	--	--	--	--	--	--	--	S	ENOG410Z7Z7	Pentatricopeptide repeat-containing protein	--	PF13041.6,PF12854.7,PF01535.20,PF13812.6,PF17177.4	PPR repeat family|PPR repeat|PPR repeat|Pentatricopeptide repeat domain|Pentacotripeptide-repeat region of PRORP
M_TRINITY_DN12829_c0_g1_i1_1_H_TRINITY_DN34683_c0_g1_i1_1	29.0503	0.802204	0.0230118	1.01288	0.0184601	0.981641	0.987879	2.3723	1.29953	1.25435	2.42699	XP_028090754.1	putative disease resistance protein RGA3 [Camellia sinensis]	Q7XA42|RGA1_SOLBU	Putative disease resistance protein RGA1 177O13.37 OS=Solanum bulbocastanum (Wild potato) GN=177O13.37 PE=2 SV=2	--	--	--	--	--	--	KOG4658	Apoptotic ATPase	[T]	CELLULAR PROCESSES AND SIGNALING	Signal transduction mechanisms	S	COG4886	leucine Rich Repeat	Molecular Function: ATP binding (GO:0005524);|Biological Process: defense response (GO:0006952);|Molecular Function: ADP binding (GO:0043531);	--	--
M_TRINITY_DN12835_c0_g1_i1_1_H_TRINITY_DN30159_c0_g2_i5_1	15.1421	1.76529	0.294514	1.43386	0.519904	0.768365	0.834859	1.71389	0	0.633016	1.85648	XP_028063438.1	G-type lectin S-receptor-like serine/threonine-protein kinase At4g27290 isoform X3 [Camellia sinensis]	O81833|SD11_ARATH	G-type lectin S-receptor-like serine/threonine-protein kinase SD1-1 M4I22.110 OS=Arabidopsis thaliana (Mouse-ear cress) GN=M4I22.110 PE=1 SV=1	--	--	--	--	--	--	--	--	--	--	--	T	COG0515	Serine Threonine protein kinase	--	PF00069.25,PF07714.17	Protein kinase domain|Protein tyrosine kinase
M_TRINITY_DN12838_c0_g1_i1_1_H_TRINITY_DN12644_c0_g1_i1_2	15.2753	1.28786	1.05239	2.55854	1.35532	0.292623	0.405311	1.46437	0.163643	2.43497	1.5763	XP_021284196.1	LOW QUALITY PROTEIN: putative disease resistance protein RGA3 [Herrania umbratica]	Q7XA42|RGA1_SOLBU	Putative disease resistance protein RGA1 177O13.37 OS=Solanum bulbocastanum (Wild potato) GN=177O13.37 PE=2 SV=2	--	--	--	--	--	--	KOG4658	Apoptotic ATPase	[T]	CELLULAR PROCESSES AND SIGNALING	Signal transduction mechanisms	S	COG4886	leucine Rich Repeat	Molecular Function: ATP binding (GO:0005524);|Biological Process: defense response (GO:0006952);|Molecular Function: ADP binding (GO:0043531);	PF00931.22	NB-ARC domain
M_TRINITY_DN12838_c0_g1_i1_2_H_TRINITY_DN31353_c0_g1_i1_2	22.207	1.7161	-4.58164	0.00429673	-7.86254	4.6134e-06	2.43027e-05	5.34221	4.00731	0	0	--	--	--	--	--	--	--	--	--	--	--	--	--	--	--	--	--	--	--	--	--
M_TRINITY_DN12840_c0_g1_i1_1_H_TRINITY_DN14761_c1_g2_i1_2	21.9772	0.892731	0.533759	1.39137	0.476503	0.593508	0.692052	2.25575	2.18819	1.9299	4.23635	--	--	--	--	--	--	--	--	--	--	--	--	--	--	--	--	--	--	--	--	--
M_TRINITY_DN12841_c0_g1_i1_1_H_TRINITY_DN23908_c0_g2_i2_2	73.235	0.517248	0.897694	1.37968	0.46433	0.369349	0.484586	6.90603	3.53862	5.64903	8.68106	--	--	--	--	--	--	--	--	--	--	--	--	--	--	--	--	--	--	--	--	--
M_TRINITY_DN12844_c0_g1_i1_2_H_TRINITY_DN26977_c0_g6_i1_1	26.448	0.910887	-2.33787	0.228531	-2.12954	0.0193937	0.0446912	2.59602	7.14924	1.0078	1.13287	--	--	--	--	--	--	--	--	--	--	--	--	--	--	--	--	--	--	--	--	--
M_TRINITY_DN12860_c0_g1_i1_1_H_TRINITY_DN29364_c0_g1_i1_2	22.0057	1.66828	0.523365	1.83162	0.873118	0.600721	0.69812	1.78302	1.76522	7.53268e-21	6.56811	XP_028116608.1	lysine-specific histone demethylase 1 homolog 2 [Camellia sinensis]	Q9LID0|LDL2_ARATH	Lysine-specific histone demethylase 1 homolog 2 MMM17.10 OS=Arabidopsis thaliana (Mouse-ear cress) GN=MMM17.10 PE=1 SV=1	--	--	--	--	--	--	KOG0029	Amine oxidase	[Q]	METABOLISM	Secondary metabolites biosynthesis, transport and catabolism	S	ENOG410XSNC	amine oxidase	Molecular Function: DNA binding (GO:0003677);|Molecular Function: oxidoreductase activity (GO:0016491);|Biological Process: histone H3-K4 methylation (GO:0051568);	PF01593.24	Flavin containing amine oxidoreductase
M_TRINITY_DN12860_c0_g1_i1_2_H_TRINITY_DN15013_c0_g1_i1_1	18.1666	1.3651	-2.53365	0.0909569	-3.45867	0.0112881	0.0281822	2.14415	3.67259	0	0.520443	VVA93331.1	unnamed protein product [Arabis nemorensis]	Q93ZB1|LOL1_ARATH	Protein LOL1 T9G5.1 OS=Arabidopsis thaliana (Mouse-ear cress) GN=T9G5.1 PE=2 SV=1	--	--	--	--	--	--	--	--	--	--	--	S	ENOG4111MH5	LSD1 zinc finger domain containing protein, expressed	Molecular Function: DNA binding (GO:0003677);|Cellular Component: nucleus (GO:0005634);|Biological Process: plant-type hypersensitive response (GO:0009626);|Biological Process: defense response, incompatible interaction (GO:0009814);|Biological Process: positive regulation of plant-type hypersensitive response (GO:0034052);|Biological Process: positive regulation of programmed cell death (GO:0043…	PF06943.12	LSD1 zinc finger	0R	C2C2-LSD
M_TRINITY_DN12862_c0_g1_i1_2_H_TRINITY_DN31686_c0_g1_i1_1	48.2566	0.668483	-0.955609	0.642243	-0.638809	0.33927	0.453988	3.90733	5.05022	1.53059	4.22808	XP_028074562.1	zinc finger BED domain-containing protein RICESLEEPER 2-like [Camellia sinensis]	--	--	--	--	--	--	--	--	--	--	--	--	--	--	--	--	--	--	--
M_TRINITY_DN12864_c0_g2_i1_1_H_TRINITY_DN24153_c0_g1_i3_1	9.2992	1.36852	0.524546	1.64473	0.71785	0.599899	0.697517	0.36372	0.892316	1.38404	0.609735	XP_028111605.1	leucine-rich repeat receptor-like protein kinase TDR [Camellia sinensis]	Q9ZUI0|Y2241_ARATH	Putative leucine-rich repeat receptor-like serine/threonine-protein kinase At2g24130 F27D4.4 OS=Arabidopsis thaliana (Mouse-ear cress) GN=F27D4.4 PE=3 SV=1	--	--	--	--	--	--	--	--	--	--	--	S	COG4886	leucine Rich Repeat	--	PF12799.7,PF13855.6,PF00560.33	Leucine Rich repeats (2 copies)|Leucine rich repeat|Leucine Rich Repeat
M_TRINITY_DN12867_c0_g1_i1_1_H_TRINITY_DN26061_c0_g3_i1_2	46.6301	0.877514	0.681301	1.51346	0.597852	0.495681	0.606026	4.91618	1.4416	7.32677	2.10855	--	--	--	--	--	--	--	--	--	--	--	--	--	--	--	--	--	--	--	--	--
M_TRINITY_DN1286_c0_g1_i1_1_H_TRINITY_DN31739_c0_g1_i1_2	21.3967	0.979895	1.02206	2.00209	1.00151	0.306754	0.420595	1.97366	0.565186	2.598	2.53703	XP_028073379.1	UDP-glycosyltransferase 91A1-like [Camellia sinensis]	Q940V3|U91A1_ARATH	UDP-glycosyltransferase 91A1 T9I22.3 OS=Arabidopsis thaliana (Mouse-ear cress) GN=T9I22.3 PE=2 SV=1	--	--	--	--	--	--	KOG1192	UDP-glucuronosyl and UDP-glucosyl transferase	[GC]	METABOLISM|METABOLISM	Carbohydrate transport and metabolism |Energy production and conversion	S	COG1819	Transferase	Molecular Function: UDP-glycosyltransferase activity (GO:0008194);|Cellular Component: intracellular membrane-bounded organelle (GO:0043231);|Molecular Function: quercetin 3-O-glucosyltransferase activity (GO:0080043);|Molecular Function: quercetin 7-O-glucosyltransferase activity (GO:0080044);	PF00201.18	UDP-glucoronosyl and UDP-glucosyl transferase
M_TRINITY_DN12871_c0_g1_i1_2_H_TRINITY_DN13417_c0_g1_i3_2	72.9366	0.404396	-0.283662	0.923567	-0.114712	0.776669	0.841247	2.55183	2.96366	2.57268	2.48503	XP_028076274.1	chlorophyll a-b binding protein 7, chloroplastic [Camellia sinensis]	Q9C9K1|CB7_ARATH	Chlorophyll a-b binding protein 7, chloroplastic F14G6.17 OS=Arabidopsis thaliana (Mouse-ear cress) GN=F14G6.17 PE=2 SV=1	261/329(79.33)	K14172	LHCB7	light-harvesting complex II chlorophyll a/b binding protein 7	ko00196	Photosynthesis - antenna proteins	--	--	--	--	--	S	ENOG410YIPW	Chlorophyll A-B binding protein	Biological Process: response to light stimulus (GO:0009416);|Cellular Component: photosystem I (GO:0009522);|Cellular Component: photosystem II (GO:0009523);|Cellular Component: chloroplast thylakoid membrane (GO:0009535);|Biological Process: response to blue light (GO:0009637);|Biological Process: photosynthesis, light harvesting in photosystem I (GO:0009768);|Biological Process: response to far…	PF00504.21	Chlorophyll A-B binding protein
M_TRINITY_DN12872_c0_g1_i1_2_H_TRINITY_DN28012_c3_g2_i2_2	22.6327	0.837249	-1.29038	0.472909	-1.08037	0.19692	0.298094	3.1213	2.14171	1.22859	1.19949	XP_028069354.1	uncharacterized protein LOC114271885 [Camellia sinensis]	--	--	--	--	--	--	--	--	KOG0017	FOG: Transposon-encoded proteins with TYA, reverse transcriptase, integrase domains in various combinations	[R]	POORLY CHARACTERIZED	General function prediction only	S	ENOG410XS4D	Retrotransposon protein	--	--	--
M_TRINITY_DN12873_c0_g1_i1_2_H_TRINITY_DN306_c0_g1_i1_2	23.6216	1.6979	-4.68321	0.0040394	-7.95164	2.82412e-06	1.54339e-05	4.92774	3.82209	0	0	--	--	--	--	--	--	--	--	--	--	--	--	--	--	--	--	--	--	--	--	--
M_TRINITY_DN12875_c0_g1_i1_1_H_TRINITY_DN10365_c0_g1_i1_2	22.4163	1.01811	2.25091	4.89623	2.29167	0.0243915	0.0541005	0.992905	0.238262	2.75535	3.29857	--	--	--	--	--	--	--	--	--	--	--	--	--	--	--	--	--	--	--	--	--
M_TRINITY_DN12878_c0_g1_i1_1_H_TRINITY_DN837_c0_g1_i1_1	11.4576	1.21691	1.19782	2.7466	1.45765	0.230986	0.336966	0.480182	0.71363	2.25525	1.13699	GAV79734.1	gag-asp_proteas domain-containing protein [Cephalotus follicularis]	--	--	--	--	--	--	--	--	--	--	--	--	--	--	--	--	--	--	--
M_TRINITY_DN12888_c0_g1_i1_1_H_TRINITY_DN23994_c2_g2_i3_2	14.702	1.66317	1.01457	3.22075	1.6874	0.310313	0.424189	0	1.56104	1.46512	3.68795	XP_028085998.1	uncharacterized protein LOC114286976 [Camellia sinensis]	--	--	--	--	--	--	--	--	--	--	--	--	--	--	--	--	--	--	--
M_TRINITY_DN12888_c0_g1_i1_2_H_TRINITY_DN13678_c0_g1_i1_1	56.318	0.655379	0.25158	1.12107	0.16488	0.801365	0.860034	1.84847	3.20946	4.0191	1.60428	--	--	--	--	--	--	--	--	--	--	--	--	--	--	--	--	--	--	--	--	--
M_TRINITY_DN12890_c0_g1_i1_1_H_TRINITY_DN4881_c0_g1_i1_1	32.2229	0.848218	2.29582	3.85667	1.94736	0.0216862	0.0490678	1.86301	0.756329	3.2005	6.70631	--	--	--	--	--	--	--	--	--	--	--	--	--	--	--	--	--	--	--	--	--
M_TRINITY_DN12893_c0_g1_i1_2_H_TRINITY_DN26704_c0_g1_i1_2	30.6623	0.894276	-1.77968	0.331821	-1.59152	0.0751291	0.137706	4.81159	2.12377	1.68532	0.64742	--	--	--	--	--	--	--	--	--	--	--	--	--	--	--	--	--	--	--	--	--
M_TRINITY_DN1289_c0_g1_i1_2_H_TRINITY_DN27532_c0_g5_i1_2	25.9357	1.77812	-4.5481	0.00367748	-8.08707	5.41315e-06	2.82423e-05	2.3075	8.25292	0	0	--	--	--	--	--	--	--	--	--	--	--	--	--	--	--	--	--	--	--	--	--
M_TRINITY_DN12907_c0_g1_i1_2_H_TRINITY_DN17989_c0_g1_i1_1	36.9782	0.84302	-2.38136	0.248697	-2.00754	0.0172487	0.0404901	4.29284	5.61078	0.421704	2.03511	--	--	--	--	--	--	--	--	--	--	--	--	--	--	--	--	--	--	--	--	--
M_TRINITY_DN12918_c0_g1_i3_1_H_TRINITY_DN15626_c0_g1_i2_1	49.2234	0.572365	0.63957	1.28883	0.366067	0.522452	0.630083	2.60862	2.02542	3.65087	2.29345	--	--	--	--	--	--	--	--	--	--	--	--	--	--	--	--	--	--	--	--	--
M_TRINITY_DN12926_c0_g1_i2_1_H_TRINITY_DN17132_c0_g1_i2_2	11.0068	1.18799	-0.163148	0.874289	-0.193818	0.870402	0.910622	0.805867	1.2596	0.614018	1.18716	--	--	--	--	--	--	--	--	--	--	--	--	--	--	--	--	--	--	--	--	--
M_TRINITY_DN12929_c0_g1_i1_1_H_TRINITY_DN21547_c0_g2_i1_2	216.739	0.24774	0.273392	1.04807	0.0677304	0.784552	0.847402	9.49581	12.8022	10.6528	12.5259	--	--	--	--	--	--	--	--	--	--	--	--	--	--	--	--	--	--	--	--	--
M_TRINITY_DN1292_c0_g1_i1_2_H_TRINITY_DN17133_c0_g1_i1_1	35.639	0.93838	-3.5932	0.0966029	-3.37179	0.000326638	0.0012177	2.19997	7.58238	0.609832	0.315106	XP_028113460.1	uncharacterized protein LOC114311511 [Camellia sinensis]	--	--	--	--	--	--	--	--	--	--	--	--	--	--	--	--	--	--	--
M_TRINITY_DN12931_c0_g1_i1_1_H_TRINITY_DN29811_c0_g1_i1_1	39.5142	0.831674	3.48066	7.43729	2.89478	0.000500172	0.00179038	0.331638	1.27717	7.41409	4.26626	--	--	--	--	--	--	--	--	--	--	--	--	--	--	--	--	--	--	--	--	--
M_TRINITY_DN12935_c0_g1_i1_2_H_TRINITY_DN19143_c0_g1_i1_2	1866.63	0.0825009	-3.07038	0.83897	-0.253309	0.00213787	0.00655374	72.3664	66.2299	57.5601	57.724	XP_028063049.1	ylmG homolog protein 1-2, chloroplastic-like [Camellia sinensis]	Q9SUE0|YMG12_ARATH	YlmG homolog protein 1-2, chloroplastic T13J8.100 OS=Arabidopsis thaliana (Mouse-ear cress) GN=T13J8.100 PE=2 SV=1	--	--	--	--	--	--	--	--	--	--	--	S	COG0762	integral membrane protein	Cellular Component: chloroplast (GO:0009507);|Cellular Component: chloroplast thylakoid membrane (GO:0009535);|Cellular Component: chloroplast envelope (GO:0009941);|Biological Process: chloroplast fission (GO:0010020);|Cellular Component: integral component of membrane (GO:0016021);|Biological Process: nucleoid organization (GO:0090143);	PF02325.17	YGGT family
[truncated: 28,950 more rows]
